# Supplementary material for: A Scale-Corrected Comparison of Linkage Disequilibrium Levels between Genic and Non-Genic Regions
Source: PLoS One. 2015 Oct 30;10(10):e0141216. doi: 10.1371/journal.pone.0141216 (PMC4627745; doi:10.1371/journal.pone.0141216)
Supplement: S1 File — (TXT) [file pone.0141216.s014.txt]

##########  markerData_chrX.txt ################
Are 26 files, for chromosomes 1 to 15, 17 to 23 and 25 to 28.
Each file contains a p x 2n table, rows correspond to SNPs, 
where p corersponds to number of SNPs and n corresponds to sample size
There are two columns per individual, containing alleles coded as 1 or 0.
This data is phased.


##########  markerInfo_chrX.txt ################
Are 26 files, for chromosomes 1 to 15, 17 to 23 and 25 to 28
Each file contains a p x 4 table:
column 1 contains chromosome numbers (chr)
column 2 contains SNP names (SNP)
column 3 contains indicator variable (gene)
column 4 contains relative position in bp
     
rows correspond to SNPs.    
