# Supplementary material for: A Scale-Corrected Comparison of Linkage Disequilibrium Levels between Genic and Non-Genic Regions
Source: PLoS One. 2015 Oct 30;10(10):e0141216. doi: 10.1371/journal.pone.0141216 (PMC4627745; doi:10.1371/journal.pone.0141216)
Supplement: S2 File — (ZIP) [file pone.0141216.s015.zip]

Archive with 26 entries (26 files):
- markerData_chr3.txt
- markerData_chr4.txt
- markerData_chr5.txt
- markerData_chr6.txt
- markerData_chr7.txt
- markerData_chr8.txt
- markerData_chr9.txt
- markerData_chr10.txt
- markerData_chr11.txt
- markerData_chr12.txt
- markerData_chr13.txt
- markerData_chr14.txt
- markerData_chr15.txt
- markerData_chr17.txt
- markerData_chr18.txt
- markerData_chr19.txt
- markerData_chr20.txt
- markerData_chr21.txt
- markerData_chr22.txt
- markerData_chr23.txt
- markerData_chr25.txt
- markerData_chr26.txt
- markerData_chr27.txt
- markerData_chr28.txt
- markerData_chr1.txt
- markerData_chr2.txt
