# Supplementary material for: A Scale-Corrected Comparison of Linkage Disequilibrium Levels between Genic and Non-Genic Regions
Source: PLoS One. 2015 Oct 30;10(10):e0141216. doi: 10.1371/journal.pone.0141216 (PMC4627745; doi:10.1371/journal.pone.0141216)
Supplement: S2 File — (ZIP) [file pone.0141216.s015.zip › markerData_chr14.txt]

V1 V2 V3 V4 V5 V6 V7 V8 V9 V10 V11 V12 V13 V14 V15 V16 V17 V18 V19 V20 V21 V22 V23 V24 V25 V26 V27 V28 V29 V30 V31 V32 V33 V34 V35 V36 V37 V38 V39 V40 V41 V42 V43 V44 V45 V46 V47 V48 V49 V50 V51 V52 V53 V54 V55 V56 V57 V58 V59 V60 V61 V62 V63 V64 V65 V66 V67 V68 V69 V70 V71 V72 V73 V74 V75 V76 V77 V78 V79 V80 V81 V82 V83 V84 V85 V86 V87 V88 V89 V90 V91 V92 V93 V94 V95 V96 V97 V98 V99 V100 V101 V102 V103 V104 V105 V106 V107 V108 V109 V110 V111 V112 V113 V114 V115 V116 V117 V118 V119 V120 V121 V122 V123 V124 V125 V126 V127 V128 V129 V130 V131 V132 V133 V134 V135 V136 V137 V138 V139 V140 V141 V142 V143 V144 V145 V146 V147 V148 V149 V150 V151 V152 V153 V154 V155 V156 V157 V158 V159 V160 V161 V162 V163 V164 V165 V166 V167 V168 V169 V170 V171 V172 V173 V174 V175 V176 V177 V178 V179 V180 V181 V182 V183 V184 V185 V186 V187 V188 V189 V190 V191 V192 V193 V194 V195 V196 V197 V198 V199 V200 V201 V202 V203 V204 V205 V206 V207 V208 V209 V210 V211 V212 V213 V214 V215 V216 V217 V218 V219 V220 V221 V222 V223 V224 V225 V226 V227 V228 V229 V230 V231 V232 V233 V234 V235 V236 V237 V238 V239 V240 V241 V242 V243 V244 V245 V246 V247 V248 V249 V250 V251 V252 V253 V254 V255 V256 V257 V258 V259 V260 V261 V262 V263 V264 V265 V266 V267 V268 V269 V270 V271 V272 V273 V274 V275 V276 V277 V278 V279 V280 V281 V282 V283 V284 V285 V286 V287 V288 V289 V290 V291 V292 V293 V294 V295 V296 V297 V298 V299 V300 V301 V302 V303 V304 V305 V306 V307 V308 V309 V310 V311 V312 V313 V314 V315 V316 V317 V318 V319 V320 V321 V322 V323 V324 V325 V326 V327 V328 V329 V330 V331 V332 V333 V334 V335 V336 V337 V338 V339 V340 V341 V342 V343 V344 V345 V346 V347 V348 V349 V350 V351 V352 V353 V354 V355 V356 V357 V358 V359 V360 V361 V362 V363 V364 V365 V366 V367 V368 V369 V370 V371 V372 V373 V374 V375 V376 V377 V378 V379 V380 V381 V382 V383 V384 V385 V386 V387 V388 V389 V390 V391 V392 V393 V394 V395 V396 V397 V398 V399 V400 V401 V402 V403 V404 V405 V406 V407 V408 V409 V410 V411 V412 V413 V414 V415 V416 V417 V418 V419 V420 V421 V422 V423 V424 V425 V426 V427 V428 V429 V430 V431 V432 V433 V434 V435 V436 V437 V438 V439 V440 V441 V442 V443 V444 V445 V446 V447 V448 V449 V450 V451 V452 V453 V454 V455 V456 V457 V458 V459 V460 V461 V462 V463 V464 V465 V466 V467 V468 V469 V470 V471 V472 V473 V474 V475 V476 V477 V478 V479 V480 V481 V482 V483 V484 V485 V486 V487 V488 V489 V490 V491 V492 V493 V494 V495 V496 V497 V498 V499 V500 V501 V502 V503 V504 V505 V506 V507 V508 V509 V510 V511 V512 V513 V514 V515 V516 V517 V518 V519 V520 V521 V522 V523 V524 V525 V526 V527 V528 V529 V530 V531 V532 V533 V534 V535 V536 V537 V538 V539 V540 V541 V542 V543 V544 V545 V546 V547 V548 V549 V550 V551 V552 V553 V554 V555 V556 V557 V558 V559 V560 V561 V562 V563 V564 V565 V566 V567 V568 V569 V570 V571 V572 V573 V574 V575 V576 V577 V578 V579 V580 V581 V582 V583 V584 V585 V586 V587 V588 V589 V590 V591 V592 V593 V594 V595 V596 V597 V598 V599 V600 V601 V602 V603 V604 V605 V606 V607 V608 V609 V610 V611 V612 V613 V614 V615 V616 V617 V618 V619 V620 V621 V622 V623 V624 V625 V626 V627 V628 V629 V630 V631 V632 V633 V634 V635 V636 V637 V638 V639 V640 V641 V642 V643 V644 V645 V646 V647 V648 V649 V650 V651 V652 V653 V654 V655 V656 V657 V658 V659 V660 V661 V662 V663 V664 V665 V666 V667 V668 V669 V670 V671 V672 V673 V674 V675 V676 V677 V678 V679 V680 V681 V682 V683 V684 V685 V686 V687 V688 V689 V690 V691 V692 V693 V694 V695 V696 V697 V698 V699 V700 V701 V702 V703 V704 V705 V706 V707 V708 V709 V710 V711 V712 V713 V714 V715 V716 V717 V718 V719 V720 V721 V722 V723 V724 V725 V726 V727 V728 V729 V730 V731 V732 V733 V734 V735 V736 V737 V738 V739 V740 V741 V742 V743 V744 V745 V746 V747 V748 V749 V750 V751 V752 V753 V754 V755 V756 V757 V758 V759 V760 V761 V762 V763 V764 V765 V766 V767 V768 V769 V770 V771 V772 V773 V774 V775 V776 V777 V778 V779 V780 V781 V782 V783 V784 V785 V786 V787 V788 V789 V790 V791 V792 V793 V794 V795 V796 V797 V798 V799 V800 V801 V802 V803 V804 V805 V806 V807 V808 V809 V810 V811 V812 V813 V814 V815 V816 V817 V818 V819 V820 V821 V822 V823 V824 V825 V826 V827 V828 V829 V830 V831 V832 V833 V834 V835 V836 V837 V838 V839 V840 V841 V842 V843 V844 V845 V846 V847 V848 V849 V850 V851 V852 V853 V854 V855 V856 V857 V858 V859 V860 V861 V862 V863 V864 V865 V866 V867 V868 V869 V870 V871 V872 V873 V874 V875 V876 V877 V878 V879 V880 V881 V882 V883 V884 V885 V886 V887 V888 V889 V890 V891 V892 V893 V894 V895 V896 V897 V898 V899 V900 V901 V902 V903 V904 V905 V906 V907 V908 V909 V910 V911 V912 V913 V914 V915 V916 V917 V918 V919 V920 V921 V922 V923 V924 V925 V926 V927 V928 V929 V930 V931 V932 V933 V934 V935 V936 V937 V938 V939 V940 V941 V942 V943 V944 V945 V946 V947 V948 V949 V950 V951 V952 V953 V954 V955 V956 V957 V958 V959 V960 V961 V962 V963 V964 V965 V966 V967 V968 V969 V970 V971 V972 V973 V974 V975 V976 V977 V978 V979 V980 V981 V982 V983 V984 V985 V986 V987 V988 V989 V990 V991 V992 V993 V994 V995 V996 V997 V998 V999 V1000 V1001 V1002 V1003 V1004 V1005 V1006 V1007 V1008 V1009 V1010 V1011 V1012 V1013 V1014 V1015 V1016 V1017 V1018 V1019 V1020 V1021 V1022 V1023 V1024 V1025 V1026 V1027 V1028 V1029 V1030 V1031 V1032 V1033 V1034 V1035 V1036 V1037 V1038 V1039 V1040 V1041 V1042 V1043 V1044 V1045 V1046 V1047 V1048 V1049 V1050 V1051 V1052 V1053 V1054 V1055 V1056 V1057 V1058 V1059 V1060 V1061 V1062 V1063 V1064 V1065 V1066 V1067 V1068 V1069 V1070 V1071 V1072 V1073 V1074 V1075 V1076 V1077 V1078 V1079 V1080 V1081 V1082 V1083 V1084 V1085 V1086 V1087 V1088 V1089 V1090 V1091 V1092 V1093 V1094 V1095 V1096 V1097 V1098 V1099 V1100 V1101 V1102 V1103 V1104 V1105 V1106 V1107 V1108 V1109 V1110 V1111 V1112 V1113 V1114 V1115 V1116 V1117 V1118 V1119 V1120 V1121 V1122 V1123 V1124 V1125 V1126 V1127 V1128 V1129 V1130 V1131 V1132 V1133 V1134 V1135 V1136 V1137 V1138 V1139 V1140 V1141 V1142 V1143 V1144 V1145 V1146 V1147 V1148 V1149 V1150 V1151 V1152 V1153 V1154 V1155 V1156 V1157 V1158 V1159 V1160 V1161 V1162 V1163 V1164 V1165 V1166 V1167 V1168 V1169 V1170 V1171 V1172 V1173 V1174 V1175 V1176 V1177 V1178 V1179 V1180 V1181 V1182 V1183 V1184 V1185 V1186 V1187 V1188 V1189 V1190 V1191 V1192 V1193 V1194 V1195 V1196 V1197 V1198 V1199 V1200 V1201 V1202 V1203 V1204 V1205 V1206 V1207 V1208 V1209 V1210 V1211 V1212 V1213 V1214 V1215 V1216 V1217 V1218 V1219 V1220 V1221 V1222 V1223 V1224 V1225 V1226 V1227 V1228 V1229 V1230 V1231 V1232 V1233 V1234 V1235 V1236 V1237 V1238 V1239 V1240 V1241 V1242 V1243 V1244 V1245 V1246 V1247 V1248 V1249 V1250 V1251 V1252 V1253 V1254 V1255 V1256 V1257 V1258 V1259 V1260 V1261 V1262 V1263 V1264 V1265 V1266 V1267 V1268 V1269 V1270 V1271 V1272 V1273 V1274 V1275 V1276 V1277 V1278 V1279 V1280 V1281 V1282 V1283 V1284 V1285 V1286 V1287 V1288 V1289 V1290 V1291 V1292 V1293 V1294 V1295 V1296 V1297 V1298 V1299 V1300 V1301 V1302 V1303 V1304 V1305 V1306 V1307 V1308 V1309 V1310 V1311 V1312 V1313 V1314 V1315 V1316 V1317 V1318 V1319 V1320 V1321 V1322 V1323 V1324 V1325 V1326 V1327 V1328 V1329 V1330 V1331 V1332 V1333 V1334 V1335 V1336 V1337 V1338 V1339 V1340 V1341 V1342 V1343 V1344 V1345 V1346
1 1 1 1 0 1 0 1 1 1 1 0 1 0 1 1 1 1 0 1 1 0 1 1 1 0 1 0 0 1 1 0 0 0 1 1 0 1 1 0 0 1 1 1 1 0 1 0 1 0 1 0 0 0 1 1 1 1 1 0 1 1 1 0 0 0 1 1 1 0 1 1 0 1 0 1 0 0 1 1 1 1 0 1 1 1 1 1 0 1 1 1 1 1 1 1 1 1 0 1 1 1 1 1 0 1 0 0 1 1 0 1 0 0 1 0 1 1 0 0 1 1 1 0 1 0 0 1 1 1 0 0 0 0 1 1 1 0 0 1 1 1 1 1 1 1 0 1 1 1 1 0 1 1 0 0 1 0 1 0 1 1 0 1 1 1 1 0 1 1 0 1 1 1 1 0 1 1 0 1 1 1 0 1 0 1 1 1 0 0 1 1 1 1 1 0 1 1 0 1 1 0 1 1 0 0 0 1 1 1 0 1 1 0 1 0 0 1 1 1 1 0 0 1 1 1 0 1 1 1 0 1 0 1 1 1 0 1 0 1 0 1 0 1 0 0 1 1 1 1 1 1 1 1 1 1 1 0 1 0 1 1 1 1 1 1 1 1 1 1 0 1 1 0 0 1 0 1 1 1 1 0 0 1 0 1 0 0 1 1 1 0 0 0 1 1 1 1 0 1 1 1 1 0 0 0 1 0 1 0 1 0 1 1 0 1 0 1 1 1 1 0 1 1 1 1 1 1 0 1 1 1 1 1 1 1 0 1 1 0 1 1 0 1 1 1 1 0 1 1 0 1 1 1 0 1 0 0 1 0 0 1 1 0 1 1 1 0 1 1 0 0 1 1 0 0 1 0 1 1 1 0 1 1 1 1 0 1 1 1 0 1 1 0 0 0 1 1 1 0 1 1 1 0 0 1 0 1 1 0 1 1 0 1 1 1 0 0 0 1 0 0 0 1 0 0 0 1 0 0 0 1 0 1 1 0 1 1 0 0 0 0 1 0 1 1 1 1 1 0 1 1 1 0 1 0 0 0 0 1 1 0 1 1 1 1 1 1 1 0 0 0 0 1 1 0 1 1 0 0 1 1 0 1 1 1 0 1 1 1 1 1 1 0 1 0 1 0 1 1 1 0 1 0 1 1 0 1 1 1 1 0 1 1 1 1 1 1 1 1 1 1 0 1 1 1 1 1 1 0 1 1 1 1 1 1 0 1 1 1 0 1 1 1 1 0 1 1 0 1 1 1 0 1 1 1 0 1 1 1 1 0 1 0 1 1 0 1 1 0 1 1 1 1 0 1 0 1 1 1 1 0 1 1 1 1 1 1 0 1 1 1 1 1 1 1 0 1 0 1 0 1 0 1 0 1 0 0 1 0 1 1 1 1 1 1 0 1 1 1 1 0 0 0 0 1 1 1 0 1 1 1 1 1 0 1 1 1 1 0 1 1 0 1 0 1 1 1 0 0 1 0 1 0 1 1 1 1 1 0 0 1 1 0 1 1 1 0 0 1 0 1 1 0 1 1 1 0 0 0 1 0 0 1 0 0 1 1 1 1 1 1 0 1 0 1 1 0 0 1 1 1 1 0 0 1 1 1 1 1 0 0 1 1 0 1 1 0 1 0 1 0 1 1 1 1 1 1 0 0 0 0 0 1 1 0 0 1 0 0 1 0 1 0 1 1 1 1 1 1 1 0 1 0 1 1 0 1 0 1 1 0 0 1 1 1 0 1 1 1 0 1 1 1 1 1 1 1 1 1 0 1 1 1 1 1 1 1 1 1 1 0 1 0 1 1 0 1 1 1 1 1 1 1 1 1 1 1 0 0 1 1 1 0 0 0 1 1 1 0 1 1 0 1 1 1 1 1 0 0 0 0 1 1 1 1 1 1 1 0 1 1 0 1 0 1 0 0 1 1 1 1 0 0 0 1 1 1 0 1 0 0 1 1 0 1 1 1 1 1 1 0 0 1 0 1 1 0 1 1 1 0 0 0 0 1 1 1 0 1 1 1 1 1 1 1 0 0 0 1 1 1 1 1 1 1 0 1 1 1 0 1 0 1 1 1 1 0 0 1 1 0 1 1 0 0 1 1 1 1 1 1 1 0 0 1 1 1 0 1 1 1 1 1 1 1 0 0 1 1 1 1 1 1 1 1 1 1 1 1 0 1 1 1 1 1 0 1 1 1 0 0 1 0 1 1 0 1 1 0 1 0 1 0 1 1 1 0 1 1 1 1 1 1 1 1 1 1 1 1 1 0 0 1 1 0 0 0 1 1 1 0 1 1 0 1 1 1 0 1 1 1 1 0 0 0 1 1 0 0 1 1 1 1 0 1 1 1 0 0 1 1 0 1 1 0 0 1 1 0 0 1 0 1 0 1 1 1 1 0 1 1 0 1 0 1 1 0 1 1 0 1 1 0 1 1 0 0 1 0 0 0 1 0 0 1 0 1 1 1 1 1 1 0 1 1 1 1 0 0 1 1 1 1 1 0 1 0 0 1 0 1 0 1 1 0 1 1 1 0 0 1 1 1 1 1 1 1 1 0 1 1 0 1 1 1 1 0 1 0 1 1 1 0 0 1 0 1 1 1 1 0 0 0 0 1 1 1 1 0 1 1 1 1 0 0 0 1 1 0 0 0 0 1 0 1 1 1 1 1 0 0 1 1 0 0 1 1 0 1 1 1 1 1 1 1 1 1 0 1 0 1 1 1 1 0 1 0 0 1 1 0 1 1 0 1 0 1 0 0 1 1 1 1 1 1 0 1 0 0 0 1 1 1 1 1 0 1 0 0 0 1 0 1 0 0 1 0 0 1 1 0 1 1 0 0 1 1 0 1 1 0 1 1 1 1 1 1 1 1 0 1 0 1 1 0 1 1 1 1 0 1 1 1 1 1 0 0 0 0 1 1 0 1 0 1 1 1 0 0 1 1 0 0 1 0 0 0 1 1 1 1 1 1 0 0 1 0 1 1 0 1 1 0 1 1 1 0 1 1 1 0 1 1 0 1 0 1 1 1 0 1 0 1 1 0 0
2 1 1 1 0 1 0 1 1 1 1 0 1 0 1 1 1 0 0 1 1 0 1 1 1 0 1 0 0 1 1 0 0 0 1 1 0 1 1 0 0 1 1 1 1 0 1 0 1 0 1 0 0 0 1 1 1 1 1 0 1 1 1 0 0 0 1 1 1 0 1 1 0 1 0 1 0 0 1 1 1 1 0 1 1 1 1 1 0 1 1 1 1 1 1 1 1 1 0 1 1 1 1 1 0 1 0 0 1 1 0 1 0 0 1 0 1 1 0 0 1 1 1 0 1 0 0 1 1 1 0 0 0 0 1 1 1 0 0 1 1 1 1 1 1 1 0 1 1 1 1 0 1 1 0 0 1 0 1 0 1 1 0 1 1 1 1 0 1 1 0 1 1 1 1 0 1 1 0 1 1 1 0 1 0 1 1 1 0 0 1 1 1 1 1 0 1 1 0 1 1 0 1 1 0 0 0 1 1 1 0 1 1 0 1 0 0 1 1 1 1 0 0 1 1 1 0 1 1 1 0 1 0 1 1 1 0 1 0 1 0 1 0 1 0 0 1 1 1 1 1 1 1 1 1 1 1 0 1 0 1 1 1 1 1 1 1 1 1 1 0 1 1 0 0 1 0 1 1 1 1 0 0 1 0 1 0 0 1 1 1 0 0 0 1 1 1 1 0 1 1 1 1 0 0 0 1 0 1 0 1 0 1 1 0 1 0 1 1 1 1 0 1 1 1 1 1 1 0 1 1 1 1 1 1 1 0 1 1 0 1 1 0 1 1 1 1 0 1 1 0 1 1 1 0 1 0 0 1 0 0 1 1 0 1 1 1 0 1 1 0 0 1 1 0 0 1 0 1 1 1 0 1 1 1 1 0 1 1 1 0 1 1 0 0 0 1 1 1 0 1 1 1 0 0 1 0 1 1 0 1 1 0 1 1 1 0 0 0 1 0 0 0 1 0 0 0 1 0 0 0 1 0 1 1 0 1 1 0 0 0 0 1 0 1 1 1 1 1 0 1 1 1 0 1 0 0 0 0 1 1 0 1 1 1 1 1 1 1 0 0 0 0 1 1 0 1 1 0 0 1 1 0 1 1 1 0 1 1 1 1 1 1 0 1 0 1 0 1 1 1 0 1 0 1 1 0 1 1 1 1 0 1 1 1 1 1 1 1 1 1 1 0 1 1 1 1 1 1 0 1 1 1 1 1 1 0 1 1 1 0 1 1 1 1 0 1 1 0 1 1 1 0 1 1 1 0 1 1 1 1 0 1 0 1 1 0 1 1 0 1 1 1 1 0 1 0 1 1 1 1 0 1 1 1 1 1 1 0 1 1 1 1 1 1 1 0 1 0 1 0 1 0 1 0 1 0 0 1 0 1 1 1 1 1 1 0 1 1 1 1 0 0 0 0 1 1 1 0 1 1 1 1 1 0 1 1 1 1 0 1 1 0 1 0 1 1 1 0 0 1 0 1 0 1 1 1 1 1 0 0 1 1 0 1 1 1 0 0 1 0 1 1 0 1 1 1 0 0 0 1 0 0 1 0 0 1 1 1 1 1 1 0 1 0 1 1 0 0 1 1 1 1 0 0 1 1 1 1 1 0 0 1 1 0 1 1 0 1 0 1 0 1 1 1 1 1 1 0 0 0 0 0 1 1 0 0 1 0 0 1 0 1 0 1 1 1 1 1 1 1 0 1 0 1 1 0 1 0 1 1 0 0 1 1 1 0 1 1 1 0 1 1 1 1 1 1 1 1 1 0 1 1 1 1 1 1 1 1 1 1 0 1 0 1 1 0 1 1 1 1 1 1 1 1 1 1 1 0 0 1 1 1 0 0 0 1 1 1 0 1 1 0 1 1 1 1 1 0 0 0 0 1 1 1 1 1 1 1 0 1 1 0 1 0 1 0 0 1 1 1 1 0 0 0 1 1 1 0 1 0 0 1 1 0 1 1 1 1 1 1 0 0 1 0 1 1 0 1 1 1 0 0 0 0 1 1 1 0 1 1 1 1 1 1 1 0 0 0 1 1 1 1 1 1 1 0 1 1 1 0 1 0 1 1 1 1 0 0 1 1 0 1 1 0 0 1 1 1 1 1 1 1 0 0 1 1 1 0 1 1 1 1 1 1 1 0 0 1 1 1 1 1 1 1 1 1 1 1 1 0 1 1 1 1 1 0 1 1 1 0 0 1 0 1 1 0 1 1 0 1 0 1 0 1 1 1 0 1 1 1 1 1 1 1 1 1 1 1 1 1 0 0 1 1 0 0 0 1 1 1 0 1 1 0 1 1 1 0 1 1 1 1 0 0 0 1 1 0 0 1 1 1 1 0 1 1 1 0 0 1 1 0 1 1 0 0 1 1 0 0 1 0 1 0 1 1 1 1 0 1 1 0 1 0 1 1 0 1 1 0 1 1 0 1 1 0 0 1 0 0 0 1 0 0 1 0 1 1 1 1 1 1 0 1 1 1 1 0 0 1 1 1 1 1 0 1 0 0 1 0 1 0 1 1 0 1 1 1 0 0 1 1 1 1 1 1 1 1 0 1 1 0 1 1 1 1 0 1 0 1 1 1 0 0 1 0 1 1 1 1 0 0 0 0 1 1 1 1 0 1 1 1 1 0 0 0 1 1 0 0 0 0 1 0 1 1 1 1 1 0 0 1 1 0 0 1 1 0 1 1 1 1 1 1 1 1 1 0 1 0 1 1 1 1 0 1 0 0 1 1 0 1 1 0 1 0 1 0 0 1 1 1 1 1 1 0 1 0 0 0 1 1 1 1 1 0 1 0 0 0 1 0 1 0 0 1 0 0 1 1 0 1 1 0 0 1 1 0 1 1 0 1 1 1 1 1 1 1 1 0 1 0 1 1 0 1 1 1 1 0 1 1 1 1 1 0 0 0 0 1 1 0 1 0 1 1 1 0 0 1 1 0 0 1 0 0 0 1 1 1 1 1 1 0 0 1 0 1 1 0 1 1 0 1 1 1 0 1 1 1 0 1 1 0 1 0 1 1 1 0 1 0 1 1 0 0
3 1 1 1 0 1 0 1 1 1 1 0 1 0 1 1 1 0 0 1 1 0 1 1 1 0 1 0 0 1 1 0 0 0 1 1 0 1 1 0 0 1 1 1 1 0 1 0 1 0 1 0 0 0 1 1 1 1 1 0 1 1 1 0 0 0 1 1 1 0 1 1 0 1 0 1 0 0 1 1 1 1 0 1 1 1 1 1 0 1 1 1 1 1 1 1 1 1 0 1 1 1 1 1 0 1 0 0 1 1 0 1 0 0 1 0 1 1 0 0 1 1 1 0 1 0 0 1 1 1 0 0 0 0 1 1 1 0 0 1 1 1 1 1 1 1 0 1 1 1 1 0 1 1 0 0 1 0 1 0 1 1 0 1 1 1 1 0 1 1 0 1 1 1 1 0 1 1 0 1 1 1 0 1 0 1 1 1 0 0 1 1 1 1 1 0 1 1 0 1 1 0 1 1 0 0 0 1 1 1 0 1 1 0 1 0 0 1 1 1 1 0 0 1 1 1 0 1 1 1 0 1 0 1 1 1 0 1 0 1 0 1 0 1 0 0 1 1 1 1 1 1 1 1 1 1 1 0 1 0 1 1 1 1 1 1 1 1 1 1 0 1 1 0 0 1 0 1 1 1 1 0 0 1 0 1 0 0 1 1 1 0 0 0 1 1 1 1 0 1 1 1 1 0 0 0 1 0 1 0 1 0 1 1 0 1 0 1 1 1 1 0 1 1 1 1 1 1 0 1 1 1 1 1 1 1 0 1 1 0 1 1 0 1 1 1 1 0 1 1 0 1 1 1 0 1 0 0 1 0 0 1 1 0 1 1 1 0 1 1 0 0 1 1 0 0 1 0 1 1 1 0 1 1 1 1 0 1 1 1 0 1 1 0 0 0 1 1 1 0 1 1 1 0 0 1 0 1 1 0 1 1 0 1 1 1 0 0 0 1 0 0 0 1 0 0 0 1 0 0 0 1 0 1 1 0 1 1 0 0 0 0 1 0 1 1 1 1 1 0 1 1 1 0 1 0 0 0 0 1 1 0 1 1 1 1 1 1 1 0 0 0 0 1 1 0 1 1 0 0 1 1 0 1 1 1 0 1 1 1 1 1 1 0 1 0 1 0 1 1 1 0 1 0 1 1 0 1 1 1 1 0 1 1 1 1 1 1 1 1 1 1 0 1 1 1 1 1 1 0 1 1 1 1 1 1 0 1 1 1 0 1 1 1 1 0 1 1 0 1 1 1 0 1 1 1 0 1 1 1 1 0 1 0 1 1 0 1 1 0 1 1 1 1 0 1 0 1 1 1 1 0 1 1 1 1 1 1 0 1 1 1 1 1 1 1 0 1 0 1 0 1 0 1 0 1 0 0 1 0 1 1 1 1 1 1 0 1 1 1 1 0 0 0 0 1 1 1 0 1 1 1 1 1 0 1 1 1 1 0 1 1 0 1 0 1 1 1 0 0 1 0 1 0 1 1 1 1 1 0 0 1 1 0 1 1 1 0 0 1 0 1 1 0 1 1 1 0 0 0 1 0 0 1 0 0 1 1 1 1 1 1 0 1 0 1 1 0 0 1 1 1 1 0 0 1 1 1 1 1 0 0 1 1 0 1 1 0 1 0 1 0 1 1 1 1 1 1 0 0 0 0 0 1 1 0 0 1 0 0 1 0 1 0 1 1 1 1 1 1 1 0 1 0 1 1 0 1 0 1 1 0 0 1 1 1 0 1 1 1 0 1 1 1 1 1 1 1 1 1 0 1 1 1 1 1 1 1 1 1 1 0 1 0 1 1 0 1 1 1 1 1 1 1 1 1 1 1 0 0 1 1 1 0 0 0 1 1 1 0 1 1 0 1 1 1 1 1 0 0 0 0 1 1 1 1 1 1 1 0 1 1 0 1 0 1 0 0 1 1 1 1 0 0 0 1 1 1 0 1 0 0 1 1 0 1 1 1 1 1 1 0 0 1 0 1 1 0 1 1 1 0 0 0 0 1 1 1 0 1 1 1 1 1 1 1 0 0 0 1 1 1 1 1 1 1 0 1 1 1 0 1 0 1 1 1 1 0 0 1 1 0 1 1 0 0 1 1 1 1 1 1 1 0 0 1 1 1 0 1 1 1 1 1 1 1 0 0 1 1 1 1 1 1 1 1 1 1 1 1 0 1 1 1 1 1 0 1 1 1 0 0 1 0 1 1 0 1 1 0 1 0 1 0 1 1 1 0 1 1 1 1 1 1 1 1 1 1 1 1 1 0 0 1 1 0 0 0 1 1 1 0 1 1 0 1 1 1 0 1 1 1 1 0 0 0 1 1 0 0 1 1 1 1 0 1 1 1 0 0 1 1 0 1 1 0 0 1 1 0 0 1 0 1 0 1 1 1 1 0 1 1 0 1 0 1 1 0 1 1 0 1 1 0 1 1 0 0 1 0 0 0 1 0 0 1 0 1 1 1 1 1 1 0 1 1 1 1 0 0 1 1 1 1 1 0 1 0 0 1 0 1 0 1 1 0 1 1 1 0 0 1 1 1 1 1 1 1 1 0 1 1 0 1 1 1 1 0 1 0 1 1 1 0 0 1 0 1 1 1 1 0 0 0 0 1 1 1 1 0 1 1 1 1 0 0 0 1 1 0 0 0 0 1 0 1 1 1 1 1 0 0 1 1 0 0 1 1 0 1 1 1 1 1 1 1 1 1 0 1 0 1 1 1 1 0 1 0 0 1 1 0 1 1 0 1 0 1 0 0 1 1 1 1 1 1 0 1 0 0 0 1 1 1 1 1 0 1 0 0 0 1 0 1 0 0 1 0 0 1 1 0 1 1 0 0 1 1 0 1 1 0 1 1 1 1 1 1 1 1 0 1 0 1 1 0 1 1 1 1 0 1 1 1 1 1 0 0 0 0 1 1 0 1 0 1 1 1 0 0 1 1 0 0 1 0 0 0 1 1 1 1 1 1 0 0 1 0 1 1 0 1 1 0 1 1 1 0 1 1 1 0 1 1 0 1 0 1 1 1 0 1 0 1 1 0 0
4 1 1 1 0 1 0 1 1 1 1 0 1 0 1 1 1 0 0 1 1 0 1 1 1 0 1 0 0 1 1 0 0 0 1 1 0 1 1 0 0 1 1 1 1 0 1 0 1 0 1 0 0 0 1 1 1 1 1 0 1 1 1 0 0 0 1 1 1 0 1 1 0 1 0 1 0 0 1 1 1 1 0 1 1 1 1 1 0 1 1 1 1 1 1 1 1 1 0 1 1 1 1 1 0 1 0 0 1 1 0 1 0 0 1 0 1 1 0 0 1 1 1 0 1 0 0 1 1 1 0 0 0 0 1 1 1 0 0 1 1 1 1 1 1 1 0 1 1 1 1 0 1 1 0 0 1 0 1 0 1 1 0 1 1 1 1 0 1 1 0 1 1 1 1 0 1 1 0 1 1 1 0 1 0 1 1 1 0 0 1 1 1 1 1 0 1 1 0 1 1 0 1 1 0 0 0 1 1 1 0 1 1 0 1 0 0 1 1 1 1 0 0 1 1 1 0 1 1 1 0 1 0 1 1 1 0 1 0 1 0 1 0 1 0 0 1 1 1 1 1 1 1 1 1 1 1 0 1 0 1 1 1 1 1 1 1 1 1 1 0 1 1 0 0 1 0 1 1 1 1 0 0 1 0 1 0 0 1 1 1 0 0 0 1 1 1 1 0 1 1 1 1 0 0 0 1 0 1 0 1 0 1 1 0 1 0 1 1 1 1 0 1 1 1 1 1 1 0 1 1 1 1 1 1 1 0 1 1 0 1 1 0 1 1 1 1 0 1 1 0 1 1 1 0 1 0 0 1 0 0 1 1 0 1 1 1 0 1 1 0 0 1 1 0 0 1 0 1 1 1 0 1 1 1 1 0 1 1 1 0 1 1 0 0 0 1 1 1 0 1 1 1 0 0 1 0 1 1 0 1 1 0 1 1 1 0 0 0 1 0 0 0 1 0 0 0 1 0 0 0 1 0 1 1 0 1 1 0 0 0 0 1 0 1 1 1 1 1 0 1 1 1 0 1 0 0 0 0 1 1 0 1 1 1 1 1 1 1 0 0 0 0 1 1 0 1 1 0 0 1 1 0 1 1 1 0 1 1 1 1 1 1 0 1 0 1 0 1 1 1 0 1 0 1 1 0 1 1 1 1 0 1 1 1 1 1 1 1 1 1 1 0 1 1 1 1 1 1 0 1 1 1 1 1 1 0 1 1 1 0 1 1 1 1 0 1 1 0 1 1 1 0 1 1 1 0 1 1 1 1 0 1 0 1 1 0 1 1 0 1 1 1 1 0 1 0 1 1 1 1 0 1 1 1 1 1 1 0 1 1 1 1 1 1 1 0 1 0 1 0 1 0 1 0 1 0 0 1 0 1 1 1 1 1 1 0 1 1 1 1 0 0 0 0 1 1 1 0 1 1 1 1 1 0 1 1 1 1 0 1 1 0 1 0 1 1 1 0 0 1 0 1 0 1 1 1 1 1 0 0 1 1 0 1 1 1 0 0 1 0 1 1 0 1 1 1 0 0 0 1 0 0 1 0 0 1 1 1 1 1 1 0 1 0 1 1 0 0 1 1 1 1 0 0 1 1 1 1 1 0 0 1 1 0 1 1 0 1 0 1 0 1 1 1 1 1 1 0 0 0 0 0 1 1 0 0 1 0 0 1 0 1 0 1 1 1 1 1 1 1 0 1 0 1 1 0 1 0 1 1 0 0 1 1 1 0 1 1 1 0 1 1 1 1 1 1 1 1 1 0 1 1 1 1 1 1 1 1 1 1 0 1 0 1 1 0 1 1 1 1 1 1 1 1 1 1 1 0 0 1 1 1 0 0 0 1 1 1 0 1 1 0 1 1 1 1 1 0 0 0 0 1 1 1 1 1 1 1 0 1 1 0 1 0 1 0 0 1 1 1 1 0 0 0 1 1 1 0 1 0 0 1 1 0 1 1 1 1 1 1 0 0 1 0 1 1 0 1 1 1 0 0 0 0 1 1 1 0 1 1 1 1 1 1 1 0 0 0 1 1 1 1 1 1 1 0 1 1 1 0 1 0 1 1 1 1 0 0 1 1 0 1 1 0 0 1 1 1 1 1 1 1 0 0 1 1 1 0 1 1 1 1 1 1 1 0 0 1 1 1 1 1 1 1 1 1 1 1 1 0 1 1 1 1 1 0 1 1 1 0 0 1 0 1 1 0 1 1 0 1 0 1 0 1 1 1 0 1 1 1 1 1 1 1 1 1 1 1 1 1 0 0 1 1 0 0 0 1 1 1 0 1 1 0 1 1 1 0 1 1 1 1 0 0 0 1 1 0 0 1 1 1 1 0 1 1 1 0 0 1 1 0 1 1 0 0 1 1 0 0 1 0 1 0 1 1 1 1 0 1 1 0 1 0 1 1 0 1 1 0 1 1 0 1 1 0 0 1 0 0 0 1 0 0 1 0 1 1 1 1 1 1 0 1 1 1 1 0 0 1 1 1 1 1 0 1 0 0 1 0 1 0 1 1 0 1 1 1 0 0 1 1 1 1 1 1 1 1 0 1 1 0 1 1 1 1 0 1 0 1 1 1 0 0 1 0 1 1 1 1 0 0 0 0 1 1 1 1 0 1 1 1 1 0 0 0 1 1 0 0 0 0 1 0 1 1 1 1 1 0 0 1 1 0 0 1 1 0 1 1 1 1 1 1 1 1 1 0 1 0 1 1 1 1 0 1 0 0 1 1 0 1 1 0 1 0 1 0 0 1 1 1 1 1 1 0 1 0 0 0 1 1 1 1 1 0 1 0 0 0 1 0 1 0 0 1 0 0 1 1 0 1 1 0 0 1 1 0 1 1 0 1 1 1 1 1 1 1 1 0 1 0 1 1 0 1 1 1 1 0 1 1 1 1 1 0 0 0 0 1 1 0 1 0 1 1 1 0 0 1 1 0 0 1 0 0 0 1 1 1 1 1 1 0 0 1 0 1 1 0 1 1 0 1 1 1 0 1 1 1 0 1 1 0 1 0 1 1 1 0 1 0 1 1 0 0
5 1 1 1 0 1 0 1 1 0 1 0 1 0 1 0 1 0 0 1 1 0 1 0 1 0 0 0 0 0 1 0 0 0 1 1 0 1 1 0 0 1 1 1 0 0 1 0 1 0 1 0 0 0 0 0 0 0 0 0 1 1 0 0 0 0 1 1 0 0 1 1 0 1 0 0 0 0 0 1 0 1 0 1 1 0 1 1 0 1 1 0 1 1 1 1 1 1 0 1 1 0 1 0 0 1 0 0 1 1 0 1 0 0 1 0 1 1 0 0 0 1 1 0 1 0 0 1 0 1 0 0 0 0 1 1 1 0 0 1 1 1 1 1 1 1 0 1 1 1 1 0 1 1 0 0 1 0 1 0 1 1 0 1 1 1 1 0 0 1 0 1 1 1 1 0 1 0 0 1 1 1 0 1 0 0 1 1 0 0 1 1 1 1 1 0 1 0 0 1 1 0 1 1 0 0 0 0 1 1 0 1 1 0 1 0 0 1 1 1 0 0 0 1 1 1 0 1 1 1 0 1 0 1 1 0 0 1 0 1 0 0 0 1 0 0 0 1 0 1 1 1 0 1 1 0 1 0 1 0 0 1 0 1 1 0 1 0 1 1 0 1 1 0 0 1 0 1 1 1 1 0 0 0 0 0 0 0 0 1 1 0 0 0 1 1 1 1 0 1 1 1 1 0 0 0 1 0 1 0 1 0 1 1 0 1 0 1 1 1 0 0 1 0 1 1 1 0 0 1 1 1 1 0 1 1 0 0 1 0 1 0 0 1 1 1 1 0 1 1 0 0 1 1 0 1 0 0 1 0 0 1 1 0 1 0 0 0 1 1 0 0 1 1 0 0 0 0 1 1 0 0 0 1 1 1 0 1 1 1 0 1 1 0 0 0 0 1 0 0 1 1 1 0 0 0 0 1 1 0 1 1 0 1 0 1 0 0 0 0 0 0 0 0 0 0 0 1 0 0 0 0 0 1 1 0 0 1 0 0 0 0 1 0 1 1 1 0 1 0 1 0 1 0 1 0 0 0 0 1 1 0 1 0 0 1 1 1 1 0 0 0 0 1 1 0 1 1 0 0 1 0 0 1 0 1 0 1 0 1 1 1 1 0 1 0 0 0 1 1 1 0 1 0 1 1 0 1 0 0 0 0 0 0 1 1 1 1 0 0 1 1 0 1 0 1 1 1 1 0 0 1 0 0 1 1 0 0 1 1 0 0 0 1 1 0 1 1 0 0 0 0 0 1 0 0 0 1 0 1 1 0 1 0 0 0 0 1 1 0 0 1 0 1 0 1 0 1 1 1 1 0 1 0 1 1 1 1 0 1 1 1 1 1 1 1 0 1 0 0 0 1 0 1 0 1 0 0 1 0 0 0 1 1 0 1 0 1 1 1 1 0 0 0 0 1 1 1 0 1 1 1 1 1 0 0 1 1 1 0 1 1 0 0 0 1 1 1 0 0 1 0 1 0 1 1 1 0 0 0 0 0 0 0 1 1 1 0 0 1 0 0 1 0 1 1 0 0 0 0 1 0 0 0 0 0 1 0 1 1 0 1 0 1 0 1 0 0 0 1 1 1 1 0 0 1 0 1 0 0 0 0 1 1 0 1 1 0 1 0 1 0 1 0 1 1 1 1 0 0 0 0 0 0 0 0 0 1 0 0 1 0 0 0 1 0 1 1 1 0 1 0 1 0 1 1 0 1 0 1 1 0 0 1 0 1 0 1 1 1 0 1 1 0 1 1 1 1 1 1 0 1 0 1 1 1 1 1 0 1 0 0 1 0 1 1 0 1 1 1 1 1 1 0 1 1 1 0 0 0 0 1 0 0 0 0 1 0 1 0 0 1 0 1 0 1 1 1 0 0 0 0 1 1 1 1 0 0 1 0 1 1 0 1 0 1 0 0 1 0 1 0 0 0 0 1 1 1 0 1 0 0 1 1 0 1 1 0 0 1 1 0 0 0 0 0 1 0 1 1 1 0 0 0 0 0 1 0 0 1 1 1 1 1 1 1 0 0 0 1 1 1 1 1 1 0 0 1 1 1 0 1 0 1 1 1 1 0 0 1 1 0 1 1 0 0 1 1 0 1 1 1 1 0 0 0 1 1 0 1 1 1 1 1 1 1 0 0 1 1 1 1 1 1 1 0 1 1 1 1 0 0 0 1 0 0 0 1 1 1 0 0 1 0 1 1 0 1 1 0 1 0 1 0 1 1 1 0 0 1 1 1 1 1 0 1 1 1 1 1 1 0 0 1 1 0 0 0 1 1 0 0 0 1 0 1 1 0 0 1 0 0 0 0 0 0 0 1 0 0 0 1 0 1 0 0 0 1 0 0 1 1 0 0 1 0 0 1 1 0 0 1 0 0 0 1 0 1 1 0 1 0 0 1 0 0 1 0 1 1 0 1 1 0 0 0 0 0 1 0 0 0 1 0 0 1 0 0 1 1 1 1 1 0 0 0 1 1 0 0 1 1 1 0 0 0 1 0 0 1 0 1 0 1 1 0 0 1 1 0 0 1 1 1 0 1 0 1 0 0 1 0 0 1 1 1 1 0 1 0 0 1 1 0 0 1 0 1 0 1 1 0 0 0 0 1 0 1 1 0 1 0 1 1 0 0 0 1 0 0 0 0 0 1 0 0 0 1 1 1 0 0 1 1 0 0 1 1 0 1 1 1 1 1 1 1 1 1 0 1 0 1 0 1 1 0 1 0 0 0 1 0 1 1 0 1 0 1 0 0 1 1 1 0 0 0 0 0 0 0 0 1 1 0 1 0 0 1 0 0 0 1 0 1 0 0 1 0 0 1 0 0 1 1 0 0 0 1 0 1 1 0 1 1 1 1 1 1 1 0 0 1 0 1 1 0 1 0 1 1 0 1 1 1 1 1 0 0 0 0 1 1 0 1 0 1 0 1 0 0 1 1 0 0 0 0 0 0 1 1 1 1 1 1 0 0 1 0 0 1 0 1 1 0 1 0 0 0 1 1 1 0 1 1 0 1 0 1 1 0 0 1 0 1 0 0 0
6 1 1 1 0 1 0 1 1 1 1 0 1 0 1 1 1 0 0 1 1 0 1 1 1 0 1 0 0 1 1 0 0 1 0 1 0 1 1 0 0 1 1 1 1 0 1 0 1 0 1 0 0 0 1 1 1 1 1 0 1 1 1 0 0 0 1 1 1 0 1 1 0 1 0 1 0 0 1 1 1 1 0 1 1 1 1 1 0 1 1 1 1 1 1 1 1 1 0 1 1 1 1 1 0 1 0 0 1 1 0 1 0 0 1 0 1 1 0 0 1 1 1 0 1 0 0 1 1 1 0 0 0 0 1 1 1 0 0 1 1 1 1 1 1 1 0 1 1 1 1 0 1 1 0 0 1 0 1 0 1 1 0 1 1 1 1 0 1 1 0 1 1 1 1 0 1 1 0 1 1 1 0 1 0 1 1 1 0 0 1 1 1 1 1 0 1 1 0 1 1 0 1 1 0 0 0 1 1 1 0 1 1 0 1 0 0 1 1 1 1 0 0 1 1 1 0 1 1 1 0 1 0 1 1 1 0 1 0 1 0 1 0 1 0 0 1 1 1 1 1 0 1 1 1 1 1 0 1 0 1 1 1 1 1 1 1 1 1 1 0 1 1 0 0 1 0 1 1 1 1 0 0 1 0 1 0 0 1 1 1 0 0 0 1 1 1 1 0 1 1 1 1 0 0 0 1 0 1 0 1 0 1 1 0 1 0 1 1 1 1 0 1 1 1 1 1 1 0 1 1 1 1 1 1 1 0 1 1 0 1 1 0 1 1 1 1 0 1 1 0 1 1 1 0 1 0 0 1 0 0 1 1 0 1 1 1 0 1 1 0 0 1 1 0 0 1 0 1 1 1 0 1 1 1 1 0 1 1 1 0 1 1 0 0 0 1 1 1 0 1 1 1 0 0 1 0 1 1 0 1 1 0 1 1 1 0 0 0 1 0 0 0 1 0 0 0 1 0 0 0 1 0 1 1 0 1 1 0 0 0 0 1 0 1 1 1 1 1 0 1 1 1 0 1 0 0 0 0 1 1 0 1 1 1 1 1 1 1 0 0 0 0 1 1 0 1 1 0 0 1 1 0 1 1 1 0 1 1 1 1 1 1 0 1 0 1 0 1 1 1 0 1 0 1 1 0 1 1 1 1 0 1 1 1 1 1 1 1 1 1 1 0 1 1 1 1 1 1 0 1 1 1 1 1 1 0 1 1 1 0 1 1 1 1 0 1 1 0 1 1 1 0 1 1 1 0 1 1 1 1 0 1 0 1 1 0 1 1 0 1 1 1 1 0 1 0 1 1 1 1 0 1 1 1 1 1 1 0 1 1 1 1 1 1 1 0 1 0 1 0 1 0 1 0 1 0 0 1 0 1 1 1 1 1 1 0 1 1 1 1 0 0 0 0 1 1 1 0 1 1 1 1 1 0 1 1 1 1 0 1 1 0 1 0 1 1 1 0 0 1 0 1 0 1 1 1 1 1 0 0 1 1 0 1 1 1 0 0 1 0 1 1 0 1 1 1 0 0 0 1 0 0 1 0 0 1 1 1 1 1 1 0 1 0 1 1 0 0 1 1 1 1 0 0 1 1 1 1 1 0 0 1 1 0 1 1 0 1 0 1 0 1 1 1 1 1 1 0 0 0 0 0 1 1 0 0 1 0 0 1 0 1 0 1 1 1 1 1 1 1 0 1 0 1 1 0 1 0 1 1 0 0 1 1 1 0 1 1 1 0 1 1 1 1 1 1 1 1 1 0 1 1 1 1 1 1 1 1 1 1 0 1 0 1 1 0 1 1 1 1 1 1 1 1 1 1 1 0 0 1 1 1 0 0 0 1 1 1 0 1 1 0 1 1 1 1 1 0 0 0 0 1 1 1 1 1 1 1 0 1 1 0 1 0 1 0 0 1 1 1 1 0 0 0 1 1 1 0 1 0 0 1 1 0 1 1 1 1 0 1 0 0 1 0 1 1 0 1 1 1 0 0 0 0 1 1 1 0 1 1 1 1 1 1 1 0 0 0 1 1 1 1 1 1 1 0 1 1 1 0 1 0 1 1 1 1 0 0 1 1 0 1 1 0 0 1 1 1 1 1 1 1 0 0 1 1 1 0 1 1 1 1 1 1 1 0 0 1 1 1 1 1 1 1 1 1 1 1 1 0 1 1 1 1 1 0 1 1 1 0 0 1 0 1 1 0 1 1 0 1 0 1 0 1 1 1 0 1 1 1 1 1 1 1 1 1 0 1 1 1 0 0 1 1 0 0 0 1 1 1 0 1 1 0 1 1 1 0 1 1 1 1 0 0 0 1 1 0 0 1 1 1 1 0 1 1 1 0 0 1 1 0 1 1 0 0 1 1 0 0 1 0 1 0 1 1 1 1 0 1 1 0 1 0 1 1 0 1 1 0 1 1 0 1 1 0 0 1 0 0 0 1 0 0 1 0 1 1 1 1 1 1 0 1 1 1 1 0 0 1 1 1 1 1 0 1 0 0 1 0 1 0 1 1 0 1 1 1 0 0 1 1 1 1 1 1 1 1 0 1 1 0 1 1 1 1 0 1 0 1 1 1 0 0 1 0 1 1 1 1 0 0 0 0 1 1 1 1 0 1 1 1 1 0 0 0 1 1 0 0 0 0 1 0 1 1 1 1 1 0 0 1 1 0 0 1 1 0 1 1 1 1 1 1 1 1 1 0 1 0 1 1 1 1 0 1 0 0 1 1 0 1 1 0 1 0 1 0 0 1 1 1 1 1 1 0 1 0 0 0 1 1 1 1 1 0 1 0 0 0 1 0 1 0 0 1 0 0 1 1 0 1 1 0 0 1 1 0 1 1 0 1 1 1 1 1 1 1 1 0 1 0 1 1 0 1 1 1 1 0 1 1 1 1 1 0 0 0 0 1 1 0 1 0 1 1 1 0 0 1 1 0 0 1 0 0 0 1 1 1 1 1 1 0 0 1 0 1 1 0 1 1 0 1 1 1 0 1 1 1 0 1 1 0 1 0 1 1 1 0 1 0 1 1 0 0
7 1 1 1 0 1 0 1 1 0 1 0 1 0 1 0 1 0 0 1 1 0 1 0 1 0 0 0 0 0 1 0 0 1 1 1 0 1 1 0 0 1 1 1 0 0 1 0 1 0 1 0 0 0 0 0 0 0 0 0 1 1 0 0 0 0 1 1 0 0 1 1 0 1 0 0 0 0 0 1 0 1 0 1 1 0 1 1 0 1 1 0 1 1 1 1 1 1 0 1 1 0 1 0 0 1 0 0 1 1 0 1 0 0 1 0 1 1 0 0 0 1 1 0 1 0 0 1 0 1 0 0 0 0 1 1 1 0 0 1 1 1 1 1 1 1 0 1 1 1 1 0 1 1 0 0 1 0 1 0 1 1 0 1 1 1 1 0 0 1 0 1 1 1 1 0 1 0 0 1 1 1 0 1 0 0 1 1 0 0 1 1 1 1 1 0 1 0 0 1 1 0 1 1 0 0 0 0 1 1 0 1 1 0 1 0 0 1 1 1 0 0 0 1 1 1 0 1 1 1 0 1 0 1 1 0 0 1 0 1 0 0 0 1 0 0 0 1 0 1 1 1 0 1 1 0 1 0 1 0 0 1 0 1 1 0 1 0 1 1 0 1 1 0 0 1 0 1 1 1 1 0 0 0 0 0 0 0 0 1 1 0 0 0 1 1 1 1 0 1 1 1 1 0 0 0 1 0 1 0 1 0 1 1 0 1 0 1 1 1 0 0 1 0 1 1 1 0 0 1 1 1 1 0 1 1 0 0 1 0 1 0 0 1 1 1 1 0 1 1 0 0 1 1 0 1 0 0 1 0 0 1 1 0 1 0 0 0 1 1 0 0 1 1 0 0 0 0 1 1 0 0 0 1 1 1 0 1 1 1 0 1 1 0 0 0 0 1 0 0 1 1 1 0 0 0 0 1 1 0 1 1 0 1 0 1 0 0 0 0 0 0 0 0 0 0 0 1 0 0 0 0 0 1 1 0 0 1 0 0 0 0 1 0 1 1 1 0 1 0 1 0 1 0 1 0 0 0 0 1 1 0 1 0 0 1 1 1 1 0 0 0 0 1 1 0 1 1 0 0 1 0 0 1 0 1 0 1 0 1 1 1 1 0 1 0 0 0 1 1 1 0 1 0 1 1 0 1 0 0 0 0 0 0 1 1 1 1 0 0 1 1 0 1 0 1 1 1 1 0 0 1 0 0 1 1 0 0 1 1 0 0 0 1 1 0 1 1 0 0 0 0 0 1 0 0 0 1 0 1 1 0 1 0 0 0 0 1 1 0 0 1 0 1 0 1 0 1 1 1 1 0 1 0 1 1 1 1 0 1 1 1 1 1 1 1 0 1 0 0 0 1 0 1 0 1 0 0 1 0 0 0 1 1 0 1 0 1 1 1 1 0 0 0 0 1 1 1 0 1 1 1 1 1 0 0 1 1 1 0 1 1 0 0 0 1 1 1 0 0 1 0 1 0 1 1 1 0 0 0 0 0 0 0 1 1 1 0 0 1 0 0 1 0 1 1 0 0 0 0 1 0 0 0 0 0 1 0 1 1 0 1 0 1 0 1 0 0 0 1 1 1 1 0 0 1 0 1 0 0 0 0 1 1 0 1 1 0 1 0 1 0 1 0 1 1 1 1 0 0 0 0 0 0 0 0 0 1 0 0 1 0 0 0 1 0 1 1 1 0 1 0 1 0 1 1 0 1 0 1 1 0 0 1 0 1 0 1 1 1 0 1 1 0 1 1 1 1 1 1 0 1 0 1 1 1 1 1 0 1 0 0 1 0 1 1 0 1 1 1 1 1 1 0 1 1 1 0 0 0 0 1 0 0 0 0 1 0 1 0 0 1 0 1 0 1 1 1 0 0 0 0 1 1 1 1 0 0 1 0 1 1 0 1 0 1 0 0 1 0 1 0 0 0 0 1 1 1 0 1 0 0 1 1 0 1 1 0 0 1 1 0 0 0 0 0 1 0 1 1 1 0 0 0 0 0 1 0 0 1 1 1 1 1 1 1 0 0 0 1 1 1 1 1 1 0 0 1 1 1 0 1 0 1 1 1 1 0 0 1 1 0 1 1 0 0 1 1 0 1 1 1 1 0 0 0 1 1 0 1 1 1 1 1 1 1 0 0 1 1 1 1 1 1 1 0 1 1 1 1 0 0 0 1 0 0 0 1 1 1 0 0 1 0 1 1 0 1 1 0 1 0 1 0 1 1 1 0 0 1 1 1 1 1 0 1 1 1 1 1 1 0 0 1 1 0 0 0 1 1 0 0 0 1 0 1 1 0 0 1 0 0 0 0 0 0 0 1 0 0 0 1 0 1 0 0 0 1 0 0 1 1 0 0 1 0 0 1 1 0 0 1 0 0 0 1 0 1 1 0 1 0 0 1 0 0 1 0 1 1 0 1 1 0 0 0 0 0 1 0 0 0 1 0 0 1 0 0 1 1 1 1 1 0 0 0 1 1 0 0 1 1 1 0 0 0 1 0 0 1 0 1 0 1 1 0 0 1 1 0 0 1 1 1 0 1 0 1 0 0 1 0 0 1 1 1 1 0 1 0 0 1 1 0 0 1 0 1 0 1 1 0 0 0 0 1 0 1 1 0 1 0 1 1 0 0 0 1 0 0 0 0 0 1 0 0 0 1 1 1 0 0 1 1 0 0 1 1 0 1 1 1 1 1 1 1 1 1 0 1 0 1 0 1 1 0 1 0 0 0 1 0 1 1 0 1 0 1 0 0 1 1 1 0 0 0 0 0 0 0 0 1 1 0 1 0 0 1 0 0 0 1 0 1 0 0 1 0 0 1 0 0 1 1 0 0 0 1 0 1 1 0 1 1 1 1 1 1 1 0 0 1 0 1 1 0 1 0 1 1 0 1 1 1 1 1 0 0 0 0 1 1 0 1 0 1 0 1 0 0 1 1 0 0 0 0 0 0 1 1 1 1 1 1 0 0 1 0 0 1 0 1 1 0 1 0 0 0 1 1 1 0 1 1 0 1 0 1 1 0 0 1 0 1 0 0 0
8 0 0 0 1 0 1 0 0 1 0 1 0 1 0 1 0 1 1 0 0 1 0 1 0 1 1 1 1 1 0 1 1 0 1 0 1 0 0 1 1 0 0 0 1 1 0 1 0 1 0 1 1 1 1 1 1 1 1 1 0 0 1 1 1 1 0 0 1 1 0 0 1 0 1 1 1 1 1 0 1 0 1 0 0 1 0 0 1 0 0 1 0 0 0 0 0 0 1 0 0 1 0 1 1 0 1 1 0 0 1 0 1 1 0 1 0 0 1 1 1 0 0 1 0 1 1 0 1 0 1 1 1 1 0 0 0 1 1 0 0 0 0 0 0 0 1 0 0 0 0 1 0 0 1 1 0 1 0 1 0 0 1 0 0 0 0 1 1 0 1 0 0 0 0 1 0 1 1 0 0 0 1 0 1 1 0 0 1 1 0 0 0 0 0 1 0 1 1 0 0 1 0 0 1 1 1 1 0 0 1 0 0 1 0 1 1 0 0 0 1 1 1 0 0 0 1 0 0 0 1 0 1 0 0 1 1 0 1 0 1 1 1 0 1 1 1 0 1 0 0 0 1 0 0 1 0 1 0 1 1 0 1 0 0 1 0 1 0 0 1 0 0 1 1 0 1 0 0 0 0 1 1 1 1 1 1 1 1 0 0 1 1 1 0 0 0 0 1 0 0 0 0 1 1 1 0 1 0 1 0 1 0 0 1 0 1 0 0 0 1 1 0 1 0 0 0 1 1 0 0 0 0 1 0 0 1 1 0 1 0 1 1 0 0 0 0 1 0 0 1 1 0 0 1 0 1 1 0 1 1 0 0 1 0 1 1 1 0 0 1 1 0 0 1 1 1 1 0 0 1 1 1 0 0 0 1 0 0 0 1 0 0 1 1 1 1 0 1 1 0 0 0 1 1 1 1 0 0 1 0 0 1 0 1 0 1 1 1 1 1 1 1 1 1 1 1 0 1 1 1 1 1 0 0 1 1 0 1 1 1 1 0 1 0 0 0 1 0 1 0 1 0 1 0 1 1 1 1 0 0 1 0 1 1 0 0 0 0 1 1 1 1 0 0 1 0 0 1 1 0 1 1 0 1 0 1 0 1 0 0 0 0 1 0 1 1 1 0 0 0 1 0 1 0 0 1 0 1 1 1 1 1 1 0 0 0 0 1 1 0 0 1 0 1 0 0 0 0 1 1 0 1 1 0 0 1 1 0 0 1 1 1 0 0 1 0 0 1 1 1 1 1 0 1 1 1 0 1 0 0 1 0 1 1 1 1 0 0 1 1 0 1 0 1 0 1 0 0 0 0 1 0 1 0 0 0 0 1 0 0 0 0 0 0 0 1 0 1 1 1 0 1 0 1 0 1 1 0 1 1 1 0 0 1 0 1 0 0 0 0 1 1 1 1 0 0 0 1 0 0 0 0 0 1 1 0 0 0 1 0 0 1 1 1 0 0 0 1 1 0 1 0 1 0 0 0 1 1 1 1 1 1 1 0 0 0 1 1 0 1 1 0 1 0 0 1 1 1 1 0 1 1 1 1 1 0 1 0 0 1 0 1 0 1 0 1 1 1 0 0 0 0 1 1 0 1 0 1 1 1 1 0 0 1 0 0 1 0 1 0 1 0 1 0 0 0 0 1 1 1 1 1 1 1 1 1 0 1 1 0 1 1 1 0 1 0 0 0 1 0 1 0 1 0 0 1 0 1 0 0 1 1 0 1 0 1 0 0 0 1 0 0 1 0 0 0 0 0 0 1 0 1 0 0 0 0 0 1 0 1 1 0 1 0 0 1 0 0 0 0 0 0 1 0 0 0 1 1 1 1 0 1 1 1 1 0 1 0 1 1 0 1 0 1 0 0 0 1 1 1 1 0 0 0 0 1 1 0 1 0 0 1 0 1 0 1 1 0 1 0 1 1 1 1 0 0 0 1 0 1 1 0 0 1 0 0 1 1 0 0 1 1 1 1 1 0 1 0 0 0 1 1 1 1 1 0 1 1 0 0 0 0 0 0 0 1 1 1 0 0 0 0 0 0 1 1 0 0 0 1 0 1 0 0 0 0 1 1 0 0 1 0 0 1 1 0 0 1 0 0 0 0 1 1 1 0 0 1 0 0 0 0 0 0 0 1 1 0 0 0 0 0 0 0 1 0 0 0 0 1 1 1 0 1 1 1 0 0 0 1 1 0 1 0 0 1 0 0 1 0 1 0 1 0 0 0 1 1 0 0 0 0 0 1 0 0 0 0 0 0 1 1 0 0 1 1 1 0 0 1 1 1 0 1 0 0 1 1 0 1 1 1 1 1 1 1 0 1 1 1 0 1 0 1 1 1 0 1 1 0 0 1 1 0 1 1 0 0 1 1 0 1 1 1 0 1 0 0 1 0 1 1 0 1 1 0 1 0 0 1 0 0 1 1 1 1 1 0 1 1 1 0 1 1 0 1 1 0 0 0 0 0 1 1 1 0 0 1 1 0 0 0 1 1 1 0 1 1 0 1 0 1 0 0 1 1 0 0 1 1 0 0 0 1 0 1 0 1 1 0 1 1 0 0 0 0 1 0 1 1 0 0 1 1 0 1 0 1 0 0 1 1 1 1 0 1 0 0 1 0 1 0 0 1 1 1 0 1 1 1 1 1 0 1 1 1 0 0 0 1 1 0 0 1 1 0 0 1 0 0 0 0 0 0 0 0 0 1 0 1 0 1 0 0 1 0 1 1 1 0 1 0 0 1 0 1 0 1 1 0 0 0 1 1 1 1 1 1 1 1 0 0 1 0 1 1 0 1 1 1 0 1 0 1 1 0 1 1 0 1 1 0 0 1 1 1 0 1 0 0 1 0 0 0 0 0 0 0 1 1 0 1 0 0 1 0 1 0 0 1 0 0 0 0 0 1 1 1 1 0 0 1 0 1 0 1 0 1 1 0 0 1 1 1 1 1 1 0 0 0 0 0 0 1 1 0 1 1 0 1 0 0 1 0 1 1 1 0 0 0 1 0 0 1 0 1 0 0 1 1 0 1 0 1 1 1
9 0 0 0 1 0 1 0 0 0 0 1 0 1 0 0 0 1 1 0 0 1 0 0 0 1 0 1 1 0 0 1 1 0 1 0 1 0 0 1 1 0 0 0 0 1 0 1 0 1 0 1 1 1 0 0 0 0 0 1 0 0 0 1 1 1 0 0 0 1 0 0 1 0 1 0 1 1 0 0 0 0 1 0 0 0 0 0 1 0 0 0 0 0 0 0 0 0 1 0 0 0 0 0 1 0 1 1 0 0 1 0 1 1 0 1 0 0 1 1 0 0 0 1 0 1 1 0 0 0 1 1 1 1 0 0 0 1 1 0 0 0 0 0 0 0 1 0 0 0 0 1 0 0 1 1 0 1 0 1 0 0 1 0 0 0 0 1 0 0 1 0 0 0 0 1 0 0 1 0 0 0 1 0 1 0 0 0 1 1 0 0 0 0 0 1 0 0 1 0 0 1 0 0 1 1 1 0 0 0 1 0 0 1 0 1 1 0 0 0 0 1 1 0 0 0 1 0 0 0 1 0 1 0 0 0 1 0 1 0 1 0 1 0 1 1 0 0 0 0 0 0 0 0 0 0 0 1 0 1 0 0 0 0 0 0 0 0 0 0 1 0 0 1 1 0 1 0 0 0 0 1 1 0 1 0 1 1 0 0 0 1 1 1 0 0 0 0 1 0 0 0 0 1 1 1 0 1 0 1 0 1 0 0 1 0 1 0 0 0 0 1 0 0 0 0 0 0 1 0 0 0 0 0 0 0 1 0 0 1 0 0 1 0 0 0 0 1 0 0 1 0 0 0 1 0 1 1 0 1 1 0 0 1 0 0 0 1 0 0 1 1 0 0 1 1 0 1 0 0 0 1 0 0 0 0 1 0 0 0 1 0 0 1 1 1 0 0 0 1 0 0 0 1 1 0 1 0 0 1 0 0 1 0 0 0 1 1 1 0 1 1 1 0 1 1 1 0 1 1 1 0 1 0 0 1 0 0 1 1 1 1 0 1 0 0 0 0 0 1 0 0 0 1 0 1 1 1 1 0 0 1 0 0 0 0 0 0 0 1 1 1 1 0 0 1 0 0 1 1 0 0 1 0 0 0 1 0 0 0 0 0 0 1 0 1 0 1 0 0 0 1 0 1 0 0 1 0 0 0 0 1 0 0 0 0 0 0 0 0 0 0 1 0 0 0 0 0 0 1 0 0 0 0 0 0 1 0 0 0 1 0 0 0 0 1 0 0 1 0 0 0 1 0 0 0 1 0 0 0 0 1 0 1 0 0 1 0 0 1 0 0 0 0 1 0 1 0 0 0 0 1 0 0 0 0 0 0 1 0 0 0 0 0 0 0 1 0 1 0 1 0 1 0 1 0 1 1 0 1 0 0 0 0 0 0 1 0 0 0 0 1 1 1 1 0 0 0 1 0 0 0 0 0 1 0 0 0 0 1 0 0 1 0 1 0 0 0 1 1 0 1 0 1 0 0 0 0 0 1 1 0 0 1 0 0 0 1 1 0 1 0 0 1 0 0 0 1 1 1 0 1 1 0 1 1 0 0 0 0 0 0 1 0 1 0 0 1 1 0 0 0 0 1 1 0 0 0 0 0 1 1 0 0 1 0 0 1 0 1 0 1 0 0 0 0 0 0 1 1 1 1 1 0 0 1 1 0 1 1 0 1 0 1 0 0 0 0 0 0 0 1 0 1 0 0 1 0 1 0 0 1 1 0 0 0 1 0 0 0 1 0 0 0 0 0 0 0 0 0 1 0 0 0 0 0 0 0 0 0 0 1 0 1 0 0 1 0 0 0 0 0 0 0 0 0 0 0 1 1 0 0 0 1 1 1 0 0 0 1 0 0 1 0 0 0 0 0 1 1 1 1 0 0 0 0 0 0 0 1 0 0 1 0 1 0 1 1 0 0 0 0 1 1 1 0 0 0 1 0 1 1 0 0 1 0 0 0 0 0 0 1 1 0 1 0 0 1 0 0 0 1 1 1 1 0 0 0 1 0 0 0 0 0 0 0 1 1 1 0 0 0 0 0 0 0 1 0 0 0 1 0 1 0 0 0 0 1 1 0 0 1 0 0 1 1 0 0 0 0 0 0 0 1 1 0 0 0 1 0 0 0 0 0 0 0 1 1 0 0 0 0 0 0 0 0 0 0 0 0 1 0 0 0 0 0 1 0 0 0 1 1 0 1 0 0 1 0 0 1 0 1 0 1 0 0 0 1 0 0 0 0 0 0 0 0 0 0 0 0 0 1 1 0 0 1 1 1 0 0 0 1 0 0 1 0 0 0 1 0 0 0 0 1 1 1 0 0 1 1 0 0 0 0 1 0 0 0 1 1 0 0 1 0 0 1 1 0 0 1 1 0 1 0 1 0 0 0 0 1 0 0 1 0 1 0 0 1 0 0 1 0 0 1 0 0 1 1 0 1 1 1 0 1 1 0 1 0 0 0 0 0 0 1 0 0 0 0 1 1 0 0 0 0 0 1 0 1 1 0 1 0 1 0 0 1 0 0 0 1 1 0 0 0 0 0 0 0 0 1 0 0 1 0 0 0 0 1 0 1 0 0 0 1 1 0 1 0 0 0 0 1 1 1 1 0 0 0 0 1 0 0 0 0 1 1 1 0 0 1 1 1 1 0 1 0 0 0 0 0 1 1 0 0 1 1 0 0 1 0 0 0 0 0 0 0 0 0 1 0 1 0 0 0 0 1 0 1 1 0 0 1 0 0 1 0 1 0 1 1 0 0 0 0 0 0 1 0 1 1 1 0 0 0 0 0 1 0 1 1 1 0 1 0 1 1 0 1 1 0 0 1 0 0 1 1 0 0 1 0 0 1 0 0 0 0 0 0 0 0 1 0 1 0 0 1 0 0 0 0 1 0 0 0 0 0 1 1 1 1 0 0 1 0 1 0 0 0 1 1 0 0 1 1 0 1 1 1 0 0 0 0 0 0 1 1 0 1 0 0 1 0 0 1 0 0 0 1 0 0 0 1 0 0 1 0 1 0 0 0 1 0 1 0 0 1 1
10 1 1 1 0 1 0 1 1 1 1 0 1 0 1 1 1 0 0 1 1 0 1 1 1 0 1 0 0 1 1 0 0 1 0 1 0 1 1 0 0 1 1 1 1 0 1 0 1 0 1 0 0 0 1 1 1 1 1 0 1 1 1 0 0 0 1 1 1 0 1 1 0 1 0 1 0 0 1 1 1 1 0 1 1 1 1 1 0 1 1 1 1 1 1 1 1 1 0 1 1 1 1 1 0 1 0 0 1 1 0 1 0 0 1 0 1 1 0 0 1 1 1 0 1 0 0 1 1 1 0 0 0 0 1 1 1 0 0 1 1 1 1 1 1 1 0 1 1 1 1 0 1 1 0 0 1 0 1 0 1 1 0 1 1 1 1 0 1 1 0 1 1 1 1 0 1 1 0 1 1 1 0 1 0 1 1 1 0 0 1 1 1 1 1 0 1 1 0 1 1 0 1 1 0 0 0 1 1 1 0 1 1 0 1 0 0 1 1 1 1 0 0 1 1 1 0 1 1 1 0 1 0 1 1 1 0 1 0 1 0 1 0 1 0 0 1 1 1 1 1 1 1 1 1 1 1 0 1 0 1 1 1 1 1 1 1 1 1 1 0 1 1 0 0 1 0 1 1 1 1 0 0 1 0 1 0 0 1 1 1 0 0 0 1 1 1 1 0 1 1 1 1 0 0 0 1 0 1 0 1 0 1 1 0 1 0 1 1 1 1 0 1 1 1 1 1 1 0 1 1 1 1 1 1 1 0 1 1 0 1 1 0 1 1 1 1 0 1 1 0 1 1 1 0 1 0 0 1 0 0 1 1 0 1 1 1 0 1 1 0 0 1 1 0 0 1 0 1 1 1 0 1 1 1 1 0 1 1 1 0 1 1 0 0 0 1 1 1 0 1 1 1 0 0 1 0 1 1 0 1 1 0 1 1 1 0 0 0 1 0 0 0 1 0 0 0 1 0 0 0 1 0 1 1 0 1 1 0 0 0 0 1 0 1 1 1 1 1 0 1 1 1 0 1 0 0 0 0 1 1 0 1 1 1 1 1 1 1 0 0 0 0 1 1 0 1 1 0 0 1 1 0 1 1 1 0 1 1 1 1 1 1 0 1 0 1 0 1 1 1 0 1 0 1 1 0 1 1 1 1 0 1 1 1 1 1 1 1 1 1 1 0 1 1 1 1 1 1 0 1 1 1 1 1 1 0 1 1 1 0 1 1 1 1 0 1 1 0 1 1 1 0 1 1 1 0 1 1 1 1 0 1 0 1 1 0 1 1 0 1 1 1 1 0 1 0 1 1 1 1 0 1 1 1 1 1 1 0 1 1 1 1 1 1 1 0 1 0 1 0 1 0 1 0 1 0 0 1 0 1 1 1 1 1 1 0 1 1 1 1 0 0 0 0 1 1 1 0 1 1 1 1 1 0 1 1 1 1 0 1 1 0 1 0 1 1 1 0 0 1 0 1 0 1 1 1 1 1 0 0 1 1 0 1 1 1 0 0 1 0 1 1 0 1 1 1 0 0 0 1 0 0 1 0 0 1 1 1 1 1 1 0 1 0 1 1 0 0 1 1 1 1 0 0 1 1 1 1 1 0 0 1 1 0 1 1 0 1 0 1 0 1 1 1 1 1 1 0 0 0 0 0 1 1 0 0 1 0 0 1 0 1 0 1 1 1 1 1 1 1 0 1 0 1 1 0 1 0 1 1 0 0 1 1 1 0 1 1 1 0 1 1 1 1 1 1 1 1 1 0 1 1 1 1 1 1 1 1 1 1 0 1 0 1 1 0 1 1 1 1 1 1 1 1 1 1 1 0 0 1 1 1 0 0 0 1 1 1 0 1 1 0 1 1 1 1 1 0 0 0 0 1 1 1 1 1 1 1 0 1 1 0 1 0 1 0 0 1 1 1 1 0 0 0 1 1 1 0 1 0 0 1 1 0 1 1 1 1 1 1 0 0 1 0 1 1 0 1 1 1 0 0 0 0 1 1 1 0 1 1 1 1 1 1 1 0 0 0 1 1 1 1 1 1 1 0 1 1 1 0 1 0 1 1 1 1 0 0 1 1 0 1 1 0 0 1 1 1 1 1 1 1 0 0 1 1 1 0 1 1 1 1 1 1 1 0 0 1 1 1 1 1 1 1 1 1 1 1 1 0 1 1 1 1 1 0 1 1 1 0 0 1 0 1 1 0 1 1 0 1 0 1 0 1 1 1 0 1 1 1 1 1 1 1 1 1 1 1 1 1 0 0 1 1 0 0 0 1 1 1 0 1 1 0 1 1 1 0 1 1 1 1 0 0 0 1 1 0 0 1 1 1 1 0 1 1 1 0 0 1 1 0 1 1 0 0 1 1 0 0 1 0 1 0 1 1 1 1 0 1 1 0 1 0 1 1 0 1 1 0 1 1 0 1 1 0 0 1 0 0 0 1 0 0 1 0 1 1 1 1 1 1 0 1 1 1 1 0 0 1 1 1 1 1 0 1 0 0 1 0 1 0 1 1 0 1 1 1 0 0 1 1 1 1 1 1 1 1 0 1 1 0 1 1 1 1 0 1 0 1 1 1 0 0 1 0 1 1 1 1 0 0 0 0 1 1 1 1 0 1 1 1 1 0 0 0 1 1 0 0 0 0 1 0 1 1 1 1 1 0 0 1 1 0 0 1 1 0 1 1 1 1 1 1 1 1 1 0 1 0 1 1 1 1 0 1 0 0 1 1 0 1 1 0 1 0 1 0 0 1 1 1 1 1 1 0 1 0 0 0 1 1 1 1 1 0 1 0 0 0 1 0 1 0 0 1 0 0 1 1 0 1 1 0 0 1 1 0 1 1 0 1 1 1 1 1 1 1 1 0 1 0 1 1 0 1 1 1 1 0 1 1 1 1 1 0 0 0 0 1 1 0 1 0 1 1 1 0 0 1 1 0 0 1 0 0 0 1 1 1 1 1 1 0 0 1 0 1 1 0 1 1 0 1 1 1 0 1 1 1 0 1 1 0 1 0 1 1 1 0 1 0 1 1 0 0
11 1 1 1 0 1 0 1 1 0 1 0 1 0 1 0 1 0 0 1 1 0 1 0 1 0 0 0 0 0 1 0 0 1 0 1 0 1 1 0 0 1 1 1 0 0 1 0 1 0 1 0 0 0 0 0 0 0 0 0 1 1 0 0 0 0 1 1 0 0 1 1 0 1 0 0 0 0 0 1 0 1 0 1 1 0 1 1 0 1 1 0 1 1 1 1 1 1 0 1 1 0 1 0 0 1 0 0 1 1 0 1 0 0 1 0 1 1 0 0 0 1 1 0 1 0 0 1 0 1 0 0 0 0 1 1 1 0 0 1 1 1 1 1 1 1 0 1 1 1 1 0 1 1 0 0 1 0 1 0 1 1 0 1 1 1 1 0 0 1 0 1 1 1 1 0 1 0 0 1 1 1 0 1 0 0 1 1 0 0 1 1 1 1 1 0 1 0 0 1 1 0 1 1 0 0 0 0 1 1 0 1 1 0 1 0 0 1 1 1 0 0 0 1 1 1 0 1 1 1 0 1 0 1 1 0 0 1 0 1 0 0 0 1 0 0 0 1 0 1 1 1 0 1 1 0 1 0 1 0 0 1 0 1 1 0 1 0 1 1 0 1 1 0 0 1 0 1 1 1 1 0 0 0 0 0 0 0 0 1 1 0 0 0 1 1 1 1 0 1 1 1 1 0 0 0 1 0 1 0 1 0 1 1 0 1 0 1 1 1 0 0 1 0 1 1 1 0 0 1 1 1 1 0 1 1 0 0 1 0 1 0 0 1 1 1 1 0 1 1 0 0 1 1 0 1 0 0 1 0 0 1 1 0 1 0 0 0 1 1 0 0 1 1 0 0 0 0 1 1 0 0 0 1 1 1 0 1 1 1 0 1 1 0 0 0 0 1 0 0 1 1 1 0 0 0 0 1 1 0 1 1 0 1 0 1 0 0 0 0 0 0 0 0 0 0 0 1 0 0 0 0 0 1 1 0 0 1 0 0 0 0 1 0 1 1 1 0 1 0 1 0 1 0 1 0 0 0 0 1 1 0 1 0 0 1 1 1 1 0 0 0 0 1 1 0 1 1 0 0 1 0 0 1 0 1 0 1 0 1 1 1 1 0 1 0 0 0 1 1 1 0 1 0 1 1 0 1 0 0 0 0 0 0 1 1 1 1 0 0 1 1 0 1 0 1 1 1 1 0 0 1 0 0 1 1 0 0 1 1 0 0 0 1 1 0 1 1 0 0 0 0 0 1 0 0 0 1 0 1 1 0 1 0 0 0 0 1 1 0 0 1 0 1 0 1 0 1 1 1 1 0 1 0 1 1 1 1 0 1 1 1 1 1 1 1 0 1 0 0 0 1 0 1 0 1 0 0 1 0 0 0 1 1 0 1 0 1 1 1 1 0 0 0 0 1 1 1 0 1 1 1 1 1 0 0 1 1 1 0 1 1 0 0 0 1 1 1 0 0 1 0 1 0 1 1 1 0 0 0 0 0 0 0 1 1 1 0 0 1 0 0 1 0 1 1 0 0 0 0 1 0 0 0 0 0 1 0 1 1 0 1 0 1 0 1 0 0 0 1 1 1 1 0 0 1 0 1 0 0 0 0 1 1 0 1 1 0 1 0 1 0 1 0 1 1 1 1 0 0 0 0 0 0 0 0 0 1 0 0 1 0 0 0 1 0 1 1 1 0 1 0 1 0 1 1 0 1 0 1 1 0 0 1 0 1 0 1 1 1 0 1 1 0 1 1 1 1 1 1 0 1 0 1 1 1 1 1 0 1 0 0 1 0 1 1 0 1 1 1 1 1 1 0 1 1 1 0 0 0 0 1 0 0 0 0 1 0 1 0 0 1 0 1 0 1 1 1 0 0 0 0 1 1 1 1 0 0 1 0 1 1 0 1 0 1 0 0 1 0 1 0 0 0 0 1 1 1 0 1 0 0 1 1 0 1 1 0 0 1 1 0 0 0 0 0 1 0 1 1 1 0 0 0 0 0 1 0 0 1 1 1 1 1 1 1 0 0 0 1 1 1 1 1 1 0 0 1 1 1 0 1 0 1 1 1 1 0 0 1 1 0 1 1 0 0 1 1 0 1 1 1 1 0 0 0 1 1 0 1 1 1 1 1 1 1 0 0 1 1 1 1 1 1 1 0 1 1 1 1 0 0 0 1 0 0 0 1 1 1 0 0 1 0 1 1 0 1 1 0 1 0 1 0 1 1 1 0 0 1 1 1 1 1 0 1 1 1 1 1 1 0 0 1 1 0 0 0 1 1 0 0 0 1 0 1 1 0 0 1 0 0 0 0 0 0 0 1 0 0 0 1 0 1 0 0 0 1 0 0 1 1 0 0 1 0 0 1 1 0 0 1 0 0 0 1 0 1 1 0 1 0 0 1 0 0 1 0 1 1 0 1 1 0 0 0 0 0 1 0 0 0 1 0 0 1 0 0 1 1 1 1 1 0 0 0 1 1 0 0 1 1 1 0 0 0 1 0 0 1 0 1 0 1 1 0 0 1 1 0 0 1 1 1 0 1 0 1 0 0 1 0 0 1 1 1 1 0 1 0 0 1 1 0 0 1 0 1 0 1 1 0 0 0 0 1 0 1 1 0 1 0 1 1 0 0 0 1 0 0 0 0 0 1 0 0 0 1 1 1 0 0 1 1 0 0 1 1 0 1 1 1 1 1 1 1 1 1 0 1 0 1 0 1 1 0 1 1 0 0 1 0 1 1 0 1 0 1 0 0 1 1 1 0 0 0 0 0 0 0 0 1 1 0 1 0 0 1 0 0 0 1 0 1 0 0 1 0 0 1 0 0 1 1 0 0 0 1 0 1 1 0 1 1 1 1 1 1 1 0 0 1 0 1 1 0 1 0 1 1 0 1 1 1 1 1 0 0 0 0 1 1 0 1 0 1 0 1 0 0 1 1 0 0 0 0 0 0 1 1 1 1 1 1 0 0 1 0 0 1 0 1 1 0 1 0 0 0 1 1 1 0 1 1 0 1 0 1 1 0 0 1 0 1 0 0 0
12 0 0 0 1 0 1 0 0 0 0 1 0 1 0 0 0 1 1 0 0 1 0 0 0 1 0 1 1 0 0 1 1 0 1 0 1 0 0 1 1 0 0 0 0 1 0 1 0 1 0 1 1 1 0 0 0 0 0 1 0 0 0 1 1 1 0 0 0 1 0 0 1 0 1 0 1 1 0 0 0 0 1 0 0 0 0 0 1 0 0 0 0 0 0 0 0 0 1 0 0 0 0 0 1 0 1 1 0 0 1 0 1 1 0 1 0 0 1 1 0 0 0 1 0 1 1 0 0 0 1 1 1 1 0 0 0 1 1 0 0 0 0 0 0 0 1 0 0 0 0 1 0 0 1 1 0 1 0 1 0 0 1 0 0 0 0 1 0 0 1 0 0 0 0 1 0 0 1 0 0 0 1 0 1 0 0 0 1 1 0 0 0 0 0 1 0 0 1 0 0 1 0 0 1 1 1 0 0 0 1 0 0 1 0 1 1 0 0 0 0 1 1 0 0 0 1 0 0 0 1 0 1 0 0 0 1 0 1 0 1 0 1 0 1 1 0 0 0 0 0 0 0 0 0 0 0 1 0 1 0 0 0 0 0 0 0 0 0 0 1 0 0 1 1 0 1 0 0 0 0 1 1 0 1 0 1 1 0 0 0 1 1 1 0 0 0 0 1 0 0 0 0 1 1 1 0 1 0 1 0 1 0 0 1 0 1 0 0 0 0 1 0 0 0 0 0 0 1 0 0 0 0 0 0 0 1 0 0 1 0 0 1 0 0 0 0 1 0 0 1 0 0 0 1 0 1 1 0 1 1 0 0 1 0 0 0 1 0 0 1 1 0 0 1 1 0 1 0 0 0 1 0 0 0 0 1 0 0 0 1 0 0 1 1 1 0 0 0 1 0 0 0 1 1 0 1 0 0 1 0 0 1 0 0 0 1 1 1 0 1 1 1 0 1 1 1 0 1 1 1 0 1 0 0 1 0 0 1 1 1 1 0 1 0 0 0 0 0 1 0 0 0 1 0 1 1 1 1 0 0 1 0 0 0 0 0 0 0 1 1 1 1 0 0 1 0 0 1 1 0 0 1 0 0 0 1 0 0 0 0 0 0 1 0 1 0 1 0 0 0 1 0 1 0 0 1 0 0 0 0 1 0 0 0 0 0 0 0 0 0 0 1 0 0 0 0 0 0 1 0 0 0 0 0 0 1 0 0 0 1 0 0 0 0 1 0 0 1 0 0 0 1 0 0 0 1 0 0 0 0 1 0 1 0 0 1 0 0 1 0 0 0 0 1 0 1 0 0 0 0 1 0 0 0 0 0 0 1 0 0 0 0 0 0 0 1 0 1 0 1 0 1 0 1 0 1 1 0 1 0 0 0 0 0 0 1 0 0 0 0 1 1 1 1 0 0 0 1 0 0 0 0 0 1 0 0 0 0 1 0 0 1 0 1 0 0 0 1 1 0 1 0 1 0 0 0 0 0 1 1 0 0 1 0 0 0 1 1 0 1 0 0 1 0 0 0 1 1 1 0 1 1 0 1 1 0 0 0 0 0 0 1 0 1 0 0 1 1 0 0 0 0 1 1 0 0 0 0 0 1 1 0 0 1 0 0 1 0 1 0 1 0 0 0 0 0 0 1 1 1 1 1 0 0 1 1 0 1 1 0 1 0 1 0 0 0 0 0 0 0 1 0 1 0 0 1 0 1 0 0 1 1 0 0 0 1 0 0 0 1 0 0 0 0 0 0 0 0 0 1 0 0 0 0 0 0 0 0 0 0 1 0 1 0 0 1 0 0 0 0 0 0 0 0 0 0 0 1 1 0 0 0 1 1 1 0 0 0 1 0 0 1 0 0 0 0 0 1 1 1 1 0 0 0 0 0 0 0 1 0 0 1 0 1 0 1 1 0 0 0 0 1 1 1 0 0 0 1 0 1 1 0 0 1 0 0 0 0 0 0 1 1 0 1 0 0 1 0 0 0 1 1 1 1 0 0 0 1 0 0 0 0 0 0 0 1 1 1 0 0 0 0 0 0 0 1 0 0 0 1 0 1 0 0 0 0 1 1 0 0 1 0 0 1 1 0 0 0 0 0 0 0 1 1 0 0 0 1 0 0 0 0 0 0 0 1 1 0 0 0 0 0 0 0 0 0 0 0 0 1 0 0 0 0 0 1 0 0 0 1 1 0 1 0 0 1 0 0 1 0 1 0 1 0 0 0 1 0 0 0 0 0 0 0 0 0 0 0 0 0 1 1 0 0 1 1 1 0 0 0 1 0 0 1 0 0 0 1 0 0 0 0 1 1 1 0 0 1 1 0 0 0 0 1 0 0 0 1 1 0 0 1 0 0 1 1 0 0 1 1 0 1 0 1 0 0 0 0 1 0 0 1 0 1 0 0 1 0 0 1 0 0 1 0 0 1 1 0 1 0 1 0 1 1 0 1 0 0 0 0 0 0 1 0 0 0 0 1 1 0 0 0 0 0 1 0 1 1 0 1 0 1 0 0 1 0 0 0 1 1 0 0 0 0 0 0 0 0 1 0 0 1 0 0 0 0 1 0 1 0 0 0 1 1 0 1 0 0 0 0 1 1 1 1 0 0 0 0 1 0 0 0 0 1 1 1 0 0 1 1 1 1 0 1 0 0 0 0 0 1 1 0 0 1 1 0 0 1 0 0 0 0 0 0 0 0 0 1 0 1 0 0 0 0 1 0 1 1 0 0 1 0 0 1 0 1 0 1 1 0 0 0 0 0 0 1 0 1 1 1 0 0 0 0 0 1 0 1 1 1 0 1 0 1 1 0 1 1 0 0 1 0 0 1 1 0 0 1 0 0 1 0 0 0 0 0 0 0 0 1 0 1 0 0 1 0 0 0 0 1 0 0 0 0 0 1 1 1 1 0 0 1 0 1 0 0 0 1 1 0 0 1 1 0 1 1 1 0 0 0 0 0 0 1 1 0 1 0 0 1 0 0 1 0 0 0 1 0 0 0 1 0 0 1 0 1 0 0 0 1 0 1 0 0 1 1
13 1 1 1 0 1 0 1 1 0 1 0 1 0 1 0 1 0 0 1 1 0 1 0 1 0 0 0 0 0 1 0 0 1 0 1 0 1 1 0 0 1 1 1 0 0 1 0 1 0 1 0 0 0 0 0 0 0 0 0 1 1 0 0 0 0 1 1 0 0 1 1 0 1 0 0 0 0 0 1 0 1 0 1 1 0 1 1 0 1 1 0 1 1 1 1 1 1 0 1 1 0 1 0 0 1 0 0 1 1 0 1 0 0 1 0 1 1 0 0 0 1 1 0 1 0 0 1 0 1 0 0 0 0 1 1 1 0 1 1 1 1 1 1 1 1 0 1 1 1 1 0 1 1 0 0 1 0 1 0 1 1 0 1 1 1 1 0 0 1 0 1 1 1 1 0 1 0 0 1 1 1 0 1 0 0 1 1 0 0 1 1 1 1 1 0 1 0 0 1 1 0 1 1 0 0 0 0 1 1 0 1 1 0 1 0 0 1 1 1 0 0 0 1 1 1 0 1 1 1 0 1 0 1 1 0 0 1 0 1 0 0 0 1 0 0 0 1 0 1 1 1 0 1 1 0 1 0 1 0 0 1 0 1 1 0 1 0 1 1 0 1 1 0 0 1 0 1 1 1 1 0 0 0 0 0 0 0 0 1 1 0 0 0 1 1 1 1 0 1 1 1 1 0 0 0 1 0 1 0 1 0 1 1 0 1 0 1 1 1 0 0 1 0 1 1 1 0 0 1 1 1 1 0 1 1 0 0 1 0 1 0 0 1 1 1 1 0 1 1 0 0 1 1 0 1 0 0 1 0 0 1 1 0 1 0 0 0 1 1 0 0 1 1 0 0 0 0 1 1 0 0 0 1 1 1 0 1 1 1 0 1 1 0 0 0 0 1 0 0 1 1 1 0 0 0 0 1 1 0 1 1 0 1 0 1 0 0 0 0 0 0 0 0 0 0 0 1 0 0 0 0 0 1 1 0 0 1 0 0 0 0 1 0 1 1 1 0 1 0 1 0 1 0 1 0 0 0 0 1 1 0 1 0 0 1 1 1 1 0 0 0 0 1 1 0 1 1 0 0 1 0 0 1 0 1 0 1 0 1 1 1 1 0 1 0 0 0 1 1 1 0 1 0 1 1 0 1 0 0 0 0 0 0 1 1 1 1 0 0 1 1 0 1 0 1 1 1 1 0 0 1 0 0 1 1 0 0 1 1 0 0 0 1 1 0 1 1 0 0 0 0 0 1 0 0 0 1 0 1 1 0 1 0 0 0 0 1 1 0 0 1 0 1 0 1 0 1 1 1 1 0 1 0 1 1 1 1 0 1 1 1 1 1 1 1 0 1 0 0 0 1 0 1 0 1 0 0 1 0 0 0 1 1 0 1 0 1 1 1 1 0 0 0 0 1 1 1 0 1 1 1 1 1 0 0 1 1 1 0 1 1 0 0 0 1 1 1 0 0 1 0 1 0 1 1 1 0 0 0 0 0 0 0 1 1 1 0 0 1 0 0 1 0 1 1 0 0 0 0 1 0 0 0 0 0 1 0 1 1 0 1 0 1 0 1 0 0 0 1 1 1 1 0 0 1 0 1 0 0 0 0 1 1 0 1 1 0 1 0 1 0 1 0 1 1 1 1 0 0 0 0 0 0 0 0 0 1 0 0 1 0 0 0 1 0 1 1 1 0 1 0 1 0 1 1 0 1 0 1 1 0 0 1 0 1 0 1 1 1 0 1 1 0 1 1 1 1 1 1 0 1 0 1 1 1 1 1 0 1 0 0 1 0 1 1 0 1 1 1 1 1 1 0 1 1 1 0 0 0 0 1 0 0 0 0 1 0 1 0 0 1 0 1 0 1 1 1 0 0 0 0 1 1 1 1 0 0 1 0 1 1 0 1 0 1 0 0 1 0 1 0 0 0 0 1 1 1 0 1 0 0 1 1 0 1 1 0 0 1 1 0 0 0 0 0 1 0 1 1 1 0 0 0 0 0 1 0 0 1 1 1 1 1 1 1 0 0 0 1 1 1 1 1 1 0 0 1 1 1 0 1 0 1 1 1 1 0 0 1 1 0 1 1 0 0 1 1 0 1 1 1 1 0 0 0 1 1 0 1 1 1 1 1 1 1 0 0 1 1 1 1 1 1 1 0 1 1 1 1 0 0 0 1 0 0 0 1 1 1 0 0 1 0 1 1 0 1 1 0 1 0 1 0 1 1 1 0 0 1 1 1 1 1 0 1 1 1 1 1 1 0 0 1 1 0 0 0 1 1 0 0 0 1 0 1 1 0 0 1 0 0 0 0 0 0 0 1 0 0 0 1 0 1 0 0 0 1 0 0 1 1 0 0 1 0 0 1 1 0 0 1 0 0 0 1 0 1 1 0 1 0 0 1 0 0 1 0 1 1 0 1 1 0 0 0 0 0 1 0 0 0 1 0 0 1 0 0 1 1 1 1 1 0 0 0 1 1 0 0 1 1 1 0 0 0 1 0 0 1 0 1 0 1 1 0 0 1 1 0 0 1 1 1 0 1 0 1 0 0 1 0 0 1 1 1 1 0 1 0 0 1 1 0 0 1 0 1 0 1 1 0 0 0 0 1 0 1 1 0 1 0 1 1 0 0 0 1 0 0 0 0 0 1 0 0 0 1 1 1 0 0 1 1 0 0 1 1 0 1 1 1 1 1 1 1 1 1 0 1 0 1 0 1 1 0 1 0 0 0 1 0 1 1 0 1 0 1 0 0 1 1 1 0 0 0 0 0 0 0 0 1 1 0 1 0 0 1 0 0 0 1 0 1 0 0 1 0 0 1 0 0 1 1 0 0 0 1 0 1 1 0 1 1 1 1 1 1 1 0 0 1 0 1 1 0 1 0 1 1 0 1 1 1 1 1 0 0 0 0 1 1 0 1 0 1 0 1 0 0 1 1 0 0 0 0 0 0 1 1 1 1 1 1 0 0 1 0 0 1 0 1 1 0 1 0 0 0 1 1 1 0 1 1 0 1 0 1 1 0 0 1 0 1 0 0 0
14 0 0 0 1 0 1 0 0 0 0 1 0 1 0 0 0 1 1 0 0 1 0 0 0 1 0 1 1 0 0 1 1 0 1 0 1 0 0 1 1 0 0 0 0 1 0 1 0 1 0 1 1 1 0 0 0 0 0 1 0 0 0 1 1 1 0 0 0 1 0 0 1 0 1 0 1 1 0 0 0 0 1 0 0 0 0 0 1 0 0 0 0 0 0 0 0 0 1 0 0 0 0 0 1 0 1 1 0 0 1 0 1 1 0 1 0 0 1 1 0 0 0 1 0 1 1 0 0 0 1 1 1 1 0 0 0 1 1 0 0 0 0 0 0 0 1 0 0 0 0 1 0 0 1 1 0 1 0 1 0 0 1 0 0 0 0 1 0 0 1 0 0 0 0 1 0 0 1 0 0 0 1 0 1 0 0 0 1 1 0 0 0 0 0 1 0 0 1 0 0 1 0 0 1 1 1 0 0 0 1 0 0 1 0 1 1 0 0 0 0 1 1 0 0 0 1 0 0 0 1 0 1 0 0 0 1 0 1 0 1 0 1 0 1 1 0 0 0 0 0 0 0 0 0 0 0 1 0 1 0 0 0 0 0 0 0 0 0 0 1 0 0 1 1 0 1 0 0 0 0 1 1 0 1 0 1 1 0 0 0 1 1 1 0 0 0 0 1 0 0 0 0 1 1 1 0 1 0 1 0 1 0 0 1 0 1 0 0 0 0 1 0 0 0 0 0 0 1 0 0 0 0 0 0 0 1 0 0 1 0 0 1 0 0 0 0 1 0 0 1 0 0 0 1 0 1 1 0 1 1 0 0 1 0 0 0 1 0 0 1 1 0 0 1 1 0 1 0 0 0 1 0 0 0 0 1 0 0 0 1 0 0 1 1 1 0 0 0 1 0 0 0 1 1 0 1 0 0 1 0 0 1 0 0 0 1 1 1 0 1 1 1 0 1 1 1 0 1 1 1 0 1 0 0 1 0 0 1 1 1 1 0 1 0 0 0 0 0 1 0 0 0 1 0 1 1 1 1 0 0 1 0 0 0 0 0 0 0 1 1 1 1 0 0 1 0 0 1 1 0 0 1 0 0 0 1 0 0 0 0 0 0 1 0 1 0 1 0 0 0 1 0 1 0 0 1 0 0 0 0 1 0 0 0 0 0 0 0 0 0 0 1 0 0 0 0 0 0 1 0 0 0 0 0 0 1 0 0 0 1 0 0 0 0 1 0 0 1 0 0 0 1 0 0 0 1 0 0 0 0 1 0 1 0 0 1 0 0 1 0 0 0 0 1 0 1 0 0 0 0 1 0 0 0 0 0 0 1 0 0 0 0 0 0 0 1 0 1 0 1 0 1 0 1 0 1 1 0 1 0 0 0 0 0 0 1 0 0 0 0 1 1 1 1 0 0 0 1 0 0 0 0 0 1 0 0 0 0 1 0 0 1 0 1 0 0 0 1 1 0 1 0 1 0 0 0 0 0 1 1 0 0 1 0 0 0 1 1 0 1 0 0 1 0 0 0 1 1 1 0 1 1 0 1 1 0 0 0 0 0 0 1 0 1 0 0 1 1 0 0 0 0 1 1 0 0 0 0 0 1 1 0 0 1 0 0 1 0 1 0 1 0 0 0 0 0 0 1 1 1 1 1 0 0 1 1 0 1 1 0 1 0 1 0 0 0 0 0 0 0 1 0 1 0 0 1 0 1 0 0 1 1 0 0 0 1 0 0 0 1 0 0 0 0 0 0 0 0 0 1 0 0 0 0 0 0 0 0 0 0 1 0 1 0 0 1 0 0 0 0 0 0 0 0 0 0 0 1 1 0 0 0 1 1 1 0 0 0 1 0 0 1 0 0 0 0 0 1 1 1 1 0 0 0 0 0 0 0 1 0 0 1 0 1 0 1 1 0 0 0 0 1 1 1 0 0 0 1 0 1 1 0 0 1 0 0 0 0 0 0 1 1 0 1 0 0 1 0 0 0 1 1 1 1 0 0 0 1 0 0 0 0 0 0 0 1 1 1 0 0 0 0 0 0 0 1 0 0 0 1 0 1 0 0 0 0 1 1 0 0 1 0 0 1 1 0 0 0 0 0 0 0 1 1 0 0 0 1 0 0 0 0 0 0 0 1 1 0 0 0 0 0 0 0 0 0 0 0 0 1 0 0 0 0 0 1 0 0 0 1 1 0 1 0 0 1 0 0 1 0 1 0 1 0 0 0 1 0 0 0 0 0 0 0 0 0 0 0 0 0 1 1 0 0 1 1 1 0 0 0 1 0 0 1 0 0 0 1 0 0 0 0 1 1 1 0 0 1 1 0 0 0 0 1 0 0 0 1 1 0 0 1 0 0 1 1 0 0 1 1 0 1 0 1 0 0 0 0 1 0 0 1 0 1 0 0 1 0 0 1 0 0 1 0 0 1 1 0 1 1 1 0 1 1 0 1 0 0 0 0 0 0 1 0 0 0 0 1 1 0 0 0 0 0 1 0 1 1 0 1 0 1 0 0 1 0 0 0 1 1 0 0 0 0 0 0 0 0 1 0 0 1 0 0 0 0 1 0 1 0 0 0 1 1 0 1 0 0 0 0 1 1 1 1 0 0 0 0 1 0 0 0 0 1 1 1 0 0 1 1 1 1 0 1 0 0 0 0 0 1 1 0 0 1 1 0 0 1 0 0 0 0 0 0 0 0 0 1 0 1 0 0 0 0 1 0 1 1 0 0 1 0 0 1 0 1 0 1 1 0 0 0 0 0 0 1 0 1 1 1 0 0 0 0 0 1 0 1 1 1 0 1 0 1 1 0 1 1 0 0 1 0 0 1 1 0 0 1 0 0 1 0 0 0 0 0 0 0 0 1 0 1 0 0 1 0 0 0 0 1 0 0 0 0 0 1 1 1 1 0 0 1 0 1 0 0 0 1 1 0 0 1 1 0 1 1 1 0 0 0 0 0 0 1 1 0 1 0 0 1 0 0 1 0 0 0 1 0 0 0 1 0 0 1 0 1 0 0 0 1 0 1 0 0 1 1
15 0 0 0 0 0 0 0 0 1 0 0 0 0 0 1 0 0 0 0 0 0 0 1 0 0 1 0 0 1 0 0 0 0 0 0 0 0 0 0 0 0 0 0 1 0 0 0 0 0 0 0 0 0 1 1 1 1 1 0 0 0 1 0 0 0 0 0 1 0 0 0 0 0 0 1 0 0 1 0 1 0 0 0 0 1 0 0 0 0 0 1 0 0 0 0 0 0 0 0 0 1 0 1 0 0 0 0 0 0 0 0 0 0 0 0 0 0 0 0 1 0 0 0 0 0 0 0 1 0 0 0 0 0 0 0 0 0 0 0 0 0 0 0 0 0 0 0 0 0 0 0 0 0 0 0 0 0 0 0 0 0 0 0 0 0 0 0 1 0 0 0 0 0 0 0 0 1 0 0 0 0 0 0 0 1 0 0 0 0 0 0 0 0 0 0 0 1 0 0 0 0 0 0 0 0 0 1 0 0 0 0 0 0 0 0 0 0 0 0 1 0 0 0 0 0 0 0 0 0 0 0 0 0 0 1 0 0 0 0 0 1 0 0 0 0 1 0 1 0 0 0 1 0 0 1 0 0 0 0 1 0 1 0 0 1 0 1 0 0 0 0 0 0 0 0 0 0 0 0 0 0 0 1 0 1 0 0 1 0 0 0 0 0 0 0 0 0 0 0 0 0 0 0 0 0 0 0 0 0 0 0 0 0 0 0 0 0 0 0 1 0 0 1 0 0 0 1 0 0 0 0 0 1 0 0 0 1 0 0 0 1 0 0 0 0 0 0 0 0 0 1 0 0 0 0 0 0 0 0 0 0 0 0 0 1 1 0 0 0 0 0 0 0 0 0 1 0 0 0 1 0 1 0 0 0 0 0 0 0 0 0 0 0 0 0 1 0 1 0 0 0 0 0 0 1 0 0 0 0 0 0 0 0 1 0 0 0 0 1 0 0 0 1 0 0 0 0 0 0 0 1 0 0 0 0 1 0 0 0 0 0 0 0 0 0 0 1 0 0 0 1 0 0 0 0 0 0 0 0 0 0 0 1 1 0 0 0 0 0 0 0 0 0 0 0 0 0 0 0 0 1 0 0 1 0 0 0 1 0 0 0 0 0 0 0 1 0 0 0 0 0 0 0 0 0 0 0 1 1 1 0 1 1 0 0 0 0 1 1 0 0 0 0 1 0 0 0 0 0 1 0 1 1 0 0 0 1 0 0 0 1 1 0 0 0 0 0 0 1 1 1 0 0 1 1 0 0 1 0 0 0 0 0 1 1 0 0 0 0 1 0 1 0 0 0 0 0 0 0 0 0 0 1 0 0 0 0 0 0 0 0 0 0 0 0 0 0 0 1 0 0 0 0 0 0 0 0 0 0 1 1 0 0 1 0 0 0 0 0 0 0 0 0 0 0 0 0 0 0 0 0 0 0 0 1 0 0 0 0 0 0 0 1 0 0 0 0 0 0 0 0 0 0 0 0 0 1 1 0 0 1 1 0 0 0 0 0 0 0 0 1 0 0 0 0 1 0 0 0 0 0 0 1 0 0 0 1 0 0 1 0 0 0 0 0 1 0 0 0 0 0 0 0 0 0 1 0 1 1 0 0 0 0 0 0 0 0 0 0 0 0 0 1 0 0 0 0 0 0 0 0 0 1 1 0 0 0 0 0 0 0 1 0 0 1 0 0 0 1 0 0 0 0 0 0 0 0 0 0 0 0 0 0 1 0 0 0 0 0 0 0 0 1 0 0 0 0 0 0 0 0 1 0 0 0 0 0 1 0 1 0 0 0 0 0 0 0 0 0 0 0 0 1 0 0 0 1 0 0 1 0 1 0 0 0 0 1 0 0 1 0 0 0 1 0 0 0 0 0 0 0 0 0 0 0 1 1 0 0 0 0 0 0 0 0 0 0 0 1 0 1 0 0 0 0 0 0 0 0 0 0 0 0 0 0 0 1 1 0 0 0 0 1 0 1 0 0 0 0 0 0 0 0 0 1 0 1 0 0 0 0 0 0 0 0 0 0 0 0 0 0 0 0 0 1 0 0 0 0 0 0 0 0 0 0 0 0 0 0 0 0 0 0 0 0 0 0 1 0 0 0 0 0 0 1 0 0 0 0 0 0 0 0 0 0 0 0 0 0 0 0 0 0 0 1 0 0 0 0 0 1 1 0 1 1 0 0 0 0 0 0 0 0 0 0 0 0 0 0 0 0 0 0 0 0 0 0 1 0 0 0 0 0 1 0 0 0 0 0 0 0 0 0 0 0 0 0 0 0 1 0 1 0 0 0 0 1 0 0 1 1 1 0 0 0 1 0 0 0 1 0 1 0 0 1 1 0 0 0 0 0 0 1 0 0 0 0 0 0 0 0 0 1 0 0 1 0 0 0 0 1 0 0 0 1 0 0 0 0 0 0 0 0 1 1 0 0 0 0 0 0 0 0 0 0 0 1 0 0 0 0 0 0 1 1 0 0 0 0 0 0 0 1 1 0 0 0 0 0 0 0 0 0 0 0 1 0 0 0 0 0 0 0 1 0 1 0 1 0 0 1 0 0 0 0 0 0 0 0 1 0 0 0 0 0 0 0 1 0 0 0 0 0 0 0 1 0 0 0 0 1 0 0 0 0 0 0 1 0 0 0 0 0 0 1 1 0 0 0 0 0 0 0 0 0 0 0 0 0 0 0 0 0 0 0 0 0 0 0 0 0 1 0 0 0 0 0 0 1 0 0 0 0 0 0 0 0 0 0 0 0 0 1 1 1 0 1 0 0 0 0 0 1 0 1 0 0 0 0 0 0 0 0 0 0 0 0 0 0 1 0 0 0 0 0 1 0 0 0 0 0 0 0 0 0 0 0 0 1 0 0 0 0 0 0 0 1 0 0 0 0 0 0 0 0 0 0 0 0 0 0 0 0 0 0 1 0 0 0 0 0 0 0 1 0 0 0 0 0 0 0 0 0 0 0 0 0 1 0 0 0 0 0 0 1 1 0 0 0 0 0 0 0 0 0 0 0 0 1 0 0 0 0 1 0 0
16 0 0 0 1 0 1 0 0 0 0 1 0 1 0 0 0 1 1 0 0 1 0 0 0 1 0 1 1 0 0 1 1 0 1 0 1 0 0 1 1 0 0 0 0 1 0 1 0 1 0 1 1 1 0 0 0 0 0 1 0 0 0 1 1 1 0 0 0 1 0 0 1 0 1 0 1 1 0 0 0 0 1 0 0 0 0 0 1 0 0 0 0 0 0 0 0 0 1 0 0 0 0 0 1 0 1 1 0 0 1 0 1 1 0 1 0 0 1 1 0 0 0 1 0 1 1 0 0 0 1 1 1 1 0 0 0 1 1 0 0 0 0 0 0 0 1 0 0 0 0 1 0 0 1 1 0 1 0 1 0 0 1 0 0 0 0 1 0 0 1 0 0 0 0 1 0 0 1 0 0 0 1 0 1 0 0 0 1 1 0 0 0 0 0 1 0 0 1 0 0 1 0 0 1 1 1 0 0 0 1 0 0 1 0 1 1 0 0 0 0 1 1 0 0 0 1 0 0 0 1 0 1 0 0 0 1 0 1 0 1 0 1 0 1 1 0 0 0 0 0 0 0 0 0 0 0 1 0 1 0 0 0 0 0 0 0 0 0 0 1 0 0 1 1 0 1 0 0 0 0 1 1 0 1 0 1 1 0 0 0 1 1 1 0 0 0 0 1 0 0 0 0 1 1 1 0 1 0 1 0 1 0 0 1 0 1 0 0 0 0 1 0 0 0 0 0 0 1 0 0 0 0 0 0 0 1 0 0 1 0 0 1 0 0 0 0 1 0 0 1 0 0 0 1 0 1 1 0 1 1 0 0 1 0 0 0 1 0 0 1 1 0 0 1 1 0 1 0 0 0 1 0 0 0 0 1 0 0 0 1 0 0 1 1 1 0 0 0 1 0 0 0 1 1 0 1 0 0 1 0 0 1 0 0 0 1 1 1 0 1 1 1 0 1 1 1 0 1 1 1 0 1 0 0 1 0 0 1 1 1 1 0 1 0 0 0 0 0 1 0 0 0 1 0 1 1 1 1 0 0 1 0 0 0 0 0 0 0 1 1 1 1 0 0 1 0 0 1 1 0 0 1 0 0 0 1 0 0 0 0 0 0 1 0 1 0 1 0 0 0 1 0 1 0 0 1 0 0 0 0 1 0 0 0 0 0 0 0 0 0 0 1 0 0 0 0 0 0 1 0 0 0 0 0 0 1 0 0 0 1 0 0 0 0 1 0 0 1 0 0 0 1 0 0 0 1 0 0 0 0 1 0 1 0 0 1 0 0 1 0 0 0 0 1 0 1 0 0 0 0 1 0 0 0 0 0 0 1 0 0 0 0 0 0 0 1 0 1 0 1 0 1 0 1 0 1 1 0 1 0 0 0 0 0 0 1 0 0 0 0 1 1 1 1 0 0 0 1 0 0 0 0 0 1 0 0 0 0 1 0 0 1 0 1 0 0 0 1 1 0 1 0 1 0 0 0 0 0 1 1 0 0 1 0 0 0 1 1 0 1 0 0 1 0 0 0 1 1 1 0 1 1 0 1 1 0 0 0 0 0 0 1 0 1 0 0 1 1 0 0 0 0 1 1 0 0 0 0 0 1 1 0 0 1 0 0 1 0 1 0 1 0 0 0 0 0 0 1 1 1 1 1 0 0 1 1 0 1 1 0 1 0 1 0 0 0 0 0 0 0 1 0 1 0 0 1 0 1 0 0 1 1 0 0 0 1 0 0 0 1 0 0 0 0 0 0 0 0 0 1 0 0 0 0 0 0 0 0 0 0 1 0 1 0 0 1 0 0 0 0 0 0 0 0 0 0 0 1 1 0 0 0 1 1 1 0 0 0 1 0 0 1 0 0 0 0 0 1 1 1 1 0 0 0 0 0 0 0 1 0 0 1 0 1 0 1 1 0 0 0 0 1 1 1 0 0 0 1 0 1 1 0 0 1 0 0 0 0 0 0 1 1 0 1 0 0 1 0 0 0 1 1 1 1 0 0 0 1 0 0 0 0 0 0 0 1 1 1 0 0 0 0 0 0 0 1 0 0 0 1 0 1 0 0 0 0 1 1 0 0 1 0 0 1 1 0 0 0 0 0 0 0 1 1 0 0 0 1 0 0 0 0 0 0 0 1 1 0 0 0 0 0 0 0 0 0 0 0 0 1 0 0 0 0 0 1 0 0 0 1 1 0 1 0 0 1 0 0 1 0 1 0 1 0 0 0 1 0 0 0 0 0 0 0 0 0 0 0 0 0 1 1 0 0 1 1 1 0 0 0 1 0 0 1 0 0 0 1 0 0 0 0 1 1 1 0 0 1 1 0 0 0 0 1 0 0 0 1 1 0 0 1 0 0 1 1 0 0 1 1 0 1 0 1 0 0 0 0 1 0 0 1 0 1 0 0 1 0 0 1 0 0 1 0 0 1 1 0 1 1 1 0 1 1 0 1 0 0 0 0 0 0 1 0 0 0 0 1 1 0 0 0 0 0 1 0 1 1 0 1 0 1 0 0 1 0 0 0 1 1 0 0 0 0 0 0 0 0 1 0 0 1 0 0 0 0 1 0 1 0 0 0 1 1 0 1 0 0 0 0 1 1 1 1 0 0 0 0 1 0 0 0 0 1 1 1 0 0 1 1 1 1 0 1 0 0 0 0 0 1 1 0 0 1 1 0 0 1 0 0 0 0 0 0 0 0 0 1 0 1 0 0 0 0 1 0 1 1 0 0 1 0 0 1 0 1 0 1 1 0 0 0 0 0 0 1 0 1 1 1 0 0 0 0 0 1 0 1 1 1 0 1 0 1 1 0 1 1 0 0 1 0 0 1 1 0 0 1 0 0 1 0 0 0 0 0 0 0 0 1 0 1 0 0 1 0 0 0 0 1 0 0 0 0 0 1 1 1 1 0 0 1 0 1 0 0 0 1 1 0 0 1 1 0 1 1 1 0 0 0 0 0 0 1 1 0 1 0 0 1 0 0 1 0 0 0 1 0 0 0 1 0 0 1 0 1 0 0 0 1 0 1 0 0 1 1
17 0 0 0 1 0 1 0 0 0 0 1 0 1 0 0 0 1 1 0 0 1 0 0 0 1 0 1 1 0 0 1 1 0 1 0 1 0 0 1 1 0 0 0 0 1 0 1 0 1 0 1 1 1 0 0 0 0 0 1 0 0 0 1 1 1 0 0 0 1 0 0 1 0 1 0 1 1 0 0 0 0 1 0 0 0 0 0 1 0 0 0 0 0 0 0 0 0 1 0 0 0 0 0 1 0 1 1 0 0 1 0 1 1 0 1 0 0 1 1 0 0 0 1 0 1 1 0 0 0 1 1 1 1 0 0 0 1 1 0 0 0 0 0 0 0 1 0 0 0 0 1 0 0 1 1 0 1 0 1 0 0 1 0 0 0 0 1 0 0 1 0 0 0 0 1 0 0 1 0 0 0 1 0 1 0 0 0 1 1 0 0 0 0 0 1 0 0 1 0 0 1 0 0 1 1 1 0 0 0 1 0 0 1 0 1 1 0 0 0 0 1 1 0 0 0 1 0 0 0 1 0 1 0 0 0 1 0 1 0 1 0 1 0 1 1 0 0 0 0 0 0 0 0 0 0 0 1 0 1 0 0 0 0 0 0 0 0 0 0 1 0 0 1 1 0 1 0 0 0 0 1 1 0 1 0 1 1 0 0 0 1 1 1 0 0 0 0 1 0 0 0 0 1 1 1 0 1 0 1 0 1 0 0 1 0 1 0 0 0 0 1 0 0 0 0 0 0 1 0 0 0 0 0 0 0 1 0 0 1 0 0 1 0 0 0 0 1 0 0 1 0 0 0 1 0 1 1 0 1 1 0 0 1 0 0 0 1 0 0 1 1 0 0 1 1 0 1 0 0 0 1 0 0 0 0 1 0 0 0 1 0 0 1 1 1 0 0 0 1 0 0 0 1 1 0 1 0 0 1 0 0 1 0 0 0 1 1 1 0 1 1 1 0 1 1 1 0 1 1 1 0 1 0 0 1 0 0 1 1 1 1 0 1 0 0 0 0 0 1 0 0 0 1 0 1 1 1 1 0 0 1 0 0 0 0 0 0 0 1 1 1 1 0 0 1 0 0 1 1 0 0 1 0 0 0 1 0 0 0 0 0 0 1 0 1 0 1 0 0 0 1 0 1 0 0 1 0 0 0 0 1 0 0 0 0 0 0 0 0 0 0 1 0 0 0 0 0 0 1 0 0 0 0 0 0 1 0 0 0 1 0 0 0 0 1 0 0 1 0 0 0 1 0 0 0 1 0 0 0 0 1 0 1 0 0 1 0 0 1 0 0 0 0 1 0 1 0 0 0 0 1 0 0 0 0 0 0 1 0 0 0 0 0 0 0 1 0 1 0 1 0 1 0 1 0 1 1 0 1 0 0 0 0 0 0 1 0 0 0 0 1 1 1 1 0 0 0 1 0 0 0 0 0 1 0 0 0 0 1 0 0 1 0 1 0 0 0 1 1 0 1 0 1 0 0 0 0 0 1 1 0 0 1 0 0 0 1 1 0 1 0 0 1 0 0 0 1 1 1 0 1 1 0 1 1 0 0 0 0 0 0 1 0 1 0 0 1 1 0 0 0 0 1 1 0 0 0 0 0 1 1 0 0 1 0 0 1 0 1 0 1 0 0 0 0 0 0 1 1 1 1 1 0 0 1 1 0 1 1 0 1 0 1 0 0 0 0 0 0 0 1 0 1 0 0 1 0 1 0 0 1 1 0 0 0 1 0 0 0 1 0 0 0 0 0 0 0 0 0 1 0 0 0 0 0 0 0 0 0 0 1 0 1 0 0 1 0 0 0 0 0 0 0 0 0 0 0 1 1 0 0 0 1 1 1 0 0 0 1 0 0 1 0 0 0 0 0 1 1 1 1 0 0 0 0 0 0 0 1 0 0 1 0 1 0 1 1 0 0 0 0 1 1 1 0 0 0 1 0 1 1 0 0 1 0 0 0 0 0 0 1 1 0 1 0 0 1 0 0 0 1 1 1 1 0 0 0 1 0 0 0 0 0 0 0 1 1 1 0 0 0 0 0 0 0 1 0 0 0 1 0 1 0 0 0 0 1 1 0 0 1 0 0 1 1 0 0 0 0 0 0 0 1 1 0 0 0 1 0 0 0 0 0 0 0 1 1 0 0 0 0 0 0 0 0 0 0 0 0 1 0 0 0 0 0 1 0 0 0 1 1 0 1 0 0 1 0 0 1 0 1 0 1 0 0 0 1 0 0 0 0 0 0 0 0 0 0 0 0 0 1 1 0 0 1 1 1 0 0 0 1 0 0 1 0 0 0 1 0 0 0 0 1 1 1 0 0 1 1 0 0 0 0 1 0 0 0 1 1 0 0 1 0 0 1 1 0 0 1 1 0 1 0 1 0 0 0 0 1 0 0 1 0 1 0 0 1 0 0 1 0 0 1 0 0 1 1 0 1 1 1 0 1 1 0 1 0 0 0 0 0 0 1 0 0 0 0 1 1 0 0 0 0 0 1 0 1 1 0 1 0 1 0 0 1 0 0 0 1 1 0 0 0 0 0 0 0 0 1 0 0 1 0 0 0 0 1 0 1 0 0 0 1 1 0 1 0 0 0 0 1 1 1 1 0 0 0 0 1 0 0 0 0 1 1 1 0 0 1 1 1 1 0 1 0 0 0 0 0 1 1 0 0 1 1 0 0 1 0 0 0 0 0 0 0 0 0 1 0 1 0 0 0 0 1 0 1 1 0 0 1 0 0 1 0 1 0 1 1 0 0 0 0 0 0 1 0 1 1 1 0 0 0 0 0 1 0 1 1 1 0 1 0 1 1 0 1 1 0 0 1 0 0 1 1 0 0 1 0 0 1 0 0 0 0 0 0 0 0 1 0 1 0 0 1 0 0 0 0 1 0 0 0 0 0 1 1 1 1 0 0 1 0 1 0 0 0 1 1 0 0 1 1 0 1 1 1 0 0 0 0 0 0 1 1 0 1 0 0 1 0 0 1 0 0 0 1 0 0 0 1 0 0 1 0 1 0 0 0 1 0 1 0 0 1 1
18 1 1 1 0 1 0 1 1 1 1 0 1 0 1 1 1 0 0 1 1 0 1 1 1 0 1 0 0 1 1 0 0 1 0 1 0 1 1 0 0 1 1 1 1 0 1 0 1 0 1 0 0 0 1 1 1 1 1 0 1 1 1 0 0 0 1 1 1 0 1 1 0 1 0 1 0 0 1 1 1 1 0 1 1 1 1 1 0 1 1 1 1 1 1 1 1 1 0 1 1 1 1 1 0 1 0 0 1 1 0 1 0 0 1 0 1 1 0 0 1 1 1 0 1 0 0 1 1 1 0 0 0 0 1 1 1 0 0 1 1 1 1 1 1 1 0 1 1 1 1 0 1 1 0 0 1 0 1 0 1 1 0 1 1 1 1 0 1 1 0 1 1 1 1 0 1 1 0 1 1 1 0 1 0 1 1 1 0 0 1 1 1 1 1 0 1 1 0 1 1 0 1 1 0 0 0 1 1 1 0 1 1 0 1 0 0 1 1 1 1 0 0 1 1 1 0 1 1 1 0 1 0 1 1 1 0 1 0 1 0 1 0 1 0 0 1 1 1 1 1 1 1 1 1 1 1 0 1 0 1 1 1 1 1 1 1 1 1 1 0 1 1 0 0 1 0 1 1 1 1 0 0 1 0 1 0 0 1 1 1 0 0 0 1 1 1 1 0 1 1 1 1 0 0 0 1 0 1 0 1 0 1 1 0 1 0 1 1 1 1 0 1 1 1 1 1 1 0 1 1 1 1 1 1 1 0 1 1 0 1 1 0 1 1 1 1 0 1 1 0 1 1 1 0 1 0 0 1 0 0 1 1 0 1 1 1 0 1 1 0 0 1 1 0 0 1 0 1 1 1 0 1 1 1 1 0 1 1 1 0 1 1 0 0 0 1 1 1 0 1 1 1 0 0 1 0 1 1 0 1 1 0 1 1 1 0 0 0 1 0 0 0 1 0 0 0 1 0 0 0 1 0 1 1 0 1 1 0 0 0 0 1 0 1 1 1 1 1 0 1 1 1 0 1 0 0 0 0 1 1 0 1 1 1 1 1 1 1 0 0 0 0 1 1 0 1 1 0 0 1 1 0 1 1 1 0 1 1 1 1 1 1 0 1 0 1 0 1 1 1 0 1 0 1 1 0 1 1 1 1 0 1 1 1 1 1 1 1 1 1 1 0 1 1 1 1 1 1 0 1 1 1 1 1 1 0 1 1 1 0 1 1 1 1 0 1 1 0 1 1 1 0 1 1 1 0 1 1 1 1 0 1 0 1 1 0 1 1 0 1 1 1 1 0 1 0 1 1 1 1 0 1 1 1 1 1 1 0 1 1 1 1 1 1 1 0 1 0 1 0 1 0 1 0 1 0 0 1 0 1 1 1 1 1 1 0 1 1 1 1 0 0 0 0 1 1 1 0 1 1 1 1 1 0 1 1 1 1 0 1 1 0 1 0 1 1 1 0 0 1 0 1 0 1 1 1 1 1 0 0 1 1 0 1 1 1 0 0 1 0 1 1 0 1 1 1 0 0 0 1 0 0 1 0 0 1 1 1 1 1 1 0 1 0 1 1 0 0 1 1 1 1 0 0 1 1 1 1 1 0 0 1 1 0 1 1 0 1 0 1 0 1 1 1 1 1 1 0 0 0 0 0 1 1 0 0 1 0 0 1 0 1 0 1 1 1 1 1 1 1 0 1 0 1 1 0 1 0 1 1 0 0 1 1 1 0 1 1 1 0 1 1 1 1 1 1 1 1 1 0 1 1 1 1 1 1 1 1 1 1 0 1 0 1 1 0 1 1 1 1 1 1 1 1 1 1 1 0 0 1 1 1 0 0 0 1 1 1 0 1 1 0 1 1 1 1 1 0 0 0 0 1 1 1 1 1 1 1 0 1 1 0 1 0 1 0 0 1 1 1 1 0 0 0 1 1 1 0 1 0 0 1 1 0 1 1 1 1 1 1 0 0 1 0 1 1 0 1 1 1 0 0 0 0 1 1 1 0 1 1 1 1 1 1 1 0 0 0 1 1 1 1 1 1 1 0 1 1 1 0 1 0 1 1 1 1 0 0 1 1 0 1 1 0 0 1 1 1 1 1 1 1 0 0 1 1 1 0 1 1 1 1 1 1 1 0 0 1 1 1 1 1 1 1 1 1 1 1 1 0 1 1 1 1 1 0 1 1 1 0 0 1 0 1 1 0 1 1 0 1 0 1 0 1 1 1 0 1 1 1 1 1 1 1 1 1 1 1 1 1 0 0 1 1 0 0 0 1 1 1 0 1 1 0 1 1 1 0 1 1 1 1 0 0 0 1 1 0 0 1 1 1 1 0 1 1 1 0 0 1 1 0 1 1 0 0 1 1 0 0 1 0 1 0 1 1 1 1 0 1 1 0 1 0 1 1 0 1 1 0 1 1 0 1 1 0 0 1 0 0 0 1 0 0 1 0 1 1 1 1 1 1 0 1 1 1 1 0 0 1 1 1 1 1 0 1 0 0 1 0 1 0 1 1 0 1 1 1 0 0 1 1 1 1 1 1 1 1 0 1 1 0 1 1 1 1 0 1 0 1 1 1 0 0 1 0 1 1 1 1 0 0 0 0 1 1 1 1 0 1 1 1 1 0 0 0 1 1 0 0 0 0 1 0 1 1 1 1 1 0 0 1 1 0 0 1 1 0 1 1 1 1 1 1 1 1 1 0 1 0 1 1 1 1 0 1 0 0 1 1 0 1 1 0 1 0 1 0 0 1 1 1 1 1 1 0 1 0 0 0 1 1 1 1 1 0 1 0 0 0 1 0 1 0 0 1 0 0 1 1 0 1 1 0 0 1 1 0 1 1 0 1 1 1 1 1 1 1 1 0 1 0 1 1 0 1 1 1 1 0 1 1 1 1 1 0 0 0 0 1 1 0 1 0 1 1 1 0 0 1 1 0 0 1 0 0 0 1 1 1 1 1 1 0 0 1 0 1 1 0 1 1 0 1 1 1 0 1 1 1 0 1 1 0 1 0 1 1 1 0 1 0 1 1 0 0
19 1 1 1 0 1 0 1 1 1 1 0 1 0 1 1 1 0 0 1 1 0 1 1 1 0 1 0 0 1 1 0 0 1 0 1 0 1 1 0 0 1 1 1 1 0 1 0 1 0 1 0 0 0 1 1 1 1 1 0 1 1 1 0 0 0 1 1 1 0 1 1 0 1 0 1 0 0 1 1 1 1 0 1 1 1 1 1 0 1 1 1 1 1 1 1 1 1 0 1 1 1 1 1 0 1 0 0 1 1 0 1 0 0 1 0 1 1 0 0 1 1 1 0 1 0 0 1 1 1 0 0 0 0 1 1 1 0 0 1 1 1 1 1 1 1 0 1 1 1 1 0 1 1 0 0 1 0 1 0 1 1 0 1 1 1 1 0 1 1 0 1 1 1 1 0 1 1 0 1 1 1 0 1 0 1 1 1 0 0 1 1 1 1 1 0 1 1 0 1 1 0 1 1 0 0 0 1 1 1 0 1 1 0 1 0 0 1 1 1 1 0 0 1 1 1 0 1 1 1 0 1 0 1 1 1 0 1 0 1 0 1 0 1 0 0 1 1 1 1 1 1 1 1 1 1 1 0 1 0 1 1 1 1 1 1 1 1 1 1 0 1 1 0 0 1 0 1 1 1 1 0 0 1 0 1 0 0 1 1 1 0 0 0 1 1 1 1 0 1 1 1 1 0 0 0 1 0 1 0 1 0 1 1 0 1 0 1 1 1 1 0 1 1 1 1 1 1 0 1 1 1 1 1 1 1 0 1 1 0 1 1 0 1 1 1 1 0 1 1 0 1 1 1 0 1 0 0 1 0 0 1 1 0 1 1 1 0 1 1 0 0 1 1 0 0 1 0 1 1 1 0 1 1 1 1 0 1 1 1 0 1 1 0 0 0 1 1 1 0 1 1 1 0 0 1 0 1 1 0 1 1 0 1 1 1 0 0 0 1 0 0 0 1 0 0 0 1 0 0 0 1 0 1 1 0 1 1 0 0 0 0 1 0 1 1 1 1 1 0 1 1 1 0 1 0 0 0 0 1 1 0 1 1 1 1 1 1 1 0 0 0 0 1 1 0 1 1 0 0 1 1 0 1 1 1 0 1 1 1 1 1 1 0 1 0 1 0 1 1 1 0 1 0 1 1 0 1 1 1 1 0 1 1 1 1 1 1 1 1 1 1 0 1 1 1 1 1 1 0 1 1 1 1 1 1 0 1 1 1 0 1 1 1 1 0 1 1 0 1 1 1 0 1 1 1 0 1 1 1 1 0 1 0 1 1 0 1 1 0 1 1 1 1 0 1 0 1 1 1 1 0 1 1 1 1 1 1 0 1 1 1 1 1 1 1 0 1 0 1 0 1 0 1 0 1 0 0 1 0 1 1 1 1 1 1 0 1 1 1 1 0 0 0 0 1 1 1 0 1 1 1 1 1 0 1 1 1 1 0 1 1 0 1 0 1 1 1 0 0 1 0 1 0 1 1 1 1 1 0 0 1 1 0 1 1 1 0 0 1 0 1 1 0 1 1 1 0 0 0 1 0 0 1 0 0 1 1 1 1 1 1 0 1 0 1 1 0 0 1 1 1 1 0 0 1 1 1 1 1 0 0 1 1 0 1 1 0 1 0 1 0 1 1 1 1 1 1 0 0 0 0 0 1 1 0 0 1 0 0 1 0 1 0 1 1 1 1 1 1 1 0 1 0 1 1 0 1 0 1 1 0 0 1 1 1 0 1 1 1 0 1 1 1 1 1 1 1 1 1 0 1 1 1 1 1 1 1 1 1 1 0 1 0 1 1 0 1 1 1 1 1 1 1 1 1 1 1 0 0 1 1 1 0 0 0 1 1 1 0 1 1 0 1 1 1 1 1 0 0 0 0 1 1 1 1 1 1 1 0 1 1 0 1 0 1 0 0 1 1 1 1 0 0 0 1 1 1 0 1 0 0 1 1 0 1 1 1 1 1 1 0 0 1 0 1 1 0 1 1 1 0 0 0 0 1 1 1 0 1 1 1 1 1 1 1 0 0 0 1 1 1 1 1 1 1 0 1 1 1 0 1 0 1 1 1 1 0 0 1 1 0 1 1 0 0 1 1 1 1 1 1 1 0 0 1 1 1 0 1 1 1 1 1 1 1 0 0 1 1 1 1 1 1 1 1 1 1 1 1 0 1 1 1 1 1 0 1 1 1 0 0 1 0 1 1 0 1 1 0 1 0 1 0 1 1 1 0 1 1 1 1 1 1 1 1 1 1 1 1 1 0 0 1 1 0 0 0 1 1 1 0 1 1 0 1 1 1 0 1 1 1 1 0 0 0 1 1 0 0 1 1 1 1 0 1 1 1 0 0 1 1 0 1 1 0 0 1 1 0 0 1 0 1 0 1 1 1 1 0 1 1 0 1 0 1 1 0 1 1 0 1 1 0 1 1 0 0 1 0 0 0 1 0 0 1 0 1 1 1 1 1 1 0 1 1 1 1 0 0 1 1 1 1 1 0 1 0 0 1 0 1 0 1 1 0 1 1 1 0 0 1 1 1 1 1 1 1 1 0 1 1 0 1 1 1 1 0 1 0 1 1 1 0 0 1 0 1 1 1 1 0 0 0 0 1 1 1 1 0 1 1 1 1 0 0 0 1 1 0 0 0 0 1 0 1 1 1 1 1 0 0 1 1 0 0 1 1 0 1 1 1 1 1 1 1 1 1 0 1 0 1 1 1 1 0 1 0 0 1 1 0 1 1 0 1 0 1 0 0 1 1 1 1 1 1 0 1 0 0 0 1 1 1 1 1 0 1 0 0 0 1 0 1 0 0 1 0 0 1 1 0 1 1 0 0 1 1 0 1 1 0 1 1 1 1 1 1 1 1 0 1 0 1 1 0 1 1 1 1 0 1 1 1 1 1 0 0 0 0 1 1 0 1 0 1 1 1 0 0 1 1 0 0 1 0 0 0 1 1 1 1 1 1 0 0 1 0 1 1 0 1 1 0 1 1 1 0 1 1 1 0 1 1 0 1 0 1 1 1 0 1 0 1 1 0 0
20 1 1 1 1 1 1 1 1 0 1 1 1 1 1 0 1 1 1 1 1 1 1 0 1 1 0 1 1 0 1 1 1 1 1 1 1 1 1 1 1 1 1 1 0 1 1 1 1 1 1 1 1 1 0 0 0 0 0 1 1 1 0 1 1 1 1 1 0 1 1 1 1 1 1 0 1 1 0 1 0 1 1 1 1 0 1 1 1 1 1 0 1 1 1 1 1 1 1 1 1 0 1 0 1 1 1 1 1 1 1 1 1 1 1 1 1 1 1 1 0 1 1 1 1 1 1 1 0 1 1 1 1 1 1 1 1 1 1 1 1 1 1 1 1 1 1 1 1 1 1 1 1 1 1 1 1 1 1 1 1 1 1 1 1 1 1 1 0 1 1 1 1 1 1 1 1 0 1 1 1 1 1 1 1 0 1 1 1 1 1 1 1 1 1 1 1 0 1 1 1 1 1 1 1 1 1 0 1 1 1 1 1 1 1 1 1 1 1 1 0 1 1 1 1 1 1 1 1 1 1 1 1 1 1 0 1 1 1 1 1 0 1 1 1 1 0 1 0 1 1 1 0 1 1 0 1 1 1 1 0 1 0 1 1 0 1 0 1 1 1 1 1 1 1 1 1 1 1 1 1 1 1 0 1 0 1 1 0 1 1 1 1 1 1 1 1 1 1 1 1 1 1 1 1 1 1 1 1 1 1 1 1 1 1 1 1 1 1 1 0 1 1 0 1 1 1 0 1 1 1 1 1 0 1 1 1 0 1 1 1 0 1 1 1 1 1 1 1 1 1 0 1 1 1 1 1 1 1 1 1 1 1 1 1 0 0 1 1 1 1 1 1 1 1 1 0 1 1 1 0 1 0 1 1 1 1 1 1 1 1 1 1 1 1 1 0 1 0 1 1 1 1 1 1 0 1 1 1 1 1 1 1 1 0 1 1 1 1 0 1 1 1 0 1 1 1 1 1 1 1 0 1 1 1 1 0 1 1 1 1 1 1 1 1 1 1 0 1 1 1 0 1 1 1 1 1 1 1 1 1 1 1 0 0 1 1 1 1 1 1 1 1 1 1 1 1 1 1 1 1 0 1 1 0 1 1 1 0 1 1 1 1 1 1 1 0 1 1 1 1 1 1 1 1 1 1 1 0 0 0 1 0 0 1 1 1 1 0 0 1 1 1 1 0 1 1 1 1 1 0 1 0 0 1 1 1 0 1 1 1 0 0 1 1 1 1 1 1 0 0 0 1 1 0 0 1 1 0 1 1 1 1 1 0 0 1 1 1 1 0 1 0 1 1 1 1 1 1 1 1 1 1 0 1 1 1 1 1 1 1 1 1 1 1 1 1 1 1 0 1 1 1 1 1 1 1 1 1 1 0 0 1 1 0 1 1 1 1 1 1 1 1 1 1 1 1 1 1 1 1 1 1 1 1 0 1 1 1 1 1 1 1 0 1 1 1 1 1 1 1 1 1 1 1 1 1 0 0 1 1 0 0 1 1 1 0 1 1 1 1 0 1 1 1 1 0 1 1 1 1 1 1 0 1 1 1 0 1 1 0 1 1 1 1 1 0 1 1 1 1 1 1 1 1 1 0 1 0 0 1 1 1 1 1 1 1 1 1 1 1 1 1 0 1 1 1 1 1 1 1 1 1 0 0 1 1 1 1 1 1 1 0 1 1 0 1 1 1 0 1 1 1 1 1 1 1 1 1 1 1 1 1 1 0 1 1 1 1 1 1 1 1 0 1 1 1 1 1 1 1 1 0 1 1 1 1 1 0 1 0 1 1 1 1 1 1 1 1 1 1 1 1 0 1 1 1 0 1 1 0 1 0 1 1 1 1 0 1 1 0 1 1 1 0 1 1 1 1 1 1 1 1 1 1 1 0 0 1 1 1 1 1 1 1 1 1 1 1 0 1 0 1 1 1 1 1 1 1 1 1 1 1 1 1 1 1 0 0 1 1 1 1 0 1 0 1 1 1 1 1 1 1 1 1 0 1 0 1 1 1 1 1 1 1 1 1 1 1 1 1 1 1 1 1 0 1 1 1 1 1 1 1 1 1 1 1 1 1 1 1 1 1 1 1 1 1 1 0 1 1 1 1 1 1 0 1 1 1 1 1 1 1 1 1 1 1 1 1 1 1 1 1 1 1 0 1 1 1 1 1 0 1 1 0 0 1 1 1 1 1 1 1 1 1 1 1 1 1 1 1 1 1 1 1 1 1 1 0 1 1 1 1 1 0 1 1 1 1 1 1 1 1 1 1 1 1 1 1 1 0 1 0 1 1 1 1 0 1 1 0 0 0 1 1 1 0 1 1 1 0 1 0 1 1 0 0 1 1 1 1 1 1 0 1 1 1 1 1 1 1 1 1 0 1 1 0 1 1 1 1 0 1 1 1 0 1 1 1 1 1 1 1 1 0 0 1 1 1 1 1 1 1 1 1 1 1 0 1 1 1 1 1 1 0 0 1 1 1 1 1 1 1 0 0 1 1 1 1 1 1 1 1 1 1 1 0 1 1 1 1 1 1 1 0 1 0 1 0 1 1 0 1 1 1 1 1 1 1 1 0 1 1 1 1 1 1 1 0 1 1 1 1 1 1 1 0 1 1 1 1 0 1 1 1 1 1 1 0 1 1 1 1 1 1 0 0 1 1 1 1 1 1 1 1 1 1 1 1 1 1 1 1 1 1 1 1 1 1 1 1 1 0 1 1 1 1 1 1 0 1 1 1 1 1 1 1 1 1 1 1 1 1 0 0 0 1 0 1 1 1 1 1 0 1 0 1 1 1 1 1 1 1 1 1 1 1 1 1 1 0 1 1 1 1 1 0 1 1 1 1 1 1 1 1 1 1 1 1 0 1 1 1 1 1 1 1 0 1 1 1 1 1 1 1 1 1 1 1 1 1 1 1 1 1 1 0 1 1 1 1 1 1 1 0 1 1 1 1 1 1 1 1 1 1 1 1 1 0 1 1 1 1 1 1 0 0 1 1 1 1 1 1 1 1 1 1 1 1 0 1 1 1 1 0 1 1
21 0 0 0 1 0 1 0 0 0 0 1 0 1 0 0 0 1 1 0 0 1 0 0 0 1 0 1 1 0 0 1 1 0 1 0 1 0 0 1 1 0 0 0 0 1 0 1 0 1 0 1 1 1 0 0 0 0 0 1 0 0 0 1 1 1 0 0 0 1 0 0 1 0 1 0 1 1 0 0 0 0 1 0 0 0 0 0 1 0 0 0 0 0 0 0 0 0 1 0 0 0 0 0 1 0 1 1 0 0 1 0 1 1 0 1 0 0 1 1 0 0 0 1 0 1 1 0 0 0 1 1 1 1 0 0 0 1 1 0 0 0 0 0 0 0 1 0 0 0 0 1 0 0 1 1 0 1 0 1 0 0 1 0 0 0 0 1 0 0 1 0 0 0 0 1 0 0 1 0 0 0 1 0 1 0 0 0 1 1 0 0 0 0 0 1 0 0 1 0 0 1 0 0 1 1 1 0 0 0 1 0 0 1 0 1 1 0 0 0 0 1 1 0 0 0 1 0 0 0 1 0 1 0 0 0 1 0 1 0 1 0 1 0 1 1 0 0 0 0 0 0 0 0 0 0 0 1 0 1 0 0 0 0 0 0 0 0 0 0 1 0 0 1 1 0 1 0 0 0 0 1 1 0 1 0 1 1 0 0 0 1 1 1 0 0 0 0 1 0 0 0 0 1 1 1 0 1 0 1 0 1 0 0 1 0 1 0 0 0 0 1 0 0 0 0 0 0 1 0 0 0 0 0 0 0 1 0 0 1 0 0 1 0 0 0 0 1 0 0 1 0 0 0 1 0 1 1 0 1 1 0 0 1 0 0 0 1 0 0 1 1 0 0 1 1 0 1 0 0 0 1 0 0 0 0 1 0 0 0 1 0 0 1 1 1 0 0 0 1 0 0 0 1 1 0 1 0 0 1 0 0 1 0 0 0 1 1 1 0 1 1 1 0 1 1 1 0 1 1 1 0 1 0 0 1 0 0 1 1 1 1 0 1 0 0 0 0 0 1 0 0 0 1 0 1 1 1 1 0 0 1 0 0 0 0 0 0 0 1 1 1 1 0 0 1 0 0 1 1 0 0 1 0 0 0 1 0 0 0 0 0 0 1 0 1 0 1 0 0 0 1 0 1 0 0 1 0 0 0 0 1 0 0 0 0 0 0 0 0 0 0 1 0 0 0 0 0 0 1 0 0 0 0 0 0 1 0 0 0 1 0 0 0 0 1 0 0 1 0 0 0 1 0 0 0 1 0 0 0 0 1 0 1 0 0 1 0 0 1 0 0 0 0 1 0 1 0 0 0 0 1 0 0 0 0 0 0 1 0 0 0 0 0 0 0 1 0 1 0 1 0 1 0 1 0 1 1 0 1 0 0 0 0 0 0 1 0 0 0 0 1 1 1 1 0 0 0 1 0 0 0 0 0 1 0 0 0 0 1 0 0 1 0 1 0 0 0 1 1 0 1 0 1 0 0 0 0 0 1 1 0 0 1 0 0 0 1 1 0 1 0 0 1 0 0 0 1 1 1 0 1 1 0 1 1 0 0 0 0 0 0 1 0 1 0 0 1 1 0 0 0 0 1 1 0 0 0 0 0 1 1 0 0 1 0 0 1 0 1 0 1 0 0 0 0 0 0 1 1 1 1 1 0 0 1 1 0 1 1 0 1 0 1 0 0 0 0 0 0 0 1 0 1 0 0 1 0 1 0 0 1 1 0 0 0 1 0 0 0 1 0 0 0 0 0 0 0 0 0 1 0 0 0 0 0 0 0 0 0 0 1 0 1 0 0 1 0 0 0 0 0 0 0 0 0 0 0 1 1 0 0 0 1 1 1 0 0 0 1 0 0 1 0 0 0 0 0 1 1 1 1 0 0 0 0 0 0 0 1 0 0 1 0 1 0 1 1 0 0 0 0 1 1 1 0 0 0 1 0 1 1 0 0 1 0 0 0 0 0 0 1 1 0 1 0 0 1 0 0 0 1 1 1 1 0 0 0 1 0 0 0 0 0 0 0 1 1 1 0 0 0 0 0 0 0 1 0 0 0 1 0 1 0 0 0 0 1 1 0 0 1 0 0 1 1 0 0 0 0 0 0 0 1 1 0 0 0 1 0 0 0 0 0 0 0 1 1 0 0 0 0 0 0 0 0 0 0 0 0 1 0 0 0 0 0 1 0 0 0 1 1 0 1 0 0 1 0 0 1 0 1 0 1 0 0 0 1 0 0 0 0 0 0 0 0 0 0 0 0 0 1 1 0 0 1 1 1 0 0 0 1 0 0 1 0 0 0 1 0 0 0 0 1 1 1 0 0 1 1 0 0 0 0 1 0 0 0 1 1 0 0 1 0 0 1 1 0 0 1 1 0 1 0 1 0 0 0 0 1 0 0 1 0 1 0 0 1 0 0 1 0 0 1 0 0 1 1 0 1 1 1 0 1 1 0 1 0 0 0 0 0 0 1 0 0 0 0 1 1 0 0 0 0 0 1 0 1 1 0 1 0 1 0 0 1 0 0 0 1 1 0 0 0 0 0 0 0 0 1 0 0 1 0 0 0 0 1 0 1 0 0 0 1 1 0 1 0 0 0 0 1 1 1 1 0 0 0 0 1 0 0 0 0 1 1 1 0 0 1 1 1 1 0 1 0 0 0 0 0 1 1 0 0 1 1 0 0 1 0 0 0 0 0 0 0 0 0 1 0 1 0 0 0 0 1 0 1 1 0 0 1 0 0 1 0 1 0 1 1 0 0 0 0 0 0 1 0 1 1 1 0 0 0 0 0 1 0 1 1 1 0 1 0 1 1 0 1 1 0 0 1 0 0 1 1 0 0 1 0 0 1 0 0 0 0 0 0 0 0 1 0 1 0 0 1 0 0 0 0 1 0 0 0 0 0 1 1 1 1 0 0 1 0 1 0 0 0 1 1 0 0 1 1 0 1 1 1 0 0 0 0 0 0 1 1 0 1 0 0 1 0 0 1 0 0 0 1 0 0 0 1 0 0 1 0 1 0 0 0 1 0 1 0 0 1 1
22 0 0 0 1 0 1 0 0 1 0 1 0 1 0 1 0 1 1 0 0 1 0 1 0 1 1 1 1 1 0 1 1 0 1 0 1 0 0 1 1 0 0 0 1 1 0 1 0 1 0 1 1 1 1 1 1 1 1 1 0 0 1 1 1 1 0 0 1 1 0 0 1 0 1 1 1 1 1 0 1 0 1 0 0 1 0 0 1 0 0 1 0 0 0 0 0 0 1 0 0 1 0 1 1 0 1 1 0 0 1 0 1 1 0 1 0 0 1 1 1 0 0 1 0 1 1 0 1 0 1 1 1 1 0 0 0 1 1 0 0 0 0 0 0 0 1 0 0 0 0 1 0 0 1 1 0 1 0 1 0 0 1 0 0 0 0 1 1 0 1 0 0 0 0 1 0 1 1 0 0 0 1 0 1 1 0 0 1 1 0 0 0 0 0 1 0 1 1 0 0 1 0 0 1 1 1 1 0 0 1 0 0 1 0 1 1 0 0 0 1 1 1 0 0 0 1 0 0 0 1 0 1 0 0 1 1 0 1 0 1 1 1 0 1 1 1 0 1 0 0 0 1 0 0 1 0 1 0 1 1 0 1 0 0 1 0 1 0 0 1 0 0 1 1 0 1 0 0 0 0 1 1 1 1 1 1 1 1 0 0 1 1 1 0 0 0 0 1 0 0 0 0 1 1 1 0 1 0 1 0 1 0 0 1 0 1 0 0 0 1 1 0 1 0 0 0 1 1 0 0 0 0 1 0 0 1 1 0 1 0 1 1 0 0 0 0 1 0 0 1 1 0 0 1 0 1 1 0 1 1 0 0 1 0 1 1 1 0 0 1 1 0 0 1 1 1 1 0 0 1 1 1 0 0 0 1 0 0 0 1 0 0 1 1 1 1 0 1 1 0 0 0 1 1 1 1 0 0 1 0 0 1 0 1 0 1 1 1 1 1 1 1 1 1 1 1 0 1 1 1 1 1 0 0 1 1 0 1 1 1 1 0 1 0 0 0 1 0 1 0 1 0 1 0 1 1 1 1 0 0 1 0 1 1 0 0 0 0 1 1 1 1 0 0 1 0 0 1 1 0 1 1 0 1 0 1 0 1 0 0 0 0 1 0 1 1 1 0 0 0 1 0 1 0 0 1 0 1 1 1 1 1 1 0 0 0 0 1 1 0 0 1 0 1 0 0 0 0 1 1 0 1 1 0 0 1 1 0 0 1 1 1 0 0 1 0 0 1 1 1 1 1 0 1 1 1 0 1 0 0 1 0 1 1 1 1 0 0 1 1 0 1 0 1 0 1 0 0 0 0 1 0 1 0 0 0 0 1 0 0 0 0 0 0 0 1 0 1 1 1 0 1 0 1 0 1 1 0 1 1 1 0 0 1 0 1 0 0 0 0 1 1 1 1 0 0 0 1 0 0 0 0 0 1 1 0 0 0 1 0 0 1 1 1 0 0 0 1 1 0 1 0 1 0 0 0 1 1 1 1 1 1 1 0 0 0 1 1 0 1 1 0 1 0 0 1 1 1 1 0 1 1 1 1 1 0 1 0 0 1 0 1 0 1 0 1 1 1 0 0 0 0 1 1 0 1 0 1 1 1 1 0 0 1 0 0 1 0 1 0 1 0 1 0 0 0 0 1 1 1 1 1 1 1 1 1 0 1 1 0 1 1 1 0 1 0 0 0 1 0 1 0 1 0 0 1 0 1 0 0 1 1 0 1 0 1 0 0 0 1 0 0 1 0 0 0 0 0 0 1 0 1 0 0 0 0 0 1 0 1 1 0 1 0 0 1 0 0 0 0 0 0 1 0 0 0 1 1 1 1 0 1 1 1 1 0 1 0 1 1 0 1 0 1 0 0 0 1 1 1 1 0 0 0 0 1 1 0 1 0 0 1 0 1 0 1 1 0 1 0 1 1 1 1 0 0 0 1 0 1 1 0 0 1 0 0 1 1 0 0 1 1 1 1 1 0 1 0 0 0 1 1 1 1 1 0 1 1 0 0 0 0 0 0 0 1 1 1 0 0 0 0 0 0 1 1 0 0 0 1 0 1 0 0 0 0 1 1 0 0 1 0 0 1 1 0 0 1 0 0 0 0 1 1 1 0 0 1 0 0 0 0 0 0 0 1 1 0 0 0 0 0 0 0 1 0 0 0 0 1 1 1 0 1 1 1 0 0 0 1 1 0 1 0 0 1 0 0 1 0 1 0 1 0 0 0 1 1 0 0 0 0 0 1 0 0 0 0 0 0 1 1 0 0 1 1 1 0 0 1 1 1 0 1 0 0 1 1 0 1 1 1 1 1 1 1 0 1 1 1 0 1 0 1 1 1 0 1 1 0 0 1 1 0 1 1 0 0 1 1 0 1 1 1 0 1 0 0 1 0 1 1 0 1 1 0 1 0 0 1 0 0 1 1 1 1 1 0 1 1 1 0 1 1 0 1 1 0 0 0 0 0 1 1 1 0 0 1 1 0 0 0 1 1 1 0 1 1 0 1 0 1 0 0 1 1 0 0 1 1 0 0 0 1 0 1 0 1 1 0 1 1 0 0 0 0 1 0 1 1 0 0 1 1 0 1 0 1 0 0 1 1 1 1 0 1 0 0 1 0 1 0 0 1 1 1 0 1 1 1 1 1 0 1 1 1 0 0 0 1 1 0 0 1 1 0 0 1 0 0 0 0 0 0 0 0 0 1 0 1 0 1 0 0 1 0 1 1 1 0 1 0 0 1 0 1 0 1 1 0 0 0 1 1 1 1 1 1 1 1 0 0 1 0 1 1 0 1 1 1 0 1 0 1 1 0 1 1 0 1 1 0 0 1 1 1 0 1 0 0 1 0 0 0 0 0 0 0 1 1 0 1 0 0 1 0 1 0 0 1 0 0 0 0 0 1 1 1 1 0 0 1 0 1 0 1 0 1 1 0 0 1 1 1 1 1 1 0 0 0 0 0 0 1 1 0 1 1 0 1 0 0 1 0 1 1 1 0 0 0 1 0 0 1 0 1 0 0 1 1 0 1 0 1 1 1
23 0 0 0 1 0 1 0 0 0 0 1 0 1 0 0 0 1 1 0 0 1 0 0 0 1 0 1 1 0 0 1 1 0 1 0 1 0 0 1 1 0 0 0 0 1 0 1 0 1 0 1 1 1 0 0 0 0 0 1 0 0 0 1 1 1 0 0 0 1 0 0 1 0 1 0 1 1 0 0 0 0 1 0 0 0 0 0 1 0 0 0 0 0 0 0 0 0 1 0 0 0 0 0 1 0 1 1 0 0 1 0 1 1 0 1 0 0 1 1 0 0 0 1 0 1 1 0 0 0 1 1 1 1 0 0 0 1 1 0 0 0 0 0 0 0 1 0 0 0 0 1 0 0 1 1 0 1 0 1 0 0 1 0 0 0 0 1 0 0 1 0 0 0 0 1 0 0 1 0 0 0 1 0 1 0 0 0 1 1 0 0 0 0 0 1 0 0 1 0 0 1 0 0 1 1 1 0 0 0 1 0 0 1 0 1 1 0 0 0 0 1 1 0 0 0 1 0 0 0 1 0 1 0 0 0 1 0 1 0 1 0 1 0 1 1 0 0 0 0 0 0 0 0 0 0 0 1 0 1 0 0 0 0 0 0 0 0 0 0 1 0 0 1 1 0 1 0 0 0 0 1 1 0 1 0 1 1 0 0 0 1 1 1 0 0 0 0 1 0 0 0 0 1 1 1 0 1 0 1 0 1 0 0 1 0 1 0 0 0 0 1 0 0 0 0 0 0 1 0 0 0 0 0 0 0 1 0 0 1 0 0 1 0 0 0 0 1 0 0 1 0 0 0 1 0 1 1 0 1 1 0 0 1 0 0 0 1 0 0 1 1 0 0 1 1 0 1 0 0 0 1 0 0 0 0 1 0 0 0 1 0 0 1 1 1 0 0 0 1 0 0 0 1 1 0 1 0 0 1 0 0 1 0 0 0 1 1 1 0 1 1 1 0 1 1 1 0 1 1 1 0 1 0 0 1 0 0 1 1 1 1 0 1 0 0 0 0 0 1 0 0 0 1 0 1 1 1 1 0 0 1 0 0 0 0 0 0 0 1 1 1 1 0 0 1 0 0 1 1 0 0 1 0 0 0 1 0 0 0 0 0 0 1 0 1 0 1 0 0 0 1 0 1 0 0 1 0 0 0 0 1 0 0 0 0 0 0 0 0 0 0 1 0 0 0 0 0 0 1 0 0 0 0 0 0 1 0 0 0 1 0 0 0 0 1 0 0 1 0 0 0 1 0 0 0 1 0 0 0 0 1 0 1 0 0 1 0 0 1 0 0 0 0 1 0 1 0 0 0 0 1 0 0 0 0 0 0 1 0 0 0 0 0 0 0 1 0 1 0 1 0 1 0 1 0 1 1 0 1 0 0 0 0 0 0 1 0 0 0 0 1 1 1 1 0 0 0 1 0 0 0 0 0 1 0 0 0 0 1 0 0 1 0 1 0 0 0 1 1 0 1 0 1 0 0 0 0 0 1 1 0 0 1 0 0 0 1 1 0 1 0 0 1 0 0 0 1 1 1 0 1 1 0 1 1 0 0 0 0 0 0 1 0 1 0 0 1 1 0 0 0 0 1 1 0 0 0 0 0 1 1 0 0 1 0 0 1 0 1 0 1 0 0 0 0 0 0 1 1 1 1 1 0 0 1 1 0 1 1 0 1 0 1 0 0 0 0 0 0 0 1 0 1 0 0 1 0 1 0 0 1 1 0 0 0 1 0 0 0 1 0 0 0 0 0 0 0 0 0 1 0 0 0 0 0 0 0 0 0 0 1 0 1 0 0 1 0 0 0 0 0 0 0 0 0 0 0 1 1 0 0 0 1 1 1 0 0 0 1 0 0 1 0 0 0 0 0 1 1 1 1 0 0 0 0 0 0 0 1 0 0 1 0 1 0 1 1 0 0 0 0 1 1 1 0 0 0 1 0 1 1 0 0 1 0 0 0 0 0 0 1 1 0 1 0 0 1 0 0 0 1 1 1 1 0 0 0 1 0 0 0 0 0 0 0 1 1 1 0 0 0 0 0 0 0 1 0 0 0 1 0 1 0 0 0 0 1 1 0 0 1 0 0 1 1 0 0 0 0 0 0 0 1 1 0 0 0 1 0 0 0 0 0 0 0 1 1 0 0 0 0 0 0 0 0 0 0 0 0 1 0 0 0 0 0 1 0 0 0 1 1 0 1 0 0 1 0 0 1 0 1 0 1 0 0 0 1 0 0 0 0 0 0 0 0 0 0 0 0 0 1 1 0 0 1 1 1 0 0 0 1 0 0 1 0 0 0 1 0 0 0 0 1 1 1 0 0 1 1 0 0 0 0 1 0 0 0 1 1 0 0 1 0 0 1 1 0 0 1 1 0 1 0 1 0 0 0 0 1 0 0 1 0 1 0 0 1 0 0 1 0 0 1 0 0 1 1 0 1 1 1 0 1 1 0 1 0 0 0 0 0 0 1 0 0 0 0 1 1 0 0 0 0 0 1 0 1 1 0 1 0 1 0 0 1 0 0 0 1 1 0 0 0 0 0 0 0 0 1 0 0 1 0 0 0 0 1 0 1 0 0 0 1 1 0 1 0 0 0 0 1 1 1 1 0 0 0 0 1 0 0 0 0 1 1 1 0 0 1 1 1 1 0 1 0 0 0 0 0 1 1 0 0 1 1 0 0 1 0 0 0 0 0 0 0 0 0 1 0 1 0 0 0 0 1 0 1 1 0 0 1 0 0 1 0 1 0 1 1 0 0 0 0 0 0 1 0 1 1 1 0 0 0 0 0 1 0 1 1 1 0 1 0 1 1 0 1 1 0 0 1 0 0 1 1 0 0 1 0 0 1 0 0 0 0 0 0 0 0 1 0 1 0 0 1 0 0 0 0 1 0 0 0 0 0 1 1 1 1 0 0 1 0 1 0 0 0 1 1 0 0 1 1 0 1 1 1 0 0 0 0 0 0 1 1 0 1 0 0 1 0 0 1 0 0 0 1 0 0 0 1 0 0 1 0 1 0 0 0 1 0 1 0 0 1 1
24 1 1 1 1 1 1 1 1 0 1 1 1 1 1 0 1 1 1 1 1 1 1 0 1 1 0 1 1 0 1 1 1 1 1 1 1 1 1 1 1 1 1 1 0 1 1 1 1 1 1 1 1 1 0 0 0 0 0 1 1 1 0 1 1 1 1 1 0 1 1 1 1 1 1 0 1 1 0 1 0 1 1 1 1 0 1 1 1 1 1 0 1 1 1 1 1 1 1 1 1 0 1 0 1 1 1 1 1 1 1 1 1 1 1 1 1 1 1 1 0 1 1 1 1 1 1 1 0 1 1 1 1 1 1 1 1 1 1 1 1 1 1 1 1 1 1 1 1 1 1 1 1 1 1 1 1 1 1 1 1 1 1 1 1 1 1 1 0 1 1 1 1 1 1 1 1 0 1 1 1 1 1 1 1 0 1 1 1 1 1 1 1 1 1 1 1 0 1 1 1 1 1 1 1 1 1 0 1 1 1 1 1 1 1 1 1 1 1 1 0 1 1 1 1 1 1 1 1 1 1 1 1 1 1 0 1 1 1 1 1 0 1 1 1 1 0 1 0 1 1 1 0 1 1 0 1 1 1 1 0 1 0 1 1 0 1 0 1 1 1 1 1 1 1 1 1 1 1 1 1 1 1 0 1 0 1 1 0 1 1 1 1 1 1 1 1 1 1 1 1 1 1 1 1 1 1 1 1 1 1 1 1 1 1 1 1 1 1 1 0 1 1 0 1 1 1 0 1 1 1 1 1 0 1 1 1 0 1 1 1 0 1 1 1 1 1 1 1 1 1 0 1 1 1 1 1 1 1 1 1 1 1 1 1 0 0 1 1 1 1 1 1 1 1 1 0 1 1 1 0 1 0 1 1 1 1 1 1 1 1 1 1 1 1 1 0 1 0 1 1 1 1 1 1 0 1 1 1 1 1 1 1 1 0 1 1 1 1 0 1 1 1 0 1 1 1 1 1 1 1 0 1 1 1 1 0 1 1 1 1 1 1 1 1 1 1 0 1 1 1 0 1 1 1 1 1 1 1 1 1 1 1 0 0 1 1 1 1 1 1 1 1 1 1 1 1 1 1 1 1 0 1 1 0 1 1 1 0 1 1 1 1 1 1 1 0 1 1 1 1 1 1 1 1 1 1 1 0 0 0 1 0 0 1 1 1 1 0 0 1 1 1 1 0 1 1 1 1 1 0 1 0 0 1 1 1 0 1 1 1 0 0 1 1 1 1 1 1 0 0 0 1 1 0 0 1 1 0 1 1 1 1 1 0 0 1 1 1 1 0 1 0 1 1 1 1 1 1 1 1 1 1 0 1 1 1 1 1 1 1 1 1 1 1 1 1 1 1 0 1 1 1 1 1 1 1 1 1 1 0 0 1 1 0 1 1 1 1 1 1 1 1 1 1 1 1 1 1 1 1 1 1 1 1 0 1 1 1 1 1 1 1 0 1 1 1 1 1 1 1 1 1 1 1 1 1 0 0 1 1 0 0 1 1 1 1 1 1 1 1 0 1 1 1 1 0 1 1 1 1 1 1 0 1 1 1 0 1 1 0 1 1 1 1 1 0 1 1 1 1 1 1 1 1 1 0 1 0 0 1 1 1 1 1 1 1 1 1 1 1 1 1 0 1 1 1 1 1 1 1 1 1 0 0 1 1 1 1 1 1 1 0 1 1 0 1 1 1 0 1 1 1 1 1 1 1 1 1 1 1 1 1 1 0 1 1 1 1 1 1 1 1 0 1 1 1 1 1 1 1 1 0 1 1 1 1 1 0 1 0 1 1 1 1 1 1 1 1 1 1 1 1 0 1 1 1 0 1 1 0 1 0 1 1 1 1 0 1 1 0 1 1 1 0 1 1 1 1 1 1 1 1 1 1 1 0 0 1 1 1 1 1 1 1 1 1 1 1 0 1 0 1 1 1 1 1 1 1 1 1 1 1 1 1 1 1 0 0 1 1 1 1 0 1 0 1 1 1 1 1 1 1 1 1 0 1 0 1 1 1 1 1 1 1 1 1 1 1 1 1 1 1 1 1 0 1 1 1 1 1 1 1 1 1 1 1 1 1 1 1 1 1 1 1 1 1 1 0 1 1 1 1 1 1 0 1 1 1 1 1 1 1 1 1 1 1 1 1 1 1 1 1 1 1 0 1 1 1 1 1 0 0 1 0 0 1 1 1 1 1 1 1 1 1 1 1 1 1 1 1 1 1 1 1 1 1 1 0 1 1 1 1 1 0 1 1 1 1 1 1 1 1 1 1 1 1 1 1 1 0 1 0 1 1 1 1 0 1 1 0 0 0 1 1 1 0 1 1 1 0 1 0 1 1 0 0 1 1 1 1 1 1 0 1 1 1 1 1 1 1 1 1 0 1 1 0 1 1 1 1 0 1 1 1 0 1 1 1 1 1 1 1 1 0 0 1 1 1 1 1 1 1 1 1 1 1 0 1 1 1 1 1 1 0 0 1 1 1 1 1 1 1 0 0 1 1 1 1 1 1 1 1 1 1 1 0 1 1 1 1 1 1 1 0 1 0 1 0 1 1 0 1 1 1 1 1 1 1 1 0 1 1 1 1 1 1 1 0 1 1 1 1 1 1 1 0 1 1 1 1 0 1 1 1 1 1 1 0 1 1 1 1 1 1 0 0 1 1 1 1 1 1 1 1 1 1 1 1 1 1 1 1 1 1 1 1 1 1 1 1 1 0 1 1 1 1 1 1 0 1 1 1 1 1 1 1 1 1 1 1 1 1 0 0 0 1 0 1 1 1 1 1 0 1 0 1 1 1 1 1 1 1 1 1 1 1 1 1 1 0 1 1 1 1 1 0 1 1 1 1 1 1 1 1 1 1 1 1 0 1 1 1 1 1 1 1 0 1 1 1 1 1 1 1 1 1 1 1 1 1 1 1 1 1 1 0 1 1 1 1 1 1 1 0 1 1 1 1 1 1 1 1 1 1 1 1 1 0 1 1 1 1 1 1 0 0 1 1 1 1 1 1 1 1 1 1 1 1 0 1 1 1 1 0 1 1
25 0 0 0 1 0 1 0 0 0 0 1 0 1 0 0 0 1 1 0 0 1 0 0 0 1 0 1 1 0 0 1 1 0 1 0 1 0 0 1 1 0 0 0 0 1 0 1 0 1 0 1 1 1 0 0 0 0 0 1 0 0 0 1 1 1 0 0 0 1 0 0 1 0 1 0 1 1 0 0 0 0 1 0 0 0 0 0 1 0 0 0 0 0 0 0 0 0 1 0 0 0 0 0 1 0 1 1 0 0 1 0 1 1 0 1 0 0 1 1 0 0 0 1 0 1 1 0 0 0 1 1 1 1 0 0 0 1 1 0 0 0 0 0 0 0 1 0 0 0 0 1 0 0 1 1 0 1 0 1 0 0 1 0 0 0 0 1 0 0 1 0 0 0 0 1 0 0 1 0 0 0 1 0 1 0 0 0 1 1 0 0 0 0 0 1 0 0 1 0 0 1 0 0 1 1 1 0 0 0 1 0 0 1 0 1 1 0 0 0 0 1 1 0 0 0 1 0 0 0 1 0 1 0 0 0 1 0 1 0 1 0 1 0 1 1 0 0 0 0 0 0 0 0 0 0 0 1 0 1 0 0 0 0 0 0 0 0 0 0 1 0 0 1 1 0 1 0 0 0 0 1 1 0 1 0 1 1 0 0 0 1 1 1 0 0 0 0 1 0 0 0 0 1 1 1 0 1 0 1 0 1 0 0 1 0 1 0 0 0 0 1 0 0 0 0 0 0 1 0 0 0 0 0 0 0 1 0 0 1 0 0 1 0 0 0 0 1 0 0 1 0 0 0 1 0 1 1 0 1 1 0 0 1 0 0 0 1 0 0 1 1 0 0 1 1 0 1 0 0 0 1 0 0 0 0 1 0 0 0 1 0 0 1 1 1 0 0 0 1 0 0 0 1 1 0 1 0 0 1 0 0 1 0 0 0 1 1 1 0 1 1 1 0 1 1 1 0 1 1 1 0 1 0 0 1 0 0 1 1 1 1 0 1 0 0 0 0 0 1 0 0 0 1 0 1 1 1 1 0 0 1 0 0 0 0 0 0 0 1 1 1 1 0 0 1 0 0 1 1 0 0 1 0 0 0 1 0 0 0 0 0 0 1 0 1 0 1 0 0 0 1 0 1 0 0 1 0 0 0 0 1 0 0 0 0 0 0 0 0 0 0 1 0 0 0 0 0 0 1 0 0 0 0 0 0 1 0 0 0 1 0 0 0 0 1 0 0 1 0 0 0 1 0 0 0 1 0 0 0 0 1 0 1 0 0 1 0 0 1 0 0 0 0 1 0 1 0 0 0 0 1 0 0 0 0 0 0 1 0 0 0 0 0 0 0 1 0 1 0 1 0 1 0 1 0 1 1 0 1 0 0 0 0 0 0 1 0 0 0 0 1 1 1 1 0 0 0 1 0 0 0 0 0 1 0 0 0 0 1 0 0 1 0 1 0 0 0 1 1 0 1 0 1 0 0 0 0 0 1 1 0 0 1 0 0 0 1 1 0 1 0 0 1 0 0 0 1 1 1 0 1 1 0 1 1 0 0 0 0 0 0 1 0 1 0 0 1 1 0 0 0 0 1 1 0 0 0 0 0 1 1 0 0 1 0 0 1 0 1 0 1 0 0 0 0 0 0 1 1 1 1 1 0 0 1 1 0 1 1 0 1 0 1 0 0 0 0 0 0 0 1 0 1 0 0 1 0 1 0 0 1 1 0 0 0 1 0 0 0 1 0 0 0 0 0 0 0 0 0 1 0 0 0 0 0 0 0 0 0 0 1 0 1 0 0 1 0 0 0 0 0 0 0 0 0 0 0 1 1 0 0 0 1 1 1 0 0 0 1 0 0 1 0 0 0 0 0 1 1 1 1 0 0 0 0 0 0 0 1 0 0 1 0 1 0 1 1 0 0 0 0 1 1 1 0 0 0 1 0 1 1 0 0 1 0 0 0 0 0 0 1 1 0 1 0 0 1 0 0 0 1 1 1 1 0 0 0 1 0 0 0 0 0 0 0 1 1 1 0 0 0 0 0 0 0 1 0 0 0 1 0 1 0 0 0 0 1 1 0 0 1 0 0 1 1 0 0 0 0 0 0 0 1 1 0 0 0 1 0 0 0 0 0 0 0 1 1 0 0 0 0 0 0 0 0 0 0 0 0 1 0 0 0 0 0 1 0 0 0 1 1 0 1 0 0 1 0 0 1 0 1 0 1 0 0 0 1 0 0 0 0 0 0 0 0 0 0 0 0 0 1 1 0 0 1 1 1 0 0 0 1 0 0 1 0 0 0 1 0 0 0 0 1 1 1 0 0 1 1 0 0 0 0 1 0 0 0 1 1 0 0 1 0 0 1 1 0 0 1 1 0 1 0 1 0 0 0 0 1 0 0 1 0 1 0 0 1 0 0 1 0 0 1 0 0 1 1 0 1 1 1 0 1 1 0 1 0 0 0 0 0 0 1 0 0 0 0 1 1 0 0 0 0 0 1 0 1 1 0 1 0 1 0 0 1 0 0 0 1 1 0 0 0 0 0 0 0 0 1 0 0 1 0 0 0 0 1 0 1 0 0 0 1 1 0 1 0 0 0 0 1 1 1 1 0 0 0 0 1 0 0 0 0 1 1 1 0 0 1 1 1 1 0 1 0 0 0 0 0 1 1 0 0 1 1 0 0 1 0 0 0 0 0 0 0 0 0 1 0 1 0 0 0 0 1 0 1 1 0 0 1 0 0 1 0 1 0 1 1 0 0 0 0 0 0 1 0 1 1 1 0 0 0 0 0 1 0 1 1 1 0 1 0 1 1 0 1 1 0 0 1 0 0 1 1 0 0 1 0 0 1 0 0 0 0 0 0 0 0 1 0 1 0 0 1 0 0 0 0 1 0 0 0 0 0 1 1 1 1 0 0 1 0 1 0 0 0 1 1 0 0 1 1 0 1 1 1 0 0 0 0 0 0 1 1 0 1 0 0 1 0 0 1 0 0 0 1 0 0 0 1 0 0 1 0 1 0 0 0 1 0 1 0 0 1 1
26 1 1 1 0 1 0 1 1 1 1 0 1 0 1 1 1 0 0 1 1 0 1 1 1 0 1 0 0 1 1 0 0 1 0 1 0 1 1 0 0 1 1 1 1 0 1 0 1 0 1 0 0 0 1 1 1 1 1 0 1 1 1 0 0 0 1 1 1 0 1 1 0 1 0 1 0 0 1 1 1 1 0 1 1 1 1 1 0 1 1 1 1 1 1 1 1 1 0 1 1 1 1 1 0 1 0 0 1 1 0 1 0 0 1 0 1 1 0 0 1 1 1 0 1 0 0 1 1 1 0 0 0 0 1 1 1 0 0 1 1 1 1 1 1 1 0 1 1 1 1 0 1 1 0 0 1 0 1 0 1 1 0 1 1 1 1 0 1 1 0 1 1 1 1 0 1 1 0 1 1 1 0 1 0 1 1 1 0 0 1 1 1 1 1 0 1 1 0 1 1 0 1 1 0 0 0 1 1 1 0 1 1 0 1 0 0 1 1 1 1 0 0 1 1 1 0 1 1 1 0 1 0 1 1 1 0 1 0 1 0 1 0 1 0 0 1 1 1 1 1 1 1 1 1 1 1 0 1 0 1 1 1 1 1 1 1 1 1 1 0 1 1 0 0 1 0 1 1 1 1 0 0 1 0 1 0 0 1 1 1 0 0 0 1 1 1 1 0 1 1 1 1 0 0 0 1 0 1 0 1 0 1 1 0 1 0 1 1 1 1 0 1 1 1 1 1 1 0 1 1 1 1 1 1 1 0 1 1 0 1 1 0 1 1 1 1 0 1 1 0 1 1 1 0 1 0 0 1 0 0 1 1 0 1 1 1 0 1 1 0 0 1 1 0 0 1 0 1 1 1 0 1 1 1 1 0 1 1 1 0 1 1 0 0 0 1 1 1 0 1 1 1 0 0 1 0 1 1 0 1 1 0 1 1 1 0 0 0 1 0 0 0 1 0 0 0 1 0 0 0 1 0 1 1 0 1 1 0 0 0 0 1 0 1 1 1 1 1 0 1 1 1 0 1 0 0 0 0 1 1 0 1 1 1 1 1 1 1 0 0 0 0 1 1 0 1 1 0 0 1 1 0 1 1 1 0 1 1 1 1 1 1 0 1 0 1 0 1 1 1 0 1 0 1 1 0 1 1 1 1 0 1 1 1 1 1 1 1 1 1 1 0 1 1 1 1 1 1 0 1 1 1 1 1 1 0 1 1 1 0 1 1 1 1 0 1 1 0 1 1 1 0 1 1 1 0 1 1 1 1 0 1 0 1 1 0 1 1 0 1 1 1 1 0 1 0 1 1 1 1 0 1 1 1 1 1 1 0 1 1 1 1 1 1 1 0 1 0 1 0 1 0 1 0 1 0 0 1 0 1 1 1 1 1 1 0 1 1 1 1 0 0 0 0 1 1 1 0 1 1 1 1 1 0 1 1 1 1 0 1 1 0 1 0 1 1 1 0 0 1 0 1 0 1 1 1 1 1 0 0 1 1 0 1 1 1 0 0 1 0 1 1 0 1 1 1 0 0 0 1 0 0 1 0 0 1 1 1 1 1 1 0 1 0 1 1 0 0 1 1 1 1 0 0 1 1 1 1 1 0 0 1 1 0 1 1 0 1 0 1 0 1 1 1 1 1 1 0 0 0 0 0 1 1 0 0 1 0 0 1 0 1 0 1 1 1 1 1 1 1 0 1 0 1 1 0 1 0 1 1 0 0 1 1 1 0 1 1 1 0 1 1 1 1 1 1 1 1 1 0 1 1 1 1 1 1 1 1 1 1 0 1 0 1 1 0 1 1 1 1 1 1 1 1 1 1 1 0 0 1 1 1 0 0 0 1 1 1 0 1 1 0 1 1 1 1 1 0 0 0 0 1 1 1 1 1 1 1 0 1 1 0 1 0 1 0 0 1 1 1 1 0 0 0 1 1 1 0 1 0 0 1 1 0 1 1 1 1 1 1 0 0 1 0 1 1 0 1 1 1 0 0 0 0 1 1 1 0 1 1 1 1 1 1 1 0 0 0 1 1 1 1 1 1 1 0 1 1 1 0 1 0 1 1 1 1 0 0 1 1 0 1 1 0 0 1 1 1 1 1 1 1 0 0 1 1 1 0 1 1 1 1 1 1 1 0 0 1 1 1 1 1 1 1 1 1 1 1 1 0 1 1 1 1 1 0 1 1 1 0 0 1 0 1 1 0 1 1 0 1 0 1 0 1 1 1 0 1 1 1 1 1 1 1 1 1 1 1 1 1 0 0 1 1 0 0 0 1 1 1 0 1 1 0 1 1 1 0 1 1 1 1 0 0 0 1 1 0 0 1 1 1 1 0 1 1 1 0 0 1 1 0 1 1 0 0 1 1 0 0 1 0 1 0 1 1 1 1 0 1 1 0 1 0 1 1 0 1 1 0 1 1 0 1 1 0 0 1 0 0 0 1 0 0 1 0 1 1 1 1 1 1 0 1 1 1 1 0 0 1 1 1 1 1 0 1 0 0 1 0 1 0 1 1 0 1 1 1 0 0 1 1 1 1 1 1 1 1 0 1 1 0 1 1 1 1 0 1 0 1 1 1 0 0 1 0 1 1 1 1 0 0 0 0 1 1 1 1 0 1 1 1 1 0 0 0 1 1 0 0 0 0 1 0 1 1 1 1 1 0 0 1 1 0 0 1 1 0 1 1 1 1 1 1 1 1 1 0 1 0 1 1 1 1 0 1 0 0 1 1 0 1 1 0 1 0 1 0 0 1 1 1 1 1 1 0 1 0 0 0 1 1 1 1 1 0 1 0 0 0 1 0 1 0 0 1 0 0 1 1 0 1 1 0 0 1 1 0 1 1 0 1 1 1 1 1 1 1 1 0 1 0 1 1 0 1 1 1 1 0 1 1 1 1 1 0 0 0 0 1 1 0 1 0 1 1 1 0 0 1 1 0 0 1 0 0 0 1 1 1 1 1 1 0 0 1 0 1 1 0 1 1 0 1 1 1 0 1 1 1 0 1 1 0 1 0 1 1 1 0 1 0 1 1 0 0
27 1 1 1 1 1 1 1 1 0 1 1 1 1 1 0 1 1 1 1 1 1 1 0 1 1 0 1 1 0 1 1 1 1 1 1 1 1 1 1 1 1 1 1 0 1 1 1 1 1 1 1 1 1 0 0 0 0 0 1 1 1 0 1 1 1 1 1 0 1 1 1 1 1 1 0 1 1 0 1 0 1 1 1 1 0 1 1 1 1 1 0 1 1 1 1 1 1 1 1 1 0 1 0 1 1 1 1 1 1 1 1 1 1 1 1 1 1 1 1 0 1 1 1 1 1 1 1 0 1 1 1 1 1 1 1 1 1 1 1 1 1 1 1 1 1 1 1 1 1 1 1 1 1 1 1 1 1 1 1 1 1 1 1 1 1 1 1 0 1 1 1 1 1 1 1 1 0 1 1 1 1 1 1 1 0 1 1 1 1 1 1 1 1 1 1 1 0 1 1 1 1 1 1 1 1 1 0 1 1 1 1 1 1 1 1 1 1 1 1 0 1 1 1 1 1 1 1 1 1 1 1 1 1 1 0 1 1 1 1 1 0 1 1 1 1 0 1 0 1 1 1 0 1 1 0 1 1 1 1 0 1 0 1 1 0 1 0 1 1 1 1 1 1 1 1 1 1 1 1 1 1 1 0 1 0 1 1 0 1 1 1 1 1 1 1 1 1 1 1 1 1 1 1 1 1 1 1 1 1 1 1 1 1 1 1 1 1 1 1 0 1 1 0 1 1 1 0 1 1 1 1 1 0 1 1 1 0 1 1 1 0 1 1 1 1 1 1 1 1 1 0 1 1 1 1 1 1 1 1 1 1 1 1 1 0 0 1 1 1 1 1 1 1 1 1 0 1 1 1 0 1 0 1 1 1 1 1 1 1 1 1 1 1 1 1 0 1 0 1 1 1 1 1 1 0 1 1 1 1 1 1 1 1 0 1 1 1 1 0 1 1 1 0 1 1 1 1 1 1 1 0 1 1 1 1 0 1 1 1 1 1 1 1 1 1 1 0 1 1 1 0 1 1 1 1 1 1 1 1 1 1 1 0 0 1 1 1 1 1 1 1 1 1 1 1 1 1 1 1 1 0 1 1 0 1 1 1 0 1 1 1 1 1 1 1 0 1 1 1 1 1 1 1 1 1 1 1 0 0 0 1 0 0 1 1 1 1 0 0 1 1 1 1 0 1 1 1 1 1 0 1 0 0 1 1 1 0 1 1 1 0 0 1 1 1 1 1 1 0 0 0 1 1 0 0 1 1 0 1 1 1 1 1 0 0 1 1 1 1 0 1 0 1 1 1 1 1 1 1 1 1 1 0 1 1 1 1 1 1 1 1 1 1 1 1 1 1 1 0 1 1 1 1 1 1 1 1 1 1 0 0 1 1 0 1 1 1 1 1 1 1 1 1 1 1 1 1 1 1 1 1 1 1 1 0 1 1 1 1 1 1 1 0 1 1 1 1 1 1 1 1 1 1 1 1 1 0 0 1 1 0 0 1 1 1 1 1 1 1 1 0 1 1 1 1 0 1 1 1 1 1 1 0 1 1 1 0 1 1 0 1 1 1 1 1 0 1 1 1 1 1 1 1 1 1 0 1 0 0 1 1 1 1 1 1 1 1 1 1 1 1 1 0 1 1 1 1 1 1 1 1 1 0 0 1 1 1 1 1 1 1 0 1 1 0 1 1 1 0 1 1 1 1 1 1 1 1 1 1 1 1 1 1 0 1 1 1 1 1 1 1 1 0 1 1 1 1 1 1 1 1 0 1 1 1 1 1 0 1 0 1 1 1 1 1 1 1 1 1 1 1 1 0 1 1 1 0 1 1 0 1 0 1 1 1 1 0 1 1 0 1 1 1 0 1 1 1 1 1 1 1 1 1 1 1 0 0 1 1 1 1 1 1 1 1 1 1 1 0 1 0 1 1 1 1 1 1 1 1 1 1 1 1 1 1 1 0 0 1 1 1 1 0 1 0 1 1 1 1 1 1 1 1 1 0 1 0 1 1 1 1 1 1 1 1 1 1 1 1 1 1 1 1 1 0 1 1 1 1 1 1 1 1 1 1 1 1 1 1 1 1 1 1 1 1 1 1 0 1 1 1 1 1 1 0 1 1 1 1 1 1 1 1 1 1 1 1 1 1 1 1 1 1 1 0 1 1 1 1 1 0 0 1 0 0 1 1 1 1 1 1 1 1 1 1 1 1 1 1 1 1 1 1 1 1 1 1 0 1 1 1 1 1 0 1 1 1 1 1 1 1 1 1 1 1 1 1 1 1 0 1 0 1 1 1 1 0 1 1 0 0 0 1 1 1 0 1 1 1 0 1 0 1 1 0 0 1 1 1 1 1 1 0 1 1 1 1 1 1 1 1 1 0 1 1 0 1 1 1 1 0 1 1 1 0 1 1 1 1 1 1 1 1 0 0 1 1 1 1 1 1 1 1 1 1 1 0 1 1 1 1 1 1 0 0 1 1 1 1 1 1 1 0 0 1 1 1 1 1 1 1 1 1 1 1 0 1 1 1 1 1 1 1 0 1 0 1 0 1 1 0 1 1 1 1 1 1 1 1 0 1 1 1 1 1 1 1 0 1 1 1 1 1 1 1 0 1 1 1 1 0 1 1 1 1 1 1 0 1 1 1 1 1 1 0 0 1 1 1 1 1 1 1 1 1 1 1 1 1 1 1 1 1 1 1 1 1 1 1 1 1 0 1 1 1 1 1 1 0 1 1 1 1 1 1 1 1 1 1 1 1 1 0 0 0 1 0 1 1 1 1 1 0 1 0 1 1 1 1 1 1 1 1 1 1 1 1 1 1 0 1 1 1 1 1 0 1 1 1 1 1 1 1 1 1 1 1 1 0 1 1 1 1 1 1 1 0 1 1 1 1 1 1 1 1 1 1 1 1 1 1 1 1 1 1 0 1 1 1 1 1 1 1 0 1 1 1 1 1 1 1 1 1 1 1 1 1 0 1 1 1 1 1 1 0 0 1 1 1 1 1 1 1 1 1 1 1 1 0 1 1 1 1 0 1 1
28 1 1 1 0 1 0 1 1 0 1 0 1 0 1 0 1 0 0 1 1 0 1 0 1 0 0 0 0 0 1 0 0 1 0 1 0 1 1 0 0 1 1 1 0 0 1 0 1 0 1 0 0 0 0 0 0 0 0 0 1 1 0 0 0 0 1 1 0 0 1 1 0 1 0 0 0 0 0 1 0 1 0 1 1 0 1 1 0 1 1 0 1 1 1 1 1 1 0 1 1 0 1 0 0 1 0 0 1 1 0 1 0 0 1 0 1 1 0 0 0 1 1 0 1 0 0 1 0 1 0 0 0 0 1 1 1 0 0 1 1 1 1 1 1 1 0 1 1 1 1 0 1 1 0 0 1 0 1 0 1 1 0 1 1 1 1 0 0 1 0 1 1 1 1 0 1 0 0 1 1 1 0 1 0 0 1 1 0 0 1 1 1 1 1 0 1 0 0 1 1 0 1 1 0 0 0 0 1 1 0 1 1 0 1 0 0 1 1 1 0 0 0 1 1 1 0 1 1 1 0 1 0 1 1 0 0 1 0 1 0 0 0 1 0 0 0 1 0 1 1 1 0 1 1 0 1 0 1 0 0 1 0 1 1 0 1 0 1 1 0 1 1 0 0 1 0 1 1 1 1 0 0 0 0 0 0 0 0 1 1 0 0 0 1 1 1 1 0 1 1 1 1 0 0 0 1 0 1 0 1 0 1 1 0 1 0 1 1 1 0 0 1 0 1 1 1 0 0 1 1 1 1 0 1 1 0 0 1 0 1 0 0 1 1 1 1 0 1 1 0 0 1 1 0 1 0 0 1 0 0 1 1 0 1 0 0 0 1 1 0 0 1 1 0 0 0 0 1 1 0 0 0 1 1 1 0 1 1 1 0 1 1 0 0 0 0 1 0 0 1 1 1 0 0 0 0 1 1 0 1 1 0 1 0 1 0 0 0 0 0 0 0 0 0 0 0 1 0 0 0 0 0 1 1 0 0 1 0 0 0 0 1 0 1 1 1 0 1 0 1 0 1 0 1 0 0 0 0 1 1 0 1 0 0 1 1 1 1 0 0 0 0 1 1 0 1 1 0 0 1 0 0 1 0 1 0 1 0 1 1 1 1 0 1 0 0 0 1 1 1 0 1 0 1 1 0 1 0 0 0 0 0 0 1 1 1 1 0 0 1 1 0 1 0 1 1 1 1 0 0 1 0 0 1 1 0 0 1 1 0 0 0 1 1 0 1 1 0 0 0 0 0 1 0 0 0 1 0 1 1 0 1 0 0 0 0 1 1 0 0 1 0 1 0 1 0 1 1 1 1 0 1 0 1 1 1 1 0 1 1 1 1 1 1 1 0 1 0 0 0 1 0 1 0 1 0 0 1 0 0 0 1 1 0 1 0 1 1 1 1 0 0 0 0 1 1 1 0 1 1 1 1 1 0 0 1 1 1 0 1 1 0 0 0 1 1 1 0 0 1 0 1 0 1 1 1 0 0 0 0 0 0 0 1 1 1 0 0 1 0 0 1 0 1 1 0 0 0 0 1 0 0 0 0 0 1 0 1 1 0 1 0 1 0 1 0 0 0 1 1 1 1 0 0 1 0 1 0 0 0 0 1 1 0 1 1 0 1 0 1 0 1 0 1 1 1 1 0 0 0 0 0 0 0 0 0 1 0 0 1 0 0 0 1 0 1 1 1 0 1 0 1 0 1 1 0 1 0 1 1 0 0 1 0 1 0 1 1 1 0 1 1 0 1 1 1 1 1 1 0 1 0 1 1 1 1 1 0 1 0 0 1 0 1 1 0 1 1 1 1 1 1 0 1 1 1 0 0 0 0 1 0 0 0 0 1 0 1 0 0 1 0 1 0 1 1 1 0 0 0 0 1 1 1 1 0 0 1 0 1 1 0 1 0 1 0 0 1 0 1 0 0 0 0 1 1 1 0 1 0 0 1 1 0 1 1 0 0 1 1 0 0 0 0 0 1 0 1 1 1 0 0 0 0 0 1 0 0 1 1 1 1 1 1 1 0 0 0 1 1 1 1 1 1 0 0 1 1 1 0 1 0 1 1 1 1 0 0 1 1 0 1 1 0 0 1 1 0 1 1 1 1 0 0 0 1 1 0 1 1 1 1 1 1 1 0 0 1 1 1 1 1 1 1 0 1 1 1 1 0 0 1 1 0 0 0 1 1 1 0 0 1 0 1 1 0 1 1 0 1 0 1 0 1 1 1 0 0 1 1 1 1 1 0 1 1 1 1 1 1 0 0 1 1 0 0 0 1 1 0 0 0 1 0 1 1 0 0 1 0 0 0 0 0 0 0 1 0 0 0 1 0 1 0 0 0 1 0 0 1 1 0 0 1 0 0 1 1 0 0 1 0 0 0 1 0 1 1 0 1 0 0 1 0 0 1 0 1 1 0 1 1 0 0 0 0 0 1 0 0 0 1 0 0 1 0 0 1 1 1 1 1 0 0 0 1 1 0 0 1 1 1 0 0 0 1 0 0 1 0 1 0 1 1 0 0 1 1 0 0 1 1 1 0 1 0 1 0 0 1 0 0 1 1 1 1 0 1 0 0 1 1 0 0 1 0 1 0 1 1 0 0 0 0 1 0 1 1 0 1 0 1 1 0 0 0 1 0 0 0 0 0 1 0 0 0 1 1 1 0 0 1 1 0 0 1 1 0 1 1 1 1 1 1 1 1 1 0 1 0 1 0 1 1 0 1 0 0 0 1 0 1 1 0 1 0 1 0 0 1 1 1 0 0 0 0 0 0 0 0 1 1 0 1 0 0 1 0 0 0 1 0 1 0 0 1 0 0 1 0 0 1 1 0 0 0 1 0 1 1 0 1 1 1 1 1 1 1 0 0 1 0 1 1 0 1 0 1 1 0 1 1 1 1 1 0 0 0 0 1 1 0 1 0 1 0 1 0 0 1 1 0 0 0 0 0 0 1 1 1 1 1 1 0 0 1 0 0 1 0 1 1 0 1 0 1 0 1 1 1 0 1 1 0 1 0 1 1 0 0 1 0 1 0 0 0
29 0 0 0 1 0 1 0 0 0 0 1 0 1 0 0 0 1 1 0 0 1 0 0 0 1 0 1 1 0 0 1 1 0 1 0 1 0 0 1 1 0 0 0 0 1 0 1 0 1 0 1 1 1 0 0 0 0 0 1 0 0 0 1 1 1 0 0 0 1 0 0 1 0 1 0 1 1 0 0 0 0 1 0 0 0 0 0 1 0 0 0 0 0 0 0 0 0 1 0 0 0 0 0 1 0 1 1 0 0 1 0 1 1 0 1 0 0 1 1 0 0 0 1 0 1 1 0 0 0 1 1 1 1 0 0 0 1 1 0 0 0 0 0 0 0 1 0 0 0 0 1 0 0 1 1 0 1 0 1 0 0 1 0 0 0 0 1 0 0 1 0 0 0 0 1 0 0 1 0 0 0 1 0 1 0 0 0 1 1 0 0 0 0 0 1 0 0 1 0 0 1 0 0 1 1 1 0 0 0 1 0 0 1 0 1 1 0 0 0 0 1 1 0 0 0 1 0 0 0 1 0 1 0 0 0 1 0 1 0 1 0 1 0 1 1 0 0 0 0 0 0 0 0 0 0 0 1 0 1 0 0 0 0 0 0 0 0 0 0 1 0 0 1 1 0 1 0 0 0 0 1 1 0 1 0 1 1 0 0 0 1 1 1 0 0 0 0 1 0 0 0 0 1 1 1 0 1 0 1 0 1 0 0 1 0 1 0 0 0 0 1 0 0 0 0 0 0 1 0 0 0 0 0 0 0 1 0 0 1 0 0 1 0 0 0 0 1 0 0 1 0 0 0 1 0 1 1 0 1 1 0 0 1 0 0 0 1 0 0 1 1 0 0 1 1 0 1 0 0 0 1 0 0 0 0 1 0 0 0 1 0 0 1 1 1 0 0 0 1 0 0 0 1 1 0 1 0 0 1 0 0 1 0 0 0 1 1 1 0 1 1 1 0 1 1 1 0 1 1 1 0 1 0 0 1 0 0 1 1 1 1 0 1 0 0 0 0 0 1 0 0 0 1 0 1 1 1 1 0 0 1 0 0 0 0 0 0 0 1 1 1 1 0 0 1 0 0 1 1 0 0 1 0 0 0 1 0 0 0 0 0 0 1 0 1 0 1 0 0 0 1 0 1 0 0 1 0 0 0 0 1 0 0 0 0 0 0 0 0 0 0 1 0 0 0 0 0 0 1 0 0 0 0 0 0 1 0 0 0 1 0 0 0 0 1 0 0 1 0 0 0 1 0 0 0 1 0 0 0 0 1 0 1 0 0 1 0 0 1 0 0 0 0 1 0 1 0 0 0 0 1 0 0 0 0 0 0 1 0 0 0 0 0 0 0 1 0 1 0 1 0 1 0 1 0 1 1 0 1 0 0 0 0 0 0 1 0 0 0 0 1 1 1 1 0 0 0 1 0 0 0 0 0 1 0 0 0 0 1 0 0 1 0 1 0 0 0 1 1 0 1 0 1 0 0 0 0 0 1 1 0 0 1 0 0 0 1 1 0 1 0 0 1 0 0 0 1 1 1 0 1 1 0 1 1 0 0 0 0 0 0 1 0 1 0 0 1 1 0 0 0 0 1 1 0 0 0 0 0 1 1 0 0 1 0 0 1 0 1 0 1 0 0 0 0 0 0 1 1 1 1 1 0 0 1 1 0 1 1 0 1 0 1 0 0 0 0 0 0 0 1 0 1 0 0 1 0 1 0 0 1 1 0 0 0 1 0 0 0 1 0 0 0 0 0 0 0 0 0 1 0 0 0 0 0 0 0 0 0 0 1 0 1 0 0 1 0 0 0 0 0 0 0 0 0 0 0 1 1 0 0 0 1 1 1 0 0 0 1 0 0 1 0 0 0 0 0 1 1 1 1 0 0 0 0 0 0 0 1 0 0 1 0 1 0 1 1 0 0 0 0 1 1 1 0 0 0 1 0 1 1 0 0 1 0 0 0 0 0 0 1 1 0 1 0 0 1 0 0 0 1 1 1 1 0 0 0 1 0 0 0 0 0 0 0 1 1 1 0 0 0 0 0 0 0 1 0 0 0 1 0 1 0 0 0 0 1 1 0 0 1 0 0 1 1 0 0 0 0 0 0 0 1 1 0 0 0 1 0 0 0 0 0 0 0 1 1 0 0 0 0 0 0 0 0 0 0 0 0 1 0 0 0 0 0 1 0 0 0 1 1 0 1 0 0 1 0 0 1 0 1 0 1 0 0 0 1 0 0 0 0 0 0 0 0 0 0 0 0 0 1 1 0 0 1 1 1 0 0 0 1 0 0 1 0 0 0 1 0 0 0 0 1 1 1 0 0 1 1 0 0 0 0 1 0 0 0 1 1 0 0 1 0 0 1 1 0 0 1 1 0 1 0 1 0 0 0 0 1 0 0 1 0 1 0 0 1 0 0 1 0 0 1 0 0 1 1 0 1 1 1 0 1 1 0 1 0 0 0 0 0 0 1 0 0 0 0 1 1 0 0 0 0 0 1 0 1 1 0 1 0 1 0 0 1 0 0 0 1 1 0 0 0 0 0 0 0 0 1 0 0 1 0 0 0 0 1 0 1 0 0 0 1 1 0 1 0 0 0 0 1 1 1 1 0 0 0 0 1 0 0 0 0 1 1 1 0 0 1 1 1 1 0 1 0 0 0 0 0 1 1 0 0 1 1 0 0 1 0 0 0 0 0 0 0 0 0 1 0 1 0 0 0 0 1 0 1 1 0 0 1 0 0 1 0 1 0 1 1 0 0 0 0 0 0 1 0 1 1 1 0 0 0 0 0 1 0 1 1 1 0 1 0 1 1 0 1 1 0 0 1 0 0 1 1 0 0 1 0 0 1 0 0 0 0 0 0 0 0 1 0 1 0 0 1 0 0 0 0 1 0 0 0 0 0 1 1 1 1 0 0 1 0 1 0 0 0 1 1 0 0 1 1 0 1 1 1 0 0 0 0 0 0 1 1 0 1 0 0 1 0 0 1 0 0 0 1 0 0 0 1 0 0 1 0 1 0 0 0 1 0 1 0 0 1 1
30 1 1 1 0 1 0 1 1 0 1 0 1 0 1 0 1 0 0 1 1 0 1 0 1 0 0 0 0 0 1 0 0 1 0 1 0 1 1 0 0 1 1 1 0 0 1 0 1 0 1 0 0 0 0 0 0 0 0 0 1 1 0 0 0 0 1 1 0 0 1 1 0 1 0 0 0 0 0 1 0 1 0 1 1 0 1 1 0 1 1 0 1 1 1 1 1 1 0 1 1 0 1 0 0 1 0 0 1 1 0 1 0 0 1 0 1 1 0 0 0 1 1 0 1 0 0 1 0 1 0 0 0 0 1 1 1 0 0 1 1 1 1 1 1 1 0 1 1 1 1 0 1 1 0 0 1 0 1 0 1 1 0 1 1 1 1 0 0 1 0 1 1 1 1 0 1 0 0 1 1 1 0 1 0 0 1 1 0 0 1 1 1 1 1 0 1 0 0 1 1 0 1 1 0 0 0 0 1 1 0 1 1 0 1 0 0 1 1 1 0 0 0 1 1 1 0 1 1 1 0 1 0 1 1 0 0 1 0 1 0 0 0 1 0 0 0 1 0 1 1 1 0 1 1 0 1 0 1 0 0 1 0 1 1 0 1 0 1 1 0 1 1 0 0 1 0 1 1 1 1 0 0 0 0 0 0 0 0 1 1 0 0 0 1 1 1 1 0 1 1 1 1 0 0 0 1 0 1 0 1 0 1 1 0 1 0 1 1 1 0 0 1 0 1 1 1 0 0 1 1 1 1 0 1 1 0 0 1 0 1 0 0 1 1 1 1 0 1 1 0 0 1 1 0 1 0 0 1 0 0 1 1 0 1 0 0 0 1 1 0 0 1 1 0 0 0 0 1 1 0 0 0 1 1 1 0 1 1 1 0 1 1 0 0 0 0 1 0 0 1 1 1 0 0 0 0 1 1 0 1 1 0 1 0 1 0 0 0 0 0 0 0 0 0 0 0 1 0 0 0 0 0 1 1 0 0 1 0 0 0 0 1 0 1 1 1 0 1 0 1 0 1 0 1 0 0 0 0 1 1 0 1 0 0 1 1 1 1 0 0 0 0 1 1 0 1 1 0 0 1 0 0 1 0 1 0 1 0 1 1 1 1 0 1 0 0 0 1 1 1 0 1 0 1 1 0 1 0 0 0 0 0 0 1 1 1 1 0 0 1 1 0 1 0 1 1 1 1 0 0 1 0 0 1 1 0 0 1 1 0 0 0 1 1 0 1 1 0 0 0 0 0 1 0 0 0 1 0 1 1 0 1 0 0 0 0 1 1 0 0 1 0 1 0 1 0 1 1 1 1 0 1 0 1 1 1 1 0 1 1 1 1 1 1 1 0 1 0 0 0 1 0 1 0 1 0 0 1 0 0 0 1 1 0 1 0 1 1 1 1 0 0 0 0 1 1 1 0 1 1 1 1 1 0 0 1 1 1 0 1 1 0 0 0 1 1 1 0 0 1 0 1 0 1 1 1 0 0 0 0 0 0 0 1 1 1 0 0 1 0 0 1 0 1 1 0 0 0 0 1 0 0 0 0 0 1 0 1 1 0 1 0 1 0 1 0 0 0 1 1 1 1 0 0 1 0 1 0 0 0 0 1 1 0 1 1 0 1 0 1 0 1 0 1 1 1 1 0 0 0 0 0 0 0 0 0 1 0 0 1 0 0 0 1 0 1 1 1 0 1 0 1 0 1 1 0 1 0 1 1 0 0 1 0 1 0 1 1 1 0 1 1 0 1 1 1 1 1 1 0 1 0 1 1 1 1 1 0 1 0 0 1 0 1 1 0 1 1 1 1 1 1 0 1 1 1 0 0 0 0 1 0 0 0 0 1 0 1 0 0 1 0 1 0 1 1 1 0 0 0 0 1 1 1 1 0 0 1 0 1 1 0 1 0 1 0 0 1 0 1 0 0 0 0 1 1 1 0 1 0 0 1 1 0 1 1 0 0 1 1 0 0 0 0 0 1 0 1 1 1 0 0 0 0 0 1 0 0 1 1 1 1 1 1 1 0 0 0 1 1 1 1 1 1 0 0 1 1 1 0 1 0 1 1 1 1 0 0 1 1 0 1 1 0 0 1 1 0 1 1 1 1 0 0 0 1 1 0 1 1 1 1 1 1 1 0 0 1 1 1 1 1 1 1 0 1 1 1 1 0 0 0 1 0 0 0 1 1 1 0 0 1 0 1 1 0 1 1 0 1 0 1 0 1 1 1 0 0 1 1 1 1 1 0 1 1 1 1 1 1 0 0 1 1 0 0 0 1 1 0 0 0 1 0 1 1 0 0 1 0 0 0 0 0 0 0 1 0 0 0 1 0 1 0 0 0 1 0 0 1 1 0 0 1 0 0 1 1 0 0 1 0 0 0 1 0 1 1 0 1 0 0 1 0 0 1 0 1 1 0 1 1 0 0 0 0 0 1 0 0 0 1 0 0 1 0 0 1 1 1 1 1 0 0 0 1 1 0 0 1 1 1 0 0 0 1 0 0 1 0 1 0 1 1 0 0 1 1 0 0 1 1 1 0 1 0 1 0 0 1 0 0 1 1 1 1 0 1 0 0 1 1 0 0 1 0 1 0 1 1 0 0 0 0 1 0 1 1 0 1 0 1 1 0 0 0 1 0 0 0 0 0 1 0 0 0 1 1 1 0 0 1 1 0 0 1 1 0 1 1 1 1 1 1 1 1 1 0 1 0 1 0 1 1 0 1 0 0 0 1 0 1 1 0 1 0 1 0 0 1 1 1 0 0 0 0 0 0 0 0 1 1 0 1 0 0 1 0 0 0 1 0 1 0 0 1 0 0 1 0 0 1 1 0 0 0 1 0 1 1 0 1 1 1 1 1 1 1 0 0 1 0 1 1 0 1 0 1 1 0 1 1 1 1 1 0 0 0 0 1 1 0 1 0 1 0 1 0 0 1 1 0 0 0 0 0 0 1 1 1 1 1 1 0 0 1 0 0 1 0 1 1 0 1 0 0 0 1 1 1 0 1 1 0 1 0 1 1 0 0 1 0 1 0 0 0
31 1 1 1 0 1 0 1 1 1 1 0 1 0 1 1 1 0 0 1 1 0 1 1 1 0 1 0 0 1 1 0 0 1 0 1 0 1 1 0 0 1 1 1 1 0 1 0 1 0 1 0 0 0 1 1 1 1 1 0 1 1 1 0 0 0 1 1 1 0 1 1 0 1 0 1 0 0 1 1 1 1 0 1 1 1 1 1 0 1 1 1 1 1 1 1 1 1 0 1 1 1 1 1 0 1 0 0 1 1 0 1 0 0 1 0 1 1 0 0 1 1 1 0 1 0 0 1 1 1 0 0 0 0 1 1 1 0 0 1 1 1 1 1 1 1 0 1 1 1 1 0 1 1 0 0 1 0 1 0 1 1 0 1 1 1 1 0 1 1 0 1 1 1 1 0 1 1 0 1 1 1 0 1 0 1 1 1 0 0 1 1 1 1 1 0 1 1 0 1 1 0 1 1 0 0 0 1 1 1 0 1 1 0 1 0 0 1 1 1 1 0 0 1 1 1 0 1 1 1 0 1 0 1 1 1 0 1 0 1 0 1 0 1 0 0 1 1 1 1 1 1 1 1 1 1 1 0 1 0 1 1 1 1 1 1 1 1 1 1 0 1 1 0 0 1 0 1 1 1 1 0 0 1 0 1 0 0 1 1 1 0 0 0 1 1 1 1 0 1 1 1 1 0 0 0 1 0 1 0 1 0 1 1 0 1 0 1 1 1 1 0 1 1 1 1 1 1 0 1 1 1 1 1 1 1 0 1 1 0 1 1 0 1 1 1 1 0 1 1 0 1 1 1 0 1 0 0 1 0 0 1 1 0 1 1 1 0 1 1 0 0 1 1 0 0 1 0 1 1 1 0 1 1 1 1 0 1 1 1 0 1 1 0 0 0 1 1 1 0 1 1 1 0 0 1 0 1 1 0 1 1 0 1 1 1 0 0 0 1 0 0 0 1 0 0 0 1 0 0 0 1 0 1 1 0 1 1 0 0 0 0 1 0 1 1 1 1 1 0 1 1 1 0 1 0 0 0 0 1 1 0 1 1 1 1 1 1 1 0 0 0 0 1 1 0 1 1 0 0 1 1 0 1 1 1 0 1 1 1 1 1 1 0 1 0 1 0 1 1 1 0 1 0 1 1 0 1 1 1 1 0 1 1 1 1 1 1 1 1 1 1 0 1 1 1 1 1 1 0 1 1 1 1 1 1 0 1 1 1 0 1 1 1 1 0 1 1 0 1 1 1 0 1 1 1 0 1 1 1 1 0 1 0 1 1 0 1 1 0 1 1 1 1 0 1 0 1 1 1 1 0 1 1 1 1 1 1 0 1 1 1 1 1 1 1 0 1 0 1 0 1 0 1 0 1 0 0 1 0 1 1 1 1 1 1 0 1 1 1 1 0 0 0 0 1 1 1 0 1 1 1 1 1 0 1 1 1 1 0 1 1 0 1 0 1 1 1 0 0 1 0 1 0 1 1 1 1 1 0 0 1 1 0 1 1 1 0 0 1 0 1 1 0 1 1 1 0 0 0 1 0 0 1 0 0 1 1 1 1 1 1 0 1 0 1 1 0 0 1 1 1 1 0 0 1 1 1 1 1 0 0 1 1 0 1 1 0 1 0 1 0 1 1 1 1 1 1 0 0 0 0 0 1 1 0 0 1 0 0 1 0 1 0 1 1 1 1 1 1 1 0 1 0 1 1 0 1 0 1 1 0 0 1 1 1 0 1 1 1 0 1 1 1 1 1 1 1 1 1 0 1 1 1 1 1 1 1 1 1 1 0 1 0 1 1 0 1 1 1 1 1 1 1 1 1 1 1 0 0 1 1 1 0 0 0 1 1 1 0 1 1 0 1 1 1 1 1 0 0 0 0 1 1 1 1 1 1 1 0 1 1 0 1 0 1 0 0 1 1 1 1 0 0 0 1 1 1 0 1 0 0 1 1 0 1 1 1 1 1 1 0 0 1 0 1 1 0 1 1 1 0 0 0 0 1 1 1 0 1 1 1 1 1 1 1 0 0 0 1 1 1 1 1 1 1 0 1 1 1 0 1 0 1 1 1 1 0 0 1 1 0 1 1 0 0 1 1 1 1 1 1 1 0 0 1 1 1 0 1 1 1 1 1 1 1 0 0 1 1 1 1 1 1 1 1 1 1 1 1 0 1 1 1 1 1 0 1 1 1 0 0 1 0 1 1 0 1 1 0 1 0 1 0 1 1 1 0 1 1 1 1 1 1 1 1 1 1 1 1 1 0 0 1 1 0 0 0 1 1 1 0 1 1 0 1 1 1 0 1 1 1 1 0 0 0 1 1 0 0 1 1 1 1 0 1 1 1 0 0 1 1 0 1 1 0 0 1 1 0 0 1 0 1 0 1 1 1 1 0 1 1 0 1 0 1 1 0 1 1 0 1 1 0 1 1 0 0 1 0 0 0 1 0 0 1 1 1 1 1 1 1 1 0 1 1 1 1 0 0 1 1 1 1 1 0 1 0 0 1 0 1 0 1 1 0 1 1 1 0 0 1 1 1 1 1 1 1 1 0 1 1 0 1 1 1 1 0 1 0 1 1 1 0 0 1 0 1 1 1 1 0 0 0 0 1 1 1 1 0 1 1 1 1 0 0 0 1 1 0 0 0 0 1 0 1 1 1 1 1 0 0 1 1 0 0 1 1 0 1 1 1 1 1 1 1 1 1 0 1 0 1 1 1 1 0 1 0 0 1 1 0 1 1 0 1 0 1 0 0 1 1 1 1 1 1 0 1 0 0 0 1 1 1 1 1 0 1 0 0 0 1 0 1 0 0 1 0 0 1 1 0 1 1 0 0 1 1 0 1 1 0 1 1 1 1 1 1 1 1 0 1 0 1 1 0 1 1 1 1 0 1 1 1 1 1 0 0 0 0 1 1 0 1 0 1 1 1 0 0 1 1 0 0 1 0 0 0 1 1 1 1 1 1 0 0 1 0 1 1 0 1 1 0 1 1 1 0 1 1 1 0 1 1 0 1 0 1 1 1 0 1 0 1 1 0 0
32 1 1 1 0 1 0 1 1 0 1 0 1 0 1 0 1 0 0 1 1 0 1 0 1 0 0 0 0 0 1 0 0 1 0 1 0 1 1 0 0 1 1 1 0 0 1 0 1 0 1 0 0 0 0 0 0 0 0 0 1 1 0 0 0 0 1 1 0 0 1 1 0 1 0 0 0 0 0 1 0 1 0 1 1 0 1 1 0 1 1 0 1 1 1 1 1 1 0 1 1 0 1 0 0 1 0 0 1 1 0 1 0 0 1 0 1 1 0 0 0 1 1 0 1 0 0 1 0 1 0 0 0 0 1 1 1 0 0 1 1 1 1 1 1 1 0 1 1 1 1 0 1 1 0 0 1 0 1 0 1 1 0 1 1 1 1 0 0 1 1 1 1 1 1 0 1 0 0 1 1 1 0 1 0 0 1 1 0 0 1 1 1 1 1 0 1 0 0 1 1 0 1 1 0 0 0 0 1 1 0 1 1 0 1 0 0 1 1 1 0 0 0 1 1 1 0 1 1 1 0 1 0 1 1 0 0 1 0 1 0 0 0 1 0 0 0 1 0 1 1 0 0 1 1 0 1 0 1 0 0 1 0 1 1 0 1 0 1 1 0 1 1 0 0 1 0 1 1 1 1 0 0 0 0 0 0 0 0 1 1 0 0 0 1 1 1 1 0 1 1 1 1 0 0 0 1 0 1 0 1 0 1 1 0 1 0 1 1 1 0 0 1 0 1 1 1 0 0 1 1 1 1 0 1 1 0 0 1 0 1 0 0 1 1 1 1 0 1 1 0 0 1 1 0 1 0 0 1 0 0 1 1 0 1 0 0 0 1 1 0 0 1 1 0 0 0 0 1 1 0 0 0 1 1 1 0 1 1 1 0 1 1 0 0 0 0 1 0 0 1 1 1 0 0 0 0 1 1 0 1 1 0 1 0 1 0 0 0 0 0 0 0 0 0 0 0 1 0 0 0 0 0 1 1 0 0 1 0 0 0 0 1 0 1 1 1 0 1 0 1 0 1 0 1 0 0 0 0 1 1 0 1 0 0 1 1 1 1 0 0 0 0 1 1 0 1 1 0 0 1 0 0 1 0 1 0 1 0 1 1 1 1 0 1 0 0 0 1 1 1 0 1 0 1 1 0 1 0 0 0 0 0 0 1 1 1 1 0 0 1 1 0 1 0 1 1 1 1 0 0 1 0 0 1 1 0 0 1 1 0 0 0 1 1 0 1 1 0 0 0 0 0 1 0 0 0 1 0 1 1 0 1 0 0 0 0 1 1 0 0 1 0 1 0 1 0 1 1 1 1 0 1 0 1 1 1 1 0 1 1 1 1 1 1 1 0 1 0 0 0 1 0 1 0 1 0 0 1 0 0 0 1 1 0 1 0 1 1 1 1 0 0 0 0 1 1 1 0 1 1 1 1 1 0 0 1 1 1 0 1 1 0 0 0 1 1 1 0 0 1 0 1 0 1 1 1 0 0 0 0 0 0 0 1 1 1 0 0 1 0 0 1 0 1 1 0 0 0 0 1 0 0 0 0 0 1 0 1 1 0 1 0 1 0 1 0 0 0 1 1 1 1 0 0 1 0 1 0 0 0 0 1 1 0 1 1 0 1 0 1 0 1 0 1 1 1 1 0 0 0 0 0 0 0 0 0 1 0 0 1 0 0 0 1 0 1 1 1 0 1 0 1 0 1 1 0 1 0 1 1 0 0 1 0 1 0 1 1 1 0 1 1 0 1 1 1 1 1 1 0 1 0 1 1 1 1 1 0 1 0 0 1 0 1 1 0 1 1 1 1 1 1 0 1 1 1 0 0 0 0 1 0 0 0 0 1 0 1 0 0 1 0 1 0 1 1 1 0 0 0 0 1 1 1 1 0 0 1 0 1 1 0 1 0 1 0 0 1 0 1 0 0 0 0 1 1 1 0 1 0 0 1 1 0 1 1 0 0 1 1 0 0 0 0 0 1 0 1 1 1 0 0 0 0 0 1 0 0 1 1 1 1 1 1 1 0 0 0 1 1 1 1 1 1 0 0 1 1 1 0 1 0 1 1 1 1 0 0 1 1 0 1 1 0 0 1 1 0 1 1 1 1 0 0 0 1 1 0 1 1 1 1 1 1 1 0 0 1 1 1 1 1 1 1 0 1 1 1 1 0 0 0 1 0 0 0 1 1 1 0 0 1 0 1 1 0 1 1 0 1 0 1 0 1 1 1 0 0 1 1 1 1 1 0 1 1 1 1 1 1 0 0 1 1 0 0 0 1 1 0 0 0 1 0 1 1 0 0 1 0 0 0 0 0 0 0 1 0 0 0 1 0 1 0 0 0 1 0 0 1 1 0 0 1 0 0 1 1 0 0 1 0 0 0 1 0 1 1 0 1 0 0 1 0 0 1 0 1 1 0 1 1 0 0 0 0 0 1 0 0 0 1 0 0 1 0 0 1 1 1 1 1 0 0 0 1 1 0 0 1 1 1 0 0 0 1 0 0 1 0 1 0 1 1 0 0 1 1 0 0 1 1 1 0 1 0 1 0 0 1 0 0 1 1 1 1 0 1 0 0 1 1 0 0 1 0 1 0 1 1 0 0 0 0 1 0 1 1 0 1 0 1 1 0 0 0 1 0 0 0 0 0 1 0 0 0 1 1 1 0 0 1 1 0 0 1 1 0 1 1 1 1 1 1 1 1 1 0 1 0 1 0 1 1 0 1 0 0 0 1 0 1 1 0 1 0 1 0 0 1 1 1 0 0 0 0 0 0 0 0 1 1 0 1 0 0 1 0 0 0 1 0 1 0 0 1 0 0 1 0 0 1 1 0 0 0 1 0 1 1 0 1 1 1 1 1 1 1 0 0 1 0 1 1 0 1 0 1 1 0 1 1 1 1 1 0 0 0 0 1 1 0 1 0 1 0 1 0 0 1 1 0 0 0 0 0 0 1 1 1 1 1 1 0 0 1 0 0 1 0 1 1 0 1 0 0 0 1 1 1 0 1 1 0 1 0 1 1 0 0 1 0 1 0 0 0
33 0 0 0 0 0 0 0 0 1 0 0 0 0 0 1 0 0 0 0 0 0 0 1 0 0 1 0 0 1 0 0 0 0 0 0 0 0 0 0 0 0 0 0 1 0 0 0 0 0 0 0 0 0 1 1 1 1 1 0 0 0 1 0 0 0 0 0 1 0 0 0 0 0 0 1 0 0 1 0 1 0 0 0 0 1 0 0 0 0 0 1 0 0 0 0 0 0 0 0 0 1 0 1 0 0 0 0 0 0 0 0 0 0 0 0 0 0 0 0 1 0 0 0 0 0 0 0 1 0 0 0 0 0 0 0 0 0 0 0 0 0 0 0 0 0 0 0 0 0 0 0 0 0 0 0 0 0 0 0 0 0 0 0 0 0 0 0 1 0 0 0 0 0 0 0 0 1 0 0 0 0 0 0 0 1 0 0 0 0 0 0 0 0 0 0 0 1 0 0 0 0 0 0 0 0 0 1 0 0 0 0 0 0 0 0 0 0 0 0 1 0 0 0 0 0 0 0 0 0 0 0 0 0 0 1 0 0 0 0 0 1 0 0 0 0 1 0 1 0 0 0 1 0 0 1 0 0 0 0 1 0 1 0 0 1 0 1 0 0 0 0 0 0 0 0 0 0 0 0 0 0 0 1 0 1 0 0 1 0 0 0 0 0 0 0 0 0 0 0 0 0 0 0 0 0 0 0 0 0 0 0 0 0 0 0 0 0 0 0 1 0 0 1 0 0 0 1 0 0 0 0 0 1 0 0 0 1 0 0 0 1 0 0 0 0 0 0 0 0 0 1 0 0 0 0 0 0 0 0 0 0 0 0 0 1 1 0 0 0 0 0 0 0 0 0 1 0 0 0 1 0 1 0 0 0 0 0 0 0 0 0 0 0 0 0 1 0 1 0 0 0 0 0 0 1 0 0 0 0 0 0 0 0 1 0 0 0 0 1 0 0 0 1 0 0 0 0 0 0 0 1 0 0 0 0 1 0 0 0 0 0 0 0 0 0 0 1 0 0 0 1 0 0 0 0 0 0 0 0 0 0 0 1 1 0 0 0 0 0 0 0 0 0 0 0 0 0 0 0 0 1 0 0 1 0 0 0 1 0 0 0 0 0 0 0 1 0 0 0 0 0 0 0 0 0 0 0 1 1 1 0 1 1 0 0 0 0 1 1 0 0 0 0 1 0 0 0 0 0 1 0 1 1 0 0 0 1 0 0 0 1 1 0 0 0 0 0 0 1 1 1 0 0 1 1 0 0 1 0 0 0 0 0 1 1 0 0 0 0 1 0 1 0 0 0 0 0 0 0 0 0 0 1 0 0 0 0 0 0 0 0 0 0 0 0 0 0 0 1 0 0 0 0 0 0 0 0 0 0 1 1 0 0 1 0 0 0 0 0 0 0 0 0 0 0 0 0 0 0 0 0 0 0 0 1 0 0 0 0 0 0 0 1 0 0 0 0 0 0 0 0 0 0 0 0 0 1 1 0 0 1 1 0 0 0 0 0 0 0 0 1 0 0 0 0 1 0 0 0 0 0 0 1 0 0 0 1 0 0 1 0 0 0 0 0 1 0 0 0 0 0 0 0 0 0 1 0 1 1 0 0 0 0 0 0 0 0 0 0 0 0 0 1 0 0 0 0 0 0 0 0 0 1 1 0 0 0 0 0 0 0 1 0 0 1 0 0 0 1 0 0 0 0 0 0 0 0 0 0 0 0 0 0 1 0 0 0 0 0 0 0 0 1 0 0 0 0 0 0 0 0 1 0 0 0 0 0 1 0 1 0 0 0 0 0 0 0 0 0 0 0 0 1 0 0 0 1 0 0 1 0 1 0 0 0 0 1 0 0 1 0 0 0 1 0 0 0 0 0 0 0 0 0 0 0 1 1 0 0 0 0 0 0 0 0 0 0 0 1 0 1 0 0 0 0 0 0 0 0 0 0 0 0 0 0 0 1 1 0 0 0 0 1 0 1 0 0 0 0 0 0 0 0 0 1 0 1 0 0 0 0 0 0 0 0 0 0 0 0 0 0 0 0 0 1 0 0 0 0 0 0 0 0 0 0 0 0 0 0 0 0 0 0 0 0 0 0 1 0 0 0 0 0 0 1 0 0 0 0 0 0 0 0 0 0 0 0 0 0 0 0 0 0 0 1 0 0 0 0 0 1 1 0 1 1 0 0 0 0 0 0 0 0 0 0 0 0 0 0 0 0 0 0 0 0 0 0 1 0 0 0 0 0 1 0 0 0 0 0 0 0 0 0 0 0 0 0 0 0 1 0 1 0 0 0 0 1 0 0 1 1 1 0 0 0 1 0 0 0 1 0 1 0 0 1 1 0 0 0 0 0 0 1 0 0 0 0 0 0 0 0 0 1 0 0 1 0 0 0 0 1 0 0 0 1 0 0 0 0 0 0 0 0 1 1 0 0 0 0 0 0 0 0 0 0 0 1 0 0 0 0 0 0 1 1 0 0 0 0 0 0 0 1 1 0 0 0 0 0 0 0 0 0 0 0 1 0 0 0 0 0 0 0 1 0 1 0 1 0 0 1 0 0 0 0 0 0 0 0 1 0 0 0 0 0 0 0 1 0 0 0 0 0 0 0 1 0 0 0 0 1 0 0 0 0 0 0 1 0 0 0 0 0 0 1 1 0 0 0 0 0 0 0 0 0 0 0 0 0 0 0 0 0 0 0 0 0 0 0 0 0 1 0 0 0 0 0 0 1 0 0 0 0 0 0 0 0 0 0 0 0 0 1 1 1 0 1 0 0 0 0 0 1 0 1 0 0 0 0 0 0 0 0 0 0 0 0 0 0 1 0 0 0 0 0 1 0 0 0 0 0 0 0 0 0 0 0 0 1 0 0 0 0 0 0 0 1 0 0 0 0 0 0 0 0 0 0 0 0 0 0 0 0 0 0 1 0 0 0 0 0 0 0 1 0 0 0 0 0 0 0 0 0 0 0 0 0 1 0 0 0 0 0 0 1 1 0 0 0 0 0 0 0 0 0 0 0 0 1 0 0 0 0 1 0 0
34 0 0 0 1 0 1 0 0 1 0 1 0 1 0 1 0 1 1 0 0 1 0 1 0 1 1 1 1 1 0 1 1 0 1 0 1 0 0 1 1 0 0 0 1 1 0 1 0 1 0 1 1 1 1 1 1 1 1 1 0 0 1 1 1 1 0 0 1 1 0 0 1 0 1 1 1 1 1 0 1 0 1 0 0 1 0 0 1 0 0 1 0 0 0 0 0 0 1 0 0 1 0 1 1 0 1 1 0 0 1 0 1 1 0 1 0 0 1 1 1 0 0 1 0 1 1 0 1 0 1 1 1 1 0 0 0 1 1 0 0 0 0 0 0 0 1 0 0 0 0 1 0 0 1 1 0 1 0 1 0 0 1 0 0 0 0 1 1 0 1 0 0 0 0 1 0 1 1 0 0 0 1 0 1 1 0 0 1 1 0 0 0 0 0 1 0 1 1 0 0 1 0 0 1 1 1 1 0 0 1 0 0 1 0 1 1 0 0 0 1 1 1 0 0 0 1 0 0 0 1 0 1 1 0 1 1 0 1 0 1 1 1 0 1 1 1 0 1 0 0 0 1 0 0 1 0 1 0 1 1 0 1 0 0 1 0 1 0 0 1 0 0 1 1 0 1 0 0 0 0 1 1 1 1 1 1 1 1 0 0 1 1 1 0 0 0 0 1 0 0 0 0 1 1 1 0 1 0 1 0 1 0 0 1 0 1 0 0 0 1 1 0 1 0 0 0 1 1 0 0 0 0 1 0 0 1 1 0 1 0 1 1 0 0 0 0 1 0 0 1 1 0 0 1 0 1 1 0 1 1 0 0 1 0 1 1 1 0 0 1 1 0 0 1 1 1 1 0 0 1 1 1 0 0 0 1 0 0 0 1 0 0 1 1 1 1 0 1 1 0 0 0 1 1 1 1 0 0 1 0 0 1 0 1 0 1 1 1 1 1 1 1 1 1 1 1 0 1 1 1 1 1 0 0 1 1 0 1 1 1 1 0 1 0 0 0 1 0 1 0 1 0 1 0 1 1 1 1 0 0 1 0 1 1 0 0 0 0 1 1 1 1 0 0 1 0 0 1 1 0 1 1 0 1 0 1 0 1 0 0 0 0 1 0 1 1 1 0 0 0 1 0 1 0 0 1 0 1 1 1 1 1 1 0 0 0 0 1 1 0 0 1 0 1 0 0 0 0 1 1 0 1 1 0 0 1 1 0 0 1 1 1 0 0 1 0 0 1 1 1 1 1 0 1 1 1 0 1 0 0 1 0 1 1 1 1 0 0 1 1 0 1 0 1 0 1 0 0 0 0 1 0 1 0 0 0 0 1 0 0 0 0 0 0 0 1 0 1 1 1 0 1 0 1 0 1 1 0 1 1 1 0 0 1 0 1 0 0 0 0 1 1 1 1 0 0 0 1 0 0 0 0 0 1 1 0 0 0 1 0 0 1 1 1 0 0 0 1 1 0 1 0 1 0 0 0 1 1 1 1 1 1 1 0 0 0 1 1 0 1 1 0 1 0 0 1 1 1 1 0 1 1 1 1 1 0 1 0 0 1 0 1 0 1 0 1 1 1 0 0 0 0 1 1 0 1 0 1 1 1 1 0 0 1 0 0 1 0 1 0 1 0 1 0 0 0 0 1 1 1 1 1 1 1 1 1 0 1 1 0 1 1 1 0 1 0 0 0 1 0 1 0 1 0 0 1 0 1 0 0 1 1 0 1 0 1 0 0 0 1 0 0 1 0 0 0 0 0 0 1 0 1 0 0 0 0 0 1 0 1 1 0 1 0 0 1 0 0 0 0 0 0 1 0 0 0 1 1 1 1 0 1 1 1 1 0 1 0 1 1 0 1 0 1 0 0 0 1 1 1 1 0 0 0 0 1 1 0 1 0 0 1 0 1 0 1 1 0 1 0 1 1 1 1 0 0 0 1 0 1 1 0 0 1 0 0 1 1 0 0 1 1 1 1 1 0 1 0 0 0 1 1 1 1 1 0 1 1 0 0 0 0 0 0 0 1 1 1 0 0 0 0 0 0 1 1 0 0 0 1 0 1 0 0 0 0 1 1 0 0 1 0 0 1 1 0 0 1 0 0 0 0 1 1 1 0 0 1 0 0 0 0 0 0 0 1 1 0 0 0 0 0 0 0 1 0 0 0 0 1 1 1 0 1 1 1 0 0 0 1 1 0 1 0 0 1 0 0 1 0 1 0 1 0 0 0 1 1 0 0 0 0 0 1 0 0 0 0 0 0 1 1 0 0 1 1 1 0 0 1 1 1 0 1 0 0 1 1 0 1 1 1 1 1 1 1 0 1 1 1 0 1 0 1 1 1 0 1 1 0 0 1 1 0 1 1 0 0 1 1 0 1 1 1 0 1 0 0 1 0 1 1 0 1 1 0 1 0 0 1 0 0 1 1 1 1 1 0 1 1 1 0 1 1 0 1 1 0 0 0 0 0 1 1 1 0 0 1 1 0 0 0 1 1 1 0 1 1 0 1 0 1 0 0 1 1 0 0 1 1 0 0 0 1 0 1 0 1 1 0 1 1 0 0 0 0 1 0 1 1 0 0 1 1 0 1 0 1 0 0 1 1 1 1 0 1 0 0 1 0 1 0 0 1 1 1 0 1 1 1 1 1 0 1 1 1 0 0 0 1 1 0 0 1 1 0 0 1 0 0 0 0 0 0 0 0 0 1 0 1 0 1 0 0 1 0 1 1 1 0 1 0 0 1 0 1 0 1 1 0 0 0 1 1 1 1 1 1 1 1 0 0 1 0 1 1 0 1 1 1 0 1 0 1 1 0 1 1 0 1 1 0 0 1 1 1 0 1 0 0 1 0 0 0 0 0 0 0 1 1 0 1 0 0 1 0 1 0 0 1 0 0 0 0 0 1 1 1 1 0 0 1 0 1 0 1 0 1 1 0 0 1 1 1 1 1 1 0 0 0 0 0 0 1 1 0 1 1 0 1 0 0 1 0 1 1 1 0 0 0 1 0 0 1 0 1 0 0 1 1 0 1 0 1 1 1
35 0 0 0 1 0 1 0 0 1 0 1 0 1 0 1 0 1 1 0 0 1 0 1 0 1 1 1 1 1 0 1 1 0 1 0 1 0 0 1 1 0 0 0 1 1 0 1 0 1 0 1 1 1 1 1 1 1 1 1 0 0 1 1 1 1 0 0 1 1 0 0 1 0 1 1 1 1 1 0 1 0 1 0 0 1 0 0 1 0 0 1 0 0 0 0 0 0 1 0 0 1 0 1 1 0 1 1 0 0 1 0 1 1 0 1 0 0 1 1 1 0 0 1 0 1 1 0 1 0 1 1 1 1 0 0 0 1 1 0 0 0 0 0 0 0 1 0 0 0 0 1 0 0 1 1 0 1 0 1 0 0 1 0 0 0 0 1 1 0 1 0 0 0 0 1 0 1 1 0 0 0 1 0 1 1 0 0 1 1 0 0 0 0 0 1 0 1 1 0 0 1 0 0 1 1 1 1 0 0 1 0 0 1 0 1 1 0 0 0 1 1 1 0 0 0 1 0 0 0 1 0 1 0 0 1 1 0 1 0 1 1 1 0 1 1 1 0 1 0 0 0 1 0 0 1 0 1 0 1 1 0 1 0 0 1 0 1 0 0 1 0 0 1 1 0 1 0 0 0 0 1 1 1 1 1 1 1 1 0 0 1 1 1 0 0 0 0 1 0 0 0 0 1 1 1 0 1 0 1 0 1 0 0 1 0 1 0 0 0 1 1 0 1 0 0 0 1 1 0 0 0 0 1 0 0 1 1 0 1 0 1 1 0 0 0 0 1 0 0 1 1 0 0 1 0 1 1 0 1 1 0 0 1 0 1 1 1 0 0 1 1 0 0 1 1 1 1 0 0 1 1 1 0 0 0 1 0 0 0 1 0 0 1 1 1 1 0 1 1 0 0 0 1 1 1 1 0 0 1 0 0 1 0 1 0 1 1 1 1 1 1 1 1 1 1 1 0 1 1 1 1 1 0 0 1 1 0 1 1 1 1 0 1 0 0 0 1 0 1 0 1 0 1 0 1 1 1 1 0 0 1 0 1 1 0 0 0 0 1 1 1 1 0 0 1 0 0 1 1 0 1 1 0 1 0 1 0 1 0 0 0 0 1 0 1 1 1 0 0 0 1 0 1 0 0 1 0 1 1 1 1 1 1 0 0 0 0 1 1 0 0 1 0 1 0 0 0 0 1 1 0 1 1 0 0 1 1 0 0 1 1 1 0 0 1 0 0 1 1 1 1 1 0 1 1 1 0 1 0 0 1 0 1 1 1 1 0 0 1 1 0 1 0 1 0 1 0 0 0 0 1 0 1 0 0 0 0 1 0 0 0 0 0 0 0 1 0 1 1 1 0 1 0 1 0 1 1 0 1 1 1 0 0 1 0 1 0 0 0 0 1 1 1 1 0 0 0 1 0 0 0 0 0 1 1 0 0 0 1 0 0 1 1 1 0 0 0 1 1 0 1 0 1 0 0 0 1 1 1 1 1 1 1 0 0 0 1 1 0 1 1 0 1 0 0 1 1 1 1 0 1 1 1 1 1 0 1 0 0 1 0 1 0 1 0 1 1 1 0 0 0 0 1 1 0 1 0 1 1 1 1 0 0 1 0 0 1 0 1 0 1 0 1 0 0 0 0 1 1 1 1 1 1 1 1 1 0 1 1 0 1 1 1 0 1 0 0 0 1 0 1 0 1 0 0 1 0 1 0 0 1 1 0 1 0 1 0 0 0 1 0 0 1 0 0 0 0 0 0 1 0 1 0 0 0 0 0 1 0 1 1 0 1 0 0 1 0 0 0 0 0 0 1 0 0 0 1 1 1 1 0 1 1 1 1 0 1 0 1 1 0 1 0 1 0 0 0 1 1 1 1 0 0 0 0 1 1 0 1 0 0 1 0 1 0 1 1 0 1 0 1 1 1 1 0 0 0 1 0 1 1 0 0 1 0 0 1 1 0 0 1 1 1 1 1 0 1 0 0 0 1 1 1 1 1 0 1 1 0 0 0 0 0 0 0 1 1 1 0 0 0 0 0 0 1 1 0 0 0 1 0 1 0 0 0 0 1 1 0 0 1 0 0 1 1 0 0 1 0 0 0 0 1 1 1 0 0 1 0 0 0 0 0 0 0 1 1 0 0 0 0 0 0 0 1 0 0 0 0 1 1 1 0 1 1 1 0 0 0 1 1 0 1 0 0 1 0 0 1 0 1 0 1 0 0 0 1 1 0 0 0 0 0 1 0 0 0 0 0 0 1 1 0 0 1 1 1 0 0 1 1 1 0 1 0 0 1 1 0 1 1 1 1 1 1 1 0 1 1 1 0 1 0 1 1 1 0 1 1 0 0 1 1 0 1 1 0 0 1 1 0 1 1 1 0 1 0 0 1 0 1 1 0 1 1 0 1 0 0 1 0 0 1 1 1 1 1 0 1 1 1 0 1 1 0 1 1 0 0 0 0 0 1 1 1 0 0 1 1 0 0 0 1 1 1 0 1 1 0 1 0 1 0 0 1 1 0 0 1 1 0 0 0 1 0 1 0 1 1 0 1 1 0 0 0 0 1 0 1 1 0 0 1 1 0 1 0 1 0 0 1 1 1 1 0 1 0 0 1 0 1 0 0 1 1 1 0 1 1 1 1 1 0 1 1 1 0 0 0 1 1 0 0 1 1 0 0 1 0 0 0 0 0 0 0 0 0 1 0 1 0 1 0 0 1 0 1 1 1 0 1 0 0 1 0 1 0 1 1 0 0 0 1 1 1 1 1 1 1 1 0 0 1 0 1 1 0 1 1 1 0 1 0 1 1 0 1 1 0 1 1 0 0 1 1 1 0 1 0 0 1 0 0 0 0 0 0 0 1 1 0 1 0 0 1 0 1 0 0 1 0 0 0 0 0 1 1 1 1 0 0 1 0 1 0 1 0 1 1 0 0 1 1 1 1 1 1 0 0 0 0 0 0 1 1 0 1 1 0 1 0 0 1 0 1 1 1 0 0 0 1 0 0 1 0 1 0 0 1 1 0 1 0 1 1 1
36 1 1 1 0 1 0 1 1 1 1 0 1 0 1 1 1 0 0 1 1 0 1 1 1 0 1 0 0 1 1 0 0 1 0 1 0 1 1 0 0 1 1 1 1 0 1 0 1 0 1 0 0 0 1 1 1 1 1 0 1 1 1 0 0 0 1 1 1 0 1 1 0 1 0 1 0 0 1 1 1 1 0 1 1 1 1 1 0 1 1 1 1 1 1 1 1 1 0 1 1 1 1 1 0 1 0 0 1 1 0 1 0 0 1 0 1 1 0 0 1 1 1 0 1 0 0 1 1 1 0 0 0 0 1 1 1 0 0 1 1 1 1 1 1 1 0 1 1 1 1 0 1 1 0 0 1 0 1 0 1 1 0 1 1 1 1 0 1 1 0 1 1 1 1 0 1 1 0 1 1 1 0 1 0 1 1 1 0 0 1 1 1 1 1 0 1 1 0 1 1 0 1 1 0 0 0 1 1 1 0 1 1 0 1 0 0 1 1 1 1 0 0 1 1 1 0 1 1 1 0 1 0 1 1 1 0 1 0 1 0 1 0 1 0 0 1 1 1 1 1 1 1 1 1 1 1 0 1 0 1 1 1 1 1 1 1 1 1 1 0 1 1 0 0 1 0 1 1 1 1 0 0 1 0 1 0 0 1 1 1 0 0 0 1 1 1 1 0 1 1 1 1 0 0 0 1 0 1 0 1 0 1 1 0 1 0 1 1 1 1 0 1 1 1 1 1 1 0 1 1 1 1 1 1 1 0 1 1 0 1 1 0 1 1 1 1 0 1 1 0 1 1 1 0 1 0 0 1 0 0 1 1 0 1 1 1 0 1 1 0 0 1 1 0 0 1 0 1 1 1 0 1 1 1 1 0 1 1 1 0 1 1 0 0 0 1 1 1 0 1 1 1 0 0 1 0 1 1 0 1 1 0 1 1 1 0 0 0 1 0 0 0 1 0 0 0 1 0 0 0 1 0 1 1 0 1 1 0 0 0 0 1 0 1 1 1 1 1 0 1 1 1 0 1 0 0 0 0 1 1 0 1 1 1 1 1 1 1 0 0 0 0 1 1 0 1 1 0 0 1 1 0 1 1 1 0 1 1 1 1 1 1 0 1 0 1 0 1 1 1 0 1 0 1 1 0 1 1 1 1 0 1 1 1 1 1 1 1 1 1 1 0 1 1 1 1 1 1 0 1 1 1 1 1 1 0 1 1 1 0 1 1 1 1 0 1 1 0 1 1 1 0 1 1 1 0 1 1 1 1 0 1 0 1 1 0 1 1 0 1 1 1 1 0 1 0 1 1 1 1 0 1 1 1 1 1 1 0 1 1 1 1 1 1 1 0 1 0 1 0 1 0 1 0 1 0 0 1 0 1 1 1 1 1 1 0 1 1 1 1 0 0 0 0 1 1 1 0 1 1 1 1 1 0 1 1 1 1 0 1 1 0 1 0 1 1 1 0 0 1 0 1 0 1 1 1 1 1 0 0 1 1 0 1 1 1 0 0 1 0 1 1 0 1 1 1 0 0 0 1 0 0 1 0 0 1 1 1 1 1 1 0 1 0 1 1 0 0 1 1 1 1 0 0 1 1 1 1 1 0 0 1 1 0 1 1 0 1 0 1 0 1 1 1 1 1 1 0 0 0 0 0 1 1 0 0 1 0 0 1 0 1 0 1 1 1 1 1 1 1 0 1 0 1 1 0 1 0 1 1 0 0 1 1 1 0 1 1 1 0 1 1 1 1 1 1 1 1 1 0 1 1 1 1 1 1 1 1 1 1 0 1 0 1 1 0 1 1 1 1 1 1 1 1 1 1 1 0 0 1 1 1 0 0 0 1 1 1 0 1 1 0 1 1 1 1 1 0 0 0 0 1 1 1 1 1 1 1 0 1 1 0 1 0 1 0 0 1 1 1 1 0 0 0 1 1 1 0 1 0 0 1 1 0 1 1 1 1 1 1 0 0 1 0 1 1 0 1 1 1 0 0 0 0 1 1 1 0 1 1 1 1 1 1 1 0 0 0 1 1 1 1 1 1 1 0 1 1 1 0 1 0 1 1 1 1 0 0 1 1 0 1 1 0 0 1 1 1 1 1 1 1 0 0 1 1 1 0 1 1 1 1 1 1 1 0 0 1 1 1 1 1 1 1 1 1 1 1 1 0 1 1 1 1 1 0 1 1 1 0 0 1 0 1 1 0 1 1 0 1 0 1 0 1 1 1 0 1 1 1 1 1 1 1 1 1 1 1 1 1 0 0 1 1 0 0 0 1 1 1 0 1 1 0 1 1 1 0 1 1 1 1 0 0 0 1 1 0 0 1 1 1 1 0 1 1 1 0 0 1 1 0 1 1 0 0 1 1 0 0 1 0 1 0 1 1 1 1 0 1 1 0 1 0 1 1 0 1 1 0 1 1 0 1 1 0 0 1 0 0 0 1 0 0 1 0 1 1 1 1 1 1 0 1 1 1 1 0 0 1 1 1 1 1 0 1 0 0 1 0 1 0 1 1 0 1 1 1 0 0 1 1 1 1 1 1 1 1 0 1 1 0 1 1 1 1 0 1 0 1 1 1 0 0 1 0 1 1 1 1 0 0 0 0 1 1 1 1 0 1 1 1 1 0 0 0 1 1 0 0 0 0 1 0 1 1 1 1 1 0 0 1 1 0 0 1 1 0 1 1 1 1 1 1 1 1 1 0 1 0 1 1 1 1 0 1 0 0 1 1 0 1 1 0 1 0 1 0 0 1 1 1 1 1 1 0 1 0 0 0 1 1 1 1 1 0 1 0 0 0 1 0 1 0 0 1 0 0 1 1 0 1 1 0 0 1 1 0 1 1 0 1 1 1 1 1 1 1 1 0 1 0 1 1 0 1 1 1 1 0 1 1 1 1 1 0 0 0 0 1 1 0 1 0 1 1 1 0 0 1 1 0 0 1 0 0 0 1 1 1 1 1 1 0 0 1 0 1 1 0 1 1 0 1 1 1 0 1 1 1 0 1 1 0 1 0 1 1 1 0 1 0 1 1 0 0
37 0 0 0 1 0 1 0 0 1 0 1 0 1 0 1 0 1 1 0 0 1 0 1 0 1 1 1 1 1 0 1 1 1 0 0 1 0 0 1 1 0 0 0 1 1 0 1 0 1 0 1 1 1 1 1 1 1 1 1 0 0 1 1 1 1 0 0 1 1 0 0 1 0 1 1 1 1 1 0 1 0 1 0 0 1 0 0 1 0 0 1 0 0 0 0 0 0 1 0 0 1 0 1 1 0 1 1 0 0 1 0 1 1 0 1 0 0 1 1 1 0 0 1 0 1 1 0 1 0 1 1 1 1 0 0 0 1 1 0 0 0 0 0 0 0 1 0 0 0 0 1 0 0 1 1 0 1 0 1 0 0 1 0 0 0 0 1 1 0 1 0 0 0 0 1 0 1 1 0 0 0 1 0 1 1 0 0 1 1 0 0 0 0 0 1 0 1 1 0 0 1 0 0 1 1 1 1 0 0 1 0 0 1 0 1 1 0 0 0 1 1 1 0 0 0 1 0 0 0 1 0 1 0 0 1 1 0 1 0 1 1 1 0 1 1 1 0 1 0 0 0 1 0 0 1 0 1 0 1 1 0 1 0 0 1 0 1 0 0 1 0 0 1 1 0 1 0 0 0 0 1 1 1 1 1 1 1 1 0 0 1 1 1 0 0 0 0 1 0 0 0 0 1 1 1 0 1 0 1 0 1 0 0 1 0 1 0 0 0 1 1 0 1 0 0 0 1 1 0 0 0 0 1 0 0 1 1 0 1 0 1 1 0 0 0 0 1 0 0 1 1 0 0 1 0 1 1 0 1 1 0 0 1 0 1 1 1 0 0 1 1 0 0 1 1 1 1 0 0 1 1 1 0 0 0 1 0 0 0 1 0 0 1 1 1 1 0 1 1 0 0 0 1 1 1 1 0 0 1 0 0 1 0 1 0 1 1 1 1 1 1 1 1 1 1 1 0 1 1 1 1 1 0 0 1 1 0 1 1 1 1 0 1 0 0 0 1 0 1 0 1 0 1 0 1 1 1 1 0 0 1 0 1 1 0 0 0 0 1 1 1 1 0 0 1 0 0 1 1 0 1 1 0 1 0 1 0 1 0 0 0 0 1 0 1 1 1 0 0 0 1 0 1 0 0 1 0 1 1 1 1 1 1 0 0 0 0 1 1 0 0 1 0 1 0 0 0 0 1 1 0 1 1 0 0 1 1 0 0 1 1 1 0 0 1 0 0 1 1 1 1 1 0 1 1 1 0 1 0 0 1 0 1 1 1 1 0 0 1 1 0 1 0 1 0 1 0 0 0 0 1 0 1 0 0 0 0 1 0 0 0 0 0 0 0 1 0 1 1 1 0 1 0 1 0 1 1 0 1 1 1 0 0 1 0 1 0 0 0 0 1 1 1 1 0 0 0 1 0 0 0 0 0 1 1 0 0 0 1 0 0 1 1 1 0 0 0 1 1 0 1 0 1 0 0 0 1 1 1 1 1 1 1 0 0 0 1 1 0 1 1 0 1 0 0 1 1 1 1 0 1 1 1 1 1 0 1 0 0 1 0 1 0 1 0 1 1 1 0 0 0 0 1 1 0 1 0 1 1 1 1 0 0 1 0 0 1 0 1 0 1 0 1 0 0 0 0 1 1 1 1 1 1 1 1 1 0 1 1 0 1 1 1 0 1 0 0 0 1 0 1 0 1 0 0 1 0 1 0 0 1 1 0 1 0 1 0 0 0 1 0 0 1 0 0 0 0 0 0 1 0 1 0 0 0 0 0 1 0 1 1 0 1 0 0 1 0 0 0 0 0 0 1 0 0 0 1 1 1 1 0 1 1 1 1 0 1 0 1 1 0 1 0 1 0 0 0 1 1 1 1 0 0 0 0 1 1 0 1 0 0 1 0 1 0 1 1 0 1 0 1 1 1 1 0 0 0 1 0 1 1 0 0 1 0 0 1 1 0 0 1 1 1 1 1 0 1 0 0 0 1 1 1 1 1 0 1 1 0 0 0 0 0 0 0 1 1 1 0 0 0 0 0 0 1 1 0 0 0 1 0 1 0 0 0 0 1 1 0 0 1 0 0 1 1 0 0 1 0 0 0 0 1 1 1 0 0 1 0 0 0 0 0 0 0 1 1 0 0 0 0 0 0 0 1 0 0 0 0 1 1 1 0 1 1 1 0 0 0 1 1 0 1 0 0 1 0 0 1 0 1 0 1 0 0 0 1 1 0 0 0 0 0 1 0 0 0 0 0 0 1 1 0 0 1 1 1 0 0 1 1 1 0 1 0 0 1 1 0 1 1 1 1 1 1 1 0 1 1 1 0 1 0 1 1 1 0 1 1 0 0 1 1 0 1 1 0 0 1 1 0 1 1 1 0 1 0 0 1 0 1 1 0 1 1 0 1 0 0 1 0 0 1 1 1 1 1 0 1 1 1 0 1 1 0 1 1 0 0 0 0 0 1 1 1 0 0 1 1 0 0 0 1 1 1 0 1 1 0 1 0 1 0 0 1 1 0 0 1 1 0 0 0 1 0 1 0 1 1 0 1 1 0 0 0 0 1 0 1 1 0 0 1 1 0 1 0 1 0 0 1 1 1 1 0 1 0 0 1 0 1 0 0 1 1 1 0 1 1 1 1 1 0 1 1 1 0 0 0 1 1 0 0 1 1 0 0 1 0 0 0 0 0 0 0 0 0 1 0 1 0 1 0 0 1 0 1 1 1 0 1 0 0 1 0 1 0 1 1 0 0 0 1 1 1 1 1 1 1 1 0 0 1 0 1 1 0 1 1 1 0 1 0 1 1 0 1 1 0 1 1 0 0 1 1 1 0 1 0 0 1 0 0 0 0 0 0 0 1 1 0 1 0 0 1 0 1 0 0 1 0 0 0 0 0 1 1 1 1 0 0 1 0 1 0 1 0 1 1 0 0 1 1 1 1 1 1 0 0 0 0 0 0 1 1 0 1 1 0 1 0 0 1 0 1 1 1 0 0 0 1 0 0 1 0 1 0 0 1 1 0 1 0 1 1 1
38 1 1 1 0 1 0 1 1 0 1 0 1 0 1 0 1 0 0 1 1 0 1 0 1 0 0 0 0 0 1 0 0 0 1 1 0 1 1 0 0 1 1 1 0 0 1 0 1 0 1 0 0 0 0 0 0 0 0 0 1 1 0 0 0 0 1 1 0 0 1 1 0 1 0 0 0 0 0 1 0 1 0 1 1 0 1 1 0 1 1 0 1 1 1 1 1 1 0 1 1 0 1 0 0 1 0 0 1 1 0 1 0 0 1 0 1 1 0 0 0 1 1 0 1 0 0 1 0 1 0 0 0 0 1 1 1 0 0 1 1 1 1 1 1 1 0 1 1 1 1 0 1 1 0 0 1 0 1 0 1 1 0 1 1 1 1 0 0 1 0 1 1 1 1 0 1 0 0 1 1 1 0 1 0 0 1 1 0 0 1 1 1 1 1 0 1 0 0 1 1 0 1 1 0 0 0 0 1 1 0 1 1 0 1 0 0 1 1 1 0 0 0 1 1 1 0 1 1 1 0 1 0 1 1 0 0 1 0 1 0 0 0 1 0 0 0 1 0 1 1 1 0 1 1 0 1 0 1 0 0 1 0 1 1 0 1 0 1 1 0 1 1 0 0 1 0 1 1 1 1 0 0 0 0 0 0 0 0 1 1 0 0 0 1 1 1 1 0 1 1 1 1 0 0 0 1 0 1 0 1 0 1 1 0 1 0 1 1 1 0 0 1 0 1 1 1 0 0 1 1 1 1 0 1 1 0 0 1 0 1 0 0 1 1 1 1 0 1 1 0 0 1 1 0 1 0 0 1 0 0 1 1 0 1 0 0 0 1 1 0 0 1 1 0 0 0 0 1 1 0 0 0 1 1 1 0 1 1 1 0 1 1 0 0 0 0 1 0 0 1 1 1 0 0 0 0 1 1 0 1 1 0 1 0 1 0 0 0 0 0 0 0 0 0 0 0 1 0 0 0 0 0 1 1 0 0 1 0 0 0 0 1 0 1 1 1 0 1 0 1 0 1 0 1 0 0 0 0 1 1 0 1 0 0 1 1 1 1 0 0 0 0 1 1 0 1 1 0 0 1 0 0 1 0 1 0 1 0 1 1 1 1 0 1 0 0 0 1 1 1 0 1 0 1 1 0 1 0 0 0 0 0 0 1 1 1 1 0 0 1 1 0 1 0 1 1 1 1 0 0 1 0 0 1 1 0 0 1 1 0 0 0 1 1 0 1 1 0 0 0 0 0 1 0 0 0 1 0 1 1 0 1 0 0 0 0 1 1 0 0 1 0 1 0 1 0 1 1 1 1 0 1 0 1 1 1 1 0 1 1 1 1 1 1 1 0 1 0 0 0 1 0 1 0 1 0 0 1 0 0 0 1 1 0 1 0 1 1 1 1 0 0 0 0 1 1 1 0 1 1 1 1 1 0 0 1 1 1 0 1 1 0 0 0 1 1 1 0 0 1 0 1 0 1 1 1 0 0 0 0 0 0 0 1 1 1 0 0 1 0 0 1 0 1 1 0 0 0 0 1 0 0 0 0 0 1 0 1 1 0 1 0 1 0 1 0 0 0 1 1 1 1 0 0 1 0 1 0 0 0 0 1 1 0 1 1 0 1 0 1 0 1 0 1 1 1 1 0 0 0 0 0 0 0 0 0 1 0 0 1 0 0 0 1 0 1 1 1 0 1 0 1 0 1 1 0 1 0 1 1 0 0 1 0 1 0 1 1 1 0 1 1 0 1 1 1 1 1 1 0 1 0 1 1 1 1 1 0 1 0 0 1 0 1 1 0 1 1 1 1 1 1 0 1 1 1 0 0 0 0 1 0 0 0 0 1 0 1 0 0 1 0 1 0 1 1 1 0 0 0 0 1 1 1 1 0 0 1 0 1 1 0 1 0 1 0 0 1 0 1 0 0 0 0 1 1 1 0 1 0 0 1 1 0 1 1 0 0 1 1 0 0 0 0 0 1 0 1 1 1 0 0 0 0 0 1 0 0 1 1 1 1 1 1 1 0 0 0 1 1 1 1 1 1 0 0 1 1 1 0 1 0 1 1 1 1 0 0 1 1 0 1 1 0 0 1 1 0 1 1 1 1 0 0 0 1 1 0 1 1 1 1 1 1 1 0 0 1 1 1 1 1 1 1 0 1 1 1 1 0 0 0 1 0 0 0 1 1 1 0 0 1 0 1 1 0 1 1 0 1 0 1 0 1 1 1 0 0 1 1 1 1 1 0 1 1 1 1 1 1 0 0 1 1 0 0 0 1 1 0 0 0 1 0 1 1 0 0 1 0 0 0 0 0 0 0 1 0 0 0 1 0 1 0 0 0 1 0 0 1 1 0 0 1 0 0 1 1 0 0 1 0 0 0 1 0 1 1 0 1 0 0 1 0 0 1 0 1 1 0 1 1 0 0 0 0 0 1 0 0 0 1 0 0 1 0 0 1 1 1 1 1 0 0 0 1 1 0 0 1 1 1 0 0 0 1 0 0 1 0 1 0 1 1 0 0 1 1 0 0 1 1 1 0 1 0 1 0 0 1 0 0 1 1 1 1 0 1 0 0 1 1 0 0 1 0 1 0 1 1 0 0 0 0 1 0 1 1 0 1 0 1 1 0 0 0 1 0 0 0 0 0 1 0 0 0 1 1 1 0 0 1 1 0 0 1 1 0 1 1 1 1 1 1 1 1 1 0 1 0 1 0 1 1 0 1 0 0 0 1 0 1 1 0 1 0 1 0 0 1 1 1 0 0 0 0 0 0 0 0 1 1 0 1 0 0 1 0 0 0 1 0 1 0 0 1 0 0 1 0 0 1 1 0 0 0 1 0 1 1 0 1 1 1 1 1 1 1 0 0 1 0 1 1 0 1 0 1 1 0 1 1 1 1 1 0 0 0 0 1 1 0 1 0 1 0 1 0 0 1 1 0 0 0 0 0 0 1 1 1 1 1 1 0 0 1 0 0 1 0 1 1 0 1 0 0 0 1 1 1 0 1 1 0 1 0 1 1 0 0 1 0 1 0 0 0
39 0 0 0 1 0 1 0 0 0 0 1 0 1 0 0 0 1 1 0 0 1 0 0 0 1 0 1 1 0 0 1 1 0 1 0 1 0 0 1 1 0 0 0 0 1 0 1 0 1 0 1 1 1 0 0 0 0 0 1 0 0 0 1 1 1 0 0 0 1 0 0 1 0 1 0 1 1 0 0 0 0 1 0 0 0 0 0 1 0 0 0 0 0 0 0 0 0 1 0 0 0 0 0 1 0 1 1 0 0 1 0 1 1 0 1 0 0 1 1 0 0 0 1 0 1 1 0 0 0 1 1 1 1 0 0 0 1 1 0 0 0 0 0 0 0 1 0 0 0 0 1 0 0 1 1 0 1 0 1 0 0 1 0 0 0 0 1 0 0 1 0 0 0 0 1 0 0 1 0 0 0 1 0 1 0 0 0 1 1 0 0 0 0 0 1 0 0 1 0 0 1 0 0 1 1 1 0 0 0 1 0 0 1 0 1 1 0 0 0 0 1 1 0 0 0 1 0 0 0 1 0 1 0 0 0 1 0 1 0 1 0 1 0 1 1 0 0 0 0 0 0 0 0 0 0 0 1 0 1 0 0 0 0 0 0 0 0 0 0 1 0 0 1 1 0 1 0 0 0 0 1 1 0 1 0 1 1 0 0 0 1 1 1 0 0 0 0 1 0 0 0 0 1 1 1 0 1 0 1 0 1 0 0 1 0 1 0 0 0 0 1 0 0 0 0 0 0 1 0 0 0 0 0 0 0 1 0 0 1 0 0 1 0 0 0 0 1 0 0 1 0 0 0 1 0 1 1 0 1 1 0 0 1 0 0 0 1 0 0 1 1 0 0 1 1 0 1 0 0 0 1 0 0 0 0 1 0 0 0 1 0 0 1 1 1 0 0 0 1 0 0 0 1 1 0 1 0 0 1 0 0 1 0 0 0 1 1 1 0 1 1 1 0 1 1 1 0 1 1 1 0 1 0 0 1 0 0 1 1 1 1 0 1 0 0 0 0 0 1 0 0 0 1 0 1 1 1 1 0 0 1 0 0 0 0 0 0 0 1 1 1 1 0 0 1 0 0 1 1 0 0 1 0 0 0 1 0 0 0 0 0 0 1 0 1 0 1 0 0 0 1 0 1 0 0 1 0 0 0 0 1 0 0 0 0 0 0 0 0 0 0 1 0 0 0 0 0 0 1 0 0 0 0 0 0 1 0 0 0 1 0 0 0 0 1 0 0 1 0 0 0 1 0 0 0 1 0 0 0 0 1 0 1 0 0 1 0 0 1 0 0 0 0 1 0 1 0 0 0 0 1 0 0 0 0 0 0 1 0 0 0 0 0 0 0 1 0 1 0 1 0 1 0 1 0 1 1 0 1 0 0 0 0 0 0 1 0 0 0 0 1 1 1 1 0 0 0 1 0 0 0 0 0 1 0 0 0 0 1 0 0 1 0 1 0 0 0 1 1 0 1 0 1 0 0 0 0 0 1 1 0 0 1 0 0 0 1 1 0 1 0 0 1 0 0 0 1 1 1 0 1 1 0 1 1 0 0 0 0 0 0 1 0 1 0 0 1 1 0 0 0 0 1 1 0 0 0 0 0 1 1 0 0 1 0 0 1 0 1 0 1 0 0 0 0 0 0 1 1 1 1 1 0 0 1 1 0 1 1 0 1 0 1 0 0 0 0 0 0 0 1 0 1 0 0 1 0 1 0 0 1 1 0 0 0 1 0 0 0 1 0 0 0 0 0 0 0 0 0 1 0 0 0 0 0 0 0 0 0 0 1 0 1 0 0 1 0 0 0 0 0 0 0 0 0 0 0 1 1 0 0 0 1 1 1 0 0 0 1 0 0 1 0 0 0 0 0 1 1 1 1 0 0 0 0 0 0 0 1 0 0 1 0 1 0 1 1 0 0 0 0 1 1 1 0 0 0 1 0 1 1 0 0 1 0 0 0 0 0 0 1 1 0 1 0 0 1 0 0 0 1 1 1 1 0 0 0 1 0 0 0 0 0 0 0 1 1 1 0 0 0 0 0 0 0 1 0 0 0 1 0 1 0 0 0 0 1 1 0 0 1 0 0 1 1 0 0 0 0 0 0 0 1 1 0 0 0 1 0 0 0 0 0 0 0 1 1 0 0 0 0 0 0 0 0 0 0 0 0 1 0 0 0 0 0 1 0 0 0 1 1 0 1 0 0 1 0 0 1 0 1 0 1 0 0 0 1 0 0 0 0 0 0 0 0 0 0 0 0 0 1 1 0 0 1 1 1 0 0 0 1 0 0 1 0 0 0 1 0 0 0 0 1 1 1 0 0 1 1 0 0 0 0 1 0 0 0 1 1 0 0 1 0 0 1 1 0 0 1 1 0 1 0 1 0 0 0 0 1 0 0 1 0 1 0 0 1 0 0 1 0 0 1 0 0 1 1 0 1 1 1 0 1 1 0 1 0 0 0 0 0 0 1 0 0 0 0 1 1 0 0 0 0 0 1 0 1 1 0 1 0 1 0 0 1 0 0 0 1 1 0 0 0 0 0 0 0 0 1 0 0 1 0 0 0 0 1 0 1 0 0 0 1 1 0 1 0 0 0 0 1 1 1 1 0 0 0 0 1 0 0 0 0 1 1 1 0 0 1 1 1 1 0 1 0 0 0 0 0 1 1 0 0 1 1 0 0 1 0 0 0 0 0 0 0 0 0 1 0 1 0 0 0 0 1 0 1 1 0 0 1 0 0 1 0 1 0 1 1 0 0 0 0 0 0 1 0 1 1 1 0 0 0 0 0 1 0 1 1 1 0 1 0 1 1 0 1 1 0 0 1 0 0 1 1 0 0 1 0 0 1 0 0 0 0 0 0 0 0 1 0 1 0 0 1 0 0 0 0 1 0 0 0 0 0 1 1 1 1 0 0 1 0 1 0 0 0 1 1 0 0 1 1 0 1 1 1 0 0 0 0 0 0 1 1 0 1 0 0 1 0 0 1 0 0 0 1 0 0 0 1 0 0 1 0 1 0 0 0 1 0 1 0 0 1 1
40 0 0 0 1 0 1 0 0 0 0 1 0 1 0 0 0 1 1 0 0 1 0 0 0 1 0 1 1 0 0 1 1 1 0 0 1 0 0 1 1 0 0 0 0 1 0 1 0 1 0 1 1 1 0 0 0 0 0 1 0 0 0 1 1 1 0 0 0 1 0 0 1 0 1 0 1 1 0 0 0 0 1 0 0 0 0 0 1 0 0 0 0 0 0 0 0 0 1 0 0 0 0 0 1 0 1 1 0 0 1 0 1 1 0 1 0 0 1 1 0 0 0 1 0 1 1 0 0 0 1 1 1 1 0 0 0 1 1 0 0 0 0 0 0 0 1 0 0 0 0 1 0 0 1 1 0 1 0 1 0 0 1 0 0 0 0 1 0 0 1 0 0 0 0 1 0 0 1 0 0 0 1 0 1 0 0 0 1 1 0 0 0 0 0 1 0 0 1 0 0 1 0 0 1 1 1 0 0 0 1 0 0 1 0 1 1 0 0 0 0 1 1 0 0 0 1 0 0 0 1 0 1 0 0 0 1 0 1 0 1 0 1 0 1 1 0 0 0 0 0 0 0 0 0 0 0 1 0 1 0 0 0 0 0 0 0 0 0 0 1 0 0 1 1 0 1 0 0 0 0 1 1 0 1 0 1 1 0 0 0 1 1 1 0 0 0 0 1 0 0 0 0 1 1 1 0 1 0 1 0 1 0 0 1 0 1 0 0 0 0 1 0 0 0 0 0 0 1 0 0 0 0 0 0 0 1 0 0 1 0 0 1 0 0 0 0 1 0 0 1 0 0 0 1 0 1 1 0 1 1 0 0 1 0 0 0 1 0 0 1 1 0 0 1 1 0 1 0 0 0 1 0 0 0 0 1 0 0 0 1 0 0 1 1 1 0 0 0 1 0 0 0 1 1 0 1 0 0 1 0 0 1 0 0 0 1 1 1 0 1 1 1 0 1 1 1 0 1 1 1 0 1 0 0 1 0 0 1 1 1 1 0 1 0 0 0 0 0 1 0 0 0 1 0 1 1 1 1 0 0 1 0 0 0 0 0 0 0 1 1 1 1 0 0 1 0 0 1 1 0 0 1 0 0 0 1 0 0 0 0 0 0 1 0 1 0 1 0 0 0 1 0 1 0 0 1 0 0 0 0 1 0 0 0 0 0 0 0 0 0 0 1 0 0 0 0 0 0 1 0 0 0 0 0 0 1 0 0 0 1 0 0 0 0 1 0 0 1 0 0 0 1 0 0 0 1 0 0 0 0 1 0 1 0 0 1 0 0 1 0 0 0 0 1 0 1 0 0 0 0 1 0 0 0 0 0 0 1 0 0 0 0 0 0 0 1 0 1 0 1 0 1 0 1 0 1 1 0 1 0 0 0 0 0 0 1 0 0 0 0 1 1 1 1 0 0 0 1 0 0 0 0 0 1 0 0 0 0 1 0 0 1 0 1 0 0 0 1 1 0 1 0 1 0 0 0 0 0 1 1 0 0 1 0 0 0 1 1 0 1 0 0 1 0 0 0 1 1 1 0 1 1 0 1 1 0 0 0 0 0 0 1 0 1 0 0 1 1 0 0 0 0 1 1 0 0 0 0 0 1 1 0 0 1 0 0 1 0 1 0 1 0 0 0 0 0 0 1 1 1 1 1 0 0 1 1 0 1 1 0 1 0 1 0 0 0 0 0 0 0 1 0 1 0 0 1 0 1 0 0 1 1 0 0 0 1 0 0 0 1 0 0 0 0 0 0 0 0 0 1 0 0 0 0 0 0 0 0 0 0 1 0 1 0 0 1 0 0 0 0 0 0 0 0 0 0 0 1 1 0 0 0 1 1 1 0 0 0 1 0 0 1 0 0 0 0 0 1 1 1 1 0 0 0 0 0 0 0 1 0 0 1 0 1 0 1 1 0 0 0 0 1 1 1 0 0 0 1 0 1 1 0 0 1 0 0 0 0 0 0 1 1 0 1 0 0 1 0 0 0 1 1 1 1 0 0 0 1 0 0 0 0 0 0 0 1 1 1 0 0 0 0 0 0 0 1 0 0 0 1 0 1 0 0 0 0 1 1 0 0 1 0 0 1 1 0 0 0 0 0 0 0 1 1 0 0 0 1 0 0 0 0 0 0 0 1 1 0 0 0 0 0 0 0 0 0 0 0 0 1 0 0 0 0 0 1 0 0 0 1 1 0 1 0 0 1 0 0 1 0 1 0 1 0 0 0 1 0 0 0 0 0 0 0 0 0 0 0 0 0 1 1 0 0 1 1 1 0 0 0 1 0 0 1 0 0 0 1 0 0 0 0 1 1 1 0 0 1 1 0 0 0 0 1 0 0 0 1 1 0 0 1 0 0 1 1 0 0 1 1 0 1 0 1 0 0 0 0 1 0 0 1 0 1 0 0 1 0 0 1 0 0 1 0 0 1 1 0 1 1 1 0 1 1 0 1 0 0 0 0 0 0 1 0 0 0 0 1 1 0 0 0 0 0 1 0 1 1 0 1 0 1 0 0 1 0 0 0 1 1 0 0 0 0 0 0 0 0 1 0 0 1 0 0 0 0 1 0 1 0 0 0 1 1 0 1 0 0 0 0 1 1 1 1 0 0 0 0 1 0 0 0 0 1 1 1 0 0 1 1 1 1 0 1 0 0 0 0 0 1 1 0 0 1 1 0 0 1 0 0 0 0 0 0 0 0 0 1 0 1 0 0 0 0 1 0 1 1 0 0 1 0 0 1 0 1 0 1 1 0 0 0 0 0 0 1 0 1 1 1 0 0 0 0 0 1 0 1 1 1 0 1 0 1 1 0 1 1 0 0 1 0 0 1 1 0 0 1 0 0 1 0 0 0 0 0 0 0 0 1 0 1 0 0 1 0 0 0 0 1 0 0 0 0 0 1 1 1 1 0 0 1 0 1 0 0 0 1 1 0 0 1 1 0 1 1 1 0 0 0 0 0 0 1 1 0 1 0 0 1 0 0 1 0 0 0 1 0 0 0 1 0 0 1 0 1 0 0 0 1 0 1 0 0 1 1
41 1 1 1 0 1 0 1 1 1 1 0 1 0 1 1 1 0 0 1 1 0 1 1 1 0 1 0 0 1 1 0 0 1 1 1 0 1 1 0 0 1 1 1 1 0 1 0 1 0 1 0 0 0 1 1 1 1 1 0 1 1 1 0 0 0 1 1 1 0 1 1 0 1 0 1 0 0 1 1 1 1 0 1 1 1 1 1 0 1 1 1 1 1 1 1 1 1 0 1 1 1 1 1 0 1 0 0 1 1 0 1 0 0 1 0 1 1 0 0 1 1 1 0 1 0 0 1 1 1 0 0 0 0 1 1 1 0 0 1 1 1 1 1 1 1 0 1 1 1 1 0 1 1 0 0 1 0 1 0 1 1 0 1 1 1 1 0 1 1 0 1 1 1 1 0 1 1 0 1 1 1 0 1 0 1 1 1 0 0 1 1 1 1 1 0 1 1 0 1 1 0 1 1 0 0 0 1 1 1 0 1 1 0 1 0 0 1 1 1 1 0 0 1 1 1 0 1 1 1 0 1 0 1 1 1 0 1 0 1 0 1 0 1 0 0 1 1 1 1 1 1 1 1 1 1 1 0 1 0 1 1 1 1 1 1 1 1 1 1 0 1 1 0 0 1 0 1 1 1 1 0 0 1 0 1 0 0 1 1 1 0 0 0 1 1 1 1 0 1 1 1 1 0 0 0 1 0 1 0 1 0 1 1 0 1 0 1 1 1 1 0 1 1 1 1 1 1 0 1 1 1 1 1 1 1 0 1 1 0 1 1 0 1 1 1 1 0 1 1 0 1 1 1 0 1 0 0 1 0 0 1 1 0 1 1 1 0 1 1 0 0 1 1 0 0 1 0 1 1 1 0 1 1 1 1 0 1 1 1 0 1 1 0 0 0 1 1 1 0 1 1 1 0 0 1 0 1 1 0 1 1 0 1 1 1 0 0 0 1 0 0 0 1 0 0 0 1 0 0 0 1 0 1 1 0 1 1 0 0 0 0 1 0 1 1 1 1 1 0 1 1 1 0 1 0 0 0 0 1 1 0 1 1 1 1 1 1 1 0 0 0 0 1 1 0 1 1 0 0 1 1 0 1 1 1 0 1 1 1 1 1 1 0 1 0 1 0 1 1 1 0 1 0 1 1 0 1 1 1 1 0 1 1 1 1 1 1 1 1 1 1 0 1 1 1 1 1 1 0 1 1 1 1 1 1 0 1 1 1 0 1 1 1 1 0 1 1 0 1 1 1 0 1 1 1 0 1 1 1 1 0 1 0 1 1 0 1 1 0 1 1 1 1 0 1 0 1 1 1 1 0 1 1 1 1 1 1 0 1 1 1 1 1 1 1 0 1 0 1 0 1 0 1 0 1 0 0 1 0 1 1 1 1 1 1 0 1 1 1 1 0 0 0 0 1 1 1 0 1 1 1 1 1 0 1 1 1 1 0 1 1 0 1 0 1 1 1 0 0 1 0 1 0 1 1 1 1 1 0 0 1 1 0 1 1 1 0 0 1 0 1 1 0 1 1 1 0 0 0 1 0 0 1 0 0 1 1 1 1 1 1 0 1 0 1 1 0 0 1 1 1 1 0 0 1 1 1 1 1 0 0 1 1 0 1 1 0 1 0 1 0 1 1 1 1 1 1 0 0 0 0 0 1 1 0 0 1 0 0 1 0 1 0 1 1 1 1 1 1 1 0 1 0 1 1 0 1 0 1 1 0 0 1 1 1 0 1 1 1 0 1 1 1 1 1 1 1 1 1 0 1 1 1 1 1 1 1 1 1 1 0 1 0 1 1 0 1 1 1 1 1 1 1 1 1 1 1 0 0 1 1 1 0 0 0 1 1 1 0 1 1 0 1 1 1 1 1 0 0 0 0 1 1 1 1 1 1 1 0 1 1 0 1 0 1 0 0 1 1 1 1 0 0 0 1 1 1 0 1 0 0 1 1 0 1 1 1 1 1 1 0 0 1 0 1 1 0 1 1 1 0 0 0 0 1 1 1 0 1 1 1 1 1 1 1 0 0 0 1 1 1 1 1 1 1 0 1 1 1 0 1 0 1 1 1 1 0 0 1 1 0 1 1 0 0 1 1 1 1 1 1 1 0 0 1 1 1 0 1 1 1 1 1 1 1 0 0 1 1 1 1 1 1 1 1 1 1 1 1 0 1 1 1 1 1 0 1 1 1 0 0 1 0 1 1 0 1 1 0 1 0 1 0 1 1 1 0 1 1 1 1 1 1 1 1 1 1 1 1 1 0 0 1 1 0 0 0 1 1 1 0 1 1 0 1 1 1 0 1 1 1 1 0 0 0 1 1 0 0 1 1 1 1 0 1 1 1 0 0 1 1 0 1 1 0 0 1 1 0 0 1 0 1 0 1 1 1 1 0 1 1 0 1 0 1 1 0 1 1 0 1 1 0 1 1 0 0 1 0 0 0 1 0 0 1 0 1 1 1 1 1 1 0 1 1 1 1 0 0 1 1 1 1 1 0 1 0 0 1 0 1 0 1 1 0 1 1 1 0 0 1 1 1 1 1 1 1 1 0 1 1 0 1 1 1 1 0 1 0 1 1 1 0 0 1 0 1 1 1 1 0 0 0 0 1 1 1 1 0 1 1 1 1 0 0 0 1 1 0 0 0 0 1 0 1 1 1 1 1 0 0 1 1 0 0 1 1 0 1 1 1 1 1 1 1 1 1 0 1 0 1 1 1 1 0 1 0 0 1 1 0 1 1 0 1 0 1 0 0 1 1 1 1 1 1 0 1 0 0 0 1 1 1 1 1 0 1 0 0 0 1 0 1 0 0 1 0 0 1 1 0 1 1 0 0 1 1 0 1 1 0 1 1 1 1 1 1 1 1 0 1 0 1 1 0 1 1 1 1 0 1 1 1 1 1 0 0 0 0 1 1 0 1 0 1 1 1 0 0 1 1 0 0 1 0 0 0 1 1 1 1 1 1 0 0 1 0 1 1 0 1 1 0 1 1 1 0 1 1 1 0 1 1 0 1 0 1 1 1 0 1 0 1 1 0 0
42 0 0 0 1 0 1 0 0 1 0 1 0 1 0 1 0 1 1 0 0 1 0 1 0 1 1 1 1 1 0 1 1 1 0 0 1 0 0 1 1 0 0 0 1 1 0 1 0 1 0 1 1 1 1 1 1 1 1 1 0 0 1 1 1 1 0 0 1 1 0 0 1 0 1 1 1 1 1 0 1 0 1 0 0 1 0 0 1 0 0 1 0 0 0 0 0 0 1 0 0 1 0 1 1 0 1 1 0 0 1 0 1 1 0 1 0 0 1 1 1 0 0 1 0 1 1 0 1 0 1 1 1 1 0 0 0 1 1 0 0 0 0 0 0 0 1 0 0 0 0 1 0 0 1 1 0 1 0 1 0 0 1 0 0 0 0 1 1 0 1 0 0 0 0 1 0 1 1 0 0 0 1 0 1 1 0 0 1 1 0 0 0 0 0 1 0 1 1 0 0 1 0 0 1 1 1 1 0 0 1 0 0 1 0 1 1 0 0 0 1 1 1 0 0 0 1 0 0 0 1 0 1 0 0 1 1 0 1 0 1 1 1 0 1 1 1 0 1 0 0 0 1 0 0 1 0 1 0 1 1 0 1 0 0 1 0 1 0 0 1 0 0 1 1 0 1 0 0 0 0 1 1 1 1 1 1 1 1 0 0 1 1 1 0 0 0 0 1 0 0 0 0 1 1 1 0 1 0 1 0 1 0 0 1 0 1 0 0 0 1 1 0 1 0 0 0 1 1 0 0 0 0 1 0 0 1 1 0 1 0 1 1 0 0 0 0 1 0 0 1 1 0 0 1 0 1 1 0 1 1 0 0 1 0 1 1 1 0 0 1 1 0 0 1 1 1 1 0 0 1 1 1 0 0 0 1 0 0 0 1 0 0 1 1 1 1 0 1 1 0 0 0 1 1 1 1 0 0 1 0 0 1 0 1 0 1 1 1 1 1 1 1 1 1 1 1 0 1 1 1 1 1 0 0 1 1 0 1 1 1 1 0 1 0 0 0 1 0 1 0 1 0 1 0 1 1 1 1 0 0 1 0 1 1 0 0 0 0 1 1 1 1 0 0 1 0 0 1 1 0 1 1 0 1 0 1 0 1 0 0 0 0 1 0 1 1 1 0 0 0 1 0 1 0 0 1 0 1 1 1 1 1 1 0 0 0 0 1 1 0 0 1 0 1 0 0 0 0 1 1 0 1 1 0 0 1 1 0 0 1 1 1 0 0 1 0 0 1 1 1 1 1 0 1 1 1 0 1 0 0 1 0 1 1 1 1 0 0 1 1 0 1 0 1 0 1 0 0 0 0 1 0 1 0 0 0 0 1 0 0 0 0 0 0 0 1 0 1 1 1 0 1 0 1 0 1 1 0 1 1 1 0 0 1 0 1 0 0 0 0 1 1 1 1 0 0 0 1 0 0 0 0 0 1 1 0 0 0 1 0 0 1 1 1 0 0 0 1 1 0 1 0 1 0 0 0 1 1 1 1 1 1 1 0 0 0 1 1 0 1 1 0 1 0 0 1 1 1 1 0 1 1 1 1 1 0 1 0 0 1 0 1 0 1 0 1 1 1 0 0 0 0 1 1 0 1 0 1 1 1 1 0 0 1 0 0 1 0 1 0 1 0 1 0 0 0 0 1 1 1 1 1 1 1 1 1 0 1 1 0 1 1 1 0 1 0 0 0 1 0 1 0 1 0 0 1 0 1 0 0 1 1 0 1 0 1 0 0 0 1 0 0 1 0 0 0 0 0 0 1 0 1 0 0 0 0 0 1 0 1 1 0 1 0 0 1 0 0 0 0 0 0 1 0 0 0 1 1 1 1 0 1 1 1 1 0 1 0 1 1 0 1 0 1 0 0 0 1 1 1 1 0 0 0 0 1 1 0 1 0 0 1 0 1 0 1 1 0 1 0 1 1 1 1 0 0 0 1 0 1 1 0 0 1 0 0 1 1 0 0 1 1 1 1 1 0 1 0 0 0 1 1 1 1 1 0 1 1 0 0 0 0 0 0 0 1 1 1 0 0 0 0 0 0 1 1 0 0 0 1 0 1 0 0 0 0 1 1 0 0 1 0 0 1 1 0 0 1 0 0 0 0 1 1 1 0 0 1 0 0 0 0 0 0 0 1 1 0 0 0 0 0 0 0 1 0 0 0 0 1 1 1 0 1 1 1 0 0 0 1 1 0 1 0 0 1 0 0 1 0 1 0 1 0 0 0 1 1 0 0 0 0 0 1 0 0 0 0 0 0 1 1 0 0 1 1 1 0 0 1 1 1 0 1 0 0 1 1 0 1 1 1 1 1 1 1 0 1 1 1 0 1 0 1 1 1 0 1 1 0 0 1 1 0 1 1 0 0 1 1 0 1 1 1 0 1 0 0 1 0 1 1 0 1 1 0 1 0 0 1 0 0 1 1 1 1 1 0 1 1 1 0 1 1 0 1 1 0 0 0 0 0 1 1 1 0 0 1 1 0 0 0 1 1 1 0 1 1 0 1 0 1 0 0 1 1 0 0 1 1 0 0 0 1 0 1 0 1 1 0 1 1 0 0 0 0 1 0 1 1 0 0 1 1 0 1 0 1 0 0 1 1 1 1 0 1 0 0 1 0 1 0 0 1 1 1 0 1 1 1 1 1 0 1 1 1 0 0 0 1 1 0 0 1 1 0 0 1 0 0 0 0 0 0 0 0 0 1 0 1 0 1 0 0 1 0 1 1 1 0 1 0 0 1 0 1 0 1 1 0 0 0 1 1 1 1 1 1 1 1 0 0 1 0 1 1 0 1 1 1 0 1 0 1 1 0 1 1 0 1 1 0 0 1 1 1 0 1 0 0 1 0 0 0 0 0 0 0 1 1 0 1 0 0 1 0 1 0 0 1 0 0 0 0 0 1 1 1 1 0 0 1 0 1 0 1 0 1 1 0 0 1 1 1 1 1 1 0 0 0 0 0 0 1 1 0 1 1 0 1 0 0 1 0 1 1 1 0 0 0 1 0 0 1 0 1 0 0 1 1 0 1 0 1 1 1
43 1 1 1 0 1 0 1 1 1 1 0 1 0 1 1 1 0 0 1 1 0 1 1 1 0 1 0 0 1 1 0 0 1 0 1 0 1 1 0 0 1 1 1 1 0 1 0 1 0 1 0 0 0 1 1 1 1 1 0 1 1 1 0 0 0 1 1 1 0 1 1 0 1 0 1 0 0 1 1 1 1 0 1 1 1 1 1 0 1 1 1 1 1 1 1 1 1 0 1 1 1 1 1 0 1 0 0 1 1 0 1 0 0 1 0 1 1 0 0 1 1 1 0 1 0 0 1 1 1 0 0 0 0 1 1 1 0 0 1 1 1 1 1 1 1 0 1 1 1 1 0 1 1 0 0 1 0 1 0 1 1 0 1 1 1 1 0 1 1 0 1 1 1 1 0 1 1 0 1 1 1 0 1 0 1 1 1 0 0 1 1 1 1 1 0 1 1 0 1 1 0 1 1 0 0 0 1 1 1 0 1 1 0 1 0 0 1 1 1 1 0 0 1 1 1 0 1 1 1 0 1 0 1 1 1 0 1 0 1 0 1 0 1 0 0 1 1 1 1 1 1 1 1 1 1 1 0 1 0 1 1 1 1 1 1 1 1 1 1 0 1 1 0 0 1 0 1 1 1 1 0 0 1 0 1 0 0 1 1 1 0 0 0 1 1 1 1 0 1 1 1 1 0 0 0 1 0 1 0 1 0 1 1 0 1 0 1 1 1 1 0 1 1 1 1 1 1 0 1 1 1 1 1 1 1 0 1 1 0 1 1 0 1 1 1 1 0 1 1 0 1 1 1 0 1 0 0 1 0 0 1 1 0 1 1 1 0 1 1 0 0 1 1 0 0 1 0 1 1 1 0 1 1 1 1 0 1 1 1 0 1 1 0 0 0 1 1 1 0 1 1 1 0 0 1 0 1 1 0 1 1 0 1 1 1 0 0 0 1 0 0 0 1 0 0 0 1 0 0 0 1 0 1 1 0 1 1 0 0 0 0 1 0 1 1 1 1 1 0 1 1 1 0 1 0 0 0 0 1 1 0 1 1 1 1 1 1 1 0 0 0 0 1 1 0 1 1 0 0 1 1 0 1 1 1 0 1 1 1 1 1 1 0 1 0 1 0 1 1 1 0 1 0 1 1 0 1 1 1 1 0 1 1 1 1 1 1 1 1 1 1 0 1 1 1 1 1 1 0 1 1 1 1 1 1 0 1 1 1 0 1 1 1 1 0 1 1 0 1 1 1 0 1 1 1 0 1 1 1 1 0 1 0 1 1 0 1 1 0 1 1 1 1 0 1 0 1 1 1 1 0 1 1 1 1 1 1 0 1 1 1 1 1 1 1 0 1 0 1 0 1 0 1 0 1 0 0 1 0 1 1 1 1 1 1 0 1 1 1 1 0 0 0 0 1 1 1 0 1 1 1 1 1 0 1 1 1 1 0 1 1 0 1 0 1 1 1 0 0 1 0 1 0 1 1 1 1 1 0 0 1 1 0 1 1 1 0 0 1 0 1 1 0 1 1 1 0 0 0 1 0 0 1 0 0 1 1 1 1 1 1 0 1 0 1 1 0 0 1 1 1 1 0 0 1 1 1 1 1 0 0 1 1 0 1 1 0 1 0 1 0 1 1 1 1 1 1 0 0 0 0 0 1 1 0 0 1 0 0 1 0 1 0 1 1 1 1 1 1 1 0 1 0 1 1 0 1 0 1 1 0 0 1 1 1 0 1 1 1 0 1 1 1 1 1 1 1 1 1 0 1 1 1 1 1 1 1 1 1 1 0 1 0 1 1 0 1 1 1 1 1 1 1 1 1 1 1 0 0 1 1 1 0 0 0 1 1 1 0 1 1 0 1 1 1 1 1 0 0 0 0 1 1 1 1 1 1 1 0 1 1 0 1 0 1 0 0 1 1 1 1 0 0 0 1 1 1 0 1 0 0 1 1 0 1 1 1 1 1 1 0 0 1 0 1 1 0 1 1 1 0 0 0 0 1 1 1 0 1 1 1 1 1 1 1 0 0 0 1 1 1 1 1 1 1 0 1 1 1 0 1 0 1 1 1 1 0 0 1 1 0 1 1 0 0 1 1 1 1 1 1 1 0 0 1 1 1 0 1 1 1 1 1 1 1 0 0 1 1 1 1 1 1 1 1 1 1 1 1 0 1 1 1 1 1 0 1 1 1 0 0 1 0 1 1 0 1 1 0 1 0 1 0 1 1 1 0 1 1 1 1 1 1 1 1 1 1 1 1 1 0 0 1 1 0 0 0 1 1 1 0 1 1 0 1 1 1 0 1 1 1 1 0 0 0 1 1 0 0 1 1 1 1 0 1 1 1 0 0 1 1 0 1 1 0 0 1 1 0 0 1 0 1 0 1 1 1 1 0 1 1 0 1 0 1 1 0 1 1 0 1 1 0 1 1 0 0 1 0 0 0 1 0 0 1 0 1 1 1 1 1 1 0 1 1 1 1 0 0 1 1 1 1 1 0 1 0 0 1 0 1 0 1 1 0 1 1 1 0 0 1 1 1 1 1 1 1 1 0 1 1 0 1 1 1 1 0 1 0 1 1 1 0 0 1 0 1 1 1 1 0 0 0 0 1 1 1 1 0 1 1 1 1 0 0 0 1 1 0 0 0 0 1 0 1 1 1 1 1 0 0 1 1 0 0 1 1 0 1 1 1 1 1 1 1 1 1 0 1 0 1 1 1 1 0 1 0 0 1 1 0 1 1 0 1 0 1 0 0 1 1 1 1 1 1 0 1 0 0 0 1 1 1 1 1 0 1 0 0 0 1 0 1 0 0 1 0 0 1 1 0 1 1 0 0 1 1 0 1 1 0 1 1 1 1 1 1 1 1 0 1 0 1 1 0 1 1 1 1 0 1 1 1 1 1 0 0 0 0 1 1 0 1 0 1 1 1 0 0 1 1 0 0 1 0 0 0 1 1 1 1 1 1 0 0 1 0 1 1 0 1 1 0 1 1 1 0 1 1 1 0 1 1 0 1 0 1 1 1 0 1 0 1 1 0 0
44 0 0 0 1 0 1 0 0 0 0 1 0 1 0 0 0 1 1 0 0 1 0 0 0 1 0 1 1 0 0 1 1 0 1 0 1 0 0 1 1 0 0 0 0 1 0 1 0 1 0 1 1 1 0 0 0 0 0 1 0 0 0 1 1 1 0 0 0 1 0 0 1 0 1 0 1 1 0 0 0 0 1 0 0 0 0 0 1 0 0 0 0 0 0 0 0 0 1 0 0 0 0 0 1 0 1 1 0 0 1 0 1 1 0 1 0 0 1 1 0 0 0 1 0 1 1 0 0 0 1 1 1 1 0 0 0 1 1 0 0 0 0 0 0 0 1 0 0 0 0 1 0 0 1 1 0 1 0 1 0 0 1 0 0 0 0 1 0 0 1 0 0 0 0 1 0 0 1 0 0 0 1 0 1 0 0 0 1 1 0 0 0 0 0 1 0 0 1 0 0 1 0 0 1 1 1 0 0 0 1 0 0 1 0 1 1 0 0 0 0 1 1 0 0 0 1 0 0 0 1 0 1 0 0 0 1 0 1 0 1 0 1 0 1 1 0 0 0 0 0 0 0 0 0 0 0 1 0 1 0 0 0 0 0 0 0 0 0 0 1 0 0 1 1 0 1 0 0 0 0 1 1 0 1 0 1 1 0 0 0 1 1 1 0 0 0 0 1 0 0 0 0 1 1 1 0 1 0 1 0 1 0 0 1 0 1 0 0 0 0 1 0 0 0 0 0 0 1 0 0 0 0 0 0 0 1 0 0 1 0 0 1 0 0 0 0 1 0 0 1 0 0 0 1 0 1 1 0 1 1 0 0 1 0 0 0 1 0 0 1 1 0 0 1 1 0 1 0 0 0 1 0 0 0 0 1 0 0 0 1 0 0 1 1 1 0 0 0 1 0 0 0 1 1 0 1 0 0 1 0 0 1 0 0 0 1 1 1 0 1 1 1 0 1 1 1 0 1 1 1 0 1 0 0 1 0 0 1 1 1 1 0 1 0 0 0 0 0 1 0 0 0 1 0 1 1 1 1 0 0 1 0 0 0 0 0 0 0 1 1 1 1 0 0 1 0 0 1 1 0 0 1 0 0 0 1 0 0 0 0 0 0 1 0 1 0 1 0 0 0 1 0 1 0 0 1 0 0 0 0 1 0 0 0 0 0 0 0 0 0 0 1 0 0 0 0 0 0 1 0 0 0 0 0 0 1 0 0 0 1 0 0 0 0 1 0 0 1 0 0 0 1 0 0 0 1 0 0 0 0 1 0 1 0 0 1 0 0 1 0 0 0 0 1 0 1 0 0 0 0 1 0 0 0 0 0 0 1 0 0 0 0 0 0 0 1 0 1 0 1 0 1 0 1 0 1 1 0 1 0 0 0 0 0 0 1 0 0 0 0 1 1 1 1 0 0 0 1 0 0 0 0 0 1 0 0 0 0 1 0 0 1 0 1 0 0 0 1 1 0 1 0 1 0 0 0 0 0 1 1 0 0 1 0 0 0 1 1 0 1 0 0 1 0 0 0 1 1 1 0 1 1 0 1 1 0 0 0 0 0 0 1 0 1 0 0 1 1 0 0 0 0 1 1 0 0 0 0 0 1 1 0 0 1 0 0 1 0 1 0 1 0 0 0 0 0 0 1 1 1 1 1 0 0 1 1 0 1 1 0 1 0 1 0 0 0 0 0 0 0 1 0 1 0 0 1 0 1 0 0 1 1 0 0 0 1 0 0 0 1 0 0 0 0 0 0 0 0 0 1 0 0 0 0 0 0 0 0 0 0 1 0 1 0 0 1 0 0 0 0 0 0 0 0 0 0 0 1 1 0 0 0 1 1 1 0 0 0 1 0 0 1 0 0 0 0 0 1 1 1 1 0 0 0 0 0 0 0 1 0 0 1 0 1 0 1 1 0 0 0 0 1 1 1 0 0 0 1 0 1 1 0 0 1 0 0 0 0 0 0 1 1 0 1 0 0 1 0 0 0 1 1 1 1 0 0 0 1 0 0 0 0 0 0 0 1 1 1 0 0 0 0 0 0 0 1 0 0 0 1 0 1 0 0 0 0 1 1 0 0 1 0 0 1 1 0 0 0 0 0 0 0 1 1 0 0 0 1 0 0 0 0 0 0 0 1 1 0 0 0 0 0 0 0 0 0 0 0 0 1 0 0 0 0 0 1 0 0 0 1 1 0 1 0 0 1 0 0 1 0 1 0 1 0 0 0 1 0 0 0 0 0 0 0 0 0 0 0 0 0 1 1 0 0 1 1 1 0 0 0 1 0 0 1 0 0 0 1 0 0 0 0 1 1 1 0 0 1 1 0 0 0 0 1 0 0 0 1 1 0 0 1 0 0 1 1 0 0 1 1 0 1 0 1 0 0 0 0 1 0 0 1 0 1 0 0 1 0 0 1 0 0 1 0 0 1 1 0 1 1 1 0 1 1 0 1 0 0 0 0 0 0 1 0 0 0 0 1 1 0 0 0 0 0 1 0 1 1 0 1 0 1 0 0 1 0 0 0 1 1 0 0 0 0 0 0 0 0 1 0 0 1 0 0 0 0 1 0 1 0 0 0 1 1 0 1 0 0 0 0 1 1 1 1 0 0 0 0 1 0 0 0 0 1 1 1 0 0 1 1 1 1 0 1 0 0 0 0 0 1 1 0 0 1 1 0 0 1 0 0 0 0 0 0 0 0 0 1 0 1 0 0 0 0 1 0 1 1 0 0 1 0 0 1 0 1 0 1 1 0 0 0 0 0 0 1 0 1 1 1 0 0 0 0 0 1 0 1 1 1 0 1 0 1 1 0 1 1 0 0 1 0 0 1 1 0 0 1 0 0 1 0 0 0 0 0 0 0 0 1 0 1 0 0 1 0 0 0 0 1 0 0 0 0 0 1 1 1 1 0 0 1 0 1 0 0 0 1 1 0 0 1 1 0 1 1 1 0 0 0 0 0 0 1 1 0 1 0 0 1 0 0 1 0 0 0 1 0 0 0 1 0 0 1 0 1 0 0 0 1 0 1 0 0 1 1
45 0 0 0 1 0 1 0 0 1 0 1 0 1 0 1 0 1 1 0 0 1 0 1 0 1 1 1 1 1 0 1 1 0 1 0 1 0 0 1 1 0 0 0 1 1 0 1 0 1 0 1 1 1 1 1 1 1 1 1 0 0 1 1 1 1 0 0 1 1 0 0 1 0 1 1 1 1 1 0 1 0 1 0 0 1 0 0 1 0 0 1 0 0 0 0 0 0 1 0 0 1 0 1 1 0 1 1 0 0 1 0 1 1 0 1 0 0 1 1 1 0 0 1 0 1 1 0 1 0 1 1 1 1 0 0 0 1 1 0 0 0 0 0 0 0 1 0 0 0 0 1 0 0 1 1 0 1 0 1 0 0 1 0 0 0 0 1 1 0 1 0 0 0 0 1 0 1 1 0 0 0 1 0 1 1 0 0 1 1 0 0 0 0 0 1 0 1 1 0 0 1 0 0 1 1 1 1 0 0 1 0 0 1 0 1 1 0 0 0 1 1 1 0 0 0 1 0 0 0 1 0 1 0 0 1 1 0 1 0 1 1 1 0 1 1 1 0 1 0 0 0 1 0 0 1 0 1 0 1 1 0 1 0 0 1 0 1 0 0 1 0 0 1 1 0 1 0 0 0 0 1 1 1 1 1 1 1 1 0 0 1 1 1 0 0 0 0 1 0 0 0 0 1 1 1 0 1 0 1 0 1 0 0 1 0 1 0 0 0 1 1 0 1 0 0 0 1 1 0 0 0 0 1 0 0 1 1 0 1 0 1 1 0 0 0 0 1 0 0 1 1 0 0 1 0 1 1 0 1 1 0 0 1 0 1 1 1 0 0 1 1 0 0 1 1 1 1 0 0 1 1 1 0 0 0 1 0 0 0 1 0 0 1 1 1 1 0 1 1 0 0 0 1 1 1 1 0 0 1 0 0 1 0 1 0 1 1 1 1 1 1 1 1 1 1 1 0 1 1 1 1 1 0 0 1 1 0 1 1 1 1 0 1 0 0 0 1 0 1 0 1 0 1 0 1 1 1 1 0 0 1 0 1 1 0 0 0 0 1 1 1 1 0 0 1 0 0 1 1 0 1 1 0 1 0 1 0 1 0 0 0 0 1 0 1 1 1 0 0 0 1 0 1 0 0 1 0 1 1 1 1 1 1 0 0 0 0 1 1 0 0 1 0 1 0 0 0 0 1 1 0 1 1 0 0 1 1 0 0 1 1 1 0 0 1 0 0 1 1 1 1 1 0 1 1 1 0 1 0 0 1 0 1 1 1 1 0 0 1 1 0 1 0 1 0 1 0 0 0 0 1 0 1 0 0 0 0 1 0 0 0 0 0 0 0 1 0 1 1 1 0 1 0 1 0 1 1 0 1 1 1 0 0 1 0 1 0 0 0 0 1 1 1 1 0 0 0 1 0 0 0 0 0 1 1 0 0 0 1 0 0 1 1 1 0 0 0 1 1 0 1 0 1 0 0 0 1 1 1 1 1 1 1 0 0 0 1 1 0 1 1 0 1 0 0 1 1 1 1 0 1 1 1 1 1 0 1 0 0 1 0 1 0 1 0 1 1 1 0 0 0 0 1 1 0 1 0 1 1 1 1 0 0 1 0 0 1 0 1 0 1 0 1 0 0 0 0 1 1 1 1 1 1 1 1 1 0 1 1 0 1 1 1 0 1 0 0 0 1 0 1 0 1 0 0 1 0 1 0 0 1 1 0 1 0 1 0 0 0 1 0 0 1 0 0 0 0 0 0 1 0 1 0 0 0 0 0 1 0 1 1 0 1 0 0 1 0 0 0 0 0 0 1 0 0 0 1 1 1 1 0 1 1 1 1 0 1 0 1 1 0 1 0 1 0 0 0 1 1 1 1 0 0 0 0 1 1 0 1 0 0 1 0 1 0 1 1 0 1 0 1 1 1 1 0 0 0 1 0 1 1 0 0 1 0 0 1 1 0 0 1 1 1 1 1 0 1 0 0 0 1 1 1 1 1 0 1 1 0 0 0 0 0 0 0 1 1 1 0 0 0 0 0 0 1 1 0 0 0 1 0 1 0 0 0 0 1 1 0 0 1 0 0 1 1 0 0 1 0 0 0 0 1 1 1 0 0 1 0 0 0 0 0 0 0 1 1 0 0 0 0 0 0 0 1 0 0 0 0 1 1 1 0 1 1 1 0 0 0 1 1 0 1 0 0 1 0 0 1 0 1 0 1 0 0 0 1 1 0 0 0 0 0 1 0 0 0 0 0 0 1 1 0 0 1 1 1 0 0 1 1 1 0 1 0 0 1 1 0 1 1 1 1 1 1 1 0 1 1 1 0 1 0 1 1 1 0 1 1 0 0 1 1 0 1 1 0 0 1 1 0 1 1 1 0 1 0 0 1 0 1 1 0 1 1 0 1 0 0 1 0 0 1 1 1 1 1 0 1 1 1 0 1 1 0 1 1 0 0 0 0 0 1 1 1 0 0 1 1 0 0 0 1 1 1 0 1 1 0 1 0 1 0 0 1 1 0 0 1 1 0 0 0 1 0 1 0 1 1 0 1 1 0 0 0 0 1 0 1 1 0 0 1 1 0 1 0 1 0 0 1 1 1 1 0 1 0 0 1 0 1 0 0 1 1 1 0 1 1 1 1 1 0 1 1 1 0 0 0 1 1 0 0 1 1 0 0 1 0 0 0 0 0 0 0 0 0 1 0 1 0 1 0 0 1 0 1 1 1 0 1 0 0 1 0 1 0 1 1 0 0 0 1 1 1 1 1 1 1 1 0 0 1 0 1 1 0 1 1 1 0 1 0 1 1 0 1 1 0 1 1 0 0 1 1 1 0 1 0 0 1 0 0 0 0 0 0 0 1 1 0 1 0 0 1 0 1 0 0 1 0 0 0 0 0 1 1 1 1 0 0 1 0 1 0 1 0 1 1 0 0 1 1 1 1 1 1 0 0 0 0 0 0 1 1 0 1 1 0 1 0 0 1 0 1 1 1 0 0 0 1 0 0 1 0 1 0 0 1 1 0 1 0 1 1 1
46 1 1 1 0 1 0 1 1 1 1 0 1 0 1 1 1 0 0 1 1 0 1 1 1 0 1 0 0 1 1 0 0 1 0 1 0 1 1 0 0 1 1 1 1 0 1 0 1 0 1 0 0 0 1 1 1 1 1 0 1 1 1 0 0 0 1 1 1 0 1 1 0 1 0 1 0 0 1 1 1 1 0 1 1 1 1 1 0 1 1 1 1 1 1 1 1 1 0 1 1 1 1 1 0 1 0 0 1 1 0 1 0 0 1 0 1 1 0 0 1 1 1 0 1 0 0 1 1 1 0 0 0 0 1 1 1 0 0 1 1 1 1 1 1 1 0 1 1 1 1 0 1 1 0 0 1 0 1 0 1 1 0 1 1 1 1 0 1 1 0 1 1 1 1 0 1 1 0 1 1 1 0 1 0 1 1 1 0 0 1 1 1 1 1 0 1 1 0 1 1 0 1 1 0 0 0 1 1 1 0 1 1 0 1 0 0 1 1 1 1 0 0 1 1 1 0 1 1 1 0 1 0 1 1 1 0 1 0 1 0 1 0 1 0 0 1 1 1 1 1 1 1 1 1 1 1 0 1 0 1 1 1 1 1 1 1 1 1 1 0 1 1 0 0 1 0 1 1 1 1 0 0 1 0 1 0 0 1 1 1 0 0 0 1 1 1 1 0 1 1 1 1 0 0 0 1 0 1 0 1 0 1 1 0 1 0 1 1 1 1 0 1 1 1 1 1 1 0 1 1 1 1 1 1 1 0 1 1 0 1 1 0 1 1 1 1 0 1 1 0 1 1 1 0 1 0 0 1 0 0 1 1 0 1 1 1 0 1 1 0 0 1 1 0 0 1 0 1 1 1 0 1 1 1 1 0 1 1 1 0 1 1 0 0 0 1 1 1 0 1 1 1 0 0 1 0 1 1 0 1 1 0 1 1 1 0 0 0 1 0 0 0 1 0 0 0 1 0 0 0 1 0 1 1 0 1 1 0 0 0 0 1 0 1 1 1 1 1 0 1 1 1 0 1 0 0 0 0 1 1 0 1 1 1 1 1 1 1 0 0 0 0 1 1 0 1 1 0 0 1 1 0 1 1 1 0 1 1 1 1 1 1 0 1 0 1 0 1 1 1 0 1 0 1 1 0 1 1 1 1 0 1 1 1 1 1 1 1 1 1 1 0 1 1 1 1 1 1 0 1 1 1 1 1 1 0 1 1 1 0 1 1 1 1 0 1 1 0 1 1 1 0 1 1 1 0 1 1 1 1 0 1 0 1 1 0 1 1 0 1 1 1 1 0 1 0 1 1 1 1 0 1 1 1 1 1 1 0 1 1 1 1 1 1 1 0 1 0 1 0 1 0 1 0 1 0 0 1 0 1 1 1 1 1 1 0 1 1 1 1 0 0 0 0 1 1 1 0 1 1 1 1 1 0 1 1 1 1 0 1 1 0 1 0 1 1 1 0 0 1 0 1 0 1 1 1 1 1 0 0 1 1 0 1 1 1 0 0 1 0 1 1 0 1 1 1 0 0 0 1 0 0 1 0 0 1 1 1 1 1 1 0 1 0 1 1 0 0 1 1 1 1 0 0 1 1 1 1 1 0 0 1 1 0 1 1 0 1 0 1 0 1 1 1 1 1 1 0 0 0 0 0 1 1 0 0 1 0 0 1 0 1 0 1 1 1 1 1 1 1 0 1 0 1 1 0 1 0 1 1 0 0 1 1 1 0 1 1 1 0 1 1 1 1 1 1 1 1 1 0 1 1 1 1 1 1 1 1 1 1 0 1 0 1 1 0 1 1 1 1 1 1 1 1 1 1 1 0 0 1 1 1 0 0 0 1 1 1 0 1 1 0 1 1 1 1 1 0 0 0 0 1 1 1 1 1 1 1 0 1 1 0 1 0 1 0 0 1 1 1 1 0 0 0 1 1 1 0 1 0 0 1 1 0 1 1 1 1 1 1 0 0 1 0 1 1 0 1 1 1 0 0 0 0 1 1 1 0 1 1 1 1 1 1 1 0 0 0 1 1 1 1 1 1 1 0 1 1 1 0 1 0 1 1 1 1 0 0 1 1 0 1 1 0 0 1 1 1 1 1 1 1 0 0 1 1 1 0 1 1 1 1 1 1 1 0 0 1 1 1 1 1 1 1 1 1 1 1 1 0 1 1 1 1 1 0 1 1 1 0 0 1 0 1 1 0 1 1 0 1 0 1 0 1 1 1 0 1 1 1 1 1 1 1 1 1 1 1 1 1 0 0 1 1 0 0 0 1 1 1 0 1 1 0 1 1 1 0 1 1 1 1 0 0 0 1 1 0 0 1 1 1 1 0 1 1 1 0 0 1 1 0 1 1 0 0 1 1 0 0 1 0 1 0 1 1 1 1 0 1 1 0 1 0 1 1 0 1 1 0 1 1 0 1 1 0 0 1 0 0 0 1 0 0 1 0 1 1 1 1 1 1 0 1 1 1 1 0 0 1 1 1 1 1 0 1 0 0 1 0 1 0 1 1 0 1 1 1 0 0 1 1 1 1 1 1 1 1 0 1 1 0 1 1 1 1 0 1 0 1 1 1 0 0 1 0 1 1 1 1 0 0 0 0 1 1 1 1 0 1 1 1 1 0 0 0 1 1 0 0 0 0 1 0 1 1 1 1 1 0 0 1 1 0 0 1 1 0 1 1 1 1 1 1 1 1 1 0 1 0 1 1 1 1 0 1 0 0 1 1 0 1 1 0 1 0 1 0 0 1 1 1 1 1 1 0 1 0 0 0 1 1 1 1 1 0 1 0 0 0 1 0 1 0 0 1 0 0 1 1 0 1 1 0 0 1 1 0 1 1 0 1 1 1 1 1 1 1 1 0 1 0 1 1 0 1 1 1 1 0 1 1 1 1 1 0 0 0 0 1 1 0 1 0 1 1 1 0 0 1 1 0 0 1 0 0 0 1 1 1 1 1 1 0 0 1 0 1 1 0 1 1 0 1 1 1 0 1 1 1 0 1 1 0 1 0 1 1 1 0 1 0 1 1 0 0
47 1 1 1 0 1 0 1 1 0 1 0 1 0 1 0 1 0 1 1 1 0 1 0 1 0 0 0 0 0 1 0 0 1 0 1 0 1 1 0 0 1 1 1 0 0 1 0 1 0 1 0 0 0 0 0 0 0 0 0 1 1 0 0 0 0 1 1 0 0 1 1 0 1 0 0 0 0 0 1 0 1 0 1 1 0 1 1 0 1 1 0 1 1 1 1 1 1 0 1 1 0 1 0 0 1 0 0 1 1 0 1 0 0 1 0 1 1 0 0 0 1 1 0 1 0 0 1 0 1 0 0 0 0 1 1 1 0 0 1 1 1 1 1 1 1 0 1 1 1 1 0 1 1 0 0 1 0 1 0 1 1 0 1 1 1 1 0 0 1 0 1 1 1 1 0 1 0 0 1 1 1 0 1 0 0 1 1 0 0 1 1 1 1 1 0 1 0 0 1 1 0 1 1 0 0 0 0 1 1 0 1 1 0 1 0 0 1 1 1 0 0 0 1 1 1 0 1 1 1 0 1 0 1 1 0 0 1 0 1 0 0 0 1 0 0 0 1 0 1 1 1 0 1 1 0 1 0 1 0 0 1 0 1 1 0 1 0 1 1 0 1 1 0 0 1 0 1 1 1 1 0 0 0 0 0 0 0 0 1 1 0 0 0 1 1 1 1 0 1 1 1 1 0 0 0 1 0 1 0 1 0 1 1 0 1 0 1 1 1 0 0 1 0 1 1 1 0 0 1 1 1 1 0 1 1 0 0 1 0 1 0 0 1 1 1 1 0 1 1 0 0 1 1 0 1 0 0 1 0 0 1 1 0 1 0 0 0 1 1 0 0 1 1 0 0 0 0 1 1 0 0 0 1 1 1 0 1 1 1 0 1 1 0 0 0 0 1 0 0 1 1 1 0 0 0 0 1 1 0 1 1 0 1 0 1 0 0 0 0 0 0 0 0 0 0 0 1 0 0 0 0 0 1 1 0 0 1 0 0 0 0 1 0 1 1 1 0 1 0 1 0 1 0 1 0 0 0 0 1 1 0 1 0 0 1 1 1 1 0 0 0 0 1 1 0 1 1 0 0 1 0 0 1 0 1 0 1 0 1 1 1 1 0 1 0 0 0 1 1 1 0 1 0 1 1 0 1 0 0 0 0 0 0 1 1 1 1 0 0 1 1 0 1 0 1 1 1 1 0 0 1 0 0 1 1 0 0 1 1 0 0 0 1 1 0 1 1 0 0 0 0 0 1 0 0 0 1 0 1 1 0 1 0 0 0 0 1 1 0 0 1 0 1 0 1 0 1 1 1 1 0 1 0 1 1 1 1 0 1 1 1 1 1 1 1 0 1 0 0 0 1 0 1 0 1 0 0 1 0 0 0 1 1 0 1 0 1 1 1 1 0 0 0 0 1 1 1 0 1 1 1 1 1 0 0 1 1 1 0 1 1 0 0 0 1 1 1 0 0 1 0 1 0 1 1 1 0 0 0 0 0 0 0 1 1 1 0 0 1 0 0 1 0 1 1 0 0 0 0 1 0 0 0 0 0 1 0 1 1 0 1 0 1 0 1 0 0 0 1 1 1 1 0 0 1 0 1 0 0 0 0 1 1 0 1 1 0 1 0 1 0 1 0 1 1 1 1 0 0 0 0 0 0 0 0 0 1 0 0 1 0 0 0 1 0 1 1 1 0 1 0 1 0 1 1 0 1 0 1 1 0 0 1 0 1 0 1 1 1 0 1 1 0 1 1 1 1 1 1 0 1 0 1 1 1 1 1 0 1 0 0 1 0 1 1 0 1 1 1 1 1 1 0 1 1 1 0 0 0 0 1 0 0 0 0 1 0 1 0 0 1 0 1 0 1 1 1 0 0 0 0 1 1 1 1 0 0 1 0 1 1 0 1 0 1 0 0 1 0 1 0 0 0 0 1 1 1 0 1 0 0 1 1 0 1 1 0 0 1 1 0 0 0 0 0 1 0 1 1 1 0 0 0 0 0 1 0 0 1 1 1 1 1 1 1 0 0 0 1 1 1 1 1 1 0 0 1 1 1 0 1 0 1 1 1 1 0 0 1 1 0 1 1 0 0 1 1 0 1 1 1 1 0 0 0 1 1 0 1 1 1 1 1 1 1 0 0 1 1 1 1 1 1 1 0 1 1 1 1 0 0 0 1 0 0 0 1 1 1 0 0 1 0 1 1 0 1 1 0 1 0 1 0 1 1 1 0 0 1 1 1 1 1 0 1 1 1 1 1 1 0 0 1 1 0 0 0 1 1 0 0 0 1 0 1 1 0 0 1 0 0 0 0 0 0 0 1 0 0 0 1 0 1 0 0 0 1 0 0 1 1 0 0 1 0 0 1 1 0 0 1 0 0 0 1 0 1 1 0 1 0 0 1 0 0 1 0 1 1 0 1 1 0 0 0 0 0 1 0 0 0 1 0 0 1 0 0 1 1 1 1 1 0 0 0 1 1 0 0 1 1 1 0 0 0 1 0 0 1 0 1 0 1 1 0 0 1 1 0 0 1 1 1 0 1 0 1 0 0 1 0 0 1 1 1 1 0 1 0 0 1 1 0 0 1 0 1 0 1 1 0 0 0 0 1 0 1 1 0 1 0 1 1 0 0 0 1 0 0 0 0 0 1 0 0 0 1 1 1 0 0 1 1 0 0 1 1 0 1 1 1 1 1 1 1 1 1 0 1 0 1 0 1 1 0 1 0 0 0 1 0 1 1 0 1 0 1 0 0 1 1 1 0 0 0 0 0 0 0 0 1 1 0 1 0 0 1 0 0 0 1 0 1 0 0 1 0 0 1 0 0 1 1 0 0 0 1 0 1 1 0 1 1 1 1 1 1 1 0 0 1 0 1 1 0 1 0 1 1 0 1 1 1 1 1 0 0 0 0 1 1 0 1 0 1 0 1 0 0 1 1 0 0 0 0 0 0 1 1 1 1 1 1 0 0 1 0 0 1 0 1 1 0 1 0 0 0 1 1 1 0 1 1 0 1 0 1 1 0 0 1 0 1 0 0 0
48 0 0 0 0 0 0 0 0 1 0 0 0 0 0 1 0 0 0 0 0 0 0 1 0 0 1 0 0 1 0 0 0 0 0 0 0 0 0 0 0 0 0 0 1 0 0 0 0 0 0 0 0 0 1 1 1 1 1 0 0 0 1 0 0 0 0 0 1 0 0 0 0 0 0 1 0 0 1 0 1 0 0 0 0 1 0 0 0 0 0 1 0 0 0 0 0 0 0 0 0 1 0 1 0 0 0 0 0 0 0 0 0 0 0 0 0 0 0 0 1 0 0 0 0 0 0 0 1 0 0 0 0 0 0 0 0 0 0 0 0 0 0 0 0 0 0 0 0 0 0 0 0 0 0 0 0 0 0 0 0 0 0 0 0 0 0 0 1 0 0 0 0 0 0 0 0 1 0 0 0 0 0 0 0 1 0 0 0 0 0 0 0 0 0 0 0 1 0 0 0 0 0 0 0 0 0 1 0 0 0 0 0 0 0 0 0 0 0 0 1 0 0 0 0 0 0 0 0 0 0 0 0 0 0 1 0 0 0 0 0 1 0 0 0 0 1 0 1 0 0 0 1 0 0 1 0 0 0 0 1 0 1 0 0 1 0 1 0 0 0 0 0 0 0 0 0 0 0 0 0 0 0 1 0 1 0 0 1 0 0 0 0 0 0 0 0 0 0 0 0 0 0 0 0 0 0 0 0 0 0 0 0 0 0 0 0 0 0 0 1 0 0 1 0 0 0 1 0 0 0 0 0 1 0 0 0 1 0 0 0 1 0 0 0 0 0 0 0 0 0 1 0 0 0 0 0 0 0 0 0 0 0 0 0 1 1 0 0 0 0 0 0 0 0 0 1 0 0 0 1 0 1 0 0 0 0 0 0 0 0 0 0 0 0 0 1 0 1 0 0 0 0 0 0 1 0 0 0 0 0 0 0 0 1 0 0 0 0 1 0 0 0 1 0 0 0 0 0 0 0 1 0 0 0 0 1 0 0 0 0 0 0 0 0 0 0 1 0 0 0 1 0 0 0 0 0 0 0 0 0 0 0 1 1 0 0 0 0 0 0 0 0 0 0 0 0 0 0 0 0 1 0 0 1 0 0 0 1 0 0 0 0 0 0 0 1 0 0 0 0 0 0 0 0 0 0 0 1 1 1 0 1 1 0 0 0 0 1 1 0 0 0 0 1 0 0 0 0 0 1 0 1 1 0 0 0 1 0 0 0 1 1 0 0 0 0 0 0 1 1 1 0 0 1 1 0 0 1 0 0 0 0 0 1 1 0 0 0 0 1 0 1 0 0 0 0 0 0 0 0 0 0 1 0 0 0 0 0 0 0 0 0 0 0 0 0 0 0 1 0 0 0 0 0 0 0 0 0 0 1 1 0 0 1 0 0 0 0 0 0 0 0 0 0 0 0 0 0 0 0 0 0 0 0 1 0 0 0 0 0 0 0 1 0 0 0 0 0 0 0 0 0 0 0 0 0 1 1 0 0 1 1 0 0 0 0 0 0 0 0 1 0 0 0 0 1 0 0 0 0 0 0 1 0 0 0 1 0 0 1 0 0 0 0 0 1 0 0 0 0 0 0 0 0 0 1 0 1 1 0 0 0 0 0 0 0 0 0 0 0 0 0 1 0 0 0 0 0 0 0 0 0 1 1 0 0 0 0 0 0 0 1 0 0 1 0 0 0 1 0 0 0 0 0 0 0 0 0 0 0 0 0 0 1 0 0 0 0 0 0 0 0 1 0 0 0 0 0 0 0 0 1 0 0 0 0 0 1 0 1 0 0 0 0 0 0 0 0 0 0 0 0 1 0 0 0 1 0 0 1 0 1 0 0 0 0 1 0 0 1 0 0 0 1 0 0 0 0 0 0 0 0 0 0 0 1 1 0 0 0 0 0 0 0 0 0 0 0 1 0 1 0 0 0 0 0 0 0 0 0 0 0 0 0 0 0 1 1 0 0 0 0 1 0 1 0 0 0 0 0 0 0 0 0 1 0 1 0 0 0 0 0 0 0 0 0 0 0 0 0 0 0 0 0 1 0 0 0 0 0 0 0 0 0 0 0 0 0 0 0 0 0 0 0 0 0 0 1 0 0 0 0 0 0 1 0 0 0 0 0 0 0 0 0 0 0 0 0 0 0 0 0 0 0 1 0 0 0 0 0 1 1 0 1 1 0 0 0 0 0 0 0 0 0 0 0 0 0 0 0 0 0 0 0 0 0 0 1 0 0 0 0 0 1 0 0 0 0 0 0 0 0 0 0 0 0 0 0 0 1 0 1 0 0 0 0 1 0 0 1 1 1 0 0 0 1 0 0 0 1 0 1 0 0 1 1 0 0 0 0 0 0 1 0 0 0 0 0 0 0 0 0 1 0 0 1 0 0 0 0 1 0 0 0 1 0 0 0 0 0 0 0 0 1 1 0 0 0 0 0 0 0 0 0 0 0 1 0 0 0 0 0 0 1 1 0 0 0 0 0 0 0 1 1 0 0 0 0 0 0 0 0 0 0 0 1 0 0 0 0 0 0 0 1 0 1 0 1 0 0 1 0 0 0 0 0 0 0 0 1 0 0 0 0 0 0 0 1 0 0 0 0 0 0 0 1 0 0 0 0 1 0 0 0 0 0 0 1 0 0 0 0 0 0 1 1 0 0 0 0 0 0 0 0 0 0 0 0 0 0 0 0 0 0 0 0 0 0 0 0 0 1 0 0 0 0 0 0 1 0 0 0 0 0 0 0 0 0 0 0 0 0 1 1 1 0 1 0 0 0 0 0 1 0 1 0 0 0 0 0 0 0 0 0 0 0 0 0 0 1 0 0 0 0 0 1 0 0 0 0 0 0 0 0 0 0 0 0 1 0 0 0 0 0 0 0 1 0 0 0 0 0 0 0 0 0 0 0 0 0 0 0 0 0 0 1 0 0 0 0 0 0 0 1 0 0 0 0 0 0 0 0 0 0 0 0 0 1 0 0 0 0 0 0 1 1 0 0 0 0 0 0 0 0 0 0 0 0 1 0 0 0 0 1 0 0
49 1 1 1 0 1 0 1 1 1 1 0 1 0 1 1 1 0 0 1 1 0 1 1 1 0 1 0 0 1 1 0 0 1 0 1 0 1 1 0 0 1 1 1 1 0 1 0 1 0 1 0 0 0 1 1 1 1 1 0 1 1 1 0 0 0 1 1 1 0 1 1 0 1 0 1 0 0 1 1 1 1 0 1 1 1 1 1 0 1 1 1 1 1 1 1 1 1 0 1 1 1 1 1 0 1 0 0 1 1 0 1 0 0 1 0 1 1 0 0 1 1 1 0 1 0 0 1 1 1 0 0 0 0 1 1 1 0 0 1 1 1 1 1 1 1 0 1 1 1 1 0 1 1 0 0 1 0 1 0 1 1 0 1 1 1 1 0 1 1 0 1 1 1 1 0 1 1 0 1 1 1 0 1 0 1 1 1 0 0 1 1 1 1 1 0 1 1 0 1 1 0 1 1 0 0 0 1 1 1 0 1 1 0 1 0 0 1 1 1 1 0 0 1 1 1 0 1 1 1 0 1 0 1 1 1 0 1 0 1 0 1 0 1 0 0 1 1 1 1 1 1 1 1 1 1 1 0 1 0 1 1 1 1 1 1 1 1 1 1 0 1 1 0 0 1 0 1 1 1 1 0 0 1 0 1 0 0 1 1 1 0 0 0 1 1 1 1 0 1 1 1 1 0 0 0 1 0 1 0 1 0 1 1 0 1 0 1 1 1 1 0 1 1 1 1 1 1 0 1 1 1 1 1 1 1 0 1 1 0 1 1 0 1 1 1 1 0 1 1 0 1 1 1 0 1 0 0 1 0 0 1 1 0 1 1 1 0 1 1 0 0 1 1 0 0 1 0 1 1 1 0 1 1 1 1 0 1 1 1 0 1 1 0 0 0 1 1 1 0 1 1 1 0 0 1 0 1 1 0 1 1 0 1 1 1 0 0 0 1 0 0 0 1 0 0 0 1 0 0 0 1 0 1 1 0 1 1 0 0 0 0 1 0 1 1 1 1 1 0 1 1 1 0 1 0 0 0 0 1 1 0 1 1 1 1 1 1 1 0 0 0 0 1 1 0 1 1 0 0 1 1 0 1 1 1 0 1 1 1 1 1 1 0 1 0 1 0 1 1 1 0 1 0 1 1 0 1 1 1 1 0 1 1 1 1 1 1 1 1 1 1 0 1 1 1 1 1 1 0 1 1 1 1 1 1 0 1 1 1 0 1 1 1 1 0 1 1 0 1 1 1 0 1 1 1 0 1 1 1 1 0 1 0 1 1 0 1 1 0 1 1 1 1 0 1 0 1 1 1 1 0 1 1 1 1 1 1 0 1 1 1 1 1 1 1 0 1 0 1 0 1 0 1 0 1 0 0 1 0 1 1 1 1 1 1 0 1 1 1 1 0 0 0 0 1 1 1 0 1 1 1 1 1 0 1 1 1 1 0 1 1 0 1 0 1 1 1 0 0 1 0 1 0 1 1 1 1 1 0 0 1 1 0 1 1 1 0 0 1 0 1 1 0 1 1 1 0 0 0 1 0 0 1 0 0 1 1 1 1 1 1 0 1 0 1 1 0 0 1 1 1 1 0 0 1 1 1 1 1 0 0 1 1 0 1 1 0 1 0 1 0 1 1 1 1 1 1 0 0 0 0 0 1 1 0 0 1 0 0 1 0 1 0 1 1 1 1 1 1 1 0 1 0 1 1 0 1 0 1 1 0 0 1 1 1 0 1 1 1 0 1 1 1 1 1 1 1 1 1 0 1 1 1 1 1 1 1 1 1 1 0 1 0 1 1 0 1 1 1 1 1 1 1 1 1 1 1 0 0 1 1 1 0 0 0 1 1 1 0 1 1 0 1 1 1 1 1 0 0 0 0 1 1 1 1 1 1 1 0 1 1 0 1 0 1 0 0 1 1 1 1 0 0 0 1 1 1 0 1 0 0 1 1 0 1 1 1 1 1 1 0 0 1 0 1 1 0 1 1 1 0 0 0 0 1 1 1 0 1 1 1 1 1 1 1 0 0 0 1 1 1 1 1 1 1 0 1 1 1 0 1 0 1 1 1 1 0 0 1 1 0 1 1 0 0 1 1 1 1 1 1 1 0 0 1 1 1 0 1 1 1 1 1 1 1 0 0 1 1 1 1 1 1 1 1 1 1 1 1 0 1 1 1 1 1 0 1 1 1 0 0 1 0 1 1 0 1 1 0 1 0 1 0 1 1 1 0 1 1 1 1 1 1 1 1 1 1 1 1 1 0 0 1 1 0 0 0 1 1 1 0 1 1 0 1 1 1 0 1 1 1 1 0 0 0 1 1 0 0 1 1 1 1 0 1 1 1 0 0 1 1 0 1 1 0 0 1 1 0 0 1 0 1 0 1 1 1 1 0 1 1 0 1 0 1 1 0 1 1 0 1 1 0 1 1 0 0 1 0 0 0 1 0 0 1 0 1 1 1 1 1 1 0 1 1 1 1 0 0 1 1 1 1 1 0 1 0 0 1 0 1 0 1 1 0 1 1 1 0 0 1 1 1 1 1 1 1 1 0 1 1 0 1 1 1 1 0 1 0 1 1 1 0 0 1 0 1 1 1 1 0 0 0 0 1 1 1 1 0 1 1 1 1 0 0 0 1 1 0 0 0 0 1 0 1 1 1 1 1 0 0 1 1 0 0 1 1 0 1 1 1 1 1 1 1 1 1 0 1 0 1 1 1 1 0 1 0 0 1 1 0 1 1 0 1 0 1 0 0 1 1 1 1 1 1 0 1 0 0 0 1 1 1 1 1 0 1 0 0 0 1 0 1 0 0 1 0 0 1 1 0 1 1 0 0 1 1 0 1 1 0 1 1 1 1 1 1 1 1 0 1 0 1 1 0 1 1 1 1 0 1 1 1 1 1 0 0 0 0 1 1 0 1 0 1 1 1 0 0 1 1 0 0 1 0 0 0 1 1 1 1 1 1 0 0 1 0 1 1 0 1 1 0 1 1 1 0 1 1 1 0 1 1 0 1 0 1 1 1 0 1 0 1 1 0 0
50 0 0 0 1 0 1 0 0 1 0 1 0 1 0 1 0 1 1 0 0 1 0 1 0 1 1 1 1 1 0 1 1 0 1 0 1 0 0 1 1 0 0 0 1 1 0 1 0 1 0 1 1 1 1 1 1 1 1 1 0 0 1 1 1 1 0 0 1 1 0 0 1 0 1 1 1 1 1 0 1 0 1 0 0 1 0 0 1 0 0 1 0 0 0 0 0 0 1 0 0 1 0 1 1 0 1 1 0 0 1 0 1 1 0 1 0 0 1 1 1 0 0 1 0 1 1 0 1 0 1 1 1 1 0 0 0 1 1 0 0 0 0 0 0 0 1 0 0 0 0 1 0 0 1 1 0 1 0 1 0 0 1 0 0 0 0 1 1 0 1 0 0 0 0 1 0 1 1 0 0 0 1 0 1 1 0 0 1 1 0 0 0 0 0 1 0 1 1 0 0 1 0 0 1 1 1 1 0 0 1 0 0 1 0 1 1 0 0 0 1 1 1 0 0 0 1 0 0 0 1 0 1 0 0 1 1 0 1 0 1 1 1 0 1 1 1 0 1 0 0 0 1 0 0 1 0 1 0 1 1 0 1 0 0 1 0 1 0 0 1 0 0 1 1 0 1 0 0 0 0 1 1 1 1 1 1 1 1 0 0 1 1 1 0 0 0 0 1 0 0 0 0 1 1 1 0 1 0 1 0 1 0 0 1 0 1 0 0 0 1 1 0 1 0 0 0 1 1 0 0 0 0 1 0 0 1 1 0 1 0 1 1 0 0 0 0 1 0 0 1 1 0 0 1 0 1 1 0 1 1 0 0 1 0 1 1 1 0 0 1 1 0 0 1 1 1 1 0 0 1 1 1 0 0 0 1 0 0 0 1 0 0 1 1 1 1 0 1 1 0 0 0 1 1 1 1 0 0 1 0 0 1 0 1 0 1 1 1 1 1 1 1 1 1 1 1 0 1 1 1 1 1 0 0 1 1 0 1 1 1 1 0 1 0 0 0 1 0 1 0 1 0 1 0 1 1 1 1 0 0 1 0 1 1 0 0 0 0 1 1 1 1 0 0 1 0 0 1 1 0 1 1 0 1 0 1 0 1 0 0 0 0 1 0 1 1 1 0 0 0 1 0 1 0 0 1 0 1 1 1 1 1 1 0 0 0 0 1 1 0 0 1 0 1 0 0 0 0 1 1 0 1 1 0 0 1 1 0 0 1 1 1 0 0 1 0 0 1 1 1 1 1 0 1 1 1 0 1 0 0 1 0 1 1 1 1 0 0 1 1 0 1 0 1 0 1 0 0 0 0 1 0 1 0 0 0 0 1 0 0 0 0 0 0 0 1 0 1 1 1 0 1 0 1 0 1 1 0 1 1 1 0 0 1 0 1 0 0 0 0 1 1 1 1 0 0 0 1 0 0 0 0 0 1 1 0 0 0 1 0 0 1 1 1 0 0 0 1 1 0 1 0 1 0 0 0 1 1 1 1 1 1 1 0 0 0 1 1 0 1 1 0 1 0 0 1 1 1 1 0 1 1 1 1 1 0 1 0 0 1 0 1 0 1 0 1 1 1 0 0 0 0 1 1 0 1 0 1 1 1 1 0 0 1 0 0 1 0 1 0 1 0 1 0 0 0 0 1 1 1 1 1 1 1 1 1 0 1 1 0 1 1 1 0 1 0 0 0 1 0 1 0 1 0 0 1 0 1 0 0 1 1 0 1 0 1 0 0 0 1 0 0 1 0 0 0 0 0 0 1 0 1 0 0 0 0 0 1 0 1 1 0 1 0 0 1 0 0 0 0 0 0 1 0 0 0 1 1 1 1 0 1 1 1 1 0 1 0 1 1 0 1 0 1 0 0 0 1 1 1 1 0 0 0 0 1 1 0 1 0 0 1 0 1 0 1 1 0 1 0 1 1 1 1 0 0 0 1 0 1 1 0 0 1 0 0 1 1 0 0 1 1 1 1 1 0 1 0 0 0 1 1 1 1 1 0 1 1 0 0 0 0 0 0 0 1 1 1 0 0 0 0 0 0 1 1 0 0 0 1 0 1 0 0 0 0 1 1 0 0 1 0 0 1 1 0 0 1 0 0 0 0 1 1 1 0 0 1 0 0 0 0 0 0 0 1 1 0 0 0 0 0 0 0 1 0 0 0 0 1 1 1 0 1 1 1 0 0 0 1 1 0 1 0 0 1 0 0 1 0 1 0 1 0 0 0 1 1 0 0 0 0 0 1 0 0 0 0 0 0 1 1 0 0 1 1 1 0 0 1 1 1 0 1 0 0 1 1 0 1 1 1 1 1 1 1 0 1 1 1 0 1 0 1 1 1 0 1 1 0 0 1 1 0 1 1 0 0 1 1 0 1 1 1 0 1 0 0 1 0 1 1 0 1 1 0 1 0 0 1 0 0 1 1 1 1 1 0 1 1 1 0 1 1 0 1 1 0 0 0 0 0 1 1 1 0 0 1 1 0 0 0 1 1 1 0 1 1 0 1 0 1 0 0 1 1 0 0 1 1 0 0 0 1 0 1 0 1 1 0 1 1 0 0 0 0 1 0 1 1 0 0 1 1 0 1 0 1 0 0 1 1 1 1 0 1 0 0 1 0 1 0 0 1 1 1 0 1 1 1 1 1 0 1 1 1 0 0 0 1 1 0 0 1 1 0 0 1 0 0 0 0 0 0 0 0 0 1 0 1 0 1 0 0 1 0 1 1 1 0 1 0 0 1 0 1 0 1 1 0 0 0 1 1 1 1 1 1 1 1 0 0 1 0 1 1 0 1 1 1 0 1 0 1 1 0 1 1 0 1 1 0 0 1 1 1 0 1 0 0 1 0 0 0 0 0 0 0 1 1 0 1 0 0 1 0 1 0 0 1 0 0 0 0 0 1 1 1 1 0 0 1 0 1 0 1 0 1 1 0 0 1 1 1 1 1 1 0 0 0 0 0 0 1 1 0 1 1 0 1 0 0 1 0 1 1 1 0 0 0 1 0 0 1 0 1 0 0 1 1 0 1 0 1 1 1
51 1 1 1 0 1 0 1 1 1 1 0 1 0 1 1 1 0 0 1 1 0 1 1 1 0 1 0 0 1 1 0 0 1 0 1 0 1 1 0 0 1 1 1 1 0 1 0 1 0 1 0 0 0 1 1 1 1 1 0 1 1 1 0 0 0 1 1 1 0 1 1 0 1 0 1 0 0 1 1 1 1 0 1 1 1 1 1 0 1 1 1 1 1 1 1 1 1 0 1 1 1 1 1 0 1 0 0 1 1 0 1 0 0 1 0 1 1 0 0 1 1 1 0 1 0 0 1 1 1 0 0 0 0 1 1 1 0 0 1 1 1 1 1 1 1 0 1 1 1 1 0 1 1 0 0 1 0 1 0 1 1 0 1 1 1 1 0 1 1 0 1 1 1 1 0 1 1 0 1 1 1 0 1 0 1 1 1 0 0 1 1 1 1 1 0 1 1 0 1 1 0 1 1 0 0 0 1 1 1 0 1 1 0 1 0 0 1 1 1 1 0 0 1 1 1 0 1 1 1 0 1 0 1 1 1 0 1 0 1 0 1 0 1 0 0 1 1 1 1 1 1 1 1 1 1 1 0 1 0 1 1 1 1 1 1 1 1 1 1 0 1 1 0 0 1 0 1 1 1 1 0 0 1 0 1 0 0 1 1 1 0 0 0 1 1 1 1 0 1 1 1 1 0 0 0 1 0 1 0 1 0 1 1 0 1 0 1 1 1 1 0 1 1 1 1 1 1 0 1 1 1 1 1 1 1 0 1 1 0 1 1 0 1 1 1 1 0 1 1 0 1 1 1 0 1 0 0 1 0 0 1 1 0 1 1 1 0 1 1 0 0 1 1 0 0 1 0 1 1 1 0 1 1 1 1 0 1 1 1 0 1 1 0 0 0 1 1 1 0 1 1 1 0 0 1 0 1 1 0 1 1 0 1 1 1 0 0 0 1 0 0 0 1 0 0 0 1 0 0 0 1 0 1 1 0 1 1 0 0 0 0 1 0 1 1 1 1 1 0 1 1 1 0 1 0 0 0 0 1 1 0 1 1 1 1 1 1 1 0 0 0 0 1 1 0 1 1 0 0 1 1 0 1 1 1 0 1 1 1 1 1 1 0 1 0 1 0 1 1 1 0 1 0 1 1 0 1 1 1 1 0 1 1 1 1 1 1 1 1 1 1 0 1 1 1 1 1 1 0 1 1 1 1 1 1 0 1 1 1 0 1 1 1 1 0 1 1 0 1 1 1 0 1 1 1 0 1 1 1 1 0 1 0 1 1 0 1 1 0 1 1 1 1 0 1 0 1 1 1 1 0 1 1 1 1 1 1 0 1 1 1 1 1 1 1 0 1 0 1 0 1 0 1 0 1 0 0 1 0 1 1 1 1 1 1 0 1 1 1 1 0 0 0 0 1 1 1 0 1 1 1 1 1 0 1 1 1 1 0 1 1 0 1 0 1 1 1 0 0 1 0 1 0 1 1 1 1 1 0 0 1 1 0 1 1 1 0 0 1 0 1 1 0 1 1 1 0 0 0 1 0 0 1 0 0 1 1 1 1 1 1 0 1 0 1 1 0 0 1 1 1 1 0 0 1 1 1 1 1 0 0 1 1 0 1 1 0 1 0 1 0 1 1 1 1 1 1 0 0 0 0 0 1 1 0 0 1 0 0 1 0 1 0 1 1 1 1 1 1 1 0 1 0 1 1 0 1 0 1 1 0 0 1 1 1 0 1 1 1 0 1 1 1 1 1 1 1 1 1 0 1 1 1 1 1 1 1 1 1 1 0 1 0 1 1 0 1 1 1 1 1 1 1 1 1 1 1 0 0 1 1 1 0 0 0 1 1 1 0 1 1 0 1 1 1 1 1 0 0 0 0 1 1 1 1 1 1 1 0 1 1 0 1 0 1 0 0 1 1 1 1 0 0 0 1 1 1 0 1 0 0 1 1 0 1 1 1 1 1 1 0 0 1 0 1 1 0 1 1 1 0 0 0 0 1 1 1 0 1 1 1 1 1 1 1 0 0 0 1 1 1 1 1 1 1 0 1 1 1 0 1 0 1 1 1 1 0 0 1 1 0 1 1 0 0 1 1 1 1 1 1 1 0 0 1 1 1 0 1 1 1 1 1 1 1 0 0 1 1 1 1 1 1 1 1 1 1 1 1 0 1 1 1 1 1 0 1 1 1 0 0 1 0 1 1 0 1 1 0 1 0 1 0 1 1 1 0 1 1 1 1 1 1 1 1 1 1 1 1 1 0 0 1 1 0 0 0 1 1 1 0 1 1 0 1 1 1 0 1 1 1 1 0 0 0 1 1 0 0 1 1 1 1 0 1 1 1 0 0 1 1 0 1 1 0 0 1 1 0 0 1 0 1 0 1 1 1 1 0 1 1 0 1 0 1 1 0 1 1 0 1 1 0 1 1 0 0 1 0 0 0 1 0 0 1 0 1 1 1 1 1 1 0 1 1 1 1 0 0 1 1 1 1 1 0 1 0 0 1 0 1 0 1 1 0 1 1 1 0 0 1 1 1 1 1 1 1 1 0 1 1 0 1 1 1 1 0 1 0 1 1 1 0 0 1 0 1 1 1 1 0 0 0 0 1 1 1 1 0 1 1 1 1 0 0 0 1 1 0 0 0 0 1 0 1 1 1 1 1 0 0 1 1 0 0 1 1 0 1 1 1 1 1 1 1 1 1 0 1 0 1 1 1 1 0 1 0 0 1 1 0 1 1 0 1 0 1 0 0 1 1 1 1 1 1 0 1 0 0 0 1 1 1 1 1 0 1 0 0 0 1 0 1 0 0 1 0 0 1 1 0 1 1 0 0 1 1 0 1 1 0 1 1 1 1 1 1 1 1 0 1 0 1 1 0 1 1 1 1 0 1 1 1 1 1 0 0 0 0 1 1 0 1 0 1 1 1 0 0 1 1 0 0 1 0 0 0 1 1 1 1 1 1 0 0 1 0 1 1 0 1 1 0 1 1 1 0 1 1 1 0 1 1 0 1 0 1 1 1 0 1 0 1 1 0 0
52 0 0 0 1 0 1 0 0 0 0 1 0 1 0 0 0 1 1 0 0 1 0 0 0 1 0 1 1 0 0 1 1 0 1 0 1 0 0 1 1 0 0 0 0 1 0 1 0 1 0 1 1 1 0 0 0 0 0 1 0 0 0 1 1 1 0 0 0 1 0 0 1 0 1 0 1 1 0 0 0 0 1 0 0 0 0 0 1 0 0 0 0 0 0 0 0 0 1 0 0 0 0 0 1 0 1 1 0 0 1 0 1 1 0 1 0 0 1 1 0 0 0 1 0 1 1 0 0 0 1 1 1 1 0 0 0 1 1 0 0 0 0 0 0 0 1 0 0 0 0 1 0 0 1 1 0 1 0 1 0 0 1 0 0 0 0 1 0 0 1 0 0 0 0 1 0 0 1 0 0 0 1 0 1 0 0 0 1 1 0 0 0 0 0 1 0 0 1 0 0 1 0 0 1 1 1 0 0 0 1 0 0 1 0 1 1 0 0 0 0 1 1 0 0 0 1 0 0 0 1 0 1 0 0 0 1 0 1 0 1 0 1 0 1 1 0 0 0 0 0 0 0 0 0 0 0 1 0 1 0 0 0 0 0 0 0 0 0 0 1 0 0 1 1 0 1 0 0 0 0 1 1 0 1 0 1 1 0 0 0 1 1 1 0 0 0 0 1 0 0 0 0 1 1 1 0 1 0 1 0 1 0 0 1 0 1 0 0 0 0 1 0 0 0 0 0 0 1 0 0 0 0 0 0 0 1 0 0 1 0 0 1 0 0 0 0 1 0 0 1 0 0 0 1 0 1 1 0 1 1 0 0 1 0 0 0 1 0 0 1 1 0 0 1 1 0 1 0 0 0 1 0 0 0 0 1 0 0 0 1 0 0 1 1 1 0 0 0 1 0 0 0 1 1 0 1 0 0 1 0 0 1 0 0 0 1 1 1 0 1 1 1 0 1 1 1 0 1 1 1 0 1 0 0 1 0 0 1 1 1 1 0 1 0 0 0 0 0 1 0 0 0 1 0 1 1 1 1 0 0 1 0 0 0 0 0 0 0 1 1 1 1 0 0 1 0 0 1 1 0 0 1 0 0 0 1 0 0 0 0 0 0 1 0 1 0 1 0 0 0 1 0 1 0 0 1 0 0 0 0 1 0 0 0 0 0 0 0 0 0 0 1 0 0 0 0 0 0 1 0 0 0 0 0 0 1 0 0 0 1 0 0 0 0 1 0 0 1 0 0 0 1 0 0 0 1 0 0 0 0 1 0 1 0 0 1 0 0 1 0 0 0 0 1 0 1 0 0 0 0 1 0 0 0 0 0 0 1 0 0 0 0 0 0 0 1 0 1 0 1 0 1 0 1 0 1 1 0 1 0 0 0 0 0 0 1 0 0 0 0 1 1 1 1 0 0 0 1 0 0 0 0 0 1 0 0 0 0 1 0 0 1 0 1 0 0 0 1 1 0 1 0 1 0 0 0 0 0 1 1 0 0 1 0 0 0 1 1 0 1 0 0 1 0 0 0 1 1 1 0 1 1 0 1 1 0 0 0 0 0 0 1 0 1 0 0 1 1 0 0 0 0 1 1 0 0 0 0 0 1 1 0 0 1 0 0 1 0 1 0 1 0 0 0 0 0 0 1 1 1 1 1 0 0 1 1 0 1 1 0 1 0 1 0 0 0 0 0 0 0 1 0 1 0 0 1 0 1 0 0 1 1 0 0 0 1 0 0 0 1 0 0 0 0 0 0 0 0 0 1 0 0 0 0 0 0 0 0 0 0 1 0 1 0 0 1 0 0 0 0 0 0 0 0 0 0 0 1 1 0 0 0 1 1 1 0 0 0 1 0 0 1 0 0 0 0 0 1 1 1 1 0 0 0 0 0 0 0 1 0 0 1 0 1 0 1 1 0 0 0 0 1 1 1 0 0 0 1 0 1 1 0 0 1 0 0 0 0 0 0 1 1 0 1 0 0 1 0 0 0 1 1 1 1 0 0 0 1 0 0 0 0 0 0 0 1 1 1 0 0 0 0 0 0 0 1 0 0 0 1 0 1 0 0 0 0 1 1 0 0 1 0 0 1 1 0 0 0 0 0 0 0 1 1 0 0 0 1 0 0 0 0 0 0 0 1 1 0 0 0 0 0 0 0 0 0 0 0 0 1 0 0 0 0 0 1 0 0 0 1 1 0 1 0 0 1 0 0 1 0 1 0 1 0 0 0 1 0 0 0 0 0 0 0 0 0 0 0 0 0 1 1 0 0 1 1 1 0 0 0 1 0 0 1 0 0 0 1 0 0 0 0 1 1 1 0 0 1 1 0 0 0 0 1 0 0 0 1 1 0 0 1 0 0 1 1 0 0 1 1 0 1 0 1 0 0 0 0 1 0 0 1 0 1 0 0 1 0 0 1 0 0 1 0 0 1 1 0 1 1 1 0 1 1 0 1 0 0 0 0 0 0 1 0 0 0 0 1 1 0 0 0 0 0 1 0 1 1 0 1 0 1 0 0 1 0 0 0 1 1 0 0 0 0 0 0 0 0 1 0 0 0 0 0 0 0 1 0 1 0 0 0 1 1 0 1 0 0 0 0 1 1 1 1 0 0 0 0 1 0 0 0 0 1 1 1 0 0 1 1 1 1 0 1 0 0 0 0 0 1 1 0 0 1 1 0 0 1 0 0 0 0 0 0 0 0 0 1 0 1 0 0 0 0 1 0 1 1 0 0 1 0 0 1 0 1 0 1 1 0 0 0 0 0 0 1 0 1 1 1 0 0 0 0 0 1 0 1 1 1 0 1 0 1 1 0 1 1 0 0 1 0 0 1 1 0 0 1 0 0 1 0 0 0 0 0 0 0 0 1 0 1 0 0 1 0 0 0 0 1 0 0 0 0 0 1 1 1 1 0 0 1 0 1 0 0 0 1 1 0 0 1 1 0 1 1 1 0 0 0 0 0 0 1 1 0 1 0 0 1 0 0 1 0 0 0 1 0 0 0 1 0 0 1 0 1 0 0 0 1 0 1 0 0 1 1
53 1 1 1 0 1 0 1 1 0 1 0 1 0 1 0 1 0 0 1 1 0 1 0 1 0 0 0 0 0 1 0 0 0 1 1 0 1 1 0 0 1 1 1 0 0 1 0 1 0 1 0 0 0 0 0 0 0 0 0 1 1 0 0 0 0 1 1 0 0 1 1 0 1 0 0 0 0 0 1 0 1 0 1 1 0 1 1 0 1 1 0 1 1 1 1 1 1 0 1 1 0 1 0 0 1 0 0 1 1 0 1 0 0 1 0 1 1 0 0 0 1 1 0 1 0 0 1 0 1 0 0 0 0 1 1 1 0 0 1 1 1 1 1 1 1 0 1 1 1 1 0 1 1 0 0 1 0 1 0 1 1 0 1 1 1 1 0 0 1 0 1 1 1 1 0 1 0 0 1 1 1 0 1 0 0 1 1 0 0 1 1 1 1 1 0 1 0 0 1 1 0 1 1 0 0 0 0 1 1 0 1 1 0 1 0 0 1 1 1 0 0 0 1 1 1 0 1 1 1 0 1 0 1 1 0 0 1 0 1 0 0 0 1 0 0 0 1 0 1 1 1 0 1 1 0 1 0 1 0 0 1 0 1 1 0 1 0 1 1 0 1 1 0 0 1 0 1 1 1 1 0 0 0 0 0 0 0 0 1 1 0 0 0 1 1 1 1 0 1 1 1 1 0 0 0 1 0 1 0 1 0 1 1 0 1 0 1 1 1 0 0 1 0 1 1 1 0 0 1 1 1 1 0 1 1 0 0 1 0 1 0 0 1 1 1 1 0 1 1 0 0 1 1 0 1 0 0 1 0 0 1 1 0 1 0 0 0 1 1 0 0 1 1 0 0 0 0 1 1 0 0 0 1 1 1 0 1 1 1 0 1 1 0 0 0 0 1 0 0 1 1 1 0 0 0 0 1 1 0 1 1 0 1 0 1 0 0 0 0 0 0 0 0 0 0 0 1 0 0 0 0 0 1 1 0 0 1 0 0 0 0 1 0 1 1 1 0 1 0 1 0 1 0 1 0 0 0 0 1 1 0 1 0 0 1 1 1 1 0 0 0 0 1 1 0 1 1 0 0 1 0 0 1 0 1 0 1 0 1 1 1 1 0 1 0 0 0 1 1 1 0 1 0 1 1 0 1 0 0 0 0 0 0 1 1 1 1 0 0 1 1 0 1 0 1 1 1 1 0 0 1 0 0 1 1 0 0 1 1 0 0 0 1 1 0 1 1 0 0 0 0 0 1 0 0 0 1 0 1 1 0 1 0 0 0 0 1 1 0 0 1 0 1 0 1 0 1 1 1 1 0 1 0 1 1 1 1 0 1 1 1 1 1 1 1 0 1 0 0 0 1 0 1 0 1 0 0 1 0 0 0 1 1 0 1 0 1 1 1 1 0 0 0 0 1 1 1 0 1 1 1 1 1 0 0 1 1 1 0 1 1 0 0 0 1 1 1 0 0 1 0 1 0 1 1 1 0 0 0 0 0 0 0 1 1 1 0 0 1 0 0 1 0 1 1 0 0 0 0 1 0 0 0 0 0 1 0 1 1 0 1 0 1 0 1 0 0 0 1 1 1 1 0 0 1 0 1 0 0 0 0 1 1 0 1 1 0 1 0 1 0 1 0 1 1 1 1 0 0 0 0 0 0 0 0 0 1 0 0 1 0 0 0 1 0 1 1 1 0 1 0 1 0 1 1 0 1 0 1 1 0 0 1 0 1 0 1 1 1 0 1 1 0 1 1 1 1 1 1 0 1 0 1 1 1 1 1 0 1 0 0 1 0 1 1 0 1 1 1 1 1 1 0 1 1 1 0 0 0 0 1 0 0 0 0 1 0 1 0 0 1 0 1 0 1 1 1 0 0 0 0 1 1 1 1 0 0 1 0 1 1 0 1 0 1 0 0 1 0 1 0 0 0 0 1 1 1 0 1 0 0 1 1 0 1 1 0 0 1 1 0 0 0 0 0 1 0 1 1 1 0 0 0 0 0 1 0 0 1 1 1 1 1 1 1 0 0 0 1 1 1 1 1 1 0 0 1 1 1 0 1 0 1 1 1 1 0 0 1 1 0 1 1 0 0 1 1 0 1 1 1 1 0 0 0 1 1 0 1 1 1 1 1 1 1 0 0 1 1 1 1 1 1 1 0 1 1 1 1 0 0 0 1 0 0 0 1 1 1 0 0 1 0 1 1 0 1 1 0 1 0 1 0 1 1 1 0 0 1 1 1 1 1 0 1 1 1 1 1 1 0 0 1 1 0 0 0 1 1 0 0 0 1 0 1 1 0 0 1 0 0 0 0 0 0 0 1 0 0 0 1 0 1 0 0 0 1 0 0 1 1 0 0 1 0 0 1 1 0 0 1 0 0 0 1 0 1 1 0 1 0 0 1 0 0 1 0 1 1 0 1 1 0 0 0 0 0 1 0 0 0 1 0 0 1 0 0 1 1 1 1 1 0 0 0 1 1 0 0 1 1 1 0 0 0 1 0 0 1 0 1 0 1 1 0 0 1 1 0 0 1 1 1 0 1 0 1 0 0 1 0 0 1 1 1 1 0 1 0 0 1 1 0 0 1 0 1 0 1 1 0 0 0 0 1 0 1 1 0 1 0 1 1 0 0 0 1 0 0 0 0 0 1 0 0 0 1 1 1 0 0 1 1 0 0 1 1 0 1 1 1 1 1 1 1 1 1 0 1 0 1 0 1 1 0 1 0 0 0 1 0 1 1 0 1 0 1 0 0 1 1 1 0 0 0 0 0 0 0 0 1 1 0 1 0 0 1 0 0 0 1 0 1 0 0 1 0 0 1 0 0 1 1 0 0 0 1 0 1 1 0 1 1 1 1 1 1 1 0 0 1 0 1 1 0 1 0 1 1 0 1 1 1 1 1 0 0 0 0 1 1 0 1 0 1 0 1 0 0 1 1 0 0 0 0 0 0 1 1 1 1 1 1 0 0 1 0 0 1 0 1 1 0 1 0 0 0 1 1 1 0 1 1 0 1 0 1 1 0 0 1 0 1 0 0 0
54 1 1 1 0 1 0 1 1 1 1 0 1 0 1 1 1 0 0 1 1 0 1 1 1 0 1 0 0 1 1 0 0 1 0 1 0 1 1 0 0 1 1 1 1 0 1 0 1 0 1 0 0 0 1 1 1 1 1 0 1 1 1 0 0 0 1 1 1 0 1 1 0 1 0 1 0 0 1 1 1 1 0 1 1 1 1 1 0 1 1 1 1 1 1 1 1 1 0 1 1 1 1 1 0 1 0 0 1 1 0 1 0 0 1 0 1 1 0 0 1 1 1 0 1 0 0 1 1 1 0 0 0 0 1 1 1 0 0 1 1 1 1 1 1 1 0 1 1 1 1 0 1 1 0 0 1 0 1 0 1 1 0 1 1 1 1 0 1 1 0 1 1 1 1 0 1 1 0 1 1 1 0 1 0 1 1 1 0 0 1 1 1 1 1 0 1 1 0 1 1 0 1 1 0 0 0 1 1 1 0 1 1 0 1 0 0 1 1 1 1 0 0 1 1 1 0 1 1 1 0 1 0 1 1 1 0 1 0 1 0 1 0 1 0 0 1 1 1 1 1 1 1 1 1 1 1 0 1 0 1 1 1 1 1 1 1 1 1 1 0 1 1 0 0 1 0 1 1 1 1 0 0 1 0 1 0 0 1 1 1 0 0 0 1 1 1 1 0 1 1 1 1 0 0 0 1 0 1 0 1 0 1 1 0 1 0 1 1 1 1 0 1 1 1 1 1 1 0 1 1 1 1 1 1 1 0 1 1 0 1 1 0 1 1 1 1 0 1 1 0 1 1 1 0 1 0 0 1 0 0 1 1 0 1 1 1 0 1 1 0 0 1 1 0 0 1 0 1 1 1 0 1 1 1 1 0 1 1 1 0 1 1 0 0 0 1 1 1 0 1 1 1 0 0 1 0 1 1 0 1 1 0 1 1 1 0 0 0 1 0 0 0 1 0 0 0 1 0 0 0 1 0 1 1 0 1 1 0 0 0 0 1 0 1 1 1 1 1 0 1 1 1 0 1 0 0 0 0 1 1 0 1 1 1 1 1 1 1 0 0 0 0 1 1 0 1 1 0 0 1 1 0 1 1 1 0 1 1 1 1 1 1 0 1 0 1 0 1 1 1 0 1 0 1 1 0 1 1 1 1 0 1 1 1 1 1 1 1 1 1 1 0 1 1 1 1 1 1 0 1 1 1 1 1 1 0 1 1 1 0 1 1 1 1 0 1 1 0 1 1 1 0 1 1 1 0 1 1 1 1 0 1 0 1 1 0 1 1 0 1 1 1 1 0 1 0 1 1 1 1 0 1 1 1 1 1 1 0 1 1 1 1 1 1 1 0 1 0 1 0 1 0 1 0 1 0 0 1 0 1 1 1 1 1 1 0 1 1 1 1 0 0 0 0 1 1 1 0 1 1 1 1 1 0 1 1 1 1 0 1 1 0 1 0 1 1 1 0 0 1 0 1 0 1 1 1 1 1 0 0 1 1 0 1 1 1 0 0 1 0 1 1 0 1 1 1 0 0 0 1 0 0 1 0 0 1 1 1 1 1 1 0 1 0 1 1 0 0 1 1 1 1 0 0 1 1 1 1 1 0 0 1 1 0 1 1 0 1 0 1 0 1 1 1 1 1 1 0 0 0 0 0 1 1 0 0 1 0 0 1 0 1 0 1 1 1 1 1 1 1 0 1 0 1 1 0 1 0 1 1 0 0 1 1 1 0 1 1 1 0 1 1 1 1 1 1 1 1 1 0 1 1 1 1 1 1 1 1 1 1 0 1 0 1 1 0 1 1 1 1 1 1 1 1 1 1 1 0 0 1 1 1 0 0 0 1 1 1 0 1 1 0 1 1 1 1 1 0 0 0 0 1 1 1 1 1 1 1 0 1 1 0 1 0 1 0 0 1 1 1 1 0 0 0 1 1 1 0 1 0 0 1 1 0 1 1 1 1 1 1 0 0 1 0 1 1 0 1 1 1 0 0 0 0 1 1 1 0 1 1 1 1 1 1 1 0 0 0 1 1 1 1 1 1 1 0 1 1 1 0 1 0 1 1 1 1 0 0 1 1 0 1 1 0 0 1 1 1 1 1 1 1 0 0 1 1 1 0 1 1 1 1 1 1 1 0 0 1 1 1 1 1 1 1 1 1 1 1 1 0 1 1 1 1 1 0 1 1 1 0 0 1 0 1 1 0 1 1 0 1 0 1 0 1 1 1 0 1 1 1 1 1 1 1 1 1 1 1 1 1 0 0 1 1 0 0 0 1 1 1 0 1 1 0 1 1 1 0 1 1 1 1 0 0 0 1 1 0 0 1 1 1 1 0 1 1 1 0 0 1 1 0 1 1 0 0 1 1 0 0 1 0 1 0 1 1 1 1 0 1 1 0 1 0 1 1 0 1 1 0 1 1 0 1 1 0 0 1 0 0 0 1 0 0 1 0 1 1 1 1 1 1 0 1 1 1 1 0 0 1 1 1 1 1 0 1 0 0 1 0 1 0 1 1 0 1 1 1 0 0 1 1 1 1 1 1 1 1 0 1 1 0 1 1 1 1 0 1 0 1 1 1 0 0 1 0 1 1 1 1 0 0 0 0 1 1 1 1 0 1 1 1 1 0 0 0 1 1 0 0 0 0 1 0 1 1 1 1 1 0 0 1 1 0 0 1 1 0 1 1 1 1 1 1 1 1 1 0 1 0 1 1 1 1 0 1 0 0 1 1 0 1 1 0 1 0 1 0 0 1 1 1 1 1 1 0 1 0 0 0 1 1 1 1 1 0 1 0 0 0 1 0 1 0 0 1 0 0 1 1 0 1 1 0 0 1 1 0 1 1 0 1 1 1 1 1 1 1 1 0 1 0 1 1 0 1 1 1 1 0 1 1 1 1 1 0 0 0 0 1 1 0 1 0 1 1 1 0 0 1 1 0 0 1 0 0 0 1 1 1 1 1 1 0 0 1 0 1 1 0 1 1 0 1 1 1 0 1 1 1 0 1 1 0 1 0 1 1 1 0 1 0 1 1 0 0
55 0 0 0 0 0 0 0 0 1 0 0 0 0 0 1 0 0 0 0 0 0 0 1 0 0 1 0 0 1 0 0 0 0 0 0 0 0 0 0 0 0 0 0 1 0 0 0 0 0 0 0 0 0 1 1 1 1 0 0 0 0 1 0 0 0 0 0 1 0 0 0 0 0 0 1 0 0 1 0 1 0 0 0 0 1 0 0 0 0 0 1 0 0 0 0 0 0 0 0 0 1 0 1 0 0 0 0 0 0 0 0 0 0 0 0 0 0 0 0 1 0 0 0 0 0 0 0 1 0 0 0 0 0 0 0 0 0 0 0 0 0 0 0 0 0 0 0 0 0 0 0 0 0 0 0 0 0 0 0 0 0 0 0 0 0 0 0 1 0 0 0 0 0 0 0 0 1 0 0 0 0 0 0 0 1 0 0 0 0 0 0 0 0 0 0 0 1 0 0 0 0 0 0 0 0 0 1 0 0 0 0 0 0 0 0 0 0 0 0 1 0 0 0 0 0 0 0 0 0 0 0 0 0 0 1 0 0 0 0 0 1 0 0 0 0 1 0 1 0 0 0 1 0 0 1 0 0 0 0 1 0 1 0 0 1 0 1 0 0 0 0 0 0 0 0 0 0 0 0 0 0 0 1 0 1 0 0 1 0 0 0 0 0 0 0 0 0 0 0 0 0 0 0 0 0 0 0 0 0 0 0 0 0 0 0 0 0 0 0 1 0 0 1 0 0 0 1 0 0 0 0 0 1 0 0 0 1 0 0 0 1 0 0 0 0 0 0 0 0 0 1 0 0 0 0 0 0 0 0 0 0 0 0 0 0 1 0 0 0 0 0 0 0 0 0 1 0 0 0 1 0 1 0 0 0 0 0 0 0 0 0 0 0 0 0 1 0 1 0 0 0 0 0 0 1 0 0 0 0 0 0 0 0 1 0 0 0 0 1 0 0 0 1 0 0 0 0 0 0 0 1 0 0 0 0 1 0 0 0 0 0 0 0 0 0 0 1 0 0 0 1 0 0 0 0 0 0 0 0 0 0 0 0 1 0 0 0 0 0 0 0 0 0 0 0 0 0 0 0 0 1 0 0 1 0 0 0 1 0 0 0 0 0 0 0 1 0 0 0 0 0 0 0 0 0 0 0 1 1 1 0 1 1 0 0 0 0 1 1 0 0 0 0 1 0 0 0 0 0 1 0 1 1 0 0 0 1 0 0 0 0 1 0 0 0 0 0 0 1 1 1 0 0 1 1 0 0 1 0 0 0 0 0 1 1 0 0 0 0 1 0 1 0 0 0 0 0 0 0 0 0 0 1 0 0 0 0 0 0 0 0 0 0 0 0 0 0 0 1 0 0 0 0 0 0 0 0 0 0 1 1 0 0 1 0 0 0 0 0 0 0 0 0 0 0 0 0 0 0 0 0 0 0 0 1 0 0 0 0 0 0 0 1 0 0 0 0 0 0 0 0 0 0 0 0 0 0 1 0 0 1 0 0 0 0 0 0 0 0 0 1 0 0 0 0 1 0 0 0 0 0 0 1 0 0 0 1 0 0 1 0 0 0 0 0 1 0 0 0 0 0 0 0 0 0 1 0 1 1 0 0 0 0 0 0 0 0 0 0 0 0 0 1 0 0 0 0 0 0 0 0 0 1 0 0 0 0 0 0 0 0 1 0 0 1 0 0 0 1 0 0 0 0 0 0 0 0 0 0 0 0 0 0 1 0 0 0 0 0 0 0 0 1 0 0 0 0 0 0 0 0 1 0 0 0 0 0 1 0 1 0 0 0 0 0 0 0 0 0 0 0 0 1 0 0 0 1 0 0 1 0 1 0 0 0 0 1 0 0 1 0 0 0 1 0 0 0 0 0 0 0 0 0 0 0 1 1 0 0 0 0 0 0 0 0 0 0 0 1 0 1 0 0 0 0 0 0 0 0 0 0 0 0 0 0 0 1 1 0 0 0 0 1 0 1 0 0 0 0 0 0 0 0 0 1 0 1 0 0 0 0 0 0 0 0 0 0 0 0 0 0 0 0 0 1 0 0 0 0 0 0 0 0 0 0 0 0 0 0 0 0 0 0 0 0 0 0 1 0 0 0 0 0 0 1 0 0 0 0 0 0 0 0 0 0 0 0 0 0 0 0 0 0 0 1 0 0 0 0 0 0 1 0 1 1 0 0 0 0 0 0 0 0 0 0 0 0 0 0 0 0 0 0 0 0 0 0 1 0 0 0 0 0 1 0 0 0 0 0 0 0 0 0 0 0 0 0 0 0 1 0 1 0 0 0 0 1 0 0 1 1 1 0 0 0 1 0 0 0 1 0 1 0 0 1 1 0 0 0 0 0 0 1 0 0 0 0 0 0 0 0 0 1 0 0 1 0 0 0 0 1 0 0 0 1 0 0 0 0 0 0 0 0 1 1 0 0 0 0 0 0 0 0 0 0 0 1 0 0 0 0 0 0 1 1 0 0 0 0 0 0 0 1 1 0 0 0 0 0 0 0 0 0 0 0 1 0 0 0 0 0 0 0 1 0 1 0 1 0 0 1 0 0 0 0 0 0 0 0 1 0 0 0 0 0 0 0 1 0 0 0 0 0 0 0 1 0 0 0 0 1 0 0 0 0 0 0 1 0 0 0 0 0 0 1 1 0 0 0 0 0 0 0 0 0 0 0 0 0 0 0 0 0 0 0 0 0 0 0 0 0 1 0 0 0 0 0 0 1 0 0 0 0 0 0 0 0 0 0 0 0 0 1 1 1 0 1 0 0 0 0 0 1 0 1 0 0 0 0 0 0 0 0 0 0 0 0 0 0 1 0 0 0 0 0 1 0 0 0 0 0 0 0 0 0 0 0 0 1 0 0 0 0 0 0 0 1 0 0 0 0 0 0 0 0 0 0 0 0 0 0 0 0 0 0 1 0 0 0 0 0 0 0 1 0 0 0 0 0 0 0 0 0 0 0 0 0 1 0 0 0 0 0 0 1 1 0 0 0 0 0 0 0 0 0 0 0 0 1 0 0 0 0 1 0 0
56 1 1 1 0 1 0 1 1 1 1 0 1 0 1 1 1 0 0 1 1 0 1 1 1 0 1 0 0 1 1 0 0 0 1 1 0 1 1 0 0 1 1 1 1 0 1 0 1 0 1 0 0 0 1 1 1 1 1 0 1 1 1 0 0 0 1 1 1 0 1 1 0 1 0 1 0 0 1 1 1 1 0 1 1 1 1 1 0 1 1 1 1 1 1 1 1 1 0 1 1 1 1 1 0 1 0 0 1 1 0 1 0 0 1 0 1 1 0 0 1 1 1 0 1 0 0 1 1 1 0 0 0 0 1 1 1 0 0 1 1 1 1 1 1 1 0 1 1 1 1 0 1 1 0 0 1 0 1 0 1 1 0 1 1 1 1 0 1 1 0 1 1 1 1 0 1 1 0 1 1 1 0 1 0 1 1 1 0 0 1 1 1 1 1 0 1 1 0 1 1 0 1 1 0 0 0 1 1 1 0 1 1 0 1 0 0 1 1 1 1 0 0 1 1 1 0 1 1 1 0 1 0 1 1 1 0 1 0 1 0 1 0 1 0 0 1 1 1 1 1 1 1 1 1 1 1 0 1 0 1 1 1 1 1 1 1 1 1 1 0 1 1 0 0 1 0 1 1 1 1 0 0 1 0 1 0 0 1 1 1 0 0 0 1 1 1 1 0 1 1 1 1 0 0 0 1 0 1 0 1 0 1 1 0 1 0 1 1 1 1 0 1 1 1 1 1 1 0 1 1 1 1 1 1 1 0 1 1 0 1 1 0 1 1 1 1 0 1 1 0 1 1 1 0 1 0 0 1 0 0 1 1 0 1 1 1 0 1 1 0 0 1 1 0 0 1 0 1 1 1 0 1 1 1 1 0 1 1 1 0 1 1 0 0 0 1 1 1 0 1 1 1 0 0 1 0 1 1 0 1 1 0 1 1 1 0 0 0 1 0 0 0 1 0 0 0 1 0 0 0 1 0 1 1 0 1 1 0 0 0 0 1 0 1 1 1 1 1 0 1 1 1 0 1 0 0 0 0 1 1 0 1 1 1 1 1 1 1 0 0 0 0 1 1 0 1 1 0 0 1 1 0 1 1 1 0 1 1 1 1 1 1 0 1 0 1 0 1 1 1 0 1 0 1 1 0 1 1 1 1 0 1 1 1 1 1 1 1 1 1 1 0 1 1 1 1 1 1 0 1 1 1 1 1 1 0 1 1 1 0 1 1 1 1 0 1 1 0 1 1 1 0 1 1 1 0 1 1 1 1 0 1 0 1 1 0 1 1 0 1 1 1 1 0 1 0 1 1 1 1 0 1 1 1 1 1 1 0 1 1 1 1 1 1 1 0 1 0 1 0 1 0 1 0 1 0 0 1 0 1 1 1 1 1 1 0 1 1 1 1 0 0 0 0 1 1 1 0 1 1 1 1 1 0 1 1 1 1 0 1 1 0 1 0 1 1 1 0 0 1 0 1 0 1 1 1 1 1 0 0 1 1 0 1 1 1 0 0 1 0 1 1 0 1 1 1 0 0 0 1 0 0 1 0 0 1 1 1 1 1 1 0 1 0 1 1 0 0 1 1 1 1 0 0 1 1 1 1 1 0 0 1 1 0 1 1 0 1 0 1 0 1 1 1 1 1 1 0 0 0 0 0 1 1 0 0 1 0 0 1 0 1 0 1 1 1 1 1 1 1 0 1 0 1 1 0 1 0 1 1 0 0 1 1 1 0 1 1 1 0 1 1 1 1 1 1 1 1 1 0 1 1 1 1 1 1 1 1 1 1 0 1 0 1 1 0 1 1 1 1 1 1 1 1 1 1 1 0 0 1 1 1 0 0 0 1 1 1 0 1 1 0 1 1 1 1 1 0 0 0 0 1 1 1 1 1 1 1 0 1 1 0 1 0 1 0 0 1 1 1 1 0 0 0 1 1 1 0 1 0 0 1 1 0 1 1 1 1 1 1 0 0 1 0 1 1 0 1 1 1 0 0 0 0 1 1 1 0 1 1 1 1 1 1 1 0 0 0 1 1 1 1 1 1 1 0 1 1 1 0 1 0 1 1 1 1 0 0 1 1 0 1 1 0 0 1 1 1 1 1 1 1 0 0 1 1 1 0 1 1 1 1 1 1 1 0 0 1 1 1 1 1 1 1 1 1 1 1 1 0 1 1 1 1 1 0 1 1 1 0 0 1 0 1 1 0 1 1 0 1 0 1 0 1 1 1 0 1 1 1 1 1 1 1 1 1 1 1 1 1 0 0 1 1 0 0 0 1 1 1 0 1 1 0 1 1 1 0 1 1 1 1 0 0 0 1 1 0 0 1 1 1 1 0 1 1 1 0 0 1 1 0 1 1 0 0 1 1 0 0 1 0 1 0 1 1 1 1 0 1 1 0 1 0 1 1 0 1 1 0 1 1 0 1 1 0 0 1 0 0 0 1 0 0 1 0 1 1 1 1 1 1 0 1 1 1 1 0 0 1 1 1 1 1 0 1 0 0 1 0 1 0 1 1 0 1 1 1 0 0 1 1 1 1 1 1 1 1 0 1 1 0 1 1 1 1 0 1 0 1 1 1 0 0 1 0 1 1 1 1 0 0 0 0 1 1 1 1 0 1 1 1 1 0 0 0 1 1 0 0 0 0 1 0 1 1 1 1 1 0 0 1 1 0 0 1 1 0 1 1 1 1 1 1 1 1 1 0 1 0 1 1 1 1 0 1 0 0 1 1 0 1 1 0 1 0 1 0 0 1 1 1 1 1 1 0 1 0 0 0 1 1 1 1 1 0 1 0 0 0 1 0 1 0 0 1 0 0 1 1 0 1 1 0 0 1 1 0 1 1 0 1 1 1 1 1 1 1 1 0 1 0 1 1 0 1 1 1 1 0 1 1 1 1 1 0 0 0 0 1 1 0 1 0 1 1 1 0 0 1 1 0 0 1 0 0 0 1 1 1 1 1 1 0 0 1 0 1 1 0 1 1 0 1 1 1 0 1 1 1 0 1 1 0 1 0 1 1 1 0 1 0 1 1 0 0
57 0 0 0 1 0 1 0 0 0 0 1 0 1 0 0 0 1 1 0 0 1 0 0 0 1 0 1 1 0 0 1 1 1 0 0 1 0 0 1 1 0 0 0 0 1 0 1 0 1 0 1 1 1 0 0 0 0 0 1 0 0 0 1 1 1 0 0 0 1 0 0 1 0 1 0 1 1 0 0 0 0 1 0 0 0 0 0 1 0 0 0 0 0 0 0 0 0 1 0 0 0 0 0 1 0 1 1 0 0 1 0 1 1 0 1 0 0 1 1 0 0 0 1 0 1 1 0 0 0 1 1 1 1 0 0 0 1 1 0 0 0 0 0 0 0 1 0 0 0 0 1 0 0 1 1 0 1 0 1 0 0 1 0 0 0 0 1 0 0 1 0 0 0 0 1 0 0 1 0 0 0 1 0 1 0 0 0 1 1 0 0 0 0 0 1 0 0 1 0 0 1 0 0 1 1 1 0 0 0 1 0 0 1 0 1 1 0 0 0 0 1 1 0 0 0 1 0 0 0 1 0 1 0 0 0 1 0 1 0 1 0 1 0 1 1 0 0 0 0 0 0 0 0 0 0 0 1 0 1 0 0 0 0 0 0 0 0 0 0 1 0 0 1 1 0 1 0 0 0 0 1 1 0 1 0 1 1 0 0 0 1 1 1 0 0 0 0 1 0 0 0 0 1 1 1 0 1 0 1 0 1 0 0 1 0 1 0 0 0 0 1 0 0 0 0 0 0 1 0 0 0 0 0 0 0 1 0 0 1 0 0 1 0 0 0 0 1 0 0 1 0 0 0 1 0 1 1 0 1 1 0 0 1 0 0 0 1 0 0 1 1 0 0 1 1 0 1 0 0 0 1 0 0 0 0 1 0 0 0 1 0 0 1 1 1 0 0 0 1 0 0 0 1 1 0 1 0 0 1 0 0 1 0 0 0 1 1 1 0 1 1 1 0 1 1 1 0 1 1 1 0 1 0 0 1 0 0 1 1 1 1 0 1 0 0 0 0 0 1 0 0 0 1 0 1 1 1 1 0 0 1 0 0 0 0 0 0 0 1 1 1 1 0 0 1 0 0 1 1 0 0 1 0 0 0 1 0 0 0 0 0 0 1 0 1 0 1 0 0 0 1 0 1 0 0 1 0 0 0 0 1 0 0 0 0 0 0 0 0 0 0 1 0 0 0 0 0 0 1 0 0 0 0 0 0 1 0 0 0 1 0 0 0 0 1 0 0 1 0 0 0 1 0 0 0 1 0 0 0 0 1 0 1 0 0 1 0 0 1 0 0 0 0 1 0 1 0 0 0 0 1 0 0 0 0 0 0 1 0 0 0 0 0 0 0 1 0 1 0 1 0 1 0 1 0 1 1 0 1 0 0 0 0 0 0 1 0 0 0 0 1 1 1 1 0 0 0 1 0 0 0 0 0 1 0 0 0 0 1 0 0 1 0 1 0 0 0 1 1 0 1 0 1 0 0 0 0 0 1 1 0 0 1 0 0 0 1 1 0 1 0 0 1 0 0 0 1 1 1 0 1 1 0 1 1 0 0 0 0 0 0 1 0 1 0 0 1 1 0 0 0 0 1 1 0 0 0 0 0 1 1 0 0 1 0 0 1 0 1 0 1 0 0 0 0 0 0 1 1 1 1 1 0 0 1 1 0 1 1 0 1 0 1 0 0 0 0 0 0 0 1 0 1 0 0 1 0 1 0 0 1 1 0 0 0 1 0 0 0 1 0 0 0 0 0 0 0 0 0 1 0 0 0 0 0 0 0 0 0 0 1 0 1 0 0 1 0 0 0 0 0 0 0 0 0 0 0 1 1 0 0 0 1 1 1 0 0 0 1 0 0 1 0 0 0 0 0 1 1 1 1 0 0 0 0 0 0 0 1 0 0 1 0 1 0 1 1 0 0 0 0 1 1 1 0 0 0 1 0 1 1 0 0 1 0 0 0 0 0 0 1 1 0 1 0 0 1 0 0 0 1 1 1 1 0 0 0 1 0 0 0 0 0 0 0 1 1 1 0 0 0 0 0 0 0 1 0 0 0 1 0 1 0 0 0 0 1 1 0 0 1 0 0 1 1 0 0 0 0 0 0 0 1 1 0 0 0 1 0 0 0 0 0 0 0 1 1 0 0 0 0 0 0 0 0 0 0 0 0 1 0 0 0 0 0 1 0 0 0 1 1 0 1 0 0 1 0 0 1 0 1 0 1 0 0 0 1 0 0 0 0 0 0 0 0 0 0 0 0 0 1 1 0 0 1 1 1 0 0 0 1 0 0 1 0 0 0 1 0 0 0 0 1 1 1 0 0 1 1 0 0 0 0 1 0 0 0 1 1 0 0 1 0 0 1 1 0 0 1 1 0 1 0 1 0 0 0 0 1 0 0 1 0 1 0 0 1 0 0 1 0 0 1 0 0 1 1 0 1 1 1 0 1 1 0 1 0 0 0 0 0 0 1 0 0 0 0 1 1 0 0 0 0 0 1 0 1 1 0 1 0 1 0 0 1 0 0 0 1 1 0 0 0 0 0 0 0 0 1 0 0 1 0 0 0 0 1 0 1 0 0 0 1 1 0 1 0 0 0 0 1 1 1 1 0 0 0 0 1 0 0 0 0 1 1 1 0 0 1 1 1 1 0 1 0 0 0 0 0 1 1 0 0 1 1 0 0 1 0 0 0 0 0 0 0 0 0 1 0 1 0 0 0 0 1 0 1 1 0 0 1 0 0 1 0 1 0 1 1 0 0 0 0 0 0 1 0 1 1 1 0 0 0 0 0 1 0 1 1 1 0 1 0 1 1 0 1 1 0 0 1 0 0 1 1 0 0 1 0 0 1 0 0 0 0 0 0 0 0 1 0 1 0 0 1 0 0 0 0 1 0 0 0 0 0 1 1 1 1 0 0 1 0 1 0 0 0 1 1 0 0 1 1 0 1 1 1 0 0 0 0 0 0 1 1 0 1 0 0 1 0 0 1 0 0 0 1 0 0 0 1 0 0 1 0 1 0 0 0 1 0 1 0 0 1 1
58 1 1 1 0 1 0 1 1 1 1 0 1 0 1 1 1 0 0 1 1 0 1 1 1 0 1 0 0 1 1 0 0 1 0 1 0 1 1 0 0 1 1 1 1 0 1 0 1 0 1 0 0 0 1 1 1 1 1 0 1 1 1 0 0 0 1 1 1 0 1 1 0 1 0 1 0 0 1 1 1 1 0 1 1 1 1 1 0 1 1 1 1 1 1 1 1 1 0 1 1 1 1 1 0 1 0 0 1 1 0 1 0 0 1 0 1 1 0 0 1 1 1 0 1 0 0 1 1 1 0 0 0 0 1 1 1 0 0 1 1 1 1 1 1 1 0 1 1 1 1 0 1 1 0 0 1 0 1 0 1 1 0 1 1 1 1 0 1 1 0 1 1 1 1 0 1 1 0 1 1 1 0 1 0 1 1 1 0 0 1 1 1 1 1 0 1 1 0 1 1 0 1 1 0 0 0 1 1 1 0 1 1 0 1 0 0 1 1 1 1 0 0 1 1 1 0 1 1 1 0 1 0 1 1 1 0 1 0 1 0 1 0 1 0 0 1 1 1 1 1 1 1 1 1 1 1 0 1 0 1 1 1 1 1 1 1 1 1 1 0 1 1 0 0 1 0 1 1 1 1 0 0 1 0 1 0 0 1 1 1 0 0 0 1 1 1 1 0 1 1 1 1 0 0 0 1 0 1 0 1 0 1 1 0 1 0 1 1 1 1 0 1 1 1 1 1 1 0 1 1 1 1 1 1 1 0 1 1 0 1 1 0 1 1 1 1 0 1 1 0 1 1 1 0 1 0 0 1 0 0 1 1 0 1 1 1 0 1 1 0 0 1 1 0 0 1 0 1 1 1 0 1 1 1 1 0 1 1 1 0 1 1 0 0 0 1 1 1 0 1 1 1 0 0 1 0 1 1 0 1 1 0 1 1 1 0 0 0 1 0 0 0 1 0 0 0 1 0 0 0 1 0 1 1 0 1 1 0 0 0 0 1 0 1 1 1 1 1 0 1 1 1 0 1 0 0 0 0 1 1 0 1 1 1 1 1 1 1 0 0 0 0 1 1 0 1 1 0 0 1 1 0 1 1 1 0 1 1 1 1 1 1 0 1 0 1 0 1 1 1 0 1 0 1 1 0 1 1 1 1 0 1 1 1 1 1 1 1 1 1 1 0 1 1 1 1 1 1 0 1 1 1 1 1 1 0 1 1 1 0 1 1 1 1 0 1 1 0 1 1 1 0 1 1 1 0 1 1 1 1 0 1 0 1 1 0 1 1 0 1 1 1 1 0 1 0 1 1 1 1 0 1 1 1 1 1 1 0 1 1 1 1 1 1 1 0 1 0 1 0 1 0 1 0 1 0 0 1 0 1 1 1 1 1 1 0 1 1 1 1 0 0 0 0 1 1 1 0 1 1 1 1 1 0 1 1 1 1 0 1 1 0 1 0 1 1 1 0 0 1 0 1 0 1 1 1 1 1 0 0 1 1 0 1 1 1 0 0 1 0 1 1 0 1 1 1 0 0 0 1 0 0 1 0 0 1 1 1 1 1 1 0 1 0 1 1 0 0 1 1 1 1 0 0 1 1 1 1 1 0 0 1 1 0 1 1 0 1 0 1 0 1 1 1 1 1 1 0 0 0 0 0 1 1 0 0 1 0 0 1 0 1 0 1 1 1 1 1 1 1 0 1 0 1 1 0 1 0 1 1 0 0 1 1 1 0 1 1 1 0 1 1 1 1 1 1 1 1 1 0 1 1 1 1 1 1 1 1 1 1 0 1 0 1 1 0 1 1 1 1 1 1 1 1 1 1 1 0 0 1 1 1 0 0 0 1 1 1 0 1 1 0 1 1 1 1 1 0 0 0 0 1 1 1 1 1 1 1 0 1 1 0 1 0 1 0 0 1 1 1 1 0 0 0 1 1 1 0 1 0 0 1 1 0 1 1 1 1 1 1 0 0 1 0 1 1 0 1 1 1 0 0 0 0 1 1 1 0 1 1 1 1 1 1 1 0 0 0 1 1 1 1 1 1 1 0 1 1 1 0 1 0 1 1 1 1 0 0 1 1 0 1 1 0 0 1 1 1 1 1 1 1 0 0 1 1 1 0 1 1 1 1 1 1 1 0 0 1 1 1 1 1 1 1 1 1 1 1 1 0 1 1 1 1 1 0 1 1 1 0 0 1 0 1 1 0 1 1 0 1 0 1 0 1 1 1 0 1 1 1 1 1 1 1 1 1 1 1 1 1 0 0 1 1 0 0 0 1 1 1 0 1 1 0 1 1 1 0 1 1 1 1 0 0 0 1 1 0 0 1 1 1 1 0 1 1 1 0 0 1 1 0 1 1 0 0 1 1 0 0 1 0 1 0 1 1 1 1 0 1 1 0 1 0 1 1 0 1 1 0 1 1 0 1 1 0 0 1 0 0 0 1 0 0 1 0 1 1 1 1 1 1 0 1 1 1 1 0 0 1 1 1 1 1 0 1 0 0 1 0 1 0 1 1 0 1 1 1 0 0 1 1 1 1 1 1 1 1 0 1 1 0 1 1 1 1 0 1 0 1 1 1 0 0 1 0 1 1 1 1 0 0 0 0 1 1 1 1 0 1 1 1 1 0 0 0 1 1 0 0 0 0 1 0 1 1 1 1 1 0 0 1 1 0 0 1 1 0 1 1 1 1 1 1 1 1 1 0 1 0 1 1 1 1 0 1 0 0 1 1 0 1 1 0 1 0 1 0 0 1 1 1 1 1 1 0 1 0 0 0 1 1 1 1 1 0 1 0 0 0 1 0 1 0 0 1 0 0 1 1 0 1 1 0 0 1 1 0 1 1 0 1 1 1 1 1 1 1 1 0 1 0 1 1 0 1 1 1 1 0 1 1 1 1 1 0 0 0 0 1 1 0 1 0 1 1 1 0 0 1 1 0 0 1 0 0 0 1 1 1 1 1 1 0 0 1 0 1 1 0 1 1 0 1 1 1 0 1 1 1 0 1 1 0 1 0 1 1 1 0 1 0 1 1 0 0
59 1 1 1 1 1 1 1 1 0 1 1 1 1 1 0 1 1 1 1 1 1 1 0 1 1 0 1 1 0 1 1 1 1 1 1 1 1 1 1 1 1 1 1 0 1 1 1 1 1 1 1 1 1 0 0 0 0 0 1 1 1 0 1 1 1 1 1 0 1 1 1 1 1 1 0 1 1 0 1 0 1 1 1 1 0 1 1 1 1 1 0 1 1 1 1 1 1 1 1 1 0 1 0 1 1 1 1 1 1 1 1 1 1 1 1 1 1 1 1 0 1 1 1 1 1 1 1 0 1 1 1 1 1 1 1 1 1 1 1 1 1 1 1 1 1 1 1 1 1 1 1 1 1 1 1 1 1 1 1 1 1 1 1 1 1 1 1 0 1 1 1 1 1 1 1 1 0 1 1 1 1 1 1 1 0 1 1 1 1 1 1 1 1 1 1 1 0 1 1 1 1 1 1 1 1 1 0 1 1 1 1 1 1 1 1 1 1 1 1 0 1 1 1 1 1 1 1 1 1 1 1 1 1 1 0 1 1 1 1 1 0 1 1 1 1 0 1 0 1 1 1 0 1 1 0 1 1 1 1 0 1 0 1 1 0 1 0 1 1 1 1 1 1 1 1 1 1 1 1 1 1 1 0 1 0 1 1 0 1 1 1 1 1 1 1 1 1 1 1 1 1 1 1 1 1 1 1 1 1 1 1 1 1 1 1 1 1 1 1 0 1 1 0 1 1 1 0 1 1 1 1 1 0 1 1 1 0 1 1 1 0 1 1 1 1 1 1 1 1 1 0 1 1 1 1 1 1 1 1 1 1 1 1 1 0 0 1 1 1 1 1 1 1 1 1 0 1 1 1 0 1 0 1 1 1 1 1 1 1 1 1 1 1 1 1 0 1 0 1 1 1 1 1 1 0 1 1 1 1 1 1 1 1 0 1 1 1 1 0 1 1 1 0 1 1 1 1 1 1 1 0 1 1 1 1 0 1 1 1 1 1 1 1 1 1 1 0 1 1 1 0 1 1 1 1 1 1 1 1 1 1 1 0 0 1 1 1 1 1 1 1 1 1 1 1 1 1 1 1 1 0 1 1 0 1 1 1 0 1 1 1 1 1 1 1 0 1 1 1 1 1 1 1 1 1 1 1 0 0 0 1 0 0 1 1 1 1 0 0 1 1 1 1 0 1 1 1 1 1 0 1 0 0 1 1 1 0 1 1 1 0 0 1 1 1 1 1 1 0 0 0 1 1 0 0 1 1 0 1 1 1 1 1 0 0 1 1 1 1 0 1 0 1 1 1 1 1 1 1 1 1 1 0 1 1 1 1 1 1 1 1 1 1 1 1 1 1 1 0 1 1 1 1 1 1 1 1 1 1 0 0 1 1 0 1 1 1 1 1 1 1 1 1 1 1 1 1 1 1 1 1 1 1 1 0 1 1 1 1 1 1 1 0 1 1 1 1 1 1 1 1 1 1 1 1 1 0 0 1 1 0 0 1 1 1 1 1 1 1 1 0 1 1 1 1 0 1 1 1 1 1 1 0 1 1 1 0 1 1 0 1 1 1 1 1 0 1 1 1 1 1 1 1 1 1 0 1 0 0 1 1 1 1 1 1 1 1 1 1 1 1 1 0 1 1 1 1 1 1 1 1 1 0 0 1 1 1 1 1 1 1 0 1 1 0 1 1 1 0 1 1 1 1 1 1 1 1 1 1 1 1 1 1 0 1 1 1 1 1 1 1 1 0 1 1 1 1 1 1 1 1 0 1 1 1 1 1 0 1 0 1 1 1 1 1 1 1 1 1 1 1 1 0 1 1 1 0 1 1 0 1 0 1 1 1 1 0 1 1 0 1 1 1 0 1 1 1 1 1 1 1 1 1 1 1 0 0 1 1 1 1 1 1 1 1 1 1 1 0 1 0 1 1 1 1 1 1 1 1 1 1 1 1 1 1 1 0 0 1 1 1 1 0 1 0 1 1 1 1 1 1 1 1 1 0 1 0 1 1 1 1 1 1 1 1 1 1 1 1 1 1 1 1 1 0 1 1 1 1 1 1 1 1 1 1 1 1 1 1 1 1 1 1 1 1 1 1 0 1 1 1 1 1 1 0 1 1 1 1 1 1 1 1 1 1 1 1 1 1 1 1 1 1 1 0 1 1 1 1 1 0 0 1 0 0 1 1 1 1 1 1 1 1 1 1 1 1 1 1 1 1 1 1 1 1 1 1 0 1 1 1 1 1 0 1 1 1 1 1 1 1 1 1 1 1 1 1 1 1 0 1 0 1 1 1 1 0 1 1 0 0 0 1 1 1 0 1 1 1 0 1 0 1 1 0 0 1 1 1 1 1 1 0 1 1 1 1 1 1 1 1 1 0 1 1 0 1 1 1 1 0 1 1 1 0 1 1 1 1 1 1 1 1 0 0 1 1 1 1 1 1 1 1 1 1 1 0 1 1 1 1 1 1 0 0 1 1 1 1 1 1 1 0 0 1 1 1 1 1 1 1 1 1 1 1 0 1 1 1 1 1 1 1 0 1 0 1 0 1 1 0 1 1 1 1 1 1 1 1 0 1 1 1 1 1 1 1 0 1 1 1 1 1 1 1 0 1 1 1 1 0 1 1 1 1 1 1 0 1 1 1 1 1 1 0 0 1 1 1 1 1 1 1 1 1 1 1 1 1 1 1 1 1 1 1 1 1 1 1 1 1 0 1 1 1 1 1 1 0 1 1 1 1 1 1 1 1 1 1 1 1 1 0 0 0 1 0 1 1 1 1 1 0 1 0 1 1 1 1 1 1 1 1 1 1 1 1 1 1 0 1 1 1 1 1 0 1 1 1 1 1 1 1 1 1 1 1 1 0 1 1 1 1 1 1 1 0 1 1 1 1 1 1 1 1 1 1 1 1 1 1 1 1 1 1 0 1 1 1 1 1 1 1 0 1 1 1 1 1 1 1 1 1 1 1 1 1 0 1 1 1 1 1 1 0 0 1 1 1 1 1 1 1 1 1 1 1 1 0 1 1 1 1 0 1 1
60 0 0 0 1 0 1 0 0 1 0 1 0 1 0 1 0 1 1 0 0 1 0 1 0 1 1 1 1 1 0 1 1 0 1 0 1 0 0 1 1 0 0 0 1 1 0 1 0 1 0 1 1 1 1 1 1 1 1 1 0 0 1 1 1 1 0 0 1 1 0 0 1 0 1 1 1 1 1 0 1 0 1 0 0 1 0 0 1 0 0 1 0 0 0 0 0 0 1 0 0 1 0 1 1 0 1 1 0 0 1 0 1 1 0 1 0 0 1 1 1 0 0 1 0 1 1 0 1 0 1 1 1 1 0 0 0 1 1 0 0 0 0 0 0 0 1 0 0 0 0 1 0 0 1 1 0 1 0 1 0 0 1 0 0 0 0 1 1 0 1 0 0 0 0 1 0 1 1 0 0 0 1 0 1 1 0 0 1 1 0 0 0 0 0 1 0 1 1 0 0 1 0 0 1 1 1 1 0 0 1 0 0 1 0 1 1 0 0 0 1 1 1 0 0 0 1 0 0 0 1 0 1 0 0 1 1 0 1 0 1 1 1 0 1 1 1 0 1 0 0 0 1 0 0 1 0 1 0 1 1 0 1 0 0 1 0 1 0 0 1 0 0 1 1 0 1 0 0 0 0 1 1 1 1 1 1 1 1 0 0 1 1 1 0 0 0 0 1 0 0 0 0 1 1 1 0 1 0 1 0 1 0 0 1 0 1 0 0 0 1 1 0 1 0 0 0 1 1 0 0 0 0 1 0 0 1 1 0 1 0 1 1 0 0 0 0 1 0 0 1 1 0 0 1 0 1 1 0 1 1 0 0 1 0 1 1 1 0 0 1 1 0 0 1 1 1 1 0 0 1 1 1 0 0 0 1 0 0 0 1 0 0 1 1 1 1 0 1 1 0 0 0 1 1 1 1 0 0 1 0 0 1 0 1 0 1 1 1 1 1 1 1 1 1 1 1 0 1 1 1 1 1 0 0 1 1 0 1 1 1 1 0 1 0 0 0 1 0 1 0 1 0 1 0 1 1 1 1 0 0 1 0 1 1 0 0 0 0 1 1 1 1 0 0 1 0 0 1 1 0 1 1 0 1 0 1 0 1 0 0 0 0 1 0 1 1 1 0 0 0 1 0 1 0 0 1 0 1 1 1 1 1 1 0 0 0 0 1 1 0 0 1 0 1 0 0 0 0 1 1 0 1 1 0 0 1 1 0 0 1 1 1 0 0 1 0 0 1 1 1 1 1 0 1 1 1 0 1 0 0 1 0 1 1 1 1 0 0 1 1 0 1 0 1 0 1 0 0 0 0 1 0 1 0 0 0 0 1 0 0 0 0 0 0 0 1 0 1 1 1 0 1 0 1 0 1 1 0 1 1 1 0 0 1 0 1 0 0 0 0 1 1 1 1 0 0 0 1 0 0 0 0 0 1 1 0 0 0 1 0 0 1 1 1 0 0 0 1 1 0 1 0 1 0 0 0 1 1 1 1 1 1 1 0 0 0 1 1 0 1 1 0 1 0 0 1 1 1 1 0 1 1 1 1 1 0 1 0 0 1 0 1 0 1 0 1 1 1 0 0 0 0 1 1 0 1 0 1 1 1 1 0 0 1 0 0 1 0 1 0 1 0 1 0 0 0 0 1 1 1 1 1 1 1 1 1 0 1 1 0 1 1 1 0 1 0 0 0 1 0 1 0 1 0 0 1 0 1 0 0 1 1 0 1 0 1 0 0 0 1 0 0 1 0 0 0 0 0 0 1 0 1 0 0 0 0 0 1 0 1 1 0 1 0 0 1 0 0 0 0 0 0 1 0 0 0 1 1 1 1 0 1 1 1 1 0 1 0 1 1 0 1 0 1 0 0 0 1 1 1 1 0 0 0 0 1 1 0 1 0 0 1 0 1 0 1 1 0 1 0 1 1 1 1 0 0 0 1 0 1 1 0 0 1 0 0 1 1 0 0 1 1 1 1 1 0 1 0 0 0 1 1 1 1 1 0 1 1 0 0 0 0 0 0 0 1 1 1 0 0 0 0 0 0 1 1 0 0 0 1 0 1 0 0 0 0 1 1 0 0 1 0 0 1 1 0 0 1 0 0 0 0 1 1 1 0 0 1 0 0 0 0 0 0 0 1 1 0 0 0 0 0 0 0 1 0 0 0 0 1 1 1 0 1 1 1 0 0 0 1 1 0 1 0 0 1 0 0 1 0 1 0 1 0 0 0 1 1 0 0 0 0 0 1 0 0 0 0 0 0 1 1 0 0 1 1 1 0 0 1 1 1 0 1 0 0 1 1 0 1 1 1 1 1 1 1 0 1 1 1 0 1 0 1 1 1 0 1 1 0 0 1 1 0 1 1 0 0 1 1 0 1 1 1 0 1 0 0 1 0 1 1 0 1 1 0 1 0 0 1 0 0 1 1 1 1 1 0 1 1 1 0 1 1 0 1 1 0 0 0 0 0 1 1 1 0 0 1 1 0 0 0 1 1 1 0 1 1 0 1 0 1 0 0 1 1 0 0 1 1 0 0 0 1 0 1 0 1 1 0 1 1 0 0 0 0 1 0 1 1 0 0 1 1 0 1 0 1 0 0 1 1 1 1 0 1 0 0 1 0 1 0 0 1 1 1 0 1 1 1 1 1 0 1 1 1 0 0 0 1 1 0 0 1 1 0 0 1 0 0 0 0 0 0 0 0 0 1 0 1 0 1 0 0 1 0 1 1 1 0 1 0 0 1 0 1 0 1 1 0 0 0 1 1 1 1 1 1 1 1 0 0 1 0 1 1 0 1 1 1 0 1 0 1 1 0 1 1 0 1 1 0 0 1 1 1 0 1 0 0 1 0 0 0 0 0 0 0 1 1 0 1 0 0 1 0 1 0 0 1 0 0 0 0 0 1 1 1 1 0 0 1 0 1 0 1 0 1 1 0 0 1 1 1 1 1 1 0 0 0 0 0 0 1 1 0 1 1 0 1 0 0 1 0 1 1 1 0 0 0 1 0 0 1 0 1 0 0 1 1 0 1 0 1 1 1
61 0 0 0 1 0 1 0 0 0 0 1 0 1 0 0 0 1 1 0 0 1 0 0 0 1 0 1 1 0 0 1 1 0 0 0 1 0 0 1 1 0 0 0 0 1 0 1 0 1 0 1 1 1 0 0 0 0 0 1 0 0 0 1 1 1 0 0 0 1 0 0 1 0 1 0 1 1 0 0 0 0 1 0 0 0 0 0 1 0 0 0 0 0 0 0 0 0 1 0 0 0 0 0 1 0 1 1 0 0 1 0 1 1 0 1 0 0 1 1 0 0 0 1 0 1 1 0 0 0 1 1 1 1 0 0 0 1 1 0 0 0 0 0 0 0 1 0 0 0 0 1 0 0 1 1 0 1 0 1 0 0 1 0 0 0 0 1 0 0 1 0 0 0 0 1 0 0 1 0 0 0 1 0 1 0 0 0 1 1 0 0 0 0 0 1 0 0 1 0 0 1 0 0 1 1 1 0 0 0 1 0 0 1 0 1 1 0 0 0 0 1 1 0 0 0 1 0 0 0 1 0 1 0 0 0 1 0 1 0 1 0 1 0 1 1 0 0 0 0 0 0 0 0 0 0 0 1 0 1 0 0 0 0 0 0 0 0 0 0 1 0 0 1 1 0 1 0 0 0 0 1 1 0 1 0 1 1 0 0 0 1 1 1 0 0 0 0 1 0 0 0 0 1 1 1 0 1 0 1 0 1 0 0 1 0 1 0 0 0 0 1 0 0 0 0 0 0 1 0 0 0 0 0 0 0 1 0 0 1 0 0 1 0 0 0 0 1 0 0 1 0 0 0 1 0 1 1 0 1 1 0 0 1 0 0 0 1 0 0 1 1 0 0 1 1 0 1 0 0 0 1 0 0 0 0 1 0 0 0 1 0 0 1 1 1 0 0 0 1 0 0 0 1 1 0 1 0 0 1 0 0 1 0 0 0 1 1 1 0 1 1 1 0 1 1 1 0 1 1 1 0 1 0 0 1 0 0 1 1 1 1 0 1 0 0 0 0 0 1 0 0 0 1 0 1 1 1 1 0 0 1 0 0 0 0 0 0 0 1 1 1 1 0 0 1 0 0 1 1 0 0 1 0 0 0 1 0 0 0 0 0 0 1 0 1 0 1 0 0 0 1 0 1 0 0 1 0 0 0 0 1 0 0 0 0 0 0 0 0 0 0 1 0 0 0 0 0 0 1 0 0 0 0 0 0 1 0 0 0 1 0 0 0 0 1 0 0 1 0 0 0 1 0 0 0 1 0 0 0 0 1 0 1 0 0 1 0 0 1 0 0 0 0 1 0 1 0 0 0 0 1 0 0 0 0 0 0 1 0 0 0 0 0 0 0 1 0 1 0 1 0 1 0 1 0 1 1 0 1 0 0 0 0 0 0 1 0 0 0 0 1 1 1 1 0 0 0 1 0 0 0 0 0 1 0 0 0 0 1 0 0 1 0 1 0 0 0 1 1 0 1 0 1 0 0 0 0 0 1 1 0 0 1 0 0 0 1 1 0 1 0 0 1 0 0 0 1 1 1 0 1 1 0 1 1 0 0 0 0 0 0 1 0 1 0 0 1 1 0 0 0 0 1 1 0 0 0 0 0 1 1 0 0 1 0 0 1 0 1 0 1 0 0 0 0 0 0 1 1 1 1 1 0 0 1 1 0 1 1 0 1 0 1 0 0 0 0 0 0 0 1 0 1 0 0 1 0 1 0 0 1 1 0 0 0 1 0 0 0 1 0 0 0 0 0 0 0 0 0 1 0 0 0 0 0 0 0 0 0 0 1 0 1 0 0 1 0 0 0 0 0 0 0 0 0 0 0 1 1 0 0 0 1 1 1 0 0 0 1 0 0 1 0 0 0 0 0 1 1 1 1 0 0 0 0 0 0 0 1 0 0 1 0 1 0 1 1 0 0 0 0 1 1 1 0 0 0 1 0 1 1 0 0 1 0 0 0 0 0 0 1 1 0 1 0 0 1 0 0 0 1 1 1 1 0 0 0 1 0 0 0 0 0 0 0 1 1 1 0 0 0 0 0 0 0 1 0 0 0 1 0 1 0 0 0 0 1 1 0 0 1 0 0 1 1 0 0 0 0 0 0 0 1 1 0 0 0 1 0 0 0 0 0 0 0 1 1 0 0 0 0 0 0 0 0 0 0 0 0 1 0 0 0 0 0 1 0 0 0 1 1 0 1 0 0 1 0 0 1 0 1 0 1 0 0 0 1 0 0 0 0 0 0 0 0 0 0 0 0 0 1 1 0 0 1 1 1 0 0 0 1 0 0 1 0 0 0 1 0 0 0 0 1 1 1 0 0 1 1 0 0 0 0 1 0 0 0 1 1 0 0 1 0 0 1 1 0 0 1 1 0 1 0 1 0 0 0 0 1 0 0 1 0 1 0 0 1 0 0 1 0 0 1 0 0 1 1 0 1 1 1 0 1 1 0 1 0 0 0 0 0 0 1 0 0 0 0 1 1 0 0 0 0 0 1 0 1 1 0 1 0 1 0 0 1 0 0 0 1 1 0 0 0 0 0 0 0 0 1 0 0 1 0 0 0 0 1 0 1 0 0 0 1 1 0 1 0 0 0 0 1 1 1 1 0 0 0 0 1 0 0 0 0 1 1 1 0 0 1 1 1 1 0 1 0 0 0 0 0 1 1 0 0 1 1 0 0 1 0 0 0 0 0 0 0 0 0 1 0 1 0 0 0 0 1 0 1 1 0 0 1 0 0 1 0 1 0 1 1 0 0 0 0 0 0 1 0 1 1 1 0 0 0 0 0 1 0 1 1 1 0 1 0 1 1 0 1 1 0 0 1 0 0 1 1 0 0 1 0 0 1 0 0 0 0 0 0 0 0 1 0 1 0 0 1 0 0 0 0 1 0 0 0 0 0 1 1 1 1 0 0 1 0 1 0 0 0 1 1 0 0 1 1 0 1 1 1 0 0 0 0 0 0 1 1 0 1 0 0 1 0 0 1 0 0 0 1 0 0 0 1 0 0 1 0 1 0 0 0 1 0 1 0 0 1 1
62 1 1 1 0 1 0 1 1 0 1 0 1 0 1 0 1 0 0 1 1 0 1 0 1 0 0 0 0 0 1 0 0 1 0 1 0 1 1 0 0 1 1 1 0 0 1 0 1 0 1 0 0 0 0 0 0 0 0 0 1 1 0 0 0 0 1 1 0 0 1 1 0 1 0 0 0 0 0 1 0 1 0 1 1 0 1 1 0 1 1 0 1 1 1 1 1 1 0 1 1 0 1 0 0 1 0 0 1 1 0 1 0 0 1 0 1 1 0 0 0 1 1 0 1 0 0 1 0 1 0 0 0 0 1 1 1 0 0 1 1 1 1 1 1 1 0 1 1 1 1 0 1 1 0 0 1 0 1 0 1 1 0 1 1 1 1 0 0 1 0 1 1 1 1 0 1 0 0 1 1 1 0 1 0 0 1 1 0 0 1 1 1 1 1 0 1 0 0 1 1 0 1 1 0 0 0 0 1 1 0 1 1 0 1 0 0 1 1 1 0 0 0 1 1 1 0 1 1 1 0 1 0 1 1 0 0 1 0 1 0 0 0 1 0 0 0 1 0 1 1 1 0 1 1 0 1 0 1 0 0 1 0 1 1 0 1 0 1 1 0 1 1 0 0 1 0 1 1 1 1 0 0 0 0 0 0 0 0 1 1 0 0 0 1 1 1 1 0 1 1 1 1 0 0 0 1 0 1 0 1 0 1 1 0 1 0 1 1 1 0 0 1 0 1 1 1 0 0 1 1 1 1 0 1 1 0 0 1 0 1 0 0 1 1 1 1 0 1 1 0 0 1 1 0 1 0 0 1 0 0 1 1 0 1 0 0 0 1 1 0 0 1 1 0 0 0 0 1 1 0 0 0 1 1 1 0 1 1 1 0 1 1 0 0 0 0 1 0 0 1 1 1 0 0 0 0 1 1 0 1 1 0 1 0 1 0 0 0 0 0 0 0 0 0 0 0 1 0 0 0 0 0 1 1 0 0 1 0 0 0 0 1 0 1 1 1 0 1 0 1 0 1 0 1 0 0 0 0 1 1 0 1 0 0 1 1 1 1 0 0 0 0 1 1 0 1 1 0 0 1 0 0 1 0 1 0 1 0 1 1 1 1 0 1 0 0 0 1 1 1 0 1 0 1 1 0 1 0 0 0 0 0 0 1 1 1 1 0 0 1 1 0 1 0 1 1 1 1 0 0 1 0 0 1 1 0 0 1 1 0 0 0 1 1 0 1 1 0 0 0 0 0 1 0 0 0 1 0 1 1 0 1 0 0 0 0 1 1 0 0 1 0 1 0 1 0 1 1 1 1 0 1 0 1 1 1 1 0 1 1 1 1 1 1 1 0 1 0 0 0 1 0 1 0 1 0 0 1 0 0 0 1 1 0 1 0 1 1 1 1 0 0 0 0 1 1 1 0 1 1 1 1 1 0 0 1 1 1 0 1 1 0 0 0 1 1 1 0 0 1 0 1 0 1 1 1 0 0 0 0 0 0 0 1 1 1 0 0 1 0 0 1 0 1 1 0 0 0 0 1 0 0 0 0 0 1 0 1 1 0 1 0 1 0 1 0 0 0 1 1 1 1 0 0 1 0 1 0 0 0 0 1 1 0 1 1 0 1 0 1 0 1 0 1 1 1 1 0 0 0 0 0 0 0 0 0 1 0 0 1 0 0 0 1 0 1 1 1 0 1 0 1 0 1 1 0 1 0 1 1 0 0 1 0 1 0 1 1 1 0 1 1 0 1 1 1 1 1 1 0 1 0 1 1 1 1 1 0 1 0 0 1 0 1 1 0 1 1 1 1 1 1 0 1 1 1 0 0 0 0 1 0 0 0 0 1 0 1 0 0 1 0 1 0 1 1 1 0 0 0 0 1 1 1 1 0 0 1 0 1 1 0 1 0 1 0 0 1 0 1 0 0 0 0 1 1 1 0 1 0 0 1 1 0 1 1 0 0 1 1 0 0 0 0 0 1 0 1 1 1 0 0 0 0 0 1 0 0 1 1 1 1 1 1 1 0 0 0 1 1 1 1 1 1 0 0 1 1 1 0 1 0 1 1 1 1 0 0 1 1 0 1 1 0 0 1 1 0 1 1 1 1 0 0 0 1 1 0 1 1 1 1 1 1 1 0 0 1 1 1 1 1 1 1 0 1 1 1 1 0 0 0 1 0 0 0 1 1 1 0 0 1 0 1 1 0 1 1 0 1 0 1 0 1 1 1 0 0 1 1 1 1 1 0 1 1 1 1 1 1 0 0 1 1 0 0 0 1 1 0 0 0 1 0 1 1 0 0 1 0 0 0 0 0 0 0 1 0 0 0 1 0 1 0 0 0 1 0 0 1 1 0 0 1 0 0 1 1 0 0 1 0 0 0 1 0 1 1 0 1 0 0 1 0 0 1 0 1 1 0 1 1 0 0 0 0 0 1 0 0 0 1 0 0 1 0 0 1 1 1 1 1 0 0 0 1 1 0 0 1 1 1 0 0 0 1 0 0 1 0 1 0 1 1 0 0 1 1 0 0 1 1 1 0 1 0 1 0 0 1 0 0 1 1 1 1 0 1 0 0 1 1 0 0 1 0 1 0 1 1 0 0 0 0 1 0 1 1 0 1 0 1 1 0 0 0 1 0 0 0 0 0 1 0 0 0 1 1 1 0 0 1 1 0 0 1 1 0 1 1 1 1 1 1 1 1 1 0 1 0 1 0 1 1 0 1 0 0 0 1 0 1 1 0 1 0 1 0 0 1 1 1 0 0 0 0 0 0 0 0 1 1 0 1 0 0 1 0 0 0 1 0 1 0 0 1 0 0 1 0 0 1 1 0 0 0 1 0 1 1 0 1 1 1 1 1 1 1 0 0 1 0 1 1 0 1 0 1 1 0 1 1 1 1 1 0 0 0 0 1 1 0 1 0 1 0 1 0 0 1 1 0 0 0 0 0 0 1 1 1 1 1 1 0 0 1 0 0 1 0 1 1 0 1 0 0 0 1 1 1 0 1 1 0 1 0 1 1 0 0 1 0 1 0 0 0
63 0 0 0 1 0 1 0 0 0 0 1 0 1 0 0 0 1 1 0 0 1 0 0 0 1 0 1 1 0 0 1 1 1 0 0 1 0 0 1 1 0 0 0 0 1 0 1 0 1 0 1 1 1 0 0 0 0 0 1 0 0 0 1 1 1 0 0 0 1 0 0 1 0 1 0 1 1 0 0 0 0 1 0 0 0 0 0 1 0 0 0 0 0 0 0 0 0 1 0 0 0 0 0 1 0 1 1 0 0 1 0 1 1 0 1 0 0 1 1 0 0 0 1 0 1 1 0 0 0 1 1 1 1 0 0 0 1 1 0 0 0 0 0 0 0 1 0 0 0 0 1 0 0 1 1 0 1 0 1 0 0 1 0 0 0 0 1 0 0 1 0 0 0 0 1 0 0 1 0 0 0 1 0 1 0 0 0 1 1 0 0 0 0 0 1 0 0 1 0 0 1 0 0 1 1 1 0 0 0 1 0 0 1 0 1 1 0 0 0 0 1 1 0 0 0 1 0 0 0 1 0 1 0 0 0 1 0 1 0 1 0 1 0 1 1 0 0 0 0 0 0 0 0 0 0 0 1 0 1 0 0 0 0 0 0 0 0 0 0 1 0 0 1 1 0 1 0 0 0 0 1 1 0 1 0 1 1 0 0 0 1 1 1 0 0 0 0 1 0 0 0 0 1 1 1 0 1 0 1 0 1 0 0 1 0 1 0 0 0 0 1 0 0 0 0 0 0 1 0 0 0 0 0 0 0 1 0 0 1 0 0 1 0 0 0 0 1 0 0 1 0 0 0 1 0 1 1 0 1 1 0 0 1 0 0 0 1 0 0 1 1 0 0 1 1 0 1 0 0 0 1 0 0 0 0 1 0 0 0 1 0 0 1 1 1 0 0 0 1 0 0 0 1 1 0 1 0 0 1 0 0 1 0 0 0 1 1 1 0 1 1 1 0 1 1 1 0 1 1 1 0 1 0 0 1 0 0 1 1 1 1 0 1 0 0 0 0 0 1 0 0 0 1 0 1 1 1 1 0 0 1 0 0 0 0 0 0 0 1 1 1 1 0 0 1 0 0 1 1 0 0 1 0 0 0 1 0 0 0 0 0 0 1 0 1 0 1 0 0 0 1 0 1 0 0 1 0 0 0 0 1 0 0 0 0 0 0 0 0 0 0 1 0 0 0 0 0 0 1 0 0 0 0 0 0 1 0 0 0 1 0 0 0 0 1 0 0 1 0 0 0 1 0 0 0 1 0 0 0 0 1 0 1 0 0 1 0 0 1 0 0 0 0 1 0 1 0 0 0 0 1 0 0 0 0 0 0 1 0 0 0 0 0 0 0 1 0 1 0 1 0 1 0 1 0 1 1 0 1 0 0 0 0 0 0 1 0 0 0 0 1 1 1 1 0 0 0 1 0 0 0 0 0 1 1 0 0 0 1 0 0 1 0 1 0 0 0 1 1 0 1 0 1 0 0 0 0 0 1 1 0 0 1 0 0 0 1 1 0 1 0 0 1 0 0 0 1 1 1 0 1 1 0 1 1 0 0 0 0 0 0 1 0 1 0 0 1 1 0 0 0 0 1 1 0 0 0 0 0 1 1 0 0 1 0 0 1 0 1 0 1 0 0 0 0 0 0 1 1 1 1 1 0 0 1 1 0 1 1 0 1 0 1 0 0 0 0 0 0 0 1 0 1 0 0 1 0 1 0 0 1 1 0 0 0 1 0 0 0 1 0 0 0 0 0 0 0 0 0 1 0 0 0 0 0 0 0 0 0 0 1 0 1 0 0 1 0 0 0 0 0 0 0 0 0 0 0 1 1 0 0 0 1 1 1 0 0 0 1 0 0 1 0 0 0 0 0 1 1 1 1 0 0 0 0 0 0 0 1 0 0 1 0 1 0 1 1 0 0 0 0 1 1 1 0 0 0 1 0 1 1 0 0 1 0 0 0 0 0 0 1 1 0 1 0 0 1 0 0 0 1 1 1 1 0 0 0 1 0 0 0 0 0 0 0 1 1 1 0 0 0 0 0 0 0 1 0 0 0 1 0 1 0 0 0 0 1 1 0 0 1 0 0 1 1 0 0 0 0 0 0 0 1 1 0 0 0 1 0 0 0 0 0 0 0 1 1 0 0 0 0 0 0 0 0 0 0 0 0 1 0 0 0 0 0 1 0 0 0 1 1 0 1 0 0 1 0 0 1 0 1 0 1 0 0 0 1 0 0 0 0 0 0 0 0 0 0 0 0 0 1 1 0 0 1 1 1 0 0 0 1 0 0 1 0 0 0 1 0 0 0 0 1 1 1 0 0 1 1 0 0 0 0 1 0 0 0 1 1 0 0 1 0 0 1 1 0 0 1 1 0 1 0 1 0 0 0 0 1 0 0 1 0 1 0 0 1 0 0 1 0 0 1 0 0 1 1 0 1 1 1 0 1 1 0 1 0 0 0 0 0 0 1 0 0 0 0 1 1 0 0 0 0 0 1 0 1 1 0 1 0 1 0 0 1 0 0 0 1 1 0 0 0 0 0 0 0 0 1 0 0 1 0 0 0 0 1 0 1 0 0 0 1 1 0 1 0 0 0 0 1 1 1 1 0 0 0 0 1 0 0 0 0 1 1 1 0 0 1 1 1 1 0 1 0 0 0 0 0 1 1 0 0 1 1 0 0 1 0 0 0 0 0 0 0 0 0 1 0 1 0 0 0 0 1 0 1 1 0 0 1 0 0 1 0 1 0 1 1 0 0 0 0 0 0 1 0 1 1 1 0 0 0 0 0 1 0 1 1 1 0 1 0 1 1 0 1 1 0 0 1 0 0 1 1 0 0 1 0 0 1 0 0 0 0 0 0 0 0 1 0 1 0 0 1 0 0 0 0 1 0 0 0 0 0 1 1 1 1 0 0 1 0 1 0 0 0 1 1 0 0 1 1 0 1 1 1 0 0 0 0 0 0 1 1 0 1 0 0 1 0 0 1 0 0 0 1 0 0 0 1 0 0 1 0 1 0 0 0 1 0 1 0 0 1 1
64 1 1 1 0 1 0 1 1 0 1 0 1 0 1 0 1 0 0 1 1 0 1 0 1 0 0 0 0 0 1 0 0 0 1 1 0 1 1 0 0 1 1 1 0 0 1 0 1 0 1 0 0 0 0 0 0 0 0 0 1 1 0 0 0 0 1 1 0 0 1 1 0 1 0 0 0 0 0 1 0 1 0 1 1 0 1 1 0 1 1 0 1 1 1 1 1 1 0 1 1 0 1 0 0 1 0 0 1 1 0 1 0 0 1 0 1 1 0 0 0 1 1 0 1 0 0 1 0 1 0 0 0 0 1 1 1 0 0 1 1 1 1 1 1 1 0 1 1 1 1 0 1 1 0 0 1 0 1 0 1 1 0 1 1 1 1 0 0 1 0 1 1 1 1 0 1 0 0 1 1 1 0 1 0 0 1 1 0 0 1 1 1 1 1 0 1 0 0 1 1 0 1 1 0 0 0 0 1 1 0 1 1 0 1 0 0 1 1 1 0 0 0 1 1 1 0 1 1 1 0 1 0 1 1 0 0 1 0 1 0 0 0 1 0 0 0 1 0 1 1 1 0 1 1 0 1 0 1 0 0 1 0 1 1 0 1 0 1 1 0 1 1 0 0 1 0 1 1 1 1 0 0 0 0 0 0 0 0 1 1 0 0 0 1 1 1 1 0 1 1 1 1 0 0 0 1 0 1 0 1 0 1 1 0 1 0 1 1 1 0 0 1 0 1 1 1 0 0 1 1 1 1 0 1 1 0 0 1 0 1 0 0 1 1 1 1 0 1 1 0 0 1 1 0 1 0 0 1 0 0 1 1 0 1 0 0 0 1 1 0 0 1 1 0 0 0 0 1 1 0 0 0 1 1 1 0 1 1 1 0 1 1 0 0 0 0 1 0 0 1 1 1 0 0 0 0 1 1 0 1 1 0 1 0 1 0 0 0 0 0 0 0 0 0 0 0 1 0 0 0 0 0 1 1 0 0 1 0 0 0 0 1 0 1 1 1 0 1 0 1 0 1 0 1 0 0 0 0 1 1 0 1 0 0 1 1 1 1 0 0 0 0 1 1 0 1 1 0 0 1 0 0 1 0 1 0 1 0 1 1 1 1 0 1 0 0 0 1 1 1 0 1 0 1 1 0 1 0 0 0 0 0 0 1 1 1 1 0 0 1 1 0 1 0 1 1 1 1 0 0 1 0 0 1 1 0 0 1 1 0 0 0 1 1 0 1 1 0 0 0 0 0 1 0 0 0 1 0 1 1 0 1 0 0 0 0 1 1 0 0 1 0 1 0 1 0 1 1 1 1 0 1 0 1 1 1 1 0 1 1 1 1 1 1 1 0 1 0 0 0 1 0 1 0 1 0 0 1 0 0 0 1 1 0 1 0 1 1 1 1 0 0 0 0 1 1 1 0 1 1 1 1 1 0 0 1 1 1 0 1 1 0 0 0 1 1 1 0 0 1 0 1 0 1 1 1 0 0 0 0 0 0 0 1 1 1 0 0 1 0 0 1 0 1 1 0 0 0 0 1 0 0 0 0 0 1 0 1 1 0 1 0 1 0 1 0 0 0 1 1 1 1 0 0 1 0 1 0 0 0 0 1 1 0 1 1 0 1 0 1 0 1 0 1 1 1 1 0 0 0 0 0 0 0 0 0 1 0 0 1 0 0 0 1 0 1 1 1 0 1 0 1 0 1 1 0 1 0 1 1 0 0 1 0 1 0 1 1 1 0 1 1 0 1 1 1 1 1 1 0 1 0 1 1 1 1 1 0 1 0 0 1 0 1 1 0 1 1 1 1 1 1 0 1 1 1 0 0 0 0 1 0 0 0 0 1 0 1 0 0 1 0 1 0 1 1 1 0 0 0 0 1 1 1 1 0 0 1 0 1 1 0 1 0 1 0 0 1 0 1 0 0 0 0 1 1 1 0 1 0 0 1 1 0 1 1 0 0 1 1 0 0 0 0 0 1 0 1 1 1 0 0 0 0 0 1 0 0 1 1 1 1 1 1 1 0 0 0 1 1 1 1 1 1 0 0 1 1 1 0 1 0 1 1 1 1 0 0 1 1 0 1 1 0 0 1 1 0 1 1 1 1 0 0 0 1 1 0 1 1 1 1 1 1 1 0 0 1 1 1 1 1 1 1 0 1 1 1 1 0 0 0 1 0 0 0 1 1 1 0 0 1 0 1 1 0 1 1 0 1 0 1 0 1 1 1 0 0 1 1 1 1 1 0 1 1 1 1 1 1 0 0 1 1 0 0 0 1 1 0 0 0 1 0 1 1 0 0 1 0 0 0 0 0 0 0 1 0 0 0 1 0 1 0 0 0 1 0 0 1 1 0 0 1 0 0 1 1 0 0 1 0 0 0 1 0 1 1 0 1 0 0 1 0 0 1 0 1 1 0 1 1 0 0 0 0 0 1 0 0 0 1 0 0 1 0 0 1 1 1 1 1 0 0 0 1 1 0 0 1 1 1 0 0 0 1 0 0 1 0 1 0 1 1 0 0 1 1 0 0 1 1 1 0 1 0 1 0 0 1 0 0 1 1 1 1 0 1 0 0 1 1 0 0 1 0 1 0 1 1 0 0 0 0 1 0 1 1 0 1 0 1 1 0 0 0 1 0 0 0 0 0 1 0 0 0 1 1 1 0 0 1 1 0 0 1 1 0 1 1 1 1 1 1 1 1 1 0 1 0 1 0 1 1 0 1 0 0 0 1 0 1 1 0 1 0 1 0 0 1 1 1 0 0 0 0 0 0 0 0 1 1 0 1 0 0 1 0 0 0 1 0 1 0 0 1 0 0 1 0 0 1 1 0 0 0 1 0 1 1 0 1 1 1 1 1 1 1 0 0 1 0 1 1 0 1 0 1 1 0 1 1 1 1 1 0 0 0 0 1 1 0 1 0 1 0 1 0 0 1 1 0 0 0 0 0 0 1 1 1 1 1 1 0 0 1 0 0 1 0 1 1 0 1 0 0 0 1 1 1 0 1 1 0 1 0 1 1 0 0 1 0 1 0 0 0
65 0 0 0 1 0 1 0 0 1 0 1 0 1 0 1 0 1 1 0 0 1 0 1 0 1 1 1 1 1 0 1 1 1 0 0 1 0 0 1 1 0 0 0 1 1 0 1 0 1 0 1 1 1 1 1 1 1 1 1 0 0 1 1 1 1 0 0 1 1 0 0 1 0 1 1 1 1 1 0 1 0 1 0 0 1 0 0 1 0 0 1 0 0 0 0 0 0 1 0 0 1 0 1 1 0 1 1 0 0 1 0 1 1 0 1 0 0 1 1 1 0 0 1 0 1 1 0 1 0 1 1 1 1 0 0 0 1 1 0 0 0 0 0 0 0 1 0 0 0 0 1 0 0 1 1 0 1 0 1 0 0 1 0 0 0 0 1 1 0 1 0 0 0 0 1 0 1 1 0 0 0 1 0 1 1 0 0 1 1 0 0 0 0 0 1 0 1 1 0 0 1 0 0 1 1 1 1 0 0 1 0 0 1 0 1 1 0 0 0 1 1 1 0 0 0 1 0 0 0 1 0 1 0 0 1 1 0 1 0 1 1 1 0 1 1 1 0 1 0 0 0 1 0 0 1 0 1 0 1 1 0 1 0 0 1 0 1 0 0 1 0 0 1 1 0 1 0 0 0 0 1 1 1 1 1 1 1 1 0 0 1 1 1 0 0 0 0 1 0 0 0 0 1 1 1 0 1 0 1 0 1 0 0 1 0 1 0 0 0 1 1 0 1 0 0 0 1 1 0 0 0 0 1 0 0 1 1 0 1 0 1 1 0 0 0 0 1 0 0 1 1 0 0 1 0 1 1 0 1 1 0 0 1 0 1 1 1 0 0 1 1 0 0 1 1 1 1 0 0 1 1 1 0 0 0 1 0 0 0 1 0 0 1 1 1 1 0 1 1 0 0 0 1 1 1 1 0 0 1 0 0 1 0 1 0 1 1 1 1 1 1 1 1 1 1 1 0 1 1 1 1 1 0 0 1 1 0 1 1 1 1 0 1 0 0 0 1 0 1 0 1 0 1 0 1 1 1 1 0 0 1 0 1 1 0 0 0 0 1 1 1 1 0 0 1 0 0 1 1 0 1 1 0 1 0 1 0 1 0 0 0 0 1 0 1 1 1 0 0 0 1 0 1 0 0 1 0 1 1 1 1 1 1 0 0 0 0 1 1 0 0 1 0 1 0 0 0 0 1 1 0 1 1 0 0 1 1 0 0 1 1 1 0 0 1 0 0 1 1 1 1 1 0 1 1 1 0 1 0 0 1 0 1 1 1 1 0 0 1 1 0 1 0 1 0 1 0 0 0 0 1 0 1 0 0 0 0 1 0 0 0 0 0 0 0 1 0 1 1 1 0 1 0 1 0 1 1 0 1 1 1 0 0 1 0 1 0 0 0 0 1 1 1 1 0 0 0 1 0 0 0 0 0 1 1 0 0 0 1 0 0 1 1 1 0 0 0 1 1 0 1 0 1 0 0 0 1 1 1 1 1 1 1 0 0 0 1 1 0 1 1 0 1 0 0 1 1 1 1 0 1 1 1 1 1 0 1 0 0 1 0 1 0 1 0 1 1 1 0 0 0 0 1 1 0 1 0 1 1 1 1 0 0 1 0 0 1 0 1 0 1 0 1 0 0 0 0 1 1 1 1 1 1 1 1 1 0 1 1 0 1 1 1 0 1 0 0 0 1 0 1 0 1 0 0 1 0 1 0 0 1 1 0 1 0 1 0 0 0 1 0 0 1 0 0 0 0 0 0 1 0 1 0 0 0 0 0 1 0 1 1 0 1 0 0 1 0 0 0 0 0 0 1 0 0 0 1 1 1 1 0 1 1 1 1 0 1 0 1 1 0 1 0 1 0 0 0 1 1 1 1 0 0 0 0 1 1 0 1 0 0 1 0 1 0 1 1 0 1 0 1 1 1 1 0 0 0 1 0 1 1 0 0 1 0 0 1 1 0 0 1 1 1 1 1 0 1 0 0 0 1 1 1 1 1 0 1 1 0 0 0 0 0 0 0 1 1 1 0 0 0 0 0 0 1 1 0 0 0 1 0 1 0 0 0 0 1 1 0 0 1 0 0 1 1 0 0 1 0 0 0 0 1 1 1 0 0 1 0 0 0 0 0 0 0 1 1 0 0 0 0 0 0 0 1 0 0 0 0 1 1 1 0 1 1 1 0 0 0 1 1 0 1 0 0 1 0 0 1 0 1 0 1 0 0 0 1 1 0 0 0 0 0 1 0 0 0 0 0 0 1 1 0 0 1 1 1 0 0 1 1 1 0 1 0 0 1 1 0 1 1 1 1 1 1 1 0 1 1 1 0 1 0 1 1 1 0 1 1 0 0 1 1 0 1 1 0 0 1 1 0 1 1 1 0 1 0 0 1 0 1 1 0 1 1 0 1 0 0 1 0 0 1 1 1 1 1 0 1 1 1 0 1 1 0 1 1 0 0 0 0 0 1 1 1 0 0 1 1 0 0 0 1 1 1 0 1 1 0 1 0 1 0 0 1 1 0 0 1 1 0 0 0 1 0 1 0 1 1 0 1 1 0 0 0 0 1 0 1 1 0 0 1 1 0 1 0 1 0 0 1 1 1 1 0 1 0 0 1 0 1 0 0 1 1 1 0 1 1 1 1 1 0 1 1 1 0 0 0 1 1 0 0 1 1 0 0 1 0 0 0 0 0 0 0 0 0 1 0 1 0 1 0 0 1 0 1 1 1 0 1 0 0 1 0 1 0 1 1 0 0 0 1 1 1 1 1 1 1 1 0 0 1 0 1 1 0 1 1 1 0 1 0 1 1 0 1 1 0 1 1 0 0 1 1 1 0 1 0 0 1 0 0 0 0 0 0 0 1 1 0 1 0 0 1 0 1 0 0 1 0 0 0 0 0 1 1 1 1 0 0 1 0 1 0 1 0 1 1 0 0 1 1 1 1 1 1 0 0 0 0 0 0 1 1 0 1 1 0 1 0 0 1 0 1 1 1 0 0 0 1 0 0 1 0 1 0 0 1 1 0 1 0 1 1 1
66 1 1 1 0 1 0 1 1 0 1 0 1 0 1 0 1 0 0 1 1 0 1 0 1 0 0 0 0 0 1 0 0 0 1 1 0 1 1 0 0 1 1 1 0 0 1 0 1 0 1 0 0 0 0 0 0 0 0 0 1 1 0 0 0 0 1 1 0 0 1 1 0 1 0 0 0 0 0 1 0 1 0 1 1 0 1 1 0 1 1 0 1 1 1 1 1 1 0 1 1 0 1 0 0 1 0 0 1 1 0 1 0 0 1 0 1 1 0 0 0 1 1 0 1 0 0 1 0 1 0 0 0 0 1 1 1 0 0 1 1 1 1 1 1 1 0 1 1 1 1 0 1 1 0 0 1 0 1 0 1 1 0 1 1 1 1 0 0 1 0 1 1 1 1 0 1 0 0 1 1 1 0 1 0 0 1 1 0 0 1 1 1 1 1 0 1 0 0 1 1 0 1 1 0 0 0 0 1 1 0 1 1 0 1 0 0 1 1 1 0 0 0 1 1 1 0 1 1 1 0 1 0 1 1 0 0 1 0 1 0 0 0 1 0 0 0 1 0 1 1 1 0 1 1 0 1 0 1 0 0 1 0 1 1 0 1 0 1 1 0 1 1 0 0 1 0 1 1 1 1 0 0 0 0 0 0 0 0 1 1 0 0 0 1 1 1 1 0 1 1 1 1 0 0 0 1 0 1 0 1 0 1 1 0 1 0 1 1 1 0 0 1 0 1 1 1 0 0 1 1 1 1 0 1 1 0 0 1 0 1 0 0 1 1 1 1 0 1 1 0 0 1 1 0 1 0 0 1 0 0 1 1 0 1 0 0 0 1 1 0 0 1 1 0 0 0 0 1 1 0 0 0 1 1 1 0 1 1 1 0 1 1 0 0 0 0 1 0 0 1 1 1 0 0 0 0 1 1 0 1 1 0 1 0 1 0 0 0 0 0 0 0 0 0 0 0 1 0 0 0 0 0 1 1 0 0 1 0 0 0 0 1 0 1 1 1 0 1 0 1 0 1 0 1 0 0 0 0 1 1 0 1 0 0 1 1 1 1 0 0 0 0 1 1 0 1 1 0 0 1 0 0 1 0 1 0 1 0 1 1 1 1 0 1 0 0 0 1 1 1 0 1 0 1 1 0 1 0 0 0 0 0 0 1 1 1 1 0 0 1 1 0 1 0 1 1 1 1 0 0 1 0 0 1 1 0 0 1 1 0 0 0 1 1 0 1 1 0 0 0 0 0 1 0 0 0 1 0 1 1 0 1 0 0 0 0 1 1 0 0 1 0 1 0 1 0 1 1 1 1 0 1 0 1 1 1 1 0 1 1 1 1 1 1 1 0 1 0 0 0 1 0 1 0 1 0 0 1 0 0 0 1 1 0 1 0 1 1 1 1 0 0 0 0 1 1 1 0 1 1 1 1 1 0 0 1 1 1 0 1 1 0 0 0 1 1 1 0 0 1 0 1 0 1 1 1 0 0 0 0 0 0 0 1 1 1 0 0 1 0 0 1 0 1 1 0 0 0 0 1 0 0 0 0 0 1 0 1 1 0 1 0 1 0 1 0 0 0 1 1 1 1 0 0 1 0 1 0 0 0 0 1 1 0 1 1 0 1 0 1 0 1 0 1 1 1 1 0 0 0 0 0 0 0 0 0 1 0 0 1 0 0 0 1 0 1 1 1 0 1 0 1 0 1 1 0 1 0 1 1 0 0 1 0 1 0 1 1 1 0 1 1 0 1 1 1 1 1 1 0 1 0 1 1 1 1 1 0 1 0 0 1 0 1 1 0 1 1 1 1 1 1 0 1 1 1 0 0 0 0 1 0 0 0 0 1 0 1 0 0 1 0 1 0 1 1 1 0 0 0 0 1 1 1 1 0 0 1 0 1 1 0 1 0 1 0 0 1 0 1 0 0 0 0 1 1 1 0 1 0 0 1 1 0 1 1 0 0 1 1 0 0 0 0 0 1 0 1 1 1 0 0 0 0 0 1 0 0 1 1 1 1 1 1 1 0 0 0 1 1 1 1 1 1 0 0 1 1 1 0 1 0 1 1 1 1 0 0 1 1 0 1 1 0 0 1 1 0 1 1 1 1 0 0 0 1 1 0 1 1 1 1 1 1 1 0 0 1 1 1 1 1 1 1 0 1 1 1 1 0 0 0 1 0 0 0 1 1 1 0 0 1 0 1 1 0 1 1 0 1 0 1 0 1 1 1 0 0 1 1 1 1 1 0 1 1 1 1 1 1 0 0 1 1 0 0 0 1 1 0 0 0 1 0 1 1 0 0 1 0 0 0 0 0 0 0 1 0 0 0 1 0 1 0 0 0 1 0 0 1 1 0 0 1 0 0 1 1 0 0 1 0 0 0 1 0 1 1 0 1 0 0 1 0 0 1 0 1 1 0 1 1 0 0 0 0 0 1 0 0 0 1 0 0 1 0 0 1 1 1 1 1 0 0 0 1 1 0 0 1 1 1 0 0 0 1 0 0 1 0 1 0 1 1 0 0 1 1 0 0 1 1 1 0 1 0 1 0 0 1 0 0 1 1 1 1 0 1 0 0 1 1 0 0 1 0 1 0 1 1 0 0 0 0 1 0 1 1 0 1 0 1 1 0 0 0 1 0 0 0 0 0 1 0 0 0 1 1 1 0 0 1 1 0 0 1 1 0 1 1 1 1 1 1 1 1 1 0 1 0 1 0 1 1 0 1 0 0 0 1 0 1 1 0 1 0 1 0 0 1 1 1 0 0 0 0 0 0 0 0 1 1 0 1 0 0 1 0 0 0 1 0 1 0 0 1 0 0 1 0 0 1 1 0 0 0 1 0 1 1 0 1 1 1 1 1 1 1 0 0 1 0 1 1 0 1 0 1 1 0 1 1 1 1 1 0 0 0 0 1 1 0 1 0 1 0 1 0 0 1 1 0 0 0 0 0 0 1 1 1 1 1 1 0 0 1 0 0 1 0 1 1 0 1 0 0 0 1 1 1 0 1 1 0 1 0 1 1 0 0 1 0 1 0 0 0
67 0 0 0 1 0 1 0 0 0 0 1 0 1 0 0 0 1 1 0 0 1 0 0 0 1 0 1 1 0 0 1 1 1 0 0 1 0 0 1 1 0 0 0 0 1 0 1 0 1 0 1 1 1 0 0 0 0 0 1 0 0 0 1 1 1 0 0 0 1 0 0 1 0 1 0 1 1 0 0 0 0 1 0 0 0 0 0 1 0 0 0 0 0 0 0 0 0 1 0 0 0 0 0 1 0 1 1 0 0 1 0 1 1 0 1 0 0 1 1 0 0 0 1 0 1 1 0 0 0 1 1 1 1 0 0 0 1 1 0 0 0 0 0 0 0 1 0 0 0 0 1 0 0 1 1 0 1 0 1 0 0 1 0 0 0 0 1 0 0 1 0 0 0 0 1 0 0 1 0 0 0 1 0 1 0 0 0 1 1 0 0 0 0 0 1 0 0 1 0 0 1 0 0 1 1 1 0 0 0 1 0 0 1 0 1 1 0 0 0 0 1 1 0 0 0 1 0 0 0 1 0 1 0 0 0 1 0 1 0 1 0 1 0 1 1 0 0 0 0 0 0 0 0 0 0 0 1 0 1 0 0 0 0 0 0 0 0 0 0 1 0 0 1 1 0 1 0 0 0 0 1 1 0 1 0 1 1 0 0 0 1 1 1 0 0 0 0 1 0 0 0 0 1 1 1 0 1 0 1 0 1 0 0 1 0 1 0 0 0 0 1 0 0 0 0 0 0 1 0 0 0 0 0 0 0 1 0 0 1 0 0 1 0 0 0 0 1 0 0 1 0 0 0 1 0 1 1 0 1 1 0 0 1 0 0 0 1 0 0 1 1 0 0 1 1 0 1 0 0 0 1 0 0 0 0 1 0 0 0 1 0 0 1 1 1 0 0 0 1 0 0 0 1 1 0 1 0 0 1 0 0 1 0 0 0 1 1 1 0 1 1 1 0 1 1 1 0 1 1 1 0 1 0 0 1 0 0 1 1 1 1 0 1 0 0 0 0 0 1 0 0 0 1 0 1 1 1 1 0 0 1 0 0 0 0 0 0 0 1 1 1 1 0 0 1 0 0 1 1 0 0 1 0 0 0 1 0 0 0 0 0 0 1 0 1 0 1 0 0 0 1 0 1 0 0 1 0 0 0 0 1 0 0 0 0 0 0 0 0 0 0 1 0 0 0 0 0 0 1 0 0 0 0 0 0 1 0 0 0 1 0 0 0 0 1 0 0 1 0 0 0 1 0 0 0 1 0 0 0 0 1 0 1 0 0 1 0 0 1 0 0 0 0 1 0 1 0 0 0 0 1 0 0 0 0 0 0 1 0 0 0 0 0 0 0 1 0 1 0 1 0 1 0 1 0 1 1 0 1 0 0 0 0 0 0 1 0 0 0 0 1 1 1 1 0 0 0 1 0 0 0 0 0 1 0 0 0 0 1 0 0 1 0 1 0 0 0 1 1 0 1 0 1 0 0 0 0 0 1 1 0 0 1 0 0 0 1 1 0 1 0 0 1 0 0 0 1 1 1 0 1 1 0 1 1 0 0 0 0 0 0 1 0 1 0 0 1 1 0 0 0 0 1 1 0 0 0 0 0 1 1 0 0 1 0 0 1 0 1 0 1 0 0 0 0 0 0 1 1 1 1 1 0 0 1 1 0 1 1 0 1 0 1 0 0 0 0 0 0 0 1 0 1 0 0 1 0 1 0 0 1 1 0 0 0 1 0 0 0 1 0 0 0 0 0 0 0 0 0 1 0 0 0 0 0 0 0 0 0 0 1 0 1 0 0 1 0 0 0 0 0 0 0 0 0 0 0 1 1 0 0 0 1 1 1 0 0 0 1 0 0 1 0 0 0 0 0 1 1 1 1 0 0 0 0 0 0 0 1 0 0 1 0 1 0 1 1 0 0 0 0 1 1 1 0 0 0 1 0 1 1 0 0 1 0 0 0 0 0 0 1 1 0 1 0 0 1 0 0 0 1 1 1 1 0 0 0 1 0 0 0 0 0 0 0 1 1 1 0 0 0 0 0 0 0 1 0 0 0 1 0 1 0 0 0 0 1 1 0 0 1 0 0 1 1 0 0 0 0 0 0 0 1 1 0 0 0 1 0 0 0 0 0 0 0 1 1 0 0 0 0 0 0 0 0 0 0 0 0 1 0 0 0 0 0 1 0 0 0 1 1 0 1 0 0 1 0 0 1 0 1 0 1 0 0 0 1 0 0 0 0 0 0 0 0 0 0 0 0 0 1 1 0 0 1 1 1 0 0 0 1 0 0 1 0 0 0 1 0 0 0 0 1 1 1 0 0 1 1 0 0 0 0 1 0 0 0 1 1 0 0 1 0 0 1 1 0 0 1 1 0 1 0 1 0 0 0 0 1 0 0 1 0 1 0 0 1 0 0 1 0 0 1 0 0 1 1 0 1 1 1 0 1 1 0 1 0 0 0 0 0 0 1 0 0 0 0 1 1 0 0 0 0 0 1 0 1 1 0 1 0 1 0 0 1 0 0 0 1 1 0 0 0 0 0 0 0 0 1 0 0 1 0 0 0 0 1 0 1 0 0 0 1 1 0 1 0 0 0 0 1 1 1 1 0 0 0 0 1 0 0 0 0 1 1 1 0 0 1 1 1 1 0 1 0 0 0 0 0 1 1 0 0 1 1 0 0 1 0 0 0 0 0 0 0 0 0 1 0 1 0 0 0 0 1 0 1 1 0 0 1 0 0 1 0 1 0 1 1 0 0 0 0 0 0 1 0 1 1 1 0 0 0 0 0 1 0 1 1 1 0 1 0 1 1 0 1 1 0 0 1 0 0 1 1 0 0 1 0 0 1 0 0 0 0 0 0 0 0 1 0 1 0 0 1 0 0 0 0 1 0 0 0 0 0 1 1 1 1 0 0 1 0 1 0 0 0 1 1 0 0 1 1 0 1 1 1 0 0 0 0 0 0 1 1 0 1 0 0 1 0 0 1 0 0 0 1 0 0 0 1 0 0 1 0 1 0 0 0 1 0 1 0 0 1 1
68 0 0 0 1 0 1 0 0 1 0 1 0 1 0 1 0 1 1 0 0 1 0 1 0 1 1 1 1 1 0 1 1 0 0 0 1 0 0 1 1 0 0 0 1 1 0 1 0 1 0 1 1 1 1 1 1 1 1 1 0 0 1 1 1 1 0 0 1 1 0 0 1 0 1 1 1 1 1 0 1 0 1 0 0 1 0 0 1 0 0 1 0 0 0 0 0 0 1 0 0 1 0 1 1 0 1 1 0 0 1 0 1 1 0 1 0 0 1 1 1 0 0 1 0 1 1 0 1 0 1 1 1 1 0 0 0 1 1 0 0 0 0 0 0 0 1 0 0 0 0 1 0 0 1 1 0 1 0 1 0 0 1 0 0 0 0 1 1 0 1 0 0 0 0 1 0 1 1 0 0 0 1 0 1 1 0 0 1 1 0 0 0 0 0 1 0 1 1 0 0 1 0 0 1 1 1 1 0 0 1 0 0 1 0 1 1 0 0 0 1 1 1 0 0 0 1 1 0 0 1 0 1 0 0 1 1 0 1 0 1 1 1 0 1 1 1 0 1 0 0 0 1 0 0 1 0 1 0 1 1 0 1 0 0 1 0 1 0 0 1 0 0 1 1 0 1 0 0 0 0 1 1 1 1 1 1 1 1 0 0 1 1 1 0 0 0 0 1 0 0 0 0 1 1 1 0 1 0 1 0 1 0 0 1 0 1 0 0 0 1 1 0 1 0 0 0 1 1 0 0 0 0 1 0 0 1 1 0 1 0 1 1 0 0 0 0 1 0 0 1 1 0 0 1 0 1 1 0 1 1 0 0 1 0 1 1 1 0 0 1 1 0 0 1 1 1 1 0 0 1 1 1 0 0 0 1 0 0 0 1 0 0 1 1 1 1 0 1 1 0 0 0 1 1 1 1 0 0 1 0 0 1 0 1 0 1 1 1 1 1 1 1 1 1 1 1 0 1 1 1 1 1 0 0 1 1 0 1 1 1 1 0 1 0 0 0 1 0 1 0 1 0 1 0 1 1 1 1 0 0 1 0 1 1 0 0 0 0 1 1 1 1 0 0 1 0 0 1 1 0 1 1 0 1 0 1 0 1 0 0 0 0 1 0 1 1 1 0 0 0 1 0 1 0 0 1 0 1 1 1 1 1 1 0 0 0 0 1 1 0 0 1 0 1 0 0 0 0 1 1 0 1 1 0 0 1 1 0 0 1 1 1 0 0 1 0 0 1 1 1 1 1 0 1 1 1 0 1 0 0 1 0 1 1 1 1 0 0 1 1 0 1 0 1 0 1 0 0 0 0 1 0 1 0 0 0 0 1 0 0 0 0 0 0 0 1 0 1 1 1 0 1 0 1 0 1 1 0 1 1 1 0 0 1 0 1 0 0 0 0 1 1 1 1 0 0 0 1 0 0 0 0 0 1 1 0 0 0 1 0 0 1 1 1 0 0 0 1 1 0 1 0 1 0 0 0 1 1 1 1 1 1 1 0 0 0 1 1 0 1 1 0 1 0 0 1 1 1 1 0 1 1 1 1 1 0 1 0 0 1 0 1 0 1 0 1 1 1 0 0 0 0 1 1 0 1 0 1 1 1 1 0 0 1 0 0 1 0 1 0 1 0 1 0 0 0 0 1 1 1 1 1 1 1 1 1 0 1 1 0 1 1 1 0 1 0 0 0 1 0 1 0 1 0 0 1 0 1 0 0 1 1 0 1 0 1 0 0 0 1 0 0 1 0 0 0 0 0 0 1 0 1 0 0 0 0 0 1 0 1 1 0 1 0 0 1 0 0 0 0 0 0 1 0 0 0 1 1 1 1 0 1 1 1 1 0 1 0 1 1 0 1 0 1 0 0 0 1 1 1 1 0 0 0 0 1 1 0 1 0 0 1 0 1 0 1 1 0 1 0 1 1 1 1 0 0 0 1 0 1 1 0 0 1 0 0 1 1 0 0 1 1 1 1 1 0 1 0 0 0 1 1 1 1 1 0 1 1 0 0 0 0 0 0 0 1 1 1 0 0 0 0 0 0 1 1 0 0 0 1 0 1 0 0 0 0 1 1 0 0 1 0 0 1 1 0 0 1 0 0 0 0 1 1 1 0 0 1 0 0 0 0 0 0 0 1 1 0 0 0 0 0 0 0 1 0 0 0 0 1 1 1 0 1 1 1 0 0 0 1 1 0 1 0 0 1 0 0 1 0 1 0 1 0 0 0 1 1 0 0 0 0 0 1 0 0 0 0 0 0 1 1 0 0 1 1 1 0 0 1 1 1 0 1 0 0 1 1 0 1 1 1 1 1 1 1 0 1 1 1 0 1 0 1 1 1 0 1 1 0 0 1 1 0 1 1 0 0 1 1 0 1 1 1 0 1 0 0 1 0 1 1 0 1 1 0 1 0 0 1 0 0 1 1 1 1 1 0 1 1 1 0 1 1 0 1 1 0 0 0 0 0 1 1 1 0 0 1 1 0 0 0 1 1 1 0 1 1 0 1 0 1 0 0 1 1 0 0 1 1 0 0 0 1 0 1 0 1 1 0 1 1 0 0 0 0 1 0 1 1 0 0 1 1 0 1 0 1 0 0 1 1 1 1 0 1 0 0 1 0 1 0 0 1 1 1 0 1 1 1 1 1 0 1 1 1 0 0 0 1 1 0 0 1 1 0 0 1 0 0 0 0 0 0 0 0 0 1 0 1 0 1 0 0 1 0 1 1 1 0 1 0 0 1 0 1 0 1 1 0 0 0 1 1 1 1 1 1 1 1 0 0 1 0 1 1 0 1 1 1 0 1 0 1 1 0 1 1 0 1 1 0 0 1 1 1 0 1 0 0 1 0 0 0 0 0 0 0 1 1 0 1 0 0 1 0 1 0 0 1 0 0 0 0 0 1 1 1 1 0 0 1 0 1 0 1 0 1 1 0 0 1 1 1 1 1 1 0 0 0 0 0 0 1 1 0 1 1 0 1 0 0 1 0 1 1 1 0 0 0 1 0 0 1 0 1 0 0 1 1 0 1 0 1 1 1
69 0 0 0 1 0 1 0 0 0 0 1 0 1 0 0 0 1 1 0 0 1 0 0 0 1 0 1 1 0 0 1 1 1 0 0 1 0 0 1 1 0 0 0 0 1 0 1 0 1 0 1 1 1 0 0 0 0 0 1 0 0 0 1 1 1 0 0 0 1 0 0 1 0 1 0 1 1 0 0 0 0 1 0 0 0 0 0 1 0 0 0 0 0 0 0 0 0 1 0 0 0 0 0 1 0 1 1 0 0 1 0 1 1 0 1 0 0 1 1 0 0 0 1 0 1 1 0 0 0 1 1 1 1 0 0 0 1 1 0 0 0 0 0 0 0 1 0 0 0 0 1 0 0 1 1 0 1 0 1 0 0 1 0 0 0 0 1 0 0 1 0 0 0 0 1 0 0 1 0 0 0 1 0 1 0 0 0 1 1 0 0 0 0 0 1 0 0 1 0 0 1 0 0 1 1 1 0 0 0 1 0 0 1 0 1 1 0 0 0 0 1 1 0 0 0 1 0 0 0 1 0 1 0 0 0 1 0 1 0 1 0 1 0 1 1 0 0 0 0 0 0 0 0 0 0 0 1 0 1 0 0 0 0 0 0 0 0 0 0 1 0 0 1 1 0 1 0 0 0 0 1 1 0 1 0 1 1 0 0 0 1 1 1 0 0 0 0 1 0 0 0 0 1 1 1 0 1 0 1 0 1 0 0 1 0 1 0 0 0 0 1 0 0 0 0 0 0 1 0 0 0 0 0 0 0 1 0 0 1 0 0 1 0 0 0 0 1 0 0 1 0 0 0 1 0 1 1 0 1 1 0 0 1 0 0 0 1 0 0 1 1 0 0 1 1 0 1 0 0 0 1 0 0 0 0 1 0 0 0 1 0 0 1 1 1 0 0 0 1 0 0 0 1 1 0 1 0 0 1 0 0 1 0 0 0 1 1 1 0 1 1 1 0 1 1 1 0 1 1 1 0 1 0 0 1 0 0 1 1 1 1 0 1 0 0 0 0 0 1 0 0 0 1 0 1 1 1 1 0 0 1 0 0 0 0 0 0 0 1 1 1 1 0 0 1 0 0 1 1 0 0 1 0 0 0 1 0 0 0 0 0 0 1 0 1 0 1 0 0 0 1 0 1 0 0 1 0 0 0 0 1 0 0 0 0 0 0 0 0 0 0 1 0 0 0 0 0 0 1 0 0 0 0 0 0 1 0 0 0 1 0 0 0 0 1 0 0 1 0 0 0 1 0 0 0 1 0 0 0 0 1 0 1 0 0 1 0 0 1 0 0 0 0 1 0 1 0 0 0 0 1 0 0 0 0 0 0 1 0 0 0 0 0 0 0 1 0 1 0 1 0 1 0 1 0 1 1 0 1 0 0 0 0 0 0 1 0 0 0 0 1 1 1 1 0 0 0 1 0 0 0 0 0 1 0 0 0 0 1 0 0 1 0 1 0 0 0 1 1 0 1 0 1 0 0 0 0 0 1 1 0 0 1 0 0 0 1 1 0 1 0 0 1 0 0 0 1 1 1 0 1 1 0 1 1 0 0 0 0 0 0 1 0 1 0 0 1 1 0 0 0 0 1 1 0 0 0 0 0 1 1 0 0 1 0 0 1 0 1 0 1 0 0 0 0 0 0 1 1 1 1 1 0 0 1 1 0 1 1 0 1 0 1 0 0 0 0 0 0 0 1 0 1 0 0 1 0 1 0 0 1 1 0 0 0 1 0 0 0 1 0 0 0 0 0 0 0 0 0 1 0 0 0 0 0 0 0 0 0 0 1 0 1 0 0 1 0 0 0 0 0 0 0 0 0 0 0 1 1 0 0 0 1 1 1 0 0 0 1 0 0 1 0 0 0 0 0 1 1 1 1 0 0 0 0 0 0 0 1 0 0 1 0 1 0 1 1 0 0 0 0 1 1 1 0 0 0 1 0 1 1 0 0 1 0 0 0 0 0 0 1 1 0 1 0 0 1 0 0 0 1 1 1 1 0 0 0 1 0 0 0 0 0 0 0 1 1 1 0 0 0 0 0 0 0 1 0 0 0 1 0 1 0 0 0 0 1 1 0 0 1 0 0 1 1 0 0 0 0 0 0 0 1 1 0 0 0 1 0 0 0 0 0 0 0 1 1 0 0 0 0 0 0 0 0 0 0 0 0 1 0 0 0 0 0 1 0 0 0 1 1 0 1 0 0 1 0 0 1 0 1 0 1 0 0 0 1 0 0 0 0 0 0 0 0 0 0 0 0 0 1 1 0 0 1 1 1 0 0 0 1 0 0 1 0 0 0 1 0 0 0 0 1 1 1 0 0 1 1 0 0 0 0 1 0 0 0 1 1 0 0 1 0 0 1 1 0 0 1 1 0 1 0 1 0 0 0 0 1 0 0 1 0 1 0 0 1 0 0 1 0 0 1 0 0 1 1 0 1 1 1 0 1 1 0 1 0 0 0 0 0 0 1 0 0 0 0 1 1 0 0 0 0 0 1 0 1 1 0 1 0 1 0 0 1 0 0 0 1 1 0 0 0 0 0 0 0 0 1 0 0 1 0 0 0 0 1 0 1 0 0 0 1 1 0 1 0 0 0 0 1 1 1 1 0 0 0 0 1 0 0 0 0 1 1 1 0 0 1 1 1 1 0 1 0 0 0 0 0 1 1 0 0 1 1 0 0 1 0 0 0 0 0 0 0 0 0 1 0 1 0 0 0 0 1 0 1 1 0 0 1 0 0 1 0 1 0 1 1 0 0 0 0 0 0 1 0 1 1 1 0 0 0 0 0 1 0 1 1 1 0 1 0 1 1 0 1 1 0 0 1 0 0 1 1 0 0 1 0 0 1 0 0 0 0 0 0 0 0 1 0 1 0 0 1 0 0 0 0 1 0 0 0 0 0 1 1 1 1 0 0 1 0 1 0 0 0 1 1 0 0 1 1 0 1 1 1 0 0 0 0 0 0 1 1 0 1 0 0 1 0 0 1 0 0 0 1 0 0 0 1 0 0 1 0 1 0 0 0 1 0 1 0 0 1 1
70 0 0 0 1 0 1 0 0 1 0 1 0 1 0 1 0 1 1 0 0 1 0 1 0 1 1 1 1 1 0 1 1 1 0 0 1 0 0 1 1 0 0 0 1 1 0 1 0 1 0 1 1 1 1 1 1 1 1 1 0 0 1 1 1 1 0 0 1 1 0 0 1 0 1 1 1 1 1 0 1 0 1 0 0 1 0 0 1 0 0 1 0 0 0 0 0 0 1 0 0 1 0 1 1 0 1 1 0 0 1 0 1 1 0 1 0 0 1 1 1 0 0 1 0 1 1 0 1 0 1 1 1 1 0 0 0 1 1 0 0 0 0 0 0 0 1 0 0 0 0 1 0 0 1 1 0 1 0 1 0 0 1 0 0 0 0 1 1 0 1 0 0 0 0 1 0 1 1 0 0 0 1 0 1 1 0 0 1 1 0 0 0 0 0 1 0 1 1 0 0 1 0 0 1 1 1 1 0 0 1 0 0 1 0 1 1 0 0 0 1 1 1 0 0 0 1 0 0 0 1 0 1 0 0 1 1 0 1 0 1 1 1 0 1 1 1 0 1 0 0 0 1 0 0 1 0 1 0 1 1 0 1 0 0 1 0 1 0 0 1 0 0 1 1 0 1 0 0 0 0 1 1 1 1 1 1 1 1 0 0 1 1 1 0 0 0 0 1 0 0 0 0 1 1 1 0 1 0 1 0 1 0 0 1 0 1 0 0 0 1 1 0 1 0 0 0 1 1 0 0 0 0 1 0 0 1 1 0 1 0 1 1 0 0 0 0 1 0 0 1 1 0 0 1 0 1 1 0 1 1 0 0 1 0 1 1 1 0 0 1 1 0 0 1 1 1 1 0 0 1 1 1 0 0 0 1 0 0 0 1 0 0 1 1 1 1 0 1 1 0 0 0 1 1 1 1 0 0 1 0 0 1 0 1 0 1 1 1 1 1 1 1 1 1 1 1 0 1 1 1 1 1 0 0 1 1 0 1 1 1 1 0 1 0 0 0 1 0 1 0 1 0 1 0 1 1 1 1 0 0 1 0 1 1 0 0 0 0 1 1 1 1 0 0 1 0 0 1 1 0 1 1 0 1 0 1 0 1 0 0 0 0 1 0 1 1 1 0 0 0 1 0 1 0 0 1 0 1 1 1 1 1 1 0 0 0 0 1 1 0 0 1 0 1 0 0 0 0 1 1 0 1 1 0 0 1 1 0 0 1 1 1 0 0 1 0 0 1 1 1 1 1 0 1 1 1 0 1 0 0 1 0 1 1 1 1 0 0 1 1 0 1 0 1 0 1 0 0 0 0 1 0 1 0 0 0 0 1 0 0 0 0 0 0 0 1 0 1 1 1 0 1 0 1 0 1 1 0 1 1 1 0 0 1 0 1 0 0 0 0 1 1 1 1 0 0 0 1 0 0 0 0 0 1 1 0 0 0 1 0 0 1 1 1 0 0 0 1 1 0 1 0 1 0 0 0 1 1 1 1 1 1 1 0 0 0 1 1 0 1 1 0 1 0 0 1 1 1 1 0 1 1 1 1 1 0 1 0 0 1 0 1 0 1 0 1 1 1 0 0 0 0 1 1 0 1 0 1 1 1 1 0 0 1 0 0 1 0 1 0 1 0 1 0 0 0 0 1 1 1 1 1 1 1 1 1 0 1 1 0 1 1 1 0 1 0 0 0 1 0 1 0 1 0 0 1 0 1 0 0 1 1 0 1 0 1 0 0 0 1 0 0 1 0 0 0 0 0 0 1 0 1 0 0 0 0 0 1 0 1 1 0 1 0 0 1 0 0 0 0 0 0 1 0 0 0 1 1 1 1 0 1 1 1 1 0 1 0 1 1 0 1 0 1 0 0 0 1 1 1 1 0 0 0 0 1 1 0 1 0 0 1 0 1 0 1 1 0 1 0 1 1 1 1 0 0 0 1 0 1 1 0 0 1 0 0 1 1 0 0 1 1 1 1 1 0 1 0 0 0 1 1 1 1 1 0 1 1 0 0 0 0 0 0 0 1 1 1 0 0 0 0 0 0 1 1 0 0 0 1 0 1 0 0 0 0 1 1 0 0 1 0 0 1 1 0 0 1 0 0 0 0 1 1 1 0 0 1 0 0 0 0 0 0 0 1 1 0 0 0 0 0 0 0 1 0 0 0 0 1 1 1 0 1 1 1 0 0 0 1 1 0 1 0 0 1 0 0 1 0 1 0 1 0 0 0 1 1 0 0 0 0 0 1 0 0 0 0 0 0 1 1 0 0 1 1 1 0 0 1 1 1 0 1 0 0 1 1 0 1 1 1 1 1 1 1 0 1 1 1 0 1 0 1 1 1 0 1 1 0 0 1 1 0 1 1 0 0 1 1 0 1 1 1 0 1 0 0 1 0 1 1 0 1 1 0 1 0 0 1 0 0 1 1 1 1 1 0 1 1 1 0 1 1 0 1 1 0 0 0 0 0 1 1 1 0 0 1 1 0 0 0 1 1 1 0 1 1 0 1 0 1 0 0 1 1 0 0 1 1 0 0 0 1 0 1 0 1 1 0 1 1 0 0 0 0 1 0 1 1 0 0 1 1 0 1 0 1 0 0 1 1 1 1 0 1 0 0 1 0 1 0 0 1 1 1 0 1 1 1 1 1 0 1 1 1 0 0 0 1 1 0 0 1 1 0 0 1 0 0 0 0 0 0 0 0 0 1 0 1 0 1 0 0 1 0 1 1 1 0 1 0 0 1 0 1 0 1 1 0 0 0 1 1 1 1 1 1 1 1 0 0 1 0 1 1 0 1 1 1 0 1 0 1 1 0 1 1 0 1 1 0 0 1 1 1 0 1 0 0 1 0 0 0 0 0 0 0 1 1 0 1 0 0 1 0 1 0 0 1 0 0 0 0 0 1 1 1 1 0 0 1 0 1 0 1 0 1 1 0 0 1 1 1 1 1 1 0 0 0 0 0 0 1 1 0 1 1 0 1 0 0 1 0 1 1 1 0 0 0 1 0 0 1 0 1 0 0 1 1 0 1 0 1 1 1
71 1 1 1 0 1 0 1 1 1 1 0 1 0 1 1 1 0 1 1 1 0 1 1 1 0 1 0 0 1 1 0 0 0 1 1 0 1 1 0 0 1 1 1 1 0 1 0 1 0 1 0 0 0 1 1 1 1 1 0 1 1 1 0 0 0 1 1 1 0 1 1 0 1 0 1 0 0 1 1 1 1 0 1 1 1 1 1 0 1 1 1 1 1 1 1 1 1 0 1 1 1 1 1 0 1 0 0 1 1 0 1 0 0 1 0 1 1 0 0 1 1 1 0 1 0 0 1 1 1 0 0 0 0 1 1 1 0 0 1 1 1 1 1 1 1 0 1 1 1 1 0 1 1 0 0 1 0 1 0 1 1 0 1 1 1 1 0 1 1 0 1 1 1 1 0 1 1 0 1 1 1 0 1 0 1 1 1 0 0 1 1 1 1 1 0 1 1 0 1 1 0 1 1 0 0 0 1 1 1 0 1 1 0 1 0 0 1 1 1 1 0 0 1 1 1 0 1 1 1 0 1 0 1 1 1 0 1 0 1 0 1 0 1 0 0 1 1 1 1 1 1 1 1 1 1 1 0 1 0 1 1 1 1 1 1 1 1 1 1 0 1 1 0 0 1 0 1 1 1 1 0 0 1 0 1 0 0 1 1 1 0 0 0 1 1 1 1 0 1 1 1 1 0 0 0 1 0 1 0 1 0 1 1 0 1 0 1 1 1 1 0 1 1 1 1 1 1 0 1 1 1 1 1 1 1 0 1 1 0 1 1 0 1 1 1 1 0 1 1 0 1 1 1 0 1 0 0 1 0 0 1 1 0 1 1 1 0 1 1 0 0 1 1 0 0 1 0 1 1 1 0 1 1 1 1 0 1 1 1 0 1 1 0 0 0 1 1 1 0 1 1 1 0 0 1 0 1 1 0 1 1 0 1 1 1 0 0 0 1 0 0 0 1 0 0 0 1 0 0 0 1 0 1 1 0 1 1 0 0 0 0 1 0 1 1 1 1 1 0 1 1 1 0 1 0 0 0 0 1 1 0 1 1 1 1 1 1 1 0 0 0 0 1 1 0 1 1 0 0 1 1 0 1 1 1 0 1 1 1 1 1 1 0 1 0 1 0 1 1 1 0 1 0 1 1 0 1 1 1 1 0 1 1 1 1 1 1 1 1 1 1 0 1 1 1 1 1 1 0 1 1 1 1 1 1 0 1 1 1 0 1 1 1 1 0 1 1 0 1 1 1 0 1 1 1 0 1 1 1 1 0 1 0 1 1 0 1 1 0 1 1 1 1 0 1 0 1 1 1 1 0 1 1 1 1 1 1 0 1 1 1 1 1 1 1 0 1 0 1 0 1 0 1 0 1 0 0 1 0 1 1 1 1 1 1 0 1 1 1 1 0 0 0 0 1 1 1 0 1 1 1 1 1 0 1 1 1 1 0 1 1 0 1 0 1 1 1 0 0 1 0 1 0 1 1 1 1 1 0 0 1 1 0 1 1 1 0 0 1 0 1 1 0 1 1 1 0 0 0 1 0 0 1 0 0 1 1 1 1 1 1 0 1 0 1 1 0 0 1 1 1 1 0 0 1 1 1 1 1 0 0 1 1 0 1 1 0 1 0 1 0 1 1 1 1 1 1 0 0 0 0 0 1 1 0 0 1 0 0 1 0 1 0 1 1 1 1 1 1 1 0 1 0 1 1 0 1 0 1 1 0 0 1 1 1 0 1 1 1 0 1 1 1 1 1 1 1 1 1 0 1 1 1 1 1 1 1 1 1 1 0 1 0 1 1 0 1 1 1 1 1 1 1 1 1 1 1 0 0 1 1 1 0 0 0 1 1 1 0 1 1 0 1 1 1 1 1 0 0 0 0 1 1 1 1 1 1 1 1 1 1 0 1 0 1 0 0 1 1 1 1 0 0 0 1 1 1 0 1 0 1 1 1 0 1 1 1 1 1 1 0 0 1 0 1 1 0 1 1 1 0 0 0 0 1 1 1 0 1 1 1 1 1 1 1 0 0 0 1 1 1 1 1 1 1 0 1 1 1 0 1 0 1 1 1 1 0 0 1 1 0 1 1 0 0 1 1 1 1 1 1 1 0 0 1 1 1 0 1 1 1 1 1 1 1 0 0 1 1 1 1 1 1 1 1 1 1 1 1 0 1 1 1 1 1 0 1 1 1 0 0 1 0 1 1 0 1 1 0 1 0 1 0 1 1 1 0 1 1 1 1 1 1 1 1 1 1 1 1 1 0 0 1 1 0 0 0 1 1 1 0 1 1 0 1 1 1 0 1 1 1 1 0 0 0 1 1 0 0 1 1 1 1 0 1 1 1 0 0 1 1 0 1 1 0 0 1 1 0 0 1 0 1 0 1 1 1 1 0 1 1 0 1 0 1 1 0 1 1 0 1 1 0 1 1 0 0 1 0 0 0 1 0 0 1 0 1 1 1 1 1 1 0 1 1 1 1 0 0 1 1 1 1 1 0 1 0 0 1 0 1 0 1 1 0 1 1 1 0 0 1 1 1 1 1 1 1 1 0 1 1 0 1 1 1 1 0 1 0 1 1 1 0 0 1 0 1 1 1 1 0 0 0 0 1 1 1 1 0 1 1 1 1 0 0 0 1 1 0 0 0 0 1 0 1 1 1 1 1 0 0 1 1 0 0 1 1 0 1 1 1 1 1 1 1 1 1 0 1 0 1 1 1 1 0 1 0 0 1 1 0 1 1 0 1 0 1 0 0 1 1 1 1 1 1 0 1 0 0 0 1 1 1 1 1 0 1 0 0 0 1 0 1 0 0 1 0 0 1 1 0 1 1 0 0 1 1 0 1 1 0 1 1 1 1 1 1 1 1 0 1 0 1 1 0 1 1 1 1 0 1 1 1 1 1 0 0 0 0 1 1 0 1 0 1 1 1 0 0 1 1 0 0 1 0 0 0 1 1 1 1 1 1 0 0 1 0 1 1 0 1 1 0 1 1 1 0 1 1 1 0 1 1 0 1 0 1 1 0 0 1 0 1 1 0 0
72 1 1 1 0 1 0 1 1 0 1 0 1 0 1 0 1 0 0 1 1 0 1 0 1 0 0 0 0 0 1 0 0 0 1 1 0 1 1 0 0 1 1 1 0 0 1 0 1 0 1 0 0 0 0 0 0 0 0 0 1 1 0 0 0 0 1 1 0 0 1 1 0 1 0 0 0 0 0 1 0 1 0 1 1 0 1 1 0 1 1 0 1 1 1 1 1 1 0 1 1 0 1 0 0 1 0 0 1 1 0 1 0 0 1 0 1 1 0 0 0 1 1 0 1 0 0 1 0 1 0 0 0 0 1 1 1 0 0 1 1 1 1 1 1 1 0 1 1 1 1 0 1 1 0 0 1 0 1 0 1 1 0 1 1 1 1 0 0 1 0 1 1 1 1 0 1 0 0 1 1 1 0 1 0 0 1 1 0 0 1 1 1 1 1 0 1 0 0 1 1 0 1 1 0 0 0 0 1 1 0 1 1 0 1 0 0 1 1 1 0 0 0 1 1 1 0 1 1 1 0 1 0 1 1 0 0 1 0 1 0 0 0 1 0 0 0 1 0 1 1 1 0 1 1 0 1 0 1 0 0 1 0 1 1 0 1 0 1 1 0 1 1 0 0 1 0 1 1 1 1 0 0 0 0 0 0 0 0 1 1 0 0 0 1 1 1 1 0 1 1 1 1 0 0 0 1 0 1 0 1 0 1 1 0 1 0 1 1 1 0 0 1 0 1 1 1 0 0 1 1 1 1 0 1 1 0 0 1 0 1 0 0 1 1 1 1 0 1 1 0 0 1 1 0 1 0 0 1 0 0 1 1 0 1 0 0 0 1 1 0 0 1 1 0 0 0 0 1 1 0 0 0 1 1 1 0 1 1 1 0 1 1 0 0 0 0 1 0 0 1 1 1 0 0 0 0 1 1 0 1 1 0 1 0 1 0 0 0 0 0 0 0 0 0 0 0 1 0 0 0 0 0 1 1 0 0 1 0 0 0 0 1 0 1 1 1 0 1 0 1 0 1 0 1 0 0 0 0 1 1 0 1 0 0 1 1 1 1 0 0 0 0 1 1 0 1 1 0 0 1 0 0 1 0 1 0 1 0 1 1 1 1 0 1 0 0 0 1 1 1 0 1 0 1 1 0 1 0 0 0 0 0 0 1 1 1 1 0 0 1 1 0 1 0 1 1 1 1 0 0 1 0 0 1 1 0 0 1 1 0 0 0 1 1 0 1 1 0 0 0 0 0 1 0 0 0 1 0 1 1 0 1 0 0 0 0 1 1 0 0 1 0 1 0 1 0 1 1 1 1 0 1 0 1 1 1 1 0 1 1 1 1 1 1 1 0 1 0 0 0 1 0 1 0 1 0 0 1 0 0 0 1 1 0 1 0 1 1 1 1 0 0 0 0 1 1 1 0 1 1 1 1 1 0 0 1 1 1 0 1 1 0 0 0 1 1 1 0 0 1 0 1 0 1 1 1 0 0 0 0 0 0 0 1 1 1 0 0 1 0 0 1 0 1 1 0 0 0 0 1 0 0 0 0 0 1 0 1 1 0 1 0 1 0 1 0 0 0 1 1 1 1 0 0 1 0 1 0 0 0 0 1 1 0 1 1 0 1 0 1 0 1 0 1 1 1 1 0 0 0 0 0 0 0 0 0 1 0 0 1 0 0 0 1 0 1 1 1 0 1 0 1 0 1 1 0 1 0 1 1 0 0 1 0 1 0 1 1 1 0 1 1 0 1 1 1 1 1 1 0 1 0 1 1 1 1 1 0 1 0 0 1 0 1 1 0 1 1 1 1 1 1 0 1 1 1 0 0 0 0 1 0 0 0 0 1 0 1 0 0 1 0 1 0 1 1 1 0 0 0 0 1 1 1 1 0 0 1 0 1 1 0 1 0 1 0 0 1 0 1 0 0 0 0 1 1 1 0 1 0 0 1 1 0 1 1 0 0 1 1 0 0 0 0 0 1 0 1 1 1 0 0 0 0 0 1 0 0 1 1 1 1 1 1 1 0 0 0 1 1 1 1 1 1 0 0 1 1 1 0 1 0 1 1 1 1 0 0 1 1 0 1 1 0 0 1 1 0 1 1 1 1 0 0 0 1 1 0 1 1 1 1 1 1 1 0 0 1 1 1 1 1 1 1 0 1 1 1 1 0 0 0 1 0 0 0 1 1 1 0 0 1 0 1 1 0 1 1 0 1 0 1 0 1 1 1 0 0 1 1 1 1 1 0 1 1 1 1 1 1 0 0 1 1 0 0 0 1 1 0 0 0 1 0 1 1 0 0 1 0 0 0 0 0 0 0 1 0 0 0 1 0 1 0 0 0 1 0 0 1 1 0 0 1 0 0 1 1 0 0 1 0 0 0 1 0 1 1 0 1 0 0 1 0 0 1 0 1 1 0 1 1 0 0 0 0 0 1 0 0 0 1 0 0 1 0 0 1 1 1 1 1 0 0 0 1 1 0 0 1 1 1 0 0 0 1 0 0 1 0 1 0 1 1 0 0 1 1 0 0 1 1 1 0 1 0 1 0 0 1 0 0 1 1 1 1 0 1 0 0 1 1 0 0 1 0 1 0 1 1 0 0 0 0 1 0 1 1 0 1 0 1 1 0 0 0 1 0 0 0 0 0 1 0 0 0 1 1 1 0 0 1 1 0 0 1 1 0 1 1 1 1 1 1 1 1 1 0 1 0 1 0 1 1 0 1 0 0 0 1 0 1 1 0 1 0 1 0 0 1 1 1 0 0 0 0 0 0 0 0 1 1 0 1 0 0 1 0 0 0 1 0 1 0 0 1 0 0 1 0 0 1 1 0 0 0 1 0 1 1 0 1 1 1 1 1 1 1 0 0 1 0 1 1 0 1 0 1 1 0 1 1 1 1 1 0 0 0 0 1 1 0 1 0 1 0 1 0 0 1 1 0 0 0 0 0 0 1 1 1 1 1 1 0 0 1 0 0 1 0 1 1 0 1 0 0 0 1 1 1 0 1 1 0 1 0 1 1 0 0 1 0 1 0 0 0
73 1 1 1 0 1 0 1 1 1 1 0 1 0 1 1 1 0 0 1 1 0 1 1 1 0 1 0 0 1 1 0 0 0 1 1 0 1 1 0 0 1 1 1 1 0 1 0 1 0 1 0 0 0 1 1 1 1 1 0 1 1 1 0 0 0 1 1 1 0 1 1 0 1 0 1 0 0 1 1 1 1 0 1 1 1 1 1 0 1 1 1 1 1 1 1 1 1 0 1 1 1 1 1 0 1 0 0 1 1 0 1 0 0 1 0 1 1 0 0 1 1 1 0 1 0 0 1 1 1 0 0 0 0 1 1 1 0 0 1 1 1 1 1 1 1 0 1 1 1 1 0 1 1 0 0 1 0 1 0 1 1 0 1 1 1 1 0 1 1 0 1 1 1 1 0 1 1 0 1 1 1 0 1 0 1 1 1 0 0 1 1 1 1 1 0 1 1 0 1 1 0 1 1 0 0 0 1 1 1 0 1 1 0 1 0 0 1 1 1 1 0 0 1 1 1 0 1 1 1 0 1 0 1 1 1 0 1 0 1 0 1 0 1 0 0 1 1 1 1 1 1 1 1 1 1 1 0 1 0 1 1 1 1 1 1 1 1 1 1 0 1 1 0 0 1 0 1 1 1 1 0 0 1 0 1 0 0 1 1 1 0 0 0 1 1 1 1 0 1 1 1 1 0 0 0 1 0 1 0 1 0 1 1 0 1 0 1 1 1 1 0 1 1 1 1 1 1 0 1 1 1 1 1 1 1 0 1 1 0 1 1 0 1 1 1 1 0 1 1 0 1 1 1 0 1 0 0 1 0 0 1 1 0 1 1 1 0 1 1 0 0 1 1 0 0 1 0 1 1 1 0 1 1 1 1 0 1 1 1 0 1 1 0 0 0 1 1 1 0 1 1 1 0 0 1 0 1 1 0 1 1 0 1 1 1 0 0 0 1 0 0 0 1 0 0 0 1 0 0 0 1 0 1 1 0 1 1 0 0 0 0 1 0 1 1 1 1 1 0 1 1 1 0 1 0 0 0 0 1 1 0 1 1 1 1 1 1 1 0 0 0 0 1 1 0 1 1 0 0 1 1 0 1 1 1 0 1 1 1 1 1 1 0 1 0 1 0 1 1 1 0 1 0 1 1 0 1 1 1 1 0 1 1 1 1 1 1 1 1 1 1 0 1 1 1 1 1 1 0 1 1 1 1 1 1 0 1 1 1 0 1 1 1 1 0 1 1 0 1 1 1 0 1 1 1 0 1 1 1 1 0 1 0 1 1 0 1 1 0 1 1 1 1 0 1 0 1 1 1 1 0 1 1 1 1 1 1 0 1 1 1 1 1 1 1 0 1 0 1 0 1 0 1 0 1 0 0 1 0 1 1 1 1 1 1 0 1 1 1 1 0 0 0 0 1 1 1 0 1 1 1 1 1 0 1 1 1 1 0 1 1 0 1 0 1 1 1 0 0 1 0 1 0 1 1 1 1 1 0 0 1 1 0 1 1 1 0 0 1 0 1 1 0 1 1 1 0 0 0 1 0 0 1 0 0 1 1 1 1 1 1 0 1 0 1 1 0 0 1 1 1 1 0 0 1 1 1 1 1 0 0 1 1 0 1 1 0 1 0 1 0 1 1 1 1 1 1 0 0 0 0 0 1 1 0 0 1 0 0 1 0 1 0 1 1 1 1 1 1 1 0 1 0 1 1 0 1 0 1 1 0 0 1 1 1 0 1 1 1 0 1 1 1 1 1 1 1 1 1 0 1 1 1 1 1 1 1 1 1 1 0 1 0 1 1 0 1 1 1 1 1 1 1 1 1 1 1 0 0 1 1 1 0 0 0 1 1 1 0 1 1 0 1 1 1 1 1 0 0 0 0 1 1 1 1 1 1 1 0 1 1 0 1 0 1 0 0 1 1 1 1 0 0 0 1 1 1 0 1 0 0 1 1 0 1 1 1 1 1 1 0 0 1 0 1 1 0 1 1 1 0 0 0 0 1 1 1 0 1 1 1 1 1 1 1 0 0 0 1 1 1 1 1 1 1 0 1 1 1 0 1 0 1 1 1 1 0 0 1 1 0 1 1 0 0 1 1 1 1 1 1 1 0 0 1 1 1 0 1 1 1 1 1 1 1 0 0 1 1 1 1 1 1 1 1 1 1 1 1 0 1 1 1 1 1 0 1 1 1 0 0 1 0 1 1 0 1 1 0 1 0 1 0 1 1 1 0 1 1 1 1 1 1 1 1 1 1 1 1 1 0 0 1 1 0 0 0 1 1 1 0 1 1 0 1 1 1 0 1 1 1 1 0 0 0 1 1 0 0 1 1 1 1 0 1 1 1 0 0 1 1 0 1 1 0 0 1 1 0 0 1 0 1 0 1 1 1 1 0 1 1 0 1 0 1 1 0 1 1 0 1 1 0 1 1 0 0 1 0 0 0 1 0 0 1 0 1 1 1 1 1 1 0 1 1 1 1 0 0 1 1 1 1 1 0 1 0 0 1 0 1 0 1 1 0 1 1 1 0 0 1 1 1 1 1 1 1 1 0 1 1 0 1 1 1 1 0 1 0 1 1 1 0 0 1 0 1 1 1 1 0 0 0 0 1 1 1 1 0 1 1 1 1 0 0 0 1 1 0 0 0 0 1 0 1 1 1 1 1 0 0 1 1 0 0 1 1 0 1 1 1 1 1 1 1 1 1 0 1 0 1 1 1 1 0 1 0 0 1 1 0 1 1 0 1 0 1 0 0 1 1 1 1 1 1 0 1 0 0 0 1 1 1 1 1 0 1 0 0 0 1 0 1 0 0 1 0 0 1 1 0 1 1 0 0 1 1 0 1 1 0 1 1 1 1 1 1 1 1 0 1 0 1 1 0 1 1 1 1 0 1 1 1 1 1 0 0 0 0 1 1 0 1 0 1 1 1 0 0 1 1 0 0 1 0 0 0 1 1 1 1 1 1 0 0 1 0 1 1 0 1 1 0 1 1 1 0 1 1 1 0 1 1 0 1 0 1 1 1 0 1 0 1 1 0 0
74 1 1 1 0 1 0 1 1 0 1 0 1 0 1 0 1 0 0 1 1 0 1 0 1 0 0 0 0 0 1 0 0 0 1 1 0 1 1 0 0 1 1 1 0 0 1 0 1 0 1 0 0 0 0 0 0 0 0 0 1 1 0 0 0 0 1 1 0 0 1 1 0 1 0 0 0 0 0 1 0 1 0 1 1 0 1 1 0 1 1 0 1 1 1 1 1 1 0 1 1 0 1 0 0 1 0 0 1 1 0 1 0 0 1 0 1 1 0 0 0 1 1 0 1 0 0 1 0 1 0 0 0 0 1 1 1 0 0 1 1 1 1 1 1 1 0 1 1 1 1 0 1 1 0 0 1 0 1 0 1 1 0 1 1 1 1 0 0 1 0 1 1 1 1 0 1 0 0 1 1 1 0 1 0 0 1 1 0 0 1 1 1 1 1 0 1 0 0 1 1 0 1 1 0 0 0 0 1 1 0 1 1 0 1 0 0 1 1 1 0 0 0 1 1 1 0 1 1 1 0 1 0 1 1 0 0 1 0 1 0 0 0 1 0 0 0 1 0 1 1 1 0 1 1 0 1 0 1 0 0 1 0 1 1 0 1 0 1 1 0 1 1 0 0 1 0 1 1 1 1 0 0 0 0 0 0 0 0 1 1 0 0 0 1 1 1 1 0 1 1 1 1 0 0 0 1 0 1 0 1 0 1 1 0 1 0 1 1 1 0 0 1 0 1 1 1 0 0 1 1 1 1 0 1 1 0 0 1 0 1 0 0 1 1 1 1 0 1 1 0 0 1 1 0 1 0 0 1 0 0 1 1 0 1 0 0 0 1 1 0 0 1 1 0 0 0 0 1 1 0 0 0 1 1 1 0 1 1 1 0 1 1 0 0 0 0 1 0 0 1 1 1 0 0 0 0 1 1 0 1 1 0 1 0 1 0 0 0 0 0 0 0 0 0 0 0 1 0 0 0 0 0 1 1 0 0 1 0 0 0 0 1 0 1 1 1 0 1 0 1 0 1 0 1 0 0 0 0 1 1 0 1 0 0 1 1 1 1 0 0 0 0 1 1 0 1 1 0 0 1 0 0 1 0 1 0 1 0 1 1 1 1 0 1 0 0 0 1 1 1 0 1 0 1 1 0 1 0 0 0 0 0 0 1 1 1 1 0 0 1 1 0 1 0 1 1 1 1 0 0 1 0 0 1 1 0 0 1 1 0 0 0 1 1 0 1 1 0 0 0 0 0 1 0 0 0 1 0 1 1 0 1 0 0 0 0 1 1 0 0 1 0 1 0 1 0 1 1 1 1 0 1 0 1 1 1 1 0 1 1 1 1 1 1 1 0 1 0 0 0 1 0 1 0 1 0 0 1 0 0 0 1 1 0 1 0 1 1 1 1 0 0 0 0 1 1 1 0 1 1 1 1 1 0 0 1 1 1 0 1 1 0 0 0 1 1 1 0 0 1 0 1 0 1 1 1 0 0 0 0 0 0 0 1 1 1 0 0 1 0 0 1 0 1 1 0 0 0 0 1 0 0 0 0 0 1 0 1 1 0 1 0 1 0 1 0 0 0 1 1 1 1 0 0 1 0 1 0 0 0 0 1 1 0 1 1 0 1 0 1 0 1 0 1 1 1 1 0 0 0 0 0 0 0 0 0 1 0 0 1 0 0 0 1 0 1 1 1 0 1 0 1 0 1 1 0 1 0 1 1 0 0 1 0 1 0 1 1 1 0 1 1 0 1 1 1 1 1 1 0 1 0 1 1 1 1 1 0 1 0 0 1 0 1 1 0 1 1 1 1 1 1 0 1 1 1 0 0 0 0 1 0 0 0 0 1 0 1 0 0 1 0 1 0 1 1 1 0 0 0 0 1 1 1 1 0 0 1 0 1 1 0 1 0 1 0 0 1 0 1 0 0 0 0 1 1 1 0 1 0 0 1 1 0 1 1 0 0 1 1 0 0 0 0 0 1 0 1 1 1 0 0 0 0 0 1 0 0 1 1 1 1 1 1 1 0 0 0 1 1 1 1 1 1 0 0 1 1 1 0 1 0 1 1 1 1 0 0 1 1 0 1 1 0 0 1 1 0 1 1 1 1 0 0 0 1 1 0 1 1 1 1 1 1 1 0 0 1 1 1 1 1 1 1 0 1 1 1 1 0 0 0 1 0 0 0 1 1 1 0 0 1 0 1 1 0 1 1 0 1 0 1 0 1 1 1 0 0 1 1 1 1 1 0 1 1 1 1 1 1 0 0 1 1 0 0 0 1 1 0 0 0 1 0 1 1 0 0 1 0 0 0 0 0 0 0 1 0 0 0 1 0 1 0 0 0 1 0 0 1 1 0 0 1 0 0 1 1 0 0 1 0 0 0 1 0 1 1 0 1 0 0 1 0 0 1 0 1 1 0 1 1 0 0 0 0 0 1 0 0 0 1 0 0 1 0 0 1 1 1 1 1 0 0 0 1 1 0 0 1 1 1 0 0 0 1 0 0 1 0 1 0 1 1 0 0 1 1 0 0 1 1 1 0 1 0 1 0 0 1 0 0 1 1 1 1 0 1 0 0 1 1 0 0 1 0 1 0 1 1 0 0 0 0 1 0 1 1 0 1 0 1 1 0 0 0 1 0 0 0 0 0 1 0 0 0 1 1 1 0 0 1 1 0 0 1 1 0 1 1 1 1 1 1 1 1 1 0 1 0 1 0 1 1 0 1 0 0 0 1 0 1 1 0 1 0 1 0 0 1 1 1 0 0 0 0 0 0 0 0 1 1 0 1 0 0 1 0 0 0 1 0 1 0 0 1 0 0 1 0 0 1 1 0 0 0 1 0 1 1 0 1 1 1 1 1 1 1 0 0 1 0 1 1 0 1 0 1 1 0 1 1 1 1 1 0 0 0 0 1 1 0 1 0 1 0 1 0 0 1 1 0 0 0 0 0 0 1 1 1 1 1 1 0 0 1 0 0 1 0 1 1 0 1 0 0 0 1 1 1 0 1 1 0 1 0 1 1 0 0 1 0 1 0 0 0
75 0 0 0 1 0 1 0 0 0 0 1 0 1 0 0 0 1 1 0 0 1 0 0 0 1 0 1 1 0 0 1 1 1 0 0 1 0 0 1 1 0 0 0 0 1 0 1 0 1 0 1 1 1 0 0 0 0 0 1 0 0 0 1 1 1 0 0 0 1 0 0 1 0 1 0 1 1 0 0 0 0 1 0 0 0 0 0 1 0 0 0 0 0 0 0 0 0 1 0 0 0 0 0 1 0 1 1 0 0 1 0 1 1 0 1 0 0 1 1 0 0 0 1 0 1 1 0 0 0 1 1 1 1 0 0 0 1 1 0 0 0 0 0 0 0 1 0 0 0 0 1 0 0 1 1 0 1 0 1 0 0 1 0 0 0 0 1 0 0 1 0 0 0 0 1 0 0 1 0 0 0 1 0 1 0 0 0 1 1 0 0 0 0 0 1 0 0 1 0 0 1 0 0 1 1 1 0 0 0 1 0 0 1 0 1 1 0 0 0 0 1 1 0 0 0 1 0 0 0 1 0 1 0 0 0 1 0 1 0 1 0 1 0 1 1 0 0 0 0 0 0 0 0 0 0 0 1 0 1 0 0 0 0 0 0 0 0 0 0 1 0 0 1 1 0 1 0 0 0 0 1 1 0 1 0 1 1 0 0 0 1 1 1 0 0 0 0 1 0 0 0 0 1 1 1 0 1 0 1 0 1 0 0 1 0 1 0 0 0 0 1 0 0 0 0 0 0 1 0 0 0 0 0 0 0 1 0 0 1 0 0 1 0 0 0 0 1 0 0 1 0 0 0 1 0 1 1 0 1 1 0 0 1 0 0 0 1 0 0 1 1 0 0 1 1 0 1 0 0 0 1 0 0 0 0 1 0 0 0 1 0 0 1 1 1 0 0 0 1 0 0 0 1 1 0 1 0 0 1 0 0 1 0 0 0 1 1 1 0 1 1 1 0 1 1 1 0 1 1 1 0 1 0 0 1 0 0 1 1 1 1 0 1 0 0 0 0 0 1 0 0 0 1 0 1 1 1 1 0 0 1 0 0 0 0 0 0 0 1 1 1 1 0 0 1 0 0 1 1 0 0 1 0 0 0 1 0 0 0 0 0 0 1 0 1 0 1 0 0 0 1 0 1 0 0 1 0 0 0 0 1 0 0 0 0 0 0 0 0 0 0 1 0 0 0 0 0 0 1 0 0 0 0 0 0 1 0 0 0 1 0 0 0 0 1 0 0 1 0 0 0 1 0 0 0 1 0 0 0 0 1 0 1 0 0 1 0 0 1 0 0 0 0 1 0 1 0 0 0 0 1 0 0 0 0 0 0 1 0 0 0 0 0 0 0 1 0 1 0 1 0 1 0 1 0 1 1 0 1 0 0 0 0 0 0 1 0 0 0 0 1 1 1 1 0 0 0 1 0 0 0 0 0 1 0 0 0 0 1 0 0 1 0 1 0 0 0 1 1 0 1 0 1 0 0 0 0 0 1 1 0 0 1 0 0 0 1 1 0 1 0 0 1 0 0 0 1 1 1 0 1 1 0 1 1 0 0 0 0 0 0 1 0 1 0 0 1 1 0 0 0 0 1 1 0 0 0 0 0 1 1 0 0 1 0 0 1 0 1 0 1 0 0 0 0 0 0 1 1 1 1 1 0 0 1 1 0 1 1 0 1 0 1 0 0 0 0 0 0 0 1 0 1 0 0 1 0 1 0 0 1 1 0 0 0 1 0 0 0 1 0 0 0 0 0 0 0 0 0 1 0 0 0 0 0 0 0 0 0 0 1 0 1 0 0 1 0 0 0 0 0 0 0 0 0 0 0 1 1 0 0 0 1 1 1 0 0 0 1 0 0 1 0 0 0 0 0 1 1 1 1 0 0 0 0 0 0 0 1 0 0 1 0 1 0 1 1 0 0 0 0 1 1 1 0 0 0 1 0 1 1 0 0 1 0 0 0 0 0 0 1 1 0 1 0 0 1 0 0 0 1 1 1 1 0 0 0 1 0 0 0 0 0 0 0 1 1 1 0 0 0 0 0 0 0 1 0 0 0 1 0 1 0 0 0 0 1 1 0 0 1 0 0 1 1 0 0 0 0 0 0 0 1 1 0 0 0 1 0 0 0 0 0 0 0 1 1 0 0 0 0 0 0 0 0 0 0 0 0 1 0 0 0 0 0 1 0 0 0 1 1 0 1 0 0 1 0 0 1 0 1 0 1 0 0 0 1 0 0 0 0 0 0 0 0 0 0 0 0 0 1 1 0 0 1 1 1 0 0 0 1 0 0 1 0 0 0 1 0 0 0 0 1 1 1 0 0 1 1 0 0 0 0 1 0 0 0 1 1 0 0 1 0 0 1 1 0 0 1 1 0 1 0 1 0 0 0 0 1 0 0 1 0 1 0 0 1 0 0 1 0 0 1 0 0 1 1 0 1 1 1 0 1 1 0 1 0 0 0 0 0 0 1 0 0 0 0 1 1 0 0 0 0 0 1 0 1 1 0 1 0 1 0 0 1 0 0 0 1 1 0 0 0 0 0 0 0 0 1 0 0 1 0 0 0 0 1 0 1 0 0 0 1 1 0 1 0 0 0 0 1 1 1 1 0 0 0 0 1 0 0 0 0 1 1 1 0 0 1 1 1 1 0 1 0 0 0 0 0 1 1 0 0 1 1 0 0 1 0 0 0 0 0 0 0 0 0 1 0 1 0 0 0 0 1 0 1 1 0 0 1 0 0 1 0 1 0 1 1 0 0 0 0 0 0 1 0 1 1 1 0 0 0 0 0 1 0 1 1 1 0 1 0 1 1 0 1 1 0 0 1 0 0 1 1 0 0 1 0 0 1 0 0 0 0 0 0 0 0 1 0 1 0 0 1 0 0 0 0 1 0 0 0 0 0 1 1 1 1 0 0 1 0 1 0 0 0 1 1 0 0 1 1 0 1 1 1 0 0 0 0 0 0 1 1 0 1 0 0 1 0 0 1 0 0 0 1 0 0 0 1 0 0 1 0 1 0 0 0 1 0 1 0 0 1 1
76 0 0 0 1 0 1 0 0 0 0 1 0 1 0 0 0 1 1 0 0 1 0 0 0 1 0 1 1 0 0 1 1 0 0 0 1 0 0 1 1 0 0 0 0 1 0 1 0 1 0 1 1 1 0 0 0 0 0 1 0 0 0 1 1 1 0 0 0 1 0 0 1 0 1 0 1 1 0 0 0 0 1 0 0 0 0 0 1 0 0 0 0 0 0 0 0 0 1 0 0 0 0 0 1 0 1 1 0 0 1 0 1 1 0 1 0 0 1 1 0 0 0 1 0 1 1 0 0 0 1 1 1 1 0 0 0 1 1 0 0 0 0 0 0 0 1 0 0 0 0 1 0 0 1 1 0 1 0 1 0 0 1 0 0 0 0 1 0 0 1 0 0 0 0 1 0 0 1 0 0 0 1 0 1 0 0 0 1 1 0 0 0 0 0 1 0 0 1 0 0 1 0 0 1 1 1 0 0 0 1 0 0 1 0 1 1 0 0 0 0 1 1 0 0 0 1 0 0 0 1 0 1 0 0 0 1 0 1 0 1 0 1 0 1 1 0 0 0 0 0 0 0 0 0 0 0 1 0 1 0 0 0 0 0 0 0 0 0 0 1 0 0 1 1 0 1 0 0 0 0 1 1 0 1 0 1 1 0 0 0 1 1 1 0 0 0 0 1 0 0 0 0 1 1 1 0 1 0 1 0 1 0 0 1 0 1 0 0 0 0 1 0 0 0 0 0 0 1 0 0 0 0 0 0 0 1 0 0 1 0 0 1 0 0 0 0 1 0 0 1 0 0 0 1 0 1 1 0 1 1 0 0 1 0 0 0 1 0 0 1 1 0 0 1 1 0 1 0 0 0 1 0 0 0 0 1 0 0 0 1 0 0 1 1 1 0 0 0 1 0 0 0 1 1 0 1 0 0 1 0 0 1 0 0 0 1 1 1 0 1 1 1 0 1 1 1 0 1 1 1 0 1 0 0 1 0 0 1 1 1 1 0 1 0 0 0 0 0 1 0 0 0 1 0 1 1 1 1 0 0 1 0 0 0 0 0 0 0 1 1 1 1 0 0 1 0 0 1 1 0 0 1 0 0 0 1 0 0 0 0 0 0 1 0 1 0 1 0 0 0 1 0 1 0 0 1 0 0 0 0 1 0 0 0 0 0 0 0 0 0 0 1 0 0 0 0 0 0 1 0 0 0 0 0 0 1 0 0 0 1 0 0 0 0 1 0 0 1 0 0 0 1 0 0 0 1 0 0 0 0 1 0 1 0 0 1 0 0 1 0 0 0 0 1 0 1 0 0 0 0 1 0 0 0 0 0 0 1 0 0 0 0 0 0 0 1 0 1 0 1 0 1 0 1 0 1 1 0 1 0 0 0 0 0 0 1 0 0 0 0 1 1 1 1 0 0 0 1 0 0 0 0 0 1 0 0 0 0 1 0 0 1 0 1 0 0 0 1 1 0 1 0 1 0 0 0 0 0 1 1 0 0 1 0 0 0 1 1 0 1 0 0 1 0 0 0 1 1 1 0 1 1 0 1 1 0 0 0 0 0 0 1 0 1 0 0 1 1 0 0 0 0 1 1 0 0 0 0 0 1 1 0 0 1 0 0 1 0 1 0 1 0 0 0 0 0 0 1 1 1 1 1 0 0 1 1 0 1 1 0 1 0 1 0 0 0 0 0 0 0 1 0 1 0 0 1 0 1 0 0 1 1 0 0 0 1 0 0 0 1 0 0 0 0 0 0 0 0 0 1 0 0 0 0 0 0 0 0 0 0 1 0 1 0 0 1 0 0 0 0 0 0 0 0 0 0 0 1 1 0 0 0 1 1 1 0 0 0 1 0 0 1 0 0 0 0 0 1 1 1 1 0 0 0 0 0 0 0 1 0 0 1 0 1 0 1 1 0 0 0 0 1 1 1 0 0 0 1 0 1 1 0 0 1 0 0 0 0 0 0 1 1 0 1 0 0 1 0 0 0 1 1 1 1 0 0 0 1 0 0 0 0 0 0 0 1 1 1 0 0 0 0 0 0 0 1 0 0 0 1 0 1 0 0 0 0 1 1 0 0 1 0 0 1 1 0 0 0 0 0 0 0 1 1 0 0 0 1 0 0 0 0 0 0 0 1 1 0 0 0 0 0 0 0 0 0 0 0 0 1 0 0 0 0 0 1 0 0 0 1 1 0 1 0 0 1 0 0 1 0 1 0 1 0 0 0 1 0 0 0 0 0 0 0 0 0 0 0 0 0 1 1 0 0 1 1 1 0 0 0 1 0 0 1 0 0 0 1 0 0 0 0 1 1 1 0 0 1 1 0 0 0 0 1 0 0 0 1 1 0 0 1 0 0 1 1 0 0 1 1 0 1 0 1 0 0 0 0 1 0 0 1 0 1 0 0 1 0 0 1 0 0 1 0 0 1 1 0 1 1 1 0 1 1 0 1 0 0 0 0 0 0 1 0 0 0 0 1 1 0 0 0 0 0 1 0 1 1 0 1 0 1 0 0 1 0 0 0 1 1 0 0 0 0 0 0 0 0 1 0 0 1 0 0 0 0 1 0 1 0 0 0 1 1 0 1 0 0 0 0 1 1 1 1 0 0 0 0 1 0 0 0 0 1 1 1 0 0 1 1 1 1 0 1 0 0 0 0 0 1 1 0 0 1 1 0 0 1 0 0 0 0 0 0 0 0 0 1 0 1 0 0 0 0 1 0 1 1 0 0 1 0 0 1 0 1 0 1 1 0 0 0 0 0 0 1 0 1 1 1 0 0 0 0 0 1 0 1 1 1 0 1 0 1 1 0 1 1 0 0 1 0 0 1 1 0 0 1 0 0 1 0 0 0 0 0 0 0 0 1 0 1 0 0 1 0 0 0 0 1 0 0 0 0 0 1 1 1 1 0 0 1 0 1 0 0 0 1 1 0 0 1 1 0 1 1 1 0 0 0 0 0 0 1 1 0 1 0 0 1 0 0 1 0 0 0 1 0 0 0 1 0 0 1 0 1 0 0 0 1 0 1 0 0 1 1
77 0 0 0 0 0 0 0 0 1 0 0 0 0 0 1 0 0 0 0 0 0 0 1 0 0 1 0 0 1 0 0 0 0 0 0 0 0 0 0 0 0 0 0 1 0 0 0 0 0 0 0 0 0 1 1 1 1 0 0 0 0 1 0 0 0 0 0 1 0 0 0 0 0 0 1 0 0 1 0 1 0 0 0 0 1 0 0 0 0 0 1 0 0 0 0 0 0 0 0 0 1 0 1 0 0 0 0 0 0 0 0 0 0 0 0 0 0 0 0 1 0 0 0 0 0 0 0 1 0 0 0 0 0 0 0 0 0 0 0 0 0 0 0 0 0 0 0 0 0 0 0 0 0 0 0 0 0 0 0 0 0 0 0 0 0 0 0 1 0 0 0 0 0 0 0 0 1 0 0 0 0 0 0 0 1 0 0 0 0 0 0 0 0 0 0 0 1 0 0 0 0 0 0 0 0 0 1 0 0 0 0 0 0 0 0 0 0 0 0 1 0 0 0 0 0 0 0 0 0 0 0 0 0 0 1 0 0 0 0 0 1 0 0 0 0 1 0 1 0 0 0 1 0 0 1 0 0 0 0 1 0 1 0 0 1 0 1 0 0 0 0 0 0 0 0 0 0 0 0 0 0 0 1 0 1 0 0 1 0 0 0 0 0 0 0 0 0 0 0 0 0 0 0 0 0 0 0 0 0 0 0 0 0 0 0 0 0 0 0 1 0 0 1 0 0 0 1 0 0 0 0 0 1 0 0 0 1 0 0 0 1 0 0 0 0 0 0 0 0 0 1 0 0 0 0 0 0 0 0 0 0 0 0 0 0 1 0 0 0 0 0 0 0 0 0 1 0 0 0 1 0 1 0 0 0 0 0 0 0 0 0 0 0 0 0 1 0 1 0 0 0 0 0 0 1 0 0 0 0 0 0 0 0 1 0 0 0 0 1 0 0 0 1 0 0 0 0 0 0 0 1 0 0 0 0 1 0 0 0 0 0 0 0 0 0 0 1 0 0 0 1 0 0 0 0 0 0 0 0 0 0 0 1 1 0 0 0 0 0 0 0 0 0 0 0 0 0 0 0 0 1 0 0 1 0 0 0 1 0 0 0 0 0 0 0 1 0 0 0 0 0 0 0 0 0 0 0 1 1 1 0 1 1 0 0 0 0 1 1 0 0 0 0 1 0 0 0 0 0 1 0 1 1 0 0 0 1 0 0 0 0 1 0 0 0 0 0 0 1 1 1 0 0 1 1 0 0 1 0 0 0 0 0 1 1 0 0 0 0 1 0 1 0 0 0 0 0 0 0 0 0 0 1 0 0 0 0 0 0 0 0 0 0 0 0 0 0 0 1 0 0 0 0 0 0 0 0 0 0 1 1 0 0 1 0 0 0 0 0 0 0 0 0 0 0 0 0 0 0 0 0 0 0 0 1 0 0 0 0 0 0 0 1 0 0 0 0 0 0 0 0 0 0 0 0 0 1 1 0 0 1 0 0 0 0 0 0 0 0 0 1 0 0 0 0 1 0 0 0 0 0 0 1 0 0 0 1 0 0 1 0 0 0 0 0 1 0 0 0 0 0 0 0 0 0 1 0 1 1 0 0 0 0 0 0 0 0 0 0 0 0 0 1 0 0 0 0 0 0 0 0 0 1 1 0 0 0 0 0 0 0 1 0 0 1 0 0 0 1 0 0 0 0 0 0 0 0 0 0 0 0 0 0 1 0 0 0 0 0 0 0 0 1 0 0 0 0 0 0 0 0 1 0 0 0 0 0 1 0 1 0 0 0 0 0 0 0 0 0 0 0 0 1 0 0 0 1 0 0 1 0 1 0 0 0 0 1 0 0 1 0 0 0 1 0 0 0 0 0 0 0 0 0 0 0 1 1 0 0 0 0 0 0 0 0 0 0 0 1 0 1 0 0 0 0 0 0 0 0 0 0 0 0 0 0 0 1 1 0 0 0 0 1 0 1 0 0 0 0 0 0 0 0 0 1 0 1 0 0 0 0 0 0 0 0 0 0 0 0 0 0 0 0 0 1 0 0 0 0 0 0 0 0 0 0 0 0 0 0 0 0 0 0 0 0 0 0 1 0 0 0 0 0 0 1 0 0 0 0 0 0 0 0 0 0 0 0 0 0 0 0 0 0 0 1 0 0 0 0 0 1 1 0 1 1 0 0 0 0 0 0 0 0 0 0 0 0 0 0 0 0 0 0 0 0 0 0 1 0 0 0 0 0 1 0 0 0 0 0 0 0 0 0 0 0 0 0 0 0 1 0 1 0 0 0 0 1 0 0 1 1 1 0 0 0 1 0 0 0 1 0 1 0 0 1 1 0 0 0 0 0 0 1 0 0 0 0 0 0 0 0 0 1 0 0 1 0 0 0 0 1 0 0 0 1 0 0 0 0 0 0 0 0 1 1 0 0 0 0 0 0 0 0 0 0 0 1 0 0 0 0 0 0 1 1 0 0 0 0 0 0 0 1 1 0 0 0 0 0 0 0 0 0 0 0 1 0 0 0 0 0 0 0 1 0 1 0 1 0 0 1 0 0 0 0 0 0 0 0 1 0 0 0 0 0 0 0 1 0 0 0 0 0 0 0 1 0 0 0 0 1 0 0 0 0 0 0 1 0 0 0 0 0 0 1 1 0 0 0 0 0 0 0 0 0 0 0 0 0 0 0 0 0 0 0 0 0 0 0 0 0 1 0 0 0 0 0 0 1 0 0 0 0 0 0 0 0 0 0 0 0 0 1 0 1 0 1 0 0 0 0 0 1 0 1 0 0 0 0 0 0 0 0 0 0 0 0 0 0 1 0 0 0 0 0 1 0 0 0 0 0 0 0 0 0 0 0 0 1 0 0 0 0 0 0 0 1 0 0 0 0 0 0 0 0 0 0 0 0 0 0 0 0 0 0 1 0 0 0 0 0 0 0 1 0 0 0 0 0 0 0 0 0 0 0 0 0 1 0 0 0 0 0 0 1 1 0 0 0 0 0 0 0 0 0 0 0 0 1 0 0 0 0 1 0 0
78 1 1 1 0 1 0 1 1 1 1 0 1 0 1 1 1 0 0 1 1 0 1 1 1 0 1 0 0 1 1 0 0 0 1 1 0 1 1 0 0 1 1 1 1 0 1 0 1 0 1 0 0 0 1 1 1 1 1 0 1 1 1 0 0 0 1 1 1 0 1 1 0 1 0 1 0 0 1 1 1 1 0 1 1 1 1 1 0 1 1 1 1 1 1 1 1 1 0 1 1 1 1 1 0 1 0 0 1 1 0 1 0 0 1 0 1 1 0 0 1 1 1 0 1 0 0 1 1 1 0 0 0 0 1 1 1 0 0 1 1 1 1 1 1 1 0 1 1 1 1 0 1 1 0 0 1 0 1 0 1 1 0 1 1 1 1 0 1 1 0 1 1 1 1 0 1 1 0 1 1 1 0 1 0 1 1 1 0 0 1 1 1 1 1 0 1 1 0 1 1 0 1 1 0 0 0 1 1 1 0 1 1 0 1 0 0 1 1 1 1 0 0 1 1 1 0 1 1 1 0 1 0 1 1 1 0 1 0 1 0 1 0 1 0 0 1 1 1 1 1 1 1 1 1 1 1 0 1 0 1 1 1 1 1 1 1 1 1 1 0 1 1 0 0 1 0 1 1 1 1 0 0 1 0 1 0 0 1 1 1 0 0 0 1 1 1 1 0 1 1 1 1 0 0 0 1 0 1 0 1 0 1 1 0 1 0 1 1 1 1 0 1 1 1 1 1 1 0 1 1 1 1 1 1 1 0 1 1 0 1 1 0 1 1 1 1 0 1 1 0 1 1 1 0 1 0 0 1 0 0 1 1 0 1 1 1 0 1 1 0 0 1 1 0 0 1 0 1 1 1 0 1 1 1 1 0 1 1 1 0 1 1 0 0 0 1 1 1 0 1 1 1 0 0 1 0 1 1 0 1 1 0 1 1 1 0 0 0 1 0 0 0 1 0 0 0 1 0 0 0 1 0 1 1 0 1 1 0 0 0 0 1 0 1 1 1 1 1 0 1 1 1 0 1 0 0 0 0 1 1 0 1 1 1 1 1 1 1 0 0 0 0 1 1 0 1 1 0 0 1 1 0 1 1 1 0 1 1 1 1 1 1 0 1 0 1 0 1 1 1 0 1 0 1 1 0 1 1 1 1 0 1 1 1 1 1 1 1 1 1 1 0 1 1 1 1 1 1 0 1 1 1 1 1 1 0 1 1 1 0 1 1 1 1 0 1 1 0 1 1 1 0 1 1 1 0 1 1 1 1 0 1 0 1 1 0 1 1 0 1 1 1 1 0 1 0 1 1 1 1 0 1 1 1 1 1 1 0 1 1 1 1 1 1 1 0 1 0 1 0 1 0 1 0 1 0 0 1 0 1 1 1 1 1 1 0 1 1 1 1 0 0 0 0 1 1 1 0 1 1 1 1 1 0 1 1 1 1 0 1 1 0 1 0 1 1 1 0 0 1 0 1 0 1 1 1 1 1 0 0 1 1 0 1 1 1 0 0 1 0 1 1 0 1 1 1 0 0 0 1 0 0 1 0 0 1 1 1 1 1 1 0 1 0 1 1 0 0 1 1 1 1 0 0 1 1 1 1 1 0 0 1 1 0 1 1 0 1 0 1 0 1 1 1 1 1 1 0 0 0 0 0 1 1 0 0 1 0 0 1 0 1 0 1 1 1 1 1 1 1 0 1 0 1 1 0 1 0 1 1 0 0 1 1 1 0 1 1 1 0 1 1 1 1 1 1 1 1 1 0 1 1 1 1 1 1 1 1 1 1 0 1 0 1 1 0 1 1 1 1 1 1 1 1 1 1 1 0 0 1 1 1 0 0 0 1 1 1 0 1 1 0 1 1 1 1 1 0 0 0 0 1 1 1 1 1 1 1 0 1 1 0 1 0 1 0 0 1 1 1 1 0 0 0 1 1 1 0 1 0 0 1 1 0 1 1 1 1 1 1 0 0 1 0 1 1 0 1 1 1 0 0 0 0 1 1 1 0 1 1 1 1 1 1 1 0 0 0 1 1 1 1 1 1 1 0 1 1 1 0 1 0 1 1 1 1 0 0 1 1 0 1 1 0 0 1 1 1 1 1 1 1 0 0 1 1 1 0 1 1 1 1 1 1 1 0 0 1 1 1 1 1 1 1 1 1 1 1 1 0 1 1 1 1 1 0 1 1 1 0 0 1 0 1 1 0 1 1 0 1 0 1 0 1 1 1 0 1 1 1 1 1 1 1 1 1 1 1 1 1 0 0 1 1 0 0 0 1 1 1 0 1 1 0 1 1 1 0 1 1 1 1 0 0 0 1 1 0 0 1 1 1 1 0 1 1 1 0 0 1 1 0 1 1 0 0 1 1 0 0 1 0 1 0 1 1 1 1 0 1 1 0 1 0 1 1 0 1 1 0 1 1 0 1 1 0 0 1 0 0 0 1 0 0 1 0 1 1 1 1 1 1 0 1 1 1 1 0 0 1 1 1 1 1 0 1 0 0 1 0 1 0 1 1 0 1 1 1 0 0 1 1 1 1 1 1 1 1 0 1 1 0 1 1 1 1 0 1 0 1 1 1 0 0 1 0 1 1 1 1 0 0 0 0 1 1 1 1 0 1 1 1 1 0 0 0 1 1 0 0 0 0 1 0 1 1 1 1 1 0 0 1 1 0 0 1 1 0 1 1 1 1 1 1 1 1 1 0 1 0 1 1 1 1 0 1 0 0 1 1 0 1 1 0 1 0 1 0 0 1 1 1 1 1 1 0 1 0 0 0 1 1 1 1 1 0 1 0 0 0 1 0 1 0 0 1 0 0 1 1 0 1 1 0 0 1 1 0 1 1 0 1 1 1 1 1 1 1 1 0 1 0 1 1 0 1 1 1 1 0 1 1 1 1 1 0 0 0 0 1 1 0 1 0 1 1 1 0 0 1 1 0 0 1 0 0 0 1 1 1 1 1 1 0 0 1 0 1 1 0 1 1 0 1 1 1 0 1 1 1 0 1 1 0 1 0 1 1 1 0 1 0 1 1 0 0
79 1 1 1 0 1 0 1 1 0 1 0 1 0 1 0 1 0 0 1 1 0 1 0 1 0 0 0 0 0 1 0 0 1 1 1 0 1 1 0 0 1 1 1 0 0 1 0 1 0 1 0 0 0 0 0 0 0 0 0 1 1 0 0 0 0 1 1 0 0 1 1 0 1 0 0 0 0 0 1 0 1 0 1 1 0 1 1 0 1 1 0 1 1 1 1 1 1 0 1 1 0 1 0 0 1 0 0 1 1 0 1 0 0 1 0 1 1 0 0 0 1 1 0 1 0 0 1 0 1 0 0 0 0 1 1 1 0 0 1 1 1 1 1 1 1 0 1 1 1 1 0 1 1 0 0 1 0 1 0 1 1 0 1 1 1 1 0 0 1 0 1 1 1 1 0 1 0 0 1 1 1 0 1 0 0 1 1 0 0 1 1 1 1 1 0 1 0 0 1 1 0 1 1 0 0 0 0 1 1 0 1 1 0 1 0 0 1 1 1 0 0 0 1 1 1 0 1 1 1 0 1 0 1 1 0 0 1 0 1 0 0 0 1 0 0 0 1 0 1 1 1 0 1 1 0 1 0 1 0 0 1 0 1 1 0 1 0 1 1 0 1 1 0 0 1 0 1 1 1 1 0 0 0 0 0 0 0 0 1 1 0 0 0 1 1 1 1 0 1 1 1 1 0 0 0 1 0 1 0 1 0 1 1 0 1 0 1 1 1 0 0 1 0 1 1 1 0 0 1 1 1 1 0 1 1 0 0 1 0 1 0 0 1 1 1 1 0 1 1 0 0 1 1 0 1 0 0 1 0 0 1 1 0 1 0 0 0 1 1 0 0 1 1 0 0 0 0 1 1 0 0 0 1 1 1 0 1 1 1 0 1 1 0 0 0 0 1 0 0 1 1 1 0 0 0 0 1 1 0 1 1 0 1 0 1 0 0 0 0 0 0 0 0 0 0 0 1 0 0 0 0 0 1 1 0 0 1 0 0 0 0 1 0 1 1 1 0 1 0 1 0 1 0 1 0 0 0 0 1 1 0 1 0 0 1 1 1 1 0 0 0 0 1 1 0 1 1 0 0 1 0 0 1 0 1 0 1 0 1 1 1 1 0 1 0 0 0 1 1 1 0 1 0 1 1 0 1 0 0 0 0 0 0 1 1 1 1 0 0 1 1 0 1 0 1 1 1 1 0 0 1 0 0 1 1 0 0 1 1 0 0 0 1 1 0 1 1 0 0 0 0 0 1 0 0 0 1 0 1 1 0 1 0 0 0 0 1 1 0 0 1 0 1 0 1 0 1 1 1 1 0 1 0 1 1 1 1 0 1 1 1 1 1 1 1 0 1 0 0 0 1 0 1 0 1 0 0 1 0 0 0 1 1 0 1 0 1 1 1 1 0 0 0 0 1 1 1 0 1 1 1 1 1 0 0 1 1 1 0 1 1 0 0 0 1 1 1 0 0 1 0 1 0 1 1 1 0 0 0 0 0 0 0 1 1 1 0 0 1 0 0 1 0 1 1 0 0 0 0 1 0 0 0 0 0 1 0 1 1 0 1 0 1 0 1 0 0 0 1 1 1 1 0 0 1 0 1 0 0 0 0 1 1 0 1 1 0 1 0 1 0 1 0 1 1 1 1 0 0 0 0 0 0 0 0 0 1 0 0 1 0 0 0 1 0 1 1 1 0 1 0 1 0 1 1 0 1 0 1 1 0 0 1 0 1 0 1 1 1 0 1 1 0 1 1 1 1 1 1 0 1 0 1 1 1 1 1 0 1 0 0 1 0 1 1 0 1 1 1 1 1 1 0 1 1 1 0 0 0 0 1 0 0 0 0 1 0 1 0 0 1 0 1 0 1 1 1 0 0 0 0 1 1 1 1 0 0 1 0 1 1 0 1 0 1 0 0 1 0 1 0 0 0 0 1 1 1 0 1 0 0 1 1 0 1 1 0 0 1 1 0 0 0 0 0 1 0 1 1 1 0 0 0 0 0 1 0 0 1 1 1 1 1 1 1 0 0 0 1 1 1 1 1 1 0 0 1 1 1 0 1 0 1 1 1 1 0 0 1 1 0 1 1 0 0 1 1 0 1 1 1 1 0 0 0 1 1 0 1 1 1 1 1 1 1 0 0 1 1 1 1 1 1 1 0 1 1 1 1 0 0 0 1 0 0 0 1 1 1 0 0 1 0 1 1 0 1 1 0 1 0 1 0 1 1 1 0 0 1 1 1 1 1 0 1 1 1 1 1 1 0 0 1 1 0 0 0 1 1 0 0 0 1 0 1 1 0 0 1 0 0 0 0 0 0 0 1 0 0 0 1 0 1 0 0 0 1 0 0 1 1 0 0 1 0 0 1 1 0 0 1 0 0 0 1 0 1 1 0 1 0 0 1 0 0 1 0 1 1 0 1 1 0 0 0 0 0 1 0 0 0 1 0 0 1 0 0 1 1 1 1 1 0 0 0 1 1 0 0 1 1 1 0 0 0 1 0 0 1 0 1 0 1 1 0 0 1 1 0 0 1 1 1 0 1 0 1 0 0 1 0 0 1 1 1 1 0 1 0 0 1 1 0 0 1 0 1 0 1 1 0 0 0 0 1 0 1 1 0 1 0 1 1 0 0 0 1 0 0 0 0 0 1 0 0 0 1 1 1 0 0 1 1 0 0 1 1 0 1 1 1 1 1 1 1 1 1 0 1 0 1 0 1 1 0 1 0 0 0 1 0 1 1 0 1 0 1 0 0 1 1 1 0 0 0 0 0 0 0 0 1 1 0 1 0 0 1 0 0 0 1 0 1 0 0 1 0 0 1 0 0 1 1 0 0 0 1 0 1 1 0 1 1 1 1 1 1 1 0 0 1 0 1 1 0 1 0 1 1 0 1 1 1 1 1 0 0 0 0 1 1 0 1 0 1 0 1 0 0 1 1 0 0 0 0 0 0 1 1 1 1 1 1 0 0 1 0 0 1 0 1 1 0 1 0 0 0 1 1 1 0 1 1 0 1 0 1 1 0 0 1 0 1 0 0 0
80 0 0 0 1 0 1 0 0 0 0 1 0 1 0 0 0 1 1 0 0 1 0 0 0 1 0 1 1 0 0 1 1 0 1 0 1 0 0 1 1 0 0 0 0 1 0 1 0 1 0 1 1 1 0 0 0 0 0 1 0 0 0 1 1 1 0 0 0 1 0 0 1 0 1 0 1 1 0 0 0 0 1 0 0 0 0 0 1 0 0 0 0 0 0 0 0 0 1 0 0 0 0 0 1 0 1 1 0 0 1 0 1 1 0 1 0 0 1 1 0 0 0 1 0 1 1 0 0 0 1 1 1 1 0 0 0 1 1 0 0 0 0 0 0 0 1 0 0 0 0 1 0 0 1 1 0 1 0 1 0 0 1 0 0 0 0 1 0 0 1 0 0 0 0 1 0 0 1 0 0 0 1 0 1 0 0 0 1 1 0 0 0 0 0 1 0 0 1 0 0 1 0 0 1 1 1 0 0 0 1 0 0 1 0 1 1 0 0 0 0 1 1 0 0 0 1 0 0 0 1 0 1 0 0 0 1 0 1 0 1 0 1 0 1 1 0 0 0 0 0 0 0 0 0 0 0 1 0 1 0 0 0 0 0 0 0 0 0 0 1 0 0 1 1 0 1 0 0 0 0 1 1 0 1 0 1 1 0 0 0 1 1 1 0 0 0 0 1 0 0 0 0 1 1 1 0 1 0 1 0 1 0 0 1 0 1 0 0 0 0 1 0 0 0 0 0 0 1 0 0 0 0 0 0 0 1 0 0 1 0 0 1 0 0 0 0 1 0 0 1 0 0 0 1 0 1 1 0 1 1 0 0 1 0 0 0 1 0 0 1 1 0 0 1 1 0 1 0 0 0 1 0 0 0 0 1 0 0 0 1 0 0 1 1 1 0 0 0 1 0 0 0 1 1 0 1 0 0 1 0 0 1 0 0 0 1 1 1 0 1 1 1 0 1 1 1 0 1 1 1 0 1 0 0 1 0 0 1 1 1 1 0 1 0 0 0 0 0 1 0 0 0 1 0 1 1 1 1 0 0 1 0 0 0 0 0 0 0 1 1 1 1 0 0 1 0 0 1 1 0 0 1 0 0 0 1 0 0 0 0 0 0 1 0 1 0 1 0 0 0 1 0 1 0 0 1 0 0 0 0 1 0 0 0 0 0 0 0 0 0 0 1 0 0 0 0 0 0 1 0 0 0 0 0 0 1 0 0 0 1 0 0 0 0 1 0 0 1 0 0 0 1 0 0 0 1 0 0 0 0 1 0 1 0 0 1 0 0 1 0 0 0 0 1 0 1 0 0 0 0 1 0 0 0 0 0 0 1 0 0 0 0 0 0 0 1 0 1 0 1 0 1 0 1 0 1 1 0 1 0 0 0 0 0 0 1 0 0 0 0 1 1 1 1 0 0 0 1 0 0 0 0 0 1 0 0 0 0 1 0 0 1 0 1 0 0 0 1 1 0 1 0 1 0 0 0 0 0 1 1 0 0 1 0 0 0 1 1 0 1 0 0 1 0 0 0 1 1 1 0 1 1 0 1 1 0 0 0 0 0 0 1 0 1 0 0 1 1 0 0 0 0 1 1 0 0 0 0 0 1 1 0 0 1 0 0 1 0 1 0 1 0 0 0 0 0 0 1 1 1 1 1 0 0 1 1 0 1 1 0 1 0 1 0 0 0 0 0 0 0 1 0 1 0 0 1 0 1 0 0 1 1 0 0 0 1 0 0 0 1 0 0 0 0 0 0 0 0 0 1 0 0 0 0 0 0 0 0 0 0 1 0 1 0 0 1 0 0 0 0 0 0 0 0 0 0 0 1 1 0 0 0 1 1 1 0 0 0 1 0 0 1 0 0 0 0 0 1 1 1 1 0 0 0 0 0 0 0 1 0 0 1 0 1 0 1 1 0 0 0 0 1 1 1 0 0 0 1 0 1 1 0 0 1 0 0 0 0 0 0 1 1 0 1 0 0 1 0 0 0 1 1 1 1 0 0 0 1 0 0 0 0 0 0 0 1 1 1 0 0 0 0 0 0 0 1 0 0 0 1 0 1 0 0 0 0 1 1 0 0 1 0 0 1 1 0 0 0 0 0 0 0 1 1 0 0 0 1 0 0 0 0 0 0 0 1 1 0 0 0 0 0 0 0 0 0 0 0 0 1 0 0 0 0 0 1 0 0 0 1 1 0 1 0 0 1 0 0 1 0 1 0 1 0 0 0 1 0 0 0 0 0 0 0 0 0 0 0 0 0 1 1 0 0 1 1 1 0 0 0 1 0 0 1 0 0 0 1 0 0 0 0 1 1 1 0 0 1 1 0 0 0 0 1 0 0 0 1 1 0 0 1 0 0 1 1 0 0 1 1 0 1 0 1 0 0 0 0 1 0 0 1 0 1 0 0 1 0 0 1 0 0 1 0 0 1 1 0 1 0 1 0 1 1 0 1 0 0 0 0 0 0 1 0 0 0 0 1 1 0 0 0 0 0 1 0 1 1 0 1 0 1 0 0 1 0 0 0 1 1 0 0 0 0 0 0 0 0 1 0 0 1 0 0 0 0 1 0 1 0 0 0 1 1 0 1 0 0 0 0 1 1 1 1 0 0 0 0 1 0 0 0 0 1 1 1 0 0 1 1 1 1 0 1 0 0 0 0 0 1 1 0 0 1 1 0 0 1 0 0 0 0 0 0 0 0 0 1 0 1 0 0 0 0 1 0 1 1 0 0 1 0 0 1 0 1 0 1 1 0 0 0 0 0 0 1 0 1 1 1 0 0 0 0 0 1 0 1 1 1 0 1 0 1 1 0 1 1 0 0 1 0 0 1 1 0 0 1 0 0 1 0 0 0 0 0 0 0 0 1 0 1 0 0 1 0 0 0 0 1 0 0 0 0 0 1 1 1 1 0 0 1 0 1 0 0 0 1 1 0 0 1 1 0 1 1 1 0 0 0 0 0 0 1 1 0 1 0 0 1 0 0 1 0 0 0 1 0 0 0 1 0 0 1 0 1 0 0 0 1 0 1 0 0 1 1
81 1 1 1 0 1 0 1 1 0 1 0 1 0 1 0 1 0 0 1 1 0 1 0 1 0 0 0 0 0 1 0 0 1 0 1 0 1 1 0 0 1 1 1 0 0 1 0 1 0 1 0 0 0 0 0 0 0 0 0 1 1 0 0 0 0 1 1 0 0 1 1 0 1 0 0 0 0 0 1 0 1 0 1 1 0 1 1 0 1 1 0 1 1 1 1 1 1 0 1 1 0 1 0 0 1 0 0 1 1 0 1 0 0 1 0 1 1 0 0 0 1 1 0 1 0 0 1 0 1 0 0 0 0 1 1 1 0 0 1 1 1 1 1 1 1 0 1 1 1 1 0 1 1 0 0 1 0 1 0 1 1 0 1 1 1 1 0 0 1 0 1 1 1 1 0 1 0 0 1 1 1 0 1 0 0 1 1 0 0 1 1 1 1 1 0 1 0 0 1 1 0 1 1 0 0 0 0 1 1 0 1 1 0 1 0 0 1 1 1 0 0 0 1 1 1 0 1 1 1 0 1 0 1 1 0 0 1 0 1 0 0 0 1 0 0 0 1 0 1 1 1 0 1 1 0 1 0 1 0 0 1 0 1 1 0 1 0 1 1 0 1 1 0 0 1 0 1 1 1 1 0 0 0 0 0 0 0 0 1 1 0 0 0 1 1 1 1 0 1 1 1 1 0 0 0 1 0 1 0 1 0 1 1 0 1 0 1 1 1 0 0 1 0 1 1 1 0 0 1 1 1 1 0 1 1 0 0 1 0 1 0 0 1 1 1 1 0 1 1 0 0 1 1 0 1 0 0 1 0 0 1 1 0 1 0 0 0 1 1 0 0 1 1 0 0 0 0 1 1 0 0 0 1 1 1 0 1 1 1 0 1 1 0 0 0 0 1 0 0 1 1 1 0 0 0 0 1 1 0 1 1 0 1 0 1 0 0 0 0 0 0 0 0 0 0 0 1 0 0 0 0 0 1 1 0 0 1 0 0 0 0 1 0 1 1 1 0 1 0 1 0 1 0 1 0 0 0 0 1 1 0 1 0 0 1 1 1 1 0 0 0 0 1 1 0 1 1 0 0 1 0 0 1 0 1 0 1 0 1 1 1 1 0 1 0 0 0 1 1 1 0 1 0 1 1 0 1 0 0 0 0 0 0 1 1 1 1 0 0 1 1 0 1 0 1 1 1 1 0 0 1 0 0 1 1 0 0 1 1 0 0 0 1 1 0 1 1 0 0 0 0 0 1 0 0 0 1 0 1 1 0 1 0 0 0 0 1 1 0 0 1 0 1 0 1 0 1 1 1 1 0 1 0 1 1 1 1 0 1 1 1 1 1 1 1 0 1 0 0 0 1 0 1 0 1 0 0 1 0 0 0 1 1 0 1 0 1 1 1 1 0 0 0 0 1 1 1 0 1 1 1 1 1 0 0 1 1 1 0 1 1 0 0 0 1 1 1 0 0 1 0 1 0 1 1 1 0 0 0 0 0 0 0 1 1 1 0 0 1 0 0 1 0 1 1 0 0 0 0 1 0 0 0 0 0 1 0 1 1 0 1 0 1 0 1 0 0 0 1 1 1 1 0 0 1 0 1 0 0 0 0 1 1 0 1 1 0 1 0 1 0 1 0 1 1 1 1 0 0 0 0 0 0 0 0 0 1 0 0 1 0 0 0 1 0 1 1 1 0 1 0 1 0 1 1 0 1 0 1 1 0 0 1 0 1 0 1 1 1 0 1 1 0 1 1 1 1 1 1 0 1 0 1 1 1 1 1 0 1 0 0 1 0 1 1 0 1 1 1 1 1 1 0 1 1 1 0 0 0 0 1 0 0 0 0 1 0 1 0 0 1 0 1 0 1 1 1 0 0 0 0 1 1 1 1 0 0 1 0 1 1 0 1 0 1 0 0 1 0 1 0 0 0 0 1 1 1 0 1 0 0 1 1 0 1 1 0 0 1 1 0 0 0 0 0 1 0 1 1 1 0 0 0 0 0 1 0 0 1 1 1 1 1 1 1 0 0 0 1 1 1 1 1 1 0 0 1 1 1 0 1 0 1 1 1 1 0 0 1 1 0 1 1 0 0 1 1 0 1 1 1 1 0 0 0 1 1 0 1 1 1 1 1 1 1 0 0 1 1 1 1 1 1 1 0 1 1 1 1 0 0 0 1 0 0 0 1 1 1 0 0 1 0 1 1 0 1 1 0 1 0 1 0 1 1 1 0 0 1 1 1 1 1 0 1 1 1 1 1 1 0 0 1 1 0 0 0 1 1 0 0 0 1 0 1 1 0 0 1 0 0 0 0 0 0 0 1 0 0 0 1 0 1 0 0 0 1 0 0 1 1 0 0 1 0 0 1 1 0 0 1 0 0 0 1 0 1 1 0 1 0 0 1 0 0 1 0 1 1 0 1 1 0 0 0 0 0 1 0 0 0 1 0 0 1 0 0 1 1 1 1 1 0 0 0 1 1 0 0 1 1 1 0 0 0 1 0 0 1 0 1 0 1 1 0 0 1 1 0 0 1 1 1 0 1 0 1 0 0 1 0 0 1 1 1 1 0 1 0 0 1 1 0 0 1 0 1 0 1 1 0 0 0 0 1 0 1 1 0 1 0 1 1 0 0 0 1 0 0 0 0 0 1 0 0 0 1 1 1 0 0 1 1 0 0 1 1 0 1 1 1 1 1 1 1 1 1 0 1 0 1 0 1 1 0 1 0 0 0 1 0 1 1 0 1 0 1 0 0 1 1 1 0 0 0 0 0 0 0 0 1 1 0 1 0 0 1 0 0 0 1 0 1 0 0 1 0 0 1 0 0 1 1 0 0 0 1 0 1 1 0 1 1 1 1 1 1 1 0 0 1 0 1 1 0 1 0 1 1 0 1 1 1 1 1 0 0 0 0 1 1 0 1 0 1 0 1 0 0 1 1 0 0 0 0 0 0 1 1 1 1 1 1 0 0 1 0 0 1 0 1 1 0 1 0 0 0 1 1 1 0 1 1 0 1 0 1 1 0 0 1 0 1 0 0 0
82 0 0 0 1 0 1 0 0 1 0 1 0 1 0 1 0 1 1 0 0 1 0 1 0 1 1 1 1 1 0 1 1 0 1 0 1 0 0 1 1 0 0 0 1 1 0 1 0 1 0 1 1 1 1 1 1 1 1 1 0 0 1 1 1 1 0 0 1 1 0 0 1 0 1 1 1 1 1 0 1 0 1 0 0 1 0 0 1 0 0 1 0 0 0 0 0 0 1 0 0 1 0 1 1 0 1 1 0 0 1 0 1 1 0 1 0 0 1 1 1 0 0 1 0 1 1 0 1 0 1 1 1 1 0 0 0 1 1 0 0 0 0 0 0 0 1 0 0 0 0 1 0 0 1 1 0 1 0 1 0 0 1 0 0 0 0 1 1 0 1 0 0 0 0 1 0 1 1 0 0 0 1 0 1 1 0 0 1 1 0 0 0 0 0 1 0 1 1 0 0 1 0 0 1 1 1 1 0 0 1 0 0 1 0 1 1 0 0 0 1 1 1 0 0 0 1 0 0 0 1 0 1 0 0 1 1 0 1 0 1 1 1 0 1 1 1 0 1 0 0 0 1 0 0 1 0 1 0 1 1 0 1 0 0 1 0 1 0 0 1 0 0 1 1 0 1 0 0 0 0 1 1 1 1 1 1 1 1 0 0 1 1 1 0 0 0 0 1 0 0 0 0 1 1 1 0 1 0 1 0 1 0 0 1 0 1 0 0 0 1 1 0 1 0 0 0 1 1 0 0 0 0 1 0 0 1 1 0 1 0 1 1 0 0 0 0 1 0 0 1 1 0 0 1 0 1 1 0 1 1 0 0 1 0 1 1 1 0 0 1 1 0 0 1 1 1 1 0 0 1 1 1 0 0 0 1 0 0 0 1 0 0 1 1 1 1 0 1 1 0 0 0 1 1 1 1 0 0 1 0 0 1 0 1 0 1 1 1 1 1 1 1 1 1 1 1 0 1 1 1 1 1 0 0 1 1 0 1 1 1 1 0 1 0 0 0 1 0 1 0 1 0 1 0 1 1 1 1 0 0 1 0 1 1 0 0 0 0 1 1 1 1 0 0 1 0 0 1 1 0 1 1 0 1 0 1 0 1 0 0 0 0 1 0 1 1 1 0 0 0 1 0 1 0 0 1 0 1 1 1 1 1 1 0 0 0 0 1 1 0 0 1 0 1 0 0 0 0 1 1 0 1 1 0 0 1 1 0 0 1 1 1 0 0 1 0 0 1 1 1 1 1 0 1 1 1 0 1 0 0 1 0 1 1 1 1 0 0 1 1 0 1 0 1 0 1 0 0 0 0 1 0 1 0 0 0 0 1 0 0 0 0 0 0 0 1 0 1 1 1 0 1 0 1 0 1 1 0 1 1 1 0 0 1 0 1 0 0 0 0 1 1 1 1 0 0 0 1 0 0 0 0 0 1 1 0 0 0 1 0 0 1 1 1 0 0 0 1 1 0 1 0 1 0 0 0 1 1 1 1 1 1 1 0 0 0 1 1 0 1 1 0 1 0 0 1 1 1 1 0 1 1 1 1 1 0 1 0 0 1 0 1 0 1 0 1 1 1 0 0 0 0 1 1 0 1 0 1 1 1 1 0 0 1 0 0 1 0 1 0 1 0 1 0 0 0 0 1 1 1 1 1 1 1 1 1 0 1 1 0 1 1 1 0 1 0 0 0 1 0 1 0 1 0 0 1 0 1 0 0 1 1 0 1 0 1 0 0 0 1 0 0 1 0 0 0 0 0 0 1 0 1 0 0 0 0 0 1 0 1 1 0 1 0 0 1 0 0 0 0 0 0 1 0 0 0 1 1 1 1 0 1 1 1 1 0 1 0 1 1 0 1 0 1 0 0 0 1 1 1 1 0 0 0 0 1 1 0 1 0 0 1 0 1 0 1 1 0 1 0 1 1 1 1 0 0 0 1 0 1 1 0 0 1 0 0 1 1 0 0 1 1 1 1 1 0 1 0 0 0 1 1 1 1 1 0 1 1 0 0 0 0 0 0 0 1 1 1 0 0 0 0 0 0 1 1 0 0 0 1 0 1 0 0 0 0 1 1 0 0 1 0 0 1 1 0 0 1 0 0 0 0 1 1 1 0 0 1 0 0 0 0 0 0 0 1 1 0 0 0 0 0 0 0 1 0 0 0 0 1 1 1 0 1 1 1 0 0 0 1 1 0 1 0 0 1 0 0 1 0 1 0 1 0 0 0 1 1 0 0 0 0 0 1 0 0 0 0 0 0 1 1 0 0 1 1 1 0 0 1 1 1 0 1 0 0 1 1 0 1 1 1 1 1 1 1 0 1 1 1 0 1 0 1 1 1 0 1 1 0 0 1 1 0 1 1 0 0 1 1 0 1 1 1 0 1 0 0 1 0 1 1 0 1 1 0 1 0 0 1 0 0 1 1 1 1 1 0 1 1 1 0 1 1 0 1 1 0 0 0 0 0 1 1 1 0 0 1 1 0 0 0 1 1 1 0 1 1 0 1 0 1 0 0 1 1 0 0 1 1 0 0 0 1 0 1 0 1 1 0 1 1 0 0 0 0 1 0 1 1 0 0 1 1 0 1 0 1 0 0 1 1 1 1 0 1 0 0 1 0 1 0 0 1 1 1 0 1 1 1 1 1 0 1 1 1 0 0 0 1 1 0 0 1 1 0 0 1 0 0 0 0 0 0 0 0 0 1 0 1 0 1 0 0 1 0 1 1 1 0 1 0 0 1 0 1 0 1 1 0 0 0 1 1 1 1 1 1 1 1 0 0 1 0 1 1 0 1 1 1 0 1 0 1 1 0 1 1 0 1 1 0 0 1 1 1 0 1 0 0 1 0 0 0 0 0 0 0 1 1 0 1 0 0 1 0 1 0 0 1 0 0 0 0 0 1 1 1 1 0 0 1 0 1 0 1 0 1 1 0 0 1 1 1 1 1 1 0 0 0 0 0 0 1 1 0 1 1 0 1 0 0 1 0 1 1 1 0 0 0 1 0 0 1 0 1 0 0 1 1 0 1 0 1 1 1
83 0 0 0 1 0 1 0 0 0 0 1 0 1 0 0 0 1 1 0 0 1 0 0 0 1 0 1 1 0 0 1 1 0 1 0 1 0 0 1 1 0 0 0 0 1 0 1 0 1 0 1 1 1 0 0 0 0 0 1 0 0 0 1 1 1 0 0 0 1 0 0 1 0 1 0 1 1 0 0 0 0 1 0 0 0 0 0 1 0 0 0 0 0 0 0 0 0 1 0 0 0 0 0 1 0 1 1 0 0 1 0 1 1 0 1 0 0 1 1 0 0 0 1 0 1 1 0 0 0 1 1 1 1 0 0 0 1 1 0 0 0 0 0 0 0 1 0 0 0 0 1 0 0 1 1 0 1 0 1 0 0 1 0 0 0 0 1 0 0 1 0 0 0 0 1 0 0 1 0 0 0 1 0 1 0 0 0 1 1 0 0 0 0 0 1 0 0 1 0 0 1 0 0 1 1 1 0 0 0 1 0 0 1 0 1 1 0 0 0 0 1 1 0 0 0 1 0 0 0 1 0 1 0 0 0 1 0 1 0 1 0 1 0 1 1 0 0 0 0 0 0 0 0 0 0 0 1 0 1 0 0 0 0 0 0 0 0 0 0 1 0 0 1 1 0 1 0 0 0 0 1 1 0 1 0 1 1 0 0 0 1 1 1 0 0 0 0 1 0 0 0 0 1 1 1 0 1 0 1 0 1 0 0 1 0 1 0 0 0 0 1 0 0 0 0 0 0 1 0 0 0 0 0 0 0 1 0 0 1 0 0 1 0 0 0 0 1 0 0 1 0 0 0 1 0 1 1 0 1 1 0 0 1 0 0 0 1 0 0 1 1 0 0 1 1 0 1 0 0 0 1 0 0 0 0 1 0 0 0 1 0 0 1 1 1 0 0 0 1 0 0 0 1 1 0 1 0 0 1 0 0 1 0 0 0 1 1 1 0 1 1 1 0 1 1 1 0 1 1 1 0 1 0 0 1 0 0 1 1 1 1 0 1 0 0 0 0 0 1 0 0 0 1 0 1 1 1 1 0 0 1 0 0 0 0 0 0 0 1 1 1 1 0 0 1 0 0 1 1 0 0 1 0 0 0 1 0 0 0 0 0 0 1 0 1 0 1 0 0 0 1 0 1 0 0 1 0 0 0 0 1 0 0 0 0 0 0 0 0 0 0 1 0 0 0 0 0 0 1 0 0 0 0 0 0 1 0 0 0 1 0 0 0 0 1 0 0 1 0 0 0 1 0 0 0 1 0 0 0 0 1 0 1 0 0 1 0 0 1 0 0 0 0 1 0 1 0 0 0 0 1 0 0 0 0 0 0 1 0 0 0 0 0 0 0 1 0 1 0 1 0 1 0 1 0 1 1 0 1 0 0 0 0 0 0 1 0 0 0 0 1 1 1 1 0 0 0 1 0 0 0 0 0 1 0 0 0 0 1 0 0 1 0 1 0 0 0 1 1 0 1 0 1 0 0 0 0 0 1 1 0 0 1 0 0 0 1 1 0 1 0 0 1 0 0 0 1 1 1 0 1 1 0 1 1 0 0 0 0 0 0 1 0 1 0 0 1 1 0 0 0 0 1 1 0 0 0 0 0 1 1 0 0 1 0 0 1 0 1 0 1 0 0 0 0 0 0 1 1 1 1 1 0 0 1 1 0 1 1 0 1 0 1 0 0 0 0 0 0 0 1 0 1 0 0 1 0 1 0 0 1 1 0 0 0 1 0 0 0 1 0 0 0 0 0 0 0 0 0 1 0 0 0 0 0 0 0 0 0 0 1 0 1 0 0 1 0 0 0 0 0 0 0 0 0 0 0 1 1 0 0 0 1 1 1 0 0 0 1 0 0 1 0 0 0 0 0 1 1 1 1 0 0 0 0 0 0 0 1 0 0 1 0 1 0 1 1 0 0 0 0 1 1 1 0 0 0 1 0 1 1 0 0 1 0 0 0 0 0 0 1 1 0 1 0 0 1 0 0 0 1 1 1 1 0 0 0 1 0 0 0 0 0 0 0 1 1 1 0 0 0 0 0 0 0 1 0 0 0 1 0 1 0 0 0 0 1 1 0 0 1 0 0 1 1 0 0 0 0 0 0 0 1 1 0 0 0 1 0 0 0 0 0 0 0 1 1 0 0 0 0 0 0 0 0 0 0 0 0 1 0 0 0 0 0 1 0 0 0 1 1 0 1 0 0 1 0 0 1 0 1 0 1 0 0 0 1 0 0 0 0 0 0 0 0 0 0 0 0 0 1 1 0 0 1 1 1 0 0 0 1 0 0 1 0 0 0 1 0 0 0 0 1 1 1 0 0 1 1 0 0 0 0 1 0 0 0 1 1 0 0 1 0 0 1 1 0 0 1 1 0 1 0 1 0 0 0 0 1 0 0 1 0 1 0 0 1 0 0 1 0 0 1 0 0 1 1 0 1 1 1 0 1 1 0 1 0 0 0 0 0 0 1 0 0 0 0 1 1 0 0 0 0 0 1 0 1 1 0 1 0 1 0 0 1 0 0 0 1 1 0 0 0 0 0 0 0 0 1 0 0 1 0 0 0 0 1 0 1 0 0 0 1 1 0 1 0 0 0 0 1 1 1 1 0 0 0 0 1 0 0 0 0 1 1 1 0 0 1 1 1 1 0 1 0 0 0 0 0 1 1 0 0 1 1 0 0 1 0 0 0 0 0 0 0 0 0 1 0 1 0 0 0 0 1 0 1 1 0 0 1 0 0 1 0 1 0 1 1 0 0 0 0 0 0 1 0 1 1 1 0 0 0 0 0 1 0 1 1 1 0 1 0 1 1 0 1 1 0 0 1 0 0 1 1 0 0 1 0 0 1 0 0 0 0 0 0 0 0 1 0 1 0 0 1 0 0 0 0 1 0 0 0 0 0 1 1 1 1 0 0 1 0 1 0 0 0 1 1 0 0 1 1 0 1 1 1 0 0 0 0 0 0 1 1 0 1 0 0 1 0 0 1 0 0 0 1 0 0 0 1 0 0 1 0 1 0 0 0 1 0 1 0 0 1 1
84 0 0 0 0 0 0 0 0 1 0 0 0 0 0 1 0 0 0 0 0 0 0 1 0 0 1 0 0 1 0 0 0 0 0 0 0 0 0 0 0 0 0 0 1 0 0 0 0 0 0 0 0 0 1 1 1 1 1 0 0 0 1 0 0 0 0 0 1 0 0 0 0 0 0 1 0 0 1 0 1 0 0 0 0 1 0 0 0 0 0 1 0 0 0 0 0 0 0 0 0 1 0 1 0 0 0 0 0 0 0 0 0 0 0 0 0 0 0 0 1 0 0 0 0 0 0 0 1 0 0 0 0 0 0 0 0 0 0 0 0 0 0 0 0 0 0 0 0 0 0 0 0 0 0 0 0 0 0 0 0 0 0 0 0 0 0 0 1 0 0 0 0 0 0 0 0 1 0 0 0 0 0 0 0 1 0 0 0 0 0 0 0 0 0 0 0 1 0 0 0 0 0 0 0 0 0 1 0 0 0 0 0 0 0 0 0 0 0 0 1 0 0 0 0 0 0 0 0 0 0 0 0 0 0 1 0 0 0 0 0 1 0 0 0 0 1 0 1 0 0 0 1 0 0 1 0 0 0 0 1 0 1 0 0 1 0 1 0 0 0 0 0 0 0 0 0 0 0 0 0 0 0 1 0 1 0 0 1 0 0 0 0 0 0 0 0 0 0 0 0 0 0 0 0 0 0 0 0 0 0 0 0 0 0 0 0 0 0 0 1 0 0 1 0 0 0 1 0 0 0 0 0 1 0 0 0 1 0 0 0 1 0 0 0 0 0 0 0 0 0 1 0 0 0 0 0 0 0 0 0 0 0 0 0 1 1 0 0 0 0 0 0 0 0 0 1 0 0 0 1 0 1 0 0 0 0 0 0 0 0 0 0 0 0 0 1 0 1 0 0 0 0 0 0 1 0 0 0 0 0 0 0 0 1 0 0 0 0 1 0 0 0 1 0 0 0 0 0 0 0 1 0 0 0 0 1 0 0 0 0 0 0 0 0 0 0 1 0 0 0 1 0 0 0 0 0 0 0 0 0 0 0 1 1 0 0 0 0 0 0 0 0 0 0 0 0 0 0 0 0 1 0 0 1 0 0 0 1 0 0 0 0 0 0 0 1 0 0 0 0 0 0 0 0 0 0 0 1 1 1 0 1 1 0 0 0 0 1 1 0 0 0 0 1 0 0 0 0 0 1 0 1 1 0 0 0 1 0 0 0 1 1 0 0 0 0 0 0 1 1 1 0 0 1 1 0 0 1 0 0 0 0 0 1 1 0 0 0 0 1 0 1 0 0 0 0 0 0 0 0 0 0 1 0 0 0 0 0 0 0 0 0 0 0 0 0 0 0 1 0 0 0 0 0 0 0 0 0 0 1 1 0 0 1 0 0 0 0 0 0 0 0 0 0 0 0 0 0 0 0 0 0 0 0 1 0 0 0 0 0 0 0 1 0 0 0 0 0 0 0 0 0 0 0 0 0 1 1 0 0 1 1 0 0 0 0 0 0 0 0 1 0 0 0 0 1 0 0 0 0 0 0 1 0 0 0 1 0 0 1 0 0 0 0 0 1 0 0 0 0 0 0 0 0 0 1 0 1 1 0 0 0 0 0 0 0 0 0 0 0 0 0 1 0 0 0 0 0 0 0 0 0 1 1 0 0 0 0 0 0 0 1 0 0 1 0 0 0 1 0 0 0 0 0 0 0 0 0 0 0 0 0 0 1 0 0 0 0 0 0 0 0 1 0 0 0 0 0 0 0 0 1 0 0 0 0 0 1 0 1 0 0 0 0 0 0 0 0 0 0 0 0 1 0 0 0 1 0 0 1 0 1 0 0 0 0 1 0 0 1 0 0 0 1 0 0 0 0 0 0 0 0 0 0 0 1 1 0 0 0 0 0 0 0 0 0 0 0 1 0 1 0 0 0 0 0 0 0 0 0 0 0 0 0 0 0 1 1 0 0 0 0 1 0 1 0 0 0 0 0 0 0 0 0 1 0 1 0 0 0 0 0 0 0 0 0 0 0 0 0 0 0 0 0 1 0 0 0 0 0 0 0 0 0 0 0 0 0 0 0 0 0 0 0 0 0 0 1 0 0 0 0 0 0 1 0 0 0 0 0 0 0 0 0 0 0 0 0 0 0 0 0 0 0 1 0 0 0 0 0 1 1 0 1 1 0 0 0 0 0 0 0 0 0 0 0 0 0 0 0 0 0 0 0 0 0 0 1 0 0 0 0 0 1 0 0 0 0 0 0 0 0 0 0 0 0 0 0 0 1 0 1 0 0 0 0 1 0 0 1 1 1 0 0 0 1 0 0 0 1 0 1 0 0 1 1 0 0 0 0 0 0 1 0 0 0 0 0 0 0 0 0 1 0 0 1 0 0 0 0 1 0 0 0 1 0 0 0 0 0 0 0 0 1 1 0 0 0 0 0 0 0 0 0 0 0 1 0 0 0 0 0 0 1 1 0 0 0 0 0 0 0 1 1 0 0 0 0 0 0 0 0 0 0 0 1 0 0 0 0 0 0 0 1 0 1 0 1 0 0 1 0 0 0 0 0 0 0 0 1 0 0 0 0 0 0 0 1 0 0 0 0 0 0 0 1 0 0 0 0 1 0 0 0 0 0 0 1 0 0 0 0 0 0 1 1 0 0 0 0 0 0 0 0 0 0 0 0 0 0 0 0 0 0 0 0 0 0 0 0 0 1 0 0 0 0 0 0 1 0 0 0 0 0 0 0 0 0 0 0 0 0 1 1 1 0 1 0 0 0 0 0 1 0 1 0 0 0 0 0 0 0 0 0 0 0 0 0 0 1 0 0 0 0 0 1 0 0 0 0 0 0 0 0 0 0 0 0 1 0 0 0 0 0 0 0 1 0 0 0 0 0 0 0 0 0 0 0 0 0 0 0 0 0 0 1 0 0 0 0 0 0 0 1 0 0 0 0 0 0 0 0 0 0 0 0 0 1 0 0 0 0 0 0 1 1 0 0 0 0 0 0 0 0 0 0 0 0 1 0 0 0 0 1 0 0
85 0 0 0 1 0 1 0 0 0 0 1 0 1 0 0 0 1 1 0 0 1 0 0 0 1 0 1 1 0 0 1 1 0 1 0 1 0 0 1 1 0 0 0 0 1 0 1 0 1 0 1 1 1 0 0 0 0 0 1 0 0 0 1 1 1 0 0 0 1 0 0 1 0 1 0 1 1 0 0 0 0 1 0 0 0 0 0 1 0 0 0 0 0 0 0 0 0 1 0 0 0 0 0 1 0 1 1 0 0 1 0 1 1 0 1 0 0 1 1 0 0 0 1 0 1 1 0 0 0 1 1 1 1 0 0 0 1 1 0 0 0 0 0 0 0 1 0 0 0 0 1 0 0 1 1 0 1 0 1 0 0 1 0 0 0 0 1 0 0 1 0 0 0 0 1 0 0 1 0 0 0 1 0 1 0 0 0 1 1 0 0 0 0 0 1 0 0 1 0 0 1 0 0 1 1 1 0 0 0 1 0 0 1 0 1 1 0 0 0 0 1 1 0 0 0 1 0 0 0 1 0 1 0 0 0 1 0 1 0 1 0 1 0 1 1 0 0 0 0 0 0 0 0 0 0 0 1 0 1 0 0 0 0 0 0 0 0 0 0 1 0 0 1 1 0 1 0 0 0 0 1 1 0 1 0 1 1 0 0 0 1 1 1 0 0 0 0 1 0 0 0 0 1 1 1 0 1 0 1 0 1 0 0 1 0 1 0 0 0 0 1 0 0 0 0 0 0 1 0 0 0 0 0 0 0 1 0 0 1 0 0 1 0 0 0 0 1 0 0 1 0 0 0 1 0 1 1 0 1 1 0 0 1 0 0 0 1 0 0 1 1 0 0 1 1 0 1 0 0 0 1 0 0 0 0 1 0 0 0 1 0 0 1 1 1 0 0 0 1 0 0 0 1 1 0 1 0 0 1 0 0 1 0 0 0 1 1 1 0 1 1 1 0 1 1 1 0 1 1 1 0 1 0 0 1 0 0 1 1 1 1 0 1 0 0 0 0 0 1 0 0 0 1 0 1 1 1 1 0 0 1 0 0 0 0 0 0 0 1 1 1 1 0 0 1 0 0 1 1 0 0 1 0 0 0 1 0 0 0 0 0 0 1 0 1 0 1 0 0 0 1 0 1 0 0 1 0 0 0 0 1 0 0 0 0 0 0 0 0 0 0 1 0 0 0 0 0 0 1 0 0 0 0 0 0 1 0 0 0 1 0 0 0 0 1 0 0 1 0 0 0 1 0 0 0 1 0 0 0 0 1 0 1 0 0 1 0 0 1 0 0 0 0 1 0 1 0 0 0 0 1 0 0 0 0 0 0 1 0 0 0 0 0 0 0 1 0 1 0 1 0 1 0 1 0 1 1 0 1 0 0 0 0 0 0 1 0 0 0 0 1 1 1 1 0 0 0 1 0 0 0 0 0 1 0 0 0 0 1 0 0 1 0 1 0 0 0 1 1 0 1 0 1 0 0 0 0 0 1 1 0 0 1 0 0 0 1 1 0 1 0 0 1 0 0 0 1 1 1 0 1 1 0 1 1 0 0 0 0 0 0 1 0 1 0 0 1 1 0 0 0 0 1 1 0 0 0 0 0 1 1 0 0 1 0 0 1 0 1 0 1 0 0 0 0 0 0 1 1 1 1 1 0 0 1 1 0 1 1 0 1 0 1 0 0 0 0 0 0 0 1 0 1 0 0 1 0 1 0 0 1 1 0 0 0 1 0 0 0 1 0 0 0 0 0 0 0 0 0 1 0 0 0 0 0 0 0 0 0 0 1 0 1 0 0 1 0 0 0 0 0 0 0 0 0 0 0 1 1 0 0 0 1 1 1 0 0 0 1 0 0 1 0 0 0 0 0 1 1 1 1 0 0 0 0 0 0 0 1 0 0 1 0 1 0 1 1 0 0 0 0 1 1 1 0 0 0 1 0 1 1 0 0 1 0 0 0 0 0 0 1 1 0 1 0 0 1 0 0 0 1 1 1 1 0 0 0 1 0 0 0 0 0 0 0 1 1 1 0 0 0 0 0 0 0 1 0 0 0 1 0 1 0 0 0 0 1 1 0 0 1 0 0 1 1 0 0 0 0 0 0 0 1 1 0 0 0 1 0 0 0 0 0 0 0 1 1 0 0 0 0 0 0 0 0 0 0 0 0 1 0 0 0 0 0 1 0 0 0 1 1 0 1 0 0 1 0 0 1 0 1 0 1 0 0 0 1 0 0 0 0 0 0 0 0 0 0 0 0 0 1 1 0 0 1 1 1 0 0 0 1 0 0 1 0 0 0 1 0 0 0 0 1 1 1 0 0 1 1 0 0 0 0 1 0 0 0 1 1 0 0 1 0 0 1 1 0 0 1 1 0 1 0 1 0 0 0 0 1 0 0 1 0 1 0 0 1 0 0 1 0 0 1 0 0 1 1 0 1 1 1 0 1 1 0 1 0 0 0 0 0 0 1 0 0 0 0 1 1 0 0 0 0 0 1 0 1 1 0 1 0 1 0 0 1 0 0 0 1 1 0 0 0 0 0 0 0 0 1 0 0 1 0 0 0 0 1 0 1 0 0 0 1 1 0 1 0 0 0 0 1 1 1 1 0 0 0 0 1 0 0 0 0 1 1 1 0 0 1 1 1 1 0 1 0 0 0 0 0 1 1 0 0 1 1 0 0 1 0 0 0 0 0 0 0 0 0 1 0 1 0 0 0 0 1 0 1 1 0 0 1 0 0 1 0 1 0 1 1 0 0 0 0 0 0 1 0 1 1 1 0 0 0 0 0 1 0 1 1 1 0 1 0 1 1 0 1 1 0 0 1 0 0 1 1 0 0 1 0 0 1 0 0 0 0 0 0 0 0 1 0 1 0 0 1 0 0 0 0 1 0 0 0 0 0 1 1 1 1 0 0 1 0 1 0 0 0 1 1 0 0 1 1 0 1 1 1 0 0 0 0 0 0 1 1 0 1 0 0 1 0 0 1 0 0 0 1 0 0 0 1 0 0 1 0 1 0 0 0 1 0 1 0 0 1 1
86 1 1 1 0 1 0 1 1 0 1 0 1 0 1 0 1 0 0 1 1 0 1 0 1 0 0 0 0 0 1 0 0 1 0 1 0 1 1 0 0 1 1 1 0 0 1 0 1 0 1 0 0 0 0 0 0 0 0 0 1 1 0 0 0 0 1 1 0 0 1 1 0 1 0 0 0 0 0 1 0 1 0 1 1 0 1 1 0 1 1 0 1 1 1 1 1 1 0 1 1 0 1 0 0 1 0 0 1 1 0 1 0 0 1 0 1 1 0 0 0 1 1 0 1 0 0 1 0 1 0 0 0 0 1 1 1 0 0 1 1 1 1 1 1 1 0 1 1 1 1 0 1 1 0 0 1 0 1 0 1 1 0 1 1 1 1 0 0 1 0 1 1 1 1 0 1 0 0 1 1 1 0 1 0 0 1 1 0 0 1 1 1 1 1 0 1 0 0 1 1 0 1 1 0 0 0 0 1 1 0 1 1 0 1 0 0 1 1 1 0 0 0 1 1 1 0 1 1 1 0 1 0 1 1 0 0 1 0 1 0 0 0 1 0 0 0 1 0 1 1 1 0 1 1 0 1 0 1 0 0 1 0 1 1 0 1 0 1 1 0 1 1 0 0 1 0 1 1 1 1 0 0 0 0 0 0 0 0 1 1 0 0 0 1 1 1 1 0 1 1 1 1 0 0 0 1 0 1 0 1 0 1 1 0 1 0 1 1 1 0 0 1 0 1 1 1 0 0 1 1 1 1 0 1 1 0 0 1 0 1 0 0 1 1 1 1 0 1 1 0 0 1 1 0 1 0 0 1 0 0 1 1 0 1 0 0 0 1 1 0 0 1 1 0 0 0 0 1 1 0 0 0 1 1 1 0 1 1 1 0 1 1 0 0 0 0 1 0 0 1 1 1 0 0 0 0 1 1 0 1 1 0 1 0 1 0 0 0 0 0 0 0 0 0 0 0 1 0 0 0 0 0 1 1 0 0 1 0 0 0 0 1 0 1 1 1 0 1 0 1 0 1 0 1 0 0 0 0 1 1 0 1 0 0 1 1 1 1 0 0 0 0 1 1 0 1 1 0 0 1 0 0 1 0 1 0 1 0 1 1 1 1 0 1 0 0 0 1 1 1 0 1 0 1 1 0 1 0 0 0 0 0 0 1 1 1 1 0 0 1 1 0 1 0 1 1 1 1 0 0 1 0 0 1 1 0 0 1 1 0 0 0 1 1 0 1 1 0 0 0 0 0 1 0 0 0 1 0 1 1 0 1 0 0 0 0 1 1 0 0 1 0 1 0 1 0 1 1 1 1 0 1 0 1 1 1 1 0 1 1 1 1 1 1 1 0 1 0 0 0 1 0 1 0 1 0 0 1 0 0 0 1 1 0 1 0 1 1 1 1 0 0 0 0 1 1 1 0 1 1 1 1 1 0 0 1 1 1 0 1 1 0 0 0 1 1 1 0 0 1 0 1 0 1 1 1 0 0 0 0 0 0 0 1 1 1 0 0 1 0 0 1 0 1 1 0 0 0 0 1 0 0 0 0 0 1 0 1 1 0 1 0 1 0 1 0 0 0 1 1 1 1 0 0 1 0 1 0 0 0 0 1 1 0 1 1 0 1 0 1 0 1 0 1 1 1 1 0 0 0 0 0 0 0 0 0 1 0 0 1 0 0 0 1 0 1 1 1 0 1 0 1 0 1 1 0 1 0 1 1 0 0 1 0 1 0 1 1 1 0 1 1 0 1 1 1 1 1 1 0 1 0 1 1 1 1 1 0 1 0 0 1 0 1 1 0 1 1 1 1 1 1 0 1 1 1 0 0 0 0 1 0 0 0 0 1 0 1 0 0 1 0 1 0 1 1 1 0 0 0 0 1 1 1 1 0 0 1 0 1 1 0 1 0 1 0 0 1 0 1 0 0 0 0 1 1 1 0 1 0 0 1 1 0 1 1 0 0 1 1 0 0 0 0 0 1 0 1 1 1 0 0 0 0 0 1 0 0 1 1 1 1 1 1 1 0 0 0 1 1 1 1 1 1 0 0 1 1 1 0 1 0 1 1 1 1 0 0 1 1 0 1 1 0 0 1 1 0 1 1 1 1 0 0 0 1 1 0 1 1 1 1 1 1 1 0 0 1 1 1 1 1 1 1 0 1 1 1 1 0 0 1 1 0 0 0 1 1 1 0 0 1 0 1 1 0 1 1 0 1 0 1 0 1 1 1 0 0 1 1 1 1 1 0 1 1 1 1 1 1 0 0 1 1 0 0 0 1 1 0 0 0 1 0 1 1 0 0 1 0 0 0 0 0 0 0 1 0 0 0 1 0 1 0 0 0 1 0 0 1 1 0 0 1 0 0 1 1 0 0 1 0 0 0 1 0 1 1 0 1 0 0 1 0 0 1 0 1 1 0 1 1 0 0 0 0 0 1 0 0 0 1 0 0 1 0 0 1 1 1 1 1 0 0 0 1 1 0 0 1 1 1 0 0 0 1 0 0 1 0 1 0 1 1 0 0 1 1 0 0 1 1 1 0 1 0 1 0 0 1 0 0 1 1 1 1 0 1 0 0 1 1 0 0 1 0 1 0 1 1 0 0 0 0 1 0 1 1 0 1 0 1 1 0 0 0 1 0 0 0 0 0 1 0 0 0 1 1 1 0 0 1 1 0 0 1 1 0 1 1 1 1 1 1 1 1 1 0 1 0 1 0 1 1 0 1 0 0 0 1 0 1 1 0 1 0 1 0 0 1 1 1 0 0 0 0 0 0 0 0 1 1 0 1 0 0 1 0 0 0 1 0 1 0 0 1 0 0 1 0 0 1 1 0 0 0 1 0 1 1 0 1 1 1 1 1 1 1 0 0 1 0 1 1 0 1 0 1 1 0 1 1 1 1 1 0 0 0 0 1 1 0 1 0 1 0 1 0 0 1 1 0 0 0 0 0 0 1 1 1 1 1 1 0 0 1 0 0 1 0 1 1 0 1 0 0 0 1 1 1 0 1 1 0 1 0 1 1 0 0 1 0 1 0 0 0
87 1 1 1 0 1 0 1 1 1 1 0 1 0 1 1 1 0 0 1 1 0 1 1 1 0 1 0 0 1 1 0 0 1 0 1 0 1 1 0 0 1 1 1 1 0 1 0 1 0 1 0 0 0 1 1 1 1 1 0 1 1 1 0 0 0 1 1 1 0 1 1 0 1 0 1 0 0 1 1 1 1 0 1 1 1 1 1 0 1 1 1 1 1 1 1 1 1 0 1 1 1 1 1 0 1 0 0 1 1 0 1 0 0 1 0 1 1 0 0 1 1 1 0 1 0 0 1 1 1 0 0 0 0 1 1 1 0 0 1 1 1 1 1 1 1 0 1 1 1 1 0 1 1 0 0 1 0 1 0 1 1 0 1 1 1 1 0 1 1 0 1 1 1 1 0 1 1 0 1 1 1 0 1 0 1 1 1 0 0 1 1 1 1 1 0 1 1 0 1 1 0 1 1 0 0 0 1 1 1 0 1 1 0 1 0 0 1 1 1 1 0 0 1 1 1 0 1 1 1 0 1 0 1 1 1 0 1 0 1 0 1 0 1 0 0 1 1 1 1 1 1 1 1 1 1 1 0 1 0 1 1 1 1 1 1 1 1 1 1 0 1 1 0 0 1 0 1 1 1 1 0 0 1 0 1 0 0 1 1 1 0 0 0 1 1 1 1 0 1 1 1 1 0 0 0 1 0 1 0 1 0 1 1 0 1 0 1 1 1 1 0 1 1 1 1 1 1 0 1 1 1 1 1 1 1 0 1 1 0 1 1 0 1 1 1 1 0 1 1 0 1 1 1 0 1 0 0 1 0 0 1 1 0 1 1 1 0 1 1 0 0 1 1 0 0 1 0 1 1 1 0 1 1 1 1 0 1 1 1 0 1 1 0 0 0 1 1 1 0 1 1 1 0 0 1 0 1 1 0 1 1 0 1 1 1 0 0 0 1 0 0 0 1 0 0 0 1 0 0 0 1 0 1 1 0 1 1 0 0 0 0 1 0 1 1 1 1 1 0 1 1 1 0 1 0 0 0 0 1 1 0 1 1 1 1 1 1 1 0 0 0 0 1 1 0 1 1 0 0 1 1 0 1 1 1 0 1 1 1 1 1 1 0 1 0 1 0 1 1 1 0 1 0 1 1 0 1 1 1 1 0 1 1 1 1 1 1 1 1 1 1 0 1 1 1 1 1 1 0 1 1 1 1 1 1 0 1 1 1 0 1 1 1 1 0 1 1 0 1 1 1 0 1 1 1 0 1 1 1 1 0 1 0 1 1 0 1 1 0 1 1 1 1 0 1 0 1 1 1 1 0 1 1 1 1 1 1 0 1 1 1 1 1 1 1 0 1 0 1 0 1 0 1 0 1 0 0 1 0 1 1 1 1 1 1 0 1 1 1 1 0 0 0 0 1 1 1 0 1 1 1 1 1 0 1 1 1 1 0 1 1 0 1 0 1 1 1 0 0 1 0 1 0 1 1 1 1 1 0 0 1 1 0 1 1 1 0 0 1 0 1 1 0 1 1 1 0 0 0 1 0 0 1 0 0 1 1 1 1 1 1 0 1 0 1 1 0 0 1 1 1 1 0 0 1 1 1 1 1 0 0 1 1 0 1 1 0 1 0 1 0 1 1 1 1 1 1 0 0 0 0 0 1 1 0 0 1 0 0 1 0 1 0 1 1 1 1 1 1 1 0 1 0 1 1 0 1 0 1 1 0 0 1 1 1 0 1 1 1 0 1 1 1 1 1 1 1 1 1 0 1 1 1 1 1 1 1 1 1 1 0 1 0 1 1 0 1 1 1 1 1 1 1 1 1 1 1 0 0 1 1 1 0 0 0 1 1 1 0 1 1 0 1 1 1 1 1 0 0 0 0 1 1 1 1 1 1 1 0 1 1 0 1 0 1 0 0 1 1 1 1 0 0 0 1 1 1 0 1 0 0 1 1 0 1 1 1 1 1 1 0 0 1 0 1 1 0 1 1 1 0 0 0 0 1 1 1 0 1 1 1 1 1 1 1 0 0 0 1 1 1 1 1 1 1 0 1 1 1 0 1 0 1 1 1 1 0 0 1 1 0 1 1 0 0 1 1 1 1 1 1 1 0 0 1 1 1 0 1 1 1 1 1 1 1 0 0 1 1 1 1 1 1 1 1 1 1 1 1 0 1 1 1 1 1 0 1 1 1 0 0 1 0 1 1 0 1 1 0 1 0 1 0 1 1 1 0 1 1 1 1 1 1 1 1 1 1 1 1 1 0 0 1 1 0 0 0 1 1 1 0 1 1 0 1 1 1 0 1 1 1 1 0 0 0 1 1 0 0 1 1 1 1 0 1 1 1 0 0 1 1 0 1 1 0 0 1 1 0 0 1 0 1 0 1 1 1 1 0 1 1 0 1 0 1 1 0 1 1 0 1 1 0 1 1 0 0 1 0 0 0 1 0 0 1 0 1 1 1 1 1 1 0 1 1 1 1 0 0 1 1 1 1 1 0 1 0 0 1 0 1 0 1 1 0 1 1 1 0 0 1 1 1 1 1 1 1 1 0 1 1 0 1 1 1 1 0 1 0 1 1 1 0 0 1 0 1 1 1 1 0 0 0 0 1 1 1 1 0 1 1 1 1 0 0 0 1 1 0 0 0 0 1 0 1 1 1 1 1 0 0 1 1 0 0 1 1 0 1 1 1 1 1 1 1 1 1 0 1 0 1 1 1 1 0 1 0 0 1 1 0 1 1 0 1 0 1 0 0 1 1 1 1 1 1 0 1 0 0 0 1 1 1 1 1 0 1 0 0 0 1 0 1 0 0 1 0 0 1 1 0 1 1 0 0 1 1 0 1 1 0 1 1 1 1 1 1 1 1 0 1 0 1 1 0 1 1 1 1 0 1 1 1 1 1 0 0 0 0 1 1 0 1 0 1 1 1 0 0 1 1 0 0 1 0 0 0 1 1 1 1 1 1 0 0 1 0 1 1 0 1 1 0 1 1 1 0 1 1 1 0 1 1 0 1 0 1 1 1 0 1 0 1 1 0 0
88 1 1 1 0 1 0 1 1 0 1 0 1 0 1 0 1 0 0 1 1 0 1 0 1 0 0 0 0 0 1 0 0 1 0 1 0 1 1 0 0 1 1 1 0 0 1 0 1 0 1 0 0 0 0 0 0 0 0 0 1 1 0 0 0 0 1 1 0 0 1 1 0 1 0 0 0 0 0 1 0 1 0 1 1 0 1 1 0 1 1 0 1 1 1 1 1 1 0 1 1 0 1 0 0 1 0 0 1 1 0 1 0 0 1 0 1 1 0 0 0 1 1 0 1 0 0 1 0 1 0 0 0 0 1 1 1 0 0 1 1 1 1 1 1 1 0 1 1 1 1 0 1 1 0 0 1 0 1 0 1 1 0 1 1 1 1 0 0 1 0 1 1 1 1 0 1 0 0 1 1 1 0 1 0 0 1 1 0 0 1 1 1 1 1 0 1 0 0 1 1 0 1 1 0 0 0 0 1 1 0 1 1 0 1 0 0 1 1 1 0 0 0 1 1 1 0 1 1 1 0 1 0 1 1 0 0 1 0 1 0 0 0 1 0 0 0 1 0 1 1 1 0 1 1 0 1 0 1 0 0 1 0 1 1 0 1 0 1 1 0 1 1 0 0 1 0 1 1 1 1 0 0 0 0 0 0 0 0 1 1 0 0 0 1 1 1 1 0 1 1 1 1 0 0 0 1 0 1 0 1 0 1 1 0 1 0 1 1 1 0 0 1 0 1 1 1 0 0 1 1 1 1 0 1 1 0 0 1 0 1 0 0 1 1 1 1 0 1 1 0 0 1 1 0 1 0 0 1 0 0 1 1 0 1 0 0 0 1 1 0 0 1 1 0 0 0 0 1 1 0 0 0 1 1 1 0 1 1 1 0 1 1 0 0 0 0 1 0 0 1 1 1 0 0 0 0 1 1 0 1 1 0 1 0 1 0 0 0 0 0 0 0 0 0 0 0 1 0 0 0 0 0 1 1 0 0 1 0 0 0 0 1 0 1 1 1 0 1 0 1 0 1 0 1 0 0 0 0 1 1 0 1 0 0 1 1 1 1 0 0 0 0 1 1 0 1 1 0 0 1 0 0 1 0 1 0 1 0 1 1 1 1 0 1 0 0 0 1 1 1 0 1 0 1 1 0 1 0 0 0 0 0 0 1 1 1 1 0 0 1 1 0 1 0 1 1 1 1 0 0 1 0 0 1 1 0 0 1 1 0 0 0 1 1 0 1 1 0 0 0 0 0 1 0 0 0 1 0 1 1 0 1 0 0 0 0 1 1 0 0 1 0 1 0 1 0 1 1 1 1 0 1 0 1 1 1 1 0 1 1 1 1 1 1 1 0 1 0 0 0 1 0 1 0 1 0 0 1 0 0 0 1 1 0 1 0 1 1 1 1 0 0 0 0 1 1 1 0 1 1 1 1 1 0 0 1 1 1 0 1 1 0 0 0 1 1 1 0 0 1 0 1 0 1 1 1 0 0 0 0 0 0 0 1 1 1 0 0 1 0 0 1 0 1 1 0 0 0 0 1 0 0 0 0 0 1 0 1 1 0 1 0 1 0 1 0 0 0 1 1 1 1 0 0 1 0 1 0 0 0 0 1 1 0 1 1 0 1 0 1 0 1 0 1 1 1 1 0 0 0 0 0 0 0 0 0 1 0 0 1 0 0 0 1 0 1 1 1 0 1 0 1 0 1 1 0 1 0 1 1 0 0 1 0 1 0 1 1 1 0 1 1 0 1 1 1 1 1 1 0 1 0 1 1 1 1 1 0 1 0 0 1 0 1 1 0 1 1 1 1 1 1 0 1 1 1 0 0 0 0 1 0 0 0 0 1 0 1 0 0 1 0 1 0 1 1 1 0 0 0 0 1 1 1 1 0 0 1 0 1 1 0 1 0 1 0 0 1 0 1 0 0 0 0 1 1 1 0 1 0 0 1 1 0 1 1 0 0 1 1 0 0 0 0 0 1 0 1 1 1 0 0 0 0 0 1 0 0 1 1 1 1 1 1 1 0 0 0 1 1 1 1 1 1 0 0 1 1 1 0 1 0 1 1 1 1 0 0 1 1 0 1 1 0 0 1 1 0 1 1 1 1 0 0 0 1 1 0 1 1 1 1 1 1 1 0 0 1 1 1 1 1 1 1 0 1 1 1 1 0 0 1 1 0 0 0 1 1 1 0 0 1 0 1 1 0 1 1 0 1 0 1 0 1 1 1 0 0 1 1 1 1 1 0 1 1 1 1 1 1 0 0 1 1 0 0 0 1 1 0 0 0 1 0 1 1 0 0 1 0 0 0 0 0 0 0 1 0 0 0 1 0 1 0 0 0 1 0 0 1 1 0 0 1 0 0 1 1 0 0 1 0 0 0 1 0 1 1 0 1 0 0 1 0 0 1 0 1 1 0 1 1 0 0 0 0 0 1 0 0 0 1 0 0 1 0 0 1 1 1 1 1 0 0 0 1 1 0 0 1 1 1 0 0 0 1 0 0 1 0 1 0 1 1 0 0 1 1 0 0 1 1 1 0 1 0 1 0 0 1 0 0 1 1 1 1 0 1 0 0 1 1 0 0 1 0 1 0 1 1 0 0 0 0 1 0 1 1 0 1 0 1 1 0 0 0 1 0 0 0 0 0 1 0 0 0 1 1 1 0 0 1 1 0 0 1 1 0 1 1 1 1 1 1 1 1 1 0 1 0 1 0 1 1 0 1 0 0 0 1 0 1 1 0 1 0 1 0 0 1 1 1 0 0 0 0 0 0 0 0 1 1 0 1 0 0 1 0 0 0 1 0 1 0 0 1 0 0 1 0 0 1 1 0 0 0 1 0 1 1 0 1 1 1 1 1 1 1 0 0 1 0 1 1 0 1 0 1 1 0 1 1 1 1 1 0 0 0 0 1 1 0 1 0 1 0 1 0 0 1 1 0 0 0 0 0 0 1 1 1 1 1 1 0 0 1 0 0 1 0 1 1 0 1 0 0 0 1 1 1 0 1 1 0 1 0 1 1 0 0 1 0 1 0 0 0
89 0 0 0 0 0 0 0 0 1 0 0 0 0 0 1 0 0 0 0 0 0 0 1 0 0 1 0 0 1 0 0 0 0 0 0 0 0 0 0 0 0 0 0 1 0 0 0 0 0 0 0 0 0 1 1 1 1 1 0 0 0 1 0 0 0 0 0 1 0 0 0 0 0 0 1 0 0 1 0 1 0 0 0 0 1 0 0 0 0 0 1 0 0 0 0 0 0 0 0 0 1 0 1 0 0 0 0 0 0 0 0 0 0 0 0 0 0 0 0 1 0 0 0 0 0 0 0 1 0 0 0 0 0 0 0 0 0 0 0 0 0 0 0 0 0 0 0 0 0 0 0 0 0 0 0 0 0 0 0 0 0 0 0 0 0 0 0 1 0 0 0 0 0 0 0 0 1 0 0 0 0 0 0 0 1 0 0 0 0 0 0 0 0 0 0 0 1 0 0 0 0 0 0 0 0 0 1 0 0 0 0 0 0 0 0 0 0 0 0 1 0 0 0 0 0 0 0 0 0 0 0 0 0 0 1 0 0 0 0 0 1 0 0 0 0 1 0 1 0 0 0 1 0 0 1 0 0 0 0 1 0 1 0 0 1 0 1 0 0 0 0 0 0 0 0 0 0 0 0 0 0 0 1 0 1 0 0 1 0 0 0 0 0 0 0 0 0 0 0 0 0 0 0 0 0 0 0 0 0 0 0 0 0 0 0 0 0 0 0 1 0 0 1 0 0 0 1 0 0 0 0 0 1 0 0 0 1 0 0 0 1 0 0 0 0 0 0 0 0 0 1 0 0 0 0 0 0 0 0 0 0 0 0 0 1 1 0 0 0 0 0 0 0 0 0 1 0 0 0 1 0 1 0 0 0 0 0 0 0 0 0 0 0 0 0 1 0 1 0 0 0 0 0 0 1 0 0 0 0 0 0 0 0 1 0 0 0 0 1 0 0 0 1 0 0 0 0 0 0 0 1 0 0 0 0 1 0 0 0 0 0 0 0 0 0 0 1 0 0 0 1 0 0 0 0 0 0 0 0 0 0 0 1 1 0 0 0 0 0 0 0 0 0 0 0 0 0 0 0 0 1 0 0 1 0 0 0 1 0 0 0 0 0 0 0 1 0 0 0 0 0 0 0 0 0 0 0 1 1 1 0 1 1 0 0 0 0 1 1 0 0 0 0 1 0 0 0 0 0 1 0 1 1 0 0 0 1 0 0 0 1 1 0 0 0 0 0 0 1 1 1 0 0 1 1 0 0 1 0 0 0 0 0 1 1 0 0 0 0 1 0 1 0 0 0 0 0 0 0 0 0 0 1 0 0 0 0 0 0 0 0 0 0 0 0 0 0 0 1 0 0 0 0 0 0 0 0 0 0 1 1 0 0 1 0 0 0 0 0 0 0 0 0 0 0 0 0 0 0 0 0 0 0 0 1 0 0 0 0 0 0 0 1 0 0 0 0 0 0 0 0 0 0 0 0 0 0 1 0 0 1 1 0 0 0 0 0 0 0 0 1 0 0 0 0 1 0 0 0 0 0 0 1 0 0 0 1 0 0 1 0 0 0 0 0 1 0 0 0 0 0 0 0 0 0 1 0 1 1 0 0 0 0 0 0 0 0 0 0 0 0 0 1 0 0 0 0 0 0 0 0 0 1 1 0 0 0 0 0 0 0 1 0 0 1 0 0 0 1 0 0 0 0 0 0 0 0 0 0 0 0 0 0 1 0 0 0 0 0 0 0 0 1 0 0 0 0 0 0 0 0 1 0 0 0 0 0 1 0 1 0 0 0 0 0 0 0 0 0 0 0 0 1 0 0 0 1 0 0 1 0 1 0 0 0 0 1 0 0 1 0 0 0 1 0 0 0 0 0 0 0 0 0 0 0 1 1 0 0 0 0 0 0 0 0 0 0 0 1 0 1 0 0 0 0 0 0 0 0 0 0 0 0 0 0 0 1 1 0 0 0 0 1 0 1 0 0 0 0 0 0 0 0 0 1 0 1 0 0 0 0 0 0 0 0 0 0 0 0 0 0 0 0 0 1 0 0 0 0 0 0 0 0 0 0 0 0 0 0 0 0 0 0 0 0 0 0 1 0 0 0 0 0 0 1 0 0 0 0 0 0 0 0 0 0 0 0 0 0 0 0 0 0 0 1 0 0 0 0 0 1 0 0 1 0 0 0 0 0 0 0 0 0 0 0 0 0 0 0 0 0 0 0 0 0 0 0 1 0 0 0 0 0 1 0 0 0 0 0 0 0 0 0 0 0 0 0 0 0 1 0 1 0 0 0 0 1 0 0 1 1 1 0 0 0 1 0 0 0 1 0 1 0 0 1 1 0 0 0 0 0 0 1 0 0 0 0 0 0 0 0 0 1 0 0 1 0 0 0 0 1 0 0 0 1 0 0 0 0 0 0 0 0 1 1 0 0 0 0 0 0 0 0 0 0 0 1 0 0 0 0 0 0 1 1 0 0 0 0 0 0 0 1 1 0 0 0 0 0 0 0 0 0 0 0 1 0 0 0 0 0 0 0 1 0 1 0 1 0 0 1 0 0 0 0 0 0 0 0 1 0 0 0 0 0 0 0 1 0 0 0 0 0 0 0 1 0 0 0 0 1 0 0 0 0 0 0 1 0 0 0 0 0 0 1 1 0 0 0 0 0 0 0 0 0 0 0 0 0 0 0 0 0 0 0 0 0 0 0 0 0 1 0 0 0 0 0 0 1 0 0 0 0 0 0 0 0 0 0 0 0 0 1 1 1 0 1 0 0 0 0 0 1 0 1 0 0 0 0 0 0 0 0 0 0 0 0 0 0 1 0 0 0 0 0 1 0 0 0 0 0 0 0 0 0 0 0 0 1 0 0 0 0 0 0 0 1 0 0 0 0 0 0 0 0 0 0 0 0 0 0 0 0 0 0 1 0 0 0 0 0 0 0 1 0 0 0 0 0 0 0 0 0 0 0 0 0 1 0 0 0 0 0 0 1 1 0 0 0 0 0 0 0 0 0 0 0 0 1 0 0 0 0 1 0 0
90 1 1 1 0 1 0 1 1 0 1 0 1 0 1 0 1 0 0 1 1 0 1 0 1 0 0 0 0 0 1 0 0 1 0 1 0 1 1 0 0 1 1 1 0 0 1 0 1 0 1 0 0 0 0 0 0 0 0 0 1 1 0 0 0 0 1 1 0 0 1 1 0 1 0 0 0 0 0 1 0 1 0 1 1 0 1 1 0 1 1 0 1 1 1 1 1 1 0 1 1 0 1 0 0 1 0 0 1 1 0 1 0 0 1 0 1 1 0 0 0 1 1 0 1 0 0 1 0 1 0 0 0 0 1 1 1 0 0 1 1 1 1 1 1 1 0 1 1 1 1 0 1 1 0 0 1 0 1 0 1 1 0 1 1 1 1 0 0 1 0 1 1 1 1 0 1 0 0 1 1 1 0 1 0 0 1 1 0 0 1 1 1 1 1 0 1 0 0 1 1 0 1 1 0 0 0 0 1 1 0 1 1 0 1 0 0 1 1 1 0 0 0 1 1 1 0 1 1 1 0 1 0 1 1 0 0 1 0 1 0 0 0 1 0 0 0 1 0 1 1 1 0 1 1 0 1 0 1 0 0 1 0 1 1 0 1 0 1 1 0 1 1 0 0 1 0 1 1 1 1 0 0 0 0 0 0 0 0 1 1 0 0 0 1 1 1 1 0 1 1 1 1 0 0 0 1 0 1 0 1 0 1 1 0 1 0 1 1 1 0 0 1 0 1 1 1 0 0 1 1 1 1 0 1 1 0 0 1 0 1 0 0 1 1 1 1 0 1 1 0 0 1 1 0 1 0 0 1 0 0 1 1 0 1 0 0 0 1 1 0 0 1 1 0 0 0 0 1 1 0 0 0 1 1 1 0 1 1 1 0 1 1 0 0 0 0 1 0 0 1 1 1 0 0 0 0 1 1 0 1 1 0 1 0 1 0 0 0 0 0 0 0 0 0 0 0 1 0 0 0 0 0 1 1 0 0 1 0 0 0 0 1 0 1 1 1 0 1 0 1 0 1 0 1 0 0 0 0 1 1 0 1 0 0 1 1 1 1 0 0 0 0 1 1 0 1 1 0 0 1 0 0 1 0 1 0 1 0 1 1 1 1 0 1 0 0 0 1 1 1 0 1 0 1 1 0 1 0 0 0 0 0 0 1 1 1 1 0 0 1 1 0 1 0 1 1 1 1 0 0 1 0 0 1 1 0 0 1 1 0 0 0 1 1 0 1 1 0 0 0 0 0 1 0 0 0 1 0 1 1 0 1 0 0 0 0 1 1 0 0 1 0 1 0 1 0 1 1 1 1 0 1 0 1 1 1 1 0 1 1 1 1 1 1 1 0 1 0 0 0 1 0 1 0 1 0 0 1 0 0 0 1 1 0 1 0 1 1 1 1 0 0 0 0 1 1 1 0 1 1 1 1 1 0 0 1 1 1 0 1 1 0 0 0 1 1 1 0 0 1 0 1 0 1 1 1 0 0 0 0 0 0 0 1 1 1 0 0 1 0 0 1 0 1 1 0 0 0 0 1 0 0 0 0 0 1 0 1 1 0 1 0 1 0 1 0 0 0 1 1 1 1 0 0 1 0 1 0 0 0 0 1 1 0 1 1 0 1 0 1 0 1 0 1 1 1 1 0 0 0 0 0 0 0 0 0 1 0 0 1 0 0 0 1 0 1 1 1 0 1 0 1 0 1 1 0 1 0 1 1 0 0 1 0 1 0 1 1 1 0 1 1 0 1 1 1 1 1 1 0 1 0 1 1 1 1 1 0 1 0 0 1 0 1 1 0 1 1 1 1 1 1 0 1 1 1 0 0 0 0 1 0 0 0 0 1 0 1 0 0 1 0 1 0 1 1 1 0 0 0 0 1 1 1 1 0 0 1 0 1 1 0 1 0 1 0 0 1 0 1 0 0 0 0 1 1 1 0 1 0 0 1 1 0 1 1 0 0 1 1 0 0 0 0 0 1 0 1 1 1 0 0 0 0 0 1 0 0 1 1 1 1 1 1 1 0 0 0 1 1 1 1 1 1 0 0 1 1 1 0 1 0 1 1 1 1 0 0 1 1 0 1 1 0 0 1 1 0 1 1 1 1 0 0 0 1 1 0 1 1 1 1 1 1 1 0 0 1 1 1 1 1 1 1 0 1 1 1 1 0 0 0 1 0 0 0 1 1 1 0 0 1 0 1 1 0 1 1 0 1 0 1 0 1 1 1 0 0 1 1 1 1 1 0 1 1 1 1 1 1 0 0 1 1 0 0 0 1 1 0 0 0 1 0 1 1 0 0 1 0 0 0 0 0 0 0 1 0 0 0 1 0 1 0 0 0 1 0 0 1 1 0 0 1 0 0 1 1 0 0 1 0 0 0 1 0 1 1 0 1 0 0 1 0 0 1 0 1 1 0 1 1 0 0 0 0 0 1 0 0 0 1 0 0 1 0 0 1 1 1 1 1 0 0 0 1 1 0 0 1 1 1 0 0 0 1 0 0 1 0 1 0 1 1 0 0 1 1 0 0 1 1 1 0 1 0 1 0 0 1 0 0 1 1 1 1 0 1 0 0 1 1 0 0 1 0 1 0 1 1 0 0 0 0 1 0 1 1 0 1 0 1 1 0 0 0 1 0 0 0 0 0 1 0 0 0 1 1 1 0 0 1 1 0 0 1 1 0 1 1 1 1 1 1 1 1 1 0 1 0 1 0 1 1 0 1 0 0 0 1 0 1 1 0 1 0 1 0 0 1 1 1 0 0 0 0 0 0 0 0 1 1 0 1 0 0 1 0 0 0 1 0 1 0 0 1 0 0 1 0 0 1 1 0 0 0 1 0 1 1 0 1 1 1 1 1 1 1 0 0 1 0 1 1 0 1 0 1 1 0 1 1 1 1 1 0 0 0 0 1 1 0 1 0 1 0 1 0 0 1 1 0 0 0 0 0 0 1 1 1 1 1 1 0 0 1 0 0 1 0 1 1 0 1 0 0 0 1 1 1 0 1 1 0 1 0 1 1 0 0 1 0 1 0 0 0
91 0 0 0 1 0 1 0 0 0 0 1 0 1 0 0 0 1 1 0 0 1 0 0 0 1 0 1 1 0 0 1 1 0 1 0 1 0 0 1 1 0 0 0 0 1 0 1 0 1 0 1 1 1 0 0 0 0 0 1 0 0 0 1 1 1 0 0 0 1 0 0 1 0 1 0 1 1 0 0 0 0 1 0 0 0 0 0 1 0 0 0 0 0 0 0 0 0 1 0 0 0 0 0 1 0 1 1 0 0 1 0 1 1 0 1 0 0 1 1 0 0 0 1 0 1 1 0 0 0 1 1 1 1 0 0 0 1 1 0 0 0 0 0 0 0 1 0 0 0 0 1 0 0 1 1 0 1 0 1 0 0 1 0 0 0 0 1 0 0 1 0 0 0 0 1 0 0 1 0 0 0 1 0 1 0 0 0 1 1 0 0 0 0 0 1 0 0 1 0 0 1 0 0 1 1 1 0 0 0 1 0 0 1 0 1 1 0 0 0 0 1 1 0 0 0 1 0 0 0 1 0 1 0 0 0 1 0 1 0 1 0 1 0 1 1 0 0 0 0 0 0 0 0 0 0 0 1 0 1 0 0 0 0 0 0 0 0 0 0 1 0 0 1 1 0 1 0 0 0 0 1 1 0 1 0 1 1 0 0 0 1 1 1 0 0 0 0 1 0 0 0 0 1 1 1 0 1 0 1 0 1 0 0 1 0 1 0 0 0 0 1 0 0 0 0 0 0 1 0 0 0 0 0 0 0 1 0 0 1 0 0 1 0 0 0 0 1 0 0 1 0 0 0 1 0 1 1 0 1 1 0 0 1 0 0 0 1 0 0 1 1 0 0 1 1 0 1 0 0 0 1 0 0 0 0 1 0 0 0 1 0 0 1 1 1 0 0 0 1 0 0 0 1 1 0 1 0 0 1 0 0 1 0 0 0 1 1 1 0 1 1 1 0 1 1 1 0 1 1 1 0 1 0 0 1 0 0 1 1 1 1 0 1 0 0 0 0 0 1 0 0 0 1 0 1 1 1 1 0 0 1 0 0 0 0 0 0 0 1 1 1 1 0 0 1 0 0 1 1 0 0 1 0 0 0 1 0 0 0 0 0 0 1 0 1 0 1 0 0 0 1 0 1 0 0 1 0 0 0 0 1 0 0 0 0 0 0 0 0 0 0 1 0 0 0 0 0 0 1 0 0 0 0 0 0 1 0 0 0 1 0 0 0 0 1 0 0 1 0 0 0 1 0 0 0 1 0 0 0 0 1 0 1 0 0 1 0 0 1 0 0 0 0 1 0 1 0 0 0 0 1 0 0 0 0 0 0 1 0 0 0 0 0 0 0 1 0 1 0 1 0 1 0 1 0 1 1 0 1 0 0 0 0 0 0 1 0 0 0 0 1 1 1 1 0 0 0 1 0 0 0 0 0 1 0 0 0 0 1 0 0 1 0 1 0 0 0 1 1 0 1 0 1 0 0 0 0 0 1 1 0 0 1 0 0 0 1 1 0 1 0 0 1 0 0 0 1 1 1 0 1 1 0 1 1 0 0 0 0 0 0 1 0 1 0 0 1 1 0 0 0 0 1 1 0 0 0 0 0 1 1 0 0 1 0 0 1 0 1 0 1 0 0 0 0 0 0 1 1 1 1 1 0 0 1 1 0 1 1 0 1 0 1 0 0 0 0 0 0 0 1 0 1 0 0 1 0 1 0 0 1 1 0 0 0 1 0 0 0 1 0 0 0 0 0 0 0 0 0 1 0 0 0 0 0 0 0 0 0 0 1 0 1 0 0 1 0 0 0 0 0 0 0 0 0 0 0 1 1 0 0 0 1 1 1 0 0 0 1 0 0 1 0 0 0 0 0 1 1 1 1 0 0 0 0 0 0 0 1 0 0 1 0 1 0 1 1 0 0 0 0 1 1 1 0 0 0 1 0 1 1 0 0 1 0 0 0 0 0 0 1 1 0 1 0 0 1 0 0 0 1 1 1 1 0 0 0 1 0 0 0 0 0 0 0 1 1 1 0 0 0 0 0 0 0 1 0 0 0 1 0 1 0 0 0 0 1 1 0 0 1 0 0 1 1 0 0 0 0 0 0 0 1 1 0 0 0 1 0 0 0 0 0 0 0 1 1 0 0 0 0 0 0 0 0 0 0 0 0 1 0 0 0 0 0 1 0 0 0 1 1 0 1 0 0 1 0 0 1 0 1 0 1 0 0 0 1 0 0 0 0 0 0 0 0 0 0 0 0 0 1 1 0 0 1 1 1 0 0 0 1 0 0 1 0 0 0 1 0 0 0 0 1 1 1 0 0 1 1 0 0 0 0 1 0 0 0 1 1 0 0 1 0 0 1 1 0 0 1 1 0 1 0 1 0 0 0 0 1 0 0 1 0 1 0 0 1 0 0 1 0 0 1 0 0 1 1 0 1 1 1 0 1 1 0 1 0 0 0 0 0 0 1 0 0 0 0 1 1 0 0 0 0 0 1 0 1 1 0 1 0 1 0 0 1 0 0 0 1 1 0 0 0 0 0 0 0 0 1 0 0 1 0 0 0 0 1 0 1 0 0 0 1 1 0 1 0 0 0 0 1 1 1 1 0 0 0 0 1 0 0 0 0 1 1 1 0 0 1 1 1 1 0 1 0 0 0 0 0 1 1 0 0 1 1 0 0 1 0 0 0 0 0 0 0 0 0 1 0 1 0 0 0 0 1 0 1 1 0 0 1 0 0 1 0 1 0 1 1 0 0 0 0 0 0 1 0 1 1 1 0 0 0 0 0 1 0 1 1 1 0 1 0 1 1 0 1 1 0 0 1 0 0 1 1 0 0 1 0 0 1 0 0 0 0 0 0 0 0 1 0 1 0 0 1 0 0 0 0 1 0 0 0 0 0 1 1 1 1 0 0 1 0 1 0 0 0 1 1 0 0 1 1 0 1 1 1 0 0 0 0 0 0 1 1 0 1 0 0 1 0 0 1 0 0 0 1 0 0 0 1 0 0 1 0 1 0 0 0 1 0 1 0 0 1 1
92 0 0 0 1 0 1 0 0 0 0 1 0 1 0 0 0 1 1 0 0 1 0 0 0 1 0 1 1 0 0 1 1 0 1 0 1 0 0 1 1 0 0 0 0 1 0 1 0 1 0 1 1 1 0 0 0 0 0 1 0 0 0 1 1 1 0 0 0 1 0 0 1 0 1 0 1 1 0 0 0 0 1 0 0 0 0 0 1 0 0 0 0 0 0 0 0 0 1 0 0 0 0 0 1 0 1 1 0 0 1 0 1 1 0 1 0 0 1 1 0 0 0 1 0 1 1 0 0 0 1 1 1 1 0 0 0 1 1 0 0 0 0 0 0 0 1 0 0 0 0 1 0 0 1 1 0 1 0 1 0 0 1 0 0 0 0 1 0 0 1 0 0 0 0 1 0 0 1 0 0 0 1 0 1 0 0 0 1 1 0 0 0 0 0 1 0 0 1 0 0 1 0 0 1 1 1 0 0 0 1 0 0 1 0 1 1 0 0 0 0 1 1 0 0 0 1 0 0 0 1 0 1 0 0 0 1 0 1 0 1 0 1 0 1 1 0 0 0 0 0 0 0 0 0 0 0 1 0 1 0 0 0 0 0 0 0 0 0 0 1 0 0 1 1 0 1 0 0 0 0 1 1 0 1 0 1 1 0 0 0 1 1 1 0 0 0 0 1 0 0 0 0 1 1 1 0 1 0 1 0 1 0 0 1 0 1 0 0 0 0 1 0 0 0 0 0 0 1 0 0 0 0 0 0 0 1 0 0 1 0 0 1 0 0 0 0 1 0 0 1 0 0 0 1 0 1 1 0 1 1 0 0 1 0 0 0 1 0 0 1 1 0 0 1 1 0 1 0 0 0 1 0 0 0 0 1 0 0 0 1 0 0 1 1 1 0 0 0 1 0 0 0 1 1 0 1 0 0 1 0 0 1 0 0 0 1 1 1 0 1 1 1 0 1 1 1 0 1 1 1 0 1 0 0 1 0 0 1 1 1 1 0 1 0 0 0 0 0 1 0 0 0 1 0 1 1 1 1 0 0 1 0 0 0 0 0 0 0 1 1 1 1 0 0 1 0 0 1 1 0 0 1 0 0 0 1 0 0 0 0 0 0 1 0 1 0 1 0 0 0 1 0 1 0 0 1 0 0 0 0 1 0 0 0 0 0 0 0 0 0 0 1 0 0 0 0 0 0 1 0 0 0 0 0 0 1 0 0 0 1 0 0 0 0 1 0 0 1 0 0 0 1 0 0 0 1 0 0 0 0 1 0 1 0 0 1 0 0 1 0 0 0 0 1 0 1 0 0 0 0 1 0 0 0 0 0 0 1 0 0 0 0 0 0 0 1 0 1 0 1 0 1 0 1 0 1 1 0 1 0 0 0 0 0 0 1 0 0 0 0 1 1 1 1 0 0 0 1 0 0 0 0 0 1 0 0 0 0 1 0 0 1 0 1 0 0 0 1 1 0 1 0 1 0 0 0 0 0 1 1 0 0 1 0 0 0 1 1 0 1 0 0 1 0 0 0 1 1 1 0 1 1 0 1 1 0 0 0 0 0 0 1 0 1 0 0 1 1 0 0 0 0 1 1 0 0 0 0 0 1 1 0 0 1 0 0 1 0 1 0 1 0 0 0 0 0 0 1 1 1 1 1 0 0 1 1 0 1 1 0 1 0 1 0 0 0 0 0 0 0 1 0 1 0 0 1 0 1 0 0 1 1 0 0 0 1 0 0 0 1 0 0 0 0 0 0 0 0 0 1 0 0 0 0 0 0 0 0 0 0 1 0 1 0 0 1 0 0 0 0 0 0 0 0 0 0 0 1 1 0 0 0 1 1 1 0 0 0 1 0 0 1 0 0 0 0 0 1 1 1 1 0 0 0 0 0 0 0 1 0 0 1 0 1 0 1 1 0 0 0 0 1 1 1 0 0 0 1 0 1 1 0 0 1 0 0 0 0 0 0 1 1 0 1 0 0 1 0 0 0 1 1 1 1 0 0 0 1 0 0 0 0 0 0 0 1 1 1 0 0 0 0 0 0 0 1 0 0 0 1 0 1 0 0 0 0 1 1 0 0 1 0 0 1 1 0 0 0 0 0 0 0 1 1 0 0 0 1 0 0 0 0 0 0 0 1 1 0 0 0 0 0 0 0 0 0 0 0 0 1 0 0 0 0 0 1 0 0 0 1 1 0 1 0 0 1 0 0 1 0 1 0 1 0 0 0 1 0 0 0 0 0 0 0 0 0 0 0 0 0 1 1 0 0 1 1 1 0 0 0 1 0 0 1 0 0 0 1 0 0 0 0 1 1 1 0 0 1 1 0 0 0 0 1 0 0 0 1 1 0 0 1 0 0 1 1 0 0 1 1 0 1 0 1 0 0 0 0 1 0 0 1 0 1 0 0 1 0 0 1 0 0 1 0 0 1 1 0 1 1 1 0 1 1 0 1 0 0 0 0 0 0 1 0 0 0 0 1 1 0 0 0 0 0 1 0 1 1 0 1 0 1 0 0 1 0 0 0 1 1 0 0 0 0 0 0 0 0 1 0 0 1 0 0 0 0 1 0 1 0 0 0 1 1 0 1 0 0 0 0 1 1 1 1 0 0 0 0 1 0 0 0 0 1 1 1 0 0 1 1 1 1 0 1 0 0 0 0 0 1 1 0 0 1 1 0 0 1 0 0 0 0 0 0 0 0 0 1 0 1 0 0 0 0 1 0 1 1 0 0 1 0 0 1 0 1 0 1 1 0 0 0 0 0 0 1 0 1 1 1 0 0 0 0 0 1 0 1 1 1 0 1 0 1 1 0 1 1 0 0 1 0 0 1 1 0 0 1 0 0 1 0 0 0 0 0 0 0 0 1 0 1 0 0 1 0 0 0 0 1 0 0 0 0 0 1 1 1 1 0 0 1 0 1 0 0 0 1 1 0 0 1 1 0 1 1 1 0 0 0 0 0 0 1 1 0 1 0 0 1 0 0 1 0 0 0 1 0 0 0 1 0 0 1 0 1 0 0 0 1 0 1 0 0 1 1
93 0 0 0 1 0 1 0 0 1 0 1 0 1 0 1 0 1 1 0 0 1 0 1 0 1 1 1 1 1 0 1 1 0 1 0 1 0 0 1 1 0 0 0 1 1 0 1 0 1 0 1 1 1 1 1 1 1 1 1 0 0 1 1 1 1 0 0 1 1 0 0 1 0 1 1 1 1 1 0 1 0 1 0 0 1 0 0 1 0 0 1 0 0 0 0 0 0 1 0 0 1 0 1 1 0 1 1 0 0 1 0 1 1 0 1 0 0 1 1 1 0 0 1 0 1 1 0 1 0 1 1 1 1 0 0 0 1 1 0 0 0 0 0 0 0 1 0 0 0 0 1 0 0 1 1 0 1 0 1 0 0 1 0 0 0 0 1 1 0 1 0 0 0 0 1 0 1 1 0 0 0 1 0 1 1 0 0 1 1 0 0 0 0 0 1 0 1 1 0 0 1 0 0 1 1 1 1 0 0 1 0 0 1 0 1 1 0 0 0 1 1 1 0 0 0 1 0 0 0 1 0 1 0 0 1 1 0 1 0 1 1 1 0 1 1 1 0 1 0 0 0 1 0 0 1 0 1 0 1 1 0 1 0 0 1 0 1 0 0 1 0 0 1 1 0 1 0 0 0 0 1 1 1 1 1 1 1 1 0 0 1 1 1 0 0 0 0 1 0 0 0 0 1 1 1 0 1 0 1 0 1 0 0 1 0 1 0 0 0 1 1 0 1 0 0 0 1 1 0 0 0 0 1 0 0 1 1 0 1 0 1 1 0 0 0 0 1 0 0 1 1 0 0 1 0 1 1 0 1 1 0 0 1 0 1 1 1 0 0 1 1 0 0 1 1 1 1 0 0 1 1 1 0 0 0 1 0 0 0 1 0 0 1 1 1 1 0 1 1 0 0 0 1 1 1 1 0 0 1 0 0 1 0 1 0 1 1 1 1 1 1 1 1 1 1 1 0 1 1 1 1 1 0 0 1 1 0 1 1 1 1 0 1 0 0 0 1 0 1 0 1 0 1 0 1 1 1 1 0 0 1 0 1 1 0 0 0 0 1 1 1 1 0 0 1 0 0 1 1 0 1 1 0 1 0 1 0 1 0 0 0 0 1 0 1 1 1 0 0 0 1 0 1 0 0 1 0 1 1 1 1 1 1 0 0 0 0 1 1 0 0 1 0 1 0 0 0 0 1 1 0 1 1 0 0 1 1 0 0 1 1 1 0 0 1 0 0 1 1 1 1 1 0 1 1 1 0 1 0 0 1 0 1 1 1 1 0 0 1 1 0 1 0 1 0 1 0 0 0 0 1 0 1 0 0 0 0 1 0 0 0 0 0 0 0 1 0 1 1 1 0 1 0 1 0 1 1 0 1 1 1 0 0 1 0 1 0 0 0 0 1 1 1 1 0 0 0 1 0 0 0 0 0 1 1 0 0 0 1 0 0 1 1 1 0 0 0 1 1 0 1 0 1 0 0 0 1 1 1 1 1 1 1 0 0 0 1 1 0 1 1 0 1 0 0 1 1 1 1 0 1 1 1 1 1 0 1 0 0 1 0 1 0 1 0 1 1 1 0 0 0 0 1 1 0 1 0 1 1 1 1 0 0 1 0 0 1 0 1 0 1 0 1 0 0 0 0 1 1 1 1 1 1 1 1 1 0 1 1 0 1 1 1 0 1 0 0 0 1 0 1 0 1 0 0 1 0 1 0 0 1 1 0 1 0 1 0 0 0 1 0 0 1 0 0 0 0 0 0 1 0 1 0 0 0 0 0 1 0 1 1 0 1 0 0 1 0 0 0 0 0 0 1 0 0 0 1 1 1 1 0 1 1 1 1 0 1 0 1 1 0 1 0 1 0 0 0 1 1 1 1 0 0 0 0 1 1 0 1 0 0 1 0 1 0 1 1 0 1 0 1 1 1 1 0 0 0 1 0 1 1 0 0 1 0 0 1 1 0 0 1 1 1 1 1 0 1 0 0 0 1 1 1 1 1 0 1 1 0 0 0 0 0 0 0 1 1 1 0 0 0 0 0 0 1 1 0 0 0 1 0 1 0 0 0 0 1 1 0 0 1 0 0 1 1 0 0 1 0 0 0 0 1 1 1 0 0 1 0 0 0 0 0 0 0 1 1 0 0 0 0 0 0 0 1 0 0 0 0 1 1 1 0 1 1 1 0 0 0 1 1 0 1 0 0 1 0 0 1 0 1 0 1 0 0 0 1 1 0 0 0 0 0 1 0 0 0 0 0 0 1 1 0 0 1 1 1 0 0 1 1 1 0 1 0 0 1 1 0 1 1 1 1 1 1 1 0 1 1 1 0 1 0 1 1 1 0 1 1 0 0 1 1 0 1 1 0 0 1 1 0 1 1 1 0 1 0 0 1 0 1 1 0 1 1 0 1 0 0 1 0 0 1 1 1 1 1 0 1 1 1 0 1 1 0 1 1 0 0 0 0 0 1 1 1 0 0 1 1 0 0 0 1 1 1 0 1 1 0 1 0 1 0 0 1 1 0 0 1 1 0 0 0 1 0 1 0 1 1 0 1 1 0 0 0 0 1 0 1 1 0 0 1 1 0 1 0 1 0 0 1 1 1 1 0 1 0 0 1 0 1 0 0 1 1 1 0 1 1 1 1 1 0 1 1 1 0 0 0 1 1 0 0 1 1 0 0 1 0 0 0 0 0 0 0 0 0 1 0 1 0 1 0 0 1 0 1 1 1 0 1 0 0 1 0 1 0 1 1 0 0 0 1 1 1 1 1 1 1 1 0 0 1 0 1 1 0 1 1 1 0 1 0 1 1 0 1 1 0 1 1 0 0 1 1 1 0 1 0 0 1 0 0 0 0 0 0 0 1 1 0 1 0 0 1 0 1 0 0 1 0 0 0 0 0 1 1 1 1 0 0 1 0 1 0 1 0 1 1 0 0 1 1 1 1 1 1 0 0 0 0 0 0 1 1 0 1 1 0 1 0 0 1 0 1 1 1 0 0 0 1 0 0 1 0 1 0 0 1 1 0 1 0 1 1 1
94 0 0 0 1 0 1 0 0 1 0 1 0 1 0 1 0 1 1 0 0 1 0 1 0 1 1 1 1 1 0 1 1 0 1 0 1 0 0 1 1 0 0 0 1 1 0 1 0 1 0 1 1 1 1 1 1 1 1 1 0 0 1 1 1 1 0 0 1 1 0 0 1 0 1 1 1 1 1 0 1 0 1 0 0 1 0 0 1 0 0 1 0 0 0 0 0 0 1 0 0 1 0 1 1 0 1 1 0 0 1 0 1 1 0 1 0 0 1 1 1 0 0 1 0 1 1 0 1 0 1 1 1 1 0 0 0 1 1 0 0 0 0 0 0 0 1 0 0 0 0 1 0 0 1 1 0 1 0 1 0 0 1 0 0 0 0 1 1 0 1 0 0 0 0 1 0 1 1 0 0 0 1 0 1 1 0 0 1 1 0 0 0 0 0 1 0 1 1 0 0 1 0 0 1 1 1 1 0 0 1 0 0 1 0 1 1 0 0 0 1 1 1 0 0 0 1 0 0 0 1 0 1 0 0 1 1 0 1 0 1 1 1 0 1 1 1 0 1 0 0 0 1 0 0 1 0 1 0 1 1 0 1 0 0 1 0 1 0 0 1 0 0 1 1 0 1 0 0 0 0 1 1 1 1 1 1 1 1 0 0 1 1 1 0 0 0 0 1 0 0 0 0 1 1 1 0 1 0 1 0 1 0 0 1 0 1 0 0 0 1 1 0 1 0 0 0 1 1 0 0 0 0 1 0 0 1 1 0 1 0 1 1 0 0 0 0 1 0 0 1 1 0 0 1 0 1 1 0 1 1 0 0 1 0 1 1 1 0 0 1 1 0 0 1 1 1 1 0 0 1 1 1 0 0 0 1 0 0 0 1 0 0 1 1 1 1 0 1 1 0 0 0 1 1 1 1 0 0 1 0 0 1 0 1 0 1 1 1 1 1 1 1 1 1 1 1 0 1 1 1 1 1 0 0 1 1 0 1 1 1 1 0 1 0 0 0 1 0 1 0 1 0 1 0 1 1 1 1 0 0 1 0 1 1 0 0 0 0 1 1 1 1 0 0 1 0 0 1 1 0 1 1 0 1 0 1 0 1 0 0 0 0 1 0 1 1 1 0 0 0 1 0 1 0 0 1 0 1 1 1 1 1 1 0 0 0 0 1 1 0 0 1 0 1 0 0 0 0 1 1 0 1 1 0 0 1 1 0 0 1 1 1 0 0 1 0 0 1 1 1 1 1 0 1 1 1 0 1 0 0 1 0 1 1 1 1 0 0 1 1 0 1 0 1 0 1 0 0 0 0 1 0 1 0 0 0 0 1 0 0 0 0 0 0 0 1 0 1 1 1 0 1 0 1 0 1 1 0 1 1 1 0 0 1 0 1 0 0 0 0 1 1 1 1 0 0 0 1 0 0 0 0 0 1 1 0 0 0 1 0 0 1 1 1 0 0 0 1 1 0 1 0 1 0 0 0 1 1 1 1 1 1 1 0 0 0 1 1 0 1 1 0 1 0 0 1 1 1 1 0 1 1 1 1 1 0 1 0 0 1 0 1 0 1 0 1 1 1 0 0 0 0 1 1 0 1 0 1 1 1 1 0 0 1 0 0 1 0 1 0 1 0 1 0 0 0 0 1 1 1 1 1 1 1 1 1 0 1 1 0 1 1 1 0 1 0 0 0 1 0 1 0 1 0 0 1 0 1 0 0 1 1 0 1 0 1 0 0 0 1 0 0 1 0 0 0 0 0 0 1 0 1 0 0 0 0 0 1 0 1 1 0 1 0 0 1 0 0 0 0 0 0 1 0 0 0 1 1 1 1 0 1 1 1 1 0 1 0 1 1 0 1 0 1 0 0 0 1 1 1 1 0 0 0 0 1 1 0 1 0 0 1 0 1 0 1 1 0 1 0 1 1 1 1 0 0 0 1 0 1 1 0 0 1 0 0 1 1 0 0 1 1 1 1 1 0 1 0 0 0 1 1 1 1 1 0 1 1 0 0 0 0 0 0 0 1 1 1 0 0 0 0 0 0 1 1 0 0 0 1 0 1 0 0 0 0 1 1 0 0 1 0 0 1 1 0 0 1 0 0 0 0 1 1 1 0 0 1 0 0 0 0 0 0 0 1 1 0 0 0 0 0 0 0 1 0 0 0 0 1 1 1 0 1 1 1 0 0 0 1 1 0 1 0 0 1 0 0 1 0 1 0 1 0 0 0 1 1 0 0 0 0 0 1 0 0 0 0 0 0 1 1 0 0 1 1 1 0 0 1 1 1 0 1 0 0 1 1 0 1 1 1 1 1 1 1 0 1 1 1 0 1 0 1 1 1 0 1 1 0 0 1 1 0 1 1 0 0 1 1 0 1 1 1 0 1 0 0 1 0 1 1 0 1 1 0 1 0 0 1 0 0 1 1 1 1 1 0 1 1 1 0 1 1 0 1 1 0 0 0 0 0 1 1 1 0 0 1 1 0 0 0 1 1 1 0 1 1 0 1 0 1 0 0 1 1 0 0 1 1 0 0 0 1 0 1 0 1 1 0 1 1 0 0 0 0 1 0 1 1 0 0 1 1 0 1 0 1 0 0 1 1 1 1 0 1 0 0 1 0 1 0 0 1 1 1 0 1 1 1 1 1 0 1 1 1 0 0 0 1 1 0 0 1 1 0 0 1 0 0 0 0 0 0 0 0 0 1 0 1 0 1 0 0 1 0 1 1 1 0 1 0 0 1 0 1 0 1 1 0 0 0 1 1 1 1 1 1 1 1 0 0 1 0 1 1 0 1 1 1 0 1 0 1 1 0 1 1 0 1 1 0 0 1 1 1 0 1 0 0 1 0 0 0 0 0 0 0 1 1 0 1 0 0 1 0 1 0 0 1 0 0 0 0 0 1 1 1 1 0 0 1 0 1 0 1 0 1 1 0 0 1 1 1 1 1 1 0 0 0 0 0 0 1 1 0 1 1 0 1 0 0 1 0 1 1 1 0 0 0 1 0 0 1 0 1 0 0 1 1 0 1 0 1 1 1
95 1 1 1 0 1 0 1 1 0 1 0 1 0 1 0 1 0 0 1 1 0 1 0 1 0 0 0 0 0 1 0 0 1 0 1 0 1 1 0 0 1 1 1 0 0 1 0 1 0 1 0 0 0 0 0 0 0 0 0 1 1 0 0 0 0 1 1 0 0 1 1 0 1 0 0 0 0 0 1 0 1 0 1 1 0 1 1 0 1 1 0 1 1 1 1 1 1 0 1 1 0 1 0 0 1 0 0 1 1 0 1 0 0 1 0 1 1 0 0 0 1 1 0 1 0 0 1 0 1 0 0 0 0 1 1 1 0 0 1 1 1 1 1 1 1 0 1 1 1 1 0 1 1 0 0 1 0 1 0 1 1 0 1 1 1 1 0 0 1 0 1 1 1 1 0 1 0 0 1 1 1 0 1 0 0 1 1 0 0 1 1 1 1 1 0 1 0 0 1 1 0 1 1 0 0 0 0 1 1 0 1 1 0 1 0 0 1 1 1 0 0 0 1 1 1 0 1 1 1 0 1 0 1 1 0 0 1 0 1 0 0 0 1 0 0 0 1 0 1 1 1 0 1 1 0 1 0 1 0 0 1 0 1 1 0 1 0 1 1 0 1 1 0 0 1 0 1 1 1 1 0 0 0 0 0 0 0 0 1 1 0 0 0 1 1 1 1 0 1 1 1 1 0 0 0 1 0 1 0 1 0 1 1 0 1 0 1 1 1 0 0 1 0 1 1 1 0 0 1 1 1 1 0 1 1 0 0 1 0 1 0 0 1 1 1 1 0 1 1 0 0 1 1 0 1 0 0 1 0 0 1 1 0 1 0 0 0 1 1 0 0 1 1 0 0 0 0 1 1 0 0 0 1 1 1 0 1 1 1 0 1 1 0 0 0 0 1 0 0 1 1 1 0 0 0 0 1 1 0 1 1 0 1 0 1 0 0 0 0 0 0 0 0 0 0 0 1 0 0 0 0 0 1 1 0 0 1 0 0 0 0 1 0 1 1 1 0 1 0 1 0 1 0 1 0 0 0 0 1 1 0 1 0 0 1 1 1 1 0 0 0 0 1 1 0 1 1 0 0 1 0 0 1 0 1 0 1 0 1 1 1 1 0 1 0 0 0 1 1 1 0 1 0 1 1 0 1 0 0 0 0 0 0 1 1 1 1 0 0 1 1 0 1 0 1 1 1 1 0 0 1 0 0 1 1 0 0 1 1 0 0 0 1 1 0 1 1 0 0 0 0 0 1 0 0 0 1 0 1 1 0 1 0 0 0 0 1 1 0 0 1 0 1 0 1 0 1 1 1 1 0 1 0 1 1 1 1 0 1 1 1 1 1 1 1 0 1 0 0 0 1 0 1 0 1 0 0 1 0 0 0 1 1 0 1 0 1 1 1 1 0 0 0 0 1 1 1 0 1 1 1 1 1 0 0 1 1 1 0 1 1 0 0 0 1 1 1 0 0 1 0 1 0 1 1 1 0 0 0 0 0 0 0 1 1 1 0 0 1 0 0 1 0 1 1 0 0 0 0 1 0 0 0 0 0 1 0 1 1 0 1 0 1 0 1 0 0 0 1 1 1 1 0 0 1 0 1 0 0 0 0 1 1 0 1 1 0 1 0 1 0 1 0 1 1 1 1 0 0 0 0 0 0 0 0 0 1 0 0 1 0 0 0 1 0 1 1 1 0 1 0 1 0 1 1 0 1 0 1 1 0 0 1 0 1 0 1 1 1 0 1 1 0 1 1 1 1 1 1 0 1 0 1 1 1 1 1 0 1 0 0 1 0 1 1 0 1 1 1 1 1 1 0 1 1 1 0 0 0 0 1 0 0 0 0 1 0 1 0 0 1 0 1 0 1 1 1 0 0 0 0 1 1 1 1 0 0 1 0 1 1 0 1 0 1 0 0 1 0 1 0 0 0 0 1 1 1 0 1 0 0 1 1 0 1 1 0 0 1 1 0 0 0 0 0 1 0 1 1 1 0 0 0 0 0 1 0 0 1 1 1 1 1 1 1 0 0 0 1 1 1 1 1 1 0 0 1 1 1 0 1 0 1 1 1 1 0 0 1 1 0 1 1 0 0 1 1 0 1 1 1 1 0 0 0 1 1 0 1 1 1 1 1 1 1 0 0 1 1 1 1 1 1 1 0 1 1 1 1 0 0 0 1 0 0 0 1 1 1 0 0 1 0 1 1 0 1 1 0 1 0 1 0 1 1 1 0 0 1 1 1 1 1 0 1 1 1 1 1 1 0 0 1 1 0 0 0 1 1 0 0 0 1 0 1 1 0 0 1 0 0 0 0 0 0 0 1 0 0 0 1 0 1 0 0 0 1 0 0 1 1 0 0 1 0 0 1 1 0 0 1 0 0 0 1 0 1 1 0 1 0 0 1 0 0 1 0 1 1 0 1 1 0 0 0 0 0 1 0 0 0 1 0 0 1 0 0 1 1 1 1 1 0 0 0 1 1 0 0 1 1 1 0 0 0 1 0 0 1 0 1 0 1 1 0 0 1 1 0 0 1 1 1 0 1 0 1 0 0 1 0 0 1 1 1 1 0 1 0 0 1 1 0 0 1 0 1 0 1 1 0 0 0 0 1 0 1 1 0 1 0 1 1 0 0 0 1 0 0 0 0 0 1 0 0 0 1 1 1 0 0 1 1 0 0 1 1 0 1 1 1 1 1 1 1 1 1 0 1 0 1 0 1 1 0 1 0 0 0 1 0 1 1 0 1 0 1 0 0 1 1 1 0 0 0 0 0 0 0 0 1 1 0 1 0 0 1 0 0 0 1 0 1 0 0 1 0 0 1 0 0 1 1 0 0 0 1 0 1 1 0 1 1 1 1 1 1 1 0 0 1 0 1 1 0 1 0 1 1 0 1 1 1 1 1 0 0 0 0 1 1 0 1 0 1 0 1 0 0 1 1 0 0 0 0 0 0 1 1 1 1 1 1 0 0 1 0 0 1 0 1 1 0 1 0 0 0 1 1 1 0 1 1 0 1 0 1 1 0 0 1 0 1 0 0 0
96 1 1 1 0 1 0 1 1 1 1 0 1 0 1 1 1 0 0 1 1 0 1 1 1 0 1 0 0 1 1 0 0 1 0 1 0 1 1 0 0 1 1 1 1 0 1 0 1 0 1 0 0 0 1 1 1 1 1 0 1 1 1 0 0 0 1 1 1 0 1 1 0 1 0 1 0 0 1 1 1 1 0 1 1 1 1 1 0 1 1 1 1 1 1 1 1 1 0 1 1 1 1 1 0 1 0 0 1 1 0 1 0 0 1 0 1 1 0 0 1 1 1 0 1 0 0 1 1 1 0 0 0 0 1 1 1 0 0 1 1 1 1 1 1 1 0 1 1 1 1 0 1 1 0 0 1 0 1 0 1 1 0 1 1 1 1 0 1 1 0 1 1 1 1 0 1 1 0 1 1 1 0 1 0 1 1 1 0 0 1 1 1 1 1 0 1 1 0 1 1 0 1 1 0 0 0 1 1 1 0 1 1 0 1 0 0 1 1 1 1 0 0 1 1 1 0 1 1 1 0 1 0 1 1 1 0 1 0 1 0 1 0 1 0 0 1 1 1 1 1 1 1 1 1 1 1 0 1 0 1 1 1 1 1 1 1 1 1 1 0 1 1 0 0 1 0 1 1 1 1 0 0 1 0 1 0 0 1 1 1 0 0 0 1 1 1 1 0 1 1 1 1 0 0 0 1 0 1 0 1 0 1 1 0 1 0 1 1 1 1 0 1 1 1 1 1 1 0 1 1 1 1 1 1 1 0 1 1 0 1 1 0 1 1 1 1 0 1 1 0 1 1 1 0 1 0 0 1 0 0 1 1 0 1 1 1 0 1 1 0 0 1 1 0 0 1 0 1 1 1 0 1 1 1 1 0 1 1 1 0 1 1 0 0 0 1 1 1 0 1 1 1 0 0 1 0 1 1 0 1 1 0 1 1 1 0 0 0 1 0 0 0 1 0 0 0 1 0 0 0 1 0 1 1 0 1 1 0 0 0 0 1 0 1 1 1 1 1 0 1 1 1 0 1 0 0 0 0 1 1 0 1 1 1 1 1 1 1 0 0 0 0 1 1 0 1 1 0 0 1 1 0 1 1 1 0 1 1 1 1 1 1 0 1 0 1 0 1 1 1 0 1 0 1 1 0 1 1 1 1 0 1 1 1 1 1 1 1 1 1 1 0 1 1 1 1 1 1 0 1 1 1 1 1 1 0 1 1 1 0 1 1 1 1 0 1 1 0 1 1 1 0 1 1 1 0 1 1 1 1 0 1 0 1 1 0 1 1 0 1 1 1 1 0 1 0 1 1 1 1 0 1 1 1 1 1 1 0 1 1 1 1 1 1 1 0 1 0 1 0 1 0 1 0 1 0 0 1 0 1 1 1 1 1 1 0 1 1 1 1 0 0 0 0 1 1 1 0 1 1 1 1 1 0 1 1 1 1 0 1 1 0 1 0 1 1 1 0 0 1 0 1 0 1 1 1 1 1 0 0 1 1 0 1 1 1 0 0 1 0 1 1 0 1 1 1 0 0 0 1 0 0 1 0 0 1 1 1 1 1 1 0 1 0 1 1 0 0 1 1 1 1 0 0 1 1 1 1 1 0 0 1 1 0 1 1 0 1 0 1 0 1 1 1 1 1 1 0 0 0 0 0 1 1 0 0 1 0 0 1 0 1 0 1 1 1 1 1 1 1 0 1 0 1 1 0 1 0 1 1 0 0 1 1 1 0 1 1 1 0 1 1 1 1 1 1 1 1 1 0 1 1 1 1 1 1 1 1 1 1 0 1 0 1 1 0 1 1 1 1 1 1 1 1 1 1 1 0 0 1 1 1 0 0 0 1 1 1 0 1 1 0 1 1 1 1 1 0 0 0 0 1 1 1 1 1 1 1 0 1 1 0 1 0 1 0 0 1 1 1 1 0 0 0 1 1 1 0 1 0 0 1 1 0 1 1 1 1 1 1 0 0 1 0 1 1 0 1 1 1 0 0 0 0 1 1 1 0 1 1 1 1 1 1 1 0 0 0 1 1 1 1 1 1 1 0 1 1 1 0 1 0 1 1 1 1 0 0 1 1 0 1 1 0 0 1 1 1 1 1 1 1 0 0 1 1 1 0 1 1 1 1 1 1 1 0 0 1 1 1 1 1 1 1 1 1 1 1 1 0 1 1 1 1 1 0 1 1 1 0 0 1 0 1 1 0 1 1 0 1 0 1 0 1 1 1 0 1 1 1 1 1 1 1 1 1 1 1 1 1 0 0 1 1 0 0 0 1 1 1 0 1 1 0 1 1 1 0 1 1 1 1 0 0 0 1 1 0 0 1 1 1 1 0 1 1 1 0 0 1 1 0 1 1 0 0 1 1 0 0 1 0 1 0 1 1 1 1 0 1 1 0 1 0 1 1 0 1 1 0 1 1 0 1 1 0 0 1 0 0 0 1 0 0 1 0 1 1 1 1 1 1 0 1 1 1 1 0 0 1 1 1 1 1 0 1 0 0 1 0 1 0 1 1 0 1 1 1 0 0 1 1 1 1 1 1 1 1 0 1 1 0 1 1 1 1 0 1 0 1 1 1 0 0 1 0 1 1 1 1 0 0 0 0 1 1 1 1 0 1 1 1 1 0 0 0 1 1 0 0 0 0 1 0 1 1 1 1 1 0 0 1 1 0 0 1 1 0 1 1 1 1 1 1 1 1 1 0 1 0 1 1 1 1 0 1 0 0 1 1 0 1 1 0 1 0 1 0 0 1 1 1 1 1 1 0 1 0 0 0 1 1 1 1 1 0 1 0 0 0 1 0 1 0 0 1 0 0 1 1 0 1 1 0 0 1 1 0 1 1 0 1 1 1 1 1 1 1 1 0 1 0 1 1 0 1 1 1 1 0 1 1 1 1 1 0 0 0 0 1 1 0 1 0 1 1 1 0 0 1 1 0 0 1 0 0 0 1 1 1 1 1 1 0 0 1 0 1 1 0 1 1 0 1 1 1 0 1 1 1 0 1 1 0 1 0 1 1 1 0 1 0 1 1 0 0
97 0 0 0 1 0 1 0 0 0 0 1 0 1 0 0 0 1 1 0 0 1 0 0 0 1 0 1 1 0 0 1 1 0 0 0 1 0 0 1 1 0 0 0 0 1 0 1 0 1 0 1 1 1 0 0 0 0 0 1 0 0 0 1 1 1 0 0 0 1 0 0 1 0 1 0 1 1 0 0 0 0 1 0 0 0 0 0 1 0 0 0 0 0 0 0 0 0 1 0 0 0 0 0 1 0 1 1 0 0 1 0 1 1 0 1 0 0 1 1 0 0 0 1 0 1 1 0 0 0 1 1 1 1 0 0 0 1 1 0 0 0 0 0 0 0 1 0 0 0 0 1 0 0 1 1 0 1 0 1 0 0 1 0 0 0 0 1 0 0 1 0 0 0 0 1 0 0 1 0 0 0 1 0 1 0 0 0 1 1 0 0 0 0 0 1 1 0 1 0 0 1 0 0 1 1 1 0 0 0 1 0 0 1 0 1 1 0 0 0 0 1 1 0 0 0 1 0 0 0 1 0 1 0 0 0 1 0 1 0 1 0 1 0 1 1 0 0 0 0 0 0 0 0 0 0 0 1 0 1 0 0 0 0 0 0 0 0 0 0 1 0 0 1 1 0 1 0 0 0 0 1 1 0 1 0 1 1 0 0 0 1 1 1 0 0 0 0 1 0 0 0 0 1 1 1 0 1 0 1 0 1 0 0 1 0 1 0 0 0 0 1 0 0 0 0 0 0 1 0 0 0 0 0 0 0 1 0 0 1 0 0 1 0 0 0 0 1 0 0 1 0 0 0 1 0 1 1 0 1 1 0 0 1 0 0 0 1 0 0 1 1 0 0 1 1 0 1 0 0 0 1 0 0 0 0 1 0 0 0 1 0 0 1 1 1 0 0 0 1 0 0 0 1 1 0 1 0 0 1 0 0 1 0 0 0 1 1 1 0 1 1 1 0 1 1 1 0 1 1 1 0 1 0 0 1 0 0 1 1 1 1 0 1 0 0 0 0 0 1 0 0 0 1 0 1 1 1 1 0 0 1 0 0 0 0 0 0 0 1 1 1 1 0 0 1 0 0 1 1 0 0 1 0 0 0 1 0 0 0 0 0 0 1 0 1 0 1 0 0 0 1 0 1 0 0 1 0 0 0 0 1 0 0 0 0 0 0 0 0 0 0 1 0 0 0 0 0 0 1 0 0 0 0 0 0 1 0 0 0 1 0 0 0 0 1 0 0 1 0 0 0 1 0 0 0 1 0 0 0 0 1 0 1 0 0 1 0 0 1 0 0 0 0 1 0 1 0 0 0 0 1 0 0 0 0 0 0 1 0 0 0 0 0 0 0 1 0 1 0 1 0 1 0 1 0 1 1 0 1 0 0 0 0 0 0 1 0 0 0 0 1 1 1 1 0 0 0 1 0 0 0 0 0 1 0 0 0 0 1 0 0 1 0 1 0 0 0 1 1 0 1 0 1 0 0 0 0 0 1 1 0 0 1 0 0 0 1 1 0 1 0 0 1 0 0 0 1 1 1 0 1 1 0 1 1 0 0 0 0 0 0 1 0 1 0 0 1 1 0 0 0 0 1 1 0 0 0 0 0 1 1 0 0 1 0 0 1 0 1 0 1 0 0 0 0 0 0 1 1 1 1 1 0 0 1 1 0 1 1 0 1 0 1 0 0 0 0 0 0 0 1 0 1 0 0 1 0 1 0 0 1 1 0 0 0 1 0 0 0 1 0 0 0 0 0 0 0 0 0 1 0 0 0 0 0 0 0 0 0 0 1 0 1 0 0 1 0 0 0 0 0 0 0 0 0 0 0 1 1 0 0 0 1 1 1 0 0 0 1 0 0 1 0 0 0 0 0 1 1 1 1 0 0 0 0 0 0 0 1 0 0 1 0 1 0 1 1 0 0 0 0 1 1 1 0 0 0 1 0 1 1 0 0 1 0 0 0 0 0 0 1 1 0 1 0 0 1 0 0 0 1 1 1 1 0 0 0 1 0 0 0 0 0 0 0 1 1 1 0 0 0 0 0 0 0 1 0 0 0 1 0 1 0 0 0 0 1 1 0 0 1 0 0 1 1 0 0 0 0 0 0 0 1 1 0 0 0 1 0 0 0 0 0 0 0 1 1 0 0 0 0 0 0 0 0 0 0 0 0 1 0 0 0 0 0 1 0 0 0 1 1 0 1 0 0 1 0 0 1 0 1 0 1 0 0 0 1 0 0 0 0 0 0 0 0 0 0 0 0 0 1 1 0 0 1 1 1 0 0 0 1 0 0 1 0 0 0 1 0 0 0 0 1 1 1 0 0 1 1 0 0 0 0 1 0 0 0 1 1 0 0 1 0 0 1 1 0 0 1 1 0 1 0 1 0 0 0 0 1 0 0 1 0 1 0 0 1 0 0 1 0 0 1 0 0 1 1 0 1 0 1 0 1 1 0 1 0 0 0 0 0 0 1 0 0 0 0 1 1 0 0 0 0 0 1 0 1 1 0 1 0 1 0 0 1 0 0 0 1 1 0 0 0 0 0 0 0 0 1 0 0 1 0 0 0 0 1 0 1 0 0 0 1 1 0 1 0 0 0 0 1 1 1 1 0 0 0 0 1 0 0 0 0 1 1 1 0 0 1 1 1 1 0 1 0 0 0 0 0 1 1 0 0 1 1 0 0 1 0 0 0 0 0 0 0 0 0 1 0 1 0 0 0 0 1 0 1 1 0 0 1 0 0 1 0 1 0 1 1 0 0 0 0 0 0 1 0 1 1 1 0 0 0 0 0 1 0 1 1 1 0 1 0 1 1 0 1 1 0 0 1 0 0 1 1 0 0 1 0 0 1 0 0 0 0 0 0 0 0 1 0 1 0 0 1 0 0 0 0 1 0 0 0 0 0 1 1 1 1 0 0 1 0 1 0 0 0 1 1 0 0 1 1 0 1 1 1 0 0 0 0 0 0 1 1 0 1 0 0 1 0 0 1 0 0 0 1 0 0 0 1 0 0 1 0 1 0 0 0 1 0 1 0 0 1 1
98 0 0 0 1 0 1 0 0 1 0 1 0 1 0 1 0 1 1 0 0 1 0 1 0 1 1 1 1 1 0 1 1 0 1 0 1 0 0 1 1 0 0 0 1 1 0 1 0 1 0 1 1 1 1 1 1 1 1 1 0 0 1 1 1 1 0 0 1 1 0 0 1 0 1 1 1 1 1 0 1 0 1 0 0 1 0 0 1 0 0 1 0 0 0 0 0 0 1 0 0 1 0 1 1 0 1 1 0 0 1 0 1 1 0 1 0 0 1 1 1 0 0 1 0 1 1 0 1 0 1 1 1 1 0 0 0 1 1 0 0 0 0 0 0 0 1 0 0 0 0 1 0 0 1 1 0 1 0 1 0 0 1 0 0 0 0 1 1 0 1 0 0 0 0 1 0 1 1 0 0 0 1 0 1 1 0 0 1 1 0 0 0 0 0 1 0 1 1 0 0 1 0 0 1 1 1 1 0 0 1 0 0 1 0 1 1 0 0 0 1 1 1 0 0 0 1 0 0 0 1 0 1 0 0 1 1 0 1 0 1 1 1 0 1 1 1 0 1 0 0 0 1 0 0 1 0 1 0 1 1 0 1 0 0 1 0 1 0 0 1 0 0 1 1 0 1 0 0 0 0 1 1 1 1 1 1 1 1 0 0 1 1 1 0 0 0 0 1 0 0 0 0 1 1 1 0 1 0 1 0 1 0 0 1 0 1 0 0 0 1 1 0 1 0 0 0 1 1 0 0 0 0 1 0 0 1 1 0 1 0 1 1 0 0 0 0 1 0 0 1 1 0 0 1 0 1 1 0 1 1 0 0 1 0 1 1 1 0 0 1 1 0 0 1 1 1 1 0 0 1 1 1 0 0 0 1 0 0 0 1 0 0 1 1 1 1 0 1 1 0 0 0 1 1 1 1 0 0 1 0 0 1 0 1 0 1 1 1 1 1 1 1 1 1 1 1 0 1 1 1 1 1 0 0 1 1 0 1 1 1 1 0 1 0 0 0 1 0 1 0 1 0 1 0 1 1 1 1 0 0 1 0 1 1 0 0 0 0 1 1 1 1 0 0 1 0 0 1 1 0 1 1 0 1 0 1 0 1 0 0 0 0 1 0 1 1 1 0 0 0 1 0 1 0 0 1 0 1 1 1 1 1 1 0 0 0 0 1 1 0 0 1 0 1 0 0 0 0 1 1 0 1 1 0 0 1 1 0 0 1 1 1 0 0 1 0 0 1 1 1 1 1 0 1 1 1 0 1 0 0 1 0 1 1 1 1 0 0 1 1 0 1 0 1 0 1 0 0 0 0 1 0 1 0 0 0 0 1 0 0 0 0 0 0 0 1 0 1 1 1 0 1 0 1 0 1 1 0 1 1 1 0 0 1 0 1 0 0 0 0 1 1 1 1 0 0 0 1 0 0 0 0 0 1 1 0 0 0 1 0 0 1 1 1 0 0 0 1 1 0 1 0 1 0 0 0 1 1 1 1 1 1 1 0 0 0 1 1 0 1 1 0 1 0 0 1 1 1 1 0 1 1 1 1 1 0 1 0 0 1 0 1 0 1 0 1 1 1 0 0 0 0 1 1 0 1 0 1 1 1 1 0 0 1 0 0 1 0 1 0 1 0 1 0 0 0 0 1 1 1 1 1 1 1 1 1 0 1 1 0 1 1 1 0 1 0 0 0 1 0 1 0 1 0 0 1 0 1 0 0 1 1 0 1 0 1 0 0 0 1 0 0 1 0 0 0 0 0 0 1 0 1 0 0 0 0 0 1 0 1 1 0 1 0 0 1 0 0 0 0 0 0 1 0 0 0 1 1 1 1 0 1 1 1 1 0 1 0 1 1 0 1 0 1 0 0 0 1 1 1 1 0 0 0 0 1 1 0 1 0 0 1 0 1 0 1 1 0 1 0 1 1 1 1 0 0 0 1 0 1 1 0 0 1 0 0 1 1 0 0 1 1 1 1 1 0 1 0 0 0 1 1 1 1 1 0 1 1 0 0 0 0 0 0 0 1 1 1 0 0 0 0 0 0 1 1 0 0 0 1 0 1 0 0 0 0 1 1 0 0 1 0 0 1 1 0 0 1 0 0 0 0 1 1 1 0 0 1 0 0 0 0 0 0 0 1 1 0 0 0 0 0 0 0 1 0 0 0 0 1 1 1 0 1 1 1 0 0 0 1 1 0 1 0 0 1 0 0 1 0 1 0 1 0 0 0 1 1 0 0 0 0 0 1 0 0 0 0 0 0 1 1 0 0 1 1 1 0 0 1 1 1 0 1 0 0 1 1 0 1 1 1 1 1 1 1 0 1 1 1 0 1 0 1 1 1 0 1 1 0 0 1 1 0 1 1 0 0 1 1 0 1 1 1 0 1 0 0 1 0 1 1 0 1 1 0 1 0 0 1 0 0 1 1 1 1 1 0 1 1 1 0 1 1 0 1 1 0 0 0 0 0 1 1 1 0 0 1 1 0 0 0 1 1 1 0 1 1 0 1 0 1 0 0 1 1 0 0 1 1 0 0 0 1 0 1 0 1 1 0 1 1 0 0 0 0 1 0 1 1 0 0 1 1 0 1 0 1 0 0 1 1 1 1 0 1 0 0 1 0 1 0 0 1 1 1 0 1 1 1 1 1 0 1 1 1 0 0 0 1 1 0 0 1 1 0 0 1 0 0 0 0 0 0 0 0 0 1 0 1 0 1 0 0 1 0 1 1 1 0 1 0 0 1 0 1 0 1 1 0 0 0 1 1 1 1 1 1 1 1 0 0 1 0 1 1 0 1 1 1 0 1 0 1 1 0 1 1 0 1 1 0 0 1 1 1 0 1 0 0 1 0 0 0 0 0 0 0 1 1 0 1 0 0 1 0 1 0 0 1 0 0 0 0 0 1 1 1 1 0 0 1 0 1 0 1 0 1 1 0 0 1 1 1 1 1 1 0 0 0 0 0 0 1 1 0 1 1 0 1 0 0 1 0 1 1 1 0 0 0 1 0 0 1 0 1 0 0 1 1 0 1 0 1 1 1
99 1 1 1 1 1 1 1 1 0 1 1 1 1 1 0 1 1 1 1 1 1 1 0 1 1 0 1 1 0 1 1 1 1 1 1 1 1 1 1 1 1 1 1 0 1 1 1 1 1 1 1 1 1 0 0 0 0 0 1 1 1 0 1 1 1 1 1 0 1 1 1 1 1 1 0 1 1 0 1 0 1 1 1 1 0 1 1 1 1 1 0 1 1 1 1 1 1 1 1 1 0 1 0 1 1 1 1 1 1 1 1 1 1 1 1 1 1 1 1 0 1 1 1 1 1 1 1 0 1 1 1 1 1 1 1 1 1 1 1 1 1 1 1 1 1 1 1 1 1 1 1 1 1 1 1 1 1 1 1 1 1 1 1 1 1 1 1 0 1 1 1 1 1 1 1 1 0 1 1 1 1 1 1 1 0 1 1 1 1 1 1 1 1 1 1 1 0 1 1 1 1 1 1 1 1 1 0 1 1 1 1 1 1 1 1 1 1 1 1 0 1 1 1 1 1 1 1 1 1 1 1 1 1 1 0 1 1 1 1 1 0 1 1 1 1 0 1 0 1 1 1 0 1 1 0 1 1 1 1 0 1 0 1 1 0 1 0 1 1 1 1 1 1 1 1 1 1 1 1 1 1 1 0 1 0 1 1 0 1 1 1 1 1 1 1 1 1 1 1 1 1 1 1 1 1 1 1 1 1 1 1 1 1 1 1 1 1 1 1 0 1 1 0 1 1 1 0 1 1 1 1 1 0 1 1 1 0 1 1 1 0 1 1 1 1 1 1 1 1 1 0 1 1 1 1 1 1 1 1 1 1 1 1 1 0 0 1 1 1 1 1 1 1 1 1 0 1 1 1 0 1 0 1 1 1 1 1 1 1 1 1 1 1 1 1 0 1 0 1 1 1 1 1 1 0 1 1 1 1 1 1 1 1 0 1 1 1 1 0 1 1 1 0 1 1 1 1 1 1 1 0 1 1 1 1 0 1 1 1 1 1 1 1 1 1 1 0 1 1 1 0 1 1 1 1 1 1 1 1 1 1 1 0 0 1 1 1 1 1 1 1 1 1 1 1 1 1 1 1 1 0 1 1 0 1 1 1 0 1 1 1 1 1 1 1 0 1 1 1 1 1 1 1 1 1 1 1 0 0 0 1 0 0 1 1 1 1 0 0 1 1 1 1 0 1 1 1 1 1 0 1 0 0 1 1 1 0 1 1 1 0 0 1 1 1 1 1 1 0 0 0 1 1 0 0 1 1 0 1 1 1 1 1 0 0 1 1 1 1 0 1 0 1 1 1 1 1 1 1 1 1 1 0 1 1 1 1 1 1 1 1 1 1 1 1 1 1 1 0 1 1 1 1 1 1 1 1 1 1 0 0 1 1 0 1 1 1 1 1 1 1 1 1 1 1 1 1 1 1 1 1 1 1 1 0 1 1 1 1 1 1 1 0 1 1 1 1 1 1 1 1 1 1 1 1 1 0 0 1 1 0 0 1 1 1 1 1 1 1 1 0 1 1 1 1 0 1 1 1 1 1 1 0 1 1 1 0 1 1 0 1 1 1 1 1 0 1 1 1 1 1 1 1 1 1 0 1 0 0 1 1 1 1 1 1 1 1 1 1 1 1 1 0 1 1 1 1 1 1 1 1 1 0 0 1 1 1 1 1 1 1 0 1 1 0 1 1 1 0 1 1 1 1 1 1 1 1 1 1 1 1 1 1 0 1 1 1 1 1 1 1 1 0 1 1 1 1 1 1 1 1 0 1 1 1 1 1 0 1 0 1 1 1 1 1 1 1 1 1 1 1 1 0 1 1 1 0 1 1 0 1 0 1 1 1 1 0 1 1 0 1 1 1 0 1 1 1 1 1 1 1 1 1 1 1 0 0 1 1 1 1 1 1 1 1 1 1 1 0 1 0 1 1 1 1 1 1 1 1 1 1 1 1 1 1 1 0 0 1 1 1 1 0 1 0 1 1 1 1 1 1 1 1 1 0 1 0 1 1 1 1 1 1 1 1 1 1 1 1 1 1 1 1 1 0 1 1 1 1 1 1 1 1 1 1 1 1 1 1 1 1 1 1 1 1 1 1 0 1 1 1 1 1 1 0 1 1 1 1 1 1 1 1 1 1 1 1 1 1 1 1 1 1 1 0 1 1 1 1 1 0 0 1 0 0 1 1 1 1 1 1 1 1 1 1 1 1 1 1 1 1 1 1 1 1 1 1 0 1 1 1 1 1 0 1 1 1 1 1 1 1 1 1 1 1 1 1 1 1 0 1 0 1 1 1 1 0 1 1 0 0 0 1 1 1 0 1 1 1 0 1 0 1 1 0 0 1 1 1 1 1 1 0 1 1 1 1 1 1 1 1 1 0 1 1 0 1 1 1 1 0 1 1 1 0 1 1 1 1 1 1 1 1 0 0 1 1 1 1 1 1 1 1 1 1 1 0 1 1 1 1 1 1 0 0 1 1 1 1 1 1 1 0 0 1 1 1 1 1 1 1 1 1 1 1 0 1 1 1 1 1 1 1 0 1 0 1 0 1 1 0 1 1 1 1 1 1 1 1 0 1 1 1 1 1 1 1 0 1 1 1 1 1 1 1 0 1 1 1 1 0 1 1 1 1 1 1 0 1 1 1 1 1 1 0 0 1 1 1 1 1 1 1 1 1 1 1 1 1 1 1 1 1 1 1 1 1 1 1 1 1 0 1 1 1 1 1 1 0 1 1 1 1 1 1 1 1 1 1 1 1 1 0 0 0 1 0 1 1 1 1 1 0 1 0 1 1 1 1 1 1 1 1 1 1 1 1 1 1 0 1 1 1 1 1 0 1 1 1 1 1 1 1 1 1 1 1 1 0 1 1 1 1 1 1 1 0 1 1 1 1 1 1 1 1 1 1 1 1 1 1 1 1 1 1 0 1 1 1 1 1 1 1 0 1 1 1 1 1 1 1 1 1 1 1 1 1 0 1 1 1 1 1 1 0 0 1 1 1 1 1 1 1 1 1 1 1 1 0 1 1 1 1 0 1 1
100 0 0 0 1 0 1 0 0 1 0 1 0 1 0 1 0 1 1 0 0 1 0 1 0 1 1 1 1 1 0 1 1 1 0 0 1 0 0 1 1 0 0 0 1 1 0 1 0 1 0 1 1 1 1 1 1 1 1 1 0 0 1 1 1 1 0 0 1 1 0 0 1 0 1 1 1 1 1 0 1 0 1 0 0 1 0 0 1 0 0 1 0 0 0 0 0 0 1 0 0 1 0 1 1 0 1 1 0 0 1 0 1 1 0 1 0 0 1 1 1 0 0 1 0 1 1 0 1 0 1 1 1 1 0 0 0 1 1 0 0 0 0 0 0 0 1 0 0 0 0 1 0 0 1 1 0 1 0 1 0 0 1 0 0 0 0 1 1 0 1 0 0 0 0 1 0 1 1 0 0 0 1 0 1 1 0 0 1 1 0 0 0 0 0 1 0 1 1 0 0 1 0 0 1 1 1 1 0 0 1 0 0 1 0 1 1 0 0 0 1 1 1 0 0 0 1 0 0 0 1 0 1 0 0 1 1 0 1 0 1 1 1 0 1 1 1 0 1 0 0 0 1 0 0 1 0 1 0 1 1 0 1 0 0 1 0 1 0 0 1 0 0 1 1 0 1 0 0 0 0 1 1 1 1 1 1 1 1 0 0 1 1 1 0 0 0 0 1 0 0 0 0 1 1 1 0 1 0 1 0 1 0 0 1 0 1 0 0 0 1 1 0 1 0 0 0 1 1 0 0 0 0 1 0 0 1 1 0 1 0 1 1 0 0 0 0 1 0 0 1 1 0 0 1 0 1 1 0 1 1 0 0 1 0 1 1 1 0 0 1 1 0 0 1 1 1 1 0 0 1 1 1 0 0 0 1 0 0 0 1 0 0 1 1 1 1 0 1 1 0 0 0 1 1 1 1 0 0 1 0 0 1 0 1 0 1 1 1 1 1 1 1 1 1 1 1 0 1 1 1 1 1 0 0 1 1 0 1 1 1 1 0 1 0 0 0 1 0 1 0 1 0 1 0 1 1 1 1 0 0 1 0 1 1 0 0 0 0 1 1 1 1 0 0 1 0 0 1 1 0 1 1 0 1 0 1 0 1 0 0 0 0 1 0 1 1 1 0 0 0 1 0 1 0 0 1 0 1 1 1 1 1 1 0 0 0 0 1 1 0 0 1 0 1 0 0 0 0 1 1 0 1 1 0 0 1 1 0 0 1 1 1 0 0 1 0 0 1 1 1 1 1 0 1 1 1 0 1 0 0 1 0 1 1 1 1 0 0 1 1 0 1 0 1 0 1 0 0 0 0 1 0 1 0 0 0 0 1 0 0 0 0 0 0 0 1 0 1 1 1 0 1 0 1 0 1 1 0 1 1 1 0 0 1 0 1 0 0 0 0 1 1 1 1 0 0 0 1 0 0 0 0 0 1 1 0 0 0 1 0 0 1 1 1 0 0 0 1 1 0 1 0 1 0 0 0 1 1 1 1 1 1 1 0 0 0 1 1 0 1 1 0 1 0 0 1 1 1 1 0 1 1 1 1 1 0 1 0 0 1 0 1 0 1 0 1 1 1 0 0 0 0 1 1 0 1 0 1 1 1 1 0 0 1 0 0 1 0 1 0 1 0 1 0 0 0 0 1 1 1 1 1 1 1 1 1 0 1 1 0 1 1 1 0 1 0 0 0 1 0 1 0 1 0 0 1 0 1 0 0 1 1 0 1 0 1 0 0 0 1 0 0 1 0 0 0 0 0 0 1 0 1 0 0 0 0 0 1 0 1 1 0 1 0 0 1 0 0 0 0 0 0 1 0 0 0 1 1 1 1 0 1 1 1 1 0 1 0 1 1 0 1 0 1 0 0 0 1 1 1 1 0 0 0 0 1 1 0 1 0 0 1 0 1 0 1 1 0 1 0 1 1 1 1 0 0 0 1 0 1 1 0 0 1 0 0 1 1 0 0 1 1 1 1 1 0 1 0 0 0 1 1 1 1 1 0 1 1 0 0 0 0 0 0 0 1 1 1 0 0 0 0 0 0 1 1 0 0 0 1 0 1 0 0 0 0 1 1 0 0 1 0 0 1 1 0 0 1 0 0 0 0 1 1 1 0 0 1 0 0 0 0 0 0 0 1 1 0 0 0 0 0 0 0 1 0 0 0 0 1 1 1 0 1 0 1 0 0 0 1 1 0 1 0 0 1 0 0 1 0 1 0 1 0 0 0 1 1 0 0 0 0 0 1 0 0 0 0 0 0 1 1 0 0 1 1 1 0 0 1 1 1 0 1 0 0 1 1 0 1 1 1 1 1 1 1 0 1 1 1 0 1 0 1 1 1 0 1 1 0 0 1 1 0 1 1 0 0 1 1 0 1 1 1 0 1 0 0 1 0 1 1 0 1 1 0 1 0 0 1 0 0 1 1 1 1 1 0 1 0 1 0 1 1 0 1 1 0 0 0 0 0 1 1 1 0 0 1 1 0 0 0 1 1 1 0 1 1 0 1 0 1 0 0 1 1 0 0 1 1 0 0 0 1 0 1 0 1 1 0 1 1 0 0 0 0 1 0 1 1 0 0 1 1 0 1 0 1 0 0 1 1 1 1 0 1 0 0 1 0 1 0 0 1 1 1 0 1 1 1 1 1 0 1 1 1 0 0 0 1 1 0 0 1 1 0 0 1 0 0 0 0 0 0 0 0 0 1 0 1 0 1 0 0 1 0 1 1 1 0 1 0 0 1 0 1 0 1 1 0 0 0 1 1 1 1 1 1 1 1 0 0 1 0 1 1 0 1 1 1 0 1 0 1 1 0 1 1 0 1 1 0 0 1 1 1 0 1 0 0 1 0 0 0 0 0 0 0 1 1 0 1 0 0 1 0 1 0 0 1 0 0 0 0 0 1 1 1 1 0 0 1 0 1 0 1 0 1 1 0 0 1 1 1 1 1 1 0 0 0 0 0 0 1 1 0 1 1 0 1 0 0 1 0 1 1 1 0 0 0 1 0 0 1 0 1 0 0 1 1 0 1 0 1 1 1
101 0 0 0 1 0 1 0 0 1 0 1 0 1 0 1 0 1 1 0 0 1 0 1 0 1 1 1 1 1 0 1 1 0 1 0 1 0 0 1 1 0 0 0 1 1 0 1 0 1 0 1 1 1 1 1 1 1 1 1 0 0 1 1 1 1 0 0 1 1 0 0 1 0 1 1 1 1 1 0 1 0 1 0 0 1 0 0 1 0 0 1 0 0 0 0 0 0 1 0 0 1 0 1 1 0 1 1 0 0 1 0 1 1 0 1 0 0 1 1 1 0 0 1 0 1 1 0 1 0 1 1 1 1 0 0 0 1 1 0 0 0 0 0 0 0 1 0 0 0 0 1 0 0 1 1 0 1 0 1 0 0 1 0 0 0 0 1 1 0 1 0 0 0 0 1 0 1 1 0 0 0 1 0 1 1 0 0 1 1 0 0 0 0 0 1 0 1 1 0 0 1 0 0 1 1 1 1 0 0 1 0 0 1 0 1 1 0 0 0 1 1 1 0 0 0 1 0 0 0 1 0 1 0 0 1 1 0 1 0 1 1 1 0 1 1 1 0 1 0 0 0 1 0 0 1 0 1 0 1 1 0 1 0 0 1 0 1 0 0 1 0 0 1 1 0 1 0 0 0 0 1 1 1 1 1 1 1 1 0 0 1 1 1 0 0 0 0 1 0 0 0 0 1 1 1 0 1 0 1 0 1 0 0 1 0 1 0 0 0 1 1 0 1 0 0 0 1 1 0 0 0 0 1 0 0 1 1 0 1 0 1 1 0 0 0 0 1 0 0 1 1 0 0 1 0 1 1 0 1 1 0 0 1 0 1 1 1 0 0 1 1 0 0 1 1 1 1 0 0 1 1 1 0 0 0 1 0 0 0 1 0 0 1 1 1 1 0 1 1 0 0 0 1 1 1 1 0 0 1 0 0 1 0 1 0 1 1 1 1 1 1 1 1 1 1 1 0 1 1 1 1 1 0 0 1 1 0 1 1 1 1 0 1 0 0 0 1 0 1 0 1 0 1 0 1 1 1 1 0 0 1 0 1 1 0 0 0 0 1 1 1 1 0 0 1 0 0 1 1 0 1 1 0 1 0 1 0 1 0 0 0 0 1 0 1 1 1 0 0 0 1 0 1 0 0 1 0 1 1 1 1 1 1 0 0 0 0 1 1 0 0 1 0 1 0 0 0 0 1 1 0 1 1 0 0 1 1 0 0 1 1 1 0 0 1 0 0 1 1 1 1 1 0 1 1 1 0 1 0 0 1 0 1 1 1 1 0 0 1 1 0 1 0 1 0 1 0 0 0 0 1 0 1 0 0 0 0 1 0 0 0 0 0 0 0 1 0 1 1 1 0 1 0 1 0 1 1 0 1 1 1 0 0 1 0 1 0 0 0 0 1 1 1 1 0 0 0 1 0 0 0 0 0 1 1 0 0 0 1 0 0 1 1 1 0 0 0 1 1 0 1 0 1 0 0 0 1 1 1 1 1 1 1 0 0 0 1 1 0 1 1 0 1 0 0 1 1 1 1 0 1 1 1 1 1 0 1 0 0 1 0 1 0 1 0 1 1 1 0 0 0 0 1 1 0 1 0 1 1 1 1 0 0 1 0 0 1 0 1 0 1 0 1 0 0 0 0 1 1 1 1 1 1 1 1 1 0 1 1 0 1 1 1 0 1 0 0 0 1 0 1 0 1 0 0 1 0 1 0 0 1 1 0 1 0 1 0 0 0 1 0 0 1 0 0 0 0 0 0 1 0 1 0 0 0 0 0 1 0 1 1 0 1 0 0 1 0 0 0 0 0 0 1 0 0 0 1 1 1 1 0 1 1 1 1 0 1 0 1 1 0 1 0 1 0 0 0 1 1 1 1 0 0 0 0 1 1 0 1 0 0 1 0 1 0 1 1 0 1 0 1 1 1 1 0 0 0 1 0 1 1 0 0 1 0 0 1 1 0 0 1 1 1 1 1 0 1 0 0 0 1 1 1 1 1 0 1 1 0 0 0 0 0 0 0 1 1 1 0 0 0 0 0 0 1 1 0 0 0 1 0 1 0 0 0 0 1 1 0 0 1 0 0 1 1 0 0 1 0 0 0 0 1 1 1 0 0 1 0 0 0 0 0 0 0 1 1 0 0 0 0 0 0 0 1 0 0 0 0 1 1 1 0 1 1 1 0 0 0 1 1 0 1 0 0 1 0 0 1 0 1 0 1 0 0 0 1 1 0 0 0 0 0 1 0 0 0 0 0 0 1 1 0 0 1 1 1 0 0 1 1 1 0 1 0 0 1 1 0 1 1 1 1 1 1 1 0 1 1 1 0 1 0 1 1 1 0 1 1 0 0 1 1 0 1 1 0 0 1 1 0 1 1 1 0 1 0 0 1 0 1 1 0 1 1 0 1 0 0 1 0 0 1 1 1 1 1 0 1 1 1 0 1 1 0 1 1 0 0 0 0 0 1 1 1 0 0 1 1 0 0 0 1 1 1 0 1 1 0 1 0 1 0 0 1 1 0 0 1 1 0 0 0 1 0 1 0 1 1 0 1 1 0 0 0 0 1 0 1 1 0 0 1 1 0 1 0 1 0 0 1 1 1 1 0 1 0 0 1 0 1 0 0 1 1 1 0 1 1 1 1 1 0 1 1 1 0 0 0 1 1 0 0 1 1 0 0 1 0 0 0 0 0 0 0 0 0 1 0 1 0 1 0 0 1 0 1 1 1 0 1 0 0 1 0 1 0 1 1 0 0 0 1 1 1 1 1 1 1 1 0 0 1 0 1 1 0 1 1 1 0 1 0 1 1 0 1 1 0 1 1 0 0 1 1 1 0 1 0 0 1 0 0 0 0 0 0 0 1 1 0 1 0 0 1 0 1 0 0 1 0 0 0 0 0 1 1 1 1 0 0 1 0 1 0 1 0 1 1 0 0 1 1 1 1 1 1 0 0 0 0 0 0 1 1 0 1 1 0 1 0 0 1 0 1 1 1 0 0 0 1 0 0 1 0 1 0 0 1 1 0 1 0 1 1 1
102 0 0 0 1 0 1 0 0 0 0 1 0 1 0 0 0 1 1 0 0 1 0 0 0 1 0 1 1 0 0 1 1 0 1 0 1 0 0 1 1 0 0 0 0 1 0 1 0 1 0 1 1 1 0 0 0 0 0 1 0 0 0 1 1 1 0 0 0 1 0 0 1 0 1 0 1 1 0 0 0 0 1 0 0 0 0 0 1 0 0 0 0 0 0 0 0 0 1 0 0 0 0 0 1 0 1 1 0 0 1 0 1 1 0 1 0 0 1 1 0 0 0 1 0 1 1 0 0 0 1 1 1 1 0 0 0 1 1 0 0 0 0 0 0 0 1 0 0 0 0 1 0 0 1 1 0 1 0 1 0 0 1 0 0 0 0 1 0 0 1 0 0 0 0 1 0 0 1 0 0 0 1 0 1 0 0 0 1 1 0 0 0 0 0 1 0 0 1 0 0 1 0 0 1 1 1 0 0 0 1 0 0 1 0 1 1 0 0 0 0 1 1 0 0 0 1 0 0 0 1 0 1 0 0 0 1 0 1 0 1 0 1 0 1 1 0 0 0 0 0 0 0 0 0 0 0 1 0 1 0 0 0 0 0 0 0 0 0 0 1 0 0 1 1 0 1 0 0 0 0 1 1 0 1 0 1 1 0 0 0 1 1 1 0 0 0 0 1 0 0 0 0 1 1 1 0 1 0 1 0 1 0 0 1 0 1 0 0 0 0 1 0 0 0 0 0 0 1 0 0 0 0 0 0 0 1 0 0 1 0 0 1 0 0 0 0 1 0 0 1 0 0 0 1 0 1 1 0 1 1 0 0 1 0 0 0 1 0 0 1 1 0 0 1 1 0 1 0 0 0 1 0 0 0 0 1 0 0 0 1 0 0 1 1 1 0 0 0 1 0 0 0 1 1 0 1 0 0 1 0 0 1 0 0 0 1 1 1 0 1 1 1 0 1 1 1 0 1 1 1 0 1 0 0 1 0 0 1 1 1 1 0 1 0 0 0 0 0 1 0 0 0 1 0 1 1 1 1 0 0 1 0 0 0 0 0 0 0 1 1 1 1 0 0 1 0 0 1 1 0 0 1 0 0 0 1 0 0 0 0 0 0 1 0 1 0 1 0 0 0 1 0 1 0 0 1 0 0 0 0 1 0 0 0 0 0 0 0 0 0 0 1 0 0 0 0 0 0 1 0 0 0 0 0 0 1 0 0 0 1 0 0 0 0 1 0 0 1 0 0 0 1 0 0 0 1 0 0 0 0 1 0 1 0 0 1 0 0 1 0 0 0 0 1 0 1 0 0 0 0 1 0 0 0 0 0 0 1 0 0 0 0 0 0 0 1 0 1 0 1 0 1 0 1 0 1 1 0 1 0 0 0 0 0 0 1 0 0 0 0 1 1 1 1 0 0 0 1 0 0 0 0 0 1 0 0 0 0 1 0 0 1 0 1 0 0 1 1 1 0 1 0 1 0 0 0 0 0 1 1 0 0 1 0 0 0 1 1 0 1 0 0 1 0 0 0 1 1 1 0 1 1 0 1 1 0 0 0 0 0 0 1 0 1 0 0 1 1 0 0 0 0 1 1 0 0 0 0 0 1 1 0 0 1 0 0 1 0 1 0 1 0 0 0 0 0 0 1 1 1 1 1 0 0 1 1 0 1 1 0 1 0 1 0 0 0 0 0 0 0 1 0 1 0 0 1 0 1 0 0 1 1 0 0 0 1 0 0 0 1 0 0 0 0 0 0 0 0 0 1 0 0 0 0 0 0 0 0 0 0 1 0 1 0 0 1 0 0 0 0 0 0 0 0 0 0 0 1 1 0 0 0 1 1 1 0 0 0 1 0 0 1 0 0 0 0 0 1 1 1 1 0 0 0 0 0 0 0 1 0 0 1 0 1 0 1 1 0 0 0 0 1 1 1 0 0 0 1 0 1 1 0 0 1 0 1 0 0 0 0 1 1 0 1 0 0 1 0 0 0 1 1 1 1 0 0 0 1 0 0 0 0 0 0 0 1 1 1 0 0 0 0 0 0 0 1 0 0 0 1 0 1 0 0 0 0 1 1 0 0 1 0 0 1 1 0 0 0 0 0 0 0 1 1 0 0 0 1 0 0 0 0 0 0 0 1 1 0 0 0 0 0 0 0 0 0 0 0 0 1 0 0 0 0 0 1 0 0 0 1 1 0 1 0 0 1 0 0 1 0 1 0 1 0 0 0 1 0 0 0 0 0 0 0 0 0 0 0 0 0 1 1 0 0 1 1 1 0 0 0 1 0 0 1 0 0 0 1 0 0 0 0 1 1 1 0 0 1 1 0 0 0 0 1 0 0 0 1 1 0 0 1 0 0 1 1 0 0 1 1 0 1 0 1 0 0 0 0 1 0 0 1 0 1 0 0 1 0 0 1 0 0 1 0 0 1 1 0 1 1 1 0 1 1 0 1 0 0 0 0 0 0 1 0 0 0 0 1 1 0 0 0 0 0 1 0 1 1 0 1 0 1 0 0 1 0 0 0 1 1 0 0 0 0 0 0 0 0 1 0 0 1 0 0 0 0 1 0 1 0 0 0 1 1 0 1 0 0 0 0 1 1 1 1 0 0 0 0 1 0 0 0 0 1 1 1 0 0 1 1 1 1 0 1 0 0 0 0 0 1 1 0 0 1 1 0 0 1 0 0 0 0 0 0 0 0 0 1 0 1 0 0 0 0 1 0 1 1 0 0 1 0 0 1 0 1 0 1 1 0 0 0 0 0 0 1 0 1 1 1 0 0 0 0 0 1 0 1 1 1 0 1 0 1 1 0 1 1 0 0 1 0 0 1 1 0 0 1 0 0 1 0 0 0 0 0 0 0 0 1 0 1 0 0 1 0 0 0 0 1 0 0 0 0 0 1 1 1 1 0 0 1 0 1 0 0 0 1 1 0 0 1 1 0 1 1 1 0 0 0 0 0 0 1 1 0 1 0 0 1 0 0 1 0 0 0 1 0 0 0 1 0 0 1 0 1 0 0 0 1 0 1 0 0 1 1
103 0 0 0 1 0 1 0 0 1 0 1 0 1 0 1 0 1 1 0 0 1 0 1 0 1 1 1 1 1 0 1 1 0 1 0 1 0 0 1 1 0 0 0 1 1 0 1 0 1 0 1 1 1 1 1 1 1 1 1 0 0 1 1 1 1 0 0 1 1 0 0 1 0 1 1 1 1 1 0 1 0 1 0 0 1 0 0 1 0 0 1 0 0 0 0 0 0 1 0 0 1 0 1 1 0 1 1 0 0 1 0 1 1 0 1 0 0 1 1 1 0 0 1 0 1 1 0 1 0 1 1 1 1 0 0 0 1 1 0 0 0 0 0 0 0 1 0 0 0 0 1 0 0 1 1 0 1 0 1 0 0 1 0 0 0 0 1 1 0 1 0 0 0 0 1 0 1 1 0 0 0 1 0 1 1 0 0 1 1 0 0 0 0 0 1 0 1 1 0 0 1 0 0 1 1 1 1 0 0 1 0 0 1 0 1 1 0 0 0 1 1 1 0 0 0 1 0 0 0 1 0 1 0 0 1 1 0 1 0 1 1 1 0 1 1 1 0 1 0 0 0 1 0 0 1 0 1 0 1 1 0 1 0 0 1 0 1 0 0 1 0 0 1 1 0 1 0 0 0 0 1 1 1 1 1 1 1 1 0 0 1 1 1 0 0 0 0 1 0 0 0 0 1 1 1 0 1 0 1 0 1 0 0 1 0 1 0 0 0 1 1 0 1 0 0 0 1 1 0 0 0 0 1 0 0 1 1 0 1 0 1 1 0 0 0 0 1 0 0 1 1 0 0 1 0 1 1 0 1 1 0 0 1 0 1 1 1 0 0 1 1 0 0 1 1 1 1 0 0 1 1 1 0 0 0 1 0 0 0 1 0 0 1 1 1 1 0 1 1 0 0 0 1 1 1 1 0 0 1 0 0 1 0 1 0 1 1 1 1 1 1 1 1 1 1 1 0 1 1 1 1 1 0 0 1 1 0 1 1 1 1 0 1 0 0 0 1 0 1 0 1 0 1 0 1 1 1 1 0 0 1 0 1 1 0 0 0 0 1 1 1 1 0 0 1 0 0 1 1 0 1 1 0 1 0 1 0 1 0 0 0 0 1 0 1 1 1 0 0 0 1 0 1 0 0 1 0 1 1 1 1 1 1 0 0 0 0 1 1 0 0 1 0 1 0 0 0 0 1 1 0 1 1 0 0 1 1 0 0 1 1 1 0 0 1 0 0 1 1 1 1 1 0 1 1 1 0 1 0 0 1 0 1 1 1 1 0 0 1 1 0 1 0 1 0 1 0 0 0 0 1 0 1 0 0 0 0 1 0 0 0 0 0 0 0 1 0 1 1 1 0 1 0 1 0 1 1 0 1 1 1 0 0 1 0 1 0 0 0 0 1 1 1 1 0 0 0 1 0 0 0 0 0 1 1 0 0 0 1 0 0 1 1 1 0 0 0 1 1 0 1 0 1 0 0 0 1 1 1 1 1 1 1 0 0 0 1 1 0 1 1 0 1 0 0 1 1 1 1 0 1 1 1 1 1 0 1 0 0 1 0 1 0 1 0 1 1 1 0 0 0 0 1 1 0 1 0 1 1 1 1 0 0 1 0 0 1 0 1 0 1 0 1 0 0 0 0 1 1 1 1 1 1 1 1 1 0 1 1 0 1 1 1 0 1 0 0 0 1 0 1 0 1 0 0 1 0 1 0 0 1 1 0 1 0 1 0 0 0 1 0 0 1 0 0 0 0 0 0 1 0 1 0 0 0 0 0 1 0 1 1 0 1 0 0 1 0 0 0 0 0 0 1 0 0 0 1 1 1 1 0 1 1 1 1 0 1 0 1 1 0 1 0 1 0 0 0 1 1 1 1 0 0 0 0 1 1 0 1 0 0 1 0 1 0 1 1 0 1 0 1 1 1 1 0 0 0 1 0 1 1 0 0 1 0 0 1 1 0 0 1 1 1 1 1 0 1 0 0 0 1 1 1 1 1 0 1 1 0 0 0 0 0 0 0 1 1 1 0 0 0 0 0 0 1 1 0 0 0 1 0 1 0 0 0 0 1 1 0 0 1 0 0 1 1 0 0 1 0 0 0 0 1 1 1 0 0 1 0 0 0 0 0 0 0 1 1 0 0 0 0 0 0 0 1 0 0 0 0 1 1 1 0 1 0 1 0 0 0 1 1 0 1 0 0 1 0 0 1 0 1 0 1 0 0 0 1 1 0 0 0 0 0 1 0 0 0 0 0 0 1 1 0 0 1 1 1 0 0 1 1 1 0 1 0 0 1 1 0 1 1 1 1 1 1 1 0 1 1 1 0 1 0 1 1 1 0 1 1 0 0 1 1 0 1 1 0 0 1 1 0 1 1 1 0 1 0 0 1 0 1 1 0 1 1 0 1 0 0 1 0 0 1 1 1 1 1 0 1 1 1 0 1 1 0 1 1 0 0 0 0 0 1 1 1 0 0 1 1 0 0 0 1 1 1 0 1 1 0 1 0 1 0 0 1 1 0 0 1 1 0 0 0 1 0 1 0 1 1 0 1 1 0 0 0 0 1 0 1 1 0 0 1 1 0 1 0 1 0 0 1 1 1 1 0 1 0 0 1 0 1 0 0 1 1 1 0 1 1 1 1 1 0 1 1 1 0 0 0 1 1 0 0 1 1 0 0 1 0 0 0 0 0 0 0 0 0 1 0 1 0 1 0 0 1 0 1 1 1 0 1 0 0 1 0 1 0 1 1 0 0 0 1 1 1 1 1 1 1 1 0 0 1 0 1 1 0 1 1 1 0 1 0 1 1 0 1 1 0 1 1 0 0 1 1 1 0 1 0 0 1 0 0 0 0 0 0 0 1 1 0 1 0 0 1 0 1 0 0 1 0 0 0 0 0 1 1 1 1 0 0 1 0 1 0 1 0 1 1 0 0 1 1 1 1 1 1 0 0 0 0 0 0 1 1 0 1 1 0 1 0 0 1 0 1 1 1 0 0 0 1 0 0 1 0 1 0 0 1 1 0 1 0 1 1 1
104 0 0 0 1 0 1 0 0 0 0 1 0 1 0 0 0 1 1 0 0 1 0 0 0 1 0 1 1 0 0 1 1 0 1 0 1 0 0 1 1 0 0 0 0 1 0 1 0 1 0 1 1 1 0 0 0 0 0 1 0 0 0 1 1 1 0 0 0 1 0 0 1 0 1 0 1 1 0 0 0 0 1 0 0 0 0 0 1 0 0 0 0 0 0 0 0 0 1 0 0 0 0 0 1 0 1 1 0 0 1 0 1 1 0 1 0 0 1 1 0 0 0 1 0 1 1 0 0 0 1 1 1 1 0 0 0 1 1 0 0 0 0 0 0 0 1 0 0 0 0 1 0 0 1 1 0 1 0 1 0 0 1 0 0 0 0 1 0 0 1 0 0 0 0 1 0 0 1 0 0 0 1 0 1 0 0 0 1 1 0 0 0 0 0 1 0 0 1 0 0 1 0 0 1 1 1 0 0 0 1 0 0 1 0 1 1 0 0 0 0 1 1 0 0 0 1 0 0 0 1 0 1 0 0 0 1 0 1 0 1 0 1 0 1 1 0 0 0 0 0 0 0 0 0 0 0 1 0 1 0 0 0 0 0 0 0 0 0 0 1 0 0 1 1 0 1 0 0 0 0 1 1 0 1 0 1 1 0 0 0 1 1 1 0 0 0 0 1 0 0 0 0 1 1 1 0 1 0 1 0 1 0 0 1 0 1 0 0 0 0 1 0 0 0 0 0 0 1 0 0 0 0 0 0 0 1 0 0 1 0 0 1 0 0 0 0 1 0 0 1 0 0 0 1 0 1 1 0 1 1 0 0 1 0 0 0 1 0 0 1 1 0 0 1 1 0 1 0 0 0 1 0 0 0 0 1 0 0 0 1 0 0 1 1 1 0 0 0 1 0 0 0 1 1 0 1 0 0 1 0 0 1 0 0 0 1 1 1 0 1 1 1 0 1 1 1 0 1 1 1 0 1 0 0 1 0 0 1 1 1 1 0 1 0 0 0 0 0 1 0 0 0 1 0 1 1 1 1 0 0 1 0 0 0 0 0 0 0 1 1 1 1 0 0 1 0 0 1 1 0 0 1 0 0 0 1 0 0 0 0 0 0 1 0 1 0 1 0 0 0 1 0 1 0 0 1 0 0 0 0 1 0 0 0 0 0 0 0 0 0 0 1 0 0 0 0 0 0 1 0 0 0 0 0 0 1 0 0 0 1 0 0 0 0 1 0 0 1 0 0 0 1 0 0 0 1 0 0 0 0 1 0 1 0 0 1 0 0 1 0 0 0 0 1 0 1 0 0 0 0 1 0 0 0 0 0 0 1 0 0 0 0 0 0 0 1 0 1 0 1 0 1 0 1 0 1 1 0 1 0 0 0 0 0 0 1 0 0 0 0 1 1 1 1 0 0 0 1 0 0 0 0 0 1 0 0 0 0 1 0 0 1 0 1 0 0 0 1 1 0 1 0 1 0 0 0 0 0 1 1 0 0 1 0 0 0 1 1 0 1 0 0 1 0 0 0 1 1 1 0 1 1 0 1 1 0 0 0 0 0 0 1 0 1 0 0 1 1 0 0 0 0 1 1 0 0 0 0 0 1 1 0 0 1 0 0 1 0 1 0 1 0 0 0 0 0 0 1 1 1 1 1 0 0 1 1 0 1 1 0 1 0 1 0 0 0 0 0 0 0 1 0 1 0 0 1 0 1 0 0 1 1 0 0 0 1 0 0 0 1 0 0 0 0 0 0 0 0 0 1 0 0 0 0 0 0 0 0 0 0 1 0 1 0 0 1 0 0 0 0 0 0 0 0 0 0 0 1 1 0 0 0 1 1 1 0 0 0 1 0 0 1 0 0 0 0 0 1 1 1 1 0 0 0 0 0 0 0 1 0 0 1 0 1 0 1 1 0 0 0 0 1 1 1 0 0 0 1 0 1 1 0 0 1 0 0 0 0 0 0 1 1 0 1 0 0 1 0 0 0 1 1 1 1 0 0 0 1 0 0 0 0 0 0 0 1 1 1 0 0 0 0 0 0 0 1 0 0 0 1 0 1 0 0 0 0 1 1 0 0 1 0 0 1 1 0 0 0 0 0 0 0 1 1 0 0 0 1 0 0 0 0 0 0 0 1 1 0 0 0 0 0 0 0 0 0 0 0 0 1 0 0 0 0 0 1 0 0 0 1 1 0 1 0 0 1 0 0 1 0 1 0 1 0 0 0 1 0 0 0 0 0 0 0 0 0 0 0 0 0 1 1 0 0 1 1 1 0 0 0 1 0 0 1 0 0 0 1 0 0 0 0 1 1 1 0 0 1 1 0 0 0 0 1 0 0 0 1 1 0 0 1 0 0 1 1 0 0 1 1 0 1 0 1 0 0 0 0 1 0 0 1 0 1 0 0 1 0 0 1 0 0 1 0 0 1 1 0 1 1 1 0 1 1 0 1 0 0 0 0 0 0 1 0 0 0 0 1 1 0 0 0 0 0 1 0 1 1 0 1 0 1 0 0 1 0 0 0 1 1 0 0 0 0 0 0 0 0 1 0 0 1 0 0 0 0 1 0 1 0 0 0 1 1 0 1 0 0 0 0 1 1 1 1 0 0 0 0 1 0 0 0 0 1 1 1 0 0 1 1 1 1 0 1 0 0 0 0 0 1 1 0 0 1 1 0 0 1 0 0 0 0 0 0 0 0 0 1 0 1 0 0 0 0 1 0 1 1 0 0 1 0 0 1 0 1 0 1 1 0 0 0 0 0 0 1 0 1 1 1 0 0 0 0 0 1 0 1 1 1 0 1 0 1 1 0 1 1 0 0 1 0 0 1 1 0 0 1 0 0 1 0 0 0 0 0 0 0 0 1 0 1 0 0 1 0 0 0 0 1 0 0 0 0 0 1 1 1 1 0 0 1 0 1 0 0 0 1 1 0 0 1 1 0 1 1 1 0 0 0 0 0 0 1 1 0 1 0 0 1 0 0 1 0 0 0 1 0 0 0 1 0 0 1 0 1 0 0 0 1 0 1 0 0 1 1
105 0 0 0 1 0 1 0 0 1 0 1 0 1 0 1 0 1 1 0 0 1 0 1 0 1 1 1 1 1 0 1 1 0 1 0 1 0 0 1 1 0 0 0 1 1 0 1 0 1 0 1 1 1 1 1 1 1 1 1 0 0 1 1 1 1 0 0 1 1 0 0 1 0 1 1 1 1 1 0 1 0 1 0 0 1 0 0 1 0 0 1 0 0 0 0 0 0 1 0 0 1 0 1 1 0 1 1 0 0 1 0 1 1 0 1 0 0 1 1 1 0 0 1 0 1 1 0 1 0 1 1 1 1 0 0 0 1 1 0 0 0 0 0 0 0 1 0 0 0 0 1 0 0 1 1 0 1 0 1 0 0 1 0 0 0 0 1 1 0 1 0 0 0 0 1 0 1 1 0 0 0 1 0 1 1 0 0 1 1 0 0 0 0 0 1 0 1 1 0 0 1 0 0 1 1 1 1 0 0 1 0 0 1 0 1 1 0 0 0 1 1 1 0 0 0 1 0 0 0 1 0 1 0 0 1 1 0 1 0 1 1 1 0 1 1 1 0 1 0 0 0 1 0 0 1 0 1 0 1 1 0 1 0 0 1 0 1 0 0 1 0 0 1 1 0 1 0 0 0 0 1 1 1 1 1 1 1 1 0 0 1 1 1 0 0 0 0 1 0 0 0 0 1 1 1 0 1 0 1 0 1 0 0 1 0 1 0 0 0 1 1 0 1 0 0 0 1 1 0 0 0 0 1 0 0 1 1 0 1 0 1 1 0 0 0 0 1 0 0 1 1 0 0 1 0 1 1 0 1 1 0 0 1 0 1 1 1 0 0 1 1 0 0 1 1 1 1 0 0 1 1 1 0 0 0 1 0 0 0 1 0 0 1 1 1 1 0 1 1 0 0 0 1 1 1 1 0 0 1 0 0 1 0 1 0 1 1 1 1 1 1 1 1 1 1 1 0 1 1 1 1 1 0 0 1 1 0 1 1 1 1 0 1 0 0 0 1 0 1 0 1 0 1 0 1 1 1 1 0 0 1 0 1 1 0 0 0 0 1 1 1 1 0 0 1 0 0 1 1 0 1 1 0 1 0 1 0 1 0 0 0 0 1 0 1 1 1 0 0 0 1 0 1 0 0 1 0 1 1 1 1 1 1 0 0 0 0 1 1 0 0 1 0 1 0 0 0 0 1 1 0 1 1 0 0 1 1 0 0 1 1 1 0 0 1 0 0 1 1 1 1 1 0 1 1 1 0 1 0 0 1 0 1 1 1 1 0 0 1 1 0 1 0 1 0 1 0 0 0 0 1 0 1 0 0 0 0 1 0 0 0 0 0 0 0 1 0 1 1 1 0 1 0 1 0 1 1 0 1 1 1 0 0 1 0 1 0 0 0 0 1 1 1 1 0 0 0 1 0 0 0 0 0 1 1 0 0 0 1 0 0 1 1 1 0 0 0 1 1 0 1 0 1 0 0 0 1 1 1 1 1 1 1 0 0 0 1 1 0 1 1 0 1 0 0 1 1 1 1 0 1 1 1 1 1 0 1 0 0 1 0 1 0 1 0 1 1 1 0 0 0 0 1 1 0 1 0 1 1 1 1 0 0 1 0 0 1 0 1 0 1 0 1 0 0 0 0 1 1 1 1 1 1 1 1 1 0 1 1 0 1 1 1 0 1 0 0 0 1 0 1 0 1 0 0 1 0 1 0 0 1 1 0 1 0 1 0 0 0 1 0 0 1 0 0 0 0 0 0 1 0 1 0 0 0 0 0 1 0 1 1 0 1 0 0 1 0 0 0 0 0 0 1 0 0 0 1 1 1 1 0 1 1 1 1 0 1 0 1 1 0 1 0 1 0 0 0 1 1 1 1 0 0 0 0 1 1 0 1 0 0 1 0 1 0 1 1 0 1 0 1 1 1 1 0 0 0 1 0 1 1 0 0 1 0 0 1 1 0 0 1 1 1 1 1 0 1 0 0 0 1 1 1 1 1 0 1 1 0 0 0 0 0 0 0 1 1 1 0 0 0 0 0 0 1 1 0 0 0 1 0 1 0 0 0 0 1 1 0 0 1 0 0 1 1 0 0 1 0 0 0 0 1 1 1 0 0 1 0 0 0 0 0 0 0 1 1 0 0 0 0 0 0 0 1 0 0 0 0 1 1 1 0 1 1 1 0 0 0 1 1 0 1 0 0 1 0 0 1 0 1 0 1 0 0 0 1 1 0 0 0 0 0 1 0 0 0 0 0 0 1 1 0 0 1 1 1 0 0 1 1 1 0 1 0 0 1 1 0 1 1 1 1 1 1 1 0 1 1 1 0 1 0 1 1 1 0 1 1 0 0 1 1 0 1 1 0 0 1 1 0 1 1 1 0 1 0 0 1 0 1 1 0 1 1 0 1 0 0 1 0 0 1 1 1 1 1 0 1 1 1 0 1 1 0 1 1 0 0 0 0 0 1 1 1 0 0 1 1 0 0 0 1 1 1 0 1 1 0 1 0 1 0 0 1 1 0 0 1 1 0 0 0 1 0 1 0 1 1 0 1 1 0 0 0 0 1 0 1 1 0 0 1 1 0 1 0 1 0 0 1 1 1 1 0 1 0 0 1 0 1 0 0 1 1 1 0 1 1 1 1 1 0 1 1 1 0 0 0 1 1 0 0 1 1 0 0 1 0 0 0 0 0 0 0 0 0 1 0 1 0 1 0 0 1 0 1 1 1 0 1 0 0 1 0 1 0 1 1 0 0 0 1 1 1 1 1 1 1 1 0 0 1 0 1 1 0 1 1 1 0 1 0 1 1 0 1 1 0 1 1 0 0 1 1 1 0 1 0 0 1 0 0 0 0 0 0 0 1 1 0 1 0 0 1 0 1 0 0 1 0 0 0 0 0 1 1 1 1 0 0 1 0 1 0 1 0 1 1 0 0 1 1 1 1 1 1 0 0 0 0 0 0 1 1 0 1 1 0 1 0 0 1 0 1 1 1 0 0 0 1 0 0 1 0 1 0 0 1 1 0 1 0 1 1 1
106 1 1 1 0 1 0 1 1 0 1 0 1 0 1 0 1 0 0 1 1 0 1 0 1 0 0 0 0 0 1 0 0 1 0 1 0 1 1 0 0 1 1 1 0 0 1 0 1 0 1 0 0 0 0 0 0 0 0 0 1 1 0 0 0 0 1 1 0 0 1 1 0 1 0 0 0 0 0 1 0 1 0 1 1 0 1 1 0 1 1 0 1 1 1 1 1 1 0 1 1 0 1 0 0 1 0 0 1 1 0 1 0 0 1 0 1 1 0 0 0 1 1 0 1 0 0 1 0 1 0 0 0 0 1 1 1 0 0 1 1 1 1 1 1 1 0 1 1 1 1 0 1 1 0 0 1 0 1 0 1 1 0 1 1 1 1 0 0 1 0 1 1 1 1 0 1 0 0 1 1 1 0 1 0 0 1 1 0 0 1 1 1 1 1 0 1 0 0 1 1 0 1 1 0 0 0 0 1 1 0 1 1 0 1 0 0 1 1 1 0 0 0 1 1 1 0 1 1 1 0 1 0 1 1 0 0 1 0 1 0 0 0 1 0 0 0 1 0 1 1 1 0 1 1 0 1 0 1 0 0 1 0 1 1 0 1 0 1 1 0 1 1 0 0 1 0 1 1 1 1 0 0 0 0 0 0 0 0 1 1 0 0 0 1 1 1 1 0 1 1 1 1 0 0 0 1 0 1 0 1 0 1 1 0 1 0 1 1 1 0 0 1 0 1 1 1 0 0 1 1 1 1 0 1 1 0 0 1 0 1 0 0 1 1 1 1 0 1 1 0 0 1 1 0 1 0 0 1 0 0 1 1 0 1 0 0 0 1 1 0 0 1 1 0 0 0 0 1 1 0 0 0 1 1 1 0 1 1 1 0 1 1 0 0 0 0 1 0 0 1 1 1 0 0 0 0 1 1 0 1 1 0 1 0 1 0 0 0 0 0 0 0 0 0 0 0 1 0 0 0 0 0 1 1 0 0 1 0 0 0 0 1 0 1 1 1 0 1 0 1 0 1 0 1 0 0 0 0 1 1 0 1 0 0 1 1 1 1 0 0 0 0 1 1 0 1 1 0 0 1 0 0 1 0 1 0 1 0 1 1 1 1 0 1 0 0 0 1 1 1 0 1 0 1 1 0 1 0 0 0 0 0 0 1 1 1 1 0 0 1 1 0 1 0 1 1 1 1 0 0 1 0 0 1 1 0 0 1 1 0 0 0 1 1 0 1 1 0 0 0 0 0 1 0 0 0 1 0 1 1 0 1 0 0 0 0 1 1 0 0 1 0 1 0 1 0 1 1 1 1 0 1 0 1 1 1 1 0 1 1 1 1 1 1 1 0 1 0 0 0 1 0 1 0 1 0 0 1 0 0 0 1 1 0 1 0 1 1 1 1 0 0 0 0 1 1 1 0 1 1 1 1 1 0 0 1 1 1 0 1 1 0 0 0 1 1 1 0 0 1 0 1 0 1 1 1 0 0 0 0 0 0 0 1 1 1 0 0 1 0 0 1 0 1 1 0 0 0 0 1 0 0 0 0 0 1 0 1 1 0 1 0 1 0 1 0 0 0 1 1 1 1 0 0 1 0 1 0 0 0 0 1 1 0 1 1 0 1 0 1 0 1 0 1 1 1 1 0 0 0 0 0 0 0 0 0 1 0 0 1 0 0 0 1 0 1 1 1 0 1 0 1 0 1 1 0 1 0 1 1 0 0 1 0 1 0 1 1 1 0 1 1 0 1 1 1 1 1 1 0 1 0 1 1 1 1 1 0 1 0 0 1 0 1 1 0 1 1 1 1 1 1 0 1 1 1 0 0 0 0 1 0 0 0 0 1 0 1 0 0 1 0 1 0 1 1 1 0 0 0 0 1 1 1 1 0 0 1 0 1 1 0 1 0 1 0 0 1 0 1 0 0 0 0 1 1 1 0 1 0 0 1 1 0 1 1 0 0 1 1 0 0 0 0 0 1 0 1 1 1 0 0 0 0 0 1 0 0 1 1 1 1 1 1 1 0 0 0 1 1 1 1 1 1 0 0 1 1 1 0 1 0 1 1 1 1 0 0 1 1 0 1 1 0 0 1 1 0 1 1 1 1 0 0 0 1 1 0 1 1 1 1 1 1 1 0 0 1 1 1 1 1 1 1 0 1 1 1 1 0 0 0 1 0 0 0 1 1 1 0 0 1 0 1 1 0 1 1 0 1 0 1 0 1 1 1 0 0 1 1 1 1 1 0 1 1 1 1 1 1 0 0 1 1 0 0 0 1 1 0 0 0 1 0 1 1 0 0 1 0 0 0 0 0 0 0 1 0 0 0 1 0 1 0 0 0 1 0 0 1 1 0 0 1 0 0 1 1 0 0 1 0 0 0 1 0 1 1 0 1 0 0 1 0 0 1 0 1 1 0 1 1 0 0 0 0 0 1 0 0 0 1 0 0 1 0 0 1 1 1 1 1 0 0 0 1 1 0 0 1 1 1 0 0 0 1 0 0 1 0 1 0 1 1 0 0 1 1 0 0 1 1 1 0 1 0 1 0 0 1 0 0 1 1 1 1 0 1 0 0 1 1 0 0 1 0 1 0 1 1 0 0 0 0 1 0 1 1 0 1 0 1 1 0 0 0 1 0 0 0 0 0 1 0 0 0 1 1 1 0 0 1 1 0 0 1 1 0 1 1 1 1 1 1 1 1 1 0 1 0 1 0 1 1 0 1 0 0 0 1 0 1 1 0 1 0 1 0 0 1 1 1 0 0 0 0 0 0 0 0 1 1 0 1 0 0 1 0 0 0 1 0 1 0 0 1 0 0 1 0 0 1 1 0 0 0 1 0 1 1 0 1 1 1 1 1 1 1 0 0 1 0 1 1 0 1 0 1 1 0 1 1 1 1 1 0 0 0 0 1 1 0 1 0 1 0 1 0 0 1 1 0 0 0 0 0 0 1 1 1 1 1 1 0 0 1 0 0 1 0 1 1 0 1 0 0 0 1 1 1 0 1 1 0 1 0 1 1 0 0 1 0 1 0 0 0
107 1 1 1 0 1 0 1 1 1 1 0 1 0 1 1 1 0 0 1 1 0 1 1 1 0 1 0 0 1 1 0 0 1 0 1 0 1 1 0 0 1 1 1 1 0 1 0 1 0 1 0 0 0 1 1 1 1 1 0 1 1 1 0 0 0 1 1 1 0 1 1 0 1 0 1 0 0 1 1 1 1 0 1 1 1 1 1 0 1 1 1 1 1 1 1 1 1 0 1 1 1 1 1 0 1 0 0 1 1 0 1 0 0 1 0 1 1 0 0 1 1 1 0 1 0 0 1 1 1 0 0 0 0 1 1 1 0 0 1 1 1 1 1 1 1 0 1 1 1 1 0 1 1 0 0 1 0 1 0 1 1 0 1 1 1 1 0 1 1 0 1 1 1 1 0 1 1 0 1 1 1 0 1 0 1 1 1 0 0 1 1 1 1 1 0 1 1 0 1 1 0 1 1 0 0 0 1 1 1 0 1 1 0 1 0 0 1 1 1 1 0 0 1 1 1 0 1 1 1 0 1 0 1 1 1 0 1 0 1 0 1 0 1 0 0 1 1 1 1 1 1 1 1 1 1 1 0 1 0 1 1 1 1 1 1 1 1 1 1 0 1 1 0 0 1 0 1 1 1 1 0 0 1 0 1 0 0 1 1 1 0 0 0 1 1 1 1 0 1 1 1 1 0 0 0 1 0 1 0 1 0 1 1 0 1 0 1 1 1 1 0 1 1 1 1 1 1 0 1 1 1 1 1 1 1 0 1 1 0 1 1 0 1 1 1 1 0 1 1 0 1 1 1 0 1 0 0 1 0 0 1 1 0 1 1 1 0 1 1 0 0 1 1 0 0 1 0 1 1 1 0 1 1 1 1 0 1 1 1 0 1 1 0 0 0 1 1 1 0 1 1 1 0 0 1 0 1 1 0 1 1 0 1 1 1 0 0 0 1 0 0 0 1 0 0 0 1 0 0 0 1 0 1 1 0 1 1 0 0 0 0 1 0 1 1 1 1 1 0 1 1 1 0 1 0 0 0 0 1 1 0 1 1 1 1 1 1 1 0 0 0 0 1 1 0 1 1 0 0 1 1 0 1 1 1 0 1 1 1 1 1 1 0 1 0 1 0 1 1 1 0 1 0 1 1 0 1 1 1 1 0 1 1 1 1 1 1 1 1 1 1 0 1 1 1 1 1 1 0 1 1 1 1 1 1 0 1 1 1 0 1 1 1 1 0 1 1 0 1 1 1 0 1 1 1 0 1 1 1 1 0 1 0 1 1 0 1 1 0 1 1 1 1 0 1 0 1 1 1 1 0 1 1 1 1 1 1 0 1 1 1 1 1 1 1 0 1 0 1 0 1 0 1 0 1 0 0 1 0 1 1 1 1 1 1 0 1 1 1 1 0 0 0 0 1 1 1 0 1 1 1 1 1 0 1 1 1 1 0 1 1 0 1 0 1 1 1 0 0 1 0 1 0 1 1 1 1 1 0 0 1 1 0 1 1 1 0 0 1 0 1 1 0 1 1 1 0 0 0 1 0 0 1 0 0 1 1 1 1 1 1 0 1 0 1 1 0 0 1 1 1 1 0 0 1 1 1 1 1 0 0 1 1 0 1 1 0 1 0 1 0 1 1 1 1 1 1 0 0 0 0 0 1 1 0 0 1 0 0 1 0 1 0 1 1 1 1 1 1 1 0 1 0 1 1 0 1 0 1 1 0 0 1 1 1 0 1 1 1 0 1 1 1 1 1 1 1 1 1 0 1 1 1 1 1 1 1 1 1 1 0 1 0 1 1 0 1 1 1 1 1 1 1 1 1 1 1 0 0 1 1 1 0 0 0 1 1 1 0 1 1 0 1 1 1 1 1 0 0 0 0 1 1 1 1 1 1 1 0 1 1 0 1 0 1 0 0 1 1 1 1 0 0 0 1 1 1 0 1 0 0 1 1 0 1 1 1 1 1 1 0 0 1 0 1 1 0 1 1 1 0 0 0 0 1 1 1 0 1 1 1 1 1 1 1 0 0 0 1 1 1 1 1 1 1 0 1 1 1 0 1 0 1 1 1 1 0 0 1 1 0 1 1 0 0 1 1 1 1 1 1 1 0 0 1 1 1 0 1 1 1 1 1 1 1 0 0 1 1 1 1 1 1 1 1 1 1 1 1 0 1 1 1 1 1 0 1 1 1 0 0 1 0 1 1 0 1 1 0 1 0 1 0 1 1 1 0 1 1 1 1 1 1 1 1 1 1 1 1 1 0 0 1 1 0 0 0 1 1 1 0 1 1 0 1 1 1 0 1 1 1 1 0 0 0 1 1 0 0 1 1 1 1 0 1 1 1 0 0 1 1 0 1 1 0 0 1 1 0 0 1 0 1 0 1 1 1 1 0 1 1 0 1 0 1 1 0 1 1 0 1 1 0 1 1 0 0 1 0 0 0 1 0 0 1 0 1 1 1 1 1 1 0 1 1 1 1 0 0 1 1 1 1 1 0 1 0 0 1 0 1 0 1 1 0 1 1 1 0 0 1 1 1 1 1 1 1 1 0 1 1 0 1 1 1 1 0 1 0 1 1 1 0 0 1 0 1 1 1 1 0 0 0 0 1 1 1 1 0 1 1 1 1 0 0 0 1 1 0 0 0 0 1 0 1 1 1 1 1 0 0 1 1 0 0 1 1 0 1 1 1 1 1 1 1 1 1 0 1 0 1 1 1 1 0 1 0 0 1 1 0 1 1 0 1 0 1 0 0 1 1 1 1 1 1 0 1 0 0 0 1 1 1 1 1 0 1 0 0 0 1 0 1 0 0 1 0 0 1 1 0 1 1 0 0 1 1 0 1 1 0 1 1 1 1 1 1 1 1 0 1 0 1 1 0 1 1 1 1 0 1 1 1 1 1 0 0 0 0 1 1 0 1 0 1 1 1 0 0 1 1 0 0 1 0 0 0 1 1 1 1 1 1 0 0 1 0 1 1 0 1 1 0 1 1 1 0 1 1 1 0 1 1 0 1 0 1 1 1 0 1 0 1 1 0 0
108 0 0 0 0 0 0 0 0 1 0 0 0 0 0 1 0 0 0 0 0 0 0 1 0 0 1 0 0 1 0 0 0 0 0 0 0 0 0 0 0 0 0 0 1 0 0 0 0 0 0 0 0 0 1 1 1 1 1 0 0 0 1 0 0 0 0 0 1 0 0 0 0 0 0 1 0 0 1 0 1 0 0 0 0 1 0 0 0 0 0 1 0 0 0 0 0 0 0 0 0 1 0 1 0 0 0 0 0 0 0 0 0 0 0 0 0 0 0 0 1 0 0 0 0 0 0 0 1 0 0 0 0 0 0 0 0 0 0 0 0 0 0 0 0 0 0 0 0 0 0 0 0 0 0 0 0 0 0 0 0 0 0 0 0 0 0 0 1 0 0 0 0 0 0 0 0 1 0 0 0 0 0 0 0 1 0 0 0 0 0 0 0 0 0 0 0 1 0 0 0 0 0 0 0 0 0 1 0 0 0 0 0 0 0 0 0 0 0 0 1 0 0 0 0 0 0 0 0 0 0 0 0 0 0 1 0 0 0 0 0 1 0 0 0 0 1 0 1 0 0 0 1 0 0 1 0 0 0 0 1 0 1 0 0 1 0 1 0 0 0 0 0 0 0 0 0 0 0 0 0 0 0 1 0 1 0 0 1 0 0 0 0 0 0 0 0 0 0 0 0 0 0 0 0 0 0 0 0 0 0 0 0 0 0 0 0 0 0 0 1 0 0 1 0 0 0 1 0 0 0 0 0 1 0 0 0 1 0 0 0 1 0 0 0 0 0 0 0 0 0 1 0 0 0 0 0 0 0 0 0 0 0 0 0 1 1 0 0 0 0 0 0 0 0 0 1 0 0 0 1 0 1 0 0 0 0 0 0 0 0 0 0 0 0 0 1 0 1 0 0 0 0 0 0 1 0 0 0 0 0 0 0 0 1 0 0 0 0 1 0 0 0 1 0 0 0 0 0 0 0 1 0 0 0 0 1 0 0 0 0 0 0 0 0 0 0 1 0 0 0 1 0 0 0 0 0 0 0 0 0 0 0 1 1 0 0 0 0 0 0 0 0 0 0 0 0 0 0 0 0 1 0 0 1 0 0 0 1 0 0 0 0 0 0 0 1 0 0 0 0 0 0 0 0 0 0 0 1 1 1 0 1 1 0 0 0 0 1 1 0 0 0 0 1 0 0 0 0 0 1 0 1 1 0 0 0 1 0 0 0 1 1 0 0 0 0 0 0 1 1 1 0 0 1 1 0 0 1 0 0 0 0 0 1 1 0 0 0 0 1 0 1 0 0 0 0 0 0 0 0 0 0 1 0 0 0 0 0 0 0 0 0 0 0 0 0 0 0 1 0 0 0 0 0 0 0 0 0 0 1 1 0 0 1 0 0 0 0 0 0 0 0 0 0 0 0 0 0 0 0 0 0 0 0 1 0 0 0 0 0 0 0 1 0 0 0 0 0 0 0 0 0 0 0 0 0 1 1 0 0 1 1 0 0 0 0 0 0 0 0 1 0 0 0 0 1 0 0 0 0 0 0 1 0 0 0 1 0 0 1 0 0 0 0 0 1 0 0 0 0 0 0 0 0 0 1 0 1 1 0 0 0 0 0 0 0 0 0 0 0 0 0 1 0 0 0 0 0 0 0 0 0 1 1 0 0 0 0 0 0 0 1 0 0 1 0 0 0 1 0 0 0 0 0 0 0 0 0 0 0 0 0 0 1 0 0 0 0 0 0 0 0 1 0 0 0 0 0 0 0 0 1 0 0 0 0 0 1 0 1 0 0 0 0 0 0 0 0 0 0 0 0 1 0 0 0 1 0 0 1 0 1 0 0 0 0 1 0 0 1 0 0 0 1 0 0 0 0 0 0 0 0 0 0 0 1 1 0 0 0 0 0 0 0 0 0 0 0 1 0 1 0 0 0 0 0 0 0 0 0 0 0 0 0 0 0 1 1 0 0 0 0 1 0 1 0 0 0 0 0 0 0 0 0 1 0 1 0 0 0 0 0 0 0 0 0 0 0 0 0 0 0 0 0 1 0 0 0 0 0 0 0 0 0 0 0 0 0 0 0 0 0 0 0 0 0 0 1 0 0 0 0 0 0 1 0 0 0 0 0 0 0 0 0 0 0 0 0 0 0 0 0 0 0 1 0 0 0 0 0 1 1 0 1 1 0 0 0 0 0 0 0 0 0 0 0 0 0 0 0 0 0 0 0 0 0 0 1 0 0 0 0 0 1 0 0 0 0 0 0 0 0 0 0 0 0 0 0 0 1 0 1 0 0 0 0 1 0 0 1 1 1 0 0 0 1 0 0 0 1 0 1 0 0 1 1 0 0 0 0 0 0 1 0 0 0 0 0 0 0 0 0 1 0 0 1 0 0 0 0 1 0 0 0 1 0 0 0 0 0 0 0 0 1 1 0 0 0 0 0 0 0 0 0 0 0 1 0 0 0 0 0 0 1 1 0 0 0 0 0 0 0 1 1 0 0 0 0 0 0 0 0 0 0 0 1 0 0 0 0 0 0 0 1 0 1 0 1 0 0 1 0 0 0 0 0 0 0 0 1 0 0 0 0 0 0 0 1 0 0 0 0 0 0 0 1 0 0 0 0 1 0 0 0 0 0 0 1 0 0 0 0 0 0 1 1 0 0 0 0 0 0 0 0 0 0 0 0 0 0 0 0 0 0 0 0 0 0 0 0 0 1 0 0 0 0 0 0 1 0 0 0 0 0 0 0 0 0 0 0 0 0 1 1 1 0 1 0 0 0 0 0 1 0 1 0 0 0 0 0 0 0 0 0 0 0 0 0 0 1 0 0 0 0 0 1 0 0 0 0 0 0 0 0 0 0 0 0 1 0 0 0 0 0 0 0 1 0 0 0 0 0 0 0 0 0 0 0 0 0 0 0 0 0 0 1 0 0 0 0 0 0 0 1 0 0 0 0 0 0 0 0 0 0 0 0 0 1 0 0 0 0 0 0 1 1 0 0 0 0 0 0 0 0 0 0 0 0 1 0 0 0 0 1 0 0
109 0 0 0 1 0 1 0 0 1 0 1 0 1 0 1 0 1 1 0 0 1 0 1 0 1 1 1 1 1 0 1 1 0 1 0 1 0 0 1 1 0 0 0 1 1 0 1 0 1 0 1 1 1 1 1 1 1 1 1 0 0 1 1 1 1 0 0 1 1 0 0 1 0 1 1 1 1 1 0 1 0 1 0 0 1 0 0 1 0 0 1 0 0 0 0 0 0 1 0 0 1 0 1 1 0 1 1 0 0 1 0 1 1 0 1 0 0 1 1 1 0 0 1 0 1 1 0 1 0 1 1 1 1 0 0 0 1 1 0 0 0 0 0 0 0 1 0 0 0 0 1 0 0 1 1 0 1 0 1 0 0 1 0 0 0 0 1 1 0 1 0 0 0 0 1 0 1 1 0 0 0 1 0 1 1 0 0 1 1 0 0 0 0 0 1 0 1 1 0 0 1 0 0 1 1 1 1 0 0 1 0 0 1 0 1 1 0 0 0 1 1 1 0 0 0 1 0 0 0 1 0 1 0 0 1 1 0 1 0 1 1 1 0 1 1 1 0 1 0 0 0 1 0 0 1 0 1 0 1 1 0 1 0 0 1 0 1 0 0 1 0 0 1 1 0 1 0 0 0 0 1 1 1 1 1 1 1 1 0 0 1 1 1 0 0 0 0 1 0 0 0 0 1 1 1 0 1 0 1 0 1 0 0 1 0 1 0 0 0 1 1 0 1 0 0 0 1 1 0 0 0 0 1 0 0 1 1 0 1 0 1 1 0 0 0 0 1 0 0 1 1 0 0 1 0 1 1 0 1 1 0 0 1 0 1 1 1 0 0 1 1 0 0 1 1 1 1 0 0 1 1 1 0 0 0 1 0 0 0 1 0 0 1 1 1 1 0 1 1 0 0 0 1 1 1 1 0 0 1 0 0 1 0 1 0 1 1 1 1 1 1 1 1 1 1 1 0 1 1 1 1 1 0 0 1 1 0 1 1 1 1 0 1 0 0 0 1 0 1 0 1 0 1 0 1 1 1 1 0 0 1 0 1 1 0 0 0 0 1 1 1 1 0 0 1 0 0 1 1 0 1 1 0 1 0 1 0 1 0 0 0 0 1 0 1 1 1 0 0 0 1 0 1 0 0 1 0 1 1 1 1 1 1 0 0 0 0 1 1 0 0 1 0 1 0 0 0 0 1 1 0 1 1 0 0 1 1 0 0 1 1 1 0 0 1 0 0 1 1 1 1 1 0 1 1 1 0 1 0 0 1 0 1 1 1 1 0 0 1 1 0 1 0 1 0 1 0 0 0 0 1 0 1 0 0 0 0 1 0 0 0 0 0 0 0 1 0 1 1 1 0 1 0 1 0 1 1 0 1 1 1 0 0 1 0 1 0 0 0 0 1 1 1 1 0 0 0 1 0 0 0 0 0 1 1 0 0 0 1 0 0 1 1 1 0 0 0 1 1 0 1 0 1 0 0 0 1 1 1 1 1 1 1 0 0 0 1 1 0 1 1 0 1 0 0 1 1 1 1 0 1 1 1 1 1 0 1 0 0 1 0 1 0 1 0 1 1 1 0 0 0 0 1 1 0 1 0 1 1 1 1 0 0 1 0 0 1 0 1 0 1 0 1 0 0 0 0 1 1 1 1 1 1 1 1 1 0 1 1 0 1 1 1 0 1 0 0 0 1 0 1 0 1 0 0 1 0 1 0 0 1 1 0 1 0 1 0 0 0 1 0 0 1 0 0 0 0 0 0 1 0 1 0 0 0 0 0 1 0 1 1 0 1 0 0 1 0 0 0 0 0 0 1 0 0 0 1 1 1 1 0 1 1 1 1 0 1 0 1 1 0 1 0 1 0 0 0 1 1 1 1 0 0 0 0 1 1 0 1 0 0 1 0 1 0 1 1 0 1 0 1 1 1 1 0 0 0 1 0 1 1 0 0 1 0 0 1 1 0 0 1 1 1 1 1 0 1 0 0 0 1 1 1 1 1 0 1 1 0 0 0 0 0 0 0 1 1 1 0 0 0 0 0 0 1 1 0 0 0 1 0 1 0 0 0 0 1 1 0 0 1 0 0 1 1 0 0 1 0 0 0 0 1 1 1 0 0 1 0 0 0 0 0 0 0 1 1 0 0 0 0 0 0 0 1 0 0 0 0 1 1 1 0 1 1 1 0 0 0 1 1 0 1 0 0 1 0 0 1 0 1 0 1 0 0 0 1 1 0 0 0 0 0 1 0 0 0 0 0 0 1 1 0 0 1 1 1 0 0 1 1 1 0 1 0 0 1 1 0 1 1 1 1 1 1 1 0 1 1 1 0 1 0 1 1 1 0 1 1 0 0 1 1 0 1 1 0 0 1 1 0 1 1 1 0 1 0 0 1 0 1 1 0 1 1 0 1 0 0 1 0 0 1 1 1 1 1 0 1 1 1 0 1 1 0 1 1 0 0 0 0 0 1 1 1 0 0 1 1 0 0 0 1 1 1 0 1 1 0 1 0 1 0 0 1 1 0 0 1 1 0 0 0 1 0 1 0 1 1 0 1 1 0 0 0 0 1 0 1 1 0 0 1 1 0 1 0 1 0 0 1 1 1 1 0 1 0 0 1 0 1 0 0 1 1 1 0 1 1 1 1 1 0 1 1 1 0 0 0 1 1 0 0 1 1 0 0 1 0 0 0 0 0 0 0 0 0 1 0 1 0 1 0 0 1 0 1 1 1 0 1 0 0 1 0 1 0 1 1 0 0 0 1 1 1 1 1 1 1 1 0 0 1 0 1 1 0 1 1 1 0 1 0 1 1 0 1 1 0 1 1 0 0 1 1 1 0 1 0 0 1 0 0 0 0 0 0 0 1 1 0 1 0 0 1 0 1 0 0 1 0 0 0 0 0 1 1 1 1 0 0 1 0 1 0 1 0 1 1 0 0 1 1 1 1 1 1 0 0 0 0 0 0 1 1 0 1 1 0 1 0 0 1 0 1 1 1 0 0 0 1 0 0 1 0 1 0 0 1 1 0 1 0 1 1 1
110 1 1 1 0 1 0 1 1 0 1 0 1 0 1 0 1 0 0 1 1 0 1 0 1 0 0 0 0 0 1 0 0 1 0 1 0 1 1 0 0 1 1 1 0 0 1 0 1 0 1 0 0 0 0 0 0 0 0 0 1 1 0 0 0 0 1 1 0 0 1 1 0 1 0 0 0 0 0 1 0 1 0 1 1 0 1 1 0 1 1 0 1 1 1 1 1 1 0 1 1 0 1 0 0 1 0 0 1 1 0 1 0 0 1 0 1 1 0 0 0 1 1 0 1 0 0 1 0 1 0 0 0 0 1 1 1 0 0 1 1 1 1 1 1 1 0 1 1 1 1 0 1 1 0 0 1 0 1 0 1 1 0 1 1 1 1 0 0 1 0 1 1 1 1 0 1 0 0 1 1 1 0 1 0 0 1 1 0 0 1 1 1 1 1 0 1 0 0 1 1 0 1 1 0 0 0 0 1 1 0 1 1 0 1 0 0 1 1 1 0 0 0 1 1 1 0 1 1 1 0 1 0 1 1 0 0 1 0 1 0 0 0 1 0 0 0 1 0 1 1 1 0 1 1 0 1 0 1 0 0 1 0 1 1 0 1 0 1 1 0 1 1 0 0 1 0 1 1 1 1 0 0 0 0 0 0 0 0 1 1 0 0 0 1 1 1 1 0 1 1 1 1 0 0 0 1 0 1 0 1 0 1 1 0 1 0 1 1 1 0 0 1 0 1 1 1 0 0 1 1 1 1 0 1 1 0 0 1 0 1 0 0 1 1 1 1 0 1 1 0 0 1 1 0 1 0 0 1 0 0 1 1 0 1 0 0 0 1 1 0 0 1 1 0 0 0 0 1 1 0 0 0 1 1 1 0 1 1 1 0 1 1 0 0 0 0 1 0 0 1 1 1 0 0 0 0 1 1 0 1 1 0 1 0 1 0 0 0 0 0 0 0 0 0 0 0 1 0 0 0 0 0 1 1 0 0 1 0 0 0 0 1 0 1 1 1 0 1 0 1 0 1 0 1 0 0 0 0 1 1 0 1 0 0 1 1 1 1 0 0 0 0 1 1 0 1 1 0 0 1 0 0 1 0 1 0 1 0 1 1 1 1 0 1 0 0 0 1 1 1 0 1 0 1 1 0 1 0 0 0 0 0 0 1 1 1 1 0 0 1 1 0 1 0 1 1 1 1 0 0 1 0 0 1 1 0 0 1 1 0 0 0 1 1 0 1 1 0 0 0 0 0 1 0 0 0 1 0 1 1 0 1 0 0 0 0 1 1 0 0 1 0 1 0 1 0 1 1 1 1 0 1 0 1 1 1 1 0 1 1 1 1 1 1 1 0 1 0 0 0 1 0 1 0 1 0 0 1 0 0 0 1 1 0 1 0 1 1 1 1 0 0 0 0 1 1 1 0 1 1 1 1 1 0 0 1 1 1 0 1 1 0 0 0 1 1 1 0 0 1 0 1 0 1 1 1 0 0 0 0 0 0 0 1 1 1 0 0 1 0 0 1 0 1 1 0 0 0 0 1 0 0 0 0 0 1 0 1 1 0 1 0 1 0 1 0 0 0 1 1 1 1 0 0 1 0 1 0 0 0 0 1 1 0 1 1 0 1 0 1 0 1 0 1 1 1 1 0 0 0 0 0 0 0 0 0 1 0 0 1 0 0 0 1 0 1 1 1 0 1 0 1 0 1 1 0 1 0 1 1 0 0 1 0 1 0 1 1 1 0 1 1 0 1 1 1 1 1 1 0 1 0 1 1 1 1 1 0 1 0 0 1 0 1 1 0 1 1 1 1 1 1 0 1 1 1 0 0 0 0 1 0 0 0 0 1 0 1 0 0 1 0 1 0 1 1 1 0 0 0 0 1 1 1 1 0 0 1 0 1 1 0 1 0 1 0 0 1 0 1 0 0 0 0 1 1 1 0 1 0 0 1 1 0 1 1 0 0 1 1 0 0 0 0 0 1 0 1 1 1 0 0 0 0 0 1 0 0 1 1 1 1 1 1 1 0 0 0 1 1 1 1 1 1 0 0 1 1 1 0 1 0 1 1 1 1 0 0 1 1 0 1 1 0 0 1 1 0 1 1 1 1 0 0 0 1 1 0 1 1 1 1 1 1 1 0 0 1 1 1 1 1 1 1 0 1 1 1 1 0 0 0 1 0 0 0 1 1 1 0 0 1 0 1 1 0 1 1 0 1 0 1 0 1 1 1 0 0 1 1 1 1 1 0 1 1 1 1 1 1 0 0 1 1 0 0 0 1 1 0 0 0 1 0 1 1 0 0 1 0 0 0 0 0 0 0 1 0 0 0 1 0 1 0 0 0 1 0 0 1 1 0 0 1 0 0 1 1 0 0 1 0 0 0 1 0 1 1 0 1 0 0 1 0 0 1 0 1 1 0 1 1 0 0 0 0 0 1 0 0 0 1 0 0 1 0 0 1 1 1 1 1 0 0 0 1 1 0 0 1 1 1 0 0 0 1 0 0 1 0 1 0 1 1 0 0 1 1 0 0 1 1 1 0 1 0 1 0 0 1 0 0 1 1 1 1 0 1 0 0 1 1 0 0 1 0 1 0 1 1 0 0 0 0 1 0 1 1 0 1 0 1 1 0 0 0 1 0 0 0 0 0 1 0 0 0 1 1 1 0 0 1 1 0 0 1 1 0 1 1 1 1 1 1 1 1 1 0 1 0 1 0 1 1 0 1 0 0 0 1 0 1 1 0 1 0 1 0 0 1 1 1 0 0 0 0 0 0 0 0 1 1 0 1 0 0 1 0 0 0 1 0 1 0 0 1 0 0 1 0 0 1 1 0 0 0 1 0 1 1 0 1 1 1 1 1 1 1 0 0 1 0 1 1 0 1 0 1 1 0 1 1 1 1 1 0 0 0 0 1 1 0 1 0 1 0 1 0 0 1 1 0 0 0 0 0 0 1 1 1 1 1 1 0 0 1 0 0 1 0 1 1 0 1 0 0 0 1 1 1 0 1 1 0 1 0 1 1 0 0 1 0 1 0 0 0
111 0 0 0 1 0 1 0 0 0 0 1 0 1 0 0 0 1 1 0 0 1 0 0 0 1 0 1 1 0 0 1 1 0 1 0 1 0 0 1 1 0 0 0 0 1 0 1 0 1 0 1 1 1 0 0 0 0 0 1 0 0 0 1 1 1 0 0 0 1 0 0 1 0 1 0 1 1 0 0 0 0 1 0 0 0 0 0 1 0 0 0 0 0 0 0 0 0 1 0 0 0 0 0 1 0 1 1 0 0 1 0 1 1 0 1 0 0 1 1 0 0 0 1 0 1 1 0 0 0 1 1 1 1 0 0 0 1 1 0 0 0 0 0 0 0 1 0 0 0 0 1 0 0 1 1 0 1 0 1 0 0 1 0 0 0 0 1 0 0 1 0 0 0 0 1 0 0 1 0 0 0 1 0 1 0 0 0 1 1 0 0 0 0 0 1 0 0 1 0 0 1 0 0 1 1 1 0 0 0 1 0 0 1 0 1 1 0 0 0 0 1 1 0 0 0 1 0 0 0 1 0 1 0 0 0 1 0 1 0 1 0 1 0 1 1 0 0 0 0 0 0 0 0 0 0 0 1 0 1 0 0 0 0 0 0 0 0 0 0 1 0 0 1 1 0 1 0 0 0 0 1 1 0 1 0 1 1 0 0 0 1 1 1 0 0 0 0 1 0 0 0 0 1 1 1 0 1 0 1 0 1 0 0 1 0 1 0 0 0 0 1 0 0 0 0 0 0 1 0 0 0 0 0 0 0 1 0 0 1 0 0 1 0 0 0 0 1 0 0 1 0 0 0 1 0 1 1 0 1 1 0 0 1 0 0 0 1 0 0 1 1 0 0 1 1 0 1 0 0 0 1 0 0 0 0 1 0 0 0 1 0 0 1 1 1 0 0 0 1 0 0 0 1 1 0 1 0 0 1 0 0 1 0 0 0 1 1 1 0 1 1 1 0 1 1 1 0 1 1 1 0 1 0 0 1 0 0 1 1 1 1 0 1 0 0 0 0 0 1 0 0 0 1 0 1 1 1 1 0 0 1 0 0 0 0 0 0 0 1 1 1 1 0 0 1 0 0 1 1 0 0 1 0 0 0 1 0 0 0 0 0 0 1 0 1 0 1 0 0 0 1 0 1 0 0 1 0 0 0 0 1 0 0 0 0 0 0 0 0 0 0 1 0 0 0 0 0 0 1 0 0 0 0 0 0 1 0 0 0 1 0 0 0 0 1 0 0 1 0 0 0 1 0 0 0 1 0 0 0 0 1 0 1 0 0 1 0 0 1 0 0 0 0 1 0 1 0 0 0 0 1 0 0 0 0 0 0 1 0 0 0 0 0 0 0 1 0 1 0 1 0 1 0 1 0 1 1 0 1 0 0 0 0 0 0 1 0 0 0 0 1 1 1 1 0 0 0 1 0 0 0 0 0 1 0 0 0 0 1 0 0 1 0 1 0 0 0 1 1 0 1 0 1 0 0 0 0 0 1 1 0 0 1 0 0 0 1 1 0 1 0 0 1 0 0 0 1 1 1 0 1 1 0 1 1 0 0 0 0 0 0 1 0 1 0 0 1 1 0 0 0 0 1 1 0 0 0 0 0 1 1 0 0 1 0 0 1 0 1 0 1 0 0 0 0 0 0 1 1 1 1 1 0 0 1 1 0 1 1 0 1 0 1 0 0 0 0 0 0 0 1 0 1 0 0 1 0 1 0 0 1 1 0 0 0 1 0 0 0 1 0 0 0 0 0 0 0 0 0 1 0 0 0 0 0 0 0 0 0 0 1 0 1 0 0 1 0 0 0 0 0 0 0 0 0 0 0 1 1 0 0 0 1 1 1 0 0 0 1 0 0 1 0 0 0 0 0 1 1 1 1 0 0 0 0 0 0 0 1 0 0 1 0 1 0 1 1 0 0 0 0 1 1 1 0 0 0 1 0 1 1 0 0 1 0 0 0 0 0 0 1 1 0 1 0 0 1 0 0 0 1 1 1 1 0 0 0 1 0 0 0 0 0 0 0 1 1 1 0 0 0 0 0 0 0 1 0 0 0 1 0 1 0 0 0 0 1 1 0 0 1 0 0 1 1 0 0 0 0 0 0 0 1 1 0 0 0 1 0 0 0 0 0 0 0 1 1 0 0 0 0 0 0 0 0 0 0 0 0 1 0 0 0 0 0 1 0 0 0 1 1 0 1 0 0 1 0 0 1 0 1 0 1 0 0 0 1 0 0 0 0 0 0 0 0 0 0 0 0 0 1 1 0 0 1 1 1 0 0 0 1 0 0 1 0 0 0 1 0 0 0 0 1 1 1 0 0 1 1 0 0 0 0 1 0 0 0 1 1 0 0 1 0 0 1 1 0 0 1 1 0 1 0 1 0 0 0 0 1 0 0 1 0 1 0 0 1 0 0 1 0 0 1 0 0 1 1 0 1 1 1 0 1 1 0 1 0 0 0 0 0 0 1 0 0 0 0 1 1 0 0 0 0 0 1 0 1 1 0 1 0 1 0 0 1 0 0 0 1 1 0 0 0 0 0 0 0 0 1 0 0 1 0 0 0 0 1 0 1 0 0 0 1 1 0 1 0 0 0 0 1 1 1 1 0 0 0 0 1 0 0 0 0 1 1 1 0 0 1 1 1 1 0 1 0 0 0 0 0 1 1 0 0 1 1 0 0 1 0 0 0 0 0 0 0 0 0 1 0 1 0 0 0 0 1 0 1 1 0 0 1 0 0 1 0 1 0 1 1 0 0 0 0 0 0 1 0 1 1 1 0 0 0 0 0 1 0 1 1 1 0 1 0 1 1 0 1 1 0 0 1 0 0 1 1 0 0 1 0 0 1 0 0 0 0 0 0 0 0 1 0 1 0 0 1 0 0 0 0 1 0 0 0 0 0 1 1 1 1 0 0 1 0 1 0 0 0 1 1 0 0 1 1 0 1 1 1 0 0 0 0 0 0 1 1 0 1 0 0 1 0 0 1 0 0 0 1 0 0 0 1 0 0 1 0 1 0 0 0 1 0 1 0 0 1 1
112 0 0 0 1 0 1 0 0 0 0 1 0 1 0 0 0 1 1 0 0 1 0 0 0 1 0 1 1 0 0 1 1 0 1 0 1 0 0 1 1 0 0 0 0 1 0 1 0 1 0 1 1 1 0 0 0 0 0 1 0 0 0 1 1 1 0 0 0 1 0 0 1 0 1 0 1 1 0 0 0 0 1 0 0 0 0 0 1 0 0 0 0 0 0 0 0 0 1 0 0 0 0 0 1 0 1 1 0 0 1 0 1 1 0 1 0 0 1 1 0 0 0 1 0 1 1 0 0 0 1 1 1 1 0 0 0 1 1 0 0 0 0 0 0 0 1 0 0 0 0 1 0 0 1 1 0 1 0 1 0 0 1 0 0 0 0 1 0 0 1 0 0 0 0 1 0 0 1 0 0 0 1 0 1 0 0 0 1 1 0 0 0 0 0 1 0 0 1 0 0 1 0 0 1 1 1 0 0 0 1 0 0 1 0 1 1 0 0 0 0 1 1 0 0 0 1 0 0 0 1 0 1 0 0 0 1 0 1 0 1 0 1 0 1 1 0 0 0 0 0 0 0 0 0 0 0 1 0 1 0 0 0 0 0 0 0 0 0 0 1 0 0 1 1 0 1 0 0 0 0 1 1 0 1 0 1 1 0 0 0 1 1 1 0 0 0 0 1 0 0 0 0 1 1 1 0 1 0 1 0 1 0 0 1 0 1 0 0 0 0 1 0 0 0 0 0 0 1 0 0 0 0 0 0 0 1 0 0 1 0 0 1 0 0 0 0 1 0 0 1 0 0 0 1 0 1 1 0 1 1 0 0 1 0 0 0 1 0 0 1 1 0 0 1 1 0 1 0 0 0 1 0 0 0 0 1 0 0 0 1 0 0 1 1 1 0 0 0 1 0 0 0 1 1 0 1 0 0 1 0 0 1 0 0 0 1 1 1 0 1 1 1 0 1 1 1 0 1 1 1 0 1 0 0 1 0 0 1 1 1 1 0 1 0 0 0 0 0 1 0 0 0 1 0 1 1 1 1 0 0 1 0 0 0 0 0 0 0 1 1 1 1 0 0 1 0 0 1 1 0 0 1 0 0 0 1 0 0 0 0 0 0 1 0 1 0 1 0 0 0 1 0 1 0 0 1 0 0 0 0 1 0 0 0 0 0 0 0 0 0 0 1 0 0 0 0 0 0 1 0 0 0 0 0 0 1 0 0 0 1 0 0 0 0 1 0 0 1 0 0 0 1 0 0 0 1 0 0 0 0 1 0 1 0 0 1 0 0 1 0 0 0 0 1 0 1 0 0 0 0 1 0 0 0 0 0 0 1 0 0 0 0 0 0 0 1 0 1 0 1 0 1 0 1 0 1 1 0 1 0 0 0 0 0 0 1 0 0 0 0 1 1 1 1 0 0 0 1 0 0 0 0 0 1 0 0 0 0 1 0 0 1 0 1 0 0 0 1 1 0 1 0 1 0 0 0 0 0 1 1 0 0 1 0 0 0 1 1 0 1 0 0 1 0 0 0 1 1 1 0 1 1 0 1 1 0 0 0 0 0 0 1 0 1 0 0 1 1 0 0 0 0 1 1 0 0 0 0 0 1 1 0 0 1 0 0 1 0 1 0 1 0 0 0 0 0 0 1 1 1 1 1 0 0 1 1 0 1 1 0 1 0 1 0 0 0 0 0 0 0 1 0 1 0 0 1 0 1 0 0 1 1 0 0 0 1 0 0 0 1 0 0 0 0 0 0 0 0 0 1 0 0 0 0 0 0 0 0 0 0 1 0 1 0 0 1 0 0 0 0 0 0 0 0 0 0 0 1 1 0 0 0 1 1 1 0 0 0 1 0 0 1 0 0 0 0 0 1 1 1 1 0 0 0 0 0 0 0 1 0 0 1 0 1 0 1 1 0 0 0 0 1 1 1 0 0 0 1 0 1 1 0 0 1 0 0 0 0 0 0 1 1 0 1 0 0 1 0 0 0 1 1 1 1 0 0 0 1 0 0 0 0 0 0 0 1 1 1 0 0 0 0 0 0 0 1 0 0 0 1 0 1 0 0 0 0 1 1 0 0 1 0 0 1 1 0 0 0 0 0 0 0 1 1 0 0 0 1 0 0 0 0 0 0 0 1 1 0 0 0 0 0 0 0 0 0 0 0 0 1 0 0 0 0 0 1 0 0 0 1 1 0 1 0 0 1 0 0 1 0 1 0 1 0 0 0 1 0 0 0 0 0 0 0 0 0 0 0 0 0 1 1 0 0 1 1 1 0 0 0 1 0 0 1 0 0 0 1 0 0 0 0 1 1 1 0 0 1 1 0 0 0 0 1 0 0 0 1 1 0 0 1 0 0 1 1 0 0 1 1 0 1 0 1 0 0 0 0 1 0 0 1 0 1 0 0 1 0 0 1 0 0 1 0 0 1 1 0 1 1 1 0 1 1 0 1 0 0 0 0 0 0 1 0 0 0 0 1 1 0 0 0 0 0 1 0 1 1 0 1 0 1 0 0 1 0 0 0 1 1 0 0 0 0 0 0 0 0 1 0 0 1 0 0 0 0 1 0 1 0 0 0 1 1 0 1 0 0 0 0 1 1 1 1 0 0 0 0 1 0 0 0 0 1 1 1 0 0 1 1 1 1 0 1 0 0 0 0 0 1 1 0 0 1 1 0 0 1 0 0 0 0 0 0 0 0 0 1 0 1 0 0 0 0 1 0 1 1 0 0 1 0 0 1 0 1 0 1 1 0 0 0 0 0 0 1 0 1 1 1 0 0 0 0 0 1 0 1 1 1 0 1 0 1 1 0 1 1 0 0 1 0 0 1 1 0 0 1 0 0 1 0 0 0 0 0 0 0 0 1 0 1 0 0 1 0 0 0 0 1 0 0 0 0 0 1 1 1 1 0 0 1 0 1 0 0 0 1 1 0 0 1 1 0 1 1 1 0 0 0 0 0 0 1 1 0 1 0 0 1 0 0 1 0 0 0 1 0 0 0 1 0 0 1 0 1 0 0 0 1 0 1 0 0 1 1
113 0 0 0 1 0 1 0 0 1 0 1 0 1 0 1 0 1 1 0 0 1 0 1 0 1 1 1 1 1 0 1 1 0 1 0 1 0 0 1 1 0 0 0 1 1 0 1 0 1 0 1 1 1 1 1 1 1 1 1 0 0 1 1 1 1 0 0 1 1 0 0 1 0 1 1 1 1 1 0 1 0 1 0 0 1 0 0 1 0 0 1 0 0 0 0 0 0 1 0 0 1 0 1 1 0 1 1 0 0 1 0 1 1 0 1 0 0 1 1 1 0 0 1 0 1 1 0 1 0 1 1 1 1 0 0 0 1 1 0 0 0 0 0 0 0 1 0 0 0 0 1 0 0 1 1 0 1 0 1 0 0 1 0 0 0 0 1 1 0 1 0 0 0 0 1 0 1 1 0 0 0 1 0 1 1 0 0 1 1 0 0 0 0 0 1 0 1 1 0 0 1 0 0 1 1 1 1 0 0 1 0 0 1 0 1 1 0 0 0 1 1 1 0 0 0 1 0 0 0 1 0 1 0 0 1 1 0 1 0 1 1 1 0 1 1 1 0 1 0 0 0 1 0 0 1 0 1 0 1 1 0 1 0 0 1 0 1 0 0 1 0 0 1 1 0 1 0 0 0 0 1 1 1 1 1 1 1 1 0 0 1 1 1 0 0 0 0 1 0 0 0 0 1 1 1 0 1 0 1 0 1 0 0 1 0 1 0 0 0 1 1 0 1 0 0 0 1 1 0 0 0 0 1 0 0 1 1 0 1 0 1 1 0 0 0 0 1 0 0 1 1 0 0 1 0 1 1 0 1 1 0 0 1 0 1 1 1 0 0 1 1 0 0 1 1 1 1 0 0 1 1 1 0 0 0 1 0 0 0 1 0 0 1 1 1 1 0 1 1 0 0 0 1 1 1 1 0 0 1 0 0 1 0 1 0 1 1 1 1 1 1 1 1 1 1 1 0 1 1 1 1 1 0 0 1 1 0 1 1 1 1 0 1 0 0 0 1 0 1 0 1 0 1 0 1 1 1 1 0 0 1 0 1 1 0 0 0 0 1 1 1 1 0 0 1 0 0 1 1 0 1 1 0 1 0 1 0 1 0 0 0 0 1 0 1 1 1 0 0 0 1 0 1 0 0 1 0 1 1 1 1 1 1 0 0 0 0 1 1 0 0 1 0 1 0 0 0 0 1 1 0 1 1 0 0 1 1 0 0 1 1 1 0 0 1 0 0 1 1 1 1 1 0 1 1 1 0 1 0 0 1 0 1 1 1 1 0 0 1 1 0 1 0 1 0 1 0 0 0 0 1 0 1 0 0 0 0 1 0 0 0 0 0 0 0 1 0 1 1 1 0 1 0 1 0 1 1 0 1 1 1 0 0 1 0 1 0 0 0 0 1 1 1 1 0 0 0 1 0 0 0 0 0 1 1 0 0 0 1 0 0 1 1 1 0 0 0 1 1 0 1 0 1 0 0 0 1 1 1 1 1 1 1 0 0 0 1 1 0 1 1 0 1 0 0 1 1 1 1 0 1 1 1 1 1 0 1 0 0 1 0 1 0 1 0 1 1 1 0 0 0 0 1 1 0 1 0 1 1 1 1 0 0 1 0 0 1 0 1 0 1 0 1 0 0 0 0 1 1 1 1 1 1 1 1 1 0 1 1 0 1 1 1 0 1 0 0 0 1 0 1 0 1 0 0 1 0 1 0 0 1 1 0 1 0 1 0 0 0 1 0 0 1 0 0 0 0 0 0 1 0 1 0 0 0 0 0 1 0 1 1 0 1 0 0 1 0 0 0 0 0 0 1 0 0 0 1 1 1 1 0 1 1 1 1 0 1 0 1 1 0 1 0 1 0 0 0 1 1 1 1 0 0 0 0 1 1 0 1 0 0 1 0 1 0 1 1 0 1 0 1 1 1 1 0 0 0 1 0 1 1 0 0 1 0 0 1 1 0 0 1 1 1 1 1 0 1 0 0 0 1 1 1 1 1 0 1 1 0 0 0 0 0 0 0 1 1 1 0 0 0 0 0 0 1 1 0 0 0 1 0 1 0 0 0 0 1 1 0 0 1 0 0 1 1 0 0 1 0 0 0 0 1 1 1 0 0 1 0 0 0 0 0 0 0 1 1 0 0 0 0 0 0 0 1 0 0 0 0 1 1 1 0 1 1 1 0 0 0 1 1 0 1 0 0 1 0 0 1 0 1 0 1 0 0 0 1 1 0 0 0 0 0 1 0 0 0 0 0 0 1 1 0 0 1 1 1 0 0 1 1 1 0 1 0 0 1 1 0 1 1 1 1 1 1 1 0 1 1 1 0 1 0 1 1 1 0 1 1 0 0 1 1 0 1 1 0 0 1 1 0 1 1 1 0 1 0 0 1 0 1 1 0 1 1 0 1 0 0 1 0 0 1 1 1 1 1 0 1 1 1 0 1 1 0 1 1 0 0 0 0 0 1 1 1 0 0 1 1 0 0 0 1 1 1 0 1 1 0 1 0 1 0 0 1 1 0 0 1 1 0 0 0 1 0 1 0 1 1 0 1 1 0 0 0 0 1 0 1 1 0 0 1 1 0 1 0 1 0 0 1 1 1 1 0 1 0 0 1 0 1 0 0 1 1 1 0 1 1 1 1 1 0 1 1 1 0 0 0 1 1 0 0 1 1 0 0 1 0 0 0 0 0 0 0 0 0 1 0 1 0 1 0 0 1 0 1 1 1 0 1 0 0 1 0 1 0 1 1 0 0 0 1 1 1 1 1 1 1 1 0 0 1 0 1 1 0 1 1 1 0 1 0 1 1 0 1 1 0 1 1 0 0 1 1 1 0 1 0 0 1 0 0 0 0 0 0 0 1 1 0 1 0 0 1 0 1 0 0 1 0 0 0 0 0 1 1 1 1 0 0 1 0 1 0 1 0 1 1 0 0 1 1 1 1 1 1 0 0 0 0 0 0 1 1 0 1 1 0 1 0 0 1 0 1 1 1 0 0 0 1 0 0 1 0 1 0 0 1 1 0 1 0 1 1 1
114 0 0 0 1 0 1 0 0 1 0 1 0 1 0 1 0 1 1 0 0 1 0 1 0 1 1 1 1 1 0 1 1 0 1 0 1 0 0 1 1 0 0 0 1 1 0 1 0 1 0 1 1 1 1 1 1 1 1 1 0 0 1 1 1 1 0 0 1 1 0 0 1 0 1 1 1 1 1 0 1 0 1 0 0 1 0 0 1 0 0 1 0 0 0 0 0 0 1 0 0 1 0 1 1 0 1 1 0 0 1 0 1 1 0 1 0 0 1 1 1 0 0 1 0 1 1 0 1 0 1 1 1 1 0 0 0 1 1 0 0 0 0 0 0 0 1 0 0 0 0 1 0 0 1 1 0 1 0 1 0 0 1 0 0 0 0 1 1 0 1 0 0 0 0 1 0 1 1 0 0 0 1 0 1 1 0 0 1 1 0 0 0 0 0 1 0 1 1 0 0 1 0 0 1 1 1 1 0 0 1 0 0 1 0 1 1 0 0 0 1 1 1 0 0 0 1 0 0 0 1 0 1 0 0 1 1 0 1 0 1 1 1 0 1 1 1 0 1 0 0 0 1 0 0 1 0 1 0 1 1 0 1 0 0 1 0 1 0 0 1 0 0 1 1 0 1 0 0 0 0 1 1 1 1 1 1 1 1 0 0 1 1 1 0 0 0 0 1 0 0 0 0 1 1 1 0 1 0 1 0 1 0 0 1 0 1 0 0 0 1 1 0 1 0 0 0 1 1 0 0 0 0 1 0 0 1 1 0 1 0 1 1 0 0 0 0 1 0 0 1 1 0 0 1 0 1 1 0 1 1 0 0 1 0 1 1 1 0 0 1 1 0 0 1 1 1 1 0 0 1 1 1 0 0 0 1 0 0 0 1 0 0 1 1 1 1 0 1 1 0 0 0 1 1 1 1 0 0 1 0 0 1 0 1 0 1 1 1 1 1 1 1 1 1 1 1 0 1 1 1 1 1 0 0 1 1 0 1 1 1 1 0 1 0 0 0 1 0 1 0 1 0 1 0 1 1 1 1 0 0 1 0 1 1 0 0 0 0 1 1 1 1 0 0 1 0 0 1 1 0 1 1 0 1 0 1 0 1 0 0 0 0 1 0 1 1 1 0 0 0 1 0 1 0 0 1 0 1 1 1 1 1 1 0 0 0 0 1 1 0 0 1 0 1 0 0 0 0 1 1 0 1 1 0 0 1 1 0 0 1 1 1 0 0 1 0 0 1 1 1 1 1 0 1 1 1 0 1 0 0 1 0 1 1 1 1 0 0 1 1 0 1 0 1 0 1 0 0 0 0 1 0 1 0 0 0 0 1 0 0 0 0 0 0 0 1 0 1 1 1 0 1 0 1 0 1 1 0 1 1 1 0 0 1 0 1 0 0 0 0 1 1 1 1 0 0 0 1 0 0 0 0 0 1 1 0 0 0 1 0 0 1 1 1 0 0 0 1 1 0 1 0 1 0 0 0 1 1 1 1 1 1 1 0 0 0 1 1 0 1 1 0 1 0 0 1 1 1 1 0 1 1 1 1 1 0 1 0 0 1 0 1 0 1 0 1 1 1 0 0 0 0 1 1 0 1 0 1 1 1 1 0 0 1 0 0 1 0 1 0 1 0 1 0 0 0 0 1 1 1 1 1 1 1 1 1 0 1 1 0 1 1 1 0 1 0 0 0 1 0 1 0 1 0 0 1 0 1 0 0 1 1 0 1 0 1 0 0 0 1 0 0 1 0 0 0 0 0 0 1 0 1 0 0 0 0 0 1 0 1 1 0 1 0 0 1 0 0 0 0 0 0 1 0 0 0 1 1 1 1 0 1 1 1 1 0 1 0 1 1 0 1 0 1 0 0 0 1 1 1 1 0 0 0 0 1 1 0 1 0 0 1 0 1 0 1 1 0 1 0 1 1 1 1 0 0 0 1 0 1 1 0 0 1 0 0 1 1 0 0 1 1 1 1 1 0 1 0 0 0 1 1 1 1 1 0 1 1 0 0 0 0 0 0 0 1 1 1 0 0 0 0 0 0 1 1 0 0 0 1 0 1 0 0 0 0 1 1 0 0 1 0 0 1 1 0 0 1 0 0 0 0 1 1 1 0 0 1 0 0 0 0 0 0 0 1 1 0 0 0 0 0 0 0 1 0 0 0 0 1 1 1 0 1 1 1 0 0 0 1 1 0 1 0 0 1 0 0 1 0 1 0 1 0 0 0 1 1 0 0 0 0 0 1 0 0 0 0 0 0 1 1 0 0 1 1 1 0 0 1 1 1 0 1 0 0 1 1 0 1 1 1 1 1 1 1 0 1 1 1 0 1 0 1 1 1 0 1 1 0 0 1 1 0 1 1 0 0 1 1 0 1 1 1 0 1 0 0 1 0 1 1 0 1 1 0 1 0 0 1 0 0 1 1 1 1 1 0 1 1 1 0 1 1 0 1 1 0 0 0 0 0 1 1 1 0 0 1 1 0 0 0 1 1 1 0 1 1 0 1 0 1 0 0 1 1 0 0 1 1 0 0 0 1 0 1 0 1 1 0 1 1 0 0 0 0 1 0 1 1 0 0 1 1 0 1 0 1 0 0 1 1 1 1 0 1 0 0 1 0 1 0 0 1 1 1 0 1 1 1 1 1 0 1 1 1 0 0 0 1 1 0 0 1 1 0 0 1 0 0 0 0 0 0 0 0 0 1 0 1 0 1 0 0 1 0 1 1 1 0 1 0 0 1 0 1 0 1 1 0 0 0 1 1 1 1 1 1 1 1 0 0 1 0 1 1 0 1 1 1 0 1 0 1 1 0 1 1 0 1 1 0 0 1 1 1 0 1 0 0 1 0 0 0 0 0 0 0 1 1 0 1 0 0 1 0 1 0 0 1 0 0 0 0 0 1 1 1 1 0 0 1 0 1 0 1 0 1 1 0 0 1 1 1 1 1 1 0 0 0 0 0 0 1 1 0 1 1 0 1 0 0 1 0 1 1 1 0 0 0 1 0 0 1 0 1 0 0 1 1 0 1 0 1 1 1
115 0 0 0 1 0 1 0 0 0 0 1 0 1 0 0 0 1 1 0 0 1 0 0 0 1 0 1 1 0 0 1 1 0 1 0 1 0 0 1 1 0 0 0 0 1 0 1 0 1 0 1 1 1 0 0 0 0 0 1 0 0 0 1 1 1 0 0 0 1 0 0 1 0 1 0 1 1 0 0 0 0 1 0 0 0 0 0 1 0 0 0 0 0 0 0 0 0 1 0 0 0 0 0 1 0 1 1 0 0 1 0 1 1 0 1 0 0 1 1 0 0 0 1 0 1 1 0 0 0 1 1 1 1 0 0 0 1 1 0 0 0 0 0 0 0 1 0 0 0 0 1 0 0 1 1 0 1 0 1 0 0 1 0 0 0 0 1 0 0 1 0 0 0 0 1 0 0 1 0 0 0 1 0 1 0 0 0 1 1 0 0 0 0 0 1 0 0 1 0 0 1 0 0 1 1 1 0 0 0 1 0 0 1 0 1 1 0 0 0 0 1 1 0 0 0 1 0 0 0 1 0 1 0 0 0 1 0 1 0 1 0 1 0 1 1 0 0 0 0 0 0 0 0 0 0 0 1 0 1 0 0 0 0 0 0 0 0 0 0 1 0 0 1 1 0 1 0 0 0 0 1 1 0 1 0 1 1 0 0 0 1 1 1 0 0 0 0 1 0 0 0 0 1 1 1 0 1 0 1 0 1 0 0 1 0 1 0 0 0 0 1 0 0 0 0 0 0 1 0 0 0 0 0 0 0 1 0 0 1 0 0 1 0 0 0 0 1 0 0 1 0 0 0 1 0 1 1 0 1 1 0 0 1 0 0 0 1 0 0 1 1 0 0 1 1 0 1 0 0 0 1 0 0 0 0 1 0 0 0 1 0 0 1 1 1 0 0 0 1 0 0 0 1 1 0 1 0 0 1 0 0 1 0 0 0 1 1 1 0 1 1 1 0 1 1 1 0 1 1 1 0 1 0 0 1 0 0 1 1 1 1 0 1 0 0 0 0 0 1 0 0 0 1 0 1 1 1 1 0 0 1 0 0 0 0 0 0 0 1 1 1 1 0 0 1 0 0 1 1 0 0 1 0 0 0 1 0 0 0 0 0 0 1 0 1 0 1 0 0 0 1 0 1 0 0 1 0 0 0 0 1 0 0 0 0 0 0 0 0 0 0 1 0 0 0 0 0 0 1 0 0 0 0 0 0 1 0 0 0 1 0 0 0 0 1 0 0 1 0 0 0 1 0 0 0 1 0 0 0 0 1 0 1 0 0 1 0 0 1 0 0 0 0 1 0 1 0 0 0 0 1 0 0 0 0 0 0 1 0 0 0 0 0 0 0 1 0 1 0 1 0 1 0 1 0 1 1 0 1 0 0 0 0 0 0 1 0 0 0 0 1 1 1 1 0 0 0 1 0 0 0 0 0 1 0 0 0 0 1 0 0 1 0 1 0 0 0 1 1 0 1 0 1 0 0 0 0 0 1 1 0 0 1 0 0 0 1 1 0 1 0 0 1 0 0 0 1 1 1 0 1 1 0 1 1 0 0 0 0 0 0 1 0 1 0 0 1 1 0 0 0 0 1 1 0 0 0 0 0 1 1 0 0 1 0 0 1 0 1 0 1 0 0 0 0 0 0 1 1 1 1 1 0 0 1 1 0 1 1 0 1 0 1 0 0 0 0 0 0 0 1 0 1 0 0 1 0 1 0 0 1 1 0 0 0 1 0 0 0 1 0 0 0 0 0 0 0 0 0 1 0 0 0 0 0 0 0 0 0 0 1 0 1 0 0 1 0 0 0 0 0 0 0 0 0 0 0 1 1 0 0 0 1 1 1 0 0 0 1 0 0 1 0 0 0 0 0 1 1 1 1 0 0 0 0 0 0 0 1 0 0 1 0 1 0 1 1 0 0 0 0 1 1 1 0 0 0 1 0 1 1 0 0 1 0 0 0 0 0 0 1 1 0 1 0 0 1 0 0 0 1 1 1 1 0 0 0 1 0 0 0 0 0 0 0 1 1 1 0 0 0 0 0 0 0 1 0 0 0 1 0 1 0 0 0 0 1 1 0 0 1 0 0 1 1 0 0 0 0 0 0 0 1 1 0 0 0 1 0 0 0 0 0 0 0 1 1 0 0 0 0 0 0 0 0 0 0 0 0 1 0 0 0 0 0 1 0 0 0 1 1 0 1 0 0 1 0 0 1 0 1 0 1 0 0 0 1 0 0 0 0 0 0 0 0 0 0 0 0 0 1 1 0 0 1 1 1 0 0 0 1 0 0 1 0 0 0 1 0 0 0 0 1 1 1 0 0 1 1 0 0 0 0 1 0 0 0 1 1 0 0 1 0 0 1 1 0 0 1 1 0 1 0 1 0 0 0 0 1 0 0 1 0 1 0 0 1 0 0 1 0 0 1 0 0 1 1 0 1 1 1 0 1 1 0 1 0 0 0 0 0 0 1 0 0 0 0 1 1 0 0 0 0 0 1 0 1 1 0 1 0 1 0 0 1 0 0 0 1 1 0 0 0 0 0 0 0 0 1 0 0 1 0 0 0 0 1 0 1 0 0 0 1 1 0 1 0 0 0 0 1 1 1 1 0 0 0 0 1 0 0 0 0 1 1 1 0 0 1 1 1 1 0 1 0 0 0 0 0 1 1 0 0 1 1 0 0 1 0 0 0 0 0 0 0 0 0 1 0 1 0 0 0 0 1 0 1 1 0 0 1 0 0 1 0 1 0 1 1 0 0 0 0 0 0 1 0 1 1 1 0 0 0 0 0 1 0 1 1 1 0 1 0 1 1 0 1 1 0 0 1 0 0 1 1 0 0 1 0 0 1 0 0 0 0 0 0 0 0 1 0 1 0 0 1 0 0 0 0 1 0 0 0 0 0 1 1 1 1 0 0 1 0 1 0 0 0 1 1 0 0 1 1 0 1 1 1 0 0 0 0 0 0 1 1 0 1 0 0 1 0 0 1 0 0 0 1 0 0 0 1 0 0 1 0 1 0 0 0 1 0 1 0 0 1 1
116 0 0 0 1 0 1 0 0 1 0 1 0 1 0 1 0 1 1 0 0 1 0 1 0 1 1 1 1 1 0 1 1 0 1 0 1 0 0 1 1 0 0 0 1 1 0 1 0 1 0 1 1 1 1 1 1 1 1 1 0 0 1 1 1 1 0 0 1 1 0 0 1 0 1 1 1 1 1 0 1 0 1 0 0 1 0 0 1 0 0 1 0 0 0 0 0 0 1 0 0 1 0 1 1 0 1 1 0 0 1 0 1 1 0 1 0 0 1 1 1 0 0 1 0 1 1 0 1 0 1 1 1 1 0 0 0 1 1 0 0 0 0 0 0 0 1 0 0 0 0 1 0 0 1 1 0 1 0 1 0 0 1 0 0 0 0 1 1 0 1 0 0 0 0 1 0 1 1 0 0 0 1 0 1 1 0 0 1 1 0 0 0 0 0 1 0 1 1 0 0 1 0 0 1 1 1 1 0 0 1 0 0 1 0 1 1 0 0 0 1 1 1 0 0 0 1 0 0 0 1 0 1 0 0 1 1 0 1 0 1 1 1 0 1 1 1 0 1 0 0 0 1 0 0 1 0 1 0 1 1 0 1 0 0 1 0 1 0 0 1 0 0 1 1 0 1 0 0 0 0 1 1 1 1 1 1 1 1 0 0 1 1 1 0 0 0 0 1 0 0 0 0 1 1 1 0 1 0 1 0 1 0 0 1 0 1 0 0 0 1 1 0 1 0 0 0 1 1 0 0 0 0 1 0 0 1 1 0 1 0 1 1 0 0 0 0 1 0 0 1 1 0 0 1 0 1 1 0 1 1 0 0 1 0 1 1 1 0 0 1 1 0 0 1 1 1 1 0 0 1 1 1 0 0 0 1 0 0 0 1 0 0 1 1 1 1 0 1 1 0 0 0 1 1 1 1 0 0 1 0 0 1 0 1 0 1 1 1 1 1 1 1 1 1 1 1 0 1 1 1 1 1 0 0 1 1 0 1 1 1 1 0 1 0 0 0 1 0 1 0 1 0 1 0 1 1 1 1 0 0 1 0 1 1 0 0 0 0 1 1 1 1 0 0 1 0 0 1 1 0 1 1 0 1 0 1 0 1 0 0 0 0 1 0 1 1 1 0 0 0 1 0 1 0 0 1 0 1 1 1 1 1 1 0 0 0 0 1 1 0 0 1 0 1 0 0 0 0 1 1 0 1 1 0 0 1 1 0 0 1 1 1 0 0 1 0 0 1 1 1 1 1 0 1 1 1 0 1 0 0 1 0 1 1 1 1 0 0 1 1 0 1 0 1 0 1 0 0 0 0 1 0 1 0 0 0 0 1 0 0 0 0 0 0 0 1 0 1 1 1 0 1 0 1 0 1 1 0 1 1 1 0 0 1 0 1 0 0 0 0 1 1 1 1 0 0 0 1 0 0 0 0 0 1 1 0 0 0 1 0 0 1 1 1 0 0 0 1 1 0 1 0 1 0 0 0 1 1 1 1 1 1 1 0 0 0 1 1 0 1 1 0 1 0 0 1 1 1 1 0 1 1 1 1 1 0 1 0 0 1 0 1 0 1 0 1 1 1 0 0 0 0 1 1 0 1 0 1 1 1 1 0 0 1 0 0 1 0 1 0 1 0 1 0 0 0 0 1 1 1 1 1 1 1 1 1 0 1 1 0 1 1 1 0 1 0 0 0 1 0 1 0 1 0 0 1 0 1 0 0 1 1 0 1 0 1 0 0 0 1 0 0 1 0 0 0 0 0 0 1 0 1 0 0 0 0 0 1 0 1 1 0 1 0 0 1 0 0 0 0 0 0 1 0 0 0 1 1 1 1 0 1 1 1 1 0 1 0 1 1 0 1 0 1 0 0 0 1 1 1 1 0 0 0 0 1 1 0 1 0 0 1 0 1 0 1 1 0 1 0 1 1 1 1 0 0 0 1 0 1 1 0 0 1 0 0 1 1 0 0 1 1 1 1 1 0 1 0 0 0 1 1 1 1 1 0 1 1 0 0 0 0 0 0 0 1 1 1 0 0 0 0 0 0 1 1 0 0 0 1 0 1 0 0 0 0 1 1 0 0 1 0 0 1 1 0 0 1 0 0 0 0 1 1 1 0 0 1 0 0 0 0 0 0 0 1 1 0 0 0 0 0 0 0 1 0 0 0 0 1 1 1 0 1 1 1 0 0 0 1 1 0 1 0 0 1 0 0 1 0 1 0 1 0 0 0 1 1 0 0 0 0 0 1 0 0 0 0 0 0 1 1 0 0 1 1 1 0 0 1 1 1 0 1 0 0 1 1 0 1 1 1 1 1 1 1 0 1 1 1 0 1 0 1 1 1 0 1 1 0 0 1 1 0 1 1 0 0 1 1 0 1 1 1 0 1 0 0 1 0 1 1 0 1 1 0 1 0 0 1 0 0 1 1 1 1 1 0 1 1 1 0 1 1 0 1 1 0 0 0 0 0 1 1 1 0 0 1 1 0 0 0 1 1 1 0 1 1 0 1 0 1 0 0 1 1 0 0 1 1 0 0 0 1 0 1 0 1 1 0 1 1 0 0 0 0 1 0 1 1 0 0 1 1 0 1 0 1 0 0 1 1 1 1 0 1 0 0 1 0 1 0 0 1 1 1 0 1 1 1 1 1 0 1 1 1 0 0 0 1 1 0 0 1 1 0 0 1 0 0 0 0 0 0 0 0 0 1 0 1 0 1 0 0 1 0 1 1 1 0 1 0 0 1 0 1 0 1 1 0 0 0 1 1 1 1 1 1 1 1 0 0 1 0 1 1 0 1 1 1 0 1 0 1 1 0 1 1 0 1 1 0 0 1 1 1 0 1 0 0 1 0 0 0 0 0 0 0 1 1 0 1 0 0 1 0 1 0 0 1 0 0 0 0 0 1 1 1 1 0 0 1 0 1 0 1 0 1 1 0 0 1 1 1 1 1 1 0 0 0 0 0 0 1 1 0 1 1 0 1 0 0 1 0 1 1 1 0 0 0 1 0 0 1 0 1 0 0 1 1 0 1 0 1 1 1
117 0 0 0 1 0 1 0 0 1 0 1 0 1 0 1 0 1 1 0 0 1 0 1 0 1 1 1 1 1 0 1 1 0 1 0 1 0 0 1 1 0 0 0 1 1 0 1 0 1 0 1 1 1 1 1 1 1 1 1 0 0 1 1 1 1 0 0 1 1 0 0 1 0 1 1 1 1 1 0 1 0 1 0 0 1 0 0 1 0 0 1 0 0 0 0 0 0 1 0 0 1 0 1 1 0 1 1 0 0 1 0 1 1 0 1 0 0 1 1 1 0 0 1 0 1 1 0 1 0 1 1 1 1 0 0 0 1 1 0 0 0 0 0 0 0 1 0 0 0 0 1 0 0 1 1 0 1 0 1 0 0 1 0 0 0 0 1 1 0 1 0 0 0 0 1 0 1 1 0 0 0 1 0 1 1 0 0 1 1 0 0 0 0 0 1 0 1 1 0 0 1 0 0 1 1 1 1 0 0 1 0 0 1 0 1 1 0 0 0 1 1 1 0 0 0 1 0 0 0 1 0 1 0 0 1 1 0 1 0 1 1 1 0 1 1 1 0 1 0 0 0 1 0 0 1 0 1 0 1 1 0 1 0 0 1 0 1 0 0 1 0 0 1 1 0 1 0 0 0 0 1 1 1 1 1 1 1 1 0 0 1 1 1 0 0 0 0 1 0 0 0 0 1 1 1 0 1 0 1 0 1 0 0 1 0 1 0 0 0 1 1 0 1 0 0 0 1 1 0 0 0 0 1 0 0 1 1 0 1 0 1 1 0 0 0 0 1 0 0 1 1 0 0 1 0 1 1 0 1 1 0 0 1 0 1 1 1 0 0 1 1 0 0 1 1 1 1 0 0 1 1 1 0 0 0 1 0 0 0 1 0 0 1 1 1 1 0 1 1 0 0 0 1 1 1 1 0 0 1 0 0 1 0 1 0 1 1 1 1 1 1 1 1 1 1 1 0 1 1 1 1 1 0 0 1 1 0 1 1 1 1 0 1 0 0 0 1 0 1 0 1 0 1 0 1 1 1 1 0 0 1 0 1 1 0 0 0 0 1 1 1 1 0 0 1 0 0 1 1 0 1 1 0 1 0 1 0 1 0 0 0 0 1 0 1 1 1 0 0 0 1 0 1 0 0 1 0 1 1 1 1 1 1 0 0 0 0 1 1 0 0 1 0 1 0 0 0 0 1 1 0 1 1 0 0 1 1 0 0 1 1 1 0 0 1 0 0 1 1 1 1 1 0 1 1 1 0 1 0 0 1 0 1 1 1 1 0 0 1 1 0 1 0 1 0 1 0 0 0 0 1 0 1 0 0 0 0 1 0 0 0 0 0 0 0 1 0 1 1 1 0 1 0 1 0 1 1 0 1 1 1 0 0 1 0 1 0 0 0 0 1 1 1 1 0 0 0 1 0 0 0 0 0 1 1 0 0 0 1 0 0 1 1 1 0 0 0 1 1 0 1 0 1 0 0 0 1 1 1 1 1 1 1 0 0 0 1 1 0 1 1 0 1 0 0 1 1 1 1 0 1 1 1 1 1 0 1 0 0 1 0 1 0 1 0 1 1 1 0 0 0 0 1 1 0 1 0 1 1 1 1 0 0 1 0 0 1 0 1 0 1 0 1 0 0 0 0 1 1 1 1 1 1 1 1 1 0 1 1 0 1 1 1 0 1 0 0 0 1 0 1 0 1 0 0 1 0 1 0 0 1 1 0 1 0 1 0 0 0 1 0 0 1 0 0 0 0 0 0 1 0 1 0 0 0 0 0 1 0 1 1 0 1 0 0 1 0 0 0 0 0 0 1 0 0 0 1 1 1 1 0 1 1 1 1 0 1 0 1 1 0 1 0 1 0 0 0 1 1 1 1 0 0 0 0 1 1 0 1 0 0 1 0 1 0 1 1 0 1 0 1 1 1 1 0 0 0 1 0 1 1 0 0 1 0 0 1 1 0 0 1 1 1 1 1 0 1 0 0 0 1 1 1 1 1 0 1 1 0 0 0 0 0 0 0 1 1 1 0 0 0 0 0 0 1 1 0 0 0 1 0 1 0 0 0 0 1 1 0 0 1 0 0 1 1 0 0 1 0 0 0 0 1 1 1 0 0 1 0 0 0 0 0 0 0 1 1 0 0 0 0 0 0 0 1 0 0 0 0 1 1 1 0 1 1 1 0 0 0 1 1 0 1 0 0 1 0 0 1 0 1 0 1 0 0 0 1 1 0 0 0 0 0 1 0 0 0 0 0 0 1 1 0 0 1 1 1 0 0 1 1 1 0 1 0 0 1 1 0 1 1 1 1 1 1 1 0 1 1 1 0 1 0 1 1 1 0 1 1 0 0 1 1 0 1 1 0 0 1 1 0 1 1 1 0 1 0 0 1 0 1 1 0 1 1 0 1 0 0 1 0 0 1 1 1 1 1 0 1 1 1 0 1 1 0 1 1 0 0 0 0 0 1 1 1 0 0 1 1 0 0 0 1 1 1 0 1 1 0 1 0 1 0 0 1 1 0 0 1 1 0 0 0 1 0 1 0 1 1 0 1 1 0 0 0 0 1 0 1 1 0 0 1 1 0 1 0 1 0 0 1 1 1 1 0 1 0 0 1 0 1 0 0 1 1 1 0 1 1 1 1 1 0 1 1 1 0 0 0 1 1 0 0 1 1 0 0 1 0 0 0 0 0 0 0 0 0 1 0 1 0 1 0 0 1 0 1 1 1 0 1 0 0 1 0 1 0 1 1 0 0 0 1 1 1 1 1 1 1 1 0 0 1 0 1 1 0 1 1 1 0 1 0 1 1 0 1 1 0 1 1 0 0 1 1 1 0 1 0 0 1 0 0 0 0 0 0 0 1 1 0 1 0 0 1 0 1 0 0 1 0 0 0 0 0 1 1 1 1 0 0 1 0 1 0 1 0 1 1 0 0 1 1 1 1 1 1 0 0 0 0 0 0 1 1 0 1 1 0 1 0 0 1 0 1 1 1 0 0 0 1 0 0 1 0 1 0 0 1 1 0 1 0 1 1 1
118 1 1 1 1 1 1 1 1 0 1 1 1 1 1 0 1 1 1 1 1 1 1 0 1 1 0 1 1 0 1 1 1 1 1 1 1 1 1 1 1 1 1 1 0 1 1 1 1 1 1 1 1 1 0 0 0 0 0 1 1 1 0 1 1 1 1 1 0 1 1 1 1 1 1 0 1 1 0 1 0 1 1 1 1 0 1 1 1 1 1 0 1 1 1 1 1 1 1 1 1 0 1 0 1 1 1 1 1 1 1 1 1 1 1 1 1 1 1 1 0 1 1 1 1 1 1 1 0 1 1 1 1 1 1 1 1 1 1 1 1 1 1 1 1 1 1 1 1 1 1 1 1 1 1 1 1 1 1 1 1 1 1 1 1 1 1 1 0 1 1 1 1 1 1 1 1 0 1 1 1 1 1 1 1 0 1 1 1 1 1 1 1 1 1 1 1 0 1 1 1 1 1 1 1 1 1 0 1 1 1 1 1 1 1 1 1 1 1 1 0 1 1 1 1 1 1 1 1 1 1 1 1 1 1 0 1 1 1 1 1 0 1 1 1 1 0 1 0 1 1 1 0 1 1 0 1 1 1 1 0 1 0 1 1 0 1 0 1 1 1 1 1 1 1 1 1 1 1 1 1 1 1 0 1 0 1 1 0 1 1 1 1 1 1 1 1 1 1 1 1 1 1 1 1 1 1 1 1 1 1 1 1 1 1 1 1 1 1 1 0 1 1 0 1 1 1 0 1 1 1 1 1 0 1 1 1 0 1 1 1 0 1 1 1 1 1 1 1 1 1 0 1 1 1 1 1 1 1 1 1 1 1 1 1 0 0 1 1 1 1 1 1 1 1 1 0 1 1 1 0 1 0 1 1 1 1 1 1 1 1 1 1 1 1 1 0 1 0 1 1 1 1 1 1 0 1 1 1 1 1 1 1 1 0 1 1 1 1 0 1 1 1 0 1 1 1 1 1 1 1 0 1 1 1 1 0 1 1 1 1 1 1 1 1 1 1 0 1 1 1 0 1 1 1 1 1 1 1 1 1 1 1 0 0 1 1 1 1 1 1 1 1 1 1 1 1 1 1 1 1 0 1 1 0 1 1 1 0 1 1 1 1 1 1 1 0 1 1 1 1 1 1 1 1 1 1 1 0 0 0 1 0 0 1 1 1 1 0 0 1 1 1 1 0 1 1 1 1 1 0 1 0 0 1 1 1 0 1 1 1 0 0 1 1 1 1 1 1 0 0 0 1 1 0 0 1 1 0 1 1 1 1 1 0 0 1 1 1 1 0 1 0 1 1 1 1 1 1 1 1 1 1 0 1 1 1 1 1 1 1 1 1 1 1 1 1 1 1 0 1 1 1 1 1 1 1 1 1 1 0 0 1 1 0 1 1 1 1 1 1 1 1 1 1 1 1 1 1 1 1 1 1 1 1 0 1 1 1 1 1 1 1 0 1 1 1 1 1 1 1 1 1 1 1 1 1 0 0 1 1 0 0 1 1 1 1 1 1 1 1 0 1 1 1 1 0 1 1 1 1 1 1 0 1 1 1 0 1 1 0 1 1 1 1 1 0 1 1 1 1 1 1 1 1 1 0 1 0 0 1 1 1 1 1 1 1 1 1 1 1 1 1 0 1 1 1 1 1 1 1 1 1 0 0 1 1 1 1 1 1 1 0 1 1 0 1 1 1 0 1 1 1 1 1 1 1 1 1 1 1 1 1 1 0 1 1 1 1 1 1 1 1 0 1 1 1 1 1 1 1 1 0 1 1 1 1 1 0 1 0 1 1 1 1 1 1 1 1 1 1 1 1 0 1 1 1 0 1 1 0 1 0 1 1 1 1 0 1 1 0 1 1 1 0 1 1 1 1 1 1 1 1 1 1 1 0 0 1 1 1 1 1 1 1 1 1 1 1 0 1 0 1 1 1 1 1 1 1 1 1 1 1 1 1 1 1 0 0 1 1 1 1 0 1 0 1 1 1 1 1 1 1 1 1 0 1 0 1 1 1 1 1 1 1 1 1 1 1 1 1 1 1 1 1 0 1 1 1 1 1 1 1 1 1 1 1 1 1 1 1 1 1 1 1 1 1 1 0 1 1 1 1 1 1 0 1 1 1 1 1 1 1 1 1 1 1 1 1 1 1 1 1 1 1 0 1 1 1 1 1 0 0 1 0 0 1 1 1 1 1 1 1 1 1 1 1 1 1 1 1 1 1 1 1 1 1 1 0 1 1 1 1 1 0 1 1 1 1 1 1 1 1 1 1 1 1 1 1 1 0 1 0 1 1 1 1 0 1 1 0 0 0 1 1 1 0 1 1 1 0 1 0 1 1 0 0 1 1 1 1 1 1 0 1 1 1 1 1 1 1 1 1 0 1 1 0 1 1 1 1 0 1 1 1 0 1 1 1 1 1 1 1 1 0 0 1 1 1 1 1 1 1 1 1 1 1 0 1 1 1 1 1 1 0 0 1 1 1 1 1 1 1 0 0 1 1 1 1 1 1 1 1 1 1 1 0 1 1 1 1 1 1 1 0 1 0 1 0 1 1 0 1 1 1 1 1 1 1 1 0 1 1 1 1 1 1 1 0 1 1 1 1 1 1 1 0 1 1 1 1 0 1 1 1 1 1 1 0 1 1 1 1 1 1 0 0 1 1 1 1 1 1 1 1 1 1 1 1 1 1 1 1 1 1 1 1 1 1 1 1 1 0 1 1 1 1 1 1 0 1 1 1 1 1 1 1 1 1 1 1 1 1 0 0 0 1 0 1 1 1 1 1 0 1 0 1 1 1 1 1 1 1 1 1 1 1 1 1 1 0 1 1 1 1 1 0 1 1 1 1 1 1 1 1 1 1 1 1 0 1 1 1 1 1 1 1 0 1 1 1 1 1 1 1 1 1 1 1 1 1 1 1 1 1 1 0 1 1 1 1 1 1 1 0 1 1 1 1 1 1 1 1 1 1 1 1 1 0 1 1 1 1 1 1 0 0 1 1 1 1 1 1 1 1 1 1 1 1 0 1 1 1 1 0 1 1
119 1 1 1 0 1 0 1 1 0 1 0 1 0 1 0 1 0 0 1 1 0 1 0 1 0 0 0 0 0 1 0 0 1 1 1 0 1 1 0 0 1 1 1 0 0 1 0 1 0 1 0 0 0 0 0 0 0 0 0 1 1 0 0 0 0 1 1 0 0 1 1 0 1 0 0 0 0 0 1 0 1 0 1 1 0 1 1 0 1 1 0 1 1 1 1 1 1 0 1 1 0 1 0 0 1 0 0 1 1 0 1 0 0 1 0 1 1 0 0 0 1 1 0 1 0 0 1 0 1 0 0 0 0 1 1 1 0 0 1 1 1 1 1 1 1 0 1 1 1 1 0 1 1 0 0 1 0 1 0 1 1 0 1 1 1 1 0 0 1 0 1 1 1 1 0 1 0 0 1 1 1 0 1 0 0 1 1 0 0 1 1 1 1 1 0 1 0 0 1 1 0 1 1 0 0 0 0 1 1 0 1 1 0 1 0 0 1 1 1 0 0 0 1 1 1 0 1 1 1 0 1 0 1 1 0 0 1 0 1 0 0 0 1 0 0 0 1 0 1 1 1 0 1 1 0 1 0 1 0 0 1 0 1 1 0 1 0 1 1 0 1 1 0 0 1 0 1 1 1 1 0 0 0 0 0 0 0 0 1 1 0 0 0 1 1 1 1 0 1 1 1 1 0 0 0 1 0 1 0 1 0 1 1 0 1 0 1 1 1 0 0 1 0 1 1 1 0 0 1 1 1 1 0 1 1 0 0 1 0 1 0 0 1 1 1 1 0 1 1 0 0 1 1 0 1 0 0 1 0 0 1 1 0 1 0 0 0 1 1 0 0 1 1 0 0 0 0 1 1 0 0 0 1 1 1 0 1 1 1 0 1 1 0 0 0 0 1 0 0 1 1 1 0 0 0 0 1 1 0 1 1 0 1 0 1 0 0 0 0 0 0 0 0 0 0 0 1 0 0 0 0 0 1 1 0 0 1 0 0 0 0 1 0 1 1 1 0 1 0 1 0 1 1 1 0 0 0 0 1 1 0 1 0 0 1 1 1 1 0 0 0 0 1 1 0 1 1 0 0 1 0 0 1 0 1 0 1 0 1 1 1 1 0 1 0 0 0 1 1 1 0 1 0 1 1 0 1 0 0 0 0 0 0 1 1 1 1 0 0 1 1 0 1 0 1 1 1 1 0 0 1 0 0 1 1 0 0 1 1 0 0 0 1 1 0 1 1 0 0 0 0 0 1 0 0 0 1 0 1 1 0 1 0 0 0 0 1 1 0 0 1 0 1 0 1 0 1 1 1 1 0 1 0 1 1 1 1 0 1 1 1 1 1 1 1 0 1 0 0 0 1 0 1 0 1 0 0 1 0 0 0 1 1 0 1 0 1 1 1 1 0 0 0 0 1 1 1 0 1 1 1 1 1 0 0 1 1 1 0 1 1 0 0 0 1 1 1 0 0 1 0 1 0 1 1 1 0 0 0 0 0 0 0 1 1 1 0 0 1 0 0 1 0 1 1 0 0 0 0 1 0 0 0 0 0 1 0 1 1 0 1 0 1 0 1 0 0 0 1 1 1 1 0 0 1 0 1 0 0 0 0 1 1 0 1 1 0 1 0 1 0 1 0 1 1 1 1 0 0 0 0 0 0 0 0 0 1 0 0 1 0 0 0 1 0 1 1 1 0 1 0 1 0 1 1 0 1 0 1 1 0 0 1 0 1 0 1 1 1 0 1 1 0 1 1 1 1 1 1 0 1 0 1 1 1 1 1 0 1 0 0 1 0 1 1 0 1 1 1 1 1 1 0 1 1 1 0 0 0 0 1 0 0 0 0 1 0 1 0 0 1 0 1 0 1 1 1 0 0 0 0 1 1 1 1 0 0 1 0 1 1 0 1 0 1 0 0 1 0 1 0 0 0 0 1 1 1 0 1 0 0 1 1 0 1 1 0 0 1 1 0 0 0 0 0 1 0 1 1 1 0 0 0 0 0 1 0 0 1 1 1 1 1 1 1 0 0 0 1 1 1 1 1 1 0 0 1 1 1 0 1 0 1 1 1 1 0 0 1 1 0 1 1 0 0 1 1 0 1 1 1 1 0 0 0 1 1 0 1 1 1 1 1 1 1 0 0 1 1 1 1 1 1 1 0 1 1 1 1 0 0 0 1 0 0 0 1 1 1 0 0 1 0 1 1 0 1 1 0 1 0 1 0 1 1 1 0 0 1 1 1 1 1 0 1 1 1 1 1 1 0 0 1 1 0 0 0 1 1 0 0 0 1 0 1 1 0 0 1 0 0 0 0 0 0 0 1 0 0 0 1 0 1 0 0 0 1 0 0 1 1 0 0 1 0 0 1 1 0 0 1 0 0 0 1 0 1 1 0 1 0 0 1 0 0 1 0 1 1 0 1 1 0 0 0 0 0 1 0 0 0 1 0 0 1 0 0 1 1 1 1 1 0 0 0 1 1 0 0 1 1 1 0 0 0 1 0 0 1 0 1 0 1 1 0 0 1 1 0 0 1 1 1 0 1 0 1 0 0 1 0 0 1 1 1 1 0 1 0 0 1 1 0 0 1 0 1 0 1 1 0 0 0 0 1 0 1 1 0 1 0 1 1 0 0 0 1 0 0 0 0 0 1 0 0 0 1 1 1 0 0 1 1 0 0 1 1 0 1 1 1 1 1 1 1 1 1 0 1 0 1 0 1 1 0 1 0 0 0 1 0 1 1 0 1 0 1 0 0 1 1 1 0 0 0 0 0 0 0 0 1 1 0 1 0 0 1 0 0 0 1 0 1 0 0 1 0 0 1 0 0 1 1 0 0 0 1 0 1 1 0 1 1 1 1 1 1 1 0 0 1 0 1 0 0 1 0 1 1 0 1 1 1 1 1 0 0 0 0 1 1 0 1 0 1 0 1 0 0 1 1 0 0 0 0 0 0 1 1 1 1 1 1 0 0 1 0 0 1 0 1 1 0 1 0 0 0 1 1 1 0 1 1 0 1 0 1 1 0 0 1 0 1 0 0 0
120 1 1 1 0 1 0 1 1 1 1 0 1 0 1 1 1 0 0 1 1 0 1 1 1 0 1 0 0 1 1 0 0 0 1 1 0 1 1 0 0 1 1 1 1 0 1 0 1 0 1 0 0 0 1 1 1 1 1 0 1 1 1 0 0 0 1 1 1 0 1 1 0 1 0 1 0 0 1 1 1 1 0 1 1 1 1 1 0 1 1 1 1 1 1 1 1 1 0 1 1 1 1 1 0 1 0 0 1 1 0 1 0 0 1 0 1 1 0 0 1 1 1 0 1 0 0 1 1 1 0 0 0 0 1 1 1 0 0 1 1 1 1 1 1 1 0 1 1 1 1 0 1 1 0 0 1 0 1 0 1 1 0 1 1 1 1 0 1 1 0 1 1 1 1 0 1 1 0 1 1 1 0 1 0 1 1 1 0 0 1 1 1 1 1 0 1 1 0 1 1 0 1 1 0 0 0 1 1 1 0 1 1 0 1 0 0 1 1 1 1 0 0 1 1 1 0 1 1 1 0 1 0 1 1 1 0 1 0 1 0 1 0 1 0 0 1 1 1 1 1 1 1 1 1 1 1 0 1 0 1 1 1 1 1 1 1 1 1 1 0 1 1 0 0 1 0 1 1 1 1 0 0 1 0 1 0 0 1 1 1 0 0 0 1 1 1 1 0 1 1 1 1 0 0 0 1 0 1 0 1 0 1 1 0 1 0 1 1 1 1 0 1 1 1 1 1 1 0 1 1 1 1 1 1 1 0 1 1 0 1 1 0 1 1 1 1 0 1 1 0 1 1 1 0 1 0 0 1 0 0 1 1 0 1 1 1 0 1 1 0 0 1 1 0 0 1 0 1 1 1 0 1 1 1 1 0 1 1 1 0 1 1 0 0 0 1 1 1 0 1 1 1 0 0 1 0 1 1 0 1 1 0 1 1 1 0 0 0 1 0 0 0 1 0 0 0 1 0 0 0 1 0 1 1 0 1 1 0 0 0 0 1 0 1 1 1 1 1 0 1 1 1 0 1 0 0 0 0 1 1 0 1 1 1 1 1 1 1 0 0 0 0 1 1 0 1 1 0 0 1 1 0 1 1 1 0 1 1 1 1 1 1 0 1 0 1 0 1 1 1 0 1 0 1 1 0 1 1 1 1 0 1 1 1 1 1 1 1 1 1 1 0 1 1 1 1 1 1 0 1 1 1 1 1 1 0 1 1 1 0 1 1 1 1 0 1 1 0 1 1 1 0 1 1 1 0 1 1 1 1 0 1 0 1 1 0 1 1 0 1 1 1 1 0 1 0 1 1 1 1 0 1 1 1 1 1 1 0 1 1 1 1 1 1 1 0 1 0 1 0 1 0 1 0 1 0 0 1 0 1 1 1 1 1 1 0 1 1 1 1 0 0 0 0 1 1 1 0 1 1 1 1 1 0 1 1 1 1 0 1 1 0 1 0 1 1 1 0 0 1 0 1 0 1 1 1 1 1 0 0 1 1 0 1 1 1 0 0 1 0 1 1 0 1 1 1 0 0 0 1 0 0 1 0 0 1 1 1 1 1 1 0 1 0 1 1 0 0 1 1 1 1 0 0 1 1 1 1 1 0 0 1 1 0 1 1 0 1 0 1 0 1 1 1 1 1 1 0 0 0 0 0 1 1 0 0 1 0 0 1 0 1 0 1 1 1 1 1 1 1 0 1 0 1 1 0 1 0 1 1 0 0 1 1 1 0 1 1 1 0 1 1 1 1 1 1 1 1 1 0 1 1 1 1 1 1 1 1 1 1 0 1 0 1 1 0 1 1 1 1 1 1 1 1 1 1 1 0 0 1 1 1 0 0 0 1 1 1 0 1 1 0 1 1 1 1 1 0 0 0 0 1 1 1 1 1 1 1 0 1 1 0 1 0 1 0 0 1 1 1 1 0 0 0 1 1 1 0 1 0 0 1 1 0 1 1 1 1 1 1 0 0 1 0 1 1 0 1 1 1 0 0 0 0 1 1 1 0 1 1 1 1 1 1 1 0 0 0 1 1 1 1 1 1 1 0 1 1 1 0 1 0 1 1 1 1 0 0 1 1 0 1 1 0 0 1 1 1 1 1 1 1 0 0 1 1 1 0 1 1 1 1 1 1 1 0 0 1 1 1 1 1 1 1 1 1 1 1 1 0 1 1 1 1 1 0 1 1 1 0 0 1 0 1 1 0 1 1 0 1 0 1 0 1 1 1 0 1 1 1 1 1 1 1 1 1 1 1 1 1 0 0 1 1 0 0 0 1 1 1 0 1 1 0 1 1 1 0 1 1 1 1 0 0 0 1 1 0 0 1 1 1 1 0 1 1 1 0 0 1 1 0 1 1 0 0 1 1 0 0 1 0 1 0 1 1 1 1 0 1 1 0 1 0 1 1 0 1 1 0 1 1 0 1 1 0 0 1 0 0 0 1 0 0 1 0 1 1 1 1 1 1 0 1 1 1 1 0 0 1 1 1 1 1 0 1 0 0 1 0 1 0 1 1 0 1 1 1 0 0 1 1 1 1 1 1 1 1 0 1 1 0 1 1 1 1 0 1 0 1 1 1 0 0 1 0 1 1 1 1 0 0 0 0 1 1 1 1 0 1 1 1 1 0 0 0 1 1 0 0 0 0 1 0 1 1 1 1 1 0 0 1 1 0 0 1 1 0 1 1 1 1 1 1 1 1 1 0 1 0 1 1 1 1 0 1 0 0 1 1 0 1 1 0 1 0 1 0 0 1 1 1 1 1 1 0 1 0 0 0 1 1 1 1 1 0 1 0 0 0 1 0 1 0 0 1 0 0 1 1 0 1 1 0 0 1 1 0 1 1 0 1 1 1 1 1 1 1 1 0 1 0 1 1 0 1 1 1 1 0 1 1 1 1 1 0 0 0 0 1 1 0 1 0 1 1 1 0 0 1 1 0 0 1 0 0 0 1 1 1 1 1 1 0 0 1 0 1 1 0 1 1 0 1 1 1 0 1 1 1 0 1 1 0 1 0 1 1 1 0 1 0 1 1 0 0
121 1 1 1 0 1 0 1 1 0 1 0 1 0 1 0 1 0 0 1 1 0 1 0 1 0 0 0 0 0 1 0 0 1 0 1 0 1 1 0 0 1 1 1 0 0 1 0 1 0 1 0 0 0 0 0 0 0 0 0 1 1 0 0 0 0 1 1 0 0 1 1 0 1 0 0 0 0 0 1 0 1 0 1 1 0 1 1 0 1 1 0 1 1 1 1 1 1 0 1 1 0 1 0 0 1 0 0 1 1 0 1 0 0 1 0 1 1 0 0 0 1 1 0 1 0 0 1 0 1 0 0 0 0 1 1 1 0 0 1 1 1 1 1 1 1 0 1 1 1 1 0 1 1 0 0 1 0 1 0 1 1 0 1 1 1 1 0 0 1 0 1 1 1 1 0 1 0 0 1 1 1 0 1 0 0 1 1 0 0 1 1 1 1 1 0 1 0 0 1 1 0 1 1 0 0 0 0 1 1 0 1 1 0 1 0 0 1 1 1 0 0 0 1 1 1 0 1 1 1 0 1 0 1 1 0 0 1 0 1 0 0 0 1 0 0 0 1 0 1 1 1 0 1 1 0 1 0 1 0 0 1 0 1 1 0 1 0 1 1 0 1 1 0 0 1 0 1 1 1 1 0 0 0 0 0 0 0 0 1 1 0 0 0 1 1 1 1 0 1 1 1 1 0 0 0 1 0 1 0 1 0 1 1 0 1 0 1 1 1 0 0 1 0 1 1 1 0 0 1 1 1 1 0 1 1 0 0 1 0 1 0 0 1 1 1 1 0 1 1 0 0 1 1 0 1 0 0 1 0 0 1 1 0 1 0 0 0 1 1 0 0 1 1 0 0 0 0 1 1 0 0 0 1 1 1 0 1 1 1 0 1 1 0 0 0 0 1 0 0 1 1 1 0 0 0 0 1 1 0 1 1 0 1 0 1 0 0 0 0 0 0 0 0 0 0 0 1 0 0 0 0 0 1 1 0 0 1 0 0 0 0 1 0 1 1 1 0 1 0 1 0 1 0 1 0 0 0 0 1 1 0 1 0 0 1 1 1 1 0 0 0 0 1 1 0 1 1 0 0 1 0 0 1 0 1 0 1 0 1 1 1 1 0 1 0 0 0 1 1 1 0 1 0 1 1 0 1 0 0 0 0 0 0 1 1 1 1 0 0 1 1 0 1 0 1 1 1 1 0 0 1 0 0 1 1 0 0 1 1 0 0 0 1 1 0 1 1 0 0 0 0 0 1 0 0 0 1 0 1 1 0 1 0 0 0 0 1 1 0 0 1 0 1 0 1 0 1 1 1 1 0 1 0 1 1 1 1 0 1 1 1 1 1 1 1 0 1 0 0 0 1 0 1 0 1 0 0 1 0 0 0 1 1 0 1 0 1 1 1 1 0 0 0 0 1 1 1 0 1 1 1 1 1 0 0 1 1 1 0 1 1 0 0 0 1 1 1 0 0 1 0 1 0 1 1 1 0 0 0 0 0 0 0 1 1 1 0 0 1 0 0 1 0 1 1 0 0 0 0 1 0 0 0 0 0 1 0 1 1 0 1 0 1 0 1 0 0 0 1 1 1 1 0 0 1 0 1 0 0 0 0 1 1 0 1 1 0 1 0 1 0 1 0 1 1 1 1 0 0 0 0 0 0 0 0 0 1 0 0 1 0 0 0 1 0 1 1 1 0 1 0 1 0 1 1 0 1 0 1 1 0 0 1 0 1 0 1 1 1 0 1 1 0 1 1 1 1 1 1 0 1 0 1 1 1 1 1 0 1 0 0 1 0 1 1 0 1 1 1 1 1 1 0 1 1 1 0 0 0 0 1 0 0 0 0 1 0 1 0 0 1 0 1 0 1 1 1 0 0 0 0 1 1 1 1 0 0 1 0 1 1 0 1 0 1 0 0 1 0 1 0 0 0 0 1 1 1 0 1 0 0 1 1 0 1 1 0 0 1 1 0 0 0 0 0 1 0 1 1 1 0 0 0 0 0 1 0 0 1 1 1 1 1 1 1 0 0 0 1 1 1 1 1 1 0 0 1 1 1 0 1 0 1 1 1 1 0 0 1 1 0 1 1 0 0 1 1 0 1 1 1 1 0 0 0 1 1 0 1 1 1 1 1 1 1 0 0 1 1 1 1 1 1 1 0 1 1 1 1 0 0 0 1 0 0 0 1 1 1 0 0 1 0 1 1 0 1 1 0 1 0 1 0 1 1 1 0 0 1 1 1 1 1 0 1 1 1 1 1 1 0 0 1 1 0 0 0 1 1 0 0 0 1 0 1 1 0 0 1 0 0 0 0 0 0 0 1 0 0 0 1 0 1 0 0 0 1 0 0 1 1 0 0 1 0 0 1 1 0 0 1 0 0 0 1 0 1 1 0 1 0 0 1 0 0 1 0 1 1 0 1 1 0 0 0 0 0 1 0 0 0 1 0 0 1 0 0 1 1 1 1 1 0 0 0 1 1 0 0 1 1 1 0 0 0 1 0 0 1 0 1 0 1 1 0 0 1 1 0 0 1 1 1 0 1 0 1 0 0 1 0 0 1 1 1 1 0 1 0 0 1 1 0 0 1 0 1 0 1 1 0 0 0 0 1 0 1 1 0 1 0 1 1 0 0 0 1 0 0 0 0 0 1 0 0 0 1 1 1 0 0 1 1 0 0 1 1 0 1 1 1 1 1 1 1 1 1 0 1 0 1 0 1 1 0 1 0 0 0 1 0 1 1 0 1 0 1 0 0 1 1 1 0 0 0 0 0 0 0 0 1 1 0 1 0 0 1 0 0 0 1 0 1 0 0 1 0 0 1 0 0 1 1 0 0 0 1 0 1 1 0 1 1 1 1 1 1 1 0 0 1 0 1 1 0 1 0 1 1 0 1 1 1 1 1 0 0 0 0 1 1 0 1 0 1 0 1 0 0 1 1 0 0 0 0 0 0 1 1 1 1 1 1 0 0 1 0 0 1 0 1 1 0 1 0 0 0 1 1 1 0 1 1 0 1 0 1 1 0 0 1 0 1 0 0 0
122 1 1 1 0 1 0 1 1 1 1 0 1 0 1 1 1 0 0 1 1 0 1 1 1 0 1 0 0 1 1 0 0 0 1 1 0 1 1 0 0 1 1 1 1 0 1 0 1 0 1 0 0 0 1 1 1 1 1 0 1 1 1 0 0 0 1 1 1 0 1 1 0 1 0 1 0 0 1 1 1 1 0 1 1 1 1 1 0 1 1 1 1 1 1 1 1 1 0 1 1 1 1 1 0 1 0 0 1 1 0 1 0 0 1 0 1 1 0 0 1 1 1 0 1 0 0 1 1 1 0 0 0 0 1 1 1 0 0 1 1 1 1 1 1 1 0 1 1 1 1 0 1 1 0 0 1 0 1 0 1 1 0 1 1 1 1 0 1 1 0 1 1 1 1 0 1 1 0 1 1 1 0 1 0 1 1 1 0 0 1 1 1 1 1 0 1 1 0 1 1 0 1 1 0 0 0 1 1 1 0 1 1 0 1 0 0 1 1 1 1 0 0 1 1 1 0 1 1 1 0 1 0 1 1 1 0 1 0 1 0 1 0 1 0 0 1 1 1 1 1 1 1 1 1 1 1 0 1 0 1 1 1 1 1 1 1 1 1 1 0 1 1 0 0 1 0 1 1 1 1 0 0 1 0 1 0 0 1 1 1 0 0 0 1 1 1 1 0 1 1 1 1 0 0 0 1 0 1 0 1 0 1 1 0 1 0 1 1 1 1 0 1 1 1 1 1 1 0 1 1 1 1 1 1 1 0 1 1 0 1 1 0 1 1 1 1 0 1 1 0 1 1 1 0 1 0 0 1 0 0 1 1 0 1 1 1 0 1 1 0 0 1 1 0 0 1 0 1 1 1 0 1 1 1 1 0 1 1 1 0 1 1 0 0 0 1 1 1 0 1 1 1 0 0 1 0 1 1 0 1 1 0 1 1 1 0 0 0 1 0 0 0 1 0 0 0 1 0 0 0 1 0 1 1 0 1 1 0 0 0 0 1 0 1 1 1 1 1 0 1 1 1 0 1 0 0 0 0 1 1 0 1 1 1 1 1 1 1 0 0 0 0 1 1 0 1 1 0 0 1 1 0 1 1 1 0 1 1 1 1 1 1 0 1 0 1 0 1 1 1 0 1 0 1 1 0 1 1 1 1 0 1 1 1 1 1 1 1 1 1 1 0 1 1 1 1 1 1 0 1 1 1 1 1 1 0 1 1 1 0 1 1 1 1 0 1 1 0 1 1 1 0 1 1 1 0 1 1 1 1 0 1 0 1 1 0 1 1 0 1 1 1 1 0 1 0 1 1 1 1 0 1 1 1 1 1 1 0 1 1 1 1 1 1 1 0 1 0 1 0 1 0 1 0 1 0 0 1 0 1 1 1 1 1 1 0 1 1 1 1 0 0 0 0 1 1 1 0 1 1 1 1 1 0 1 1 1 1 0 1 1 0 1 0 1 1 1 0 0 1 0 1 0 1 1 1 1 1 0 0 1 1 0 1 1 1 0 0 1 0 1 1 0 1 1 1 0 0 0 1 0 0 1 0 0 1 1 1 1 1 1 0 1 0 1 1 0 0 1 1 1 1 0 0 1 1 1 1 1 0 0 1 1 0 1 1 0 1 0 1 0 1 1 1 1 1 1 0 0 0 0 0 1 1 0 0 1 0 0 1 0 1 0 1 1 1 1 1 1 1 0 1 0 1 1 0 1 0 1 1 0 0 1 1 1 0 1 1 1 0 1 1 1 1 1 1 1 1 1 0 1 1 1 1 1 1 1 1 1 1 0 1 0 1 1 0 1 1 1 1 1 1 1 1 1 1 1 0 0 1 1 1 0 0 0 1 1 1 0 1 1 0 1 1 1 1 1 0 0 0 0 1 1 1 1 1 1 1 0 1 1 0 1 0 1 0 0 1 1 1 1 0 0 0 1 1 1 0 1 0 0 1 1 0 1 1 1 1 1 1 0 0 1 0 1 1 0 1 1 1 0 0 0 0 1 1 1 0 1 1 1 1 1 1 1 0 0 0 1 1 1 1 1 1 1 0 1 1 1 0 1 0 1 1 1 1 0 0 1 1 0 1 1 0 0 1 1 1 1 1 1 1 0 0 1 1 1 0 1 1 1 1 1 1 1 0 0 1 1 1 1 1 1 1 1 1 1 1 1 0 1 1 1 1 1 0 1 1 1 0 0 1 0 1 1 0 1 1 0 1 0 1 0 1 1 1 0 1 1 1 1 1 1 1 1 1 1 1 1 1 0 0 1 1 0 0 0 1 1 1 0 1 1 0 1 1 1 0 1 1 1 1 0 0 0 1 1 0 0 1 1 1 1 0 1 1 1 0 0 1 1 0 1 1 0 0 1 1 0 0 1 0 1 0 1 1 1 1 0 1 1 0 1 0 1 1 0 1 1 0 1 1 0 1 1 0 0 1 0 0 0 1 0 0 1 0 1 1 1 1 1 1 0 1 1 1 1 0 0 1 1 1 1 1 0 1 0 0 1 0 1 0 1 1 0 1 1 1 0 0 1 1 1 1 1 1 1 1 0 1 1 0 1 1 1 1 0 1 0 1 1 1 0 0 1 0 1 1 1 1 0 0 0 0 1 1 1 1 0 1 1 1 1 0 0 0 1 1 0 0 0 0 1 0 1 1 1 1 1 0 0 1 1 0 0 1 1 0 1 1 1 1 1 1 1 1 1 0 1 0 1 1 1 1 0 1 0 0 1 1 0 1 1 0 1 0 1 0 0 1 1 1 1 1 1 0 1 0 0 0 1 1 1 1 1 0 1 0 0 0 1 0 1 0 0 1 0 0 1 1 0 1 1 0 0 1 1 0 1 1 0 1 1 1 1 1 1 1 1 0 1 0 1 1 0 1 1 1 1 0 1 1 1 1 1 0 0 0 0 1 1 0 1 0 1 1 1 0 0 1 1 0 0 1 0 0 0 1 1 1 1 1 1 0 0 1 0 1 1 0 1 1 0 1 1 1 0 1 1 1 0 1 1 0 1 0 1 1 1 0 1 0 1 1 0 0
123 1 1 1 0 1 0 1 1 0 1 0 1 0 1 0 1 0 0 1 1 0 1 0 1 0 0 0 0 0 1 0 0 1 0 1 0 1 1 0 0 1 1 1 0 0 1 0 1 0 1 0 0 0 0 0 0 0 0 0 1 1 0 0 0 0 1 1 0 0 1 1 0 1 0 0 0 0 0 1 0 1 0 1 1 0 1 1 0 1 1 0 1 1 1 1 1 1 0 1 1 0 1 0 0 1 0 0 1 1 0 1 0 0 1 0 1 1 0 0 0 1 1 0 1 0 0 1 0 1 0 0 0 0 1 1 1 0 0 1 1 1 1 1 1 1 0 1 1 1 1 0 1 1 0 0 1 0 1 0 1 1 0 1 1 1 1 0 0 1 0 1 1 1 1 0 1 0 0 1 1 1 0 1 0 0 1 1 0 0 1 1 1 1 1 0 1 0 0 1 1 0 1 1 0 0 0 0 1 1 0 1 1 0 1 0 0 1 1 1 0 0 0 1 1 1 0 1 1 1 0 1 0 1 1 0 0 1 0 1 0 0 0 1 0 0 0 1 0 1 1 1 0 1 1 0 1 0 1 0 0 1 0 1 1 0 1 0 1 1 0 1 1 0 0 1 0 1 1 1 1 0 0 0 0 0 0 0 0 1 1 0 0 0 1 1 1 1 0 1 1 1 1 0 0 0 1 0 1 0 1 0 1 1 0 1 0 1 1 1 0 0 1 0 1 1 1 0 0 1 1 1 1 0 1 1 0 0 1 0 1 0 0 1 1 1 1 0 1 1 0 0 1 1 0 1 0 0 1 0 0 1 1 0 1 0 0 0 1 1 0 0 1 1 0 0 0 0 1 1 0 0 0 1 1 1 0 1 1 1 0 1 1 0 0 0 0 1 0 0 1 1 1 0 0 0 0 1 1 0 1 1 0 1 0 1 0 0 0 0 0 0 0 0 0 0 0 0 0 0 0 0 0 1 1 0 0 1 0 0 0 0 1 0 1 1 1 0 1 0 1 0 1 0 1 0 0 0 0 1 1 0 1 0 0 1 1 1 1 0 0 0 0 1 1 0 1 1 0 0 1 0 0 1 0 1 0 1 0 1 1 1 1 0 1 0 0 0 1 1 1 0 1 0 1 1 0 1 0 0 0 0 0 0 1 1 1 1 0 0 1 1 0 1 0 1 1 1 1 0 0 1 0 0 1 1 0 0 1 1 0 0 0 1 1 0 1 1 0 0 0 0 0 1 0 0 0 1 0 1 1 0 1 0 0 0 0 1 1 0 0 1 0 1 0 1 0 1 1 1 1 0 1 0 1 1 1 1 0 1 1 1 1 1 1 1 0 1 0 0 0 1 0 1 0 1 0 0 1 0 0 0 1 1 0 1 0 1 1 1 1 0 0 0 0 1 1 1 0 1 1 1 1 1 0 0 1 1 1 0 1 1 0 0 0 1 1 1 0 0 1 0 1 0 1 1 1 0 0 0 0 0 0 0 1 1 1 0 0 1 0 0 1 0 1 1 0 0 0 0 1 0 0 0 0 0 1 0 1 1 0 1 0 1 0 1 0 0 0 1 1 1 1 0 0 1 0 1 0 0 0 0 1 1 0 1 1 0 1 0 1 0 1 0 1 1 1 1 0 0 0 0 0 0 0 0 0 1 0 0 1 0 0 0 1 0 1 1 1 0 1 0 1 0 1 1 0 1 0 1 1 0 0 1 0 1 0 1 1 1 0 1 1 0 1 1 1 1 1 1 0 1 0 1 1 1 1 1 0 1 0 0 1 0 1 1 0 1 1 1 1 1 1 0 1 1 1 0 0 0 0 1 0 0 0 0 1 0 1 0 0 1 0 1 0 1 1 1 0 0 0 0 1 1 1 1 0 0 1 0 1 1 0 1 0 1 0 0 1 0 1 0 0 0 0 1 1 1 0 1 0 0 1 1 0 1 1 0 0 1 1 0 0 0 0 0 1 0 1 1 1 0 0 0 0 0 1 0 0 1 1 1 1 1 1 1 0 0 0 1 1 1 1 1 1 0 0 1 1 1 0 1 0 1 1 1 1 0 0 1 1 0 1 1 0 0 1 1 0 1 1 1 1 0 0 0 1 1 0 1 1 1 1 1 1 1 0 0 1 1 1 1 1 1 1 0 1 1 1 1 0 0 0 1 0 0 0 1 1 1 0 0 1 0 1 1 0 1 1 0 1 0 1 0 1 1 1 0 0 1 1 1 1 1 0 1 1 1 1 1 1 0 0 1 1 0 0 0 1 1 0 0 0 1 0 1 1 0 0 1 0 0 0 0 0 0 0 1 0 0 0 1 0 1 0 0 0 1 0 0 1 1 0 0 1 0 0 1 1 0 0 1 0 0 0 1 0 1 1 0 1 0 0 1 0 0 1 0 1 1 0 1 0 0 0 0 0 0 1 0 0 0 1 0 0 1 0 0 1 1 1 1 1 0 0 0 1 1 0 0 1 1 1 0 0 0 1 0 0 1 0 1 0 1 1 0 0 1 1 0 0 1 1 1 0 1 0 1 0 0 1 0 0 1 1 1 1 0 1 0 0 1 1 0 0 1 0 1 0 1 1 0 0 0 0 1 0 1 1 0 1 0 1 1 0 0 0 1 0 0 0 0 0 1 0 0 0 1 1 1 0 0 1 1 0 0 1 1 0 1 1 1 1 1 1 1 1 1 0 1 0 1 0 1 1 0 1 0 0 0 1 0 1 1 0 1 0 1 0 0 1 1 1 0 0 0 0 0 0 0 0 1 1 0 1 0 0 1 0 0 0 1 0 1 0 0 1 0 0 1 0 0 1 1 0 0 0 1 0 1 1 0 1 1 1 1 1 1 1 0 0 1 0 1 1 0 1 0 1 1 0 1 1 1 1 1 0 0 0 0 1 1 0 1 0 1 0 1 0 0 1 1 0 0 0 0 0 0 1 1 1 1 1 1 0 0 1 0 0 1 0 1 1 0 1 0 0 0 1 1 1 0 1 1 0 1 0 1 1 0 0 1 0 1 0 0 0
124 1 1 1 0 1 0 1 1 1 1 0 1 0 1 1 1 0 0 1 1 0 1 1 1 0 1 0 0 1 1 0 0 1 0 1 0 1 1 0 0 1 1 1 1 0 1 0 1 0 1 0 0 0 1 1 1 1 1 0 1 1 1 0 0 0 1 1 1 0 1 1 0 1 0 1 0 0 1 1 1 1 0 1 1 1 1 1 0 1 1 1 1 1 1 1 1 1 0 1 1 1 1 1 0 1 0 0 1 1 0 1 0 0 1 0 1 1 0 0 1 1 1 0 1 0 0 1 1 1 0 0 0 0 1 1 1 0 0 1 1 1 1 1 1 1 0 1 1 1 1 0 1 1 0 0 1 0 1 0 1 1 0 1 1 1 1 0 1 1 0 1 1 1 1 0 1 1 0 1 1 1 0 1 0 1 1 1 0 0 1 1 1 1 1 0 1 1 0 1 1 0 1 1 0 0 0 1 1 1 0 1 1 0 1 0 0 1 1 1 1 0 0 1 1 1 0 1 1 1 0 1 0 1 1 1 0 1 0 1 0 1 0 1 0 0 1 1 1 1 1 1 1 1 1 1 1 0 1 0 1 1 1 1 1 1 1 1 1 1 0 1 1 0 0 1 0 1 1 1 1 0 0 1 0 1 0 0 1 1 1 0 0 0 1 1 1 1 0 1 1 1 1 0 0 0 1 0 1 0 1 0 1 1 0 1 0 1 1 1 1 0 1 1 1 1 1 1 0 1 1 1 1 1 1 1 0 1 1 0 1 1 0 1 1 1 1 0 1 1 0 1 1 1 0 1 0 0 1 0 0 1 1 0 1 1 1 0 1 1 0 0 1 1 0 0 1 0 1 1 1 0 1 1 1 1 0 1 1 1 0 1 1 0 0 0 1 1 1 0 1 1 1 0 0 1 0 1 1 0 1 1 0 1 1 1 0 0 0 1 0 0 0 1 0 0 0 1 0 0 0 1 0 1 1 0 1 1 0 0 0 0 1 0 1 1 1 1 1 0 1 1 1 0 1 0 0 0 0 1 1 0 1 1 1 1 1 1 1 0 0 0 0 1 1 0 1 1 0 0 1 1 0 1 1 1 0 1 1 1 1 1 1 0 1 0 1 0 1 1 1 0 1 0 1 1 0 1 1 1 1 0 1 1 1 1 1 1 1 1 1 1 0 1 1 1 1 1 1 0 1 1 1 1 1 1 0 1 1 1 0 1 1 1 1 0 1 1 0 1 1 1 0 1 1 1 0 1 1 1 1 0 1 0 1 1 0 1 1 0 1 1 1 1 0 1 0 1 1 1 1 0 1 1 1 1 1 1 0 1 1 1 1 1 1 1 0 1 0 1 0 1 0 1 0 1 0 0 1 0 1 1 1 1 1 1 0 1 1 1 1 0 0 0 0 1 1 1 0 1 1 1 1 1 0 1 1 1 1 0 1 1 0 1 0 1 1 1 0 0 1 0 1 0 1 1 1 1 1 0 0 1 1 0 1 1 1 0 0 1 0 1 1 0 1 1 1 0 0 0 1 0 0 1 0 0 1 1 1 1 1 1 0 1 0 1 1 0 0 1 1 1 1 0 0 1 1 1 1 1 0 0 1 1 0 1 1 0 1 0 1 0 1 1 1 1 1 1 0 0 0 0 0 1 1 0 0 1 0 0 1 0 1 0 1 1 1 1 1 1 1 0 1 0 1 1 0 1 0 1 1 0 0 1 1 1 0 1 1 1 0 1 1 1 1 1 1 1 1 1 0 1 1 1 1 1 1 1 1 1 1 0 1 0 1 1 0 1 1 1 1 1 1 1 1 1 1 1 0 0 1 1 1 0 0 0 1 1 1 0 1 1 0 1 1 1 1 1 0 0 0 0 1 1 1 1 1 1 1 0 1 1 0 1 0 1 0 0 1 1 1 1 0 0 0 1 1 1 0 1 0 0 1 1 0 1 1 1 1 1 1 0 0 1 0 1 1 0 1 1 1 0 0 0 0 1 1 1 0 1 1 1 1 1 1 1 0 0 0 1 1 1 1 1 1 1 0 1 1 1 0 1 0 1 1 1 1 0 0 1 1 0 1 1 0 0 1 1 1 1 1 1 1 0 0 1 1 1 0 1 1 1 1 1 1 1 0 0 1 1 1 1 1 1 1 1 1 1 1 1 0 1 1 1 1 1 0 1 1 1 0 0 1 0 1 1 0 1 1 0 1 0 1 0 1 1 1 0 1 1 1 1 1 1 1 1 1 1 1 1 1 0 0 1 1 0 0 0 1 1 1 0 1 1 0 1 1 1 0 1 1 1 1 0 0 0 1 1 0 0 1 1 1 1 0 1 1 1 0 0 1 1 0 1 1 0 0 1 1 0 0 1 0 1 0 1 1 1 1 0 1 1 0 1 0 1 1 0 1 1 0 1 1 0 1 1 0 0 1 0 0 0 1 0 0 1 0 1 1 1 1 1 1 0 1 1 1 1 0 0 1 1 1 1 1 0 1 0 0 1 0 1 0 1 1 0 1 1 1 0 0 1 1 1 1 1 1 1 1 0 1 1 0 1 1 1 1 0 1 0 1 1 1 0 0 1 0 1 1 1 1 0 0 0 0 1 1 1 1 0 1 1 1 1 0 0 0 1 1 0 0 0 0 1 0 1 1 1 1 1 0 0 1 1 0 0 1 1 0 1 1 1 1 1 1 1 1 1 0 1 0 1 1 1 1 0 1 0 0 1 1 0 1 1 0 1 0 1 0 0 1 1 1 1 1 1 0 1 0 0 0 1 1 1 1 1 0 1 0 0 0 1 0 1 0 0 1 0 0 1 1 0 1 1 0 0 1 1 0 1 1 0 1 1 1 1 1 1 1 1 0 1 0 1 1 0 1 1 1 1 0 1 1 1 1 1 0 0 0 0 1 1 0 1 0 1 1 1 0 0 1 1 0 0 1 0 0 0 1 1 1 1 1 1 0 0 1 0 1 1 0 1 1 0 1 1 1 0 1 1 1 0 1 1 0 1 0 1 1 1 0 1 0 1 1 0 0
125 0 0 0 1 0 1 0 0 1 0 1 0 1 0 1 0 1 1 0 0 1 0 1 0 1 1 1 1 1 0 1 1 1 0 0 1 0 0 1 1 0 0 0 1 1 0 1 0 1 0 1 1 1 1 1 1 1 1 1 0 0 1 1 1 1 0 0 1 1 0 0 1 0 1 1 1 1 1 0 1 0 1 0 0 1 0 0 1 0 0 1 0 0 0 0 0 0 1 0 0 1 0 1 1 0 1 1 0 0 1 0 1 1 0 1 0 0 1 1 1 0 0 1 0 1 1 0 1 0 1 1 1 1 0 0 0 1 1 0 0 0 0 0 0 0 1 0 0 0 0 1 0 0 1 1 0 1 0 1 0 0 1 0 0 0 0 1 1 0 1 0 0 0 0 1 0 1 1 0 0 0 1 0 1 1 0 0 1 1 0 0 0 0 0 1 0 1 1 0 0 1 0 0 1 1 1 1 0 0 1 0 0 1 0 1 1 0 0 0 1 1 1 0 0 0 1 0 0 0 1 0 1 0 0 1 1 0 1 0 1 1 1 0 1 1 1 0 1 0 0 0 1 0 0 1 0 1 0 1 1 0 1 0 0 1 0 1 0 0 1 0 0 1 1 0 1 0 0 0 0 1 1 1 1 1 1 1 1 0 0 1 1 1 0 0 0 0 1 0 0 0 0 1 1 1 0 1 0 1 0 1 0 0 1 0 1 0 0 0 1 1 0 1 0 0 0 1 1 0 0 0 0 1 0 0 1 1 0 1 0 1 1 0 0 0 0 1 0 0 1 1 0 0 1 0 1 1 0 1 1 0 0 1 0 1 1 1 0 0 1 1 0 0 1 1 1 1 0 0 1 1 1 0 0 0 1 0 0 0 1 0 0 1 1 1 1 0 1 1 0 0 0 1 1 1 1 0 0 1 0 0 1 0 1 0 1 1 1 1 1 1 1 1 1 1 1 0 1 1 1 1 1 0 0 1 1 0 1 1 1 1 0 1 0 0 0 1 0 1 0 1 0 1 0 1 1 1 1 0 0 1 0 1 1 0 0 0 0 1 1 1 1 0 0 1 0 0 1 1 0 1 1 0 1 0 1 0 1 0 0 0 0 1 0 1 1 1 0 0 0 1 0 1 0 0 1 0 1 1 1 1 1 1 0 0 0 0 1 1 0 0 1 0 1 0 0 0 0 1 1 0 1 1 0 0 1 1 0 0 1 1 1 0 0 1 0 0 1 1 1 1 1 0 1 1 1 0 1 0 0 1 0 1 1 1 1 0 0 1 1 0 1 0 1 0 1 0 0 0 0 1 0 1 0 0 0 0 1 0 0 0 0 0 0 0 1 0 1 1 1 0 1 0 1 0 1 1 0 1 1 1 0 0 1 0 1 0 0 0 0 1 1 1 1 0 0 0 1 0 0 0 0 0 1 1 0 0 0 1 0 0 1 1 1 0 0 0 1 1 0 1 0 1 0 0 0 1 1 1 1 1 1 1 0 0 0 1 1 0 1 1 0 1 0 0 1 1 1 1 0 1 1 1 1 1 0 1 0 0 1 0 1 0 1 0 1 1 1 0 0 0 0 1 1 0 1 0 1 1 1 1 0 0 1 0 0 1 0 1 0 1 0 1 0 0 0 0 1 1 1 1 1 1 1 1 1 0 1 1 0 1 1 1 0 1 0 0 0 1 0 1 0 1 0 0 1 0 1 0 0 1 1 0 1 0 1 0 0 0 1 0 0 1 0 0 0 0 0 0 1 0 1 0 0 0 0 0 1 0 1 1 0 1 0 0 1 0 0 0 0 0 0 1 0 0 0 1 1 1 1 0 1 1 1 1 0 1 0 1 1 0 1 0 1 0 0 0 1 1 1 1 0 0 0 0 1 1 0 1 0 0 1 0 1 0 1 1 0 1 0 1 1 1 1 0 0 0 1 0 1 1 0 0 1 0 0 1 1 0 0 1 1 1 1 1 0 1 0 0 0 1 1 1 1 1 0 1 1 0 0 0 0 0 0 0 1 1 1 0 0 0 0 0 0 1 1 0 0 0 1 0 1 0 0 0 0 1 1 0 0 1 0 0 1 1 0 0 1 0 0 0 0 1 1 1 0 0 1 0 0 0 0 0 0 0 1 1 0 0 0 0 0 0 0 1 0 0 0 0 1 1 1 0 1 1 1 0 0 0 1 1 0 1 0 0 1 0 0 1 0 1 0 1 0 0 0 1 1 0 0 0 0 0 1 0 0 0 0 0 0 1 1 0 0 1 1 1 0 0 1 1 1 0 1 0 0 1 1 0 1 1 1 1 1 1 1 0 1 1 1 0 1 0 1 1 1 0 1 1 0 0 1 1 0 1 1 0 0 1 1 0 1 1 1 0 1 0 0 1 0 1 1 0 1 1 0 1 0 0 1 0 0 1 1 1 1 1 0 1 1 1 0 1 1 0 1 1 0 0 0 0 0 1 1 1 0 0 1 1 0 0 0 1 1 1 0 1 1 0 1 0 1 0 0 1 1 0 0 1 1 0 0 0 1 0 1 0 1 1 0 1 1 0 0 0 0 1 0 1 1 0 0 1 1 0 1 0 1 0 0 1 1 1 1 0 1 0 0 1 0 1 0 0 1 1 1 0 1 1 1 1 1 0 1 1 1 0 0 0 1 1 0 0 1 1 0 0 1 0 0 0 0 0 0 0 0 0 1 0 1 0 1 0 0 1 0 1 1 1 0 1 0 0 1 0 1 0 1 1 0 0 0 1 1 1 1 1 1 1 1 0 0 1 0 1 1 0 1 1 1 0 1 0 1 1 0 1 1 0 1 1 0 0 1 1 1 0 1 0 0 1 0 0 0 0 0 0 0 1 1 0 1 0 0 1 0 1 0 0 1 0 0 0 0 0 1 1 1 1 0 0 1 0 1 0 1 0 1 1 0 0 1 1 1 1 1 1 0 0 0 0 0 0 1 1 0 1 1 0 1 0 0 1 0 1 1 1 0 0 0 1 0 0 1 0 1 0 0 1 1 0 1 0 1 1 1
126 0 0 0 1 0 1 0 0 1 0 1 0 1 0 1 0 1 1 0 0 1 0 1 0 1 1 1 1 1 0 1 1 0 1 0 1 0 0 1 1 0 0 0 1 1 0 1 0 1 0 1 1 1 1 1 1 1 1 1 0 0 1 1 1 1 0 0 1 1 0 0 1 0 1 1 1 1 1 0 1 0 1 0 0 1 0 0 1 0 0 1 0 0 0 0 0 0 1 0 0 1 0 1 1 0 1 1 0 0 1 0 1 1 0 1 0 0 1 1 1 0 0 1 0 1 1 0 1 0 1 1 1 1 0 0 0 1 1 0 0 0 0 0 0 0 1 0 0 0 0 1 0 0 1 1 0 1 0 1 0 0 1 0 0 0 0 1 1 0 1 0 0 0 0 1 0 1 1 0 0 0 1 0 1 1 0 0 1 1 0 0 0 0 0 1 0 1 1 0 0 1 0 0 1 1 1 1 0 0 1 0 0 1 0 1 1 0 0 0 1 1 1 0 0 0 1 0 0 0 1 0 1 0 0 1 1 0 1 0 1 1 1 0 1 1 1 0 1 0 0 0 1 0 0 1 0 1 0 1 1 0 1 0 0 1 0 1 0 0 1 0 0 1 1 0 1 0 0 0 0 1 1 1 1 1 1 1 1 0 0 1 1 1 0 0 0 0 1 0 0 0 0 1 1 1 0 1 0 1 0 1 0 0 1 0 1 0 0 0 1 1 0 1 0 0 0 1 1 0 0 0 0 1 0 0 1 1 0 1 0 1 1 0 0 0 0 1 0 0 1 1 0 0 1 0 1 1 0 1 1 0 0 1 0 1 1 1 0 0 1 1 0 0 1 1 1 1 0 0 1 1 1 0 0 0 1 0 0 0 1 0 0 1 1 1 1 0 1 1 0 0 0 1 1 1 1 0 0 1 0 0 1 0 1 0 1 1 1 1 1 1 1 1 1 1 1 0 1 1 1 1 1 0 0 1 1 0 1 1 1 1 0 1 0 0 0 1 0 1 0 1 0 1 0 1 1 1 1 0 0 1 0 1 1 0 0 0 0 1 1 1 1 0 0 1 0 0 1 1 0 1 1 0 1 0 1 0 1 0 0 0 0 1 0 1 1 1 0 0 0 1 0 1 0 0 1 0 1 1 1 1 1 1 0 0 0 0 1 1 0 0 1 0 1 0 0 0 0 1 1 0 1 1 0 0 1 1 0 0 1 1 1 0 0 1 0 0 1 1 1 1 1 0 1 1 1 0 1 0 0 1 0 1 1 1 1 0 0 1 1 0 1 0 1 0 1 0 0 0 0 1 0 1 0 0 0 0 1 0 0 0 0 0 0 0 1 0 1 1 1 0 1 0 1 0 1 1 0 1 1 1 0 0 1 0 1 0 0 0 0 1 1 1 1 0 0 0 1 0 0 0 0 0 1 1 0 0 0 1 0 0 1 1 1 0 0 0 1 1 0 1 0 1 0 0 0 1 1 1 1 1 1 1 0 0 0 1 1 0 1 1 0 1 0 0 1 1 1 1 0 1 1 1 1 1 0 1 0 0 1 0 1 0 1 0 1 1 1 0 0 0 0 1 1 0 1 0 1 1 1 1 0 0 1 0 0 1 0 1 0 1 0 1 0 0 0 0 1 1 1 1 1 1 1 1 1 0 1 1 0 1 1 1 0 1 0 0 0 1 0 1 0 1 0 0 1 0 1 0 0 1 1 0 1 0 1 0 0 0 1 0 0 1 0 0 0 0 0 0 1 0 1 0 0 0 0 0 1 0 1 1 0 1 0 0 1 0 0 0 0 0 0 1 0 0 0 1 1 1 1 0 1 1 1 1 0 1 0 1 1 0 1 0 1 0 0 0 1 1 1 1 0 0 0 0 1 1 0 1 0 0 1 0 1 0 1 1 0 1 0 1 1 1 1 0 0 0 1 0 1 1 0 0 1 0 0 1 1 0 0 1 1 1 1 1 0 1 0 0 0 1 1 1 1 1 0 1 1 0 0 0 0 0 0 0 1 1 1 0 0 0 0 0 0 1 1 0 0 0 1 0 1 0 0 0 0 1 1 0 0 1 0 0 1 1 0 0 1 0 0 0 0 1 1 1 0 0 1 0 0 0 0 0 0 0 1 1 0 0 0 0 0 0 0 1 0 0 0 0 1 1 1 0 1 1 1 0 0 0 1 1 0 1 0 0 1 0 0 1 0 1 0 1 0 0 0 1 1 0 0 0 0 0 1 0 0 0 0 0 0 1 1 0 0 1 1 1 0 0 1 1 1 0 1 0 0 1 1 0 1 1 1 1 1 1 1 0 1 1 1 0 1 0 1 1 1 0 1 1 0 0 1 1 0 1 1 0 0 1 1 0 1 1 1 0 1 0 0 1 0 1 1 0 1 1 0 1 0 0 1 0 0 1 1 1 1 1 0 1 1 1 0 1 1 0 1 1 0 0 0 0 0 1 1 1 0 0 1 1 0 0 0 1 1 1 0 1 1 0 1 0 1 0 0 1 1 0 0 1 1 0 0 0 1 0 1 0 1 1 0 1 1 0 0 0 0 1 0 1 1 0 0 1 1 0 1 0 1 0 0 1 1 1 1 0 1 0 0 1 0 1 0 0 1 1 1 0 1 1 1 1 1 0 1 1 1 0 0 0 1 1 0 0 1 1 0 0 1 0 0 0 0 0 0 0 0 0 1 0 1 0 1 0 0 1 0 1 1 1 0 1 0 0 1 0 1 0 1 1 0 0 0 1 1 1 1 1 1 1 1 0 0 1 0 1 1 0 1 1 1 0 1 0 1 1 0 1 1 0 1 1 0 0 1 1 1 0 1 0 0 1 0 0 0 0 0 0 0 1 1 0 1 0 0 1 0 1 0 0 1 0 0 0 0 0 1 1 1 1 0 0 1 0 1 0 1 0 1 1 0 0 1 1 1 1 1 1 0 0 0 0 0 0 1 1 0 1 1 0 1 0 0 1 0 1 1 1 0 0 0 1 0 0 1 0 1 0 0 1 1 0 1 0 1 1 1
127 0 0 0 1 0 1 0 0 1 0 1 0 1 0 1 0 1 1 0 0 1 0 1 0 1 1 1 1 1 0 1 1 1 0 0 1 0 0 1 1 0 0 0 1 1 0 1 0 1 0 1 1 1 1 1 1 1 1 1 0 0 1 1 1 1 0 0 1 1 0 0 1 0 1 1 1 1 1 0 1 0 1 0 0 1 0 0 1 0 0 1 0 0 0 0 0 0 1 0 0 1 0 1 1 0 1 1 0 0 1 0 1 1 0 1 0 0 1 1 1 0 0 1 0 1 1 0 1 0 1 1 1 1 0 0 0 1 1 0 0 0 0 0 0 0 1 0 0 0 0 1 0 0 1 1 0 1 0 1 0 0 1 0 0 0 0 1 1 0 1 0 0 0 0 1 0 1 1 0 0 0 1 0 1 1 0 0 1 1 0 0 0 0 0 1 0 1 1 0 0 1 0 0 1 1 1 1 0 0 1 0 0 1 0 1 1 0 0 0 1 1 1 0 0 0 1 0 0 0 1 0 1 0 0 1 1 0 1 0 1 1 1 0 1 1 1 0 1 0 0 0 1 0 0 1 0 1 0 1 1 0 1 0 0 1 0 1 0 0 1 0 0 1 1 0 1 0 0 0 0 1 1 1 1 1 1 1 1 0 0 1 1 1 0 0 0 0 1 0 0 0 0 1 1 1 0 1 0 1 0 1 0 0 1 0 1 0 0 0 1 1 0 1 0 0 0 1 1 0 0 0 0 1 0 0 1 1 0 1 0 1 1 0 0 0 0 1 0 0 1 1 0 0 1 0 1 1 0 1 1 0 0 1 0 1 1 1 0 0 1 1 0 0 1 1 1 1 0 0 1 1 1 0 0 0 1 0 0 0 1 0 0 1 1 1 1 0 1 1 0 0 0 1 1 1 1 0 0 1 0 0 1 0 1 0 1 1 1 1 1 1 1 1 1 1 1 0 1 1 1 1 1 0 0 1 1 0 1 1 1 1 0 1 0 0 0 1 0 1 0 1 0 1 0 1 1 1 1 0 0 1 0 1 1 0 0 0 0 1 1 1 1 0 0 1 0 0 1 1 0 1 1 0 1 0 1 0 1 0 0 0 0 1 0 1 1 1 0 0 0 1 0 1 0 0 1 0 1 1 1 1 1 1 0 0 0 0 1 1 0 0 1 0 1 0 0 0 0 1 1 0 1 1 0 0 1 1 0 0 1 1 1 0 0 1 0 0 1 1 1 1 1 0 1 1 1 0 1 0 0 1 0 1 1 1 1 0 0 1 1 0 1 0 1 0 1 0 0 0 0 1 0 1 0 0 0 0 1 0 0 0 0 0 0 0 1 0 1 1 1 0 1 0 1 0 1 1 0 1 1 1 0 0 1 0 1 0 0 0 0 1 1 1 1 0 0 0 1 0 0 0 0 0 1 1 0 0 0 1 0 0 1 1 1 0 0 0 1 1 0 1 0 1 0 0 0 1 1 1 1 1 1 1 0 0 0 1 1 0 1 1 0 1 0 0 1 1 1 1 0 1 1 1 1 1 0 1 0 0 1 0 1 0 1 0 1 1 1 0 0 0 0 1 1 0 1 0 1 1 1 1 0 0 1 0 0 1 0 1 0 1 0 1 0 0 0 0 1 1 1 1 1 1 1 1 1 0 1 1 0 1 1 1 0 1 0 0 0 1 0 1 0 1 0 0 1 0 1 0 0 1 1 0 1 0 1 0 0 0 1 0 0 1 0 0 0 0 0 0 1 0 1 0 0 0 0 0 1 0 1 1 0 1 0 0 1 0 0 0 0 0 0 1 0 0 0 1 1 1 1 0 1 1 1 1 0 1 0 1 1 0 1 0 1 0 0 0 1 1 1 1 0 0 0 0 1 1 0 1 0 0 1 0 1 0 1 1 0 1 0 1 1 1 1 0 0 0 1 0 1 1 0 0 1 0 0 1 1 0 0 1 1 1 1 1 0 1 0 0 0 1 1 1 1 1 0 1 1 0 0 0 0 0 0 0 1 1 1 0 0 0 0 0 0 1 1 0 0 0 1 0 1 0 0 0 0 1 1 0 0 1 0 0 1 1 0 0 1 0 0 0 0 1 1 1 0 0 1 0 0 0 0 0 0 0 1 1 0 0 0 0 0 0 0 1 0 0 0 0 1 1 1 0 1 1 1 0 0 0 1 1 0 1 0 0 1 0 0 1 0 1 0 1 0 0 0 1 1 0 0 0 0 0 1 0 0 0 0 0 0 1 1 0 0 1 1 1 0 0 1 1 1 0 1 0 0 1 1 0 1 1 1 1 1 1 1 0 1 1 1 0 1 0 1 1 1 0 1 1 0 0 1 1 0 1 1 0 0 1 1 0 1 1 1 0 1 0 0 1 0 1 1 0 1 1 0 1 0 0 1 0 0 1 1 1 1 1 0 1 1 1 0 1 1 0 1 1 0 0 0 0 0 1 1 1 0 0 1 1 0 0 0 1 1 1 0 1 1 0 1 0 1 0 0 1 1 0 0 1 1 0 0 0 1 0 1 0 1 1 0 1 1 0 0 0 0 1 0 1 1 0 0 1 1 0 1 0 1 0 0 1 1 1 1 0 1 0 0 1 0 1 0 0 1 1 1 0 1 1 1 1 1 0 1 1 1 0 0 0 1 1 0 0 1 1 0 0 1 0 0 0 0 0 0 0 0 0 1 0 1 0 1 0 0 1 0 1 1 1 0 1 0 0 1 0 1 0 1 1 0 0 0 1 1 1 1 1 1 1 1 0 0 1 0 1 1 0 1 1 1 0 1 0 1 1 0 1 1 0 1 1 0 0 1 1 1 0 1 0 0 1 0 0 0 0 0 0 0 1 1 0 1 0 0 1 0 1 0 0 1 0 0 0 0 0 1 1 1 1 0 0 1 0 1 0 1 0 1 1 0 0 1 1 1 1 1 1 0 0 0 0 0 0 1 1 0 1 1 0 1 0 0 1 0 1 1 1 0 0 0 1 0 0 1 0 1 0 0 1 1 0 1 0 1 1 1
128 0 0 0 1 0 1 0 0 1 0 1 0 1 0 1 0 1 0 0 0 1 0 1 0 1 1 1 1 1 0 1 1 0 1 0 1 0 0 1 1 0 0 0 1 1 0 1 0 1 0 1 1 1 1 1 1 1 1 1 0 0 1 1 1 1 0 0 1 1 0 0 1 0 1 1 1 1 1 0 1 0 1 0 0 1 0 0 1 0 0 1 0 0 0 0 0 0 1 0 0 1 0 1 1 0 1 1 0 0 1 0 1 1 0 1 0 0 1 1 1 0 0 1 0 1 1 0 1 0 1 1 1 1 0 0 0 1 1 0 0 0 0 0 0 0 1 0 0 0 0 1 0 0 1 1 0 1 0 1 0 0 1 0 0 0 0 1 1 0 1 0 0 0 0 1 0 1 1 0 0 0 1 0 1 1 0 0 1 1 0 0 0 0 0 1 0 1 1 0 0 1 0 0 1 1 1 1 0 0 1 0 0 1 0 1 1 0 0 0 1 1 1 0 0 0 1 0 0 0 1 0 1 0 0 1 1 0 1 0 1 1 1 0 1 1 1 0 1 0 0 0 1 0 0 1 0 1 0 1 1 0 1 0 0 1 0 1 0 0 1 0 0 1 1 0 1 0 0 0 0 1 1 1 1 1 1 1 1 0 0 1 1 1 0 0 0 0 1 0 0 0 0 1 1 1 0 1 0 1 0 1 0 0 1 0 1 0 0 0 1 1 0 1 0 0 0 1 1 0 0 0 0 1 0 0 1 1 0 1 0 1 1 0 0 0 0 1 0 0 1 1 0 0 1 0 1 1 0 1 1 0 0 1 0 1 1 1 0 0 1 1 0 0 1 1 1 1 0 0 1 1 1 0 0 0 1 0 0 0 1 0 0 1 1 1 1 0 1 1 0 0 0 1 1 1 1 0 0 1 0 0 1 0 1 0 1 1 1 1 1 1 1 1 1 1 1 0 1 1 1 1 1 0 0 1 1 0 1 1 1 1 0 1 0 0 0 1 0 1 0 1 0 1 0 1 1 1 1 0 0 1 0 1 1 0 0 0 0 1 1 1 1 0 0 1 0 0 1 1 0 1 1 0 1 0 1 0 1 0 0 0 0 1 0 1 1 1 0 0 0 1 0 1 0 0 1 0 1 1 1 1 1 1 0 0 0 0 1 1 0 0 1 0 1 0 0 0 0 1 1 0 1 1 0 0 1 1 0 0 1 1 1 0 0 1 0 0 1 1 1 1 1 0 1 1 1 0 1 0 0 1 0 1 1 1 1 0 0 1 1 0 1 0 1 0 1 0 0 0 0 1 0 1 0 0 0 0 1 0 0 0 0 0 0 0 1 0 1 1 1 0 1 0 1 0 1 1 0 1 1 1 0 0 1 0 1 0 0 0 0 1 1 1 1 0 0 0 1 0 0 0 0 0 1 1 0 0 0 1 0 0 1 1 1 0 0 0 1 1 0 1 0 1 0 0 0 1 1 1 1 1 1 1 0 0 0 1 1 0 1 1 0 1 0 0 1 1 1 1 0 1 1 1 1 1 0 1 0 0 1 0 1 0 1 0 1 1 1 0 0 0 0 1 1 0 1 0 1 1 1 1 0 0 1 0 0 1 0 1 0 1 0 1 0 0 0 0 1 1 1 1 1 1 1 1 1 0 1 1 0 1 1 1 0 1 0 0 0 1 0 1 0 1 0 0 1 0 1 0 0 1 1 0 1 0 1 0 0 0 1 0 0 1 0 0 0 0 0 0 1 0 1 0 0 0 0 0 1 0 1 1 0 1 0 0 1 0 0 0 0 0 0 1 0 0 0 1 1 1 1 0 1 1 1 1 0 1 0 1 1 0 1 0 1 0 0 0 1 1 1 1 0 0 0 0 1 1 0 1 0 0 1 0 1 0 1 1 0 1 0 1 1 1 1 0 0 0 1 0 1 1 0 0 1 0 0 1 1 0 0 1 1 1 1 1 0 1 0 0 0 1 1 1 1 1 0 1 1 0 0 0 0 0 0 0 1 1 1 0 0 0 0 0 0 1 1 0 0 0 1 0 1 0 0 0 0 1 1 0 0 1 0 0 1 1 0 0 1 0 0 0 0 1 1 1 0 0 1 0 0 0 0 0 0 0 1 1 0 0 0 0 0 0 0 1 0 0 0 0 1 1 1 0 1 1 1 0 0 0 1 1 0 1 0 0 1 0 0 1 0 1 0 1 0 0 0 1 1 0 0 0 0 0 1 0 0 0 0 0 0 1 1 0 0 1 1 1 0 0 1 1 1 0 1 0 0 1 1 0 1 1 1 1 1 1 1 0 1 1 1 0 1 0 1 1 1 0 1 1 0 0 1 1 0 1 1 0 0 1 1 0 1 1 1 0 1 0 0 1 0 1 1 0 1 1 0 1 0 0 1 0 0 1 1 1 1 1 0 1 1 1 0 1 1 0 1 1 0 0 0 0 0 1 1 1 0 0 1 1 0 0 0 1 1 1 0 1 1 0 1 0 1 0 0 1 1 0 0 1 1 0 0 0 1 0 1 0 1 1 0 1 1 0 0 0 0 1 0 1 1 0 0 1 1 0 1 0 1 0 0 1 1 1 1 0 1 0 0 1 0 1 0 0 1 1 1 0 1 1 1 1 1 0 1 1 1 0 0 0 1 1 0 0 1 1 0 0 1 0 0 0 0 0 0 0 0 0 1 0 1 0 1 0 0 1 0 1 1 1 0 1 0 0 1 0 1 0 1 1 0 0 0 1 1 1 1 1 1 1 1 0 0 1 0 1 1 0 1 1 1 0 1 0 1 1 0 1 1 0 1 1 0 0 1 1 1 0 1 0 0 1 0 0 0 0 0 0 0 1 1 0 1 0 0 1 0 1 0 0 1 0 0 0 0 0 1 1 1 1 0 0 1 0 1 0 1 0 1 1 0 0 1 1 1 1 1 1 0 0 0 0 0 0 1 1 0 1 1 0 1 0 0 1 0 1 1 1 0 0 0 1 0 0 1 0 1 0 0 1 1 0 1 0 1 1 1
129 1 1 1 0 1 0 1 1 0 1 0 1 0 1 0 1 0 0 1 1 0 1 0 1 0 0 0 0 0 1 0 0 1 0 1 0 1 1 0 0 1 1 1 0 0 1 0 1 0 1 0 0 0 0 0 0 0 0 0 1 1 0 0 0 0 1 1 0 0 1 1 0 1 0 0 0 0 0 1 0 1 0 1 1 0 1 1 0 1 1 0 1 1 1 1 1 1 0 1 1 0 1 0 0 1 0 0 1 1 0 1 0 0 1 0 1 1 0 0 0 1 1 0 1 0 0 1 0 1 0 0 0 0 1 1 1 0 0 1 1 1 1 1 1 1 0 1 1 1 1 0 1 1 0 0 1 0 1 0 1 1 0 1 1 1 1 0 0 1 0 1 1 1 1 0 1 0 0 1 1 1 0 1 0 0 1 1 0 0 1 1 1 1 1 0 1 0 0 1 1 0 1 1 0 0 0 0 1 1 0 1 1 0 1 0 0 1 1 1 0 0 0 1 1 1 0 1 1 1 0 1 0 1 1 0 0 1 0 1 0 0 0 1 0 0 0 1 0 1 1 1 0 1 1 0 1 0 1 0 0 1 0 1 1 0 1 0 1 1 0 1 1 0 0 1 0 1 1 1 1 0 0 0 0 0 0 0 0 1 1 0 0 0 1 1 1 1 0 1 1 1 1 0 0 0 1 0 1 0 1 0 1 1 0 1 0 1 1 1 0 0 1 0 1 1 1 0 0 1 1 1 1 0 1 1 0 0 1 0 1 0 0 1 1 1 1 0 1 1 0 0 1 1 0 1 0 0 1 0 0 1 1 0 1 0 0 0 1 1 0 0 1 1 0 0 0 0 1 1 0 0 0 1 1 1 0 1 1 1 0 1 1 0 0 0 0 1 0 0 1 1 1 0 0 0 0 1 1 0 1 1 0 1 0 1 0 0 0 0 0 0 0 0 0 0 0 1 0 0 0 0 0 1 1 0 0 1 0 0 0 0 1 0 1 1 1 0 1 0 1 0 1 0 1 0 0 0 0 1 1 0 1 0 0 1 1 1 1 0 0 0 0 1 1 0 1 1 0 0 1 0 0 1 0 1 0 1 0 1 1 1 1 0 1 0 0 0 1 1 1 0 1 0 1 1 0 1 0 0 0 0 0 0 1 1 1 1 0 0 1 1 0 1 0 1 1 1 1 0 0 1 0 0 1 1 0 0 1 1 0 0 0 1 1 0 1 1 0 0 0 0 0 1 0 0 0 1 0 1 1 0 1 0 0 0 0 1 1 0 0 1 0 1 0 1 0 1 1 1 1 0 1 0 1 1 1 1 0 1 1 1 1 1 1 1 0 1 0 0 0 1 0 1 0 1 0 0 1 0 0 0 1 1 0 1 0 1 1 1 1 0 0 0 0 1 1 1 0 1 1 1 1 1 0 0 1 1 1 0 1 1 0 0 0 1 1 1 0 0 1 0 1 0 1 1 1 0 0 0 0 0 0 0 1 1 1 0 0 1 0 0 1 0 1 1 0 0 0 0 1 0 0 0 0 0 1 0 1 1 0 1 0 1 0 1 0 0 0 1 1 1 1 0 0 1 0 1 0 0 0 0 1 1 0 1 1 0 1 0 1 0 1 0 1 1 1 1 0 0 0 0 0 0 0 0 0 1 0 0 1 0 0 0 1 0 1 1 1 0 1 0 1 0 1 1 0 1 0 1 1 0 0 1 0 1 0 1 1 1 0 1 1 0 1 1 1 1 1 1 0 1 0 1 1 1 1 1 0 1 0 0 1 0 1 1 0 1 1 1 1 1 1 0 1 1 1 0 0 0 0 1 0 0 0 0 1 0 1 0 0 1 0 1 0 1 1 1 0 0 0 0 1 1 1 1 0 0 1 0 1 1 0 1 0 1 0 0 1 0 1 0 0 0 0 1 1 1 0 1 0 0 1 1 0 1 1 0 0 1 1 0 0 0 0 0 1 0 1 1 1 0 0 0 0 0 1 0 0 1 1 1 1 1 1 1 0 0 0 1 1 1 1 1 1 0 0 1 1 1 0 1 0 1 1 1 1 0 0 1 1 0 1 1 0 0 1 1 0 1 1 1 1 0 0 0 1 1 0 1 1 1 1 1 1 1 0 0 1 1 1 1 1 1 1 0 1 1 1 1 0 0 0 1 0 0 0 1 1 1 0 0 1 0 1 1 0 1 1 0 1 0 1 0 1 1 1 0 0 1 1 1 1 1 0 1 1 1 1 1 1 0 0 1 1 0 0 0 1 1 0 0 0 1 0 1 1 0 0 1 0 0 0 0 0 0 0 1 0 0 0 1 0 1 0 0 0 1 0 0 1 1 0 0 1 0 0 1 1 0 0 1 0 0 0 1 0 1 1 0 1 0 0 1 0 0 1 0 1 1 0 1 1 0 0 0 0 0 1 0 0 0 1 0 0 1 0 0 1 1 1 1 1 0 0 0 1 1 0 0 1 1 1 0 0 0 1 0 0 1 0 1 0 1 1 0 0 1 1 0 0 1 1 1 0 1 0 1 0 0 1 0 0 1 1 1 1 0 1 0 0 1 1 0 0 1 0 1 0 1 1 0 0 0 0 1 0 1 1 0 1 0 1 1 0 0 0 1 0 0 0 0 0 1 0 0 0 1 1 1 0 0 1 1 0 0 1 1 0 1 1 1 1 1 1 1 1 1 0 1 0 1 0 1 1 0 1 0 0 0 1 0 1 1 0 1 0 1 0 0 1 1 1 0 0 0 0 0 0 0 0 1 1 0 1 0 0 1 0 0 0 1 0 1 0 0 1 0 0 1 0 0 1 1 0 0 0 1 0 1 1 0 1 1 1 1 1 1 1 0 0 1 0 1 1 0 1 0 1 1 0 1 1 1 1 1 0 0 0 0 1 1 0 1 0 1 0 1 0 0 1 1 0 0 0 0 0 0 1 1 1 1 1 1 0 0 1 0 0 1 0 1 1 0 1 0 0 0 1 1 1 0 1 1 0 1 0 1 1 0 0 1 0 1 0 0 0
130 0 0 0 1 0 1 0 0 1 0 1 0 1 0 1 0 1 1 0 0 1 0 1 0 1 1 1 1 1 0 1 1 0 1 0 1 0 0 1 1 0 0 0 1 1 0 1 0 1 0 1 1 1 1 1 1 1 1 1 0 0 1 1 1 1 0 0 1 1 0 0 1 0 1 1 1 1 1 0 1 0 1 0 0 1 0 0 1 0 0 1 0 0 0 0 0 0 1 0 0 1 0 1 1 0 1 1 0 0 1 0 1 1 0 1 0 0 1 1 1 0 0 1 0 1 1 0 1 0 1 1 1 1 0 0 0 1 1 0 0 0 0 0 0 0 1 0 0 0 0 1 0 0 1 1 0 1 0 1 0 0 1 0 0 0 0 1 1 0 1 0 0 0 0 1 0 1 1 0 0 0 1 0 1 1 0 0 1 1 0 0 0 0 0 1 0 1 1 0 0 1 0 0 1 1 1 1 0 0 1 0 0 1 0 1 1 0 0 0 1 1 1 0 0 0 1 0 0 0 1 0 1 0 0 1 1 0 1 0 1 1 1 0 1 1 1 0 1 0 0 0 1 0 0 1 0 1 0 1 1 0 1 0 0 1 0 1 0 0 1 0 0 1 1 0 1 0 0 0 0 1 1 1 1 1 1 1 1 0 0 1 1 1 0 0 0 0 1 0 0 0 0 1 1 1 0 1 0 1 0 1 0 0 1 0 1 0 0 0 1 1 0 1 0 0 0 1 1 0 0 0 0 1 0 0 1 1 0 1 0 1 1 0 0 0 0 1 0 0 1 1 0 0 1 0 1 1 0 1 1 0 0 1 0 1 1 1 0 0 1 1 0 0 1 1 1 1 0 0 1 1 1 0 0 0 1 0 0 0 1 0 0 1 1 1 1 0 1 1 0 0 0 1 1 1 1 0 0 1 0 0 1 0 1 0 1 1 1 1 1 1 1 1 1 1 1 0 1 1 1 1 1 0 0 1 1 0 1 1 1 1 0 1 0 0 0 1 0 1 0 1 0 1 0 1 1 1 1 0 0 1 0 1 1 0 0 0 0 1 1 1 1 0 0 1 0 0 1 1 0 1 1 0 1 0 1 0 1 0 0 0 0 1 0 1 1 1 0 0 0 1 0 1 0 0 1 0 1 1 1 1 1 1 0 0 0 0 1 1 0 0 1 0 1 0 0 0 0 1 1 0 1 1 0 0 1 1 0 0 1 1 1 0 0 1 0 0 1 1 1 1 1 0 1 1 1 0 1 0 0 1 0 1 1 1 1 0 0 1 1 0 1 0 1 0 1 0 0 0 0 1 0 1 0 0 0 0 1 0 0 0 0 0 0 0 1 0 1 1 1 0 1 0 1 0 1 1 0 1 1 1 0 0 1 0 1 0 0 0 0 1 1 1 1 0 0 0 1 0 0 0 0 0 1 1 0 0 0 1 0 0 1 1 1 0 0 0 1 1 0 1 0 1 0 0 0 1 1 1 1 1 1 1 0 0 0 1 1 0 1 1 0 1 0 0 1 1 1 1 0 1 1 1 1 1 0 1 0 0 1 0 1 0 1 0 1 1 1 0 0 0 0 1 1 0 1 0 1 1 1 1 0 0 1 0 0 1 0 1 0 1 0 1 0 0 0 0 1 1 1 1 1 1 1 1 1 0 1 1 0 1 1 1 0 1 0 0 0 1 0 1 0 1 0 0 1 0 1 0 0 1 1 0 1 0 1 0 0 0 1 0 0 1 0 0 0 0 0 0 1 0 1 0 0 0 0 0 1 0 1 1 0 1 0 0 1 0 0 0 0 0 0 1 0 0 0 1 1 1 1 0 1 1 1 1 0 1 0 1 1 0 1 0 1 0 0 0 1 1 1 1 0 0 0 0 1 1 0 1 0 0 1 0 1 0 1 1 0 1 0 1 1 1 1 0 0 0 1 0 1 1 0 0 1 0 0 1 1 0 0 1 1 1 1 1 0 1 0 0 0 1 1 1 1 1 0 1 1 0 0 0 0 0 0 0 1 1 1 0 0 0 0 0 0 1 1 0 0 0 1 0 1 0 0 0 0 1 1 0 0 1 0 0 1 1 0 0 1 0 0 0 0 1 1 1 0 0 1 0 0 0 0 0 0 0 1 1 0 0 0 0 0 0 0 1 0 0 0 0 1 1 1 0 1 1 1 0 0 0 1 1 0 1 0 0 1 0 0 1 0 1 0 1 0 0 0 1 1 0 0 0 0 0 1 0 0 0 0 0 0 1 1 0 0 1 1 1 0 0 1 1 1 0 1 0 0 1 1 0 1 1 1 1 1 1 1 0 1 1 1 0 1 0 1 1 1 0 1 1 0 0 1 1 0 1 1 0 0 1 1 0 1 1 1 0 1 0 0 1 0 1 1 0 1 1 0 1 0 0 1 0 0 1 1 1 1 1 0 1 1 1 0 1 1 0 1 1 0 0 0 0 0 1 1 1 0 0 1 1 0 0 0 1 1 1 0 1 1 0 1 0 1 0 0 1 1 0 0 1 1 0 0 0 1 0 1 0 1 1 0 1 1 0 0 0 0 1 0 1 1 0 0 1 1 0 1 0 1 0 0 1 1 1 1 0 1 0 0 1 0 1 0 0 1 1 1 0 1 1 1 1 1 0 1 1 1 0 0 0 1 1 0 0 1 1 0 0 1 0 0 0 0 0 0 0 0 0 1 0 1 0 1 0 0 1 0 1 1 1 0 1 0 0 1 0 1 0 1 1 0 0 0 1 1 1 1 1 1 1 1 0 0 1 0 1 1 0 1 1 1 0 1 0 1 1 0 1 1 0 1 1 0 0 1 1 1 0 1 0 0 1 0 0 0 0 0 0 0 1 1 0 1 0 0 1 0 1 0 0 1 0 0 0 0 0 1 1 1 1 0 0 1 0 1 0 1 0 1 1 0 0 1 1 1 1 1 1 0 0 0 0 0 0 1 1 0 1 1 0 1 0 0 1 0 1 1 1 0 0 0 1 0 0 1 0 1 0 0 1 1 0 1 0 1 1 1
131 0 0 0 1 0 1 0 0 0 0 1 0 1 0 0 0 1 1 0 0 1 0 0 0 1 0 1 1 0 0 1 1 0 1 0 1 0 0 1 1 0 0 0 0 1 0 1 0 1 0 1 1 1 0 0 0 0 0 1 0 0 0 1 1 1 0 0 0 1 0 0 1 0 1 0 1 1 0 0 0 0 1 0 0 0 0 0 1 0 0 0 0 0 0 0 0 0 1 0 0 0 0 0 1 0 1 1 0 0 1 0 1 1 0 1 0 0 1 1 0 0 0 1 0 1 1 0 0 0 1 1 1 1 0 0 0 1 1 0 0 0 0 0 0 0 1 0 0 0 0 1 0 0 1 1 0 1 0 1 0 0 1 0 0 0 0 1 0 0 1 0 0 0 0 1 0 0 1 0 0 0 1 0 1 0 0 0 1 1 0 0 0 0 0 1 0 0 1 0 0 1 0 0 1 1 1 0 0 0 1 0 0 1 0 1 1 0 0 0 0 1 1 0 0 0 1 0 0 0 1 0 1 0 0 0 1 0 1 0 1 0 1 0 1 1 0 0 0 0 0 0 0 0 0 0 0 1 0 1 0 0 0 0 0 0 0 0 0 0 1 0 0 1 1 0 1 0 0 0 0 1 1 0 1 0 1 1 0 0 0 1 1 1 0 0 0 0 1 0 0 0 0 1 1 1 0 1 0 1 0 1 0 0 1 0 1 0 0 0 0 1 0 0 0 0 0 0 1 0 0 0 0 0 0 0 1 0 0 1 0 0 1 0 0 0 0 1 0 0 1 0 0 0 1 0 1 1 0 1 1 0 0 1 0 0 0 1 0 0 1 1 0 0 1 1 0 1 0 0 0 1 0 0 0 0 1 0 0 0 1 0 0 1 1 1 0 0 0 1 0 0 0 1 1 0 1 0 0 1 0 0 1 0 0 0 1 1 1 0 1 1 1 0 1 1 1 0 1 1 1 0 1 0 0 1 0 0 1 1 1 1 0 1 0 0 0 0 0 1 0 0 0 1 0 1 1 1 1 0 0 1 0 0 0 0 0 0 0 1 1 1 1 0 0 1 0 0 1 1 0 0 1 0 0 0 1 0 0 0 0 0 0 1 0 1 0 1 0 0 0 1 0 1 0 0 1 0 0 0 0 1 0 0 0 0 0 0 0 0 0 0 1 0 0 0 0 0 0 1 0 0 0 0 0 0 1 0 0 0 1 0 0 0 0 1 0 0 1 0 0 0 1 0 0 0 1 0 0 0 0 1 0 1 0 0 1 0 0 1 0 0 0 0 1 0 1 0 0 0 0 1 0 0 0 0 0 0 1 0 0 0 0 0 0 0 1 0 1 0 1 0 1 0 1 0 1 1 0 1 0 0 0 0 0 0 1 0 0 0 0 1 1 1 1 0 0 0 1 0 0 0 0 0 1 0 0 0 0 1 0 0 1 0 1 0 0 0 1 1 0 1 0 1 0 0 0 0 0 1 1 0 0 1 0 0 0 1 1 0 1 0 0 1 0 0 0 1 1 1 0 1 1 0 1 1 0 0 0 0 0 0 1 0 1 0 0 1 1 0 0 0 0 1 1 0 0 0 0 0 1 1 0 0 1 0 0 1 0 1 0 1 0 0 0 0 0 0 1 1 1 1 1 0 0 1 1 0 1 1 0 1 0 1 0 0 0 0 0 0 0 1 0 1 0 0 1 0 1 0 0 1 1 0 0 0 1 0 0 0 1 0 0 0 0 0 0 0 0 0 1 0 0 0 0 0 0 0 0 0 0 1 0 1 0 0 1 0 0 0 0 0 0 0 0 0 0 0 1 1 0 0 0 1 1 1 0 0 0 1 0 0 1 0 0 0 0 0 1 1 1 1 0 0 0 0 0 0 0 1 0 0 1 0 1 0 1 1 0 0 0 0 1 1 1 0 0 0 1 0 1 1 0 0 1 0 0 0 0 0 0 1 1 0 1 0 0 1 0 0 0 1 1 1 1 0 0 0 1 0 0 0 0 0 0 0 1 1 1 0 0 0 0 0 0 0 1 0 0 0 1 0 1 0 0 0 0 1 1 0 0 1 0 0 1 1 0 0 0 0 0 0 0 1 1 0 0 0 1 0 0 0 0 0 0 0 1 1 0 0 0 0 0 0 0 0 0 0 0 0 1 0 0 0 0 0 1 0 0 0 1 1 0 1 0 0 1 0 0 1 0 1 0 1 0 0 0 1 0 0 0 0 0 0 0 0 0 0 0 0 0 1 1 0 0 1 1 1 0 0 0 1 0 0 1 0 0 0 1 0 0 0 0 1 1 1 0 0 1 1 0 0 0 0 1 0 0 0 1 1 0 0 1 0 0 1 1 0 0 1 1 0 1 0 1 0 0 0 0 1 0 0 1 0 1 0 0 1 0 0 1 0 0 1 0 0 1 1 0 1 1 1 0 1 1 0 1 0 0 0 0 0 0 1 0 0 0 0 1 1 0 0 0 0 0 1 0 1 1 0 1 0 1 0 0 1 0 0 0 1 1 0 0 0 0 0 0 0 0 1 0 0 1 0 0 0 0 1 0 1 0 0 0 1 1 0 1 0 0 0 0 1 1 1 1 0 0 0 0 1 0 0 0 0 1 1 1 0 0 1 1 1 1 0 1 0 0 0 0 0 1 1 0 0 1 1 0 0 1 0 0 0 0 0 0 0 0 0 1 0 1 0 0 0 0 1 0 1 1 0 0 1 0 0 1 0 1 0 1 1 0 0 0 0 0 0 1 0 1 1 1 0 0 0 0 0 1 0 1 1 1 0 1 0 1 1 0 1 1 0 0 1 0 0 1 1 0 0 1 0 0 1 0 0 0 0 0 0 0 0 1 0 1 0 0 1 0 0 0 0 1 0 0 0 0 0 1 1 1 1 0 0 1 0 1 0 0 0 1 1 0 0 1 1 0 1 1 1 0 0 0 0 0 0 1 1 0 1 0 0 1 0 0 1 0 0 0 1 0 0 0 1 0 0 1 0 1 0 0 0 1 0 1 0 0 1 1
132 0 0 0 1 0 1 0 0 1 0 1 0 1 0 1 0 1 1 0 0 1 0 1 0 1 1 1 1 1 0 1 1 0 1 0 1 0 0 1 1 0 0 0 1 1 0 1 0 1 0 1 1 1 1 1 1 1 1 1 0 0 1 1 1 1 0 0 1 1 0 0 1 0 1 1 1 1 1 0 1 0 1 0 0 1 0 0 1 0 0 1 0 0 0 0 0 0 1 0 0 1 0 1 1 0 1 1 0 0 1 0 1 1 0 1 0 0 1 1 1 0 0 1 0 1 1 0 1 0 1 1 1 1 0 0 0 1 1 0 0 0 0 0 0 0 1 0 0 0 0 1 0 0 1 1 0 1 0 1 0 0 1 0 0 0 0 1 1 0 1 0 0 0 0 1 0 1 1 0 0 0 1 0 1 1 0 0 1 1 0 0 0 0 0 1 0 1 1 0 0 1 0 0 1 1 1 1 0 0 1 0 0 1 0 1 1 0 0 0 1 1 1 0 0 0 1 0 0 0 1 0 1 0 0 1 1 0 1 0 1 1 1 0 1 1 1 0 1 0 0 0 1 0 0 1 0 1 0 1 1 0 1 0 0 1 0 1 0 0 1 0 0 1 1 0 1 0 0 0 0 1 1 1 1 1 1 1 1 0 0 1 1 1 0 0 0 0 1 0 0 0 0 1 1 1 0 1 0 1 0 1 0 0 1 0 1 0 0 0 1 1 0 1 0 0 0 1 1 0 0 0 0 1 0 0 1 1 0 1 0 1 1 0 0 0 0 1 0 0 1 1 0 0 1 0 1 1 0 1 1 0 0 1 0 1 1 1 0 0 1 1 0 0 1 1 1 1 0 0 1 1 1 0 0 0 1 0 0 0 1 0 0 1 1 1 1 0 1 1 0 0 0 1 1 1 1 0 0 1 0 0 1 0 1 0 1 1 1 1 1 1 1 1 1 1 1 0 1 1 1 1 1 0 0 1 1 0 1 1 1 1 0 1 0 0 0 1 0 1 0 1 0 1 0 1 1 1 1 0 0 1 0 1 1 0 0 0 0 1 1 1 1 0 0 1 0 0 1 1 0 1 1 0 1 0 1 0 1 0 0 0 0 1 0 1 1 1 0 0 0 1 0 1 0 0 1 0 1 1 1 1 1 1 0 0 0 0 1 1 0 0 1 0 1 0 0 0 0 1 1 0 1 1 0 0 1 1 0 0 1 1 1 0 0 1 0 0 1 1 1 1 1 0 1 1 1 0 1 0 0 1 0 1 1 1 1 0 0 1 1 0 1 0 1 0 1 0 0 0 0 1 0 1 0 0 0 0 1 0 0 0 0 0 0 0 1 0 1 1 1 0 1 0 1 0 1 1 0 1 1 1 0 0 1 0 1 0 0 0 0 1 1 1 1 0 0 0 1 0 0 0 0 0 1 1 0 0 0 1 0 0 1 1 1 0 0 0 1 1 0 1 0 1 0 0 0 1 1 1 1 1 1 1 0 0 0 1 1 0 1 1 0 1 0 0 1 1 1 1 0 1 1 1 1 1 0 1 0 0 1 0 1 0 1 0 1 1 1 0 0 0 0 1 1 0 1 0 1 1 1 1 0 0 1 0 0 1 0 1 0 1 0 1 0 0 0 0 1 1 1 1 1 1 1 1 1 0 1 1 0 1 1 1 0 1 0 0 0 1 0 1 0 1 0 0 1 0 1 0 0 1 1 0 1 0 1 0 0 0 1 0 0 1 0 0 0 0 0 0 1 0 1 0 0 0 0 0 1 0 1 1 0 1 0 0 1 0 0 0 0 0 0 1 0 0 0 1 1 1 1 0 1 1 1 1 0 1 0 1 1 0 1 0 1 0 0 0 1 1 1 1 0 0 0 0 1 1 0 1 0 0 1 0 1 0 1 1 0 1 0 1 1 1 1 0 0 0 1 0 1 1 0 0 1 0 0 1 1 0 0 1 1 1 1 1 0 1 0 0 0 1 1 1 1 1 0 1 1 0 0 0 0 0 0 0 1 1 1 0 0 0 0 0 0 1 1 0 0 0 1 0 1 0 0 0 0 1 1 0 0 1 0 0 1 1 0 0 1 0 0 0 0 1 1 1 0 0 1 0 0 0 0 0 0 0 1 1 0 0 0 0 0 0 0 1 0 0 0 0 1 1 1 0 1 1 1 0 0 0 1 1 0 1 0 0 1 0 0 1 0 1 0 1 0 0 0 1 1 0 0 0 0 0 1 0 0 0 0 0 0 1 1 0 0 1 1 1 0 0 1 1 1 0 1 0 0 1 1 0 1 1 1 1 1 1 1 0 1 1 1 0 1 0 1 1 1 0 1 1 0 0 1 1 0 1 1 0 0 1 1 0 1 1 1 0 1 0 0 1 0 1 1 0 1 1 0 1 0 0 1 0 0 1 1 1 1 1 0 1 1 1 0 1 1 0 1 1 0 0 0 0 0 1 1 1 0 0 1 1 0 0 0 1 1 1 0 1 1 0 1 0 1 0 0 1 1 0 0 1 1 0 0 0 1 0 1 0 1 1 0 1 1 0 0 0 0 1 0 1 1 0 0 1 1 0 1 0 1 0 0 1 1 1 1 0 1 0 0 1 0 1 0 0 1 1 1 0 1 1 1 1 1 0 1 1 1 0 0 0 1 1 0 0 1 1 0 0 1 0 0 0 0 0 0 0 0 0 1 0 1 0 1 0 0 1 0 1 1 1 0 1 0 0 1 0 1 0 1 1 0 0 0 1 1 1 1 1 1 1 1 0 0 1 0 1 1 0 1 1 1 0 1 0 1 1 0 1 1 0 1 1 0 0 1 1 1 0 1 0 0 1 0 0 0 0 0 0 0 1 1 0 1 0 0 1 0 1 0 0 1 0 0 0 0 0 1 1 1 1 0 0 1 0 1 0 1 0 1 1 0 0 1 1 1 1 1 1 0 0 0 0 0 0 1 1 0 1 1 0 1 0 0 1 0 1 1 1 0 0 0 1 0 0 1 0 1 0 0 1 1 0 1 0 1 1 1
133 0 0 0 1 0 1 0 0 0 0 1 0 1 0 0 0 1 1 0 0 1 0 0 0 1 0 1 1 0 0 1 1 0 1 0 1 0 0 1 1 0 0 0 0 1 0 1 0 1 0 1 1 1 0 0 0 0 0 1 0 0 0 1 1 1 0 0 0 1 0 0 1 0 1 0 1 1 0 0 0 0 1 0 0 0 0 0 1 0 0 0 0 0 0 0 0 0 1 0 0 0 0 0 1 0 1 1 0 0 1 0 1 1 0 1 0 0 1 1 0 0 0 1 0 1 1 0 0 0 1 1 1 1 0 0 0 1 1 0 0 0 0 0 0 0 1 0 0 0 0 1 0 0 1 1 0 1 0 1 0 0 1 0 0 0 0 1 0 0 1 0 0 0 0 1 0 0 1 0 0 0 1 0 1 0 0 0 1 1 0 0 0 0 0 1 0 0 1 0 0 1 0 0 1 1 1 0 0 0 1 0 0 1 0 1 1 0 0 0 0 1 1 0 0 0 1 0 0 0 1 0 1 0 0 0 1 0 1 0 1 0 1 0 1 1 0 0 0 0 0 0 0 0 0 0 0 1 0 1 0 0 0 0 0 0 0 0 0 0 1 0 0 1 1 0 1 0 0 0 0 1 1 0 1 0 1 1 0 0 0 1 1 1 0 0 0 0 1 0 0 0 0 1 1 1 0 1 0 1 0 1 0 0 1 0 1 0 0 0 0 1 0 0 0 0 0 0 1 0 0 0 0 0 0 0 1 0 0 1 0 0 1 0 0 0 0 1 0 0 1 0 0 0 1 0 1 1 0 1 1 0 0 1 0 0 0 1 0 0 1 1 0 0 1 1 0 1 0 0 0 1 0 0 0 0 1 0 0 0 1 0 0 1 1 1 0 0 0 1 0 0 0 1 1 0 1 0 0 1 0 0 1 0 0 0 1 1 1 0 1 1 1 0 1 1 1 0 1 1 1 0 1 0 0 1 0 0 1 1 1 1 0 1 0 0 0 0 0 1 0 0 0 1 0 1 1 1 1 0 0 1 0 0 0 0 0 0 0 1 1 1 1 0 0 1 0 0 1 1 0 0 1 0 0 0 1 0 0 0 0 0 0 1 0 1 0 1 0 0 0 1 0 1 0 0 1 0 0 0 0 1 0 0 0 0 0 0 0 0 0 0 1 0 0 0 0 0 0 1 0 0 0 0 0 0 1 0 0 0 1 0 0 0 0 1 0 0 1 0 0 0 1 0 0 0 1 0 0 0 0 1 0 1 0 0 1 0 0 1 0 0 0 0 1 0 1 0 0 0 0 1 0 0 0 0 0 0 1 0 0 0 0 0 0 0 1 0 1 0 1 0 1 0 1 0 1 1 0 1 0 0 0 0 0 0 1 0 0 0 0 1 1 1 1 0 0 0 1 0 0 0 0 0 1 0 0 0 0 1 0 0 1 0 1 0 0 0 1 1 0 1 0 1 0 0 0 0 0 1 1 0 0 1 0 0 0 1 1 0 1 0 0 1 0 0 0 1 1 1 0 1 1 0 1 1 0 0 0 0 0 0 1 0 1 0 0 1 1 0 0 0 0 1 1 0 0 0 0 0 1 1 0 0 1 0 0 1 0 1 0 1 0 0 0 0 0 0 1 1 1 1 1 0 0 1 1 0 1 1 0 1 0 1 0 0 0 0 0 0 0 1 0 1 0 0 1 0 1 0 0 1 1 0 0 0 1 0 0 0 1 0 0 0 0 0 0 0 0 0 1 0 0 0 0 0 0 0 0 0 0 1 0 1 0 0 1 0 0 0 0 0 0 0 0 0 0 0 1 1 0 0 0 1 1 1 0 0 0 1 0 0 1 0 0 0 0 0 1 1 1 1 0 0 0 0 0 0 0 1 0 0 1 0 1 0 1 1 0 0 0 0 1 1 1 0 0 0 1 0 1 1 0 0 1 0 0 0 0 0 0 1 1 0 1 0 0 1 0 0 0 1 1 1 1 0 0 0 1 0 0 0 0 0 0 0 1 1 1 0 0 0 0 0 0 0 1 0 0 0 1 0 1 0 0 0 0 1 1 0 0 1 0 0 1 1 0 0 0 0 0 0 0 1 1 0 0 0 1 0 0 0 0 0 0 0 1 1 0 0 0 0 0 0 0 0 0 0 0 0 1 0 0 0 0 0 1 0 0 0 1 1 0 1 0 0 1 0 0 1 0 1 0 1 0 0 0 1 0 0 0 0 0 0 0 0 0 0 0 0 0 1 1 0 0 1 1 1 0 0 0 1 0 0 1 0 0 0 1 0 0 0 0 1 1 1 0 0 1 1 0 0 0 0 1 0 0 0 1 1 0 0 1 0 0 1 1 0 0 1 1 0 1 0 1 0 0 0 0 1 0 0 1 0 1 0 0 1 0 0 1 0 0 1 0 0 1 1 0 1 1 1 0 1 1 0 1 0 0 0 0 0 0 1 0 0 0 0 1 1 0 0 0 0 0 1 0 1 1 0 1 0 1 0 0 1 0 0 0 1 1 0 0 0 0 0 0 0 0 1 0 0 1 0 0 0 0 1 0 1 0 0 0 1 1 0 1 0 0 0 0 1 1 1 1 0 0 0 0 1 0 0 0 0 1 1 1 0 0 1 1 1 1 0 1 0 0 0 0 0 1 1 0 0 1 1 0 0 1 0 0 0 0 0 0 0 0 0 1 0 1 0 0 0 0 1 0 1 1 0 0 1 0 0 1 0 1 0 1 1 0 0 0 0 0 0 1 0 1 1 1 0 0 0 0 0 1 0 1 1 1 0 1 0 1 1 0 1 1 0 0 1 0 0 1 1 0 0 1 0 0 1 0 0 0 0 0 0 0 0 1 0 1 0 0 1 0 0 0 0 1 0 0 0 0 0 1 1 1 1 0 0 1 0 1 0 0 0 1 1 0 0 1 1 0 1 1 1 0 0 0 0 0 0 1 1 0 1 0 0 1 0 0 1 0 0 0 1 0 0 0 1 0 0 1 0 1 0 0 0 1 0 1 0 0 1 1
134 0 0 0 1 0 1 0 0 1 0 1 0 1 0 1 0 1 0 0 0 1 0 1 0 1 1 1 1 1 0 1 1 1 0 0 1 0 0 1 1 0 0 0 1 1 0 1 0 1 0 1 1 1 1 1 1 1 1 1 0 0 1 1 1 1 0 0 1 1 0 0 1 0 1 1 1 1 1 0 1 0 1 0 0 1 0 0 1 0 0 1 0 0 0 0 0 0 1 0 0 1 0 1 1 0 1 1 0 0 1 0 1 1 0 1 0 0 1 1 1 0 0 1 0 1 1 0 1 0 1 1 1 1 0 0 0 1 1 0 0 0 0 0 0 0 1 0 0 0 0 1 0 0 1 1 0 1 0 1 0 0 1 0 0 0 0 1 1 0 1 0 0 0 0 1 0 1 1 0 0 0 1 0 1 1 0 0 1 1 0 0 0 0 0 1 0 1 1 0 0 1 0 0 1 1 1 1 0 0 1 0 0 1 0 1 1 0 0 0 1 1 1 0 0 0 1 0 0 0 1 0 1 0 0 1 1 0 1 0 1 1 1 0 1 1 1 0 1 0 0 0 1 0 0 1 0 1 0 1 1 0 1 0 0 1 0 1 0 0 1 0 0 1 1 0 1 0 0 0 0 1 1 1 1 1 1 1 1 0 0 1 1 1 0 0 0 0 1 0 0 0 0 1 1 1 0 1 0 1 0 1 0 0 1 0 1 0 0 0 1 1 0 1 0 0 0 1 1 0 0 0 0 1 0 0 1 1 0 1 0 1 1 0 0 0 0 1 0 0 1 1 0 0 1 0 1 1 0 1 1 0 0 1 0 1 1 1 0 0 1 1 0 0 1 1 1 1 0 0 1 1 1 0 0 0 1 0 0 0 1 0 0 1 1 1 1 0 1 1 0 0 0 1 1 1 1 0 0 1 0 0 1 0 1 0 1 1 1 1 1 1 1 1 1 1 1 0 1 1 1 1 1 0 0 1 1 0 1 1 1 1 0 1 0 0 0 1 0 1 0 1 0 1 0 1 1 1 1 0 0 1 0 1 1 0 0 0 0 1 1 1 1 0 0 1 0 0 1 1 0 1 1 0 1 0 1 0 1 0 0 0 0 1 0 1 1 1 0 0 0 1 0 1 0 0 1 0 1 1 1 1 1 1 0 0 0 0 1 1 0 0 1 0 1 0 0 0 0 1 1 0 1 1 0 0 1 1 0 0 1 1 1 0 0 1 0 0 1 1 1 1 1 0 1 1 1 0 1 0 0 1 0 1 1 1 1 0 0 1 1 0 1 0 1 0 1 0 0 0 0 1 0 1 0 0 0 0 1 0 0 0 0 0 0 0 1 0 1 1 1 0 1 0 1 0 1 1 0 1 1 1 0 0 1 0 1 0 0 0 0 1 1 1 1 0 0 0 1 0 0 0 0 0 1 1 0 0 0 1 0 0 1 1 1 0 0 0 1 1 0 1 0 1 0 0 0 1 1 1 1 1 1 1 0 0 0 1 1 0 1 1 0 1 0 0 1 1 1 1 0 1 1 1 1 1 0 1 0 0 1 0 1 0 1 0 1 1 1 0 0 0 0 1 1 0 1 0 1 1 1 1 0 0 1 0 0 1 0 1 0 1 0 1 0 0 0 0 1 1 1 1 1 1 1 1 1 0 1 1 0 1 1 1 0 1 0 0 0 1 0 1 0 1 0 0 1 0 1 0 0 1 1 0 1 0 1 0 0 0 1 0 0 1 0 0 0 0 0 0 1 0 1 0 0 0 0 0 1 0 1 1 0 1 0 0 1 0 0 0 0 0 0 1 0 0 0 1 1 1 1 0 1 1 1 1 0 1 0 1 1 0 1 0 1 0 0 0 1 1 1 1 0 0 0 0 1 1 0 1 0 0 1 0 1 0 1 1 0 1 0 1 1 1 1 0 0 0 1 0 1 1 0 0 1 0 0 1 1 0 0 1 1 1 1 1 0 1 0 0 0 1 1 1 1 1 0 1 1 0 0 0 0 0 0 0 1 1 1 0 0 0 0 0 0 1 1 0 0 0 1 0 1 0 0 0 0 1 1 0 0 1 0 0 1 1 0 0 1 0 0 0 0 1 1 1 0 0 1 0 0 0 0 0 0 0 1 1 0 0 0 0 0 0 0 1 0 0 0 0 1 1 1 0 1 1 1 0 0 0 1 1 0 1 0 0 1 0 0 1 0 1 0 1 0 0 0 1 1 0 0 0 0 0 1 0 0 0 0 0 0 1 1 0 0 1 1 1 0 0 1 1 1 0 1 0 0 1 1 0 1 1 1 1 1 1 1 0 1 1 1 0 1 0 1 1 1 0 1 1 0 0 1 1 0 1 1 0 0 1 1 0 1 1 1 0 1 0 0 1 0 1 1 0 1 1 0 1 0 0 1 0 0 1 1 1 1 1 0 1 1 1 0 1 1 0 1 1 0 0 0 0 0 1 1 1 0 0 1 1 0 0 0 1 1 1 0 1 1 0 1 0 1 0 0 1 1 0 0 1 1 0 0 0 1 0 1 0 1 1 0 1 1 0 0 0 0 1 0 1 1 0 0 1 1 0 1 0 1 0 0 1 1 1 1 0 1 0 0 1 0 1 0 0 1 1 1 0 1 1 1 1 1 0 1 1 1 0 0 0 1 1 0 0 1 1 0 0 1 0 0 0 0 0 0 0 0 0 1 0 1 0 1 0 0 1 0 1 1 1 0 1 0 0 1 0 1 0 1 1 0 0 0 1 1 1 1 1 1 1 1 0 0 1 0 1 1 0 1 1 1 0 1 0 1 1 0 1 1 0 1 1 0 0 1 1 1 0 1 0 0 1 0 0 0 0 0 0 0 1 1 0 1 0 0 1 0 1 0 0 1 0 0 0 0 0 1 1 1 1 0 0 1 0 1 0 1 0 1 1 0 0 1 1 1 1 1 1 0 0 0 0 0 0 1 1 0 1 1 0 1 0 0 1 0 1 1 1 0 0 0 1 0 0 1 0 1 0 0 1 1 0 1 0 1 1 1
135 0 0 0 1 0 1 0 0 0 0 1 0 1 0 0 0 1 1 0 0 1 0 0 0 1 0 1 1 0 0 1 1 1 0 0 1 0 0 1 1 0 0 0 0 1 0 1 0 1 0 1 1 1 0 0 0 0 0 1 0 0 0 1 1 1 0 0 0 1 0 0 1 0 1 0 1 1 0 0 0 0 1 0 0 0 0 0 1 0 0 0 0 0 0 0 0 0 1 0 0 0 0 0 1 0 1 1 0 0 1 0 1 1 0 1 0 0 1 1 0 0 0 1 0 1 1 0 0 0 1 1 1 1 0 0 0 1 1 0 0 0 0 0 0 0 1 0 0 0 0 1 0 0 1 1 0 1 0 1 0 0 1 0 0 0 0 1 0 0 1 0 0 0 0 1 0 0 1 0 0 0 1 0 1 0 0 0 1 1 0 0 0 0 0 1 0 0 1 0 0 1 0 0 1 1 1 0 0 0 1 0 0 1 0 1 1 0 0 0 0 1 1 0 0 0 1 0 0 0 1 0 1 0 0 0 1 0 1 0 1 0 1 0 1 1 0 0 0 0 0 0 0 0 0 0 0 1 0 1 0 0 0 0 0 0 0 0 0 0 1 0 0 1 1 0 1 0 0 0 0 1 1 0 1 0 1 1 0 0 0 1 1 1 0 0 0 0 1 0 0 0 0 1 1 1 0 1 0 1 0 1 0 0 1 0 1 0 0 0 0 1 0 0 0 0 0 0 1 0 0 0 0 0 0 0 1 0 0 1 0 0 1 0 0 0 0 1 0 0 1 0 0 0 1 0 1 1 0 1 1 0 0 1 0 0 0 1 0 0 1 1 0 0 1 1 0 1 0 0 0 1 0 0 0 0 1 0 0 0 1 0 0 1 1 1 0 0 0 1 0 0 0 1 1 0 1 0 0 1 0 0 1 0 0 0 1 1 1 0 1 1 1 0 1 1 1 0 1 1 1 0 1 0 0 1 0 0 1 1 1 1 0 1 0 0 0 0 0 1 0 0 0 1 0 1 1 1 1 0 0 1 0 0 0 0 0 0 0 1 1 1 1 0 0 1 0 0 1 1 0 0 1 0 0 0 1 0 0 0 0 0 0 1 0 1 0 1 0 0 0 1 0 1 0 0 1 0 0 0 0 1 0 0 0 0 0 0 0 0 0 0 1 0 0 0 0 0 0 1 0 0 0 0 0 0 1 0 0 0 1 0 0 0 0 1 0 0 1 0 0 0 1 0 0 0 1 0 0 0 0 1 0 1 0 0 1 0 0 1 0 0 0 0 1 0 1 0 0 0 0 1 0 0 0 0 0 0 1 0 0 0 0 0 0 0 1 0 1 0 1 0 1 0 1 0 1 1 0 1 0 0 0 0 0 0 1 0 0 0 0 1 1 1 1 0 0 0 1 0 0 0 0 0 1 0 0 0 0 1 0 0 1 0 1 0 0 0 1 1 0 1 0 1 0 0 0 0 0 1 1 0 0 1 0 0 0 1 1 0 1 0 0 1 0 0 0 1 1 1 0 1 1 0 1 1 0 0 0 0 0 0 1 0 1 0 0 1 1 0 0 0 0 1 1 0 0 0 0 0 1 1 0 0 1 0 0 1 0 1 0 1 0 0 0 0 0 0 1 1 1 1 1 0 0 1 1 0 1 1 0 1 0 1 0 0 0 0 0 0 0 1 0 1 0 0 1 0 1 0 0 1 1 0 0 0 1 0 0 0 1 0 0 0 0 0 0 0 0 0 1 0 0 0 0 0 0 0 0 0 0 1 0 1 0 0 1 0 0 0 0 0 0 0 0 0 0 0 1 1 0 0 0 1 1 1 0 0 0 1 0 0 1 0 0 0 0 0 1 1 1 1 0 0 0 0 0 0 0 1 0 0 1 0 1 0 1 1 0 0 0 0 1 1 1 0 0 0 1 0 1 1 0 0 1 0 0 0 0 0 0 1 1 0 1 0 0 1 0 0 0 1 1 1 1 0 0 0 1 0 0 0 0 0 0 0 1 1 1 0 0 0 0 0 0 0 1 0 0 0 1 0 1 0 0 0 0 1 1 0 0 1 0 0 1 1 0 0 0 0 0 0 0 1 1 0 0 0 1 0 0 0 0 0 0 0 1 1 0 0 0 0 0 0 0 0 0 0 0 0 1 0 0 0 0 0 1 0 0 0 1 1 0 1 0 0 1 0 0 1 0 1 0 1 0 0 0 1 0 0 0 0 0 0 0 0 0 0 0 0 0 1 1 0 0 1 1 1 0 0 0 1 0 0 1 0 0 0 1 0 0 0 0 1 1 1 0 0 1 1 0 0 0 0 1 0 0 0 1 1 0 0 1 0 0 1 1 0 0 1 1 0 1 0 1 0 0 0 0 1 0 0 1 0 1 0 0 1 0 0 1 0 0 1 0 0 1 1 0 1 1 1 0 1 1 0 1 0 0 0 0 0 0 1 0 0 0 0 1 1 0 0 0 0 0 1 0 1 1 0 1 0 1 0 0 1 0 0 0 1 1 0 0 0 0 0 0 0 0 1 0 0 1 0 0 0 0 1 0 1 0 0 0 1 1 0 1 0 0 0 0 1 1 1 1 0 0 0 0 1 0 0 0 0 1 1 1 0 0 1 1 1 1 0 1 0 0 0 0 0 1 1 0 0 1 1 0 0 1 0 0 0 0 0 0 0 0 0 1 0 1 0 0 0 0 1 0 1 1 0 0 1 0 0 1 0 1 0 1 1 0 0 0 0 0 0 1 0 1 1 1 0 0 0 0 0 1 0 1 1 1 0 1 0 1 1 0 1 1 0 0 1 0 0 1 1 0 0 1 0 0 1 0 0 0 0 0 0 0 0 1 0 1 0 0 1 0 0 0 0 1 0 0 0 0 0 1 1 1 1 0 0 1 0 1 0 0 0 1 1 0 0 1 1 0 1 1 1 0 0 0 0 0 0 1 1 0 1 0 0 1 0 0 1 0 0 0 1 0 0 0 1 0 0 1 0 1 0 0 0 1 0 1 0 0 1 1
136 0 0 0 1 0 1 0 0 0 0 1 0 1 0 0 0 1 1 0 0 1 0 0 0 1 0 1 1 0 0 1 1 1 0 0 1 0 0 1 1 0 0 0 0 1 0 1 0 1 0 1 1 1 0 0 0 0 0 1 0 0 0 1 1 1 0 0 0 1 0 0 1 0 1 0 1 1 0 0 0 0 1 0 0 0 0 0 1 0 0 0 0 0 0 0 0 0 1 0 0 0 0 0 1 0 1 1 0 0 1 0 1 1 0 1 0 0 1 1 0 0 0 1 0 1 1 0 0 0 1 1 1 1 0 0 0 1 1 0 0 0 0 0 0 0 1 0 0 0 0 1 0 0 1 1 0 1 0 1 0 0 1 0 0 0 0 1 0 0 1 0 0 0 0 1 0 0 1 0 0 0 1 0 1 0 0 0 1 1 0 0 0 0 0 1 0 0 1 0 0 1 0 0 1 1 1 0 0 0 1 0 0 1 0 1 1 0 0 0 0 1 1 0 0 0 1 0 0 0 1 0 1 0 0 0 1 0 1 0 1 0 1 0 1 1 0 0 0 0 0 0 0 0 0 0 0 1 0 1 0 0 0 0 0 0 0 0 0 0 1 0 0 1 1 0 1 0 0 0 0 1 1 0 1 0 1 1 0 0 0 1 1 1 0 0 0 0 1 0 0 0 0 1 1 1 0 1 0 1 0 1 0 0 1 0 1 0 0 0 0 1 0 0 0 0 0 0 1 0 0 0 0 0 0 0 1 0 0 1 0 0 1 0 0 0 0 1 0 0 1 0 0 0 1 0 1 1 0 1 1 0 0 1 0 0 0 1 0 0 1 1 0 0 1 1 0 1 0 0 0 1 0 0 0 0 1 0 0 0 1 0 0 1 1 1 0 0 0 1 0 0 0 1 1 0 1 0 0 1 0 0 1 0 0 0 1 1 1 0 1 1 1 0 1 1 1 0 1 1 1 0 1 0 0 1 0 0 1 1 1 1 0 1 0 0 0 0 0 1 0 0 0 1 0 1 1 1 1 0 0 1 0 0 0 0 0 0 0 1 1 1 1 0 0 1 0 0 1 1 0 0 1 0 0 0 1 0 0 0 0 0 0 1 0 1 0 1 0 0 0 1 0 1 0 0 1 0 0 0 0 1 0 0 0 0 1 0 0 0 0 0 1 0 0 0 0 0 0 1 0 0 0 0 0 0 1 0 0 0 1 0 0 0 0 1 0 0 1 0 0 0 1 0 0 0 1 0 0 0 0 1 0 1 0 0 1 0 0 1 0 0 0 0 1 0 1 0 0 0 0 1 0 0 0 0 0 0 1 0 0 0 0 0 0 0 1 0 1 0 1 0 1 0 1 0 1 1 0 1 0 0 0 0 0 0 1 0 0 0 0 1 1 1 1 0 0 0 1 0 0 0 0 0 1 0 0 0 0 1 0 0 1 0 1 0 0 0 1 1 0 1 0 1 0 0 0 0 0 1 1 0 0 1 0 0 0 1 1 0 1 0 0 1 0 0 0 1 1 1 0 1 1 0 1 1 0 0 0 0 0 0 1 0 1 0 0 1 1 0 0 0 0 1 1 0 0 0 0 0 1 1 0 0 1 0 0 1 0 1 0 1 0 0 0 0 0 0 1 1 1 1 1 0 0 1 1 0 1 1 0 1 0 1 0 0 0 0 0 0 0 1 0 1 0 0 1 0 1 0 0 1 1 0 0 0 1 0 0 0 1 0 0 0 0 0 0 0 0 0 1 0 0 0 0 0 0 0 0 0 0 1 0 1 0 0 1 0 0 0 0 0 0 0 0 0 0 0 1 1 0 0 0 1 1 1 0 0 0 1 0 0 1 0 0 0 0 0 1 1 1 1 0 0 0 0 0 0 0 1 0 0 1 0 1 0 1 1 0 0 0 0 1 1 1 0 0 0 1 0 1 1 0 0 1 0 0 0 0 0 0 1 1 0 1 0 0 1 0 0 0 1 1 1 1 0 0 0 1 0 0 0 0 0 0 0 1 1 1 0 0 0 0 0 0 0 1 0 0 0 1 0 1 0 0 0 0 1 1 0 0 1 0 0 1 1 0 0 0 0 0 0 0 1 1 0 0 0 1 0 0 0 0 0 0 0 1 1 0 0 0 0 0 0 0 0 0 0 0 0 1 0 0 0 0 0 1 0 0 0 1 1 0 1 0 0 1 0 0 1 0 1 0 1 0 0 0 1 0 0 0 0 0 0 0 0 0 0 0 0 0 1 1 0 0 1 1 1 0 0 0 1 0 0 1 0 0 0 1 0 0 0 0 1 1 1 0 0 1 1 0 0 0 0 1 0 0 0 1 1 0 0 1 0 0 1 1 0 0 1 1 0 1 0 1 0 0 0 0 1 0 0 1 0 1 0 0 1 0 0 1 0 0 1 0 0 1 1 0 1 1 1 0 1 1 0 1 0 0 0 0 0 0 1 0 0 0 0 1 1 0 0 0 0 0 1 0 1 1 0 1 0 1 0 0 1 0 0 0 1 1 0 0 0 0 0 0 0 0 1 0 0 1 0 0 0 0 1 0 1 0 0 0 1 1 0 1 0 0 0 0 1 1 1 1 0 0 0 0 1 0 0 0 0 1 1 1 0 0 1 1 1 1 0 1 0 0 0 0 0 1 1 0 0 1 1 0 0 1 0 0 0 0 0 0 0 0 0 1 0 1 0 0 0 0 1 0 1 1 0 0 1 0 0 1 0 1 0 1 1 0 0 0 0 0 0 1 0 1 1 1 0 0 0 0 0 1 0 1 1 1 0 1 0 1 1 0 1 1 0 0 1 0 0 1 1 0 0 1 0 0 1 0 0 0 0 0 0 0 0 1 0 1 0 0 1 0 0 0 0 1 0 0 0 0 0 1 1 1 1 0 0 1 0 1 0 0 0 1 1 0 0 1 1 0 1 1 1 0 0 0 0 0 0 1 1 0 1 0 0 1 0 0 1 0 0 0 1 0 0 0 1 0 0 1 0 1 0 0 0 1 0 1 0 0 1 1
137 0 0 0 1 0 1 0 0 1 0 1 0 1 0 1 0 1 1 0 0 1 0 1 0 1 1 1 1 1 0 1 1 1 0 0 1 0 0 1 1 0 0 0 1 1 0 1 0 1 0 1 1 1 1 1 1 1 1 1 0 0 1 1 1 1 0 0 1 1 0 0 1 0 1 1 1 1 1 0 1 0 1 0 0 1 0 0 1 0 0 1 0 0 0 0 0 0 1 0 0 1 0 1 1 0 1 1 0 0 1 0 1 1 0 1 0 0 1 1 1 0 0 1 0 1 1 0 1 0 1 1 1 1 0 0 0 1 1 0 0 0 0 0 0 0 1 0 0 0 0 1 0 0 1 1 0 1 0 1 0 0 1 0 0 0 0 1 1 0 1 0 0 0 0 1 0 1 1 0 0 0 1 0 1 1 0 0 1 1 0 0 0 0 0 1 0 1 1 0 0 1 0 0 1 1 1 1 0 0 1 0 0 1 0 1 1 0 0 0 1 1 1 0 0 0 1 0 0 0 1 0 1 0 0 1 1 0 1 0 1 1 1 0 1 1 1 0 1 0 0 0 1 0 0 1 0 1 0 1 1 0 1 0 0 1 0 1 0 0 1 0 0 1 1 0 1 0 0 0 0 1 1 1 1 1 1 1 1 0 0 1 1 1 0 0 0 0 1 0 0 0 0 1 1 1 0 1 0 1 0 1 0 0 1 0 1 0 0 0 1 1 0 1 0 0 0 1 1 0 0 0 0 1 0 0 1 1 0 1 0 1 1 0 0 0 0 1 0 0 1 1 0 0 1 0 1 1 0 1 1 0 0 1 0 1 1 1 0 0 1 1 0 0 1 1 1 1 0 0 1 1 1 0 0 0 1 0 0 0 1 0 0 1 1 1 1 0 1 1 0 0 0 1 1 1 1 0 0 1 0 0 1 0 1 0 1 1 1 1 1 1 1 1 1 1 1 0 1 1 1 1 1 0 0 1 1 0 1 1 1 1 0 1 0 0 0 1 0 1 0 1 0 1 0 1 1 1 1 0 0 1 0 1 1 0 0 0 0 1 1 1 1 0 0 1 0 0 1 1 0 1 1 0 1 0 1 0 1 0 0 0 0 1 0 1 1 1 0 0 0 1 0 1 0 0 1 0 1 1 1 1 1 1 0 0 0 0 1 1 0 0 1 0 1 0 0 0 0 1 1 0 1 1 0 0 1 1 0 0 1 1 1 0 0 1 0 0 1 1 1 1 1 0 1 1 1 0 1 0 0 1 0 1 1 1 1 0 0 1 1 0 1 0 1 0 1 0 0 0 0 1 0 1 0 0 0 0 1 0 0 0 0 0 0 0 1 0 1 1 1 0 1 0 1 0 1 1 0 1 1 1 0 0 1 0 1 0 0 0 0 1 1 1 1 0 0 0 1 0 0 0 0 0 1 1 0 0 0 1 0 0 1 1 1 0 0 0 1 1 0 1 0 1 0 0 0 1 1 1 1 1 1 1 0 0 0 1 1 0 1 1 0 1 0 0 1 1 1 1 0 1 1 1 1 1 0 1 0 0 1 0 1 0 1 0 1 1 1 0 0 0 0 1 1 0 1 0 1 1 1 1 0 0 1 0 0 1 0 1 0 1 0 1 0 0 0 0 1 1 1 1 1 1 1 1 1 0 1 1 0 1 1 1 0 1 0 0 0 1 0 1 0 1 0 0 1 0 1 0 0 1 1 0 1 0 1 0 0 0 1 0 0 1 0 0 0 0 0 0 1 0 1 0 0 0 0 0 1 0 1 1 0 1 0 0 1 0 0 0 0 0 0 1 0 0 0 1 1 1 1 0 1 1 1 1 0 1 0 1 1 0 1 0 1 0 0 0 1 1 1 1 0 0 0 0 1 1 0 1 0 0 1 0 1 0 1 1 0 1 0 1 1 1 1 0 0 0 1 0 1 1 0 0 1 0 0 1 1 0 0 1 1 1 1 1 0 1 0 0 0 1 1 1 1 1 0 1 1 0 0 0 0 0 0 0 1 1 1 0 0 0 0 0 0 1 1 0 0 0 1 0 1 0 0 0 0 1 1 0 0 1 0 0 1 1 0 0 1 0 0 0 0 1 1 1 0 0 1 0 0 0 0 0 0 0 1 1 0 0 0 0 0 0 0 1 0 0 0 0 1 1 1 0 1 1 1 0 0 0 1 1 0 1 0 0 1 0 0 1 0 1 0 1 0 0 0 1 1 0 0 0 0 0 1 0 0 0 0 0 0 1 1 0 0 1 1 1 0 0 1 1 1 0 1 0 0 1 1 0 1 1 1 1 1 1 1 0 1 1 1 0 1 0 1 1 1 0 1 1 0 0 1 1 0 1 1 0 0 1 1 0 1 1 1 0 1 0 0 1 0 1 1 0 1 1 0 1 0 0 1 0 0 1 1 1 1 1 0 1 1 1 0 1 1 0 1 1 0 0 0 0 0 1 1 1 0 0 1 1 0 0 0 1 1 1 0 1 1 0 1 0 1 0 0 1 1 0 0 1 1 0 0 0 1 0 1 0 1 1 0 1 1 0 0 0 0 1 0 1 1 0 0 1 1 0 1 0 1 0 0 1 1 1 1 0 1 0 0 1 0 1 0 0 1 1 1 0 1 1 1 1 1 0 1 1 1 0 0 0 1 1 0 0 1 1 0 0 1 0 0 0 0 0 0 0 0 0 1 0 1 0 1 0 0 1 0 1 1 1 0 1 0 0 1 0 1 0 1 1 0 0 0 1 1 1 1 1 1 1 1 0 0 1 0 1 1 0 1 1 1 0 1 0 1 1 0 1 1 0 1 1 0 0 1 1 1 0 1 0 0 1 0 0 0 0 0 0 0 1 1 0 1 0 0 1 0 1 0 0 1 0 0 0 0 0 1 1 1 1 0 0 1 0 1 0 1 0 1 1 0 0 1 1 1 1 1 1 0 0 0 0 0 0 1 1 0 1 1 0 1 0 0 1 0 1 1 1 0 0 0 1 0 0 1 0 1 0 0 1 1 0 1 0 1 1 1
138 1 1 1 0 1 0 1 1 1 1 0 1 0 1 1 1 0 0 1 1 0 1 1 1 0 1 0 0 1 1 0 0 0 1 1 0 1 1 0 0 1 1 1 1 0 1 0 1 0 1 0 0 0 1 1 1 1 1 0 1 1 1 0 0 0 1 1 1 0 1 1 0 1 0 1 0 0 1 1 1 1 0 1 1 1 1 1 0 1 1 1 1 1 1 1 1 1 0 1 1 1 1 1 0 1 0 0 1 1 0 1 0 0 1 0 1 1 0 0 1 1 1 0 1 0 0 1 1 1 0 0 0 0 1 1 1 0 0 1 1 1 1 1 1 1 0 1 1 1 1 0 1 1 0 0 1 0 1 0 1 1 0 1 1 1 1 0 1 1 0 1 1 1 1 0 1 1 0 1 1 1 0 1 0 1 1 1 0 0 1 1 1 1 1 0 1 1 0 1 1 0 1 1 0 0 0 1 1 1 0 1 1 0 1 0 0 1 1 1 1 0 0 1 1 1 0 1 1 1 0 1 0 1 1 1 0 1 0 1 0 1 0 1 0 0 1 1 1 1 1 1 1 1 1 1 1 0 1 0 1 1 1 1 1 1 1 1 1 1 0 1 1 0 0 1 0 1 1 1 1 0 0 1 0 1 0 0 1 1 1 0 0 0 1 1 1 1 0 1 1 1 1 0 0 0 1 0 1 0 1 0 1 1 0 1 0 1 1 1 1 0 1 1 1 1 1 1 0 1 1 1 1 1 1 1 0 1 1 0 1 1 0 1 1 1 1 0 1 1 0 1 1 1 0 1 0 0 1 0 0 1 1 0 1 1 1 0 1 1 0 0 1 1 0 0 1 0 1 1 1 0 1 1 1 1 0 1 1 1 0 1 1 0 0 0 1 1 1 0 1 1 1 0 0 1 0 1 1 0 1 1 0 1 1 1 0 0 0 1 0 0 0 1 0 0 0 1 0 0 0 1 0 1 1 0 1 1 0 0 0 0 1 0 1 1 1 1 1 0 1 1 1 0 1 0 0 0 0 1 1 0 1 1 1 1 1 1 1 0 0 0 0 1 1 0 1 1 0 0 1 1 0 1 1 1 0 1 1 1 1 1 1 0 1 0 1 0 1 1 1 0 1 0 1 1 0 1 1 1 1 0 1 1 1 1 1 1 1 1 1 1 0 1 1 1 1 1 1 0 1 1 1 1 1 1 0 1 1 1 0 1 1 1 1 0 1 1 0 1 1 1 0 1 1 1 0 1 1 1 1 0 1 0 1 1 0 1 1 0 1 1 1 1 0 1 0 1 1 1 1 0 1 1 1 1 1 1 0 1 1 1 1 1 1 1 0 1 0 1 0 1 0 1 0 1 0 0 1 0 1 1 1 1 1 1 0 1 1 1 1 0 0 0 0 1 1 1 0 1 1 1 1 1 0 1 1 1 1 0 1 1 0 1 0 1 1 1 0 0 1 0 1 0 1 1 1 1 1 0 0 1 1 0 1 1 1 0 0 1 0 1 1 0 1 1 1 0 0 0 1 0 0 1 0 0 1 1 1 1 1 1 0 1 0 1 1 0 0 1 1 1 1 0 0 1 1 1 1 1 0 0 1 1 0 1 1 0 1 0 1 0 1 1 1 1 1 1 0 0 0 0 0 1 1 0 0 1 0 0 1 0 1 0 1 1 1 1 1 1 1 0 1 0 1 1 0 1 0 1 1 0 0 1 1 1 0 1 1 1 0 1 1 1 1 1 1 1 1 1 0 1 1 1 1 1 1 1 1 1 1 0 1 0 1 1 0 1 1 1 1 1 1 1 1 1 1 1 0 0 1 1 1 0 0 0 1 1 1 0 1 1 0 1 1 1 1 1 0 0 0 0 1 1 1 1 1 1 1 0 1 1 0 1 0 1 0 0 1 1 1 1 0 0 0 1 1 1 0 1 0 0 1 1 0 1 1 1 1 1 1 0 0 1 0 1 1 0 1 1 1 0 0 0 0 1 1 1 0 1 1 1 1 1 1 1 0 0 0 1 1 1 1 1 1 1 0 1 1 1 0 1 0 1 1 1 1 0 0 1 1 0 1 1 0 0 1 1 1 1 1 1 1 0 0 1 1 1 0 1 1 1 1 1 1 1 0 0 1 1 1 1 1 1 1 1 1 1 1 1 0 1 1 1 1 1 0 1 1 1 0 0 1 0 1 1 0 1 1 0 1 0 1 0 1 1 1 0 1 1 1 1 1 1 1 1 1 1 1 1 1 0 0 1 1 0 0 0 1 1 1 0 1 1 0 1 1 1 0 1 1 1 1 0 0 0 1 1 0 0 1 1 1 1 0 1 1 1 0 0 1 1 0 1 1 0 0 1 1 0 0 1 0 1 0 1 1 1 1 0 1 1 0 1 0 1 1 0 1 1 0 1 1 0 1 1 0 0 1 0 0 0 1 0 0 1 0 1 1 1 1 1 1 0 1 1 1 1 0 0 1 1 1 1 1 0 1 0 0 1 0 1 0 1 1 0 1 1 1 0 0 1 1 1 1 1 1 1 1 0 1 1 0 1 1 1 1 0 1 0 1 1 1 0 0 1 0 1 1 1 1 0 0 0 0 1 1 1 1 0 1 1 1 1 0 0 0 1 1 0 0 0 0 1 0 1 1 1 1 1 0 0 1 1 0 0 1 1 0 1 1 1 1 1 1 1 1 1 0 1 0 1 1 1 1 0 1 0 0 1 1 0 1 1 0 1 0 1 0 0 1 1 1 1 1 1 0 1 0 0 0 1 1 1 1 1 0 1 0 0 0 1 0 1 0 0 1 0 0 1 1 0 1 1 0 0 1 1 0 1 1 0 1 1 1 1 1 1 1 1 0 1 0 1 1 0 1 1 1 1 0 1 1 1 1 1 0 0 0 0 1 1 0 1 0 1 1 1 0 0 1 1 0 0 1 0 0 0 1 1 1 1 1 1 0 0 1 0 1 1 0 1 1 0 1 1 1 0 1 1 1 0 1 1 0 1 0 1 1 1 0 1 0 1 1 0 0
139 0 0 0 1 0 1 0 0 1 0 1 0 1 0 1 0 1 1 0 0 1 0 1 0 1 1 1 1 1 0 1 1 1 0 0 1 0 0 1 1 0 0 0 1 1 0 1 0 1 0 1 1 1 1 1 1 1 1 1 0 0 1 1 1 1 0 0 1 1 0 0 1 0 1 1 1 1 1 0 1 0 1 0 0 1 0 0 1 0 0 1 0 0 0 0 0 0 1 0 0 1 0 1 1 0 1 1 0 0 1 0 1 1 0 1 0 0 1 1 1 0 0 1 0 1 1 0 1 0 1 1 1 1 0 0 0 1 1 0 0 0 0 0 0 0 1 0 0 0 0 1 0 0 1 1 0 1 0 1 0 0 1 0 0 0 0 1 1 0 1 0 0 0 0 1 0 1 1 0 0 0 1 0 1 1 0 0 1 1 0 0 0 0 0 1 0 1 1 0 0 1 0 0 1 1 1 1 0 0 1 0 0 1 0 1 1 0 0 0 1 1 1 0 0 0 1 0 0 0 1 0 1 0 0 1 1 0 1 0 1 1 1 0 1 1 1 0 1 0 0 0 1 0 0 1 0 1 0 1 1 0 1 0 0 1 0 1 0 0 1 0 0 1 1 0 1 0 0 0 0 1 1 1 1 1 1 1 1 0 0 1 1 1 0 0 0 0 1 0 0 0 0 1 1 1 0 1 0 1 0 1 0 0 1 0 1 0 0 0 1 1 0 1 0 0 0 1 1 0 0 0 0 1 0 0 1 1 0 1 0 1 1 0 0 0 0 1 0 0 1 1 0 0 1 0 1 1 0 1 1 0 0 1 0 1 1 1 0 0 1 1 0 0 1 1 1 1 0 0 1 1 1 0 0 0 1 0 0 0 1 0 0 1 1 1 1 0 1 1 0 0 0 1 1 1 1 0 0 1 0 0 1 0 1 0 1 1 1 1 1 1 1 1 1 1 1 0 1 1 1 1 1 0 0 1 1 0 1 1 1 1 0 1 0 0 0 1 0 1 0 1 0 1 0 1 1 1 1 0 0 1 0 1 1 0 0 0 0 1 1 1 1 0 0 1 0 0 1 1 0 1 1 0 1 0 1 0 1 0 0 0 0 1 0 1 1 1 0 0 0 1 0 1 0 0 1 0 1 1 1 1 1 1 0 0 0 0 1 1 0 0 1 0 1 0 0 0 0 1 1 0 1 1 0 0 1 1 0 0 1 1 1 0 0 1 0 0 1 1 1 1 1 0 1 1 1 0 1 0 0 1 0 1 1 1 1 0 0 1 1 0 1 0 1 0 1 0 0 0 0 1 0 1 0 0 0 0 1 0 0 0 0 0 0 0 1 0 1 1 1 0 1 0 1 0 1 1 0 1 1 1 0 0 1 0 1 0 0 0 0 1 1 1 1 0 0 0 1 0 0 0 0 0 1 1 0 0 0 1 0 0 1 1 1 0 0 0 1 1 0 1 0 1 0 0 0 1 1 1 1 1 1 1 0 0 0 1 1 0 1 1 0 1 0 0 1 1 1 1 0 1 1 1 1 1 0 1 0 0 1 0 1 0 1 0 1 1 1 0 0 0 0 1 1 0 1 0 1 1 1 1 0 0 1 0 0 1 0 1 0 1 0 1 0 0 0 0 1 1 1 1 1 1 1 1 1 0 1 1 0 1 1 1 0 1 0 0 0 1 0 1 0 1 0 0 1 0 1 0 0 1 1 0 1 0 1 0 0 0 1 0 0 1 0 0 0 0 0 0 1 0 1 0 0 0 0 0 1 0 1 1 0 1 0 0 1 0 0 0 0 0 0 1 0 0 0 1 1 1 1 0 1 1 1 1 0 1 0 1 1 0 1 0 1 0 0 0 1 1 1 1 0 0 0 0 1 1 0 1 0 0 1 0 1 0 1 1 0 1 0 1 1 1 1 0 0 0 1 0 1 1 0 0 1 0 0 1 1 0 0 1 1 1 1 1 0 1 0 0 0 1 1 1 1 1 0 1 1 0 0 0 0 0 0 0 1 1 1 0 0 0 0 0 0 1 1 0 0 0 1 0 1 0 0 0 0 1 1 0 0 1 0 0 1 1 0 0 1 0 0 0 0 1 1 1 0 0 1 0 0 0 0 0 0 0 1 1 0 0 0 0 0 0 0 1 0 0 0 0 1 1 1 0 1 1 1 0 0 0 1 1 0 1 0 0 1 0 0 1 0 1 0 1 0 0 0 1 1 0 0 0 0 0 1 0 0 0 0 0 0 1 1 0 0 1 1 1 0 0 1 1 1 0 1 0 0 1 1 0 1 1 1 1 1 1 1 0 1 1 1 0 1 0 1 1 1 0 1 1 0 0 1 1 0 1 1 0 0 1 1 0 1 1 1 0 1 0 0 1 0 1 1 0 1 1 0 1 0 0 1 0 0 1 1 1 1 1 0 1 1 1 0 1 1 0 1 1 0 0 0 0 0 1 1 1 0 0 1 1 0 0 0 1 1 1 0 1 1 0 1 0 1 0 0 1 1 0 0 1 1 0 0 0 1 0 1 0 1 1 0 1 1 0 0 0 0 1 0 1 1 0 0 1 1 0 1 0 1 0 0 1 1 1 1 0 1 0 0 1 0 1 0 0 1 1 1 0 1 1 1 1 1 0 1 1 1 0 0 0 1 1 0 0 1 1 0 0 1 0 0 0 0 0 0 0 0 0 1 0 1 0 1 0 0 1 0 1 1 1 0 1 0 0 1 0 1 0 1 1 0 0 0 1 1 1 1 1 1 1 1 0 0 1 0 1 1 0 1 1 1 0 1 0 1 1 0 1 1 0 1 1 0 0 1 1 1 0 1 0 0 1 0 0 0 0 0 0 0 1 1 0 1 0 0 1 0 1 0 0 1 0 0 0 0 0 1 1 1 1 0 0 1 0 1 0 1 0 1 1 0 0 1 1 1 1 1 1 0 0 0 0 0 0 1 1 0 1 1 0 1 0 0 1 0 1 1 1 0 0 0 1 0 0 1 0 1 0 0 1 1 0 1 0 1 1 1
140 1 1 1 0 1 0 1 1 1 1 0 1 0 1 1 1 0 0 1 1 0 1 1 1 0 1 0 0 1 1 0 0 0 1 1 0 1 1 0 0 1 1 1 1 0 1 0 1 0 1 0 0 0 1 1 1 1 1 0 1 1 1 0 0 0 1 1 1 0 1 1 0 1 0 1 0 0 1 1 1 1 0 1 1 1 1 1 0 1 1 1 1 1 1 1 1 1 0 1 1 1 1 1 0 1 0 0 1 1 0 1 0 0 1 0 1 1 0 0 1 1 1 0 1 0 0 1 1 1 0 0 0 0 1 1 1 0 0 1 1 1 1 1 1 1 0 1 1 1 1 0 1 1 0 0 1 0 1 0 1 1 0 1 1 1 1 0 1 1 0 1 1 1 1 0 1 1 0 1 1 1 0 1 0 1 1 1 0 0 1 1 1 1 1 0 1 1 0 1 1 0 1 1 0 0 0 1 1 1 0 1 1 0 1 0 0 1 1 1 1 0 0 1 1 1 0 1 1 1 0 1 0 1 1 1 0 1 0 1 0 1 0 1 0 0 1 1 1 1 1 1 1 1 1 1 1 0 1 0 1 1 1 1 1 1 1 1 1 1 0 1 1 0 0 1 0 1 1 1 1 0 0 1 0 1 0 0 1 1 1 0 0 0 1 1 1 1 0 1 1 1 1 0 0 0 1 0 1 0 1 0 1 1 0 1 0 1 1 1 1 0 1 1 1 1 1 1 0 1 1 1 1 1 1 1 0 1 1 0 1 1 0 1 1 1 1 0 1 1 0 1 1 1 0 1 0 0 1 0 0 1 1 0 1 1 1 0 1 1 0 0 1 1 0 0 1 0 1 1 1 0 1 1 1 1 0 1 1 1 0 1 1 0 0 0 1 1 1 0 1 1 1 0 0 1 0 1 1 0 1 1 0 1 1 1 0 0 0 1 0 0 0 1 0 0 0 1 0 0 0 1 0 1 1 0 1 1 0 0 0 0 1 0 1 1 1 1 1 0 1 1 1 0 1 0 0 0 0 1 1 0 1 1 1 1 1 1 1 0 0 0 0 1 1 0 1 1 0 0 1 1 0 1 1 1 0 1 1 1 1 1 1 0 1 0 1 0 1 1 1 0 1 0 1 1 0 1 1 1 1 0 1 1 1 1 1 1 1 1 1 1 0 1 1 1 1 1 1 0 1 1 1 1 1 1 0 1 1 1 0 1 1 1 1 0 1 1 0 1 1 1 0 1 1 1 0 1 1 1 1 0 1 0 1 1 0 1 1 0 1 1 1 1 0 1 0 1 1 1 1 0 1 1 1 1 1 1 0 1 1 1 1 1 1 1 0 1 0 1 0 1 0 1 0 1 0 0 1 0 1 1 1 1 1 1 0 1 1 1 1 0 0 0 0 1 1 1 0 1 1 1 1 1 0 1 1 1 1 0 1 1 0 1 0 1 1 1 0 0 1 0 1 0 1 1 1 1 1 0 0 1 1 0 1 1 1 0 0 1 0 1 1 0 1 1 1 0 0 0 1 0 0 1 0 0 1 1 1 1 1 1 0 1 0 1 1 0 0 1 1 1 1 0 0 1 1 1 1 1 0 0 1 1 0 1 1 0 1 0 1 0 1 1 1 1 1 1 0 0 0 0 0 1 1 0 0 1 0 0 1 0 1 0 1 1 1 1 1 1 1 0 1 0 1 1 0 1 0 1 1 0 0 1 1 1 0 1 1 1 0 1 1 1 1 1 1 1 1 1 0 1 1 1 1 1 1 1 1 1 1 0 1 0 1 1 0 1 1 1 1 1 1 1 1 1 1 1 0 0 1 1 1 0 0 0 1 1 1 0 1 1 0 1 1 1 1 1 0 0 0 0 1 1 1 1 1 1 1 0 1 1 0 1 0 1 0 0 1 1 1 1 0 0 0 1 1 1 0 1 0 0 1 1 0 1 1 1 1 1 1 0 0 1 0 1 1 0 1 1 1 0 0 0 0 1 1 1 0 1 1 1 1 1 1 1 0 0 0 1 1 1 1 1 1 1 0 1 1 1 0 1 0 1 1 1 1 0 0 1 1 0 1 1 0 0 1 1 1 1 1 1 1 0 0 1 1 1 0 1 1 1 1 1 1 1 0 0 1 1 1 1 1 1 1 1 1 1 1 1 0 1 1 1 1 1 0 1 1 1 0 0 1 0 1 1 0 1 1 0 1 0 1 0 1 1 1 0 1 1 1 1 1 1 1 1 1 1 1 1 1 0 0 1 1 0 0 0 1 1 1 0 1 1 0 1 1 1 0 1 1 1 1 0 0 0 1 1 0 0 1 1 1 1 0 1 1 1 0 0 1 1 0 1 1 0 0 1 1 0 0 1 0 1 0 1 1 1 1 0 1 1 0 1 0 1 1 0 1 1 0 1 1 0 1 1 0 0 1 0 0 0 1 0 0 1 0 1 1 1 1 1 1 0 1 1 1 1 0 0 1 1 1 1 1 0 1 0 0 1 0 1 0 1 1 0 1 1 1 0 0 1 1 1 1 1 1 1 1 0 1 1 0 1 1 1 1 0 1 0 1 1 1 0 0 1 0 1 1 1 1 0 0 0 0 1 1 1 1 0 1 1 1 1 0 0 0 1 1 0 0 0 0 1 0 1 1 1 1 1 0 0 1 1 0 0 1 1 0 1 1 1 1 1 1 1 1 1 0 1 0 1 1 1 1 0 1 0 0 1 1 0 1 1 0 1 0 1 0 0 1 1 1 1 1 1 0 1 0 0 0 1 1 1 1 1 0 1 0 0 0 1 0 1 0 0 1 0 0 1 1 0 1 1 0 0 1 1 0 1 1 0 1 1 1 1 1 1 1 1 0 1 0 1 1 0 1 1 1 1 0 1 1 1 1 1 0 0 0 0 1 1 0 1 0 1 1 1 0 0 1 1 0 0 1 0 0 0 1 1 1 1 1 1 0 0 1 0 1 1 0 1 1 0 1 1 1 0 1 1 1 0 1 1 0 1 0 1 1 1 0 1 0 1 1 0 0
141 1 1 1 0 1 0 1 1 1 1 0 1 0 1 1 1 0 0 1 1 0 1 1 1 0 1 0 0 1 1 0 0 0 1 1 0 1 1 0 0 1 1 1 1 0 1 0 1 0 1 0 0 0 1 1 1 1 1 0 1 1 1 0 0 0 1 1 1 0 1 1 0 1 0 1 0 0 1 1 1 1 0 1 1 1 1 1 0 1 1 1 1 1 1 1 1 1 0 1 1 1 1 1 0 1 0 0 1 1 0 1 0 0 1 0 1 1 0 0 1 1 1 0 1 0 0 1 1 1 0 0 0 0 1 1 1 0 0 1 1 1 1 1 1 1 0 1 1 1 1 0 1 1 0 0 1 0 1 0 1 1 0 1 1 1 1 0 1 1 0 1 1 1 1 0 1 1 0 1 1 1 0 1 0 1 1 1 0 0 1 1 1 1 1 0 1 1 0 1 1 0 1 1 0 0 0 1 1 1 0 1 1 0 1 0 0 1 1 1 1 0 0 1 1 1 0 1 1 1 0 1 0 1 1 1 0 1 0 1 0 1 0 1 0 0 1 1 1 1 1 1 1 1 1 1 1 0 1 0 1 1 1 1 1 1 1 1 1 1 0 1 1 0 0 1 0 1 1 1 1 0 0 1 0 1 0 0 1 1 1 0 0 0 1 1 1 1 0 1 1 1 1 0 0 0 1 0 1 0 1 0 1 1 0 1 0 1 1 1 1 0 1 1 1 1 1 1 0 1 1 1 1 1 1 1 0 1 1 0 1 1 0 1 1 1 1 0 1 1 0 1 1 1 0 1 0 0 1 0 0 1 1 0 1 1 1 0 1 1 0 0 1 1 0 0 1 0 1 1 1 0 1 1 1 1 0 1 1 1 0 1 1 0 0 0 1 1 1 0 1 1 1 0 0 1 0 1 1 0 1 1 0 1 1 1 0 0 0 1 0 0 0 1 0 0 0 1 0 0 0 1 0 1 1 0 1 1 0 0 0 0 1 0 1 1 1 1 1 0 1 1 1 0 1 0 0 0 0 1 1 0 1 1 1 1 1 1 1 0 0 0 0 1 1 0 1 1 0 0 1 1 0 1 1 1 0 1 1 1 1 1 1 0 1 0 1 0 1 1 1 0 1 0 1 1 0 1 1 1 1 0 1 1 1 1 1 1 1 1 1 1 0 1 1 1 1 1 1 0 1 1 1 1 1 1 0 1 1 1 0 1 1 1 1 0 1 1 0 1 1 1 0 1 1 1 0 1 1 1 1 0 1 0 1 1 0 1 1 0 1 1 1 1 0 1 0 1 1 1 1 0 1 1 1 1 1 1 0 1 1 1 1 1 1 1 0 1 0 1 0 1 0 1 0 1 0 0 1 0 1 1 1 1 1 1 0 1 1 1 1 0 0 0 0 1 1 1 0 1 1 1 1 1 0 1 1 1 1 0 1 1 0 1 0 1 1 1 0 0 1 0 1 0 1 1 1 1 1 0 0 1 1 0 1 1 1 0 0 1 0 1 1 0 1 1 1 0 0 0 1 0 0 1 0 0 1 1 1 1 1 1 0 1 0 1 1 0 0 1 1 1 1 0 0 1 1 1 1 1 0 0 1 1 0 1 1 0 1 0 1 0 1 1 1 1 1 1 0 0 0 0 0 1 1 0 0 1 0 0 1 0 1 0 1 1 1 1 1 1 1 0 1 0 1 1 0 1 0 1 1 0 0 1 1 1 0 1 1 1 0 1 1 1 1 1 1 1 1 1 0 1 1 1 1 1 1 1 1 1 1 0 1 0 1 1 0 1 1 1 1 1 1 1 1 1 1 1 0 0 1 1 1 0 0 0 1 1 1 0 1 1 0 1 1 1 1 1 0 0 0 0 1 1 1 1 1 1 1 0 1 1 0 1 0 1 0 0 1 1 1 1 0 0 0 1 1 1 0 1 0 0 1 1 0 1 1 1 1 1 1 0 0 1 0 1 1 0 1 1 1 0 0 0 0 1 1 1 0 1 1 1 1 1 1 1 0 0 0 1 1 1 1 1 1 1 0 1 1 1 0 1 0 1 1 1 1 0 0 1 1 0 1 1 0 0 1 1 1 1 1 1 1 0 0 1 1 1 0 1 1 1 1 1 1 1 0 0 1 1 1 1 1 1 1 1 1 1 1 1 0 1 1 1 1 1 0 1 1 1 0 0 1 0 1 1 0 1 1 0 1 0 1 0 1 1 1 0 1 1 1 1 1 1 1 1 1 1 1 1 1 0 0 1 1 0 0 0 1 1 1 0 1 1 0 1 1 1 0 1 1 1 1 0 0 0 1 1 0 0 1 1 1 1 0 1 1 1 0 0 1 1 0 1 1 0 0 1 1 0 0 1 0 1 0 1 1 1 1 0 1 1 0 1 0 1 1 0 1 1 0 1 1 0 1 1 0 0 1 0 0 0 1 0 0 1 0 1 1 1 1 1 1 0 1 1 1 1 0 0 1 1 1 1 1 0 1 0 0 1 0 1 0 1 1 0 1 1 1 0 0 1 1 1 1 1 1 1 1 0 1 1 0 1 1 1 1 0 1 0 1 1 1 0 0 1 0 1 1 1 1 0 0 0 0 1 1 1 1 0 1 1 1 1 0 0 0 1 1 0 0 0 0 1 0 1 1 1 1 1 0 0 1 1 0 0 1 1 0 1 1 1 1 1 1 1 1 1 0 1 0 1 1 1 1 0 1 0 0 1 1 0 1 1 0 1 0 1 0 0 1 1 1 1 1 1 0 1 0 0 0 1 1 1 1 1 0 1 0 0 0 1 0 1 0 0 1 0 0 1 1 0 1 1 0 0 1 1 0 1 1 0 1 1 1 1 1 1 1 1 0 1 0 1 1 0 1 1 1 1 0 1 1 1 1 1 0 0 0 0 1 1 0 1 0 1 1 1 0 0 1 1 0 0 1 0 0 0 1 1 1 1 1 1 0 0 1 0 1 1 0 1 1 0 1 1 1 0 1 1 1 0 1 1 0 1 0 1 1 1 0 1 0 1 1 0 0
142 0 0 0 1 0 1 0 0 0 0 1 0 1 0 0 0 1 1 0 0 1 0 0 0 1 0 1 1 0 0 1 1 1 0 0 1 0 0 1 1 0 0 0 0 1 0 1 0 1 0 1 1 1 0 0 0 0 0 1 0 0 0 1 1 1 0 0 0 1 0 0 1 0 1 0 1 1 0 0 0 0 1 0 0 0 0 0 1 0 0 0 0 0 0 0 0 0 1 0 0 0 0 0 1 0 1 1 0 0 1 0 1 1 0 1 0 0 1 1 0 0 0 1 0 1 1 0 0 0 1 1 1 1 0 0 0 1 1 0 0 0 0 0 0 0 1 0 0 0 0 1 0 0 1 1 0 1 0 1 0 0 1 0 0 0 0 1 0 0 1 0 0 0 0 1 0 0 1 0 0 0 1 0 1 0 0 0 1 1 0 0 0 0 0 1 0 0 1 0 0 1 0 0 1 1 1 0 0 0 1 0 0 1 0 1 1 0 0 0 0 1 1 0 0 0 1 0 0 0 1 0 1 0 0 0 1 0 1 0 1 0 1 0 1 1 0 0 0 0 0 0 0 0 0 0 0 1 0 1 0 0 0 0 0 0 0 0 0 0 1 0 0 1 1 0 1 0 0 0 0 1 1 0 1 0 1 1 0 0 0 1 1 1 0 0 0 0 1 0 0 0 0 1 1 1 0 1 0 1 0 1 0 0 1 0 1 0 0 0 0 1 0 0 0 0 0 0 1 0 0 0 0 0 0 0 1 0 0 1 0 0 1 0 0 0 0 1 0 0 1 0 0 0 1 0 1 1 0 1 1 0 0 1 0 0 0 1 0 0 1 1 0 0 1 1 0 1 0 0 0 1 0 0 0 0 1 0 0 0 1 0 0 1 1 1 0 0 0 1 0 0 0 1 1 0 1 0 0 1 0 0 1 0 0 0 1 1 1 0 1 1 1 0 1 1 1 0 1 1 1 0 1 0 0 1 0 0 1 1 1 1 0 1 0 0 0 0 0 1 0 0 0 1 0 1 1 1 1 0 0 1 0 0 0 0 0 0 0 1 1 1 1 0 0 1 0 0 1 1 0 0 1 0 0 0 1 0 0 0 0 0 0 1 0 1 0 1 0 0 0 1 0 1 0 0 1 0 0 0 0 1 0 0 0 0 0 0 0 0 0 0 1 0 0 0 0 0 0 1 0 0 0 0 0 0 1 0 0 0 1 0 0 0 0 1 0 0 1 0 0 0 1 0 0 0 1 0 0 0 0 1 0 1 0 0 1 0 0 1 0 0 0 0 1 0 1 0 0 0 0 1 0 0 0 0 0 0 1 0 0 0 0 0 0 0 1 0 1 0 1 0 1 0 1 0 1 1 0 1 0 0 0 0 0 0 1 0 0 0 0 1 1 1 1 0 0 0 1 0 0 0 0 0 1 0 0 0 0 1 0 0 1 0 1 0 0 0 1 1 0 1 0 1 0 0 0 0 0 1 1 0 0 1 0 0 0 1 1 0 1 0 0 1 0 0 0 1 1 1 0 1 1 0 1 1 0 0 0 0 0 0 1 0 1 0 0 1 1 0 0 0 0 1 1 0 0 0 0 0 1 1 0 0 1 0 0 1 0 1 0 1 0 0 0 0 0 0 1 1 1 1 1 0 0 1 1 0 1 1 0 1 0 1 0 0 0 0 0 0 0 1 0 1 0 0 1 0 1 0 0 1 1 0 0 0 1 0 0 0 1 0 0 0 0 0 0 0 0 0 1 0 0 0 0 0 0 0 0 0 0 1 0 1 0 0 1 0 0 0 0 0 0 0 0 0 0 0 1 1 0 0 0 1 1 1 0 0 0 1 0 0 1 0 0 0 0 0 1 1 1 1 0 0 0 0 0 0 0 1 0 0 1 0 1 0 1 1 0 0 0 0 1 1 1 0 0 0 1 0 1 1 0 0 1 0 0 0 0 0 0 1 1 0 1 0 0 1 0 0 0 1 1 1 1 0 0 0 1 0 0 0 0 0 0 0 1 1 1 0 0 0 0 0 0 0 1 0 0 0 1 0 1 0 0 0 0 1 1 0 0 1 0 0 1 1 0 0 0 0 0 0 0 1 1 0 0 0 1 0 0 0 0 0 0 0 1 1 0 0 0 0 0 0 0 0 0 0 0 0 1 0 0 0 0 0 1 0 0 0 1 1 0 1 0 0 1 0 0 1 0 1 0 1 0 0 0 1 0 0 0 0 0 0 0 0 0 0 0 0 0 1 1 0 0 1 1 1 0 0 0 1 0 0 1 0 0 0 1 0 0 0 0 1 1 1 0 0 1 1 0 0 0 0 1 0 0 0 1 1 0 0 1 0 0 1 1 0 0 1 1 0 1 0 1 0 0 0 0 1 0 0 1 0 1 0 0 1 0 0 1 0 0 1 0 0 1 1 0 1 1 1 0 1 1 0 1 0 0 0 0 0 0 1 0 0 0 0 1 1 0 0 0 0 0 1 0 1 1 0 1 0 1 0 0 1 0 0 0 1 1 0 0 0 0 0 0 0 0 1 0 0 1 0 0 0 0 1 0 1 0 0 0 1 1 0 1 0 0 0 0 1 1 1 1 0 0 0 0 1 0 0 0 0 1 1 1 0 0 1 1 1 1 0 1 0 0 0 0 0 1 1 0 0 1 1 0 0 1 0 0 0 0 0 0 0 0 0 1 0 1 0 0 0 0 1 0 1 1 0 0 1 0 0 1 0 1 0 1 1 0 0 0 0 0 0 1 0 1 1 1 0 0 0 0 0 1 0 1 1 1 0 1 0 1 1 0 1 1 0 0 1 0 0 1 1 0 0 1 0 0 1 0 0 0 0 0 0 0 0 1 0 1 0 0 1 0 0 0 0 1 0 0 0 0 0 1 1 1 1 0 0 1 0 1 0 0 0 1 1 0 0 1 1 0 1 1 1 0 0 0 0 0 0 1 1 0 1 0 0 1 0 0 1 0 0 0 1 0 0 0 1 0 0 1 0 1 0 0 0 1 0 1 0 0 1 1
143 1 1 1 0 1 0 1 1 0 1 0 1 0 1 0 1 0 0 1 1 0 1 0 1 0 0 0 0 0 1 0 0 0 1 1 0 1 1 0 0 1 1 1 0 0 1 0 1 0 1 0 0 0 0 0 0 0 0 0 1 1 0 0 0 0 1 1 0 0 1 1 0 1 0 0 0 0 0 1 0 1 0 1 1 0 1 1 0 1 1 0 1 1 1 1 1 1 0 1 1 0 1 0 0 1 0 0 1 1 0 1 0 0 1 0 1 1 0 0 0 1 1 0 1 0 0 1 0 1 0 0 0 0 1 1 1 0 0 1 1 1 1 1 1 1 0 1 1 1 1 0 1 1 0 0 1 0 1 0 1 1 0 1 1 1 1 0 0 1 0 1 1 1 1 0 1 0 0 1 1 1 0 1 0 0 1 1 0 0 1 1 1 1 1 0 1 0 0 1 1 0 1 1 0 0 0 0 1 1 0 1 1 0 1 0 0 1 1 1 0 0 0 1 1 1 0 1 1 1 0 1 0 1 1 0 0 1 0 1 0 0 0 1 0 0 0 1 0 1 1 1 0 1 1 0 1 0 1 0 0 1 0 1 1 0 1 0 1 1 0 1 1 0 0 1 0 1 1 1 1 0 0 0 0 0 0 0 0 1 1 0 0 0 1 1 1 1 0 1 1 1 1 0 0 0 1 0 1 0 1 0 1 1 0 1 0 1 1 1 0 0 1 0 1 1 1 0 0 1 1 1 1 0 1 1 0 0 1 0 1 0 0 1 1 1 1 0 1 1 0 0 1 1 0 1 0 0 1 0 0 1 1 0 1 0 0 0 1 1 0 0 1 1 0 0 0 0 1 1 0 0 0 1 1 1 0 1 1 1 0 1 1 0 0 0 0 1 0 0 1 1 1 0 0 0 0 1 1 0 1 1 0 1 0 1 0 0 0 0 0 0 0 0 0 0 0 1 0 0 0 0 0 1 1 0 0 1 0 0 0 0 1 0 1 1 1 0 1 0 1 0 1 0 1 0 0 0 0 1 1 0 1 0 0 1 1 1 1 0 0 0 0 1 1 0 1 1 0 0 1 0 0 1 0 1 0 1 0 1 1 1 1 0 1 0 0 0 1 1 1 0 1 0 1 1 0 1 0 0 0 0 0 0 1 1 1 1 0 0 1 1 0 1 0 1 1 1 1 0 0 1 0 0 1 1 0 0 1 1 0 0 0 1 1 0 1 1 0 0 0 0 0 1 0 0 0 1 0 1 1 0 1 0 0 0 0 1 1 0 0 1 0 1 0 1 0 1 1 1 1 0 1 0 1 1 1 1 0 1 1 1 1 1 1 1 0 1 0 0 0 1 0 1 0 1 0 0 1 0 0 0 1 1 0 1 0 1 1 1 1 0 0 0 0 1 1 1 0 1 1 1 1 1 0 0 1 1 1 0 1 1 0 0 0 1 1 1 0 0 1 0 1 0 1 1 1 0 0 0 0 0 0 0 1 1 1 0 0 1 0 0 1 0 1 1 0 0 0 0 1 0 0 0 0 0 1 0 1 1 0 1 0 1 0 1 0 0 0 1 1 1 1 0 0 1 0 1 0 0 0 0 1 1 0 1 1 0 1 0 1 0 1 0 1 1 1 1 0 0 0 0 0 0 0 0 0 1 0 0 1 0 0 0 1 0 1 1 1 0 1 0 1 0 1 1 0 1 0 1 1 0 0 1 0 1 0 1 1 1 0 1 1 0 1 1 1 1 1 1 0 1 0 1 1 1 1 1 0 1 0 0 1 0 1 1 0 1 1 1 1 1 1 0 1 1 1 0 0 0 0 1 0 0 0 0 1 0 1 0 0 1 0 1 0 1 1 1 0 0 0 0 1 1 1 1 0 0 1 0 1 1 0 1 0 1 0 0 1 0 1 0 0 0 0 1 1 1 0 1 0 0 1 1 0 1 1 0 0 1 1 0 0 0 0 0 1 0 1 1 1 0 0 0 0 0 1 0 0 1 1 1 1 1 1 1 0 0 0 1 1 1 1 1 1 0 0 1 1 1 0 1 0 1 1 1 1 0 0 1 1 0 1 1 0 0 1 1 0 1 1 1 1 0 0 0 1 1 0 1 1 1 1 1 1 1 0 0 1 1 1 1 1 1 1 0 1 1 1 1 0 0 0 1 0 0 0 1 1 1 0 0 1 0 1 1 0 1 1 0 1 0 1 0 1 1 1 0 0 1 1 1 1 1 0 1 1 1 1 1 1 0 0 1 1 0 0 0 1 1 0 0 0 1 0 1 1 0 0 1 0 0 0 0 0 0 0 1 0 0 0 1 0 1 0 0 0 1 0 0 1 1 0 0 1 0 0 1 1 0 0 1 0 0 0 1 0 1 1 0 1 0 0 1 0 0 1 0 1 1 0 1 1 0 0 0 0 0 1 0 0 0 1 0 0 1 0 0 1 1 1 1 1 0 0 0 1 1 0 0 1 1 1 0 0 0 1 0 0 1 0 1 0 1 1 0 0 1 1 0 0 1 1 1 0 1 0 1 0 0 1 0 0 1 1 1 1 0 1 0 0 1 1 0 0 1 0 1 0 1 1 0 0 0 0 1 0 1 1 0 1 0 1 1 0 0 0 1 0 0 0 0 0 1 0 0 0 1 1 1 0 0 1 1 0 0 1 1 0 1 1 1 1 1 1 1 1 1 0 1 0 1 0 1 1 0 1 0 0 0 1 0 1 1 0 1 0 1 0 0 1 1 1 0 0 0 0 0 0 0 0 1 1 0 1 0 0 1 0 0 0 1 0 1 0 0 1 0 0 1 0 0 1 1 0 0 0 1 0 1 1 0 1 1 1 1 1 1 1 0 0 1 0 1 1 0 1 0 1 1 0 1 1 1 1 1 0 0 0 0 1 1 0 1 0 1 0 1 0 0 1 1 0 0 0 0 0 0 1 1 1 1 1 1 0 0 1 0 0 1 0 1 1 0 1 0 0 0 1 1 1 0 1 1 0 1 0 1 1 0 0 1 0 1 0 0 0
144 0 0 0 1 0 1 0 0 0 0 1 0 1 0 0 0 1 1 0 0 1 0 0 0 1 0 1 1 0 0 1 1 1 0 0 1 0 0 1 1 0 0 0 0 1 0 1 0 1 0 1 1 1 0 0 0 0 0 1 0 0 0 1 1 1 0 0 0 1 0 0 1 0 1 0 1 1 0 0 0 0 1 0 0 0 0 0 1 0 0 0 0 0 0 0 0 0 1 0 0 0 0 0 1 0 1 1 0 0 1 0 1 1 0 1 0 0 1 1 0 0 0 1 0 1 1 0 0 0 1 1 1 1 0 0 0 1 1 0 0 0 0 0 0 0 1 0 0 0 0 1 0 0 1 1 0 1 0 1 0 0 1 0 0 0 0 1 0 0 1 0 0 0 0 1 0 0 1 0 0 0 1 0 1 0 0 0 1 1 0 0 0 0 0 1 0 0 1 0 0 1 0 0 1 1 1 0 0 0 1 0 0 1 0 1 1 0 0 0 0 1 1 0 0 0 1 0 0 0 1 0 1 0 0 0 1 0 1 0 1 0 1 0 1 1 0 0 0 0 0 0 0 0 0 0 0 1 0 1 0 0 0 0 0 0 0 0 0 0 1 0 0 1 1 0 1 0 0 0 0 1 1 0 1 0 1 1 0 0 0 1 1 1 0 0 0 0 1 0 0 0 0 1 1 1 0 1 0 1 0 1 0 0 1 0 1 0 0 0 0 1 0 0 0 0 0 0 1 0 0 0 0 0 0 0 1 0 0 1 0 0 1 0 0 0 0 1 0 0 1 0 0 0 1 0 1 1 0 1 1 0 0 1 0 0 0 1 0 0 1 1 0 0 1 1 0 1 0 0 0 1 0 0 0 0 1 0 0 0 1 0 0 1 1 1 0 0 0 1 0 0 0 1 1 0 1 0 0 1 0 0 1 0 0 0 1 1 1 0 1 1 1 0 1 1 1 0 1 1 1 0 1 0 0 1 0 0 1 1 1 1 0 1 0 0 0 0 0 1 0 0 0 1 0 1 1 1 1 0 0 1 0 0 0 0 0 0 0 1 1 1 1 0 0 1 0 0 1 1 0 0 1 0 0 0 1 0 0 0 0 0 0 1 0 1 0 1 0 0 0 1 0 1 0 0 1 0 0 0 0 1 0 0 0 0 0 0 0 0 0 0 1 0 0 0 0 0 0 1 0 0 0 0 0 0 1 0 0 0 1 0 0 0 0 1 0 0 1 0 0 0 1 0 0 0 1 0 0 0 0 1 0 1 0 0 1 0 0 1 0 0 0 0 1 0 1 0 0 0 0 1 0 0 0 0 0 0 1 0 0 0 0 0 0 0 1 0 1 0 1 0 1 0 1 0 1 1 0 1 0 0 0 0 0 0 1 0 0 0 0 1 1 1 1 0 0 0 1 0 0 0 0 0 1 0 0 0 0 1 0 0 1 0 1 0 0 0 1 1 0 1 0 1 0 0 0 0 0 1 1 0 0 1 0 0 0 1 1 0 1 0 0 1 0 0 0 1 1 1 0 1 1 0 1 1 0 0 0 0 0 0 1 0 1 0 0 1 1 0 0 0 0 1 1 0 0 0 0 0 1 1 0 0 1 0 0 1 0 1 0 1 0 0 0 0 0 0 1 1 1 1 1 0 0 1 1 0 1 1 0 1 0 1 0 0 0 0 0 0 0 1 0 1 0 0 1 0 1 0 0 1 1 0 0 0 1 0 0 0 1 0 0 0 0 0 0 0 0 0 1 0 0 0 0 0 0 0 0 0 0 1 0 1 0 0 1 0 0 0 0 0 0 0 0 0 0 0 1 1 0 0 0 1 1 1 0 0 0 1 0 0 1 0 0 0 0 0 1 1 1 1 0 0 0 0 0 0 0 1 0 0 1 0 1 0 1 1 0 0 0 0 1 1 1 0 0 0 1 0 1 1 0 0 1 0 0 0 0 0 0 1 1 0 1 0 0 1 0 0 0 1 1 1 1 0 0 0 1 0 0 0 0 0 0 0 1 1 1 0 0 0 0 0 0 0 1 0 0 0 1 0 1 0 0 0 0 1 1 0 0 1 0 0 1 1 0 0 0 0 0 0 0 1 1 0 0 0 1 0 0 0 0 0 0 0 1 1 0 0 0 0 0 0 0 0 0 0 0 0 1 0 0 0 0 0 1 0 0 0 1 1 0 1 0 0 1 0 0 1 0 1 0 1 0 0 0 1 0 0 0 0 0 0 0 0 0 0 0 0 0 1 1 0 0 1 1 1 0 0 0 1 0 0 1 0 0 0 1 0 0 0 0 1 1 1 0 0 1 1 0 0 0 0 1 0 0 0 1 1 0 0 1 0 0 1 1 0 0 1 1 0 1 0 1 0 0 0 0 1 0 0 1 0 1 0 0 1 0 0 1 0 0 1 0 0 1 1 0 1 1 1 0 1 1 0 1 0 0 0 0 0 0 1 0 0 0 0 1 1 0 0 0 0 0 1 0 1 1 0 1 0 1 0 0 1 0 0 0 1 1 0 0 0 0 0 0 0 0 1 0 0 1 0 0 0 0 1 0 1 0 0 0 1 1 0 1 0 0 0 0 1 1 1 1 0 0 0 0 1 0 0 0 0 1 1 1 0 0 1 1 1 1 0 1 0 0 0 0 0 1 1 0 0 1 1 0 0 1 0 0 0 0 0 0 0 0 0 1 0 1 0 0 0 0 1 0 1 1 0 0 1 0 0 1 0 1 0 1 1 0 0 0 0 0 0 1 0 1 1 1 0 0 0 0 0 1 0 1 1 1 0 1 0 1 1 0 1 1 0 0 1 0 0 1 1 0 0 1 0 0 1 0 0 0 0 0 0 0 0 1 0 1 0 0 1 0 0 0 0 1 0 0 0 0 0 1 1 1 1 0 0 1 0 1 0 0 0 1 1 0 0 1 1 0 1 1 1 0 0 0 0 0 0 1 1 0 1 0 0 1 0 0 1 0 0 0 1 0 0 0 1 0 0 1 0 1 0 0 0 1 0 1 0 0 1 1
145 1 1 1 0 1 0 1 1 1 1 0 1 0 1 1 1 0 0 1 1 0 1 1 1 0 1 0 0 1 1 0 0 0 1 1 0 1 1 0 0 1 1 1 1 0 1 0 1 0 1 0 0 0 1 1 1 1 1 0 1 1 1 0 0 0 1 1 1 0 1 1 0 1 0 1 0 0 1 1 1 1 0 1 1 1 1 1 0 1 1 1 1 1 1 1 1 1 0 1 1 1 1 1 0 1 0 0 1 1 0 1 0 0 1 0 1 1 0 0 1 1 1 0 1 0 0 1 1 1 0 0 0 0 1 1 1 0 0 1 1 1 1 1 1 1 0 1 1 1 1 0 1 1 0 0 1 0 1 0 1 1 0 1 1 1 1 0 1 1 0 1 1 1 1 0 1 1 0 1 1 1 0 1 0 1 1 1 0 0 1 1 1 1 1 0 1 1 0 1 1 0 1 1 0 0 0 1 1 1 0 1 1 0 1 0 0 1 1 1 1 0 0 1 1 1 0 1 1 1 0 1 0 1 1 1 0 1 0 1 0 1 0 1 0 0 1 1 1 1 1 1 1 1 1 1 1 0 1 0 1 1 1 1 1 1 1 1 1 1 0 1 1 0 0 1 0 1 1 1 1 0 0 1 0 1 0 0 1 1 1 0 0 0 1 1 1 1 0 1 1 1 1 0 0 0 1 0 1 0 1 0 1 1 0 1 0 1 1 1 1 0 1 1 1 1 1 1 0 1 1 1 1 1 1 1 0 1 1 0 1 1 0 1 1 1 1 0 1 1 0 1 1 1 0 1 0 0 1 0 0 1 1 0 1 1 1 0 1 1 0 0 1 1 0 0 1 0 1 1 1 0 1 1 1 1 0 1 1 1 0 1 1 0 0 0 1 1 1 0 1 1 1 0 0 1 0 1 1 0 1 1 0 1 1 1 0 0 0 1 0 0 0 1 0 0 0 1 0 0 0 1 0 1 1 0 1 1 0 0 0 0 1 0 1 1 1 1 1 0 1 1 1 0 1 0 0 0 0 1 1 0 1 1 1 1 1 1 1 0 0 0 0 1 1 0 1 1 0 0 1 1 0 1 1 1 0 1 1 1 1 1 1 0 1 0 1 0 1 1 1 0 1 0 1 1 0 1 1 1 1 0 1 1 1 1 1 1 1 1 1 1 0 1 1 1 1 1 1 0 1 1 1 1 1 1 0 1 1 1 0 1 1 1 1 0 1 1 0 1 1 1 0 1 1 1 0 1 1 1 1 0 1 0 1 1 0 1 1 0 1 1 1 1 0 1 0 1 1 1 1 0 1 1 1 1 1 1 0 1 1 1 1 1 1 1 0 1 0 1 0 1 0 1 0 1 0 0 1 0 1 1 1 1 1 1 0 1 1 1 1 0 0 0 0 1 1 1 0 1 1 1 1 1 0 1 1 1 1 0 1 1 0 1 0 1 1 1 0 0 1 0 1 0 1 1 1 1 1 0 0 1 1 0 1 1 1 0 0 1 0 1 1 0 1 1 1 0 0 0 1 0 0 1 0 0 1 1 1 1 1 1 0 1 0 1 1 0 0 1 1 1 1 0 0 1 1 1 1 1 0 0 1 1 0 1 1 0 1 0 1 0 1 1 1 1 1 1 0 0 0 0 0 1 1 0 0 1 0 0 1 0 1 0 1 1 1 1 1 1 1 0 1 0 1 1 0 1 0 1 1 0 0 1 1 1 0 1 1 1 0 1 1 1 1 1 1 1 1 1 0 1 1 1 1 1 1 1 1 1 1 0 1 0 1 1 0 1 1 1 1 1 1 1 1 1 1 1 0 0 1 1 1 0 0 0 1 1 1 0 1 1 0 1 1 1 1 1 0 0 0 0 1 1 1 1 1 1 1 0 1 1 0 1 0 1 0 0 1 1 1 1 0 0 0 1 1 1 0 1 0 0 1 1 0 1 1 1 1 1 1 0 0 1 0 1 1 0 1 1 1 0 0 0 0 1 1 1 0 1 1 1 1 1 1 1 0 0 0 1 1 1 1 1 1 1 0 1 1 1 0 1 0 1 1 1 1 0 0 1 1 0 1 1 0 0 1 1 1 1 1 1 1 0 0 1 1 1 0 1 1 1 1 1 1 1 0 0 1 1 1 1 1 1 1 1 1 1 1 1 0 1 1 1 1 1 0 1 1 1 0 0 1 0 1 1 0 1 1 0 1 0 1 0 1 1 1 0 1 1 1 1 1 1 1 1 1 1 1 1 1 0 0 1 1 0 0 0 1 1 1 0 1 1 0 1 1 1 0 1 1 1 1 0 0 0 1 1 0 0 1 1 1 1 0 1 1 1 0 0 1 1 0 1 1 0 0 1 1 0 0 1 0 1 0 1 1 1 1 0 1 1 0 1 0 1 1 0 1 1 0 1 1 0 1 1 0 0 1 0 0 0 1 0 0 1 0 1 1 1 1 1 1 0 1 1 1 1 0 0 1 1 1 1 1 0 1 0 0 1 0 1 0 1 1 0 1 1 1 0 0 1 1 1 1 1 1 1 1 0 1 1 0 1 1 1 1 0 1 0 1 1 1 0 0 1 0 1 1 1 1 0 0 0 0 1 1 1 1 0 1 1 1 1 0 0 0 1 1 0 0 0 0 1 0 1 1 1 1 1 0 0 1 1 0 0 1 1 0 1 1 1 1 1 1 1 1 1 0 1 0 1 1 1 1 0 1 0 0 1 1 0 1 1 0 1 0 1 0 0 1 1 1 1 1 1 0 1 0 0 0 1 1 1 1 1 0 1 0 0 0 1 0 1 0 0 1 0 0 1 1 0 1 1 0 0 1 1 0 1 1 0 1 1 1 1 1 1 1 1 0 1 0 1 1 0 1 1 1 1 0 1 1 1 1 1 0 0 0 0 1 1 0 1 0 1 1 1 0 0 1 1 0 0 1 0 0 0 1 1 1 1 1 1 0 0 1 0 1 1 0 1 1 0 1 1 1 0 1 1 1 0 1 1 0 1 0 1 1 1 0 1 0 1 1 0 0
[truncated: 16,739,426 more chars]
