# Supplementary material for: A Scale-Corrected Comparison of Linkage Disequilibrium Levels between Genic and Non-Genic Regions
Source: PLoS One. 2015 Oct 30;10(10):e0141216. doi: 10.1371/journal.pone.0141216 (PMC4627745; doi:10.1371/journal.pone.0141216)
Supplement: S3 File — (ZIP) [file pone.0141216.s016.zip]

Archive with 26 entries (26 files):
- markerInfo_chr28.txt
- markerInfo_chr1.txt
- markerInfo_chr2.txt
- markerInfo_chr3.txt
- markerInfo_chr4.txt
- markerInfo_chr5.txt
- markerInfo_chr6.txt
- markerInfo_chr7.txt
- markerInfo_chr8.txt
- markerInfo_chr9.txt
- markerInfo_chr10.txt
- markerInfo_chr11.txt
- markerInfo_chr12.txt
- markerInfo_chr13.txt
- markerInfo_chr14.txt
- markerInfo_chr15.txt
- markerInfo_chr17.txt
- markerInfo_chr18.txt
- markerInfo_chr19.txt
- markerInfo_chr20.txt
- markerInfo_chr21.txt
- markerInfo_chr22.txt
- markerInfo_chr23.txt
- markerInfo_chr25.txt
- markerInfo_chr26.txt
- markerInfo_chr27.txt
