# Supplementary material for: A Scale-Corrected Comparison of Linkage Disequilibrium Levels between Genic and Non-Genic Regions
Source: PLoS One. 2015 Oct 30;10(10):e0141216. doi: 10.1371/journal.pone.0141216 (PMC4627745; doi:10.1371/journal.pone.0141216)
Supplement: S3 File — (ZIP) [file pone.0141216.s016.zip › markerInfo_chr28.txt]

chr SNP gene relDist
28 1 0 1
28 2 0 1409
28 3 1 6152
28 4 1 7956
28 5 1 10596
28 6 1 11979
28 7 1 13031
28 8 1 13595
28 9 1 15940
28 10 1 17069
28 11 1 17462
28 12 1 18578
28 13 1 20034
28 14 1 23933
28 15 1 24265
28 16 1 24451
28 17 1 25091
28 18 1 25128
28 19 1 25328
28 20 1 25478
28 21 1 26108
28 22 1 26179
28 23 1 28172
28 24 1 28695
28 25 1 29960
28 26 1 31142
28 27 1 32041
28 28 1 33418
28 29 1 34848
28 30 1 36751
28 31 1 38575
28 32 1 39141
28 33 1 39548
28 34 1 40185
28 35 1 40228
28 36 1 43503
28 37 1 43919
28 38 1 45191
28 39 1 47345
28 40 1 47857
28 41 1 48273
28 42 1 55963
28 43 0 56716
28 44 0 59774
28 45 0 60414
28 46 0 63330
28 47 0 63499
28 48 0 73412
28 49 0 74186
28 50 0 75026
28 51 0 75264
28 52 0 77024
28 53 0 77768
28 54 0 78005
28 55 0 79172
28 56 0 80430
28 57 0 80801
28 58 0 82017
28 59 0 82112
28 60 0 85616
28 61 0 88178
28 62 0 89031
28 63 0 90072
28 64 0 91090
28 65 0 91701
28 66 0 92165
28 67 0 92858
28 68 0 94317
28 69 0 95028
28 70 0 97004
28 71 0 97861
28 72 0 99141
28 73 0 99234
28 74 0 101997
28 75 0 103372
28 76 0 104914
28 77 0 106272
28 78 0 108528
28 79 0 108897
28 80 0 110225
28 81 0 110609
28 82 0 115491
28 83 0 118852
28 84 0 120865
28 85 0 120939
28 86 0 121597
28 87 0 122962
28 88 0 124713
28 89 0 125443
28 90 0 126013
28 91 0 128022
28 92 0 128090
28 93 0 128690
28 94 0 130511
28 95 0 130668
28 96 0 131116
28 97 0 133846
28 98 0 134915
28 99 0 136076
28 100 0 141042
28 101 0 141341
28 102 0 142146
28 103 0 142752
28 104 0 143560
28 105 0 143580
28 106 0 144895
28 107 0 147243
28 108 0 147804
28 109 0 149236
28 110 0 150209
28 111 0 150373
28 112 0 151921
28 113 0 154139
28 114 0 154813
28 115 0 155631
28 116 0 155821
28 117 0 157455
28 118 0 157660
28 119 0 158461
28 120 0 158780
28 121 0 158923
28 122 0 160457
28 123 0 160783
28 124 0 161716
28 125 0 162883
28 126 0 164012
28 127 0 166404
28 128 0 169115
28 129 0 171910
28 130 0 173239
28 131 0 173673
28 132 0 173819
28 133 0 174237
28 134 1 176216
28 135 1 178449
28 136 1 178918
28 137 1 179106
28 138 1 181072
28 139 1 181211
28 140 1 182052
28 141 1 182399
28 142 1 183398
28 143 1 183739
28 144 1 187696
28 145 1 188167
28 146 1 188838
28 147 1 189159
28 148 1 189971
28 149 1 190101
28 150 1 192210
28 151 1 193026
28 152 1 193572
28 153 1 195832
28 154 1 197161
28 155 1 197181
28 156 1 200030
28 157 1 200340
28 158 1 200768
28 159 1 202037
28 160 1 203729
28 161 1 204364
28 162 1 204522
28 163 1 206202
28 164 1 206664
28 165 1 208926
28 166 1 210058
28 167 1 210152
28 168 1 211785
28 169 1 216047
28 170 1 217315
28 171 1 218220
28 172 1 218786
28 173 1 223531
28 174 1 224309
28 175 1 224421
28 176 1 224503
28 177 1 224669
28 178 1 226758
28 179 1 228549
28 180 1 229531
28 181 1 229622
28 182 1 229640
28 183 1 230908
28 184 1 231529
28 185 1 232741
28 186 1 233430
28 187 1 235056
28 188 1 235371
28 189 1 235906
28 190 1 239210
28 191 1 239460
28 192 1 240093
28 193 1 242253
28 194 1 242713
28 195 1 243733
28 196 1 243968
28 197 1 244088
28 198 1 245578
28 199 1 246786
28 200 1 247445
28 201 1 247926
28 202 1 249251
28 203 1 252531
28 204 1 254215
28 205 1 255237
28 206 1 257052
28 207 1 259464
28 208 1 259502
28 209 1 260410
28 210 1 260537
28 211 1 260753
28 212 1 262926
28 213 1 263282
28 214 1 264299
28 215 1 265901
28 216 1 266165
28 217 1 267314
28 218 1 267649
28 219 1 270151
28 220 1 270768
28 221 1 272830
28 222 1 274254
28 223 1 275147
28 224 1 279985
28 225 1 281804
28 226 1 283954
28 227 1 286084
28 228 1 287422
28 229 1 287975
28 230 1 288398
28 231 1 290371
28 232 1 291541
28 233 1 291888
28 234 1 292431
28 235 1 296626
28 236 1 298377
28 237 0 301781
28 238 0 301897
28 239 0 302007
28 240 0 302090
28 241 0 302668
28 242 0 304474
28 243 0 304819
28 244 0 306787
28 245 0 312083
28 246 1 315919
28 247 1 316050
28 248 1 317038
28 249 1 317946
28 250 1 318410
28 251 1 319656
28 252 1 320268
28 253 1 321123
28 254 1 321909
28 255 1 323493
28 256 1 323566
28 257 1 324079
28 258 0 324744
28 259 0 325263
28 260 0 326100
28 261 0 326408
28 262 0 328751
28 263 0 328873
28 264 0 329542
28 265 0 330352
28 266 0 331202
28 267 0 331811
28 268 0 332298
28 269 0 334780
28 270 0 336311
28 271 0 337611
28 272 0 340242
28 273 0 341949
28 274 0 343290
28 275 0 345234
28 276 0 345530
28 277 0 347816
28 278 0 348943
28 279 0 352415
28 280 0 353734
28 281 0 356130
28 282 0 364279
28 283 0 364812
28 284 0 371438
28 285 0 373280
28 286 0 374298
28 287 0 375001
28 288 0 377030
28 289 0 387756
28 290 1 403367
28 291 1 403661
28 292 1 404355
28 293 1 404426
28 294 1 404554
28 295 1 406695
28 296 1 407887
28 297 1 409272
28 298 1 409783
28 299 1 412804
28 300 1 419028
28 301 1 419935
28 302 1 421166
28 303 1 422242
28 304 1 423325
28 305 1 424323
28 306 1 424846
28 307 1 427206
28 308 1 428951
28 309 1 430072
28 310 1 430465
28 311 1 430977
28 312 1 432264
28 313 1 432672
28 314 1 433925
28 315 1 434104
28 316 1 435219
28 317 1 435797
28 318 1 436712
28 319 0 439357
28 320 0 439469
28 321 0 440564
28 322 0 445154
28 323 0 445650
28 324 0 445669
28 325 0 447308
28 326 0 517696
28 327 0 527773
28 328 0 528760
28 329 0 529509
28 330 0 537287
28 331 0 538618
28 332 1 540212
28 333 1 541259
28 334 1 543524
28 335 1 544381
28 336 1 544476
28 337 1 547626
28 338 1 548393
28 339 1 550089
28 340 1 551548
28 341 1 552941
28 342 1 556883
28 343 1 557475
28 344 1 558530
28 345 1 558554
28 346 1 560865
28 347 1 562282
28 348 1 563188
28 349 1 563450
28 350 1 564898
28 351 0 566737
28 352 0 566773
28 353 0 568885
28 354 0 570255
28 355 0 571084
28 356 0 571836
28 357 0 572894
28 358 0 574546
28 359 0 577076
28 360 0 578145
28 361 0 580260
28 362 0 580731
28 363 0 582229
28 364 0 582626
28 365 1 583530
28 366 1 585880
28 367 1 586407
28 368 1 588078
28 369 1 588152
28 370 1 589170
28 371 1 589386
28 372 1 589749
28 373 1 590176
28 374 1 591766
28 375 1 592816
28 376 1 593322
28 377 1 594582
28 378 1 595092
28 379 1 595781
28 380 1 597115
28 381 0 601907
28 382 0 604710
28 383 1 606549
28 384 1 609979
28 385 1 614029
28 386 1 615236
28 387 1 616810
28 388 1 617496
28 389 1 619640
28 390 1 620566
28 391 1 620657
28 392 1 624312
28 393 1 625526
28 394 1 626198
28 395 1 627371
28 396 0 629335
28 397 0 630068
28 398 0 630743
28 399 0 631638
28 400 0 632741
28 401 0 634338
28 402 0 636170
28 403 0 636802
28 404 0 638181
28 405 0 638305
28 406 0 639054
28 407 0 640420
28 408 0 640622
28 409 0 641965
28 410 0 642174
28 411 0 642965
28 412 0 643417
28 413 0 646957
28 414 0 647979
28 415 0 649127
28 416 0 650166
28 417 1 654315
28 418 1 654489
28 419 1 655080
28 420 1 655121
28 421 1 655525
28 422 1 657453
28 423 1 659996
28 424 1 661532
28 425 1 662462
28 426 1 663590
28 427 1 665117
28 428 1 667458
28 429 1 667597
28 430 1 673953
28 431 1 674334
28 432 1 675121
28 433 0 688733
28 434 0 688834
28 435 0 690487
28 436 0 690571
28 437 0 690658
28 438 0 694245
28 439 0 701655
28 440 0 701959
28 441 0 705233
28 442 0 708938
28 443 0 709009
28 444 0 716363
28 445 0 718501
28 446 0 795919
28 447 0 796068
28 448 0 797485
28 449 0 798289
28 450 0 800874
28 451 0 803661
28 452 0 808941
28 453 0 810124
28 454 0 831507
28 455 0 833667
28 456 1 837487
28 457 1 840222
28 458 1 840324
28 459 1 841102
28 460 1 841317
28 461 1 842288
28 462 1 842370
28 463 1 843285
28 464 1 844914
28 465 1 846485
28 466 1 847350
28 467 1 848375
28 468 1 852986
28 469 0 854437
28 470 0 854950
28 471 0 860778
28 472 0 863438
28 473 0 879299
28 474 0 880289
28 475 0 888033
28 476 0 899805
28 477 0 901148
28 478 0 902200
28 479 0 903060
28 480 1 908827
28 481 1 910797
28 482 1 911326
28 483 1 913269
28 484 1 915996
28 485 1 916279
28 486 1 918691
28 487 1 921042
28 488 1 924843
28 489 1 924881
28 490 1 925301
28 491 1 929010
28 492 1 929126
28 493 1 930260
28 494 1 931163
28 495 1 931251
28 496 1 934538
28 497 0 938804
28 498 0 939008
28 499 0 941162
28 500 0 943089
28 501 0 946210
28 502 0 949416
28 503 0 950277
28 504 0 952287
28 505 0 959247
28 506 0 961606
28 507 0 961643
28 508 0 971051
28 509 0 1003765
28 510 0 1009879
28 511 0 1009980
28 512 0 1012541
28 513 0 1018140
28 514 0 1027222
28 515 0 1029538
28 516 0 1029784
28 517 0 1031358
28 518 0 1036662
28 519 0 1037419
28 520 0 1038910
28 521 0 1041191
28 522 0 1041763
28 523 0 1047228
28 524 0 1052148
28 525 0 1077073
28 526 0 1083889
28 527 0 1089613
28 528 0 1091739
28 529 0 1092188
28 530 0 1100102
28 531 0 1100633
28 532 0 1103383
28 533 0 1104102
28 534 0 1107125
28 535 0 1112036
28 536 0 1119219
28 537 0 1121554
28 538 0 1122539
28 539 0 1123073
28 540 0 1123630
28 541 0 1124268
28 542 0 1124493
28 543 0 1125127
28 544 0 1126122
28 545 0 1126982
28 546 0 1134232
28 547 0 1140414
28 548 0 1141843
28 549 0 1145911
28 550 0 1150356
28 551 0 1155675
28 552 0 1156981
28 553 0 1160701
28 554 0 1164084
28 555 0 1171530
28 556 0 1172451
28 557 1 1176119
28 558 1 1178189
28 559 1 1180245
28 560 1 1181753
28 561 1 1182273
28 562 1 1182662
28 563 1 1182960
28 564 1 1184907
28 565 1 1190418
28 566 1 1190680
28 567 0 1194208
28 568 0 1195998
28 569 0 1198896
28 570 0 1202198
28 571 0 1202838
28 572 0 1204257
28 573 0 1323658
28 574 0 1331275
28 575 0 1331500
28 576 0 1333279
28 577 0 1334551
28 578 0 1335867
28 579 0 1335907
28 580 0 1343700
28 581 0 1344602
28 582 0 1344681
28 583 0 1346939
28 584 0 1348342
28 585 0 1350327
28 586 0 1353220
28 587 0 1360041
28 588 0 1363013
28 589 0 1363724
28 590 0 1364439
28 591 0 1366038
28 592 0 1368443
28 593 0 1368684
28 594 0 1370643
28 595 0 1379778
28 596 0 1381144
28 597 0 1381648
28 598 0 1384310
28 599 0 1384813
28 600 0 1385029
28 601 0 1385430
28 602 0 1385594
28 603 0 1387039
28 604 0 1387789
28 605 0 1390401
28 606 0 1402909
28 607 0 1404871
28 608 0 1406160
28 609 0 1407359
28 610 0 1412342
28 611 0 1416930
28 612 0 1421700
28 613 0 1425562
28 614 0 1427324
28 615 0 1429840
28 616 0 1429935
28 617 0 1430623
28 618 0 1433382
28 619 0 1437786
28 620 0 1440322
28 621 0 1441134
28 622 0 1441733
28 623 0 1447179
28 624 0 1447618
28 625 0 1448429
28 626 0 1450463
28 627 0 1450638
28 628 0 1458929
28 629 0 1461787
28 630 0 1464351
28 631 0 1466162
28 632 1 1468754
28 633 1 1469493
28 634 1 1470426
28 635 1 1471097
28 636 1 1473205
28 637 1 1474895
28 638 1 1478707
28 639 1 1480536
28 640 1 1481857
28 641 1 1483364
28 642 1 1484433
28 643 1 1487585
28 644 1 1488240
28 645 1 1488726
28 646 1 1488898
28 647 1 1489004
28 648 1 1489681
28 649 1 1490261
28 650 1 1491105
28 651 1 1491649
28 652 1 1492183
28 653 1 1492475
28 654 0 1503575
28 655 0 1518221
28 656 0 1519906
28 657 0 1521675
28 658 0 1521728
28 659 0 1522706
28 660 0 1525000
28 661 0 1525297
28 662 0 1526218
28 663 0 1526717
28 664 0 1528480
28 665 0 1528825
28 666 0 1529941
28 667 0 1530002
28 668 0 1530772
28 669 0 1532071
28 670 0 1532813
28 671 0 1532972
28 672 1 1534924
28 673 1 1537864
28 674 1 1537933
28 675 1 1539153
28 676 1 1540521
28 677 1 1540921
28 678 1 1542597
28 679 1 1544006
28 680 1 1544136
28 681 1 1544928
28 682 1 1546328
28 683 1 1548674
28 684 1 1548748
28 685 1 1549645
28 686 1 1556055
28 687 1 1557977
28 688 1 1563924
28 689 1 1565766
28 690 1 1566623
28 691 1 1566808
28 692 1 1569486
28 693 1 1570747
28 694 1 1572479
28 695 1 1572811
28 696 1 1573115
28 697 1 1577272
28 698 1 1578050
28 699 1 1579427
28 700 1 1580434
28 701 1 1585090
28 702 1 1587579
28 703 1 1589847
28 704 1 1594068
28 705 1 1594507
28 706 1 1595235
28 707 1 1596004
28 708 1 1596893
28 709 1 1597548
28 710 1 1598993
28 711 1 1602519
28 712 1 1602775
28 713 0 1613746
28 714 0 1614559
28 715 0 1616633
28 716 0 1616868
28 717 0 1619011
28 718 0 1621120
28 719 0 1622224
28 720 0 1629740
28 721 0 1630810
28 722 0 1634083
28 723 0 1634919
28 724 0 1638613
28 725 0 1640151
28 726 0 1641929
28 727 1 1650554
28 728 1 1658038
28 729 1 1659480
28 730 1 1660734
28 731 1 1663013
28 732 1 1664671
28 733 1 1666372
28 734 1 1666534
28 735 1 1668863
28 736 1 1668965
28 737 1 1669702
28 738 1 1670280
28 739 1 1671295
28 740 1 1671404
28 741 1 1673845
28 742 1 1674810
28 743 1 1675027
28 744 1 1676894
28 745 1 1677440
28 746 1 1677880
28 747 1 1678217
28 748 1 1679664
28 749 1 1679861
28 750 1 1685290
28 751 1 1686014
28 752 1 1686040
28 753 1 1686803
28 754 1 1687134
28 755 1 1688580
28 756 1 1689515
28 757 1 1689757
28 758 1 1690706
28 759 1 1691942
28 760 1 1692153
28 761 1 1693117
28 762 0 1696357
28 763 0 1697109
28 764 0 1698355
28 765 0 1698480
28 766 0 1700020
28 767 0 1703034
28 768 0 1705172
28 769 0 1707098
28 770 0 1707509
28 771 0 1709894
28 772 0 1710054
28 773 0 1710147
28 774 1 1713129
28 775 1 1713179
28 776 1 1713669
28 777 1 1713734
28 778 1 1714131
28 779 1 1714982
28 780 1 1715472
28 781 1 1715652
28 782 1 1717911
28 783 1 1719152
28 784 1 1721214
28 785 1 1721293
28 786 0 1722001
28 787 0 1722944
28 788 0 1723299
28 789 0 1723398
28 790 0 1724793
28 791 0 1725203
28 792 0 1725486
28 793 0 1726320
28 794 0 1726622
28 795 0 1726911
28 796 0 1728398
28 797 0 1731082
28 798 0 1733822
28 799 0 1735339
28 800 0 1735900
28 801 0 1740002
28 802 0 1741468
28 803 0 1743132
28 804 0 1745441
28 805 0 1745827
28 806 0 1746360
28 807 0 1747017
28 808 0 1750707
28 809 0 1751983
28 810 0 1755420
28 811 0 1763789
28 812 0 1768459
28 813 0 1769453
28 814 0 1771181
28 815 0 1772701
28 816 0 1772732
28 817 0 1792331
28 818 0 1797786
28 819 0 1800269
28 820 0 1804235
28 821 0 1806574
28 822 0 1807110
28 823 0 1807800
28 824 0 1807829
28 825 1 1811450
28 826 1 1811846
28 827 1 1813398
28 828 1 1814786
28 829 1 1815419
28 830 1 1815661
28 831 1 1815701
28 832 1 1816235
28 833 1 1818355
28 834 1 1821381
28 835 0 1824065
28 836 0 1825151
28 837 0 1827582
28 838 0 1831302
28 839 0 1832189
28 840 0 1833277
28 841 0 1835294
28 842 0 1836170
28 843 0 1837078
28 844 0 1837436
28 845 0 1837655
28 846 0 1850338
28 847 0 1854290
28 848 0 1854641
28 849 0 1855407
28 850 0 1856807
28 851 0 1857229
28 852 0 1858696
28 853 0 1862410
28 854 0 1863785
28 855 0 1864092
28 856 0 1867271
28 857 0 1868191
28 858 0 1868225
28 859 0 1868863
28 860 0 1869202
28 861 0 1869524
28 862 0 1874864
28 863 0 1878834
28 864 0 1880058
28 865 0 1880641
28 866 1 1887060
28 867 1 1888327
28 868 1 1888870
28 869 1 1888970
28 870 1 1894427
28 871 1 1894494
28 872 1 1895776
28 873 1 1896329
28 874 1 1896864
28 875 1 1898761
28 876 1 1899211
28 877 1 1901226
28 878 1 1901882
28 879 1 1902004
28 880 1 1902306
28 881 1 1907120
28 882 1 1907879
28 883 1 1913069
28 884 1 1914495
28 885 1 1914813
28 886 1 1915591
28 887 1 1915946
28 888 1 1916081
28 889 1 1917270
28 890 1 1917539
28 891 1 1921131
28 892 1 1921169
28 893 1 1922878
28 894 1 1923584
28 895 1 1925927
28 896 1 1927968
28 897 1 1928914
28 898 1 1929652
28 899 1 1929916
28 900 1 1930091
28 901 1 1931119
28 902 1 1933456
28 903 1 1934485
28 904 1 1935171
28 905 1 1941352
28 906 1 1942996
28 907 1 1943093
28 908 1 1945865
28 909 1 1946046
28 910 1 1947039
28 911 1 1947309
28 912 1 1947406
28 913 1 1948059
28 914 1 1949656
28 915 1 1949959
28 916 1 1950339
28 917 1 1951099
28 918 1 1951446
28 919 1 1951959
28 920 1 1952021
28 921 1 1955681
28 922 1 1955701
28 923 1 1956980
28 924 1 1957719
28 925 1 1958738
28 926 1 1959390
28 927 1 1960528
28 928 1 1961978
28 929 1 1963722
28 930 0 1965834
28 931 0 1965891
28 932 0 1968813
28 933 0 1973058
28 934 0 1975845
28 935 0 1984530
28 936 0 2005266
28 937 0 2005946
28 938 0 2010200
28 939 0 2013316
28 940 0 2014243
28 941 0 2019118
28 942 0 2024893
28 943 0 2025996
28 944 0 2027401
28 945 0 2030225
28 946 0 2030847
28 947 0 2036874
28 948 0 2037115
28 949 0 2037855
28 950 0 2038220
28 951 0 2039590
28 952 0 2039782
28 953 0 2043732
28 954 0 2044320
28 955 0 2045622
28 956 0 2047109
28 957 0 2047249
28 958 0 2050761
28 959 0 2051651
28 960 0 2052880
28 961 0 2054871
28 962 0 2055585
28 963 0 2055984
28 964 0 2057614
28 965 0 2059029
28 966 0 2068205
28 967 0 2068444
28 968 0 2068714
28 969 0 2069046
28 970 0 2073491
28 971 0 2075333
28 972 0 2078833
28 973 1 2082286
28 974 1 2083365
28 975 1 2083792
28 976 1 2084685
28 977 1 2085804
28 978 1 2085835
28 979 1 2086858
28 980 1 2088053
28 981 1 2088144
28 982 1 2088417
28 983 1 2089035
28 984 1 2089301
28 985 1 2089492
28 986 1 2090633
28 987 1 2091053
28 988 1 2091525
28 989 1 2093639
28 990 1 2095063
28 991 1 2097484
28 992 1 2098393
28 993 1 2098892
28 994 1 2099093
28 995 1 2100749
28 996 1 2101883
28 997 1 2102096
28 998 1 2102816
28 999 1 2103471
28 1000 1 2103857
28 1001 1 2104107
28 1002 1 2104335
28 1003 1 2104651
28 1004 1 2104806
28 1005 1 2105379
28 1006 1 2106252
28 1007 1 2106454
28 1008 1 2106671
28 1009 1 2107778
28 1010 1 2108195
28 1011 1 2110483
28 1012 1 2111441
28 1013 0 2115250
28 1014 1 2117690
28 1015 1 2117846
28 1016 1 2121219
28 1017 1 2122105
28 1018 1 2122753
28 1019 1 2123381
28 1020 1 2124475
28 1021 1 2125335
28 1022 1 2125365
28 1023 1 2126839
28 1024 1 2127477
28 1025 1 2128809
28 1026 1 2129582
28 1027 0 2131730
28 1028 0 2131817
28 1029 0 2132624
28 1030 0 2138141
28 1031 0 2139613
28 1032 0 2156009
28 1033 0 2156040
28 1034 0 2158685
28 1035 0 2161469
28 1036 0 2163374
28 1037 0 2163520
28 1038 0 2164922
28 1039 0 2165504
28 1040 0 2168294
28 1041 0 2169931
28 1042 0 2171194
28 1043 0 2173019
28 1044 0 2173355
28 1045 0 2173497
28 1046 0 2175099
28 1047 0 2175831
28 1048 0 2177179
28 1049 0 2179427
28 1050 0 2179492
28 1051 0 2180500
28 1052 0 2180981
28 1053 0 2181936
28 1054 0 2182698
28 1055 0 2184028
28 1056 0 2184418
28 1057 0 2185702
28 1058 0 2188452
28 1059 0 2189974
28 1060 0 2191020
28 1061 0 2191276
28 1062 0 2193221
28 1063 0 2193288
28 1064 0 2196336
28 1065 0 2196348
28 1066 0 2197587
28 1067 0 2199496
28 1068 0 2200844
28 1069 0 2200993
28 1070 0 2204138
28 1071 0 2207618
28 1072 0 2207768
28 1073 0 2208498
28 1074 0 2211132
28 1075 0 2212594
28 1076 0 2215003
28 1077 0 2215659
28 1078 0 2218002
28 1079 0 2218220
28 1080 1 2219916
28 1081 1 2221060
28 1082 1 2221482
28 1083 1 2221851
28 1084 1 2222257
28 1085 1 2224214
28 1086 1 2224508
28 1087 1 2226020
28 1088 1 2229525
28 1089 1 2230040
28 1090 1 2230198
28 1091 1 2230387
28 1092 1 2230657
28 1093 1 2234526
28 1094 1 2234676
28 1095 1 2237905
28 1096 1 2245903
28 1097 1 2249171
28 1098 1 2262445
28 1099 0 2271392
28 1100 0 2272918
28 1101 0 2275209
28 1102 0 2275255
28 1103 0 2275552
28 1104 0 2276911
28 1105 0 2277721
28 1106 0 2278874
28 1107 0 2278940
28 1108 0 2280731
28 1109 0 2281990
28 1110 1 2287576
28 1111 1 2287628
28 1112 1 2287658
28 1113 1 2288043
28 1114 1 2288833
28 1115 1 2288895
28 1116 1 2290074
28 1117 1 2290490
28 1118 1 2292076
28 1119 1 2292245
28 1120 1 2294027
28 1121 1 2294269
28 1122 1 2295160
28 1123 0 2297707
28 1124 0 2298377
28 1125 0 2298534
28 1126 0 2298599
28 1127 0 2300326
28 1128 0 2300641
28 1129 0 2303284
28 1130 0 2303910
28 1131 0 2304321
28 1132 0 2305618
28 1133 0 2315404
28 1134 0 2316186
28 1135 0 2316218
28 1136 0 2316606
28 1137 0 2316960
28 1138 0 2321178
28 1139 0 2321189
28 1140 0 2325951
28 1141 0 2328817
28 1142 0 2336758
28 1143 0 2337921
28 1144 0 2338634
28 1145 0 2338853
28 1146 0 2339997
28 1147 0 2341724
28 1148 0 2342016
28 1149 0 2355869
28 1150 0 2356780
28 1151 1 2358690
28 1152 1 2359847
28 1153 1 2362498
28 1154 1 2364282
28 1155 1 2365078
28 1156 1 2366558
28 1157 1 2366728
28 1158 1 2367433
28 1159 1 2367877
28 1160 1 2369140
28 1161 1 2370075
28 1162 1 2370633
28 1163 1 2370866
28 1164 0 2371654
28 1165 0 2371846
28 1166 0 2371939
28 1167 0 2372853
28 1168 0 2373735
28 1169 0 2374634
28 1170 0 2382792
28 1171 0 2384627
28 1172 0 2384654
28 1173 0 2385532
28 1174 0 2389655
28 1175 0 2394047
28 1176 0 2396014
28 1177 0 2397153
28 1178 0 2397874
28 1179 0 2398452
28 1180 0 2408038
28 1181 0 2410808
28 1182 0 2415581
28 1183 0 2417092
28 1184 0 2423628
28 1185 0 2424064
28 1186 0 2432041
28 1187 0 2433919
28 1188 0 2435877
28 1189 0 2436760
28 1190 0 2437848
28 1191 0 2438355
28 1192 0 2440965
28 1193 0 2441840
28 1194 0 2446284
28 1195 0 2446909
28 1196 0 2448954
28 1197 0 2449116
28 1198 0 2449923
28 1199 0 2452379
28 1200 0 2453176
28 1201 0 2454247
28 1202 0 2454307
28 1203 0 2454466
28 1204 0 2457002
28 1205 0 2458399
28 1206 0 2460350
28 1207 0 2462425
28 1208 0 2464087
28 1209 0 2464331
28 1210 0 2467811
28 1211 0 2468741
28 1212 0 2469783
28 1213 0 2471796
28 1214 0 2472908
28 1215 0 2475340
28 1216 0 2476279
28 1217 0 2477900
28 1218 0 2481284
28 1219 0 2482206
28 1220 0 2482704
28 1221 0 2482733
28 1222 0 2483685
28 1223 0 2487673
28 1224 0 2490495
28 1225 0 2492274
28 1226 0 2493635
28 1227 1 2495334
28 1228 1 2495590
28 1229 1 2496511
28 1230 1 2496558
28 1231 1 2497277
28 1232 1 2498266
28 1233 1 2498906
28 1234 1 2499078
28 1235 1 2499966
28 1236 1 2500291
28 1237 1 2500538
28 1238 1 2501537
28 1239 0 2503002
28 1240 0 2503538
28 1241 0 2504050
28 1242 0 2504517
28 1243 0 2504725
28 1244 0 2505186
28 1245 0 2505895
28 1246 0 2505993
28 1247 0 2508972
28 1248 0 2509668
28 1249 0 2510333
28 1250 0 2510636
28 1251 0 2511405
28 1252 0 2513017
28 1253 0 2514159
28 1254 0 2514665
28 1255 0 2518572
28 1256 0 2519689
28 1257 0 2520789
28 1258 0 2523398
28 1259 0 2524159
28 1260 0 2526079
28 1261 0 2526699
28 1262 0 2528935
28 1263 0 2530891
28 1264 0 2531452
28 1265 0 2532357
28 1266 0 2537228
28 1267 0 2543879
28 1268 0 2546067
28 1269 0 2547649
28 1270 1 2548367
28 1271 1 2548926
28 1272 1 2550466
28 1273 1 2550701
28 1274 1 2553171
28 1275 1 2553457
28 1276 1 2555543
28 1277 1 2557759
28 1278 1 2558648
28 1279 1 2558783
28 1280 1 2560018
28 1281 1 2561791
28 1282 0 2563930
28 1283 0 2564472
28 1284 1 2567627
28 1285 1 2568113
28 1286 1 2570152
28 1287 1 2571290
28 1288 1 2571303
28 1289 1 2572389
28 1290 1 2573641
28 1291 1 2574895
28 1292 1 2574914
28 1293 1 2575966
28 1294 1 2576160
28 1295 0 2578161
28 1296 0 2578963
28 1297 0 2579853
28 1298 0 2581230
28 1299 0 2584491
28 1300 0 2588443
28 1301 0 2595939
28 1302 0 2595990
28 1303 0 2599017
28 1304 0 2599162
28 1305 0 2599270
28 1306 0 2601182
28 1307 0 2601544
28 1308 0 2603141
28 1309 0 2604468
28 1310 0 2604635
28 1311 0 2606069
28 1312 0 2609875
28 1313 0 2610402
28 1314 0 2612039
28 1315 0 2615321
28 1316 0 2616885
28 1317 0 2618532
28 1318 0 2621739
28 1319 0 2622250
28 1320 0 2624266
28 1321 0 2624666
28 1322 0 2625925
28 1323 0 2626142
28 1324 0 2626566
28 1325 0 2627702
28 1326 0 2628182
28 1327 0 2629459
28 1328 0 2630040
28 1329 0 2631616
28 1330 1 2633180
28 1331 1 2633615
28 1332 1 2634309
28 1333 1 2635027
28 1334 1 2636374
28 1335 1 2636931
28 1336 1 2637132
28 1337 1 2637764
28 1338 1 2637777
28 1339 1 2638653
28 1340 1 2639277
28 1341 1 2639393
28 1342 1 2640904
28 1343 1 2642031
28 1344 1 2645323
28 1345 1 2645736
28 1346 0 2648290
28 1347 0 2653362
28 1348 0 2655123
28 1349 0 2675826
28 1350 0 2677682
28 1351 0 2680594
28 1352 0 2681829
28 1353 0 2683045
28 1354 0 2686908
28 1355 0 2689162
28 1356 0 2699624
28 1357 0 2702376
28 1358 0 2708234
28 1359 0 2710701
28 1360 0 2712975
28 1361 0 2716148
28 1362 0 2717654
28 1363 0 2719032
28 1364 0 2720630
28 1365 0 2737008
28 1366 0 2747682
28 1367 0 2749338
28 1368 0 2750823
28 1369 0 2751748
28 1370 0 2752686
28 1371 0 2756500
28 1372 0 2757389
28 1373 0 2758677
28 1374 0 2762061
28 1375 1 2764879
28 1376 1 2768433
28 1377 1 2770251
28 1378 1 2774701
28 1379 1 2775931
28 1380 1 2776190
28 1381 1 2778513
28 1382 1 2781664
28 1383 1 2782244
28 1384 1 2783223
28 1385 1 2784458
28 1386 1 2784620
28 1387 1 2785396
28 1388 1 2786487
28 1389 1 2786924
28 1390 1 2789506
28 1391 0 2791270
28 1392 0 2792495
28 1393 0 2792862
28 1394 0 2793615
28 1395 0 2794665
28 1396 0 2795330
28 1397 0 2796034
28 1398 0 2796371
28 1399 0 2797134
28 1400 0 2797916
28 1401 0 2799441
28 1402 0 2800890
28 1403 0 2802525
28 1404 0 2804021
28 1405 0 2804263
28 1406 0 2804652
28 1407 0 2805414
28 1408 0 2806643
28 1409 0 2806990
28 1410 0 2807804
28 1411 0 2809617
28 1412 0 2809788
28 1413 0 2810726
28 1414 0 2811667
28 1415 0 2813590
28 1416 0 2814670
28 1417 0 2814928
28 1418 0 2822239
28 1419 0 2823234
28 1420 0 2825845
28 1421 0 2826999
28 1422 0 2827929
28 1423 0 2829317
28 1424 0 2831355
28 1425 0 2833073
28 1426 0 2834578
28 1427 0 2835773
28 1428 0 2836311
28 1429 0 2836691
28 1430 0 2838964
28 1431 0 2839921
28 1432 0 2841117
28 1433 0 2842273
28 1434 0 2846125
28 1435 0 2846714
28 1436 0 2847140
28 1437 0 2848975
28 1438 0 2849409
28 1439 0 2850271
28 1440 0 2872453
28 1441 0 2872895
28 1442 0 2873801
28 1443 0 2879976
28 1444 0 2880327
28 1445 0 2880593
28 1446 0 2880767
28 1447 0 2881208
28 1448 0 2891532
28 1449 0 2891794
28 1450 0 2896426
28 1451 0 2909528
28 1452 0 2912098
28 1453 0 2921932
28 1454 0 2922060
28 1455 0 2922258
28 1456 0 2924539
28 1457 0 2925112
28 1458 0 2928577
28 1459 0 2931089
28 1460 0 2932818
28 1461 0 2936645
28 1462 0 2941592
28 1463 0 2945974
28 1464 0 2946990
28 1465 0 2948525
28 1466 0 2951702
28 1467 0 2951911
28 1468 0 2953506
28 1469 0 2954221
28 1470 0 2959487
28 1471 0 2960453
28 1472 0 2960501
28 1473 0 2962319
28 1474 0 2962674
28 1475 0 2964196
28 1476 0 2964998
28 1477 0 2965840
28 1478 0 2966097
28 1479 0 2967727
28 1480 0 2970671
28 1481 1 2976324
28 1482 1 2978429
28 1483 1 2978542
28 1484 1 2979014
28 1485 1 2980063
28 1486 1 2981648
28 1487 1 2982349
28 1488 1 2982828
28 1489 1 2983540
28 1490 1 2984508
28 1491 1 2985956
28 1492 1 2986977
28 1493 1 2988092
28 1494 1 2989361
28 1495 1 2993631
28 1496 1 2994641
28 1497 1 2995835
28 1498 1 2998541
28 1499 1 2998962
28 1500 0 3004407
28 1501 0 3011194
28 1502 0 3019275
28 1503 0 3020159
28 1504 0 3023427
28 1505 0 3024867
28 1506 0 3027213
28 1507 0 3028051
28 1508 0 3029578
28 1509 0 3032457
28 1510 0 3034425
28 1511 0 3035339
28 1512 0 3036420
28 1513 0 3038768
28 1514 0 3039470
28 1515 0 3045093
28 1516 0 3045169
28 1517 0 3046266
28 1518 0 3046563
28 1519 0 3048532
28 1520 0 3051549
28 1521 0 3051930
28 1522 0 3053005
28 1523 0 3053810
28 1524 0 3056007
28 1525 0 3058636
28 1526 0 3060093
28 1527 0 3061556
28 1528 0 3066370
28 1529 0 3068811
28 1530 0 3069452
28 1531 0 3076536
28 1532 0 3078135
28 1533 0 3081323
28 1534 0 3083108
28 1535 0 3085142
28 1536 0 3086271
28 1537 0 3087770
28 1538 0 3087995
28 1539 0 3090262
28 1540 0 3105446
28 1541 0 3106692
28 1542 0 3107380
28 1543 0 3113057
28 1544 1 3135886
28 1545 1 3138591
28 1546 1 3142170
28 1547 1 3142429
28 1548 1 3143011
28 1549 1 3145501
28 1550 1 3150369
28 1551 1 3150946
28 1552 1 3151711
28 1553 1 3151764
28 1554 1 3151907
28 1555 1 3154268
28 1556 1 3155791
28 1557 1 3156934
28 1558 1 3158582
28 1559 1 3170051
28 1560 1 3171900
28 1561 1 3172460
28 1562 1 3176812
28 1563 1 3178052
28 1564 1 3178088
28 1565 1 3179926
28 1566 1 3195345
28 1567 1 3196578
28 1568 1 3197574
28 1569 1 3199579
28 1570 1 3201437
28 1571 1 3203324
28 1572 1 3203348
28 1573 1 3204383
28 1574 1 3205507
28 1575 1 3205880
28 1576 1 3206826
28 1577 1 3208149
28 1578 1 3209620
28 1579 0 3211147
28 1580 0 3211438
28 1581 0 3226853
28 1582 0 3227011
28 1583 0 3232399
28 1584 0 3241698
28 1585 0 3243623
28 1586 0 3244310
28 1587 0 3245118
28 1588 0 3245129
28 1589 0 3248051
28 1590 0 3248362
28 1591 0 3248872
28 1592 0 3249493
28 1593 0 3251192
28 1594 0 3252783
28 1595 0 3254244
28 1596 0 3254587
28 1597 0 3254716
28 1598 0 3296429
28 1599 0 3300870
28 1600 0 3312143
28 1601 0 3312467
28 1602 0 3312893
28 1603 0 3313640
28 1604 0 3314553
28 1605 1 3315060
28 1606 1 3316857
28 1607 1 3317374
28 1608 1 3318990
28 1609 1 3319181
28 1610 1 3320316
28 1611 1 3320409
28 1612 1 3322953
28 1613 1 3323519
28 1614 1 3323981
28 1615 1 3324456
28 1616 1 3325239
28 1617 1 3325516
28 1618 0 3330967
28 1619 0 3332314
28 1620 0 3332799
28 1621 0 3333178
28 1622 0 3341651
28 1623 0 3343821
28 1624 0 3344957
28 1625 0 3345778
28 1626 0 3348973
28 1627 0 3412459
28 1628 0 3443401
28 1629 0 3444999
28 1630 0 3445184
28 1631 0 3445204
28 1632 0 3485720
28 1633 0 3491534
28 1634 0 3500898
28 1635 0 3511968
28 1636 0 3513251
28 1637 0 3521435
28 1638 0 3524656
28 1639 0 3525142
28 1640 0 3525564
28 1641 0 3526255
28 1642 0 3539517
28 1643 0 3543261
28 1644 0 3558562
28 1645 0 3562346
28 1646 0 3563016
28 1647 0 3567494
28 1648 1 3573724
28 1649 1 3579878
28 1650 1 3582278
28 1651 1 3585477
28 1652 1 3585699
28 1653 1 3588439
28 1654 1 3590159
28 1655 1 3590210
28 1656 1 3590359
28 1657 1 3590729
28 1658 1 3592054
28 1659 1 3593000
28 1660 1 3593969
28 1661 1 3595429
28 1662 1 3595527
28 1663 1 3595544
28 1664 1 3597050
28 1665 1 3601989
28 1666 0 3621619
28 1667 0 3622522
28 1668 0 3629547
28 1669 0 3631283
28 1670 0 3635130
28 1671 0 3635157
28 1672 0 3637656
28 1673 0 3638638
28 1674 0 3655728
28 1675 0 3667629
28 1676 0 3672370
28 1677 0 3672640
28 1678 0 3673493
28 1679 0 3674142
28 1680 0 3675080
28 1681 0 3676442
28 1682 0 3680573
28 1683 0 3685470
28 1684 0 3686091
28 1685 0 3686482
28 1686 0 3688344
28 1687 0 3694441
28 1688 0 3694986
28 1689 0 3695553
28 1690 0 3696083
28 1691 0 3702139
28 1692 0 3706883
28 1693 0 3710325
28 1694 0 3714155
28 1695 0 3718068
28 1696 0 3719291
28 1697 0 3719607
28 1698 0 3721077
28 1699 0 3723568
28 1700 0 3724608
28 1701 0 3726757
28 1702 0 3727326
28 1703 0 3732836
28 1704 0 3734001
28 1705 0 3735304
28 1706 0 3735414
28 1707 0 3735493
28 1708 0 3737287
28 1709 0 3739323
28 1710 1 3741195
28 1711 1 3742198
28 1712 1 3746099
28 1713 1 3747067
28 1714 1 3749141
28 1715 1 3749705
28 1716 1 3751067
28 1717 1 3751835
28 1718 1 3752720
28 1719 1 3753172
28 1720 1 3754614
28 1721 1 3757319
28 1722 1 3759706
28 1723 1 3760016
28 1724 1 3761834
28 1725 0 3764430
28 1726 0 3765062
28 1727 0 3766898
28 1728 0 3767775
28 1729 0 3772182
28 1730 0 3779340
28 1731 0 3780355
28 1732 0 3780497
28 1733 0 3780577
28 1734 0 3780611
28 1735 1 3784250
28 1736 1 3785614
28 1737 1 3786169
28 1738 1 3787169
28 1739 1 3788531
28 1740 1 3788701
28 1741 1 3790505
28 1742 1 3792308
28 1743 1 3793282
28 1744 1 3794896
28 1745 1 3800961
28 1746 1 3802750
28 1747 1 3804078
28 1748 1 3807282
28 1749 1 3809112
28 1750 1 3810368
28 1751 1 3810493
28 1752 1 3811806
28 1753 1 3812356
28 1754 1 3813779
28 1755 1 3816620
28 1756 0 3821141
28 1757 0 3822374
28 1758 0 3823440
28 1759 0 3826549
28 1760 0 3827848
28 1761 0 3828542
28 1762 1 3830524
28 1763 1 3831203
28 1764 1 3831867
28 1765 1 3831958
28 1766 1 3832702
28 1767 1 3833065
28 1768 1 3834062
28 1769 1 3835846
28 1770 1 3836601
28 1771 1 3837362
28 1772 1 3838269
28 1773 1 3839014
28 1774 1 3841799
28 1775 1 3845495
28 1776 1 3846811
28 1777 1 3848729
28 1778 1 3849285
28 1779 1 3849917
28 1780 1 3850595
28 1781 1 3851499
28 1782 1 3851688
28 1783 1 3852458
28 1784 1 3853013
28 1785 1 3853466
28 1786 1 3854014
28 1787 1 3854619
28 1788 1 3855564
28 1789 1 3856362
28 1790 1 3856453
28 1791 0 3860851
28 1792 0 3861351
28 1793 0 3862410
28 1794 0 3863439
28 1795 0 3863459
28 1796 0 3865375
28 1797 0 3866625
28 1798 0 3866722
28 1799 0 3867762
28 1800 0 3867894
28 1801 0 3869797
28 1802 0 3870822
28 1803 0 3871192
28 1804 0 3871616
28 1805 0 3871756
28 1806 0 3873069
28 1807 0 3873713
28 1808 0 3874385
28 1809 0 3874822
28 1810 0 3876562
28 1811 0 3878568
28 1812 0 3880027
28 1813 0 3882090
28 1814 0 3885246
28 1815 1 3887767
28 1816 1 3888448
28 1817 1 3888799
28 1818 1 3889364
28 1819 1 3896373
28 1820 1 3906495
28 1821 1 3913706
28 1822 1 3914572
28 1823 1 3915098
28 1824 1 3916346
28 1825 1 3916826
28 1826 1 3916948
28 1827 1 3918367
28 1828 1 3918388
28 1829 0 3921598
28 1830 0 3925208
28 1831 0 3925343
28 1832 0 3926231
28 1833 0 3928548
28 1834 0 3928800
28 1835 0 3933246
28 1836 0 3933597
28 1837 0 3935818
28 1838 0 3936835
28 1839 0 3937450
28 1840 0 3939623
28 1841 0 3944735
28 1842 0 3945756
28 1843 0 3948163
28 1844 0 3948769
28 1845 0 3949415
28 1846 0 3950110
28 1847 0 3950703
28 1848 0 3950993
28 1849 0 3951532
28 1850 0 3954713
28 1851 0 3955695
28 1852 0 3955838
28 1853 0 3955874
28 1854 0 3956123
28 1855 0 3959546
28 1856 0 3974090
28 1857 0 3976465
28 1858 0 3981401
28 1859 0 3982416
28 1860 0 3982488
28 1861 0 3987264
28 1862 0 3987646
28 1863 0 3989325
28 1864 0 3989417
28 1865 0 3991808
28 1866 0 3993618
28 1867 0 3995682
28 1868 0 3999668
28 1869 0 4000635
28 1870 0 4001347
28 1871 0 4002130
28 1872 0 4003977
28 1873 0 4005103
28 1874 0 4005861
28 1875 0 4006119
28 1876 0 4008013
28 1877 0 4009607
28 1878 0 4009767
28 1879 0 4009878
28 1880 0 4010894
28 1881 0 4011131
28 1882 1 4012753
28 1883 1 4016931
28 1884 1 4017709
28 1885 1 4020744
28 1886 1 4022985
28 1887 1 4024730
28 1888 1 4024983
28 1889 1 4026131
28 1890 1 4027162
28 1891 1 4028645
28 1892 1 4033127
28 1893 1 4034178
28 1894 1 4034576
28 1895 1 4035046
28 1896 1 4035156
28 1897 1 4036059
28 1898 1 4036901
28 1899 1 4039654
28 1900 0 4041814
28 1901 0 4041952
28 1902 0 4047911
28 1903 0 4048887
28 1904 0 4049587
28 1905 0 4056720
28 1906 0 4058134
28 1907 0 4058464
28 1908 0 4060732
28 1909 0 4061077
28 1910 0 4062408
28 1911 0 4063386
28 1912 0 4063796
28 1913 0 4063924
28 1914 0 4064189
28 1915 0 4064315
28 1916 0 4065970
28 1917 0 4068555
28 1918 0 4069572
28 1919 0 4070662
28 1920 0 4076738
28 1921 0 4077123
28 1922 0 4078551
28 1923 0 4079841
28 1924 0 4082085
28 1925 0 4083391
28 1926 0 4083529
28 1927 0 4113342
28 1928 0 4114368
28 1929 0 4114466
28 1930 0 4116312
28 1931 0 4117419
28 1932 0 4117606
28 1933 0 4118142
28 1934 0 4118299
28 1935 0 4119311
28 1936 0 4119344
28 1937 0 4119534
28 1938 0 4120389
28 1939 0 4120500
28 1940 0 4122312
28 1941 0 4124050
28 1942 0 4125200
28 1943 0 4125566
28 1944 0 4126143
28 1945 0 4126184
28 1946 0 4126919
28 1947 0 4127222
28 1948 0 4128131
28 1949 0 4128460
28 1950 0 4128700
28 1951 0 4131066
28 1952 0 4136618
28 1953 0 4139742
28 1954 0 4141150
28 1955 0 4143394
28 1956 0 4144338
28 1957 0 4144932
28 1958 0 4148022
28 1959 0 4148833
28 1960 0 4149076
28 1961 0 4150502
28 1962 0 4150646
28 1963 0 4152853
28 1964 0 4155323
28 1965 0 4156364
28 1966 0 4167620
28 1967 0 4173409
28 1968 0 4180118
28 1969 0 4182359
28 1970 0 4184568
28 1971 0 4189763
28 1972 0 4191982
28 1973 0 4194221
28 1974 0 4196515
28 1975 0 4196801
28 1976 0 4197620
28 1977 0 4198528
28 1978 0 4198574
28 1979 0 4200359
28 1980 0 4202869
28 1981 0 4204212
28 1982 0 4204223
28 1983 0 4206462
28 1984 0 4209179
28 1985 0 4209430
28 1986 0 4213653
28 1987 0 4215967
28 1988 0 4217672
28 1989 0 4218995
28 1990 0 4220233
28 1991 0 4224071
28 1992 0 4225206
28 1993 0 4226301
28 1994 0 4227790
28 1995 0 4227930
28 1996 0 4228870
28 1997 0 4234302
28 1998 0 4235489
28 1999 0 4236350
28 2000 0 4240362
28 2001 0 4241706
28 2002 0 4243883
28 2003 0 4245793
28 2004 0 4249770
28 2005 0 4250269
28 2006 0 4250865
28 2007 0 4251035
28 2008 0 4254323
28 2009 0 4257757
28 2010 0 4259322
28 2011 0 4261276
28 2012 0 4261595
28 2013 0 4265864
28 2014 0 4268006
28 2015 0 4269832
28 2016 0 4273340
28 2017 0 4282057
28 2018 0 4287777
28 2019 0 4289537
28 2020 0 4290668
28 2021 0 4294322
28 2022 0 4299595
28 2023 0 4354795
28 2024 0 4391411
28 2025 0 4393380
28 2026 0 4400750
28 2027 0 4442127
28 2028 0 4621294
28 2029 0 4622646
28 2030 0 4627812
28 2031 0 4627984
28 2032 0 4638526
28 2033 0 4641185
28 2034 0 4642953
28 2035 0 4646373
