# Supplementary material for: A Scale-Corrected Comparison of Linkage Disequilibrium Levels between Genic and Non-Genic Regions
Source: PLoS One. 2015 Oct 30;10(10):e0141216. doi: 10.1371/journal.pone.0141216 (PMC4627745; doi:10.1371/journal.pone.0141216)
Supplement: S3 File — (ZIP) [file pone.0141216.s016.zip › markerInfo_chr1.txt]

chr SNP gene relDist
1 1 0 1
1 2 0 592
1 3 0 2449
1 4 0 38779
1 5 0 41390
1 6 0 44981
1 7 0 50428
1 8 0 52419
1 9 0 56800
1 10 0 62627
1 11 0 70434
1 12 0 75432
1 13 0 76837
1 14 0 79828
1 15 0 83455
1 16 0 89203
1 17 0 90025
1 18 0 92983
1 19 0 104868
1 20 0 110419
1 21 0 119542
1 22 0 123525
1 23 0 125632
1 24 0 126338
1 25 0 131155
1 26 1 142540
1 27 1 150764
1 28 1 154499
1 29 1 159074
1 30 1 178815
1 31 1 180356
1 32 1 181228
1 33 1 198449
1 34 1 234250
1 35 1 239093
1 36 1 245754
1 37 1 248369
1 38 1 248559
1 39 1 251337
1 40 1 259892
1 41 1 260037
1 42 1 265989
1 43 1 270278
1 44 1 271421
1 45 1 271676
1 46 1 294060
1 47 1 297272
1 48 1 298411
1 49 1 302559
1 50 1 303635
1 51 1 305069
1 52 1 312582
1 53 1 313625
1 54 1 318939
1 55 1 322656
1 56 1 327951
1 57 1 336267
1 58 1 348893
1 59 1 373237
1 60 1 380948
1 61 0 389113
1 62 0 393769
1 63 0 398017
1 64 0 401834
1 65 0 408089
1 66 0 411426
1 67 0 417235
1 68 0 454070
1 69 0 459630
1 70 0 471661
1 71 0 483119
1 72 0 483921
1 73 0 490878
1 74 0 494690
1 75 1 506121
1 76 1 506733
1 77 1 515088
1 78 1 517431
1 79 1 519194
1 80 1 521063
1 81 1 526571
1 82 1 527669
1 83 1 534095
1 84 1 537443
1 85 1 542329
1 86 1 545945
1 87 1 552217
1 88 0 559703
1 89 0 565123
1 90 0 567467
1 91 0 568694
1 92 0 571681
1 93 0 574250
1 94 0 578586
1 95 0 582562
1 96 0 589072
1 97 0 596718
1 98 0 596788
1 99 0 599318
1 100 0 599405
1 101 0 604004
1 102 0 607031
1 103 0 610161
1 104 0 616299
1 105 0 616393
1 106 0 617093
1 107 0 619998
1 108 0 622196
1 109 0 630781
1 110 0 631746
1 111 0 632960
1 112 0 639989
1 113 0 641158
1 114 0 645818
1 115 0 649508
1 116 0 649938
1 117 0 654076
1 118 0 655626
1 119 0 658517
1 120 0 658717
1 121 0 660509
1 122 0 666315
1 123 0 666788
1 124 0 669783
1 125 0 674215
1 126 0 679662
1 127 0 684430
1 128 0 686650
1 129 0 690591
1 130 0 691346
1 131 0 696637
1 132 0 700552
1 133 0 703087
1 134 0 704654
1 135 0 708431
1 136 0 708698
1 137 0 713461
1 138 0 714809
1 139 1 720728
1 140 1 722828
1 141 1 723059
1 142 1 727142
1 143 1 728457
1 144 1 729318
1 145 1 731346
1 146 1 733712
1 147 1 735561
1 148 1 738354
1 149 0 758819
1 150 0 768754
1 151 1 771756
1 152 1 771967
1 153 1 776464
1 154 1 777144
1 155 1 785097
1 156 1 787480
1 157 1 793217
1 158 1 794270
1 159 1 798150
1 160 1 802439
1 161 1 804215
1 162 1 807519
1 163 0 816109
1 164 0 817876
1 165 0 821945
1 166 0 827414
1 167 0 833323
1 168 0 838446
1 169 0 850129
1 170 0 855346
1 171 0 855556
1 172 0 862588
1 173 0 864037
1 174 0 867426
1 175 0 875246
1 176 0 875407
1 177 0 884447
1 178 0 894950
1 179 0 895703
1 180 0 899665
1 181 0 900009
1 182 0 902908
1 183 0 903328
1 184 0 904092
1 185 0 908225
1 186 0 910300
1 187 0 910541
1 188 0 916357
1 189 0 917632
1 190 0 918926
1 191 0 924215
1 192 0 924412
1 193 0 925251
1 194 0 928805
1 195 0 930150
1 196 0 940341
1 197 0 974167
1 198 0 977876
1 199 0 982424
1 200 0 984345
1 201 0 988653
1 202 0 1007588
1 203 0 1009657
1 204 0 1014620
1 205 0 1016072
1 206 0 1019177
1 207 0 1024484
1 208 0 1028298
1 209 0 1038836
1 210 0 1044271
1 211 0 1047688
1 212 0 1051379
1 213 0 1053986
1 214 0 1058234
1 215 0 1060635
1 216 0 1067478
1 217 0 1070663
1 218 0 1074318
1 219 0 1075327
1 220 0 1075651
1 221 0 1080141
1 222 0 1085902
1 223 0 1086101
1 224 0 1086578
1 225 0 1087419
1 226 0 1096282
1 227 0 1097846
1 228 0 1100424
1 229 0 1101745
1 230 0 1103613
1 231 0 1105176
1 232 0 1109661
1 233 0 1114193
1 234 0 1119357
1 235 0 1122400
1 236 0 1130314
1 237 0 1135150
1 238 0 1138969
1 239 1 1141484
1 240 1 1147778
1 241 1 1149463
1 242 1 1151933
1 243 1 1152307
1 244 1 1153442
1 245 1 1156413
1 246 1 1156571
1 247 1 1161008
1 248 1 1162898
1 249 1 1166108
1 250 1 1167090
1 251 1 1168640
1 252 1 1176792
1 253 1 1181490
1 254 1 1182057
1 255 1 1186758
1 256 1 1193370
1 257 1 1193433
1 258 1 1194262
1 259 1 1194814
1 260 1 1204670
1 261 1 1209563
1 262 1 1216397
1 263 1 1217607
1 264 0 1221782
1 265 0 1231757
1 266 0 1240085
1 267 0 1243416
1 268 0 1245010
1 269 0 1247334
1 270 0 1257083
1 271 0 1259540
1 272 0 1261486
1 273 0 1265225
1 274 0 1268256
1 275 0 1268985
1 276 0 1271446
1 277 0 1272291
1 278 0 1273368
1 279 0 1277938
1 280 0 1279867
1 281 0 1281329
1 282 0 1287018
1 283 0 1288585
1 284 0 1290721
1 285 0 1293061
1 286 0 1293468
1 287 0 1297679
1 288 0 1298563
1 289 0 1302536
1 290 0 1304088
1 291 0 1307023
1 292 0 1312096
1 293 0 1319066
1 294 0 1323820
1 295 1 1326066
1 296 1 1328652
1 297 1 1331415
1 298 1 1333345
1 299 1 1337095
1 300 1 1338354
1 301 1 1344162
1 302 1 1348588
1 303 1 1352947
1 304 1 1361285
1 305 1 1380164
1 306 1 1386345
1 307 1 1390605
1 308 1 1398709
1 309 1 1405763
1 310 1 1410836
1 311 1 1416001
1 312 1 1418432
1 313 1 1418739
1 314 1 1420525
1 315 1 1420629
1 316 1 1421759
1 317 1 1430994
1 318 1 1436940
1 319 1 1437206
1 320 1 1438134
1 321 1 1439114
1 322 1 1445213
1 323 1 1449300
1 324 1 1451776
1 325 1 1456076
1 326 1 1458636
1 327 1 1459858
1 328 1 1463597
1 329 1 1466864
1 330 1 1467785
1 331 1 1468269
1 332 1 1469943
1 333 1 1470384
1 334 1 1472107
1 335 1 1472127
1 336 1 1472492
1 337 1 1475045
1 338 1 1476699
1 339 1 1477803
1 340 1 1478999
1 341 1 1479153
1 342 1 1481665
1 343 1 1488593
1 344 1 1492255
1 345 1 1492778
1 346 1 1494690
1 347 1 1495335
1 348 1 1496077
1 349 1 1499821
1 350 1 1500410
1 351 1 1500970
1 352 1 1504645
1 353 1 1508920
1 354 1 1511918
1 355 1 1516737
1 356 1 1518584
1 357 1 1520601
1 358 1 1523723
1 359 1 1527362
1 360 1 1529983
1 361 1 1533935
1 362 1 1534943
1 363 1 1542273
1 364 1 1609332
1 365 1 1611055
1 366 1 1623677
1 367 1 1626700
1 368 1 1627614
1 369 1 1629048
1 370 1 1634002
1 371 1 1639035
1 372 1 1639614
1 373 1 1642417
1 374 1 1645461
1 375 1 1647725
1 376 1 1648082
1 377 1 1651256
1 378 1 1653342
1 379 1 1654832
1 380 1 1662264
1 381 1 1664785
1 382 1 1666468
1 383 1 1667128
1 384 1 1669688
1 385 1 1671022
1 386 1 1675705
1 387 1 1684845
1 388 1 1688383
1 389 1 1689749
1 390 1 1692133
1 391 1 1694058
1 392 1 1696175
1 393 1 1698339
1 394 1 1700740
1 395 1 1701096
1 396 1 1706440
1 397 1 1708220
1 398 1 1714466
1 399 1 1714637
1 400 1 1717617
1 401 1 1718392
1 402 1 1721764
1 403 1 1721835
1 404 1 1725639
1 405 1 1728183
1 406 1 1729099
1 407 1 1731148
1 408 1 1735080
1 409 1 1735308
1 410 1 1736460
1 411 1 1743362
1 412 1 1744802
1 413 1 1748260
1 414 1 1752270
1 415 1 1755862
1 416 1 1759394
1 417 1 1761354
1 418 1 1766445
1 419 0 1813933
1 420 0 1833158
1 421 0 1840783
1 422 0 1848539
1 423 0 1852741
1 424 0 1857063
1 425 0 1859035
1 426 0 1862408
1 427 0 1867464
1 428 0 1867856
1 429 0 1873441
1 430 0 1877011
1 431 0 1877819
1 432 0 1880202
1 433 0 1881921
1 434 0 1888295
1 435 0 1892916
1 436 0 1895150
1 437 0 1899416
1 438 0 1939452
1 439 0 1943460
1 440 0 1944933
1 441 0 1944975
1 442 0 1948351
1 443 0 1967365
1 444 0 1974628
1 445 0 1976946
1 446 0 1979941
1 447 0 1989268
1 448 0 2073620
1 449 0 2075188
1 450 0 2077424
1 451 0 2081139
1 452 0 2091390
1 453 0 2098010
1 454 0 2100346
1 455 0 2112703
1 456 0 2123234
1 457 0 2123490
1 458 0 2129870
1 459 0 2134500
1 460 0 2137223
1 461 0 2151706
1 462 0 2160058
1 463 0 2163276
1 464 0 2163832
1 465 0 2168230
1 466 0 2168419
1 467 0 2172867
1 468 0 2177926
1 469 0 2183099
1 470 0 2185305
1 471 0 2185595
1 472 0 2187583
1 473 1 2189473
1 474 1 2193740
1 475 1 2200364
1 476 1 2201398
1 477 1 2201784
1 478 1 2203893
1 479 1 2208295
1 480 1 2213610
1 481 1 2214606
1 482 1 2214652
1 483 1 2217072
1 484 1 2218158
1 485 1 2220996
1 486 1 2226257
1 487 1 2234668
1 488 1 2245569
1 489 1 2251589
1 490 1 2253662
1 491 1 2257686
1 492 1 2261407
1 493 1 2264606
1 494 1 2264982
1 495 1 2265783
1 496 1 2269798
1 497 1 2270863
1 498 1 2275146
1 499 1 2278760
1 500 1 2283330
1 501 1 2287164
1 502 1 2292170
1 503 1 2293643
1 504 1 2295435
1 505 1 2304942
1 506 1 2306270
1 507 1 2314334
1 508 1 2316743
1 509 1 2319387
1 510 1 2321806
1 511 1 2328441
1 512 1 2333267
1 513 1 2334136
1 514 1 2334343
1 515 1 2334899
1 516 1 2337877
1 517 1 2343448
1 518 1 2348762
1 519 1 2350183
1 520 1 2353333
1 521 1 2357424
1 522 1 2361580
1 523 1 2362729
1 524 1 2364002
1 525 1 2366213
1 526 1 2369242
1 527 1 2377946
1 528 1 2378701
1 529 1 2378946
1 530 1 2380047
1 531 1 2386676
1 532 1 2386716
1 533 1 2394277
1 534 1 2399039
1 535 1 2402366
1 536 1 2404190
1 537 1 2409629
1 538 1 2413840
1 539 1 2417588
1 540 1 2418030
1 541 1 2420804
1 542 1 2422417
1 543 1 2424870
1 544 1 2428447
1 545 1 2428787
1 546 1 2429265
1 547 1 2435144
1 548 1 2438161
1 549 1 2439877
1 550 1 2444690
1 551 1 2446894
1 552 1 2447758
1 553 1 2450134
1 554 1 2452667
1 555 1 2462337
1 556 1 2466468
1 557 1 2467923
1 558 1 2468687
1 559 1 2472315
1 560 1 2478031
1 561 1 2483244
1 562 1 2484872
1 563 1 2486274
1 564 1 2492649
1 565 1 2495995
1 566 1 2496076
1 567 1 2508148
1 568 1 2510284
1 569 1 2510726
1 570 1 2513208
1 571 1 2517111
1 572 1 2531681
1 573 1 2538878
1 574 1 2542647
1 575 1 2546492
1 576 1 2553361
1 577 1 2560043
1 578 1 2561045
1 579 1 2562186
1 580 1 2569143
1 581 1 2572595
1 582 1 2573756
1 583 1 2580551
1 584 1 2581378
1 585 1 2584480
1 586 1 2591181
1 587 1 2595710
1 588 1 2595770
1 589 1 2599341
1 590 1 2599605
1 591 1 2600678
1 592 1 2602478
1 593 1 2606587
1 594 1 2607717
1 595 1 2608811
1 596 0 2614878
1 597 0 2617828
1 598 0 2619002
1 599 0 2619180
1 600 0 2621868
1 601 0 2630588
1 602 0 2632572
1 603 0 2637852
1 604 0 2640077
1 605 0 2642354
1 606 0 2644470
1 607 0 2647764
1 608 0 2653587
1 609 0 2655757
1 610 0 2657688
1 611 0 2658309
1 612 0 2667975
1 613 0 2670813
1 614 0 2671532
1 615 0 2675741
1 616 0 2680087
1 617 0 2684303
1 618 0 2686845
1 619 0 2690749
1 620 0 2690926
1 621 0 2717311
1 622 0 2720184
1 623 0 2724097
1 624 0 2732721
1 625 0 2736154
1 626 0 2737215
1 627 0 2738710
1 628 0 2740043
1 629 0 2744420
1 630 0 2747216
1 631 0 2749667
1 632 0 2752628
1 633 0 2760778
1 634 0 2761135
1 635 0 2761960
1 636 0 2764618
1 637 0 2769091
1 638 0 2769876
1 639 0 2770253
1 640 0 2774503
1 641 0 2775418
1 642 0 2778243
1 643 0 2784128
1 644 0 2789756
1 645 0 2792175
1 646 0 2793510
1 647 0 2794907
1 648 0 2801291
1 649 0 2803758
1 650 0 2809514
1 651 0 2810502
1 652 0 2812721
1 653 0 2813684
1 654 0 2814596
1 655 0 2817117
1 656 0 2817479
1 657 0 2823932
1 658 0 2825790
1 659 0 2831217
1 660 0 2833103
1 661 0 2834436
1 662 0 2835561
1 663 0 2839600
1 664 0 2843370
1 665 0 2843557
1 666 0 2847268
1 667 0 2854046
1 668 0 2856547
1 669 0 2856715
1 670 0 2857332
1 671 0 2857595
1 672 0 2862518
1 673 0 2867215
1 674 0 2873283
1 675 0 2874069
1 676 0 2875213
1 677 0 2879100
1 678 0 2883227
1 679 0 2887530
1 680 0 2894424
1 681 0 2896802
1 682 0 2902924
1 683 0 2908591
1 684 0 2910613
1 685 0 2912869
1 686 0 2917406
1 687 0 2918307
1 688 0 2920438
1 689 0 2922607
1 690 0 2923925
1 691 0 2926152
1 692 0 2932015
1 693 0 2957587
1 694 0 2961807
1 695 0 2964934
1 696 0 2996483
1 697 0 2998750
1 698 1 3002137
1 699 1 3005646
1 700 1 3006073
1 701 1 3006885
1 702 1 3013092
1 703 1 3018960
1 704 1 3022973
1 705 1 3027762
1 706 1 3028356
1 707 1 3031282
1 708 1 3038843
1 709 1 3039435
1 710 1 3043875
1 711 1 3045670
1 712 1 3047472
1 713 1 3048534
1 714 1 3054944
1 715 1 3057986
1 716 1 3062853
1 717 1 3065562
1 718 1 3069902
1 719 1 3073059
1 720 1 3075270
1 721 1 3076211
1 722 1 3078948
1 723 1 3083868
1 724 1 3086427
1 725 1 3089532
1 726 1 3091501
1 727 1 3097244
1 728 0 3098961
1 729 0 3103692
1 730 0 3105085
1 731 0 3108621
1 732 0 3111083
1 733 0 3117184
1 734 0 3126351
1 735 0 3130506
1 736 0 3135130
1 737 0 3137561
1 738 0 3137643
1 739 0 3142187
1 740 0 3144928
1 741 0 3147075
1 742 0 3149687
1 743 0 3150235
1 744 0 3153492
1 745 0 3155535
1 746 0 3156441
1 747 0 3163251
1 748 0 3167607
1 749 0 3167974
1 750 0 3173465
1 751 0 3173590
1 752 0 3176657
1 753 0 3177113
1 754 0 3182946
1 755 0 3188602
1 756 0 3188640
1 757 0 3192590
1 758 0 3193278
1 759 0 3197841
1 760 0 3206286
1 761 0 3208303
1 762 0 3213341
1 763 0 3216830
1 764 0 3221156
1 765 0 3224737
1 766 0 3225323
1 767 0 3227357
1 768 0 3229953
1 769 0 3231102
1 770 0 3231666
1 771 0 3238870
1 772 0 3239024
1 773 0 3240875
1 774 0 3241335
1 775 0 3249316
1 776 0 3249425
1 777 0 3251841
1 778 0 3254114
1 779 0 3256580
1 780 0 3262086
1 781 0 3265919
1 782 0 3266177
1 783 0 3266885
1 784 0 3270613
1 785 0 3274469
1 786 0 3278114
1 787 0 3280253
1 788 0 3284000
1 789 0 3288377
1 790 0 3291674
1 791 0 3297951
1 792 0 3304893
1 793 0 3305084
1 794 0 3307601
1 795 0 3311654
1 796 0 3337572
1 797 0 3344872
1 798 0 3347488
1 799 0 3347812
1 800 0 3355748
1 801 0 3357389
1 802 0 3361953
1 803 0 3367856
1 804 0 3372260
1 805 0 3375343
1 806 0 3376524
1 807 0 3380250
1 808 0 3382076
1 809 0 3388010
1 810 0 3390180
1 811 0 3392424
1 812 0 3395234
1 813 0 3400956
1 814 0 3408031
1 815 0 3415402
1 816 0 3416876
1 817 0 3424578
1 818 0 3426228
1 819 0 3434515
1 820 0 3439510
1 821 0 3465995
1 822 0 3483565
1 823 0 3483754
1 824 0 3493461
1 825 0 3496979
1 826 0 3501089
1 827 0 3507655
1 828 0 3513335
1 829 0 3514557
1 830 0 3518245
1 831 1 3522395
1 832 1 3522616
1 833 1 3526943
1 834 1 3528661
1 835 1 3533944
1 836 1 3539618
1 837 1 3540559
1 838 1 3543322
1 839 1 3546393
1 840 1 3554785
1 841 0 3577380
1 842 0 3577823
1 843 0 3578073
1 844 0 3578188
1 845 0 3584151
1 846 0 3584838
1 847 0 3585332
1 848 0 3588004
1 849 0 3592861
1 850 0 3600925
1 851 0 3601124
1 852 0 3608087
1 853 0 3619430
1 854 0 3622402
1 855 0 3629077
1 856 0 3629555
1 857 0 3632852
1 858 0 3635636
1 859 0 3644054
1 860 0 3650567
1 861 0 3651112
1 862 0 3656255
1 863 0 3658525
1 864 0 3660248
1 865 0 3664330
1 866 0 3664343
1 867 0 3666370
1 868 0 3672322
1 869 0 3676731
1 870 0 3677614
1 871 0 3683241
1 872 0 3685878
1 873 0 3692827
1 874 0 3695630
1 875 0 3700080
1 876 0 3700856
1 877 0 3705076
1 878 0 3708630
1 879 0 3708665
1 880 0 3709790
1 881 0 3720592
1 882 0 3725874
1 883 0 3730236
1 884 0 3731683
1 885 0 3732762
1 886 0 3733473
1 887 0 3737355
1 888 0 3742464
1 889 0 3748050
1 890 0 3752944
1 891 0 3763534
1 892 0 3765383
1 893 0 3767875
1 894 0 3778013
1 895 0 3785410
1 896 0 3786142
1 897 1 3788132
1 898 1 3789385
1 899 1 3791684
1 900 1 3794597
1 901 1 3794808
1 902 1 3794967
1 903 1 3798796
1 904 1 3802816
1 905 1 3803051
1 906 1 3803279
1 907 1 3803434
1 908 1 3810038
1 909 1 3815481
1 910 1 3815779
1 911 1 3816567
1 912 1 3817861
1 913 1 3819373
1 914 1 3820991
1 915 1 3823085
1 916 1 3823110
1 917 1 3825724
1 918 1 3826616
1 919 1 3832389
1 920 1 3835671
1 921 1 3836337
1 922 1 3842138
1 923 1 3846939
1 924 1 3852991
1 925 1 3856163
1 926 1 3857657
1 927 1 3861025
1 928 1 3861829
1 929 1 3865248
1 930 1 3866789
1 931 1 3868733
1 932 1 3870212
1 933 1 3874341
1 934 1 3874606
1 935 1 3876820
1 936 0 3883377
1 937 0 3892003
1 938 0 3892336
1 939 0 3893774
1 940 0 3927755
1 941 0 3932958
1 942 0 3934565
1 943 0 3937733
1 944 0 3968951
1 945 0 3970304
1 946 0 3970538
1 947 0 3977532
1 948 1 3989857
1 949 1 3990433
1 950 1 3994477
1 951 1 3999236
1 952 1 4002455
1 953 1 4012242
1 954 1 4015192
1 955 1 4019853
1 956 1 4023020
1 957 1 4028751
1 958 1 4030015
1 959 1 4031569
1 960 1 4033178
1 961 1 4037002
1 962 1 4041652
1 963 1 4043421
1 964 1 4046067
1 965 1 4055499
1 966 1 4057084
1 967 1 4057398
1 968 1 4063868
1 969 1 4066199
1 970 1 4071491
1 971 1 4075189
1 972 1 4079849
1 973 1 4080737
1 974 1 4082114
1 975 1 4088718
1 976 0 4096571
1 977 0 4102362
1 978 0 4106151
1 979 0 4108671
1 980 0 4114614
1 981 1 4120149
1 982 1 4122390
1 983 1 4127801
1 984 1 4134991
1 985 1 4136900
1 986 1 4140210
1 987 1 4141336
1 988 1 4144986
1 989 1 4147720
1 990 1 4150832
1 991 1 4153598
1 992 1 4156959
1 993 1 4158616
1 994 1 4161503
1 995 1 4162032
1 996 1 4163740
1 997 1 4163842
1 998 1 4173146
1 999 1 4178063
1 1000 1 4179349
1 1001 1 4180953
1 1002 1 4184361
1 1003 1 4185855
1 1004 1 4186044
1 1005 1 4190858
1 1006 1 4198139
1 1007 1 4200999
1 1008 1 4203424
1 1009 1 4205646
1 1010 1 4209204
1 1011 1 4218847
1 1012 1 4225418
1 1013 1 4226320
1 1014 1 4229420
1 1015 0 4230785
1 1016 0 4230872
1 1017 0 4233278
1 1018 0 4234025
1 1019 0 4234318
1 1020 0 4235709
1 1021 0 4235988
1 1022 0 4238122
1 1023 0 4240669
1 1024 0 4241469
1 1025 0 4249977
1 1026 0 4251358
1 1027 0 4252194
1 1028 0 4257455
1 1029 0 4262782
1 1030 0 4265265
1 1031 0 4266856
1 1032 0 4268626
1 1033 0 4271905
1 1034 0 4275050
1 1035 0 4280773
1 1036 0 4282411
1 1037 0 4284142
1 1038 0 4288417
1 1039 0 4289055
1 1040 0 4291330
1 1041 0 4296826
1 1042 0 4304717
1 1043 0 4313640
1 1044 0 4318839
1 1045 0 4324977
1 1046 0 4327206
1 1047 0 4332714
1 1048 0 4334252
1 1049 0 4334886
1 1050 0 4339221
1 1051 0 4340837
1 1052 0 4343947
1 1053 0 4348367
1 1054 0 4352612
1 1055 0 4353775
1 1056 0 4355676
1 1057 0 4357362
1 1058 0 4359069
1 1059 0 4374592
1 1060 0 4379467
1 1061 0 4382833
1 1062 0 4385277
1 1063 0 4386782
1 1064 0 4391105
1 1065 0 4392714
1 1066 0 4395229
1 1067 0 4396307
1 1068 0 4396850
1 1069 0 4397756
1 1070 0 4398623
1 1071 0 4407630
1 1072 0 4412144
1 1073 0 4413286
1 1074 0 4416546
1 1075 0 4420486
1 1076 0 4426961
1 1077 0 4427469
1 1078 0 4432403
1 1079 0 4432938
1 1080 0 4435387
1 1081 0 4437440
1 1082 0 4438732
1 1083 0 4438949
1 1084 0 4440626
1 1085 0 4442611
1 1086 0 4446855
1 1087 0 4448844
1 1088 0 4452767
1 1089 0 4455479
1 1090 0 4459532
1 1091 0 4461715
1 1092 0 4462477
1 1093 0 4465707
1 1094 0 4470882
1 1095 0 4471740
1 1096 0 4478179
1 1097 0 4481397
1 1098 0 4483518
1 1099 0 4487172
1 1100 0 4490008
1 1101 0 4492009
1 1102 0 4495562
1 1103 0 4498495
1 1104 0 4502939
1 1105 0 4504756
1 1106 0 4505110
1 1107 0 4506689
1 1108 0 4507095
1 1109 0 4510389
1 1110 0 4511865
1 1111 0 4515303
1 1112 0 4516828
1 1113 0 4520470
1 1114 0 4525141
1 1115 0 4530453
1 1116 0 4531363
1 1117 0 4534882
1 1118 0 4535364
1 1119 0 4537860
1 1120 0 4540474
1 1121 0 4541454
1 1122 0 4542975
1 1123 0 4544996
1 1124 0 4549606
1 1125 0 4554544
1 1126 0 4556333
1 1127 0 4560614
1 1128 0 4560768
1 1129 0 4562907
1 1130 0 4568545
1 1131 0 4570491
1 1132 0 4579595
1 1133 0 4580129
1 1134 0 4582488
1 1135 0 4588507
1 1136 0 4592318
1 1137 0 4595564
1 1138 0 4600224
1 1139 0 4601041
1 1140 0 4602711
1 1141 0 4611158
1 1142 0 4613350
1 1143 0 4615944
1 1144 0 4620265
1 1145 0 4621511
1 1146 0 4623826
1 1147 0 4626296
1 1148 0 4627460
1 1149 0 4628989
1 1150 0 4629103
1 1151 0 4630641
1 1152 0 4634709
1 1153 0 4637009
1 1154 0 4638855
1 1155 0 4640600
1 1156 0 4640652
1 1157 0 4641482
1 1158 0 4642463
1 1159 0 4643999
1 1160 0 4647623
1 1161 0 4649865
1 1162 0 4653828
1 1163 0 4654556
1 1164 0 4655187
1 1165 0 4655261
1 1166 0 4660137
1 1167 0 4662208
1 1168 0 4669617
1 1169 0 4670366
1 1170 0 4678594
1 1171 0 4679645
1 1172 0 4684112
1 1173 0 4689374
1 1174 0 4691555
1 1175 0 4694506
1 1176 0 4699429
1 1177 0 4703328
1 1178 0 4708076
1 1179 0 4711545
1 1180 0 4716043
1 1181 0 4716339
1 1182 0 4721240
1 1183 0 4724981
1 1184 0 4728086
1 1185 0 4730878
1 1186 0 4733194
1 1187 0 4737190
1 1188 0 4741734
1 1189 0 4742062
1 1190 0 4744574
1 1191 0 4751814
1 1192 0 4755409
1 1193 0 4759705
1 1194 0 4762869
1 1195 0 4764023
1 1196 0 4764057
1 1197 0 4764908
1 1198 0 4768757
1 1199 0 4774195
1 1200 0 4778622
1 1201 0 4783726
1 1202 0 4783796
1 1203 0 4788211
1 1204 0 4792168
1 1205 0 4792543
1 1206 0 4794137
1 1207 0 4795004
1 1208 0 4795944
1 1209 0 4796756
1 1210 0 4799718
1 1211 0 4800384
1 1212 0 4802385
1 1213 0 4808842
1 1214 0 4814974
1 1215 0 4818192
1 1216 0 4820162
1 1217 0 4820911
1 1218 0 4821081
1 1219 0 4822865
1 1220 0 4825005
1 1221 0 4827345
1 1222 0 4830199
1 1223 0 4832017
1 1224 0 4836467
1 1225 0 4840898
1 1226 0 4843467
1 1227 0 4847493
1 1228 0 4851171
1 1229 0 4852219
1 1230 0 4852350
1 1231 0 4853992
1 1232 0 4858940
1 1233 0 4859309
1 1234 0 4859493
1 1235 0 4865232
1 1236 0 4865782
1 1237 0 4866283
1 1238 0 4867180
1 1239 0 4879782
1 1240 0 4879906
1 1241 0 4881433
1 1242 0 4885290
1 1243 0 4887857
1 1244 0 4888478
1 1245 0 4894536
1 1246 0 4899064
1 1247 0 4899539
1 1248 0 4901974
1 1249 0 4903524
1 1250 0 4907485
1 1251 0 4909555
1 1252 0 4915953
1 1253 0 4916782
1 1254 0 4922766
1 1255 0 4924424
1 1256 0 4928710
1 1257 0 4932256
1 1258 0 4936531
1 1259 0 4939056
1 1260 0 4941941
1 1261 0 4944172
1 1262 0 4948041
1 1263 0 4952209
1 1264 0 4952430
1 1265 0 4953541
1 1266 0 4954238
1 1267 0 4957533
1 1268 0 4961674
1 1269 0 4967501
1 1270 0 4971467
1 1271 0 4974201
1 1272 0 4977308
1 1273 0 4978722
1 1274 0 4979849
1 1275 0 4983666
1 1276 0 4984045
1 1277 0 4986847
1 1278 0 4992032
1 1279 0 5000247
1 1280 0 5000319
1 1281 0 5000868
1 1282 0 5004964
1 1283 0 5006674
1 1284 0 5013032
1 1285 0 5014076
1 1286 0 5014925
1 1287 0 5017687
1 1288 0 5019510
1 1289 0 5021970
1 1290 0 5022473
1 1291 0 5025998
1 1292 0 5028478
1 1293 0 5029914
1 1294 0 5030007
1 1295 0 5030850
1 1296 0 5032551
1 1297 0 5037145
1 1298 0 5037217
1 1299 0 5037451
1 1300 0 5043310
1 1301 0 5044904
1 1302 0 5048647
1 1303 0 5050920
1 1304 0 5051966
1 1305 0 5054185
1 1306 0 5055261
1 1307 0 5055543
1 1308 0 5060327
1 1309 0 5061119
1 1310 0 5063850
1 1311 0 5064987
1 1312 0 5069552
1 1313 0 5069971
1 1314 0 5076086
1 1315 0 5076384
1 1316 0 5076698
1 1317 0 5081998
1 1318 0 5082508
1 1319 0 5085563
1 1320 0 5089254
1 1321 0 5089733
1 1322 0 5090263
1 1323 0 5096224
1 1324 0 5097512
1 1325 0 5106110
1 1326 0 5108230
1 1327 0 5111795
1 1328 0 5112705
1 1329 0 5113806
1 1330 0 5115572
1 1331 0 5117578
1 1332 0 5128595
1 1333 0 5129928
1 1334 0 5137887
1 1335 0 5139659
1 1336 0 5145357
1 1337 0 5145949
1 1338 0 5149061
1 1339 0 5154979
1 1340 0 5155378
1 1341 0 5162584
1 1342 0 5164665
1 1343 0 5166499
1 1344 0 5172661
1 1345 0 5176134
1 1346 0 5176720
1 1347 0 5183251
1 1348 0 5189210
1 1349 0 5191442
1 1350 0 5197883
1 1351 0 5198387
1 1352 0 5201647
1 1353 0 5203476
1 1354 0 5204641
1 1355 0 5209305
1 1356 0 5213237
1 1357 0 5214719
1 1358 0 5216887
1 1359 0 5217311
1 1360 0 5218468
1 1361 0 5219414
1 1362 0 5223838
1 1363 0 5224348
1 1364 0 5226780
1 1365 0 5228540
1 1366 0 5228887
1 1367 0 5230423
1 1368 0 5232303
1 1369 0 5235071
1 1370 0 5239966
1 1371 0 5242517
1 1372 0 5244231
1 1373 0 5250208
1 1374 0 5254033
1 1375 0 5255253
1 1376 0 5257720
1 1377 0 5258645
1 1378 0 5264263
1 1379 0 5266311
1 1380 0 5266754
1 1381 0 5271883
1 1382 0 5274217
1 1383 0 5276305
1 1384 0 5280281
1 1385 0 5283003
1 1386 0 5283085
1 1387 0 5285080
1 1388 0 5285226
1 1389 0 5289404
1 1390 0 5293195
1 1391 0 5298241
1 1392 0 5302848
1 1393 0 5303961
1 1394 0 5305986
1 1395 0 5310368
1 1396 0 5311994
1 1397 0 5313285
1 1398 0 5315706
1 1399 0 5316750
1 1400 0 5318071
1 1401 0 5322718
1 1402 0 5326402
1 1403 0 5327855
1 1404 0 5331681
1 1405 0 5336314
1 1406 0 5338108
1 1407 0 5340382
1 1408 0 5344105
1 1409 0 5344462
1 1410 0 5345665
1 1411 0 5348239
1 1412 0 5352999
1 1413 0 5354177
1 1414 0 5357582
1 1415 0 5360443
1 1416 0 5364054
1 1417 0 5366056
1 1418 0 5368036
1 1419 0 5371722
1 1420 0 5375685
1 1421 0 5378911
1 1422 0 5382788
1 1423 0 5386019
1 1424 0 5386595
1 1425 0 5389716
1 1426 0 5393847
1 1427 0 5394169
1 1428 0 5396094
1 1429 0 5396473
1 1430 0 5398549
1 1431 0 5400470
1 1432 0 5400644
1 1433 0 5404226
1 1434 0 5409254
1 1435 0 5415295
1 1436 0 5417174
1 1437 0 5418153
1 1438 0 5420194
1 1439 0 5422402
1 1440 0 5422958
1 1441 0 5425155
1 1442 0 5428492
1 1443 0 5431985
1 1444 0 5436930
1 1445 0 5440612
1 1446 0 5441341
1 1447 0 5446704
1 1448 0 5447023
1 1449 0 5447478
1 1450 0 5449848
1 1451 0 5454939
1 1452 0 5459931
1 1453 0 5463175
1 1454 0 5463869
1 1455 0 5464906
1 1456 0 5466025
1 1457 0 5473165
1 1458 0 5473813
1 1459 0 5478501
1 1460 0 5486389
1 1461 0 5489557
1 1462 0 5491591
1 1463 0 5494068
1 1464 0 5495434
1 1465 0 5499084
1 1466 0 5502585
1 1467 0 5503257
1 1468 0 5511279
1 1469 0 5519990
1 1470 0 5521207
1 1471 0 5521529
1 1472 0 5523277
1 1473 0 5525372
1 1474 0 5528191
1 1475 0 5528462
1 1476 0 5534001
1 1477 0 5536592
1 1478 0 5536923
1 1479 0 5537270
1 1480 0 5540788
1 1481 0 5540863
1 1482 0 5542371
1 1483 0 5544069
1 1484 0 5545217
1 1485 0 5545447
1 1486 0 5546793
1 1487 0 5549367
1 1488 0 5551449
1 1489 0 5552665
1 1490 0 5554772
1 1491 0 5557068
1 1492 0 5559836
1 1493 0 5561526
1 1494 0 5561600
1 1495 0 5563527
1 1496 0 5567644
1 1497 0 5572413
1 1498 0 5573676
1 1499 0 5577186
1 1500 0 5580159
1 1501 0 5581505
1 1502 0 5581542
1 1503 0 5584860
1 1504 0 5586139
1 1505 0 5588066
1 1506 0 5589116
1 1507 0 5592752
1 1508 0 5600092
1 1509 0 5600985
1 1510 0 5602944
1 1511 0 5604826
1 1512 0 5607649
1 1513 0 5607880
1 1514 0 5612525
1 1515 0 5615217
1 1516 0 5616508
1 1517 0 5618517
1 1518 0 5622935
1 1519 0 5627044
1 1520 0 5630025
1 1521 0 5631112
1 1522 0 5633586
1 1523 0 5633730
1 1524 0 5635545
1 1525 0 5636671
1 1526 0 5637682
1 1527 0 5637874
1 1528 0 5640126
1 1529 0 5643687
1 1530 0 5652632
1 1531 0 5652838
1 1532 0 5656157
1 1533 0 5656850
1 1534 0 5656990
1 1535 0 5660119
1 1536 0 5660495
1 1537 0 5663814
1 1538 0 5664057
1 1539 0 5666707
1 1540 0 5667870
1 1541 0 5668273
1 1542 0 5672691
1 1543 1 5678392
1 1544 1 5678743
1 1545 1 5682889
1 1546 1 5687236
1 1547 1 5687409
1 1548 1 5693784
1 1549 1 5694565
1 1550 1 5698368
1 1551 1 5699606
1 1552 1 5699900
1 1553 1 5703341
1 1554 1 5706867
1 1555 1 5707901
1 1556 1 5710549
1 1557 1 5712100
1 1558 1 5714875
1 1559 1 5717137
1 1560 1 5724752
1 1561 1 5731428
1 1562 1 5732970
1 1563 1 5734426
1 1564 1 5736425
1 1565 1 5738470
1 1566 1 5739900
1 1567 1 5742309
1 1568 1 5751672
1 1569 1 5760674
1 1570 1 5760858
1 1571 1 5761283
1 1572 1 5764218
1 1573 1 5766750
1 1574 1 5767318
1 1575 1 5771595
1 1576 1 5774190
1 1577 1 5777301
1 1578 1 5779173
1 1579 1 5784396
1 1580 1 5785760
1 1581 1 5787060
1 1582 1 5790802
1 1583 1 5792356
1 1584 1 5793267
1 1585 1 5797259
1 1586 1 5799108
1 1587 1 5799631
1 1588 1 5800385
1 1589 0 5806454
1 1590 0 5813044
1 1591 0 5818315
1 1592 0 5818541
1 1593 0 5824761
1 1594 0 5826076
1 1595 0 5826886
1 1596 0 5827844
1 1597 0 5830640
1 1598 0 5831392
1 1599 0 5838510
1 1600 0 5843770
1 1601 0 5848274
1 1602 0 5849979
1 1603 0 5850058
1 1604 0 5851338
1 1605 0 5851774
1 1606 0 5854499
1 1607 0 5856584
1 1608 0 5856776
1 1609 1 5864005
1 1610 1 5867213
1 1611 1 5873337
1 1612 1 5873740
1 1613 1 5876412
1 1614 1 5877309
1 1615 1 5877558
1 1616 1 5881426
1 1617 1 5882574
1 1618 1 5883408
1 1619 1 5885175
1 1620 1 5889259
1 1621 1 5891470
1 1622 1 5893779
1 1623 1 5894966
1 1624 1 5896575
1 1625 1 5899681
1 1626 1 5903756
1 1627 1 5907853
1 1628 1 5908310
1 1629 1 5909261
1 1630 1 5916344
1 1631 1 5920907
1 1632 1 5922922
1 1633 1 5926991
1 1634 1 5930816
1 1635 1 5933102
1 1636 1 5934527
1 1637 1 5941598
1 1638 1 5946398
1 1639 1 5948723
1 1640 1 5951916
1 1641 1 5952810
1 1642 1 5961365
1 1643 1 5961661
1 1644 1 5963065
1 1645 1 5969841
1 1646 0 5973835
1 1647 0 5978365
1 1648 0 5980126
1 1649 0 5982117
1 1650 0 5982198
1 1651 0 5988328
1 1652 0 5988405
1 1653 0 5994497
1 1654 0 5995566
1 1655 0 6000422
1 1656 0 6005563
1 1657 0 6005794
1 1658 0 6007397
1 1659 0 6011460
1 1660 0 6012131
1 1661 0 6021312
1 1662 0 6023573
1 1663 0 6028722
1 1664 0 6033417
1 1665 0 6035921
1 1666 0 6040174
1 1667 1 6044618
1 1668 1 6045668
1 1669 1 6051708
1 1670 1 6056415
1 1671 1 6057819
1 1672 1 6059013
1 1673 1 6060628
1 1674 1 6062271
1 1675 1 6066283
1 1676 1 6073055
1 1677 1 6073829
1 1678 1 6080535
1 1679 1 6082703
1 1680 1 6083650
1 1681 1 6084630
1 1682 1 6088262
1 1683 1 6091862
1 1684 1 6095362
1 1685 0 6102396
1 1686 0 6109389
1 1687 0 6109434
1 1688 0 6110389
1 1689 0 6110885
1 1690 0 6112007
1 1691 0 6116760
1 1692 0 6122403
1 1693 0 6129344
1 1694 0 6139125
1 1695 0 6142359
1 1696 0 6145070
1 1697 0 6146933
1 1698 0 6150929
1 1699 0 6152537
1 1700 0 6154927
1 1701 0 6157300
1 1702 1 6160925
1 1703 1 6161029
1 1704 1 6164697
1 1705 1 6165583
1 1706 1 6166426
1 1707 1 6166942
1 1708 1 6167639
1 1709 1 6169599
1 1710 1 6170784
1 1711 1 6172583
1 1712 1 6175115
1 1713 1 6179431
1 1714 1 6180072
1 1715 1 6184634
1 1716 1 6186798
1 1717 0 6194541
1 1718 0 6194782
1 1719 0 6198789
1 1720 0 6202376
1 1721 0 6205795
1 1722 0 6210720
1 1723 0 6212290
1 1724 0 6213850
1 1725 0 6218229
1 1726 0 6218290
1 1727 1 6221342
1 1728 1 6224430
1 1729 1 6225857
1 1730 1 6227795
1 1731 1 6231304
1 1732 1 6231658
1 1733 1 6236048
1 1734 1 6237084
1 1735 1 6239672
1 1736 1 6240734
1 1737 1 6254706
1 1738 1 6259667
1 1739 1 6269894
1 1740 1 6270979
1 1741 1 6271388
1 1742 1 6275673
1 1743 1 6277405
1 1744 1 6330870
1 1745 1 6331892
1 1746 1 6334866
1 1747 1 6340664
1 1748 1 6343516
1 1749 1 6345957
1 1750 1 6346695
1 1751 1 6347824
1 1752 1 6349570
1 1753 1 6350534
1 1754 1 6369458
1 1755 1 6371875
1 1756 1 6374280
1 1757 1 6388955
1 1758 1 6392116
1 1759 1 6397806
1 1760 1 6403103
1 1761 1 6408877
1 1762 1 6410270
1 1763 1 6411649
1 1764 1 6413203
1 1765 1 6418128
1 1766 1 6420013
1 1767 1 6426832
1 1768 1 6430612
1 1769 1 6432569
1 1770 0 6438215
1 1771 0 6446040
1 1772 0 6452622
1 1773 0 6453305
1 1774 0 6454320
1 1775 0 6463954
1 1776 0 6465340
1 1777 0 6471120
1 1778 0 6473864
1 1779 0 6476333
1 1780 0 6480615
1 1781 0 6483649
1 1782 0 6491860
1 1783 0 6494655
1 1784 0 6497828
1 1785 0 6499727
1 1786 0 6506553
1 1787 0 6507263
1 1788 0 6509559
1 1789 0 6515684
1 1790 0 6517549
1 1791 0 6517592
1 1792 0 6523163
1 1793 0 6526869
1 1794 0 6531156
1 1795 0 6533030
1 1796 0 6534753
1 1797 0 6540405
1 1798 0 6541079
1 1799 0 6547403
1 1800 0 6550200
1 1801 0 6553064
1 1802 0 6560035
1 1803 0 6564610
1 1804 0 6568159
1 1805 0 6570023
1 1806 0 6572732
1 1807 0 6574666
1 1808 0 6577342
1 1809 0 6583659
1 1810 0 6584991
1 1811 0 6585763
1 1812 0 6587790
1 1813 0 6590347
1 1814 0 6596577
1 1815 0 6604479
1 1816 0 6608646
1 1817 0 6614470
1 1818 0 6616643
1 1819 0 6622554
1 1820 0 6627677
1 1821 0 6630139
1 1822 0 6633856
1 1823 0 6636345
1 1824 0 6661772
1 1825 0 6663042
1 1826 0 6666615
1 1827 0 6670327
1 1828 0 6678145
1 1829 0 6679613
1 1830 0 6681440
1 1831 0 6685504
1 1832 0 6688045
1 1833 0 6691493
1 1834 0 6694656
1 1835 0 6698518
1 1836 0 6705786
1 1837 1 6710594
1 1838 1 6714793
1 1839 1 6715242
1 1840 1 6716123
1 1841 1 6716873
1 1842 1 6723108
1 1843 1 6725853
1 1844 1 6732613
1 1845 1 6744470
1 1846 1 6754618
1 1847 1 6762733
1 1848 1 6767036
1 1849 1 6768463
1 1850 1 6769715
1 1851 1 6771184
1 1852 1 6773983
1 1853 1 6775239
1 1854 1 6779717
1 1855 1 6780367
1 1856 1 6781079
1 1857 1 6782759
1 1858 1 6788983
1 1859 1 6792990
1 1860 1 6795076
1 1861 1 6795419
1 1862 1 6796554
1 1863 1 6796896
1 1864 1 6801177
1 1865 1 6801747
1 1866 1 6806946
1 1867 1 6807449
1 1868 1 6810311
1 1869 1 6814123
1 1870 1 6815145
1 1871 1 6817138
1 1872 1 6819743
1 1873 1 6823100
1 1874 1 6823957
1 1875 1 6826488
1 1876 1 6826537
1 1877 1 6830772
1 1878 1 6832706
1 1879 1 6834298
1 1880 1 6843185
1 1881 1 6843289
1 1882 1 6845619
1 1883 1 6849060
1 1884 1 6852045
1 1885 1 6856547
1 1886 1 6861223
1 1887 1 6864003
1 1888 1 6864100
1 1889 1 6866914
1 1890 1 6869715
1 1891 1 6870791
1 1892 0 6873912
1 1893 0 6878816
1 1894 0 6885905
1 1895 0 6893736
1 1896 0 6895474
1 1897 0 6902367
1 1898 0 6904395
1 1899 0 6907772
1 1900 0 6942453
1 1901 0 6948521
1 1902 0 6952294
1 1903 0 6952934
1 1904 0 6957348
1 1905 0 6958713
1 1906 0 6964205
1 1907 0 6968277
1 1908 0 6973914
1 1909 0 6974381
1 1910 0 6974784
1 1911 0 6980527
1 1912 0 6983820
1 1913 0 6989660
1 1914 0 6991908
1 1915 0 6996983
1 1916 0 6999341
1 1917 0 7000130
1 1918 0 7000491
1 1919 0 7002038
1 1920 0 7003140
1 1921 0 7003806
1 1922 0 7007302
1 1923 0 7014197
1 1924 0 7015081
1 1925 0 7019081
1 1926 0 7025077
1 1927 0 7026140
1 1928 0 7029541
1 1929 0 7033927
1 1930 0 7035217
1 1931 0 7036112
1 1932 0 7042253
1 1933 0 7042954
1 1934 0 7043043
1 1935 0 7044571
1 1936 0 7048829
1 1937 0 7051646
1 1938 0 7051942
1 1939 0 7052650
1 1940 0 7054419
1 1941 0 7057288
1 1942 0 7059489
1 1943 0 7060346
1 1944 0 7065396
1 1945 0 7068951
1 1946 0 7070228
1 1947 0 7070558
1 1948 0 7071451
1 1949 0 7081724
1 1950 0 7085620
1 1951 0 7086559
1 1952 0 7089311
1 1953 0 7089375
1 1954 0 7098063
1 1955 0 7103877
1 1956 0 7114442
1 1957 0 7123092
1 1958 0 7126197
1 1959 0 7128714
1 1960 0 7130634
1 1961 0 7131645
1 1962 0 7135836
1 1963 0 7137710
1 1964 0 7142914
1 1965 0 7148262
1 1966 0 7149452
1 1967 0 7153168
1 1968 0 7165845
1 1969 0 7170189
1 1970 0 7173810
1 1971 0 7175091
1 1972 0 7181723
1 1973 0 7182255
1 1974 0 7183907
1 1975 0 7190855
1 1976 0 7194674
1 1977 0 7200534
1 1978 0 7208948
1 1979 0 7210520
1 1980 0 7211023
1 1981 0 7212764
1 1982 0 7216841
1 1983 0 7220716
1 1984 0 7223252
1 1985 0 7223439
1 1986 0 7223807
1 1987 0 7243791
1 1988 0 7244199
1 1989 0 7248007
1 1990 0 7248034
1 1991 0 7255331
1 1992 0 7256170
1 1993 0 7256988
1 1994 0 7259478
1 1995 0 7265015
1 1996 0 7266835
1 1997 0 7269525
1 1998 0 7273715
1 1999 0 7278268
1 2000 0 7292200
1 2001 0 7309989
1 2002 0 7324385
1 2003 0 7330860
1 2004 0 7359546
1 2005 0 7360161
1 2006 0 7366220
1 2007 0 7369075
1 2008 0 7372813
1 2009 0 7376941
1 2010 0 7380758
1 2011 0 7383741
1 2012 0 7385081
1 2013 1 7392136
1 2014 1 7393569
1 2015 1 7398993
1 2016 1 7406413
1 2017 1 7410562
1 2018 1 7417387
1 2019 1 7423937
1 2020 1 7437785
1 2021 1 7443077
1 2022 1 7446893
1 2023 1 7449740
1 2024 1 7450713
1 2025 1 7452868
1 2026 1 7457964
1 2027 1 7463312
1 2028 1 7466554
1 2029 1 7467241
1 2030 1 7468054
1 2031 1 7468715
1 2032 1 7475672
1 2033 1 7476125
1 2034 1 7486818
1 2035 1 7493918
1 2036 1 7494252
1 2037 1 7496956
1 2038 1 7526258
1 2039 1 7530922
1 2040 1 7537118
1 2041 1 7540309
1 2042 1 7541533
1 2043 1 7544803
1 2044 1 7551982
1 2045 0 7554967
1 2046 0 7560927
1 2047 0 7569540
1 2048 0 7572202
1 2049 0 7574939
1 2050 0 7589315
1 2051 0 7590537
1 2052 1 7594890
1 2053 1 7595131
1 2054 1 7596364
1 2055 1 7596722
1 2056 1 7603626
1 2057 1 7607624
1 2058 1 7610937
1 2059 1 7614503
1 2060 1 7618497
1 2061 1 7624186
1 2062 1 7624819
1 2063 1 7637077
1 2064 1 7637624
1 2065 1 7642694
1 2066 1 7651037
1 2067 1 7653038
1 2068 1 7658624
1 2069 1 7662912
1 2070 1 7672188
1 2071 1 7680240
1 2072 1 7685306
1 2073 0 7695205
1 2074 0 7704762
1 2075 0 7712023
1 2076 0 7716091
1 2077 0 7718165
1 2078 0 7719144
1 2079 0 7726441
1 2080 0 7726724
1 2081 0 7736499
1 2082 0 7742039
1 2083 0 7742835
1 2084 0 7747636
1 2085 0 7750954
1 2086 0 7752946
1 2087 0 7754427
1 2088 0 7758545
1 2089 0 7763462
1 2090 0 7765945
1 2091 0 7767871
1 2092 0 7768126
1 2093 0 7769192
1 2094 0 7772992
1 2095 0 7775005
1 2096 0 7776022
1 2097 0 7781552
1 2098 0 7787993
1 2099 0 7790812
1 2100 0 7795005
1 2101 0 7795232
1 2102 0 7804290
1 2103 0 7808271
1 2104 0 7809158
1 2105 0 7809818
1 2106 0 7813372
1 2107 0 7816203
1 2108 0 7819425
1 2109 0 7821146
1 2110 0 7821403
1 2111 0 7824496
1 2112 0 7826845
1 2113 0 7831088
1 2114 0 7834513
1 2115 0 7852731
1 2116 0 7852861
1 2117 0 7856652
1 2118 0 7860303
1 2119 0 7864112
1 2120 0 7865316
1 2121 0 7866325
1 2122 0 7869161
1 2123 0 7891280
1 2124 0 7896314
1 2125 0 7896363
1 2126 0 7905155
1 2127 0 7905848
1 2128 0 7910924
1 2129 0 7912590
1 2130 0 7912854
1 2131 0 7914862
1 2132 0 7915233
1 2133 0 7925052
1 2134 0 7931653
1 2135 0 7932277
1 2136 0 7942658
1 2137 0 7948034
1 2138 0 7948578
1 2139 0 7956212
1 2140 0 7956674
1 2141 0 7958641
1 2142 0 7968997
1 2143 0 7971607
1 2144 0 7972134
1 2145 0 7974278
1 2146 0 7976227
1 2147 0 7979214
1 2148 0 7981734
1 2149 0 7985048
1 2150 0 7988860
1 2151 0 7994405
1 2152 0 7998778
1 2153 0 8003669
1 2154 0 8006068
1 2155 0 8008762
1 2156 0 8013937
1 2157 0 8019789
1 2158 0 8020062
1 2159 0 8020507
1 2160 0 8024737
1 2161 0 8027024
1 2162 0 8032580
1 2163 0 8039701
1 2164 0 8046666
1 2165 0 8050519
1 2166 0 8053136
1 2167 0 8054699
1 2168 0 8061249
1 2169 0 8062388
1 2170 0 8062993
1 2171 0 8071417
1 2172 0 8076536
1 2173 0 8076671
1 2174 0 8078832
1 2175 0 8080994
1 2176 0 8085576
1 2177 0 8096486
1 2178 0 8099362
1 2179 0 8101529
1 2180 0 8102064
1 2181 0 8111541
1 2182 0 8118355
1 2183 0 8121772
1 2184 0 8125771
1 2185 0 8127329
1 2186 0 8128871
1 2187 0 8131837
1 2188 0 8135336
1 2189 0 8136779
1 2190 0 8138927
1 2191 1 8144814
1 2192 1 8150281
1 2193 1 8152427
1 2194 1 8154639
1 2195 1 8157425
1 2196 1 8161971
1 2197 1 8168373
1 2198 1 8168391
1 2199 1 8173439
1 2200 1 8178264
1 2201 1 8179713
1 2202 1 8179937
1 2203 1 8180885
1 2204 1 8187183
1 2205 1 8189184
1 2206 1 8192034
1 2207 1 8194765
1 2208 1 8197813
1 2209 1 8202064
1 2210 1 8207329
1 2211 1 8216041
1 2212 1 8220680
1 2213 1 8223529
1 2214 1 8238699
1 2215 1 8240462
1 2216 1 8244014
1 2217 1 8244112
1 2218 1 8248490
1 2219 1 8248850
1 2220 1 8254538
1 2221 1 8255599
1 2222 1 8257727
1 2223 1 8257966
1 2224 1 8259226
1 2225 1 8260072
1 2226 1 8260251
1 2227 1 8262871
1 2228 1 8266165
1 2229 1 8267527
1 2230 1 8268640
1 2231 1 8269539
1 2232 1 8270329
1 2233 1 8279433
1 2234 1 8279603
1 2235 1 8280006
1 2236 0 8285379
1 2237 0 8288369
1 2238 0 8288916
1 2239 0 8292322
1 2240 0 8295031
1 2241 0 8295436
1 2242 0 8297480
1 2243 0 8301395
1 2244 0 8306332
1 2245 0 8307009
1 2246 0 8309974
1 2247 0 8312955
1 2248 0 8313538
1 2249 0 8318212
1 2250 0 8321612
1 2251 0 8326110
1 2252 0 8330963
1 2253 0 8340634
1 2254 0 8357637
1 2255 0 8361393
1 2256 0 8363427
1 2257 0 8364493
1 2258 0 8365160
1 2259 0 8366494
1 2260 0 8410957
1 2261 0 8453201
1 2262 0 8468206
1 2263 0 8470398
1 2264 0 8472697
1 2265 0 8479548
1 2266 0 8483856
1 2267 0 8484190
1 2268 1 8490916
1 2269 1 8493900
1 2270 1 8496597
1 2271 1 8499248
1 2272 1 8506999
1 2273 1 8508157
1 2274 1 8509360
1 2275 1 8510832
1 2276 1 8513845
1 2277 1 8518712
1 2278 1 8519300
1 2279 1 8522389
1 2280 1 8522819
1 2281 1 8523598
1 2282 1 8524071
1 2283 1 8527140
1 2284 1 8531920
1 2285 1 8532107
1 2286 1 8537069
1 2287 1 8538831
1 2288 1 8539978
1 2289 1 8543187
1 2290 1 8565452
1 2291 1 8570163
1 2292 1 8575395
1 2293 1 8576106
1 2294 1 8577901
1 2295 1 8586587
1 2296 1 8588808
1 2297 1 8594376
1 2298 1 8594625
1 2299 1 8599923
1 2300 1 8602380
1 2301 1 8606142
1 2302 1 8608037
1 2303 1 8616362
1 2304 1 8618594
1 2305 1 8620142
1 2306 1 8625553
1 2307 1 8629190
1 2308 1 8631355
1 2309 1 8639395
1 2310 1 8640502
1 2311 1 8641411
1 2312 1 8644957
1 2313 1 8648752
1 2314 1 8652708
1 2315 1 8656763
1 2316 1 8660145
1 2317 1 8663126
1 2318 1 8668767
1 2319 1 8671037
1 2320 1 8677438
1 2321 1 8683138
1 2322 1 8691515
1 2323 1 8692743
1 2324 1 8699670
1 2325 1 8704031
1 2326 1 8708169
1 2327 1 8717911
1 2328 1 8727779
1 2329 1 8736026
1 2330 1 8737557
1 2331 1 8739173
1 2332 1 8741206
1 2333 1 8744562
1 2334 1 8747620
1 2335 1 8750482
1 2336 1 8758633
1 2337 1 8765286
1 2338 1 8766372
1 2339 1 8770606
1 2340 1 8771598
1 2341 1 8775210
1 2342 1 8781933
1 2343 1 8782216
1 2344 1 8785781
1 2345 1 8785994
1 2346 1 8787486
1 2347 1 8788357
1 2348 1 8790432
1 2349 1 8793858
1 2350 1 8800064
1 2351 1 8805482
1 2352 1 8806673
1 2353 1 8808309
1 2354 0 8812595
1 2355 0 8816802
1 2356 0 8819663
1 2357 0 8826231
1 2358 0 8827724
1 2359 0 8829929
1 2360 0 8836474
1 2361 0 8836631
1 2362 0 8840584
1 2363 0 8841297
1 2364 0 8842323
1 2365 0 8844447
1 2366 0 8850024
1 2367 0 8854174
1 2368 0 8859186
1 2369 0 8869008
1 2370 0 8869909
1 2371 0 8882175
1 2372 0 8883409
1 2373 0 8889629
1 2374 0 8889894
1 2375 0 8890760
1 2376 0 8890830
1 2377 0 8895797
1 2378 0 8897255
1 2379 0 8931889
1 2380 0 8936057
1 2381 0 8945947
1 2382 0 8948290
1 2383 0 8950620
1 2384 0 8961884
1 2385 0 8968778
1 2386 0 8970273
1 2387 0 8971799
1 2388 0 8973116
1 2389 0 8974044
1 2390 0 8976233
1 2391 0 8980614
1 2392 0 9186084
1 2393 0 9188297
1 2394 0 9188519
1 2395 0 9194580
1 2396 0 9195244
1 2397 0 9195443
1 2398 0 9196135
1 2399 0 9202034
1 2400 0 9205535
1 2401 0 9208767
1 2402 0 9212741
1 2403 0 9214960
1 2404 0 9218790
1 2405 0 9219406
1 2406 0 9222286
1 2407 0 9222326
1 2408 0 9223037
1 2409 0 9223530
1 2410 0 9229965
1 2411 0 9231787
1 2412 0 9234758
1 2413 0 9235039
1 2414 0 9240007
1 2415 0 9242363
1 2416 0 9242590
1 2417 0 9243363
1 2418 0 9248627
1 2419 0 9248772
1 2420 0 9253154
1 2421 0 9255011
1 2422 0 9259721
1 2423 0 9261369
1 2424 0 9263381
1 2425 0 9264975
1 2426 0 9268045
1 2427 0 9270022
1 2428 0 9275504
1 2429 0 9280866
1 2430 0 9281572
1 2431 0 9282308
1 2432 0 9287228
1 2433 1 9352375
1 2434 1 9356872
1 2435 1 9360656
1 2436 1 9360866
1 2437 1 9368003
1 2438 1 9373303
1 2439 1 9374970
1 2440 1 9375769
1 2441 1 9375822
1 2442 1 9380072
1 2443 1 9387545
1 2444 1 9387946
1 2445 1 9393365
1 2446 1 9396823
1 2447 1 9397518
1 2448 1 9398032
1 2449 1 9399776
1 2450 1 9400060
1 2451 1 9408568
1 2452 1 9409655
1 2453 1 9411966
1 2454 1 9419101
1 2455 1 9419230
1 2456 0 9423397
1 2457 0 9426669
1 2458 0 9431392
1 2459 0 9432932
1 2460 0 9437912
1 2461 0 9438078
1 2462 0 9438130
1 2463 0 9446996
1 2464 0 9450387
1 2465 0 9452420
1 2466 0 9454267
1 2467 0 9459778
1 2468 0 9460858
1 2469 0 9464261
1 2470 0 9468527
1 2471 0 9473794
1 2472 0 9480563
1 2473 0 9487889
1 2474 0 9488035
1 2475 0 9492336
1 2476 0 9496160
1 2477 0 9503143
1 2478 0 9508107
1 2479 0 9511903
1 2480 0 9513273
1 2481 0 9515871
1 2482 0 9517075
1 2483 1 9526119
1 2484 1 9528191
1 2485 1 9537397
1 2486 1 9538357
1 2487 1 9541890
1 2488 1 9542882
1 2489 1 9543697
1 2490 1 9544675
1 2491 1 9545380
1 2492 1 9546982
1 2493 1 9547710
1 2494 1 9550989
1 2495 1 9557871
1 2496 1 9562803
1 2497 1 9563277
1 2498 1 9567380
1 2499 1 9570866
1 2500 1 9572426
1 2501 1 9584182
1 2502 1 9587671
1 2503 1 9591911
1 2504 1 9592175
1 2505 1 9593365
1 2506 1 9595811
1 2507 1 9598657
1 2508 1 9600461
1 2509 1 9606455
1 2510 1 9608224
1 2511 1 9611021
1 2512 1 9612012
1 2513 1 9615530
1 2514 1 9616723
1 2515 1 9617629
1 2516 1 9619718
1 2517 1 9633341
1 2518 1 9640278
1 2519 1 9644966
1 2520 1 9645021
1 2521 1 9653160
1 2522 1 9653516
1 2523 1 9674416
1 2524 1 9679326
1 2525 1 9681841
1 2526 1 9685864
1 2527 1 9691868
1 2528 1 9703434
1 2529 1 9708606
1 2530 1 9711776
1 2531 1 9712502
1 2532 1 9714139
1 2533 1 9715010
1 2534 1 9721416
1 2535 1 9726626
1 2536 1 9728879
1 2537 1 9732619
1 2538 1 9734677
1 2539 1 9736076
1 2540 1 9741510
1 2541 1 9747213
1 2542 1 9748580
1 2543 1 9748762
1 2544 1 9753741
1 2545 1 9756328
1 2546 1 9756600
1 2547 1 9757219
1 2548 1 9761837
1 2549 1 9768421
1 2550 1 9772409
1 2551 1 9776450
1 2552 1 9780688
1 2553 1 9781035
1 2554 1 9783467
1 2555 1 9785542
1 2556 1 9788509
1 2557 1 9795876
1 2558 1 9796036
1 2559 1 9802537
1 2560 1 9802928
1 2561 1 9811168
1 2562 1 9815704
1 2563 1 9824889
1 2564 1 9829010
1 2565 1 9831138
1 2566 1 9835390
1 2567 1 9840797
1 2568 0 9845087
1 2569 0 9849469
1 2570 0 9854315
1 2571 0 9860900
1 2572 0 9861950
1 2573 0 9862431
1 2574 0 9866463
1 2575 0 9870966
1 2576 0 9872219
1 2577 0 9873826
1 2578 0 9876458
1 2579 0 9877364
1 2580 0 9882283
1 2581 0 9884222
1 2582 0 9885595
1 2583 0 9888030
1 2584 0 9892826
1 2585 0 9894950
1 2586 0 9897266
1 2587 0 9899211
1 2588 0 9906163
1 2589 0 9925424
1 2590 0 9937218
1 2591 0 9937818
1 2592 0 9942769
1 2593 0 9952467
1 2594 0 9954858
1 2595 0 9955418
1 2596 0 9957731
1 2597 0 9961325
1 2598 0 9963005
1 2599 0 9973564
1 2600 0 9975782
1 2601 0 9977511
1 2602 0 9979262
1 2603 0 9982743
1 2604 0 9987074
1 2605 0 9988182
1 2606 0 9991368
1 2607 0 9993367
1 2608 0 9998719
1 2609 0 10003921
1 2610 0 10005523
1 2611 1 10007760
1 2612 1 10013402
1 2613 1 10018655
1 2614 1 10020378
1 2615 1 10023688
1 2616 1 10025555
1 2617 1 10027383
1 2618 1 10027749
1 2619 1 10033056
1 2620 1 10040076
1 2621 1 10040211
1 2622 1 10043938
1 2623 1 10050093
1 2624 1 10052364
1 2625 1 10054512
1 2626 1 10062822
1 2627 1 10064566
1 2628 1 10069448
1 2629 1 10075173
1 2630 1 10080328
1 2631 1 10083600
1 2632 1 10088779
1 2633 1 10090147
1 2634 1 10095978
1 2635 1 10102947
1 2636 1 10114556
1 2637 1 10116535
1 2638 1 10123506
1 2639 1 10125934
1 2640 1 10133255
1 2641 1 10134701
1 2642 1 10140291
1 2643 1 10145549
1 2644 1 10149011
1 2645 1 10156489
1 2646 1 10161649
1 2647 1 10163405
1 2648 1 10170568
1 2649 1 10179099
1 2650 1 10181071
1 2651 1 10182743
1 2652 1 10184766
1 2653 1 10190156
1 2654 1 10190661
1 2655 1 10198656
1 2656 1 10204154
1 2657 1 10207630
1 2658 1 10208866
1 2659 1 10211637
1 2660 1 10216254
1 2661 1 10220295
1 2662 1 10220994
1 2663 1 10233881
1 2664 1 10236979
1 2665 1 10249713
1 2666 1 10254470
1 2667 1 10259325
1 2668 1 10263682
1 2669 1 10266400
1 2670 1 10267816
1 2671 1 10274033
1 2672 1 10282020
1 2673 1 10284773
1 2674 1 10293796
1 2675 1 10301696
1 2676 1 10305251
1 2677 1 10308674
1 2678 1 10310287
1 2679 1 10312893
1 2680 1 10317742
1 2681 1 10323806
1 2682 1 10325992
1 2683 1 10330954
1 2684 1 10333390
1 2685 1 10336406
1 2686 1 10338178
1 2687 1 10344041
1 2688 1 10349221
1 2689 1 10353050
1 2690 1 10355178
1 2691 1 10359300
1 2692 1 10360983
1 2693 0 10367137
1 2694 0 10368066
1 2695 0 10370093
1 2696 0 10372511
1 2697 0 10377039
1 2698 0 10378801
1 2699 0 10382271
1 2700 0 10385268
1 2701 0 10386844
1 2702 0 10399687
1 2703 0 10401725
1 2704 0 10404868
1 2705 0 10407558
1 2706 0 10409688
1 2707 0 10413810
1 2708 0 10416754
1 2709 0 10419567
1 2710 0 10426068
1 2711 0 10426458
1 2712 0 10432127
1 2713 0 10433381
1 2714 1 10434729
1 2715 1 10437782
1 2716 1 10447248
1 2717 1 10448991
1 2718 1 10455809
1 2719 1 10460874
1 2720 1 10471584
1 2721 1 10478317
1 2722 1 10481730
1 2723 1 10481907
1 2724 1 10484090
1 2725 1 10485390
1 2726 1 10489395
1 2727 1 10493188
1 2728 1 10496429
1 2729 0 10499696
1 2730 0 10503555
1 2731 0 10505935
1 2732 0 10505983
1 2733 0 10507087
1 2734 0 10509002
1 2735 0 10513562
1 2736 0 10513936
1 2737 0 10518068
1 2738 0 10519844
1 2739 0 10523845
1 2740 0 10524454
1 2741 0 10529860
1 2742 0 10530553
1 2743 0 10532379
1 2744 0 10535124
1 2745 0 10537191
1 2746 0 10546979
1 2747 0 10549382
1 2748 0 10554112
1 2749 0 10554271
1 2750 0 10554934
1 2751 0 10558500
1 2752 0 10560483
1 2753 0 10562867
1 2754 0 10563796
1 2755 0 10564694
1 2756 0 10566426
1 2757 0 10567848
1 2758 0 10568296
1 2759 0 10569709
1 2760 0 10572270
1 2761 0 10581624
1 2762 0 10585032
1 2763 0 10587282
1 2764 0 10587699
1 2765 0 10590248
1 2766 0 10591588
1 2767 0 10592900
1 2768 0 10597190
1 2769 0 10598768
1 2770 0 10599460
1 2771 0 10601838
1 2772 0 10603249
1 2773 0 10603517
1 2774 0 10609857
1 2775 0 10612674
1 2776 0 10615187
1 2777 0 10615912
1 2778 0 10618093
1 2779 0 10620905
1 2780 0 10628309
1 2781 0 10635161
1 2782 0 10639395
1 2783 0 10642189
1 2784 0 10643241
1 2785 0 10645270
1 2786 0 10645727
1 2787 0 10647314
1 2788 0 10648207
1 2789 0 10649055
1 2790 0 10652122
1 2791 0 10654803
1 2792 0 10661674
1 2793 0 10665487
1 2794 0 10665824
1 2795 0 10671885
1 2796 0 10678435
1 2797 0 10682918
1 2798 0 10687506
1 2799 0 10690986
1 2800 0 10694515
1 2801 0 10697494
1 2802 0 10706492
1 2803 0 10707274
1 2804 0 10711610
1 2805 0 10712252
1 2806 0 10714428
1 2807 0 10723468
1 2808 0 10726964
1 2809 0 10728601
1 2810 0 10732931
1 2811 0 10735801
1 2812 0 10736376
1 2813 0 10741096
1 2814 0 10749726
1 2815 0 10771695
1 2816 0 10774986
1 2817 0 10777617
1 2818 0 10785647
1 2819 0 10786085
1 2820 0 10788530
1 2821 0 10798984
1 2822 0 10804735
1 2823 0 10811747
1 2824 0 10811926
1 2825 0 10817384
1 2826 0 10822770
1 2827 0 10824297
1 2828 0 10826572
1 2829 1 10830902
1 2830 1 10835163
1 2831 1 10837547
1 2832 1 10841933
1 2833 1 10844656
1 2834 1 10844965
1 2835 1 10847056
1 2836 1 10847918
1 2837 1 10849545
1 2838 1 10849569
1 2839 1 10852236
1 2840 1 10856838
1 2841 1 10857219
1 2842 1 10858315
1 2843 1 10864007
1 2844 1 10865388
1 2845 1 10870137
1 2846 1 10872374
1 2847 1 10873431
1 2848 1 10874842
1 2849 1 10875659
1 2850 1 10877828
1 2851 1 10883288
1 2852 1 10884871
1 2853 1 10888222
1 2854 1 10890904
1 2855 1 10893109
1 2856 1 10896147
1 2857 1 10902418
1 2858 1 10902895
1 2859 1 10903120
1 2860 1 10909459
1 2861 1 10914342
1 2862 1 10918088
1 2863 1 10921483
1 2864 1 10923008
1 2865 1 10926008
1 2866 1 10930482
1 2867 1 10931962
1 2868 1 10937826
1 2869 1 10942396
1 2870 1 10943231
1 2871 0 10949698
1 2872 0 10953195
1 2873 0 10955088
1 2874 0 10955334
1 2875 0 10956557
1 2876 0 10960257
1 2877 0 10963682
1 2878 0 10965760
1 2879 0 10966985
1 2880 1 10968364
1 2881 1 10970509
1 2882 1 10977476
1 2883 1 10980266
1 2884 1 10980604
1 2885 1 10983096
1 2886 1 10985553
1 2887 1 10991772
1 2888 1 10996874
1 2889 1 10999913
1 2890 0 11007678
1 2891 0 11009185
1 2892 0 11010026
1 2893 0 11010409
1 2894 0 11010940
1 2895 0 11018665
1 2896 0 11019895
1 2897 0 11022757
1 2898 0 11025235
1 2899 0 11029265
1 2900 0 11033436
1 2901 0 11035665
1 2902 0 11038547
1 2903 0 11043074
1 2904 0 11043763
1 2905 0 11050334
1 2906 0 11055869
1 2907 0 11060546
1 2908 0 11061965
1 2909 0 11063185
1 2910 0 11065394
1 2911 0 11069357
1 2912 0 11073560
1 2913 0 11075418
1 2914 0 11077908
1 2915 0 11087568
1 2916 0 11088513
1 2917 0 11090428
1 2918 0 11092184
1 2919 0 11095333
1 2920 0 11102441
1 2921 0 11102822
1 2922 0 11106001
1 2923 0 11109344
1 2924 0 11110406
1 2925 0 11111226
1 2926 0 11118226
1 2927 0 11122093
1 2928 0 11123962
1 2929 0 11124147
1 2930 0 11130774
1 2931 0 11131618
1 2932 0 11134751
1 2933 0 11138706
1 2934 0 11141770
1 2935 0 11143326
1 2936 1 11153932
1 2937 1 11160977
1 2938 1 11164219
1 2939 1 11164381
1 2940 1 11164588
1 2941 1 11167638
1 2942 1 11173079
1 2943 1 11182592
1 2944 1 11183888
1 2945 1 11185387
1 2946 0 11188064
1 2947 0 11188737
1 2948 0 11191859
1 2949 0 11197192
1 2950 0 11201817
1 2951 0 11204987
1 2952 0 11210496
1 2953 0 11218380
1 2954 0 11222615
1 2955 0 11225256
1 2956 0 11234286
1 2957 0 11240348
1 2958 0 11243275
1 2959 0 11248550
1 2960 0 11255656
1 2961 0 11256096
1 2962 0 11268787
1 2963 0 11274399
1 2964 0 11276721
1 2965 0 11281114
1 2966 0 11290245
1 2967 0 11293872
1 2968 0 11294248
1 2969 0 11295793
1 2970 0 11299430
1 2971 0 11300374
1 2972 0 11303269
1 2973 0 11306698
1 2974 0 11313014
1 2975 0 11313323
1 2976 0 11316773
1 2977 0 11317184
1 2978 0 11323941
1 2979 0 11326941
1 2980 0 11327302
1 2981 0 11334697
1 2982 0 11337638
1 2983 0 11341999
1 2984 0 11346583
1 2985 0 11348819
1 2986 0 11355191
1 2987 0 11355705
1 2988 0 11358886
1 2989 0 11359714
1 2990 0 11361680
1 2991 0 11373176
1 2992 0 11374976
1 2993 0 11381587
1 2994 0 11387222
1 2995 0 11387565
1 2996 0 11394290
1 2997 0 11399755
1 2998 0 11404191
1 2999 0 11408167
1 3000 0 11408340
1 3001 0 11409770
1 3002 0 11412097
1 3003 0 11420744
1 3004 0 11424447
1 3005 0 11425099
1 3006 0 11427590
1 3007 0 11429753
1 3008 0 11430711
1 3009 0 11434878
1 3010 0 11437460
1 3011 0 11438734
1 3012 0 11439133
1 3013 0 11446326
1 3014 0 11450123
1 3015 0 11450802
1 3016 0 11453614
1 3017 0 11455698
1 3018 0 11459912
1 3019 0 11465265
1 3020 0 11466709
1 3021 0 11471676
1 3022 0 11474166
1 3023 0 11481318
1 3024 0 11486205
1 3025 0 11492048
1 3026 0 11501065
1 3027 0 11501602
1 3028 0 11506002
1 3029 0 11508292
1 3030 0 11508626
1 3031 0 11510382
1 3032 0 11511261
1 3033 0 11513651
1 3034 0 11514222
1 3035 0 11514945
1 3036 0 11515760
1 3037 0 11516614
1 3038 0 11520980
1 3039 0 11522861
1 3040 0 11529181
1 3041 0 11534017
1 3042 0 11538087
1 3043 0 11542236
1 3044 0 11544250
1 3045 0 11548366
1 3046 0 11554898
1 3047 0 11558959
1 3048 0 11559004
1 3049 0 11563807
1 3050 0 11566632
1 3051 0 11567094
1 3052 0 11568728
1 3053 0 11573374
1 3054 0 11582372
1 3055 0 11585045
1 3056 0 11586646
1 3057 0 11587927
1 3058 0 11591356
1 3059 0 11593016
1 3060 0 11593615
1 3061 0 11596988
1 3062 0 11598174
1 3063 0 11601667
1 3064 0 11604620
1 3065 0 11612519
1 3066 0 11615875
1 3067 0 11619223
1 3068 0 11621311
1 3069 0 11622390
1 3070 0 11624431
1 3071 0 11625120
1 3072 0 11626733
1 3073 0 11627559
1 3074 0 11633389
1 3075 0 11633420
1 3076 0 11633988
1 3077 0 11639752
1 3078 0 11642750
1 3079 0 11644642
1 3080 0 11646974
1 3081 0 11648193
1 3082 0 11649639
1 3083 0 11652076
1 3084 0 11655376
1 3085 0 11657762
1 3086 0 11661967
1 3087 0 11667196
1 3088 0 11669796
1 3089 0 11671312
1 3090 0 11672303
1 3091 0 11683049
1 3092 0 11684152
1 3093 0 11685739
1 3094 0 11689849
1 3095 0 11690502
1 3096 0 11694209
1 3097 0 11694963
1 3098 0 11696618
1 3099 0 11697928
1 3100 0 11700405
1 3101 0 11703183
1 3102 0 11704834
1 3103 0 11706214
1 3104 0 11706689
1 3105 0 11707821
1 3106 0 11709063
1 3107 0 11711347
1 3108 0 11712693
1 3109 0 11713599
1 3110 0 11721544
1 3111 0 11722360
1 3112 0 11729598
1 3113 0 11734530
1 3114 0 11734770
1 3115 0 11737652
1 3116 0 11741010
1 3117 0 11742690
1 3118 0 11745568
1 3119 0 11746394
1 3120 0 11751121
1 3121 0 11752448
1 3122 0 11758286
1 3123 0 11761008
1 3124 0 11763983
1 3125 0 11769985
1 3126 0 11770638
1 3127 0 11771890
1 3128 0 11773032
1 3129 0 11778660
1 3130 0 11780438
1 3131 0 11784929
1 3132 0 11789009
1 3133 0 11789106
1 3134 0 11792022
1 3135 0 11796749
1 3136 0 11801103
1 3137 0 11803960
1 3138 0 11808743
1 3139 0 11815239
1 3140 0 11816198
1 3141 0 11819921
1 3142 0 11820688
1 3143 0 11822507
1 3144 0 11829606
1 3145 0 11829647
1 3146 0 11835923
1 3147 0 11836582
1 3148 0 11840955
1 3149 0 11842678
1 3150 0 11843329
1 3151 0 11847627
1 3152 0 11848089
1 3153 0 11850971
1 3154 0 11855883
1 3155 0 11856928
1 3156 0 11861049
1 3157 0 11863832
1 3158 0 11868084
1 3159 0 11872408
1 3160 0 11874969
1 3161 0 11877117
1 3162 0 11877383
1 3163 0 11880067
1 3164 0 11881270
1 3165 0 11885629
1 3166 0 11888329
1 3167 0 11888651
1 3168 0 11890128
1 3169 1 11898579
1 3170 1 11908111
1 3171 1 11910579
1 3172 1 11923139
1 3173 1 11924130
1 3174 1 11931538
1 3175 1 11934613
1 3176 1 11942968
1 3177 1 11946144
1 3178 1 11946518
1 3179 1 11949752
1 3180 1 11956509
1 3181 1 11958257
1 3182 1 11963258
1 3183 1 11964384
1 3184 1 11968881
1 3185 1 11968920
1 3186 1 11969853
1 3187 1 11972554
1 3188 1 11974047
1 3189 1 11975509
1 3190 1 11981257
1 3191 1 11984807
1 3192 1 11986293
1 3193 1 11988342
1 3194 1 11989274
1 3195 1 11999146
1 3196 1 11999667
1 3197 1 12004200
1 3198 1 12007238
1 3199 1 12010230
1 3200 1 12011729
1 3201 1 12014720
1 3202 1 12015597
1 3203 1 12019906
1 3204 1 12022289
1 3205 1 12025887
1 3206 1 12026342
1 3207 1 12027959
1 3208 1 12032170
1 3209 1 12033844
1 3210 1 12033890
1 3211 1 12040065
1 3212 1 12044075
1 3213 1 12046861
1 3214 1 12049326
1 3215 1 12050766
1 3216 1 12053127
1 3217 1 12056471
1 3218 1 12057691
1 3219 1 12061080
1 3220 1 12061228
1 3221 1 12064489
1 3222 1 12066258
1 3223 1 12068806
1 3224 1 12069241
1 3225 1 12076718
1 3226 1 12078496
1 3227 1 12081189
1 3228 1 12082204
1 3229 1 12082572
1 3230 1 12086774
1 3231 1 12087215
1 3232 1 12092203
1 3233 1 12097065
1 3234 1 12102184
1 3235 1 12102371
1 3236 1 12105585
1 3237 1 12107362
1 3238 1 12109968
1 3239 1 12116085
1 3240 1 12117590
1 3241 1 12127770
1 3242 1 12127984
1 3243 1 12131439
1 3244 1 12134929
1 3245 1 12137711
1 3246 1 12139932
1 3247 1 12143669
1 3248 1 12150078
1 3249 1 12157612
1 3250 1 12158200
1 3251 1 12161333
1 3252 1 12162312
1 3253 1 12164646
1 3254 1 12165851
1 3255 1 12166923
1 3256 1 12168726
1 3257 1 12171084
1 3258 1 12171548
1 3259 1 12172846
1 3260 1 12175847
1 3261 1 12178558
1 3262 1 12178848
1 3263 1 12184949
1 3264 1 12188930
1 3265 1 12191558
1 3266 1 12191630
1 3267 0 12193396
1 3268 0 12206528
1 3269 0 12206979
1 3270 0 12211281
1 3271 0 12211954
1 3272 0 12212823
1 3273 0 12213131
1 3274 0 12213463
1 3275 1 12217016
1 3276 1 12219983
1 3277 1 12222522
1 3278 1 12223268
1 3279 1 12226752
1 3280 1 12230919
1 3281 1 12234026
1 3282 1 12234648
1 3283 1 12243123
1 3284 1 12243260
1 3285 1 12245214
1 3286 1 12251183
1 3287 1 12254098
1 3288 1 12255009
1 3289 1 12258562
1 3290 1 12258991
1 3291 1 12262737
1 3292 1 12264870
1 3293 1 12265104
1 3294 1 12270369
1 3295 1 12272456
1 3296 1 12274168
1 3297 1 12274962
1 3298 0 12280001
1 3299 0 12281700
1 3300 0 12281901
1 3301 0 12282403
1 3302 0 12284132
1 3303 0 12286420
1 3304 1 12289332
1 3305 1 12290019
1 3306 1 12292366
1 3307 1 12294034
1 3308 1 12298037
1 3309 1 12302033
1 3310 1 12303091
1 3311 1 12309706
1 3312 1 12314288
1 3313 1 12318028
1 3314 1 12319139
1 3315 0 12322976
1 3316 0 12323510
1 3317 0 12325449
1 3318 0 12330554
1 3319 0 12332885
1 3320 0 12334618
1 3321 0 12336479
1 3322 0 12341121
1 3323 0 12341245
1 3324 0 12341365
1 3325 0 12343379
1 3326 1 12345648
1 3327 1 12348507
1 3328 1 12349968
1 3329 1 12351216
1 3330 1 12353630
1 3331 1 12355859
1 3332 1 12357275
1 3333 1 12357544
1 3334 1 12357647
1 3335 1 12364488
1 3336 1 12374453
1 3337 1 12379259
1 3338 1 12381928
1 3339 1 12382481
1 3340 0 12384677
1 3341 0 12387021
1 3342 0 12387134
1 3343 0 12389503
1 3344 0 12391673
1 3345 0 12395570
1 3346 0 12399612
1 3347 0 12412482
1 3348 0 12413056
1 3349 0 12426842
1 3350 0 12428683
1 3351 0 12443429
1 3352 0 12448004
1 3353 1 12458705
1 3354 1 12463545
1 3355 1 12469186
1 3356 1 12471079
1 3357 1 12472664
1 3358 1 12475254
1 3359 1 12475326
1 3360 1 12479609
1 3361 1 12481708
1 3362 1 12485572
1 3363 1 12488695
1 3364 1 12494530
1 3365 0 12501982
1 3366 0 12505356
1 3367 0 12508454
1 3368 1 12512757
1 3369 1 12514228
1 3370 1 12529342
1 3371 1 12531848
1 3372 1 12533481
1 3373 1 12534076
1 3374 1 12539951
1 3375 1 12557619
1 3376 1 12559259
1 3377 1 12561283
1 3378 1 12563738
1 3379 1 12566395
1 3380 0 12570646
1 3381 0 12573651
1 3382 0 12573694
1 3383 0 12591995
1 3384 0 12595899
1 3385 0 12599687
1 3386 0 12604765
1 3387 0 12607295
1 3388 1 12616826
1 3389 1 12617329
1 3390 1 12621518
1 3391 1 12626889
1 3392 1 12628540
1 3393 1 12634883
1 3394 1 12637653
1 3395 1 12640189
1 3396 1 12644765
1 3397 1 12657520
1 3398 1 12661128
1 3399 1 12667389
1 3400 1 12669180
1 3401 1 12672492
1 3402 1 12675056
1 3403 1 12677046
1 3404 1 12680141
1 3405 1 12686331
1 3406 1 12692553
1 3407 1 12695017
1 3408 1 12696251
1 3409 0 12704338
1 3410 0 12709883
1 3411 0 12711447
1 3412 0 12713726
1 3413 0 12716618
1 3414 0 12737196
1 3415 0 12741184
1 3416 0 12741341
1 3417 0 12743638
1 3418 0 12746047
1 3419 0 12747472
1 3420 0 12770814
1 3421 0 12771249
1 3422 0 12776016
1 3423 1 12778404
1 3424 1 12778547
1 3425 1 12782040
1 3426 1 12786225
1 3427 1 12787664
1 3428 1 12794958
1 3429 1 12798061
1 3430 1 12799600
1 3431 1 12799702
1 3432 1 12805018
1 3433 1 12808037
1 3434 1 12808739
1 3435 0 12814215
1 3436 0 12820952
1 3437 0 12822290
1 3438 0 12827398
1 3439 1 12832240
1 3440 1 12836298
1 3441 1 12844891
1 3442 1 12853546
1 3443 1 12854422
1 3444 1 12859625
1 3445 1 12861776
1 3446 1 12868700
1 3447 1 12869187
1 3448 1 12870123
1 3449 1 12874900
1 3450 1 12875644
1 3451 1 12877667
1 3452 1 12882472
1 3453 1 12886488
1 3454 1 12888151
1 3455 1 12888712
1 3456 1 12893609
1 3457 1 12896767
1 3458 1 12900957
1 3459 1 12903714
1 3460 1 12907404
1 3461 1 12912454
1 3462 1 12918208
1 3463 1 12919627
1 3464 1 12923428
1 3465 1 12927245
1 3466 1 12932683
1 3467 1 12934240
1 3468 1 12936751
1 3469 1 12942240
1 3470 1 12948201
1 3471 1 12956007
1 3472 1 12959681
1 3473 1 12964491
1 3474 1 12971264
1 3475 1 12975550
1 3476 1 12975645
1 3477 1 12978203
1 3478 1 12979475
1 3479 1 12980342
1 3480 1 12983190
1 3481 1 12983837
1 3482 1 12987746
1 3483 1 12987837
1 3484 1 12990770
1 3485 1 12991124
1 3486 1 12991176
1 3487 1 12994192
1 3488 1 12999416
1 3489 1 13001907
1 3490 1 13004374
1 3491 1 13010460
1 3492 1 13014899
1 3493 1 13014931
1 3494 1 13015373
1 3495 1 13018210
1 3496 1 13018287
1 3497 1 13020320
1 3498 1 13023184
1 3499 1 13029707
1 3500 1 13030914
1 3501 1 13036233
1 3502 1 13039395
1 3503 1 13042493
1 3504 1 13045059
1 3505 1 13051257
1 3506 1 13054112
1 3507 1 13058667
1 3508 1 13062537
1 3509 1 13066353
1 3510 1 13067595
1 3511 1 13070505
1 3512 1 13074265
1 3513 1 13078338
1 3514 1 13080339
1 3515 1 13088089
1 3516 1 13088711
1 3517 0 13091741
1 3518 0 13095134
1 3519 0 13097664
1 3520 0 13098659
1 3521 0 13100280
1 3522 0 13102826
1 3523 0 13104576
1 3524 0 13105386
1 3525 0 13109519
1 3526 0 13110984
1 3527 0 13116557
1 3528 1 13120899
1 3529 1 13124453
1 3530 1 13126052
1 3531 1 13128278
1 3532 1 13130686
1 3533 1 13132902
1 3534 1 13136632
1 3535 1 13141957
1 3536 1 13148758
1 3537 1 13149912
1 3538 1 13153961
1 3539 1 13155024
1 3540 1 13156915
1 3541 1 13158478
1 3542 1 13159596
1 3543 1 13161971
1 3544 1 13163463
1 3545 1 13167333
1 3546 1 13176973
1 3547 0 13189704
1 3548 0 13190089
1 3549 0 13191467
1 3550 0 13197413
1 3551 0 13200379
1 3552 0 13200997
1 3553 0 13203079
1 3554 0 13205739
1 3555 0 13206262
1 3556 0 13209420
1 3557 0 13211726
1 3558 0 13218370
1 3559 0 13219295
1 3560 0 13223113
1 3561 0 13225102
1 3562 0 13227553
1 3563 0 13229162
1 3564 0 13231023
1 3565 0 13238262
1 3566 0 13239356
1 3567 0 13242427
1 3568 0 13250823
1 3569 0 13260979
1 3570 0 13265338
1 3571 0 13266093
1 3572 0 13267836
1 3573 0 13268602
1 3574 0 13276967
1 3575 0 13277281
1 3576 0 13277460
1 3577 0 13280271
1 3578 0 13287420
1 3579 0 13294724
1 3580 0 13297747
1 3581 0 13302332
1 3582 0 13305763
1 3583 0 13308816
1 3584 0 13308930
1 3585 0 13315379
1 3586 0 13320781
1 3587 0 13322980
1 3588 0 13324254
1 3589 0 13328337
1 3590 0 13331124
1 3591 0 13332561
1 3592 0 13337735
1 3593 0 13338806
1 3594 0 13340375
1 3595 0 13340680
1 3596 0 13341435
1 3597 0 13345949
1 3598 0 13346131
1 3599 0 13348122
1 3600 0 13349884
1 3601 0 13356292
1 3602 0 13356639
1 3603 0 13360610
1 3604 0 13363833
1 3605 0 13363918
1 3606 0 13371237
1 3607 0 13379408
1 3608 0 13381163
1 3609 0 13383544
1 3610 0 13383907
1 3611 0 13387751
1 3612 0 13388902
1 3613 0 13394441
1 3614 0 13401980
1 3615 0 13421710
1 3616 0 13429024
1 3617 0 13430310
1 3618 0 13435441
1 3619 0 13438839
1 3620 0 13444654
1 3621 0 13446011
1 3622 0 13448817
1 3623 0 13452962
1 3624 0 13455652
1 3625 0 13459543
1 3626 0 13462281
1 3627 0 13465269
1 3628 0 13469047
1 3629 0 13469744
1 3630 0 13476228
1 3631 0 13483255
1 3632 0 13484177
1 3633 0 13487035
1 3634 0 13487512
1 3635 0 13490993
1 3636 0 13492880
1 3637 0 13495324
1 3638 0 13499332
1 3639 0 13499633
1 3640 0 13501248
1 3641 0 13505612
1 3642 0 13511030
1 3643 0 13512062
1 3644 0 13517173
1 3645 0 13517185
1 3646 0 13523648
1 3647 0 13526968
1 3648 0 13533373
1 3649 0 13533473
1 3650 1 13539048
1 3651 1 13544780
1 3652 1 13544831
1 3653 1 13547816
1 3654 1 13551747
1 3655 1 13553911
1 3656 1 13557313
1 3657 1 13563802
1 3658 1 13572610
1 3659 1 13573918
1 3660 1 13576480
1 3661 1 13578328
1 3662 1 13580450
1 3663 1 13584510
1 3664 1 13584640
1 3665 1 13587167
1 3666 1 13591777
1 3667 1 13595509
1 3668 1 13599561
1 3669 1 13604354
1 3670 1 13615420
1 3671 1 13625178
1 3672 1 13631783
1 3673 1 13632820
1 3674 1 13635351
1 3675 1 13639913
1 3676 1 13642013
1 3677 1 13647163
1 3678 1 13648954
1 3679 1 13650144
1 3680 1 13652571
1 3681 1 13656582
1 3682 1 13659382
1 3683 0 13691041
1 3684 0 13699635
1 3685 0 13703559
1 3686 0 13708477
1 3687 0 13710563
1 3688 0 13717230
1 3689 0 13717848
1 3690 0 13720150
1 3691 0 13722239
1 3692 0 13738322
1 3693 1 13799747
1 3694 1 13801595
1 3695 1 13804938
1 3696 1 13807978
1 3697 1 13809472
1 3698 1 13809591
1 3699 1 13812161
1 3700 1 13816383
1 3701 1 13823931
1 3702 1 13846020
1 3703 1 13848005
1 3704 1 13853188
1 3705 1 13857986
1 3706 1 13860517
1 3707 0 13862664
1 3708 0 13867903
1 3709 0 13870488
1 3710 0 13873298
1 3711 0 13876826
1 3712 0 13887452
1 3713 0 13889632
1 3714 0 13891578
1 3715 0 13895238
1 3716 0 13902423
1 3717 0 13903128
1 3718 0 13915806
1 3719 0 13923864
1 3720 0 13931431
1 3721 0 13932300
1 3722 0 13934878
1 3723 0 13941366
1 3724 0 13942685
1 3725 0 13949244
1 3726 0 13949529
1 3727 0 13956987
1 3728 0 13966990
1 3729 0 13970720
1 3730 0 13974726
1 3731 0 13975817
1 3732 0 13978398
1 3733 0 13982187
1 3734 0 13985596
1 3735 0 13987471
1 3736 0 13997893
1 3737 0 14045623
1 3738 0 14051590
1 3739 0 14056060
1 3740 0 14058211
1 3741 0 14060150
1 3742 0 14060574
1 3743 0 14062765
1 3744 0 14072139
1 3745 0 14074862
1 3746 0 14079776
1 3747 0 14082797
1 3748 0 14083358
1 3749 0 14088187
1 3750 0 14090032
1 3751 0 14092859
1 3752 0 14096071
1 3753 0 14096335
1 3754 0 14098065
1 3755 0 14113146
1 3756 0 14143913
1 3757 0 14148997
1 3758 0 14150834
1 3759 0 14154703
1 3760 0 14156951
1 3761 0 14157700
1 3762 0 14158920
1 3763 0 14162999
1 3764 0 14169178
1 3765 0 14177222
1 3766 0 14183562
1 3767 0 14185204
1 3768 0 14201888
1 3769 0 14202444
1 3770 0 14208322
1 3771 0 14209787
1 3772 0 14210402
1 3773 0 14211048
1 3774 0 14214254
1 3775 0 14219756
1 3776 0 14220500
1 3777 0 14226939
1 3778 0 14229281
1 3779 0 14229900
1 3780 0 14234889
1 3781 0 14235339
1 3782 0 14235473
1 3783 0 14236196
1 3784 0 14237257
1 3785 0 14238050
1 3786 0 14242978
1 3787 0 14246499
1 3788 0 14248097
1 3789 0 14256162
1 3790 0 14264770
1 3791 0 14265156
1 3792 0 14269174
1 3793 0 14270387
1 3794 0 14271685
1 3795 0 14271987
1 3796 0 14273240
1 3797 0 14273421
1 3798 0 14274482
1 3799 0 14278582
1 3800 0 14280030
1 3801 0 14284067
1 3802 0 14285058
1 3803 0 14287340
1 3804 0 14287693
1 3805 0 14290894
1 3806 0 14294742
1 3807 0 14295436
1 3808 0 14299711
1 3809 0 14300564
1 3810 0 14300771
1 3811 0 14302091
1 3812 0 14308998
1 3813 0 14309819
1 3814 0 14311769
1 3815 0 14314609
1 3816 0 14317983
1 3817 0 14318906
1 3818 0 14319142
1 3819 0 14324350
1 3820 1 14335053
1 3821 1 14339552
1 3822 1 14341000
1 3823 1 14343605
1 3824 1 14343664
1 3825 1 14345695
1 3826 1 14346543
1 3827 1 14348653
1 3828 1 14369774
1 3829 1 14375110
1 3830 1 14381300
1 3831 1 14386356
1 3832 1 14389265
1 3833 1 14392302
1 3834 1 14394524
1 3835 1 14400190
1 3836 1 14401389
1 3837 1 14408756
1 3838 1 14409007
1 3839 1 14414037
1 3840 1 14418582
1 3841 1 14424973
1 3842 1 14426271
1 3843 1 14429507
1 3844 1 14432979
1 3845 1 14433109
1 3846 1 14437460
1 3847 1 14438692
1 3848 1 14440995
1 3849 1 14442571
1 3850 1 14482685
1 3851 1 14489395
1 3852 1 14493059
1 3853 1 14493228
1 3854 1 14493594
1 3855 1 14509358
1 3856 1 14513485
1 3857 1 14514572
1 3858 1 14522349
1 3859 1 14522701
1 3860 0 14525924
1 3861 0 14560532
1 3862 0 14560716
1 3863 0 14561286
1 3864 0 14568430
1 3865 0 14578281
1 3866 0 14582875
1 3867 0 14585477
1 3868 0 14585510
1 3869 0 14585658
1 3870 0 14586952
1 3871 0 14592683
1 3872 0 14596231
1 3873 0 14601376
1 3874 0 14605813
1 3875 0 14613077
1 3876 0 14648677
1 3877 0 14648830
1 3878 0 14652348
1 3879 0 14656787
1 3880 0 14662585
1 3881 0 14670724
1 3882 0 14672226
1 3883 0 14675786
1 3884 0 14676238
1 3885 0 14678366
1 3886 0 14686976
1 3887 0 14712147
1 3888 0 14713053
1 3889 0 14716649
1 3890 0 14725768
1 3891 0 14728226
1 3892 0 14733550
1 3893 0 14738924
1 3894 0 14743737
1 3895 0 14745210
1 3896 0 14749177
1 3897 0 14752809
1 3898 0 14755461
1 3899 0 14758523
1 3900 0 14763494
1 3901 1 14768318
1 3902 1 14776783
1 3903 1 14777573
1 3904 1 14779678
1 3905 1 14782523
1 3906 1 14784879
1 3907 1 14787873
1 3908 1 14794519
1 3909 1 14802086
1 3910 1 14802689
1 3911 1 14804078
1 3912 1 14809427
1 3913 1 14811274
1 3914 1 14813819
1 3915 1 14819200
1 3916 1 14819676
1 3917 1 14824501
1 3918 1 14827116
1 3919 0 14833755
1 3920 0 14835464
1 3921 0 14836363
1 3922 0 14840251
1 3923 0 14843423
1 3924 0 14844602
1 3925 0 14850985
1 3926 0 14858352
1 3927 0 14863139
1 3928 0 14866084
1 3929 0 14870223
1 3930 1 14883717
1 3931 1 14887948
1 3932 1 14892009
1 3933 1 14900510
1 3934 1 14955361
1 3935 1 14956488
1 3936 1 14968901
1 3937 1 14974575
1 3938 1 14975575
1 3939 1 14977945
1 3940 1 14978585
1 3941 1 14981022
1 3942 1 14982364
1 3943 1 14990739
1 3944 1 14992010
1 3945 1 14996875
1 3946 1 14998658
1 3947 1 15000937
1 3948 1 15005109
1 3949 1 15008589
1 3950 1 15016193
1 3951 0 15017539
1 3952 0 15021250
1 3953 0 15027394
1 3954 0 15033283
1 3955 1 15043002
1 3956 1 15044169
1 3957 1 15046023
1 3958 1 15050148
1 3959 1 15054307
1 3960 1 15056398
1 3961 1 15057030
1 3962 1 15057570
1 3963 1 15057946
1 3964 1 15062529
1 3965 1 15068954
1 3966 1 15077491
1 3967 1 15077573
1 3968 1 15082370
1 3969 1 15085994
1 3970 1 15088565
1 3971 0 15091942
1 3972 0 15097120
1 3973 0 15100008
1 3974 1 15148596
1 3975 1 15153574
1 3976 1 15155507
1 3977 1 15157899
1 3978 1 15163894
1 3979 1 15164210
1 3980 1 15166728
1 3981 1 15167762
1 3982 1 15167940
1 3983 1 15168659
1 3984 1 15170404
1 3985 1 15178808
1 3986 1 15183729
1 3987 1 15187006
1 3988 1 15189939
1 3989 1 15190783
1 3990 1 15195845
1 3991 1 15201811
1 3992 1 15214414
1 3993 1 15219817
1 3994 1 15220298
1 3995 1 15221885
1 3996 1 15225774
1 3997 1 15228201
1 3998 1 15233387
1 3999 1 15234994
1 4000 1 15235833
1 4001 1 15240823
1 4002 0 15246409
1 4003 0 15246935
1 4004 0 15251657
1 4005 0 15253581
1 4006 0 15254545
1 4007 0 15257465
1 4008 0 15260072
1 4009 0 15262670
1 4010 0 15265345
1 4011 0 15266055
1 4012 1 15270052
1 4013 1 15275302
1 4014 1 15277221
1 4015 1 15280390
1 4016 1 15284303
1 4017 1 15286638
1 4018 1 15288153
1 4019 1 15288515
1 4020 1 15294241
1 4021 1 15297063
1 4022 1 15304336
1 4023 1 15304934
1 4024 1 15309191
1 4025 1 15312803
1 4026 1 15313223
1 4027 1 15316909
1 4028 1 15317490
1 4029 1 15318497
1 4030 1 15323612
1 4031 1 15325158
1 4032 1 15331443
1 4033 1 15332156
1 4034 1 15337273
1 4035 1 15339570
1 4036 1 15340568
1 4037 1 15344164
1 4038 1 15344492
1 4039 1 15349247
1 4040 1 15352606
1 4041 1 15355026
1 4042 1 15360214
1 4043 1 15364878
1 4044 0 15365283
1 4045 0 15370004
1 4046 0 15373978
1 4047 0 15375992
1 4048 0 15424299
1 4049 0 15424353
1 4050 0 15429483
1 4051 0 15432945
1 4052 0 15436272
1 4053 0 15438332
1 4054 0 15441884
1 4055 0 15445199
1 4056 0 15447831
1 4057 0 15450364
1 4058 0 15452783
1 4059 0 15455446
1 4060 0 15459550
1 4061 0 15461073
1 4062 0 15461455
1 4063 0 15466938
1 4064 0 15468199
1 4065 0 15468385
1 4066 0 15470839
1 4067 0 15471880
1 4068 0 15474174
1 4069 0 15474293
1 4070 0 15478146
1 4071 0 15479243
1 4072 0 15479864
1 4073 0 15479878
1 4074 0 15486815
1 4075 0 15487112
1 4076 0 15490592
1 4077 0 15500521
1 4078 1 15505197
1 4079 1 15507588
1 4080 1 15512657
1 4081 1 15515405
1 4082 1 15529407
1 4083 1 15530060
1 4084 1 15534616
1 4085 1 15538682
1 4086 1 15577322
1 4087 1 15585304
1 4088 1 15588811
1 4089 1 15592524
1 4090 1 15594420
1 4091 1 15599626
1 4092 1 15600766
1 4093 1 15605712
1 4094 1 15609172
1 4095 1 15621397
1 4096 1 15624398
1 4097 1 15628593
1 4098 1 15630858
1 4099 1 15633400
1 4100 1 15636292
1 4101 1 15637004
1 4102 1 15640666
1 4103 1 15644743
1 4104 1 15650911
1 4105 0 15661457
1 4106 0 15663040
1 4107 0 15666544
1 4108 0 15674598
1 4109 0 15681196
1 4110 0 15684787
1 4111 0 15685235
1 4112 0 15692735
1 4113 0 15696607
1 4114 0 15709035
1 4115 0 15709817
1 4116 0 15712474
1 4117 0 15712682
1 4118 0 15780453
1 4119 0 15783648
1 4120 0 15789918
1 4121 0 15792306
1 4122 0 15797258
1 4123 0 15803327
1 4124 0 15812460
1 4125 0 15817891
1 4126 0 15820396
1 4127 0 15826739
1 4128 0 15833048
1 4129 0 15833232
1 4130 0 15837491
1 4131 0 15838213
1 4132 0 15841114
1 4133 0 15843699
1 4134 0 15844673
1 4135 0 15850813
1 4136 0 15851676
1 4137 0 15854337
1 4138 0 15858574
1 4139 0 15863399
1 4140 0 15869523
1 4141 0 15869764
1 4142 0 15871501
1 4143 0 15871708
1 4144 0 15877622
1 4145 0 15879652
1 4146 0 15883039
1 4147 0 15883163
1 4148 0 15886857
1 4149 0 15888731
1 4150 1 15893251
1 4151 1 15895852
1 4152 1 15907495
1 4153 1 15908078
1 4154 1 15909304
1 4155 1 15911681
1 4156 1 15911896
1 4157 1 15912099
1 4158 1 15913467
1 4159 1 15917222
1 4160 1 15921296
1 4161 1 15922656
1 4162 1 15924209
1 4163 1 15927996
1 4164 1 15931828
1 4165 1 15932104
1 4166 1 15932772
1 4167 0 15936119
1 4168 0 15938898
1 4169 0 15939490
1 4170 0 15939600
1 4171 0 15942067
1 4172 0 15943018
1 4173 0 15946149
1 4174 0 15952856
1 4175 0 15957141
1 4176 1 15961414
1 4177 1 15963051
1 4178 1 15965381
1 4179 1 15966084
1 4180 1 15968840
1 4181 1 15971673
1 4182 1 15976764
1 4183 1 15983906
1 4184 1 15989757
1 4185 1 15991227
1 4186 1 15998112
1 4187 1 16004592
1 4188 1 16009902
1 4189 1 16011343
1 4190 1 16015913
1 4191 1 16020643
1 4192 1 16021241
1 4193 1 16026003
1 4194 1 16028569
1 4195 1 16030786
1 4196 1 16032443
1 4197 1 16036509
1 4198 1 16039327
1 4199 1 16042728
1 4200 1 16044284
1 4201 1 16046665
1 4202 1 16046818
1 4203 1 16051505
1 4204 1 16054354
1 4205 1 16060742
1 4206 1 16065873
1 4207 1 16067519
1 4208 1 16070747
1 4209 1 16072458
1 4210 1 16072728
1 4211 1 16073286
1 4212 1 16074862
1 4213 1 16076136
1 4214 1 16081274
1 4215 1 16085988
1 4216 1 16091084
1 4217 1 16094873
1 4218 1 16097885
1 4219 1 16098016
1 4220 1 16101542
1 4221 1 16102868
1 4222 1 16103563
1 4223 1 16105747
1 4224 1 16112098
1 4225 1 16112887
1 4226 1 16113023
1 4227 0 16115891
1 4228 0 16116662
1 4229 0 16118630
1 4230 0 16122026
1 4231 0 16128597
1 4232 0 16129776
1 4233 0 16135358
1 4234 0 16137983
1 4235 0 16140992
1 4236 0 16141319
1 4237 0 16142313
1 4238 0 16143810
1 4239 0 16146071
1 4240 0 16149606
1 4241 0 16154908
1 4242 0 16158971
1 4243 0 16165297
1 4244 0 16169802
1 4245 0 16172110
1 4246 0 16172593
1 4247 0 16173324
1 4248 0 16180409
1 4249 0 16182598
1 4250 0 16182968
1 4251 0 16193006
1 4252 0 16196101
1 4253 0 16201108
1 4254 0 16201854
1 4255 0 16206510
1 4256 0 16209283
1 4257 0 16215721
1 4258 0 16216179
1 4259 0 16222247
1 4260 0 16225889
1 4261 0 16231037
1 4262 0 16232909
1 4263 0 16233823
1 4264 0 16234311
1 4265 0 16234855
1 4266 0 16236430
1 4267 0 16238487
1 4268 0 16238810
1 4269 0 16245743
1 4270 0 16245980
1 4271 0 16246308
1 4272 0 16249609
1 4273 0 16257206
1 4274 0 16260237
1 4275 0 16262258
1 4276 0 16265353
1 4277 0 16266806
1 4278 0 16268227
1 4279 0 16272094
1 4280 0 16272475
1 4281 0 16274788
1 4282 0 16277732
1 4283 0 16278220
1 4284 0 16281861
1 4285 0 16285750
1 4286 0 16288193
1 4287 0 16288330
1 4288 0 16289028
1 4289 0 16290890
1 4290 0 16295516
1 4291 0 16299407
1 4292 1 16303237
1 4293 1 16303832
1 4294 1 16307621
1 4295 1 16310663
1 4296 1 16312885
1 4297 1 16315854
1 4298 1 16316508
1 4299 1 16320323
1 4300 1 16321812
1 4301 1 16328896
1 4302 1 16330394
1 4303 1 16331617
1 4304 1 16332935
1 4305 1 16333457
1 4306 1 16335763
1 4307 1 16338499
1 4308 1 16342871
1 4309 1 16343159
1 4310 1 16343939
1 4311 1 16347152
1 4312 1 16350449
1 4313 1 16353379
1 4314 1 16354936
1 4315 1 16366087
1 4316 1 16376809
1 4317 1 16377583
1 4318 1 16382707
1 4319 1 16389426
1 4320 1 16394442
1 4321 1 16396726
1 4322 1 16396889
1 4323 1 16399455
1 4324 1 16402023
1 4325 1 16408441
1 4326 1 16410329
1 4327 1 16412555
1 4328 1 16414252
1 4329 1 16417151
1 4330 1 16420197
1 4331 1 16423049
1 4332 1 16427259
1 4333 1 16428834
1 4334 1 16433795
1 4335 1 16435621
1 4336 1 16439282
1 4337 1 16440283
1 4338 1 16440339
1 4339 1 16441371
1 4340 1 16441592
1 4341 1 16443872
1 4342 1 16444440
1 4343 0 16447740
1 4344 0 16448771
1 4345 0 16451676
1 4346 0 16455696
1 4347 0 16456813
1 4348 0 16462017
1 4349 0 16465651
1 4350 0 16466674
1 4351 0 16467674
1 4352 0 16467831
1 4353 0 16473332
1 4354 0 16474003
1 4355 0 16477351
1 4356 0 16478361
1 4357 0 16481305
1 4358 0 16484013
1 4359 0 16484570
1 4360 0 16487087
1 4361 0 16490443
1 4362 0 16493225
1 4363 0 16493379
1 4364 0 16495632
1 4365 0 16496498
1 4366 0 16500023
1 4367 0 16500107
1 4368 0 16502378
1 4369 0 16506881
1 4370 0 16508119
1 4371 0 16512292
1 4372 0 16512645
1 4373 0 16520048
1 4374 0 16520372
1 4375 0 16521449
1 4376 0 16527021
1 4377 0 16527985
1 4378 0 16531859
1 4379 0 16535590
1 4380 0 16540664
1 4381 0 16541017
1 4382 0 16541904
1 4383 0 16542513
1 4384 0 16547915
1 4385 0 16552551
1 4386 0 16553137
1 4387 0 16556705
1 4388 0 16560786
1 4389 0 16561815
1 4390 0 16565836
1 4391 0 16570339
1 4392 0 16572914
1 4393 0 16577404
1 4394 0 16579684
1 4395 0 16586171
1 4396 0 16590982
1 4397 0 16595903
1 4398 0 16599315
1 4399 0 16600717
1 4400 0 16606219
1 4401 0 16607766
1 4402 0 16611266
1 4403 0 16611598
1 4404 0 16613996
1 4405 0 16614929
1 4406 0 16616317
1 4407 0 16619954
1 4408 0 16621755
1 4409 0 16624555
1 4410 0 16625138
1 4411 0 16626849
1 4412 0 16628052
1 4413 0 16628479
1 4414 0 16629579
1 4415 0 16630041
1 4416 0 16631787
1 4417 0 16636544
1 4418 0 16638294
1 4419 0 16640627
1 4420 0 16641997
1 4421 0 16643935
1 4422 0 16645484
1 4423 0 16647726
1 4424 0 16652333
1 4425 0 16654473
1 4426 0 16660679
1 4427 0 16662433
1 4428 0 16664778
1 4429 0 16666182
1 4430 0 16667508
1 4431 0 16668302
1 4432 0 16670147
1 4433 0 16672978
1 4434 0 16678562
1 4435 0 16684570
1 4436 0 16692663
1 4437 0 16693457
1 4438 0 16694485
1 4439 0 16696674
1 4440 0 16701297
1 4441 0 16701671
1 4442 0 16709889
1 4443 0 16711105
1 4444 0 16713164
1 4445 0 16718265
1 4446 0 16723280
1 4447 0 16729502
1 4448 0 16732048
1 4449 0 16734630
1 4450 0 16735068
1 4451 0 16740955
1 4452 0 16744055
1 4453 0 16752054
1 4454 0 16752138
1 4455 0 16754472
1 4456 0 16754813
1 4457 0 16761135
1 4458 0 16764174
1 4459 0 16770267
1 4460 0 16770511
1 4461 0 16778021
1 4462 0 16778562
1 4463 0 16780742
1 4464 0 16786858
1 4465 0 16790421
1 4466 0 16797270
1 4467 0 16804022
1 4468 0 16808825
1 4469 0 16810897
1 4470 0 16813020
1 4471 0 16821688
1 4472 0 16824838
1 4473 0 16826543
1 4474 0 16830772
1 4475 0 16834811
1 4476 0 16836220
1 4477 0 16839921
1 4478 0 16841085
1 4479 0 16845976
1 4480 0 16848842
1 4481 0 16850454
1 4482 0 16854253
1 4483 0 16854501
1 4484 0 16856197
1 4485 0 16864069
1 4486 0 16874548
1 4487 0 16877633
1 4488 0 16895698
1 4489 0 16895844
1 4490 0 16896903
1 4491 0 16898125
1 4492 0 16899893
1 4493 0 16901956
1 4494 0 16902216
1 4495 0 16904292
1 4496 0 16908373
1 4497 0 16909507
1 4498 0 16911432
1 4499 0 16916074
1 4500 0 16916831
1 4501 0 16930149
1 4502 0 16931106
1 4503 0 16938450
1 4504 0 16939235
1 4505 0 16941707
1 4506 0 16944254
1 4507 1 16949875
1 4508 1 16953151
1 4509 1 16954131
1 4510 1 16955877
1 4511 1 16960394
1 4512 1 16961758
1 4513 1 16963628
1 4514 1 16969805
1 4515 1 16975495
1 4516 1 16976403
1 4517 1 16981473
1 4518 1 16983798
1 4519 1 16984931
1 4520 1 16991987
1 4521 1 16992354
1 4522 1 16994342
1 4523 1 16997635
1 4524 1 17000697
1 4525 1 17004278
1 4526 1 17008968
1 4527 1 17012912
1 4528 1 17014014
1 4529 1 17015160
1 4530 1 17018532
1 4531 1 17018680
1 4532 1 17023126
1 4533 1 17023509
1 4534 1 17035018
1 4535 1 17041646
1 4536 1 17042497
1 4537 1 17043100
1 4538 1 17044743
1 4539 1 17049488
1 4540 1 17050606
1 4541 1 17056216
1 4542 1 17063279
1 4543 1 17064432
1 4544 1 17065786
1 4545 1 17067974
1 4546 1 17073375
1 4547 1 17077842
1 4548 1 17084499
1 4549 1 17085003
1 4550 1 17087484
1 4551 1 17089140
1 4552 1 17093673
1 4553 1 17098048
1 4554 1 17099346
1 4555 1 17100192
1 4556 1 17101487
1 4557 1 17106511
1 4558 1 17110266
1 4559 1 17114453
1 4560 1 17128366
1 4561 1 17129792
1 4562 1 17137758
1 4563 1 17139632
1 4564 1 17143358
1 4565 1 17149348
1 4566 1 17153689
1 4567 1 17159085
1 4568 1 17159730
1 4569 1 17171807
1 4570 1 17180076
1 4571 1 17183153
1 4572 1 17184816
1 4573 1 17190787
1 4574 1 17191026
1 4575 1 17200156
1 4576 1 17202696
1 4577 1 17210624
1 4578 1 17211119
1 4579 1 17217366
1 4580 1 17218456
1 4581 1 17219148
1 4582 1 17220468
1 4583 1 17223386
1 4584 1 17224484
1 4585 1 17241357
1 4586 1 17242948
1 4587 1 17244231
1 4588 1 17249536
1 4589 1 17259626
1 4590 0 17268564
1 4591 0 17276403
1 4592 0 17283837
1 4593 0 17292902
1 4594 0 17296347
1 4595 0 17297280
1 4596 0 17303031
1 4597 0 17310926
1 4598 0 17313495
1 4599 0 17313911
1 4600 0 17323557
1 4601 0 17339959
1 4602 0 17341475
1 4603 0 17354193
1 4604 0 17358565
1 4605 0 17365705
1 4606 0 17366105
1 4607 0 17372140
1 4608 0 17373026
1 4609 0 17375339
1 4610 0 17384275
1 4611 0 17385667
1 4612 0 17387836
1 4613 0 17392123
1 4614 0 17406848
1 4615 0 17407980
1 4616 0 17411506
1 4617 0 17415186
1 4618 0 17418362
1 4619 0 17421793
1 4620 0 17428443
1 4621 0 17432301
1 4622 0 17441391
1 4623 0 17443076
1 4624 0 17467449
1 4625 0 17469299
1 4626 0 17473386
1 4627 0 17480208
1 4628 0 17485317
1 4629 0 17489350
1 4630 0 17493239
1 4631 0 17504071
1 4632 0 17509967
1 4633 0 17512176
1 4634 0 17512655
1 4635 0 17516945
1 4636 0 17518664
1 4637 0 17523690
1 4638 0 17527329
1 4639 0 17533579
1 4640 0 17534600
1 4641 0 17535997
1 4642 0 17536235
1 4643 0 17536412
1 4644 0 17542193
1 4645 0 17547821
1 4646 0 17548385
1 4647 0 17549763
1 4648 0 17552817
1 4649 0 17562075
1 4650 0 17569444
1 4651 0 17573366
1 4652 0 17576518
1 4653 0 17580138
1 4654 0 17582587
1 4655 0 17582697
1 4656 0 17589010
1 4657 0 17594765
1 4658 0 17600500
1 4659 0 17602697
1 4660 0 17609506
1 4661 0 17609547
1 4662 0 17611953
1 4663 0 17618498
1 4664 0 17624548
1 4665 0 17624887
1 4666 0 17629186
1 4667 0 17631646
1 4668 0 17633737
1 4669 0 17634421
1 4670 0 17635408
1 4671 0 17637406
1 4672 0 17639500
1 4673 0 17639890
1 4674 0 17643919
1 4675 0 17644037
1 4676 0 17646121
1 4677 0 17650536
1 4678 0 17652856
1 4679 0 17655597
1 4680 0 17657590
1 4681 0 17662116
1 4682 0 17665315
1 4683 0 17665496
1 4684 0 17674708
1 4685 0 17678968
1 4686 0 17684199
1 4687 0 17685174
1 4688 0 17688102
1 4689 0 17689584
1 4690 0 17691300
1 4691 0 17695551
1 4692 0 17696624
1 4693 0 17702534
1 4694 0 17703134
1 4695 0 17705440
1 4696 0 17705511
1 4697 0 17710175
1 4698 0 17712217
1 4699 0 17712336
1 4700 0 17712818
1 4701 0 17712909
1 4702 0 17718186
1 4703 0 17721258
1 4704 0 17725930
1 4705 0 17728094
1 4706 0 17732358
1 4707 0 17733061
1 4708 0 17736739
1 4709 0 17742042
1 4710 0 17746609
1 4711 0 17748940
1 4712 0 17753164
1 4713 0 17754792
1 4714 0 17757281
1 4715 0 17760103
1 4716 0 17760524
1 4717 0 17761433
1 4718 0 17764862
1 4719 0 17767390
1 4720 0 17768052
1 4721 0 17777163
1 4722 0 17777259
1 4723 0 17778382
1 4724 0 17781408
1 4725 0 17782867
1 4726 0 17783168
1 4727 0 17793122
1 4728 0 17798053
1 4729 0 17805732
1 4730 0 17809659
1 4731 0 17812998
1 4732 0 17824101
1 4733 0 17829010
1 4734 0 17829129
1 4735 0 17829557
1 4736 0 17836530
1 4737 0 17837318
1 4738 0 17840376
1 4739 0 17843148
1 4740 0 17843291
1 4741 0 17843367
1 4742 0 17845786
1 4743 0 17848392
1 4744 0 17849106
1 4745 0 17851369
1 4746 0 17852542
1 4747 0 17854316
1 4748 0 17855058
1 4749 0 17856012
1 4750 0 17858652
1 4751 0 17858804
1 4752 0 17863642
1 4753 0 17863786
1 4754 0 17866410
1 4755 0 17870014
1 4756 0 17874681
1 4757 0 17876866
1 4758 0 17880666
1 4759 0 17885478
1 4760 0 17887159
1 4761 0 17901057
1 4762 0 17907594
1 4763 0 17911480
1 4764 0 17912193
1 4765 0 17916479
1 4766 0 17917057
1 4767 0 17921922
1 4768 0 17927375
1 4769 0 17933114
1 4770 0 17939129
1 4771 0 17943821
1 4772 0 17951750
1 4773 0 17952713
1 4774 0 17954260
1 4775 0 17956691
1 4776 0 17958354
1 4777 0 17960029
1 4778 0 17960812
1 4779 0 18005503
1 4780 0 18035724
1 4781 0 18058881
1 4782 0 18206877
1 4783 0 18345684
1 4784 0 18436963
1 4785 0 18441781
1 4786 0 18444947
1 4787 0 18446716
1 4788 0 18446736
1 4789 0 18446857
1 4790 0 18454854
1 4791 0 18461419
1 4792 0 18463515
1 4793 0 18465455
1 4794 0 18469239
1 4795 0 18469995
1 4796 0 18470968
1 4797 0 18475870
1 4798 0 18481019
1 4799 0 18486661
1 4800 0 18510253
1 4801 0 18513911
1 4802 0 18526950
1 4803 0 18553901
1 4804 0 18556365
1 4805 0 18560662
1 4806 0 18569463
1 4807 0 18573382
1 4808 0 18583234
1 4809 0 18597934
1 4810 0 18611192
1 4811 0 18613022
1 4812 0 18613989
1 4813 0 18618454
1 4814 0 18621021
1 4815 0 18623804
1 4816 0 18624940
1 4817 0 18626359
1 4818 0 18629013
1 4819 0 18631115
1 4820 0 18633066
1 4821 0 18635473
1 4822 0 18637559
1 4823 0 18638397
1 4824 0 18638795
1 4825 0 18639095
1 4826 0 18640712
1 4827 0 18643133
1 4828 0 18646805
1 4829 0 18647433
1 4830 0 18647975
1 4831 0 18655107
1 4832 0 18656601
1 4833 0 18657892
1 4834 0 18658073
1 4835 0 18665397
1 4836 0 18670697
1 4837 0 18673385
1 4838 0 18675612
1 4839 0 18677991
1 4840 0 18684094
1 4841 0 18690385
1 4842 0 18691921
1 4843 0 18699028
1 4844 0 18699306
1 4845 0 18704239
1 4846 0 18707456
1 4847 0 18711233
1 4848 0 18717130
1 4849 0 18719728
1 4850 0 18724655
1 4851 0 18727522
1 4852 0 18734539
1 4853 0 18735945
1 4854 0 18737072
1 4855 0 18740382
1 4856 0 18741803
1 4857 0 18742238
1 4858 0 18743900
1 4859 0 18748391
1 4860 0 18749125
1 4861 0 18750052
1 4862 0 18760551
1 4863 0 18762515
1 4864 0 18766638
1 4865 0 18767984
1 4866 0 18769079
1 4867 0 18771890
1 4868 0 18772276
1 4869 0 18778143
1 4870 0 18786702
1 4871 0 18791496
1 4872 0 18793267
1 4873 0 18795885
1 4874 0 18797056
1 4875 0 18797659
1 4876 0 18797850
1 4877 0 18797861
1 4878 0 18799094
1 4879 0 18799508
1 4880 0 18805061
1 4881 0 18807856
1 4882 0 18807881
1 4883 0 18814911
1 4884 0 18815538
1 4885 0 18818482
1 4886 0 18819977
1 4887 0 18821774
1 4888 0 18823305
1 4889 0 18830917
1 4890 0 18831304
1 4891 0 18831535
1 4892 0 18831695
1 4893 0 18840050
1 4894 0 18847336
1 4895 0 18850115
1 4896 0 18851764
1 4897 0 18852687
1 4898 0 18853938
1 4899 0 18856236
1 4900 0 18860870
1 4901 0 18870680
1 4902 0 18873254
1 4903 0 18875199
1 4904 0 18877991
1 4905 0 18880511
1 4906 0 18880870
1 4907 0 18884818
1 4908 0 18886832
1 4909 0 18887673
1 4910 0 18887923
1 4911 0 18888044
1 4912 0 18890727
1 4913 0 18893581
1 4914 0 18894622
1 4915 0 18896357
1 4916 0 18900099
1 4917 0 18903140
1 4918 0 18904194
1 4919 0 18904753
1 4920 0 18905381
1 4921 0 18906725
1 4922 0 18925065
1 4923 0 18928902
1 4924 0 18933156
1 4925 0 18938575
1 4926 0 18939615
1 4927 0 18947636
1 4928 0 18954948
1 4929 0 18971184
1 4930 0 18978081
1 4931 0 18979028
1 4932 0 18986939
1 4933 0 18991138
1 4934 0 18995294
1 4935 0 18997341
1 4936 0 18997987
1 4937 0 19001432
1 4938 0 19005964
1 4939 0 19015461
1 4940 0 19017783
1 4941 0 19022369
1 4942 0 19029745
1 4943 0 19034957
1 4944 0 19040760
1 4945 0 19046611
1 4946 0 19055459
1 4947 0 19055958
1 4948 0 19058587
1 4949 0 19060195
1 4950 0 19061997
1 4951 0 19067603
1 4952 0 19074224
1 4953 0 19080460
1 4954 0 19081802
1 4955 0 19083144
1 4956 0 19083681
1 4957 0 19084520
1 4958 0 19088618
1 4959 0 19089995
1 4960 0 19093444
1 4961 0 19097558
1 4962 0 19099457
1 4963 0 19105145
1 4964 0 19110453
1 4965 0 19113439
1 4966 0 19115141
1 4967 0 19120142
1 4968 0 19129011
1 4969 0 19132494
1 4970 0 19137358
1 4971 0 19138339
1 4972 0 19139828
1 4973 0 19142216
1 4974 0 19147045
1 4975 0 19153353
1 4976 0 19157869
1 4977 0 19164133
1 4978 0 19164932
1 4979 0 19172000
1 4980 0 19179007
1 4981 0 19186296
1 4982 0 19187963
1 4983 0 19189980
1 4984 0 19191081
1 4985 0 19228162
1 4986 0 19234622
1 4987 0 19234731
1 4988 0 19239854
1 4989 0 19243224
1 4990 0 19247421
1 4991 0 19250436
1 4992 0 19255187
1 4993 0 19256396
1 4994 0 19260937
1 4995 0 19270087
1 4996 0 19273642
1 4997 0 19274416
1 4998 0 19274755
1 4999 0 19281292
1 5000 0 19285422
1 5001 0 19287445
1 5002 0 19295483
1 5003 0 19308325
1 5004 0 19308819
1 5005 0 19315445
1 5006 0 19320490
1 5007 0 19325633
1 5008 0 19339041
1 5009 0 19339316
1 5010 0 19340991
1 5011 0 19342757
1 5012 0 19351720
1 5013 0 19356999
1 5014 0 19360232
1 5015 0 19360467
1 5016 0 19362987
1 5017 0 19363306
1 5018 0 19363739
1 5019 0 19366262
1 5020 0 19367493
1 5021 0 19371434
1 5022 0 19372664
1 5023 0 19373894
1 5024 0 19376470
1 5025 0 19377330
1 5026 0 19380181
1 5027 0 19382814
1 5028 0 19382871
1 5029 0 19385531
1 5030 0 19387351
1 5031 0 19392845
1 5032 0 19393316
1 5033 0 19397838
1 5034 0 19401165
1 5035 0 19402953
1 5036 0 19405509
1 5037 0 19405620
1 5038 0 19411492
1 5039 0 19412657
1 5040 0 19416142
1 5041 0 19425757
1 5042 0 19426060
1 5043 0 19431876
1 5044 0 19432202
1 5045 0 19432284
1 5046 0 19434999
1 5047 0 19439784
1 5048 0 19440680
1 5049 0 19442734
1 5050 0 19443964
1 5051 0 19445084
1 5052 0 19446561
1 5053 0 19452294
1 5054 0 19467530
1 5055 0 19469391
1 5056 0 19470806
1 5057 0 19474993
1 5058 0 19481861
1 5059 0 19588375
1 5060 0 19594652
1 5061 0 19601640
1 5062 0 19605560
1 5063 0 19610256
1 5064 0 19612410
1 5065 0 19612862
1 5066 0 19629867
1 5067 0 19634868
1 5068 0 19639904
1 5069 0 19643609
1 5070 0 19651321
1 5071 0 19653375
1 5072 0 19656121
1 5073 0 19663182
1 5074 0 19670343
1 5075 0 19676680
1 5076 0 19682832
1 5077 0 19685675
1 5078 0 19690719
1 5079 0 19692006
1 5080 0 19694040
1 5081 0 19695631
1 5082 0 19696880
1 5083 0 19700709
1 5084 0 19704738
1 5085 0 19706512
1 5086 0 19709904
1 5087 0 19711756
1 5088 0 19712078
1 5089 0 19714163
1 5090 0 19714688
1 5091 0 19717298
1 5092 0 19717659
1 5093 0 19718360
1 5094 0 19721078
1 5095 0 19721598
1 5096 0 19724619
1 5097 0 19726456
1 5098 0 19726558
1 5099 0 19732277
1 5100 0 19732644
1 5101 0 19736329
1 5102 0 19736465
1 5103 0 19736962
1 5104 0 19740522
1 5105 0 19746353
1 5106 0 19748774
1 5107 0 19749988
1 5108 0 19753836
1 5109 0 19759084
1 5110 0 19759338
1 5111 0 19761613
1 5112 0 19761956
1 5113 0 19768585
1 5114 0 19770627
1 5115 0 19772747
1 5116 0 19776573
1 5117 0 19781181
1 5118 0 19782173
1 5119 0 19789785
1 5120 0 19795634
1 5121 0 19798361
1 5122 0 19801712
1 5123 0 19802233
1 5124 0 19807947
1 5125 0 19813880
1 5126 0 19822151
1 5127 0 19823252
1 5128 0 19823867
1 5129 0 19828029
1 5130 0 19829963
1 5131 0 19836271
1 5132 0 19837322
1 5133 0 19844276
1 5134 0 19844898
1 5135 0 19847283
1 5136 0 19853411
1 5137 0 19860430
1 5138 0 19864813
1 5139 0 19868176
1 5140 0 19888914
1 5141 0 19893839
1 5142 0 19907961
1 5143 0 19910179
1 5144 0 19911092
1 5145 0 19915965
1 5146 0 19919108
1 5147 0 19925643
1 5148 0 19926641
1 5149 0 19929580
1 5150 0 19930188
1 5151 0 19935704
1 5152 0 19937380
1 5153 0 19940800
1 5154 0 19943141
1 5155 0 19944199
1 5156 0 19947213
1 5157 0 19949274
1 5158 0 19951009
1 5159 0 19953137
1 5160 0 19963023
1 5161 1 19967677
1 5162 1 19968545
1 5163 1 19971149
1 5164 1 19974342
1 5165 1 19976366
1 5166 1 19977166
1 5167 1 19978546
1 5168 1 19979821
1 5169 1 19981225
1 5170 1 19983160
1 5171 1 19983982
1 5172 1 19986651
1 5173 1 19989480
1 5174 1 19994275
1 5175 0 20005133
1 5176 0 20014225
1 5177 0 20014787
1 5178 0 20023941
1 5179 0 20029181
1 5180 0 20029638
1 5181 0 20031810
1 5182 0 20034468
1 5183 0 20038783
1 5184 0 20039680
1 5185 0 20043823
1 5186 0 20044684
1 5187 0 20046406
1 5188 0 20048970
1 5189 0 20051755
1 5190 0 20060939
1 5191 0 20061824
1 5192 0 20065764
1 5193 0 20067230
1 5194 0 20068293
1 5195 0 20069264
1 5196 0 20072854
1 5197 0 20075624
1 5198 0 20079789
1 5199 0 20081007
1 5200 0 20084569
1 5201 0 20093753
1 5202 0 20097572
1 5203 0 20102589
1 5204 0 20107114
1 5205 0 20109574
1 5206 1 20112956
1 5207 1 20113219
1 5208 1 20114751
1 5209 1 20116873
1 5210 1 20119188
1 5211 1 20120999
1 5212 1 20121613
1 5213 1 20125533
1 5214 1 20126652
1 5215 1 20129862
1 5216 1 20131234
1 5217 1 20132021
1 5218 1 20136284
1 5219 1 20136617
1 5220 0 20141143
1 5221 0 20143536
1 5222 0 20145352
1 5223 0 20147792
1 5224 0 20149145
1 5225 1 20151818
1 5226 1 20154368
1 5227 1 20155923
1 5228 1 20157467
1 5229 1 20159304
1 5230 1 20160612
1 5231 1 20162211
1 5232 1 20164375
1 5233 1 20167485
1 5234 1 20168825
1 5235 1 20171406
1 5236 1 20174975
1 5237 1 20175626
1 5238 1 20175760
1 5239 0 20183568
1 5240 0 20200163
1 5241 0 20209464
1 5242 0 20212626
1 5243 0 20216339
1 5244 0 20217318
1 5245 0 20219315
1 5246 0 20221228
1 5247 0 20224372
1 5248 0 20230993
1 5249 0 20236142
1 5250 0 20238115
1 5251 0 20244516
1 5252 1 20247700
1 5253 1 20249592
1 5254 1 20257162
1 5255 1 20259569
1 5256 1 20263706
1 5257 1 20269304
1 5258 1 20271369
1 5259 1 20271587
1 5260 1 20276664
1 5261 1 20285838
1 5262 1 20292839
1 5263 1 20296515
1 5264 1 20303364
1 5265 1 20303691
1 5266 1 20313154
1 5267 1 20313536
1 5268 1 20315640
1 5269 1 20317101
1 5270 1 20325793
1 5271 1 20330919
1 5272 1 20331624
1 5273 1 20336260
1 5274 1 20337322
1 5275 1 20338717
1 5276 1 20339028
1 5277 1 20342903
1 5278 1 20346831
1 5279 1 20349735
1 5280 1 20350816
1 5281 1 20355080
1 5282 1 20360403
1 5283 1 20363475
1 5284 1 20369420
1 5285 1 20376831
1 5286 1 20380261
1 5287 1 20380716
1 5288 1 20385683
1 5289 1 20390916
1 5290 1 20391168
1 5291 1 20391938
1 5292 1 20393413
1 5293 1 20394806
1 5294 1 20397200
1 5295 1 20399187
1 5296 1 20402418
1 5297 1 20417028
1 5298 1 20418361
1 5299 1 20420788
1 5300 1 20424105
1 5301 1 20427587
1 5302 1 20428849
1 5303 1 20430912
1 5304 1 20431531
1 5305 1 20435653
1 5306 1 20436800
1 5307 1 20440234
1 5308 1 20441600
1 5309 1 20442528
1 5310 1 20444269
1 5311 1 20447618
1 5312 1 20450120
1 5313 1 20456134
1 5314 1 20460522
1 5315 1 20465025
1 5316 1 20466351
1 5317 1 20469050
1 5318 1 20474188
1 5319 0 20480661
1 5320 0 20483473
1 5321 0 20485706
1 5322 0 20485952
1 5323 0 20489016
1 5324 0 20489915
1 5325 0 20490318
1 5326 0 20495950
1 5327 0 20497790
1 5328 0 20498796
1 5329 0 20499320
1 5330 0 20501901
1 5331 0 20504023
1 5332 0 20506543
1 5333 0 20506685
1 5334 0 20510628
1 5335 0 20516064
1 5336 0 20520574
1 5337 0 20521589
1 5338 0 20524678
1 5339 0 20538581
1 5340 0 20540985
1 5341 0 20556005
1 5342 0 20561649
1 5343 0 20564257
1 5344 0 20565049
1 5345 0 20570370
1 5346 0 20570843
1 5347 0 20572195
1 5348 0 20573473
1 5349 0 20579303
1 5350 0 20582379
1 5351 0 20582960
1 5352 0 20584919
1 5353 0 20592868
1 5354 0 20605190
1 5355 0 20612719
1 5356 0 20614482
1 5357 0 20634658
1 5358 0 20635794
1 5359 0 20640356
1 5360 0 20640963
1 5361 0 20641899
1 5362 0 20642896
1 5363 0 20648237
1 5364 0 20654282
1 5365 0 20654490
1 5366 0 20655365
1 5367 0 20660335
1 5368 0 20661402
1 5369 1 20663881
1 5370 1 20666638
1 5371 1 20671888
1 5372 1 20680363
1 5373 1 20681555
1 5374 1 20683453
1 5375 1 20686251
1 5376 1 20690746
1 5377 1 20692896
1 5378 1 20693701
1 5379 1 20693945
1 5380 1 20698836
1 5381 1 20701676
1 5382 1 20710595
1 5383 1 20711299
1 5384 1 20717164
1 5385 1 20719000
1 5386 1 20724654
1 5387 1 20726352
1 5388 1 20729040
1 5389 1 20729865
1 5390 1 20733196
1 5391 1 20740728
1 5392 1 20744672
1 5393 1 20764940
1 5394 1 20766239
1 5395 1 20769233
1 5396 1 20776371
1 5397 1 20777063
1 5398 1 20777139
1 5399 1 20778979
1 5400 1 20779333
1 5401 1 20781007
1 5402 1 20781896
1 5403 1 20784376
1 5404 1 20784805
1 5405 1 20785593
1 5406 1 20793201
1 5407 1 20793578
1 5408 1 20799553
1 5409 1 20804231
1 5410 1 20805470
1 5411 1 20809312
1 5412 1 20814630
1 5413 1 20816518
1 5414 1 20816723
1 5415 1 20823682
1 5416 1 20830069
1 5417 1 20830530
1 5418 1 20831119
1 5419 1 20832926
1 5420 1 20835941
1 5421 1 20836054
1 5422 1 20837029
1 5423 1 20838348
1 5424 1 20840932
1 5425 1 20843017
1 5426 1 20847200
1 5427 1 20854315
1 5428 1 20856314
1 5429 1 20859287
1 5430 1 20862901
1 5431 1 20867541
1 5432 1 20871275
1 5433 1 20871958
1 5434 1 20872971
1 5435 1 20878123
1 5436 1 20883493
1 5437 1 20888785
1 5438 1 20898532
1 5439 1 20902912
1 5440 1 20909830
1 5441 1 20911568
1 5442 1 20913162
1 5443 1 20914274
1 5444 1 20921517
1 5445 1 20927295
1 5446 1 20930405
1 5447 1 20935766
1 5448 1 20939754
1 5449 1 20941998
1 5450 1 20949677
1 5451 1 20955833
1 5452 1 20957083
1 5453 1 20958034
1 5454 1 20961464
1 5455 1 20962339
1 5456 1 20964966
1 5457 1 20966207
1 5458 1 20968758
1 5459 1 20970688
1 5460 1 20979233
1 5461 0 20982991
1 5462 0 20990540
1 5463 0 21003825
1 5464 0 21005944
1 5465 0 21008973
1 5466 0 21016456
1 5467 0 21021522
1 5468 0 21023472
1 5469 0 21029817
1 5470 0 21038910
1 5471 0 21042891
1 5472 0 21048409
1 5473 0 21048811
1 5474 0 21055926
1 5475 0 21062164
1 5476 0 21064198
1 5477 0 21068379
1 5478 0 21072186
1 5479 0 21072226
1 5480 0 21078199
1 5481 0 21080910
1 5482 0 21085361
1 5483 0 21093847
1 5484 0 21095936
1 5485 0 21099052
1 5486 0 21100365
1 5487 0 21108793
1 5488 0 21113741
1 5489 0 21114459
1 5490 0 21118499
1 5491 0 21120148
1 5492 0 21125910
1 5493 0 21130853
1 5494 0 21134529
1 5495 0 21139436
1 5496 0 21144104
1 5497 0 21146654
1 5498 0 21150663
1 5499 0 21151991
1 5500 0 21152649
1 5501 0 21158360
1 5502 0 21165691
1 5503 0 21165877
1 5504 0 21170576
1 5505 0 21171932
1 5506 0 21175837
1 5507 0 21177669
1 5508 0 21181174
1 5509 0 21185153
1 5510 0 21185425
1 5511 0 21202552
1 5512 0 21203564
1 5513 0 21210796
1 5514 0 21214561
1 5515 0 21216873
1 5516 0 21228608
1 5517 0 21228785
1 5518 0 21234586
1 5519 0 21239252
1 5520 0 21241336
1 5521 0 21243446
1 5522 0 21243635
1 5523 0 21247338
1 5524 0 21248495
1 5525 0 21253660
1 5526 0 21261118
1 5527 0 21265437
1 5528 0 21267048
1 5529 0 21272208
1 5530 0 21276540
1 5531 0 21280585
1 5532 0 21283098
1 5533 0 21284497
1 5534 0 21291519
1 5535 0 21292728
1 5536 0 21295924
1 5537 0 21296376
1 5538 0 21300511
1 5539 0 21302795
1 5540 0 21306496
1 5541 0 21314554
1 5542 0 21318284
1 5543 0 21319172
1 5544 0 21322987
1 5545 0 21327062
1 5546 0 21343873
1 5547 0 21348560
1 5548 0 21349487
1 5549 0 21351789
1 5550 0 21353205
1 5551 0 21357680
1 5552 0 21359764
1 5553 0 21360694
1 5554 0 21365518
1 5555 0 21365581
1 5556 0 21370684
1 5557 0 21376118
1 5558 0 21380127
1 5559 0 21383915
1 5560 0 21385549
1 5561 0 21390650
1 5562 0 21395052
1 5563 0 21397302
1 5564 0 21399993
1 5565 0 21401677
1 5566 0 21406190
1 5567 0 21407510
1 5568 0 21411236
1 5569 0 21415520
1 5570 0 21418199
1 5571 0 21418272
1 5572 0 21419654
1 5573 0 21422056
1 5574 0 21450895
1 5575 0 21453213
1 5576 0 21453293
1 5577 0 21464482
1 5578 0 21467851
1 5579 0 21468608
1 5580 0 21471704
1 5581 0 21471963
1 5582 0 21475991
1 5583 1 21478391
1 5584 1 21481678
1 5585 1 21484591
1 5586 1 21485866
1 5587 1 21485946
1 5588 1 21489741
1 5589 1 21491751
1 5590 1 21496139
1 5591 1 21497099
1 5592 1 21500498
1 5593 1 21501826
1 5594 1 21502782
1 5595 1 21503805
1 5596 1 21506654
1 5597 1 21506771
1 5598 1 21510515
1 5599 1 21510903
1 5600 1 21518473
1 5601 1 21520364
1 5602 1 21535543
1 5603 1 21536003
1 5604 0 21538491
1 5605 0 21538918
1 5606 0 21542539
1 5607 0 21545351
1 5608 0 21546390
1 5609 0 21548199
1 5610 0 21549493
1 5611 0 21551200
1 5612 0 21553895
1 5613 0 21554912
1 5614 0 21556676
1 5615 0 21557129
1 5616 0 21557919
1 5617 0 21560342
1 5618 0 21561636
1 5619 0 21565487
1 5620 0 21574363
1 5621 0 21575637
1 5622 0 21577464
1 5623 0 21579281
1 5624 0 21581037
1 5625 0 21581422
1 5626 0 21583035
1 5627 0 21584145
1 5628 0 21588695
1 5629 0 21593705
1 5630 0 21595608
1 5631 0 21600174
1 5632 0 21604121
1 5633 0 21604234
1 5634 0 21606782
1 5635 0 21606908
1 5636 0 21608045
1 5637 0 21610972
1 5638 0 21611937
1 5639 0 21612455
1 5640 0 21615272
1 5641 0 21616129
1 5642 0 21629825
1 5643 0 21633132
1 5644 0 21636966
1 5645 0 21639040
1 5646 0 21640902
1 5647 0 21643602
1 5648 0 21646565
1 5649 0 21651728
1 5650 0 21654048
1 5651 0 21658904
1 5652 0 21664864
1 5653 0 21670055
1 5654 0 21674714
1 5655 0 21688817
1 5656 0 21691572
1 5657 0 21692080
1 5658 0 21695817
1 5659 0 21697337
1 5660 0 21700187
1 5661 0 21702023
1 5662 0 21702148
1 5663 0 21702189
1 5664 0 21702310
1 5665 0 21704328
1 5666 0 21707715
1 5667 0 21720970
1 5668 0 21722799
1 5669 0 21726280
1 5670 0 21729008
1 5671 0 21729199
1 5672 0 21732327
1 5673 0 21735336
1 5674 0 21736004
1 5675 0 21737413
1 5676 0 21742303
1 5677 0 21748200
1 5678 0 21750632
1 5679 0 21756898
1 5680 0 21764398
1 5681 0 21771719
1 5682 0 21773370
1 5683 0 21777954
1 5684 0 21778570
1 5685 0 21784094
1 5686 0 21786972
1 5687 0 21792141
1 5688 0 21792993
1 5689 0 21802635
1 5690 0 21804325
1 5691 0 21808104
1 5692 0 21810470
1 5693 0 21812134
1 5694 0 21813955
1 5695 0 21819647
1 5696 0 21821973
1 5697 0 21826969
1 5698 0 21830765
1 5699 0 21833839
1 5700 0 21835936
1 5701 0 21836374
1 5702 0 21838875
1 5703 0 21839055
1 5704 0 21840941
1 5705 0 21844056
1 5706 0 21846306
1 5707 0 21846683
1 5708 0 21850289
1 5709 0 21850927
1 5710 0 21853899
1 5711 0 21856369
1 5712 0 21859393
1 5713 0 21860651
1 5714 0 21863566
1 5715 0 21867905
1 5716 0 21876116
1 5717 0 21883065
1 5718 0 21885737
1 5719 0 21889664
1 5720 0 21891688
1 5721 0 21892596
1 5722 0 21894237
1 5723 0 21898295
1 5724 0 21902424
1 5725 0 21903764
1 5726 0 21904507
1 5727 0 21908406
1 5728 0 21910194
1 5729 0 21914324
1 5730 0 21917784
1 5731 0 21918328
1 5732 0 21921373
1 5733 0 21922115
1 5734 0 21922863
1 5735 0 21934763
1 5736 0 21938325
1 5737 0 21938735
1 5738 1 21944957
1 5739 1 21945601
1 5740 1 21946216
1 5741 1 21947634
1 5742 1 21950216
1 5743 1 21950738
1 5744 1 21952881
1 5745 1 21956180
1 5746 1 21959399
1 5747 1 21966591
1 5748 1 21967292
1 5749 1 21974382
1 5750 1 21977784
1 5751 1 21982554
1 5752 1 21985272
1 5753 1 21988260
1 5754 0 21995126
1 5755 0 21996248
1 5756 0 21999913
1 5757 0 22005574
1 5758 0 22006251
1 5759 0 22006548
1 5760 0 22008782
1 5761 0 22010465
1 5762 0 22011461
1 5763 0 22012793
1 5764 0 22015581
1 5765 0 22016018
1 5766 0 22029147
1 5767 0 22032215
1 5768 0 22037337
1 5769 0 22038869
1 5770 0 22050455
1 5771 0 22054561
1 5772 0 22056048
1 5773 0 22057043
1 5774 0 22063496
1 5775 0 22068554
1 5776 0 22077105
1 5777 0 22081703
1 5778 0 22082357
1 5779 1 22083301
1 5780 1 22087008
1 5781 1 22093480
1 5782 1 22097787
1 5783 1 22099224
1 5784 1 22103889
1 5785 1 22104386
1 5786 1 22109132
1 5787 1 22112078
1 5788 1 22112466
1 5789 1 22117236
1 5790 1 22117326
1 5791 1 22124512
1 5792 1 22124610
1 5793 1 22127121
1 5794 1 22130099
1 5795 0 22132932
1 5796 0 22135527
1 5797 0 22138820
1 5798 0 22142282
1 5799 0 22151269
1 5800 0 22151966
1 5801 0 22158569
1 5802 0 22161920
1 5803 0 22177576
1 5804 0 22184746
1 5805 0 22194506
1 5806 0 22200375
1 5807 0 22201409
1 5808 0 22202126
1 5809 0 22203993
1 5810 0 22205432
1 5811 0 22206757
1 5812 0 22207959
1 5813 0 22209388
1 5814 0 22210723
1 5815 0 22217610
1 5816 0 22217736
1 5817 0 22217822
1 5818 0 22218587
1 5819 0 22221600
1 5820 0 22225041
1 5821 0 22227884
1 5822 0 22228131
1 5823 0 22230928
1 5824 0 22236011
1 5825 0 22249458
1 5826 0 22251092
1 5827 0 22251943
1 5828 0 22257521
1 5829 0 22257777
1 5830 0 22257826
1 5831 0 22259622
1 5832 0 22262366
1 5833 0 22264473
1 5834 0 22264674
1 5835 0 22270095
1 5836 0 22271384
1 5837 0 22272085
1 5838 0 22276916
1 5839 0 22276952
1 5840 0 22277266
1 5841 0 22284782
1 5842 0 22287854
1 5843 0 22290433
1 5844 0 22291141
1 5845 0 22293014
1 5846 0 22296839
1 5847 0 22303921
1 5848 0 22304245
1 5849 0 22306575
1 5850 0 22308700
1 5851 0 22312959
1 5852 0 22318005
1 5853 0 22318076
1 5854 0 22321079
1 5855 1 22327744
1 5856 1 22329753
1 5857 1 22330803
1 5858 1 22333285
1 5859 1 22333538
1 5860 1 22339278
1 5861 1 22340106
1 5862 1 22351046
1 5863 1 22353045
1 5864 1 22354525
1 5865 1 22360512
1 5866 1 22360619
1 5867 1 22372751
1 5868 1 22376537
1 5869 1 22385721
1 5870 1 22386063
1 5871 1 22391974
1 5872 1 22392239
1 5873 1 22393727
1 5874 1 22393874
1 5875 1 22397890
1 5876 1 22403012
1 5877 1 22404297
1 5878 1 22406290
1 5879 1 22410395
1 5880 1 22415828
1 5881 1 22420989
1 5882 1 22425634
1 5883 1 22427326
1 5884 1 22430398
1 5885 1 22430880
1 5886 1 22434228
1 5887 1 22434296
1 5888 1 22437923
1 5889 1 22442622
1 5890 1 22443114
1 5891 1 22444240
1 5892 1 22444728
1 5893 1 22445860
1 5894 1 22447646
1 5895 1 22453226
1 5896 1 22453795
1 5897 1 22455007
1 5898 1 22456678
1 5899 1 22459924
1 5900 1 22461503
1 5901 1 22463854
1 5902 1 22467768
1 5903 1 22468716
1 5904 1 22471955
1 5905 1 22474856
1 5906 1 22475301
1 5907 1 22476388
1 5908 1 22476931
1 5909 1 22480672
1 5910 1 22482836
1 5911 1 22487624
1 5912 1 22488084
1 5913 1 22495097
1 5914 1 22495522
1 5915 1 22495884
1 5916 1 22497120
1 5917 1 22499237
1 5918 1 22500727
1 5919 1 22501091
1 5920 1 22501653
1 5921 1 22505841
1 5922 1 22508151
1 5923 1 22515104
1 5924 1 22516016
1 5925 1 22520861
1 5926 1 22523868
1 5927 1 22524122
1 5928 1 22525694
1 5929 1 22526273
1 5930 1 22529866
1 5931 1 22530809
1 5932 1 22532202
1 5933 1 22533409
1 5934 1 22534408
1 5935 1 22535946
1 5936 1 22536773
1 5937 1 22538181
1 5938 1 22543119
1 5939 1 22545012
1 5940 1 22546089
1 5941 1 22550981
1 5942 1 22551624
1 5943 1 22553554
1 5944 1 22554069
1 5945 1 22555518
1 5946 1 22555655
1 5947 1 22558130
1 5948 1 22558879
1 5949 1 22560860
1 5950 0 22565386
1 5951 0 22574786
1 5952 0 22580845
1 5953 0 22581580
1 5954 0 22586003
1 5955 0 22586226
1 5956 0 22591855
1 5957 0 22594169
1 5958 1 22602450
1 5959 1 22603221
1 5960 1 22603262
1 5961 1 22607731
1 5962 1 22614243
1 5963 1 22618403
1 5964 1 22620263
1 5965 1 22623877
1 5966 1 22624704
1 5967 1 22625859
1 5968 1 22630799
1 5969 1 22634314
1 5970 1 22638478
1 5971 1 22647190
1 5972 1 22647273
1 5973 1 22648726
1 5974 1 22650950
1 5975 1 22652446
1 5976 1 22656885
1 5977 1 22662306
1 5978 1 22671225
1 5979 1 22675557
1 5980 1 22681158
1 5981 1 22684872
1 5982 1 22687140
1 5983 1 22688209
1 5984 1 22690528
1 5985 1 22694020
1 5986 1 22703902
1 5987 1 22705471
1 5988 1 22709135
1 5989 1 22717464
1 5990 1 22722019
1 5991 1 22727317
1 5992 1 22731923
1 5993 1 22738019
1 5994 1 22744949
1 5995 1 22748038
1 5996 1 22754090
1 5997 1 22758687
1 5998 1 22765164
1 5999 1 22766034
1 6000 1 22766939
1 6001 0 22772371
1 6002 0 22774048
1 6003 0 22777772
1 6004 0 22778995
1 6005 0 22787184
1 6006 0 22789336
1 6007 0 22791277
1 6008 0 22795217
1 6009 0 22795778
1 6010 0 22796356
1 6011 0 22797804
1 6012 0 22798595
1 6013 0 22801464
1 6014 0 22803885
1 6015 0 22806783
1 6016 0 22809859
1 6017 0 22815925
1 6018 0 22816710
1 6019 0 22817236
1 6020 0 22823569
1 6021 0 22827848
1 6022 0 22828449
1 6023 0 22829359
1 6024 0 22832076
1 6025 0 22835760
1 6026 0 22841840
1 6027 0 22841969
1 6028 0 22849478
1 6029 0 22855626
1 6030 0 22856910
1 6031 0 22856942
1 6032 0 22861508
1 6033 0 22862530
1 6034 0 22862989
1 6035 0 22867946
1 6036 0 22868668
1 6037 0 22869810
1 6038 0 22873573
1 6039 0 22874877
1 6040 0 22879115
1 6041 0 22879639
1 6042 0 22879862
1 6043 0 22882025
1 6044 0 22882858
1 6045 0 22887565
1 6046 0 22889862
1 6047 0 22894263
1 6048 0 22896857
1 6049 0 22903407
1 6050 0 22907941
1 6051 0 22909860
1 6052 0 22909908
1 6053 0 22919239
1 6054 0 22922211
1 6055 0 22924487
1 6056 0 22930936
1 6057 0 22934143
1 6058 0 22935289
1 6059 0 22937758
1 6060 0 22940200
1 6061 1 22943861
1 6062 1 22947151
1 6063 1 22948862
1 6064 1 22951464
1 6065 1 22952919
1 6066 1 22960283
1 6067 1 22962505
1 6068 1 22962964
1 6069 1 22964152
1 6070 1 22964939
1 6071 1 22969763
1 6072 1 22971422
1 6073 1 22973610
1 6074 1 22977990
1 6075 1 22978674
1 6076 1 22982788
1 6077 1 22985017
1 6078 1 22985494
1 6079 1 22985683
1 6080 1 22987215
1 6081 1 22991954
1 6082 1 22994539
1 6083 1 22999262
1 6084 1 23004290
1 6085 1 23006352
1 6086 1 23009164
1 6087 1 23010372
1 6088 1 23013153
1 6089 1 23014615
1 6090 1 23015108
1 6091 1 23018342
1 6092 1 23019738
1 6093 1 23021175
1 6094 1 23021834
1 6095 1 23023151
1 6096 1 23025260
1 6097 1 23028132
1 6098 1 23035966
1 6099 1 23037620
1 6100 1 23038916
1 6101 1 23041253
1 6102 1 23046327
1 6103 1 23049980
1 6104 1 23050347
1 6105 1 23053131
1 6106 1 23056743
1 6107 1 23060756
1 6108 1 23061341
1 6109 1 23065415
1 6110 1 23071375
1 6111 1 23073314
1 6112 1 23074607
1 6113 1 23076185
1 6114 1 23078515
1 6115 1 23080711
1 6116 1 23083122
1 6117 1 23084189
1 6118 1 23085647
1 6119 1 23088989
1 6120 1 23096423
1 6121 1 23102349
1 6122 1 23112273
1 6123 1 23112845
1 6124 1 23114653
1 6125 1 23115980
1 6126 1 23116038
1 6127 1 23123186
1 6128 1 23123498
1 6129 1 23125529
1 6130 1 23126214
1 6131 1 23126393
1 6132 1 23127485
1 6133 1 23129410
1 6134 1 23129662
1 6135 1 23135413
1 6136 1 23135932
1 6137 1 23136261
1 6138 1 23140646
1 6139 1 23143197
1 6140 0 23147616
1 6141 0 23147634
1 6142 0 23148663
1 6143 0 23151997
1 6144 0 23152674
1 6145 0 23152771
1 6146 0 23155210
1 6147 0 23155248
1 6148 0 23160713
1 6149 0 23162889
1 6150 0 23163316
1 6151 0 23166456
1 6152 0 23168283
1 6153 0 23168776
1 6154 0 23169059
1 6155 0 23175737
1 6156 0 23175866
1 6157 0 23176396
1 6158 0 23176735
1 6159 0 23181860
1 6160 0 23185276
1 6161 0 23189719
1 6162 0 23192586
1 6163 0 23194487
1 6164 0 23196775
1 6165 1 23201078
1 6166 1 23203868
1 6167 1 23204559
1 6168 1 23205536
1 6169 1 23208124
1 6170 1 23210885
1 6171 1 23211185
1 6172 1 23215650
1 6173 1 23220144
1 6174 1 23226814
1 6175 1 23227725
1 6176 1 23229018
1 6177 1 23231830
1 6178 1 23232177
1 6179 1 23233111
1 6180 1 23236404
1 6181 1 23237246
1 6182 0 23245680
1 6183 1 23254296
1 6184 1 23259133
1 6185 1 23260833
1 6186 1 23262012
1 6187 1 23262230
1 6188 1 23265652
1 6189 1 23269094
1 6190 1 23270691
1 6191 1 23277235
1 6192 1 23284729
1 6193 1 23285786
1 6194 1 23286436
1 6195 1 23287072
1 6196 1 23293495
1 6197 1 23295177
1 6198 1 23296642
1 6199 1 23297784
1 6200 1 23299228
1 6201 1 23305518
1 6202 1 23305732
1 6203 1 23308609
1 6204 1 23313131
1 6205 1 23313593
1 6206 1 23314325
1 6207 1 23318005
1 6208 1 23321462
1 6209 1 23324962
1 6210 1 23326735
1 6211 1 23329869
1 6212 1 23333404
1 6213 1 23341396
1 6214 1 23347663
1 6215 1 23349165
1 6216 1 23351288
1 6217 1 23352723
1 6218 1 23355198
1 6219 1 23355546
1 6220 1 23359218
1 6221 1 23362851
1 6222 1 23368286
1 6223 1 23368578
1 6224 1 23368686
1 6225 1 23372406
1 6226 1 23372711
1 6227 1 23377301
1 6228 1 23384455
1 6229 1 23388771
1 6230 1 23390094
1 6231 1 23391912
1 6232 1 23393002
1 6233 1 23396307
1 6234 1 23396358
1 6235 1 23404464
1 6236 1 23406474
1 6237 1 23411794
1 6238 1 23411920
1 6239 1 23413299
1 6240 1 23417601
1 6241 1 23418262
1 6242 1 23420256
1 6243 1 23422683
1 6244 1 23424488
1 6245 1 23426853
1 6246 1 23428240
1 6247 1 23431694
1 6248 1 23436252
1 6249 1 23436838
1 6250 1 23437487
1 6251 1 23443650
1 6252 1 23444168
1 6253 1 23448414
1 6254 1 23453133
1 6255 1 23463791
1 6256 1 23472235
1 6257 1 23473527
1 6258 1 23477363
1 6259 1 23480709
1 6260 1 23481361
1 6261 1 23490453
1 6262 1 23495413
1 6263 1 23501019
1 6264 1 23502667
1 6265 1 23505816
1 6266 1 23513577
1 6267 1 23513875
1 6268 1 23516821
1 6269 0 23517243
1 6270 0 23519733
1 6271 0 23523742
1 6272 0 23527294
1 6273 0 23532733
1 6274 0 23542056
1 6275 0 23545235
1 6276 0 23550928
1 6277 0 23554441
1 6278 0 23560284
1 6279 0 23565267
1 6280 0 23567278
1 6281 0 23570380
1 6282 0 23572136
1 6283 0 23572916
1 6284 0 23577105
1 6285 0 23581639
1 6286 0 23585424
1 6287 0 23585744
1 6288 0 23593439
1 6289 0 23594563
1 6290 0 23600740
1 6291 0 23608893
1 6292 0 23610146
1 6293 0 23611192
1 6294 0 23614742
1 6295 0 23617782
1 6296 0 23622363
1 6297 0 23622651
1 6298 0 23627506
1 6299 0 23632126
1 6300 0 23634386
1 6301 0 23641416
1 6302 0 23648807
1 6303 0 23653629
1 6304 0 23657576
1 6305 0 23661813
1 6306 0 23667941
1 6307 0 23668115
1 6308 0 23669386
1 6309 0 23672136
1 6310 0 23674021
1 6311 0 23675637
1 6312 0 23676051
1 6313 0 23676623
1 6314 0 23679887
1 6315 0 23683607
1 6316 0 23686565
1 6317 0 23688018
1 6318 0 23689400
1 6319 0 23691238
1 6320 0 23692942
1 6321 0 23695043
1 6322 0 23695734
1 6323 0 23696735
1 6324 0 23697545
1 6325 0 23699456
1 6326 0 23702890
1 6327 0 23703734
1 6328 0 23706487
1 6329 0 23711108
1 6330 0 23719511
1 6331 0 23720341
1 6332 0 23725090
1 6333 0 23725884
1 6334 0 23729207
1 6335 0 23731708
1 6336 0 23733558
1 6337 0 23737602
1 6338 0 23740150
1 6339 0 23745017
1 6340 0 23745669
1 6341 0 23749923
1 6342 0 23750828
1 6343 0 23752679
1 6344 0 23754312
1 6345 0 23756968
1 6346 0 23757021
1 6347 0 23760064
1 6348 0 23761239
1 6349 0 23766700
1 6350 0 23770630
1 6351 0 23775077
1 6352 0 23776086
1 6353 0 23782224
1 6354 0 23782968
1 6355 0 23784390
1 6356 0 23784929
1 6357 0 23786534
1 6358 0 23788312
1 6359 0 23788812
1 6360 0 23796081
1 6361 0 23799908
1 6362 0 23805652
1 6363 0 23808923
1 6364 0 23814338
1 6365 0 23814498
1 6366 0 23817238
1 6367 0 23820746
1 6368 0 23825076
1 6369 0 23827174
1 6370 0 23829021
1 6371 0 23829096
1 6372 0 23830443
1 6373 0 23833219
1 6374 0 23835090
1 6375 0 23835282
1 6376 0 23837550
1 6377 0 23845124
1 6378 0 23845564
1 6379 0 23854995
1 6380 0 23855755
1 6381 0 23860807
1 6382 0 23866417
1 6383 0 23866604
1 6384 0 23867882
1 6385 0 23873167
1 6386 0 23873512
1 6387 0 23876012
1 6388 0 23878682
1 6389 0 23881770
1 6390 0 23883964
1 6391 0 23890095
1 6392 0 23890909
1 6393 0 23893750
1 6394 0 23897899
1 6395 0 23900521
1 6396 0 23905903
1 6397 0 23906636
1 6398 0 23909939
1 6399 0 23910213
1 6400 0 23911488
1 6401 0 23914706
1 6402 0 23915435
1 6403 0 23918146
1 6404 0 23921300
1 6405 0 23923057
1 6406 0 23926407
1 6407 0 23926727
1 6408 0 23930154
1 6409 0 23932489
1 6410 0 23935419
1 6411 0 23936297
1 6412 0 23937834
1 6413 0 23941195
1 6414 0 23946030
1 6415 0 23947296
1 6416 0 23951690
1 6417 0 23954516
1 6418 0 23955104
1 6419 0 23957241
1 6420 0 23960000
1 6421 0 23962005
1 6422 0 23968694
1 6423 0 23972953
1 6424 0 23977012
1 6425 0 23977162
1 6426 0 23984521
1 6427 0 23985795
1 6428 0 23987652
1 6429 0 23989927
1 6430 0 23994894
1 6431 0 23998439
1 6432 0 24000023
1 6433 0 24001831
1 6434 0 24002373
1 6435 0 24005310
1 6436 0 24008198
1 6437 0 24008750
1 6438 0 24010060
1 6439 0 24015138
1 6440 0 24015409
1 6441 0 24021703
1 6442 1 24028902
1 6443 1 24029632
1 6444 1 24032238
1 6445 1 24036268
1 6446 1 24037793
1 6447 1 24038477
1 6448 1 24042377
1 6449 1 24042449
1 6450 1 24042985
1 6451 1 24051828
1 6452 1 24056198
1 6453 1 24057387
1 6454 1 24062928
1 6455 1 24062940
1 6456 1 24064686
1 6457 1 24065725
1 6458 1 24066640
1 6459 0 24076047
1 6460 0 24077619
1 6461 0 24078783
1 6462 0 24081062
1 6463 0 24081962
1 6464 0 24083195
1 6465 0 24083375
1 6466 0 24086349
1 6467 0 24091694
1 6468 0 24091730
1 6469 0 24097493
1 6470 0 24102701
1 6471 0 24105276
1 6472 0 24105573
1 6473 0 24107576
1 6474 0 24111672
1 6475 0 24113104
1 6476 0 24117191
1 6477 0 24118101
1 6478 0 24118487
1 6479 0 24120412
1 6480 0 24122722
1 6481 0 24126437
1 6482 0 24131088
1 6483 0 24131636
1 6484 0 24136729
1 6485 0 24136796
1 6486 0 24140709
1 6487 0 24141309
1 6488 0 24142211
1 6489 0 24144525
1 6490 0 24148197
1 6491 0 24152715
1 6492 0 24154810
1 6493 0 24155872
1 6494 0 24158927
1 6495 0 24163356
1 6496 0 24165069
1 6497 0 24167310
1 6498 0 24167540
1 6499 0 24169750
1 6500 0 24170171
1 6501 0 24171601
1 6502 0 24175168
1 6503 0 24177710
1 6504 0 24178025
1 6505 0 24181899
1 6506 0 24185219
1 6507 0 24189719
1 6508 0 24191917
1 6509 0 24196194
1 6510 0 24198130
1 6511 0 24200431
1 6512 0 24204650
1 6513 0 24206819
1 6514 1 24209647
1 6515 1 24214596
1 6516 1 24219129
1 6517 1 24221626
1 6518 1 24228250
1 6519 1 24229601
1 6520 1 24232763
1 6521 1 24235155
1 6522 1 24235308
1 6523 1 24235434
1 6524 1 24239671
1 6525 1 24241568
1 6526 1 24243686
1 6527 1 24250921
1 6528 1 24257126
1 6529 1 24263064
1 6530 1 24265311
1 6531 1 24268167
1 6532 1 24272331
1 6533 1 24275597
1 6534 1 24279003
1 6535 0 24282731
1 6536 1 24288123
1 6537 1 24291450
1 6538 1 24292162
1 6539 1 24293999
1 6540 1 24295500
1 6541 1 24299512
1 6542 1 24308135
1 6543 1 24309555
1 6544 1 24314581
1 6545 1 24314783
1 6546 1 24317411
1 6547 1 24319584
1 6548 1 24322187
1 6549 1 24324545
1 6550 1 24324938
1 6551 1 24325887
1 6552 1 24329383
1 6553 1 24329420
1 6554 1 24331082
1 6555 1 24574204
1 6556 1 24580927
1 6557 1 24581012
1 6558 1 24586839
1 6559 1 24593112
1 6560 1 24593429
1 6561 1 24594516
1 6562 1 24595003
1 6563 1 24595758
1 6564 1 24596382
1 6565 1 24601270
1 6566 1 24609705
1 6567 1 24617184
1 6568 1 24617266
1 6569 1 24620110
1 6570 1 24621379
1 6571 1 24621848
1 6572 1 24622983
1 6573 1 24627908
1 6574 1 24629786
1 6575 1 24631616
1 6576 1 24632187
1 6577 1 24654148
1 6578 1 24684288
1 6579 1 24685058
1 6580 1 24687343
1 6581 1 24687903
1 6582 0 24693457
1 6583 0 24694795
1 6584 0 24695481
1 6585 0 24696048
1 6586 0 24697220
1 6587 0 24700065
1 6588 0 24703804
1 6589 1 24710843
1 6590 1 24711177
1 6591 1 24712018
1 6592 1 24712829
1 6593 1 24716177
1 6594 1 24719334
1 6595 1 24721277
1 6596 1 24721938
1 6597 1 24722991
1 6598 1 24726119
1 6599 1 24728970
1 6600 1 24732060
1 6601 0 24736040
1 6602 0 24742662
1 6603 0 24745069
1 6604 0 24748383
1 6605 0 24748397
1 6606 0 24748917
1 6607 0 24754578
1 6608 0 24755963
1 6609 1 24759949
1 6610 1 24763828
1 6611 1 24768743
1 6612 1 24771689
1 6613 1 24774110
1 6614 1 24778549
1 6615 1 24778582
1 6616 1 24779749
1 6617 1 24783047
1 6618 1 24783804
1 6619 1 24784803
1 6620 1 24785009
1 6621 1 24790263
1 6622 1 24792718
1 6623 1 24798528
1 6624 1 24799278
1 6625 1 24802780
1 6626 1 24803919
1 6627 1 24805336
1 6628 1 24807492
1 6629 1 24809237
1 6630 1 24820853
1 6631 1 24824521
1 6632 1 24832937
1 6633 0 24960666
1 6634 0 24961440
1 6635 0 24965112
1 6636 0 24968933
1 6637 0 24973874
1 6638 0 24976031
1 6639 0 24981402
1 6640 0 24982953
1 6641 0 24983041
1 6642 0 24984230
1 6643 0 24986131
1 6644 0 24994632
1 6645 0 25000111
1 6646 0 25003622
1 6647 0 25005283
1 6648 0 25009116
1 6649 0 25029462
1 6650 0 25030127
1 6651 0 25037255
1 6652 0 25038863
1 6653 0 25042385
1 6654 0 25044505
1 6655 0 25045844
1 6656 0 25046407
1 6657 0 25048701
1 6658 0 25051825
1 6659 0 25061931
1 6660 0 25063167
1 6661 0 25065477
1 6662 0 25068879
1 6663 0 25069245
1 6664 0 25069728
1 6665 0 25071725
1 6666 0 25078057
1 6667 0 25084833
1 6668 0 25084853
1 6669 0 25089333
1 6670 0 25089800
1 6671 0 25093159
1 6672 0 25095451
1 6673 0 25098458
1 6674 0 25103321
1 6675 0 25110368
1 6676 0 25110486
1 6677 0 25112043
1 6678 0 25114160
1 6679 0 25118381
1 6680 0 25122225
1 6681 0 25123948
1 6682 0 25126015
1 6683 0 25133521
1 6684 0 25139872
1 6685 0 25143751
1 6686 0 25147497
1 6687 0 25152443
1 6688 0 25154453
1 6689 0 25157642
1 6690 0 25158556
1 6691 0 25166570
1 6692 0 25170975
1 6693 0 25173543
1 6694 0 25173917
1 6695 0 25177058
1 6696 0 25183583
1 6697 0 25188315
1 6698 1 25191876
1 6699 1 25192186
1 6700 1 25194017
1 6701 1 25197449
1 6702 1 25197865
1 6703 1 25199070
1 6704 1 25200556
1 6705 1 25209570
1 6706 1 25213705
1 6707 1 25221514
1 6708 1 25225804
1 6709 1 25231637
1 6710 1 25238763
1 6711 1 25246813
1 6712 1 25252000
1 6713 1 25254355
1 6714 0 25258095
1 6715 0 25265049
1 6716 0 25265138
1 6717 0 25271370
1 6718 0 25271635
1 6719 0 25272455
1 6720 0 25274294
1 6721 0 25274807
1 6722 0 25277828
1 6723 0 25277999
1 6724 0 25280505
1 6725 0 25280795
1 6726 0 25280880
1 6727 0 25281230
1 6728 0 25283901
1 6729 0 25289623
1 6730 0 25290422
1 6731 0 25295300
1 6732 0 25296158
1 6733 0 25300325
1 6734 0 25302282
1 6735 0 25302396
1 6736 0 25302637
1 6737 0 25307406
1 6738 0 25315481
1 6739 0 25315883
1 6740 0 25318045
1 6741 0 25319201
1 6742 0 25319983
1 6743 0 25320521
1 6744 0 25322674
1 6745 0 25323049
1 6746 0 25325372
1 6747 0 25328045
1 6748 0 25330274
1 6749 0 25338143
1 6750 0 25343985
1 6751 0 25345352
1 6752 0 25347904
1 6753 0 25349620
1 6754 0 25350755
1 6755 0 25351289
1 6756 0 25356287
1 6757 0 25358000
1 6758 0 25362431
1 6759 0 25368885
1 6760 0 25372460
1 6761 0 25374664
1 6762 0 25377228
1 6763 0 25381925
1 6764 0 25385207
1 6765 0 25386120
1 6766 0 25390561
1 6767 0 25392612
1 6768 0 25398264
1 6769 0 25402021
1 6770 0 25407749
1 6771 0 25409566
1 6772 0 25410348
1 6773 0 25420170
1 6774 0 25431106
1 6775 0 25465554
1 6776 0 25466373
1 6777 0 25472636
1 6778 0 25563535
1 6779 0 25569220
1 6780 0 25576375
1 6781 0 25578915
1 6782 0 25579531
1 6783 0 25583165
1 6784 0 25583320
1 6785 0 25589512
1 6786 0 25590260
1 6787 0 25593260
1 6788 0 25597999
1 6789 0 25598572
1 6790 0 25600483
1 6791 0 25603404
1 6792 0 25603924
1 6793 0 25605605
1 6794 0 25606406
1 6795 0 25644467
1 6796 0 25645594
1 6797 0 25650756
1 6798 0 25652992
1 6799 0 25656046
1 6800 0 25658440
1 6801 0 25658553
1 6802 1 25669564
1 6803 1 25674628
1 6804 1 25679646
1 6805 1 25681869
1 6806 1 25682527
1 6807 1 25685375
1 6808 1 25686897
1 6809 1 25689317
1 6810 1 25697695
1 6811 1 25699641
1 6812 1 25701638
1 6813 1 25706514
1 6814 1 25706631
1 6815 1 25708898
1 6816 1 25709842
1 6817 0 25716147
1 6818 0 25724800
1 6819 0 25726349
1 6820 0 25730556
1 6821 0 25756486
1 6822 0 25760490
1 6823 0 25766068
1 6824 0 25767633
1 6825 0 25768376
1 6826 0 25768829
1 6827 0 25773331
1 6828 0 25773495
1 6829 0 25774749
1 6830 0 25777564
1 6831 1 25818408
1 6832 1 25823358
1 6833 1 25823780
1 6834 1 25825278
1 6835 1 25826633
1 6836 1 25828000
1 6837 1 25833584
1 6838 1 25834528
1 6839 1 25835706
1 6840 1 25839372
1 6841 1 25839537
1 6842 1 25841984
1 6843 1 25842394
1 6844 1 25861687
1 6845 1 25863423
1 6846 1 25869671
1 6847 1 25919965
1 6848 1 25922140
1 6849 1 25924643
1 6850 1 25928494
1 6851 1 25928563
1 6852 1 25928612
1 6853 1 25930406
1 6854 1 25934028
1 6855 1 25936507
1 6856 1 25944761
1 6857 1 25946394
1 6858 1 25953754
1 6859 1 25954506
1 6860 1 25958332
1 6861 1 25962934
1 6862 1 25964300
1 6863 1 25966354
1 6864 1 25969149
1 6865 1 25974310
1 6866 1 25979677
1 6867 1 25988033
1 6868 1 25994203
1 6869 1 26000554
1 6870 1 26002666
1 6871 1 26014761
1 6872 1 26016694
1 6873 1 26020800
1 6874 1 26023653
1 6875 1 26032091
1 6876 1 26034469
1 6877 1 26046615
1 6878 1 26053015
1 6879 1 26060170
1 6880 1 26060474
1 6881 1 26061295
1 6882 1 26063095
1 6883 1 26063525
1 6884 1 26071097
1 6885 1 26071642
1 6886 1 26074278
1 6887 1 26077212
1 6888 1 26084198
1 6889 1 26093190
1 6890 1 26113246
1 6891 1 26116275
1 6892 1 26123109
1 6893 1 26128529
1 6894 1 26133195
1 6895 1 26138325
1 6896 1 26138386
1 6897 1 26142743
1 6898 1 26147922
1 6899 1 26149584
1 6900 0 26157447
1 6901 0 26160617
1 6902 0 26161587
1 6903 0 26163355
1 6904 0 26166560
1 6905 0 26168114
1 6906 0 26173816
1 6907 0 26175348
1 6908 0 26185189
1 6909 0 26187286
1 6910 0 26191226
1 6911 0 26198183
1 6912 0 26201328
1 6913 0 26207990
1 6914 0 26209611
1 6915 0 26213443
1 6916 0 26220962
1 6917 0 26226661
1 6918 0 26227265
1 6919 0 26228050
1 6920 0 26232257
1 6921 0 26234103
1 6922 0 26237880
1 6923 0 26238426
1 6924 0 26245899
1 6925 0 26293411
1 6926 0 26297478
1 6927 0 26303416
1 6928 0 26304567
1 6929 0 26312414
1 6930 0 26313831
1 6931 0 26318078
1 6932 0 26324641
1 6933 0 26330629
1 6934 0 26331284
1 6935 0 26331437
1 6936 0 26335876
1 6937 0 26338748
1 6938 0 26340003
1 6939 0 26341140
1 6940 0 26342991
1 6941 0 26366302
1 6942 0 26377044
1 6943 0 26454743
1 6944 0 26456486
1 6945 0 26458707
1 6946 0 26459402
1 6947 0 26460205
1 6948 0 26460448
1 6949 0 26461757
1 6950 0 26466219
1 6951 0 26468014
1 6952 0 26469626
1 6953 0 26472546
1 6954 0 26477398
1 6955 0 26479899
1 6956 0 26483366
1 6957 0 26487745
1 6958 0 26491077
1 6959 0 26493578
1 6960 0 26494582
1 6961 0 26500988
1 6962 0 26501365
1 6963 0 26505975
1 6964 0 26512748
1 6965 0 26519139
1 6966 0 26519849
1 6967 0 26521584
1 6968 0 26523345
1 6969 0 26526839
1 6970 0 26528159
1 6971 0 26529960
1 6972 0 26531747
1 6973 0 26539463
1 6974 0 26541919
1 6975 0 26544482
1 6976 0 26547315
1 6977 0 26549282
1 6978 0 26552293
1 6979 0 26557061
1 6980 0 26557553
1 6981 0 26559896
1 6982 0 26565022
1 6983 0 26575080
1 6984 0 26575587
1 6985 0 26584148
1 6986 0 26588406
1 6987 0 26593591
1 6988 0 26596124
1 6989 0 26598966
1 6990 0 26604740
1 6991 0 26608643
1 6992 0 26609275
1 6993 0 26611941
1 6994 0 26614791
1 6995 0 26616260
1 6996 0 26621022
1 6997 0 26621852
1 6998 0 26623736
1 6999 0 26626367
1 7000 0 26628401
1 7001 0 26637070
1 7002 0 26646888
1 7003 0 26646985
1 7004 0 26650143
1 7005 0 26652683
1 7006 0 26656197
1 7007 0 26657163
1 7008 0 26664631
1 7009 0 26671942
1 7010 0 26672821
1 7011 0 26676878
1 7012 0 26679571
1 7013 0 26680355
1 7014 0 26681608
1 7015 0 26685996
1 7016 0 26687174
1 7017 0 26687496
1 7018 0 26694537
1 7019 0 26698444
1 7020 0 26702602
1 7021 0 26713838
1 7022 0 26714589
1 7023 0 26720073
1 7024 0 26727401
1 7025 0 26729766
1 7026 0 26730163
1 7027 0 26730324
1 7028 0 26732892
1 7029 0 26736753
1 7030 0 26738684
1 7031 0 26740673
1 7032 0 26743654
1 7033 0 26743691
1 7034 0 26744476
1 7035 0 26755115
1 7036 0 26757917
1 7037 0 26765156
1 7038 0 26769730
1 7039 0 26778457
1 7040 0 26780860
1 7041 0 26783981
1 7042 0 26788770
1 7043 0 26788972
1 7044 0 26790829
1 7045 0 26795519
1 7046 0 26799579
1 7047 0 26805762
1 7048 0 26808821
1 7049 0 26809049
1 7050 0 26813549
1 7051 0 26814960
1 7052 0 26821098
1 7053 0 26826963
1 7054 0 26828537
1 7055 0 26829660
1 7056 0 26831128
1 7057 0 26834695
1 7058 0 26838611
1 7059 0 26838763
1 7060 0 26842039
1 7061 0 26842723
1 7062 0 26850789
1 7063 0 26851205
1 7064 0 26854359
1 7065 0 26857105
1 7066 0 26858871
1 7067 0 26861349
1 7068 0 26863090
1 7069 0 26867232
1 7070 1 26868750
1 7071 1 26872252
1 7072 1 26875309
1 7073 1 26875769
1 7074 1 26877227
1 7075 1 26882807
1 7076 1 26884156
1 7077 1 26888455
1 7078 1 26890770
1 7079 1 26892569
1 7080 1 26895871
1 7081 1 26895945
1 7082 1 26898040
1 7083 1 26898479
1 7084 1 26903258
1 7085 1 26906078
1 7086 1 26906879
1 7087 1 26909650
1 7088 1 26909806
1 7089 1 26914066
1 7090 1 26914798
1 7091 1 26919679
1 7092 1 26929126
1 7093 1 26940543
1 7094 1 26946751
1 7095 1 26959185
1 7096 1 26968106
1 7097 1 26973351
1 7098 1 26975065
1 7099 1 26980528
1 7100 1 26982845
1 7101 1 26986049
1 7102 1 26986536
1 7103 1 26990898
1 7104 1 26993972
1 7105 1 26995010
1 7106 1 27003451
1 7107 1 27004301
1 7108 1 27006304
1 7109 1 27008464
1 7110 1 27014005
1 7111 1 27014300
1 7112 1 27017974
1 7113 1 27026192
1 7114 1 27034841
1 7115 1 27035510
1 7116 1 27042262
1 7117 1 27044772
1 7118 1 27048890
1 7119 1 27050243
1 7120 1 27055130
1 7121 1 27056399
1 7122 1 27057016
1 7123 1 27057179
1 7124 1 27061099
1 7125 1 27064753
1 7126 1 27067354
1 7127 1 27069068
1 7128 1 27078328
1 7129 1 27081595
1 7130 1 27084130
1 7131 1 27096197
1 7132 1 27098026
1 7133 1 27098222
1 7134 1 27100122
1 7135 1 27104671
1 7136 1 27107053
1 7137 1 27109017
1 7138 1 27115548
1 7139 1 27115934
1 7140 1 27119050
1 7141 1 27120792
1 7142 1 27122174
1 7143 1 27123955
1 7144 1 27126061
1 7145 1 27130978
1 7146 1 27131548
1 7147 1 27132999
1 7148 1 27135328
1 7149 1 27135710
1 7150 1 27140976
1 7151 1 27142310
1 7152 1 27142388
1 7153 1 27149966
1 7154 1 27155234
1 7155 1 27157235
1 7156 1 27158442
1 7157 1 27160685
1 7158 1 27161389
1 7159 1 27163443
1 7160 0 27165732
1 7161 0 27173808
1 7162 0 27177546
1 7163 0 27181369
1 7164 0 27182818
1 7165 0 27183874
1 7166 0 27185141
1 7167 0 27185732
1 7168 1 27193348
1 7169 1 27193568
1 7170 1 27196810
1 7171 1 27201621
1 7172 1 27203090
1 7173 1 27203147
1 7174 1 27206315
1 7175 1 27209813
1 7176 1 27210376
1 7177 1 27212301
1 7178 1 27218306
1 7179 1 27218506
1 7180 1 27218685
1 7181 1 27219466
1 7182 1 27222143
1 7183 1 27222489
1 7184 1 27228580
1 7185 1 27231112
1 7186 1 27235363
1 7187 1 27239795
1 7188 1 27249001
1 7189 1 27249721
1 7190 1 27253770
1 7191 1 27256694
1 7192 1 27261015
1 7193 1 27261106
1 7194 1 27261958
1 7195 1 27266069
1 7196 1 27270095
1 7197 1 27270304
1 7198 1 27270559
1 7199 1 27270998
1 7200 1 27273809
1 7201 1 27274369
1 7202 1 27275345
1 7203 1 27278789
1 7204 1 27283879
1 7205 1 27287532
1 7206 1 27290343
1 7207 1 27291085
1 7208 1 27291672
1 7209 1 27292694
1 7210 1 27295467
1 7211 1 27297029
1 7212 1 27298834
1 7213 1 27299378
1 7214 1 27300759
1 7215 1 27300923
1 7216 1 27301418
1 7217 1 27309123
1 7218 1 27311330
1 7219 1 27311993
1 7220 1 27319303
1 7221 1 27321043
1 7222 1 27322735
1 7223 1 27324639
1 7224 1 27327909
1 7225 1 27334258
1 7226 1 27334658
1 7227 1 27336766
1 7228 1 27337927
1 7229 1 27342735
1 7230 1 27347512
1 7231 1 27351520
1 7232 1 27356078
1 7233 1 27356101
1 7234 1 27356936
1 7235 1 27359819
1 7236 1 27361586
1 7237 1 27364296
1 7238 1 27367063
1 7239 1 27367407
1 7240 1 27370786
1 7241 1 27375151
1 7242 1 27382023
1 7243 1 27387966
1 7244 1 27391601
1 7245 1 27396582
1 7246 1 27400495
1 7247 1 27404742
1 7248 1 27413845
1 7249 1 27413986
1 7250 1 27418793
1 7251 1 27419128
1 7252 1 27421827
1 7253 1 27422405
1 7254 1 27424763
1 7255 1 27428650
1 7256 1 27432579
1 7257 1 27432590
1 7258 1 27433431
1 7259 1 27435199
1 7260 1 27436116
1 7261 1 27442779
1 7262 1 27442916
1 7263 1 27443199
1 7264 1 27446773
1 7265 1 27451986
1 7266 1 27462320
1 7267 1 27468411
1 7268 1 27470303
1 7269 1 27477073
1 7270 1 27478440
1 7271 1 27486809
1 7272 1 27493634
1 7273 1 27502628
1 7274 1 27506141
1 7275 1 27506907
1 7276 1 27510709
1 7277 1 27516791
1 7278 1 27522038
1 7279 1 27522724
1 7280 1 27528017
1 7281 1 27532114
1 7282 1 27533285
1 7283 1 27537926
1 7284 1 27542703
1 7285 1 27543754
1 7286 1 27547778
1 7287 1 27553380
1 7288 1 27556436
1 7289 1 27558776
1 7290 1 27560803
1 7291 1 27566784
1 7292 1 27567674
1 7293 1 27568383
1 7294 1 27569323
1 7295 1 27573872
1 7296 1 27582528
1 7297 1 27590101
1 7298 1 27596632
1 7299 1 27597417
1 7300 1 27600449
1 7301 1 27601112
1 7302 1 27606349
1 7303 1 27608901
1 7304 1 27609155
1 7305 1 27610053
1 7306 1 27610979
1 7307 1 27613946
1 7308 1 27614326
1 7309 1 27619760
1 7310 1 27624314
1 7311 1 27628659
1 7312 1 27637573
1 7313 1 27638529
1 7314 0 27644234
1 7315 0 27644809
1 7316 0 27650266
1 7317 0 27653740
1 7318 0 27654170
1 7319 0 27657482
1 7320 0 27664073
1 7321 0 27669341
1 7322 0 27678790
1 7323 0 27683988
1 7324 0 27690362
1 7325 0 27691075
1 7326 0 27694566
1 7327 0 27695873
1 7328 0 27696976
1 7329 0 27699004
1 7330 0 27699076
1 7331 0 27699088
1 7332 0 27700420
1 7333 0 27700949
1 7334 0 27701242
1 7335 0 27704759
1 7336 0 27705061
1 7337 0 27721919
1 7338 0 27722774
1 7339 0 27724792
1 7340 0 27725178
1 7341 0 27728105
1 7342 0 27740872
1 7343 0 27747844
1 7344 0 27752022
1 7345 0 27754923
1 7346 0 27754940
1 7347 0 27755097
1 7348 0 27756878
1 7349 0 27760717
1 7350 0 27764372
1 7351 0 27765375
1 7352 0 27768333
1 7353 0 27775917
1 7354 0 27778170
1 7355 0 27782550
1 7356 0 27786775
1 7357 0 27805905
1 7358 0 27808917
1 7359 0 27810008
1 7360 0 27818084
1 7361 0 27823286
1 7362 0 27825911
1 7363 0 27829337
1 7364 0 27831790
1 7365 0 27832635
1 7366 0 27834190
1 7367 0 27837903
1 7368 0 27838840
1 7369 0 27839703
1 7370 0 27842883
1 7371 0 27846017
1 7372 0 27848539
1 7373 0 27866323
1 7374 0 27956911
1 7375 0 28047032
1 7376 0 28050346
1 7377 0 28116183
1 7378 0 28125820
1 7379 0 28128662
1 7380 0 28129173
1 7381 0 28129764
1 7382 0 28130652
1 7383 0 28135606
1 7384 0 28143282
1 7385 0 28147033
1 7386 0 28149969
1 7387 0 28152532
1 7388 0 28155848
1 7389 0 28156916
1 7390 0 28158266
1 7391 0 28158737
1 7392 0 28166835
1 7393 0 28175593
1 7394 0 28178102
1 7395 0 28180232
1 7396 0 28181838
1 7397 0 28187224
1 7398 0 28191420
1 7399 0 28193783
1 7400 0 28196105
1 7401 0 28198763
1 7402 0 28199001
1 7403 0 28203899
1 7404 0 28205820
1 7405 0 28207973
1 7406 0 28209627
1 7407 0 28210387
1 7408 0 28219327
1 7409 0 28222507
1 7410 0 28224972
1 7411 0 28225635
1 7412 0 28227845
1 7413 0 28230730
1 7414 0 28231181
1 7415 0 28232560
1 7416 0 28233195
1 7417 0 28237388
1 7418 0 28242444
1 7419 0 28244937
1 7420 0 28245498
1 7421 0 28250260
1 7422 0 28253787
1 7423 0 28256593
1 7424 0 28263083
1 7425 0 28264525
1 7426 0 28264806
1 7427 0 28271291
1 7428 0 28272940
1 7429 0 28273457
1 7430 0 28277019
1 7431 0 28280112
1 7432 0 28283254
1 7433 0 28284893
1 7434 0 28287307
1 7435 0 28289260
1 7436 0 28292756
1 7437 0 28293519
1 7438 0 28302061
1 7439 0 28302669
1 7440 0 28305861
1 7441 0 28308042
1 7442 0 28308158
1 7443 0 28311006
1 7444 0 28313051
1 7445 0 28315277
1 7446 0 28325317
1 7447 0 28331831
1 7448 0 28335254
1 7449 0 28352669
1 7450 0 28358569
1 7451 0 28360370
1 7452 0 28361710
1 7453 0 28366824
1 7454 0 28367862
1 7455 0 28375417
1 7456 0 28380448
1 7457 0 28381235
1 7458 0 28384398
1 7459 0 28390718
1 7460 0 28405882
1 7461 0 28407044
1 7462 0 28407219
1 7463 0 28410932
1 7464 0 28418067
1 7465 0 28418504
1 7466 0 28422766
1 7467 0 28425497
1 7468 0 28429204
1 7469 0 28430097
1 7470 1 28435980
1 7471 1 28436450
1 7472 1 28439733
1 7473 1 28440773
1 7474 1 28444885
1 7475 1 28445364
1 7476 1 28448657
1 7477 1 28449556
1 7478 1 28455995
1 7479 1 28457521
1 7480 1 28459007
1 7481 1 28461615
1 7482 1 28465460
1 7483 1 28468746
1 7484 1 28469152
1 7485 0 28475393
1 7486 0 28475956
1 7487 0 28480916
1 7488 0 28484645
1 7489 0 28486204
1 7490 1 28490283
1 7491 1 28491047
1 7492 1 28493049
1 7493 1 28498347
1 7494 1 28500140
1 7495 1 28500764
1 7496 1 28501885
1 7497 1 28509492
1 7498 1 28509904
1 7499 1 28511214
1 7500 1 28513396
1 7501 1 28517315
1 7502 1 28520586
1 7503 1 28522361
1 7504 1 28523837
1 7505 1 28524824
1 7506 1 28525328
1 7507 1 28532208
1 7508 1 28536353
1 7509 1 28538972
1 7510 1 28559229
1 7511 1 28560948
1 7512 1 28564289
1 7513 1 28564468
1 7514 1 28568369
1 7515 1 28569687
1 7516 1 28574593
1 7517 1 28574717
1 7518 1 28576250
1 7519 1 28580813
1 7520 1 28580981
1 7521 1 28582741
1 7522 1 28587149
1 7523 1 28591605
1 7524 1 28592363
1 7525 1 28596662
1 7526 1 28600458
1 7527 1 28605198
1 7528 1 28607978
1 7529 1 28612890
1 7530 1 28615289
1 7531 1 28618934
1 7532 1 28622312
1 7533 1 28622408
1 7534 1 28628073
1 7535 1 28628605
1 7536 0 28633284
1 7537 0 28637935
1 7538 0 28641833
1 7539 0 28644252
1 7540 0 28646308
1 7541 0 28646837
1 7542 0 28647360
1 7543 0 28651863
1 7544 0 28653686
1 7545 0 28657401
1 7546 0 28657464
1 7547 0 28662913
1 7548 0 28670313
1 7549 0 28671706
1 7550 0 28673792
1 7551 0 28677278
1 7552 0 28679083
1 7553 0 28679914
1 7554 0 28682942
1 7555 0 28686975
1 7556 0 28696562
1 7557 0 28699355
1 7558 0 28704473
1 7559 0 28709681
1 7560 0 28711284
1 7561 0 28714714
1 7562 0 28718512
1 7563 0 28719155
1 7564 0 28722167
1 7565 0 28726854
1 7566 0 28731390
1 7567 0 28733529
1 7568 0 28736296
1 7569 0 28739126
1 7570 1 28747493
1 7571 1 28752141
1 7572 1 28756358
1 7573 1 28756523
1 7574 1 28757997
1 7575 1 28761460
1 7576 1 28765806
1 7577 1 28772126
1 7578 1 28774606
1 7579 1 28777930
1 7580 1 28783698
1 7581 1 28787059
1 7582 1 28789687
1 7583 1 28794385
1 7584 1 28801805
1 7585 1 28803682
1 7586 1 28808762
1 7587 1 28812889
1 7588 1 28817016
1 7589 1 28826324
1 7590 1 28829560
1 7591 1 28833544
1 7592 1 28843226
1 7593 1 28846877
1 7594 1 28850275
1 7595 1 28853025
1 7596 1 28855756
1 7597 1 28861105
1 7598 1 28868297
1 7599 1 28871648
1 7600 1 28878309
1 7601 1 28881103
1 7602 1 28883233
1 7603 1 28884053
1 7604 1 28887168
1 7605 1 28889568
1 7606 1 28889677
1 7607 1 28894001
1 7608 1 28902220
1 7609 0 28904994
1 7610 0 28905872
1 7611 0 28907817
1 7612 0 28910275
1 7613 0 28914344
1 7614 0 28918875
1 7615 0 28919725
1 7616 0 28923688
1 7617 0 28926606
1 7618 0 28927722
1 7619 0 28932228
1 7620 0 28933089
1 7621 0 28935308
1 7622 0 28937802
1 7623 0 28941957
1 7624 0 28944784
1 7625 0 28948215
1 7626 1 28952794
1 7627 1 28961982
1 7628 1 28964556
1 7629 1 28966419
1 7630 1 28968450
1 7631 1 28970634
1 7632 1 28975935
1 7633 1 28983451
1 7634 1 28986046
1 7635 1 28986757
1 7636 1 28988798
1 7637 1 28993086
1 7638 1 29001803
1 7639 1 29008263
1 7640 1 29015132
1 7641 1 29015432
1 7642 1 29019289
1 7643 1 29022425
1 7644 1 29024901
1 7645 1 29028578
1 7646 1 29035545
1 7647 1 29044047
1 7648 1 29049252
1 7649 1 29051928
1 7650 1 29057234
1 7651 1 29058951
1 7652 1 29060062
1 7653 1 29061016
1 7654 1 29061796
1 7655 1 29063207
1 7656 1 29064936
1 7657 1 29069167
1 7658 1 29071664
1 7659 1 29072875
1 7660 1 29074002
1 7661 1 29076319
1 7662 1 29079698
1 7663 1 29082664
1 7664 1 29082869
1 7665 1 29090350
1 7666 1 29092524
1 7667 1 29094053
1 7668 1 29096034
1 7669 1 29103004
1 7670 1 29103652
1 7671 1 29104944
1 7672 1 29109219
1 7673 1 29114064
1 7674 1 29114617
1 7675 1 29120297
1 7676 1 29122421
1 7677 1 29122657
1 7678 1 29127214
1 7679 1 29128007
1 7680 1 29129622
1 7681 1 29135584
1 7682 1 29137950
1 7683 1 29144337
1 7684 1 29149698
1 7685 1 29150175
1 7686 1 29156543
1 7687 1 29158365
1 7688 1 29159576
1 7689 1 29163393
1 7690 1 29170314
1 7691 1 29173053
1 7692 1 29176641
1 7693 1 29180079
1 7694 1 29184557
1 7695 1 29186674
1 7696 1 29191266
1 7697 0 29223926
1 7698 0 29228429
1 7699 0 29234775
1 7700 0 29237041
1 7701 0 29241557
1 7702 0 29246585
1 7703 0 29250641
1 7704 0 29252076
1 7705 0 29255707
1 7706 0 29261194
1 7707 0 29262607
1 7708 0 29264655
1 7709 0 29268085
1 7710 0 29268618
1 7711 0 29339497
1 7712 0 29344027
1 7713 0 29345989
1 7714 0 29350966
1 7715 0 29351246
1 7716 0 29352750
1 7717 0 29354197
1 7718 0 29358043
1 7719 0 29361408
1 7720 0 29361974
1 7721 0 29370235
1 7722 0 29374668
1 7723 0 29383183
1 7724 0 29388036
1 7725 0 29392735
1 7726 0 29395648
1 7727 0 29398361
1 7728 0 29425099
1 7729 0 29427312
1 7730 0 29429245
1 7731 0 29429576
1 7732 0 29431941
1 7733 0 29432211
1 7734 0 29435521
1 7735 0 29442507
1 7736 0 29447120
1 7737 0 29450177
1 7738 1 29492065
1 7739 1 29506834
1 7740 1 29508624
1 7741 1 29509160
1 7742 1 29509411
1 7743 1 29511180
1 7744 1 29518656
1 7745 1 29522989
1 7746 1 29523075
1 7747 1 29527123
1 7748 1 29532991
1 7749 1 29533998
1 7750 1 29535306
1 7751 1 29536354
1 7752 1 29539667
1 7753 1 29552107
1 7754 0 29552991
1 7755 0 29555667
1 7756 0 29563718
1 7757 0 29596165
1 7758 0 29598832
1 7759 0 29601579
1 7760 0 29609554
1 7761 0 29611333
1 7762 0 29614326
1 7763 0 29614503
1 7764 0 29623320
1 7765 0 29625344
1 7766 0 29634719
1 7767 0 29636627
1 7768 0 29639302
1 7769 0 29641930
1 7770 0 29643604
1 7771 0 29644034
1 7772 0 29645453
1 7773 0 29660997
1 7774 0 29661414
1 7775 0 29664048
1 7776 0 29665424
1 7777 0 29666099
1 7778 0 29670778
1 7779 0 29670811
1 7780 0 29670886
1 7781 0 29684727
1 7782 0 29684848
1 7783 0 29691284
1 7784 0 29694864
1 7785 0 29703595
1 7786 0 29704466
1 7787 0 29704645
1 7788 0 29707527
1 7789 0 29712030
1 7790 0 29726044
1 7791 0 29726094
1 7792 0 29728019
1 7793 0 29730406
1 7794 0 29735321
1 7795 0 29737951
1 7796 0 29742564
1 7797 0 29752098
1 7798 0 29755402
1 7799 0 29758976
1 7800 0 29768236
1 7801 0 29771695
1 7802 0 29776389
1 7803 0 29778578
1 7804 0 29784209
1 7805 0 29789335
1 7806 0 29792680
1 7807 0 29793465
1 7808 0 29794156
1 7809 0 29802641
1 7810 0 29803693
1 7811 0 29807798
1 7812 0 29809155
1 7813 0 29809923
1 7814 0 29816089
1 7815 0 29830148
1 7816 0 29920973
1 7817 0 29923682
1 7818 0 29931958
1 7819 0 29933190
1 7820 0 29937112
1 7821 0 29937308
1 7822 0 29939151
1 7823 0 29940341
1 7824 0 29942431
1 7825 0 29944920
1 7826 0 29945410
1 7827 0 29946187
1 7828 0 29950614
1 7829 0 29951661
1 7830 0 29957412
1 7831 0 29961222
1 7832 0 29961542
1 7833 0 29964035
1 7834 0 29970159
1 7835 0 29977750
1 7836 0 29987402
1 7837 0 29991437
1 7838 0 29996185
1 7839 0 29998723
1 7840 0 30002751
1 7841 0 30006497
1 7842 0 30006972
1 7843 0 30011129
1 7844 0 30013732
1 7845 0 30017759
1 7846 1 30022696
1 7847 1 30023380
1 7848 1 30024072
1 7849 1 30031321
1 7850 1 30031640
1 7851 1 30036868
1 7852 1 30037334
1 7853 1 30041354
1 7854 1 30046082
1 7855 1 30051265
1 7856 1 30057073
1 7857 1 30059769
1 7858 1 30061875
1 7859 1 30064618
1 7860 1 30066897
1 7861 1 30067931
1 7862 1 30069849
1 7863 1 30074609
1 7864 1 30075378
1 7865 1 30079848
1 7866 1 30083012
1 7867 1 30093667
1 7868 1 30098229
1 7869 1 30100913
1 7870 1 30105939
1 7871 1 30110489
1 7872 1 30114332
1 7873 1 30115393
1 7874 1 30122721
1 7875 1 30123889
1 7876 1 30127261
1 7877 1 30127593
1 7878 1 30128379
1 7879 1 30130516
1 7880 1 30137420
1 7881 1 30145909
1 7882 1 30150450
1 7883 1 30152817
1 7884 1 30155451
1 7885 1 30156149
1 7886 1 30157791
1 7887 1 30159118
1 7888 1 30160011
1 7889 1 30162154
1 7890 1 30167530
1 7891 1 30168366
1 7892 1 30170690
1 7893 1 30173292
1 7894 1 30174635
1 7895 1 30177029
1 7896 1 30178621
1 7897 1 30179885
1 7898 1 30181091
1 7899 1 30184430
1 7900 1 30188185
1 7901 1 30189869
1 7902 1 30195255
1 7903 1 30197748
1 7904 1 30199602
1 7905 0 30223450
1 7906 0 30227938
1 7907 0 30231011
1 7908 0 30237939
1 7909 0 30238097
1 7910 0 30242079
1 7911 0 30245298
1 7912 1 30254688
1 7913 1 30256020
1 7914 1 30260689
1 7915 1 30263017
1 7916 1 30267246
1 7917 1 30267616
1 7918 1 30271821
1 7919 1 30275474
1 7920 1 30275956
1 7921 1 30279570
1 7922 1 30281924
1 7923 1 30283818
1 7924 1 30292352
1 7925 1 30293509
1 7926 1 30297606
1 7927 1 30298148
1 7928 1 30314448
1 7929 1 30323140
1 7930 1 30323210
1 7931 1 30325138
1 7932 1 30328350
1 7933 1 30329823
1 7934 1 30334856
1 7935 1 30340139
1 7936 1 30345428
1 7937 1 30348958
1 7938 1 30352897
1 7939 1 30353258
1 7940 1 30354567
1 7941 1 30361743
1 7942 1 30362710
1 7943 1 30367334
1 7944 0 30375217
1 7945 0 30376133
1 7946 0 30380330
1 7947 0 30387194
1 7948 0 30388567
1 7949 0 30394294
1 7950 0 30395484
1 7951 0 30396023
1 7952 0 30398744
1 7953 0 30400482
1 7954 0 30403127
1 7955 0 30407403
1 7956 0 30409629
1 7957 0 30414539
1 7958 0 30414583
1 7959 0 30414662
1 7960 0 30415299
1 7961 0 30415720
1 7962 0 30416720
1 7963 0 30418595
1 7964 0 30421202
1 7965 0 30429631
1 7966 0 30430417
1 7967 0 30440464
1 7968 0 30442913
1 7969 0 30446261
1 7970 0 30446423
1 7971 0 30448388
1 7972 0 30452328
1 7973 0 30456274
1 7974 0 30461514
1 7975 0 30462545
1 7976 0 30463795
1 7977 0 30464283
1 7978 0 30470521
1 7979 0 30477598
1 7980 0 30480382
1 7981 0 30484415
1 7982 0 30488324
1 7983 0 30490430
1 7984 0 30493579
1 7985 0 30496382
1 7986 0 30498024
1 7987 0 30498446
1 7988 1 30514465
1 7989 1 30516360
1 7990 1 30520995
1 7991 1 30521906
1 7992 1 30529083
1 7993 1 30533072
1 7994 1 30537930
1 7995 1 30540284
1 7996 1 30542193
1 7997 1 30542520
1 7998 1 30544308
1 7999 1 30546657
1 8000 1 30551305
1 8001 1 30551391
1 8002 1 30555671
1 8003 1 30559330
1 8004 1 30568913
1 8005 1 30568971
1 8006 1 30573954
1 8007 0 30576612
1 8008 0 30578060
1 8009 0 30585143
1 8010 0 30586223
1 8011 0 30590791
1 8012 0 30591433
1 8013 0 30592425
1 8014 0 30597488
1 8015 0 30598450
1 8016 0 30599542
1 8017 0 30606024
1 8018 0 30607850
1 8019 0 30613968
1 8020 0 30617896
1 8021 0 30619112
1 8022 0 30620672
1 8023 0 30627489
1 8024 0 30633099
1 8025 0 30639700
1 8026 0 30640981
1 8027 0 30641707
1 8028 0 30645412
1 8029 0 30646969
1 8030 0 30649616
1 8031 0 30652610
1 8032 1 30660200
1 8033 1 30661518
1 8034 1 30665921
1 8035 1 30668026
1 8036 1 30668904
1 8037 1 30677285
1 8038 1 30712069
1 8039 1 30718230
1 8040 1 30719629
1 8041 1 30722370
1 8042 1 30725346
1 8043 1 30726615
1 8044 1 30733963
1 8045 1 30738927
1 8046 1 30743759
1 8047 1 30744627
1 8048 1 30746351
1 8049 1 30753897
1 8050 1 30755440
1 8051 1 30760532
1 8052 1 30763525
1 8053 0 30764483
1 8054 0 30764764
1 8055 0 30774648
1 8056 0 30778886
1 8057 0 30781656
1 8058 0 30783696
1 8059 0 30785926
1 8060 0 30790468
1 8061 0 30797362
1 8062 0 30799089
1 8063 0 30801670
1 8064 0 30802019
1 8065 0 30802788
1 8066 0 30807118
1 8067 0 30811329
1 8068 0 30814414
1 8069 0 30816302
1 8070 0 30823778
1 8071 0 30825388
1 8072 0 30880223
1 8073 0 30885344
1 8074 0 30893884
1 8075 0 30897194
1 8076 0 30898563
1 8077 0 30900371
1 8078 0 30908506
1 8079 0 30992468
1 8080 0 30993451
1 8081 0 30996926
1 8082 0 31002948
1 8083 0 31007516
1 8084 0 31008242
1 8085 0 31011623
1 8086 0 31016531
1 8087 0 31018514
1 8088 0 31019014
1 8089 0 31022702
1 8090 0 31026535
1 8091 0 31030137
1 8092 0 31039300
1 8093 0 31042185
1 8094 0 31049778
1 8095 0 31056628
1 8096 0 31062557
1 8097 0 31063526
1 8098 0 31063816
1 8099 0 31066056
1 8100 0 31068674
1 8101 0 31070605
1 8102 0 31075845
1 8103 0 31081748
1 8104 0 31082192
1 8105 0 31088674
1 8106 0 31093265
1 8107 0 31094088
1 8108 0 31110170
1 8109 0 31112515
1 8110 0 31136929
1 8111 0 31143319
1 8112 0 31146260
1 8113 0 31152273
1 8114 0 31154362
1 8115 0 31154465
1 8116 0 31157286
1 8117 0 31157479
1 8118 0 31158560
1 8119 0 31164060
1 8120 0 31169793
1 8121 0 31171672
1 8122 0 31173246
1 8123 0 31184614
1 8124 0 31191454
1 8125 0 31200647
1 8126 0 31203205
1 8127 0 31204493
1 8128 0 31211175
1 8129 0 31217457
1 8130 0 31222298
1 8131 0 31227052
1 8132 0 31231685
1 8133 0 31237093
1 8134 0 31238939
1 8135 0 31243963
1 8136 0 31248690
1 8137 0 31253771
1 8138 0 31255348
1 8139 0 31257378
1 8140 0 31262738
1 8141 0 31270104
1 8142 0 31277595
1 8143 0 31286365
1 8144 0 31289645
1 8145 0 31294115
1 8146 0 31325686
1 8147 0 31329349
1 8148 0 31331077
1 8149 0 31339909
1 8150 0 31340799
1 8151 0 31342780
1 8152 0 31343466
1 8153 0 31352018
1 8154 0 31352055
1 8155 0 31355013
1 8156 0 31357123
1 8157 0 31361705
1 8158 0 31367846
1 8159 0 31368965
1 8160 0 31371320
1 8161 0 31375580
1 8162 0 31377732
1 8163 0 31378308
1 8164 0 31384321
1 8165 0 31394687
1 8166 0 31396557
1 8167 0 31400965
1 8168 0 31403505
1 8169 0 31403718
1 8170 0 31417053
1 8171 0 31421384
1 8172 0 31425156
1 8173 0 31428418
1 8174 0 31431512
1 8175 0 31431934
1 8176 0 31436087
1 8177 0 31439736
1 8178 0 31442749
1 8179 0 31450104
1 8180 0 31454039
1 8181 0 31530913
1 8182 0 31540265
1 8183 0 31545512
1 8184 0 31547260
1 8185 0 31551114
1 8186 0 31554907
1 8187 0 31557980
1 8188 0 31570579
1 8189 0 31581953
1 8190 0 31587940
1 8191 0 31593502
1 8192 0 31596194
1 8193 0 31603189
1 8194 0 31603963
1 8195 0 31608566
1 8196 0 31612254
1 8197 0 31615148
1 8198 0 31615874
1 8199 0 31618898
1 8200 0 31619189
1 8201 0 31625590
1 8202 0 31628155
1 8203 0 31628286
1 8204 0 31628675
1 8205 0 31633672
1 8206 0 31637651
1 8207 1 31643174
1 8208 1 31648649
1 8209 1 31654827
1 8210 1 31661272
1 8211 1 31661282
1 8212 1 31663342
1 8213 1 31671640
1 8214 1 31672445
1 8215 1 31672971
1 8216 1 31679158
1 8217 0 31883371
1 8218 0 31999310
1 8219 0 32047636
1 8220 0 32088105
1 8221 0 32218476
1 8222 0 32554723
1 8223 0 32556944
1 8224 0 32563819
1 8225 0 32564844
1 8226 0 32566502
1 8227 0 32571873
1 8228 0 32575206
1 8229 0 32577200
1 8230 0 32580800
1 8231 0 32581412
1 8232 0 32585468
1 8233 0 32587516
1 8234 0 32591085
1 8235 0 32596365
1 8236 0 32604580
1 8237 0 32605562
1 8238 0 32609289
1 8239 0 32612290
1 8240 0 32612594
1 8241 0 32618610
1 8242 0 32619708
1 8243 1 32649745
1 8244 1 32650159
1 8245 1 32655560
1 8246 1 32656433
1 8247 1 32659592
1 8248 1 32732578
1 8249 1 32778478
1 8250 1 32780896
1 8251 1 32784317
1 8252 1 32788765
1 8253 1 32789104
1 8254 1 32797452
1 8255 1 32804071
1 8256 0 32812878
1 8257 0 32819874
1 8258 0 32821661
1 8259 0 32823869
1 8260 0 32824668
1 8261 1 32827902
1 8262 1 32830015
1 8263 1 32834136
1 8264 1 32835067
1 8265 1 32835141
1 8266 1 32848311
1 8267 1 32850258
1 8268 1 32853991
1 8269 1 32855007
1 8270 1 32855912
1 8271 1 32857603
1 8272 1 32869336
1 8273 1 32876438
1 8274 1 32876792
1 8275 1 32878608
1 8276 1 32886881
1 8277 1 32905009
1 8278 1 32907967
1 8279 1 32912234
1 8280 1 32917263
1 8281 1 32922422
1 8282 1 32922709
1 8283 1 32923129
1 8284 1 32923933
1 8285 1 32928324
1 8286 1 32931719
1 8287 1 32936633
1 8288 1 32938667
1 8289 1 32946442
1 8290 1 32949727
1 8291 1 32956964
1 8292 1 32961983
1 8293 1 32962133
1 8294 1 32962488
1 8295 1 32965596
1 8296 1 32969742
1 8297 1 32973109
1 8298 1 32978326
1 8299 0 32981366
1 8300 1 33016605
1 8301 1 33022883
1 8302 1 33024997
1 8303 1 33028193
1 8304 1 33033582
1 8305 1 33044313
1 8306 1 33046952
1 8307 1 33088205
1 8308 1 33089467
1 8309 1 33094129
1 8310 1 33097363
1 8311 1 33097760
1 8312 1 33099881
1 8313 1 33101374
1 8314 1 33108046
1 8315 1 33109269
1 8316 1 33110049
1 8317 1 33110519
1 8318 1 33112646
1 8319 1 33115599
1 8320 1 33120319
1 8321 1 33120522
1 8322 1 33124546
1 8323 1 33124726
1 8324 1 33127759
1 8325 1 33128595
1 8326 1 33130639
1 8327 1 33132871
1 8328 1 33134205
1 8329 1 33136023
1 8330 1 33137432
1 8331 0 33139823
1 8332 0 33141070
1 8333 0 33142429
1 8334 0 33144255
1 8335 0 33150900
1 8336 0 33152658
1 8337 0 33154426
1 8338 0 33154612
1 8339 0 33156708
1 8340 0 33158448
1 8341 0 33159156
1 8342 0 33159759
1 8343 0 33166792
1 8344 0 33171114
1 8345 0 33178211
1 8346 0 33182339
1 8347 0 33197404
1 8348 0 33202382
1 8349 0 33209510
1 8350 0 33213179
1 8351 0 33217782
1 8352 0 33220514
1 8353 0 33222118
1 8354 0 33228517
1 8355 0 33230790
1 8356 0 33232302
1 8357 0 33236316
1 8358 0 33245284
1 8359 0 33245645
1 8360 0 33246978
1 8361 0 33247860
1 8362 0 33247999
1 8363 0 33248891
1 8364 0 33252021
1 8365 0 33253716
1 8366 0 33257543
1 8367 0 33261237
1 8368 0 33263245
1 8369 0 33263334
1 8370 0 33267016
1 8371 0 33267629
1 8372 0 33268867
1 8373 0 33269523
1 8374 0 33270808
1 8375 0 33272652
1 8376 0 33274741
1 8377 0 33275962
1 8378 0 33276041
1 8379 0 33282194
1 8380 0 33284824
1 8381 0 33287627
1 8382 0 33294751
1 8383 0 33300274
1 8384 0 33302418
1 8385 0 33302576
1 8386 0 33302713
1 8387 0 33303389
1 8388 0 33306548
1 8389 0 33309716
1 8390 0 33312643
1 8391 0 33315101
1 8392 0 33318899
1 8393 0 33319704
1 8394 0 33319751
1 8395 0 33320839
1 8396 0 33325532
1 8397 0 33327127
1 8398 0 33331610
1 8399 0 33335956
1 8400 0 33339592
1 8401 0 33353741
1 8402 0 33359974
1 8403 0 33360174
1 8404 0 33368025
1 8405 0 33373893
1 8406 0 33377094
1 8407 0 33384482
1 8408 0 33392060
1 8409 0 33394294
1 8410 0 33395959
1 8411 0 33404161
1 8412 0 33409637
1 8413 0 33409876
1 8414 0 33410506
1 8415 0 33412925
1 8416 0 33415210
1 8417 0 33416677
1 8418 1 33438601
1 8419 1 33442024
1 8420 1 33449042
1 8421 1 33456068
1 8422 1 33468062
1 8423 1 33479102
1 8424 1 33484907
1 8425 1 33489067
1 8426 1 33493850
1 8427 1 33496557
1 8428 1 33502691
1 8429 0 33503799
1 8430 0 33504700
1 8431 0 33505106
1 8432 0 33506726
1 8433 0 33508400
1 8434 0 33510840
1 8435 0 33514650
1 8436 0 33520315
1 8437 0 33521185
1 8438 0 33522591
1 8439 0 33531466
1 8440 0 33531741
1 8441 0 33533077
1 8442 0 33534688
1 8443 0 33535375
1 8444 0 33542279
1 8445 0 33545288
1 8446 0 33548151
1 8447 0 33554038
1 8448 0 33557788
1 8449 0 33562583
1 8450 0 33562862
1 8451 0 33563528
1 8452 0 33570326
1 8453 0 33572634
1 8454 0 33579737
1 8455 0 33586783
1 8456 0 33588928
1 8457 0 33592469
1 8458 0 33594945
1 8459 0 33603298
1 8460 0 33605838
1 8461 0 33609779
1 8462 0 33618059
1 8463 0 33620964
1 8464 0 33690273
1 8465 0 33723062
1 8466 0 33732072
1 8467 0 33733917
1 8468 0 33738830
1 8469 0 33744350
1 8470 0 33745500
1 8471 0 33754116
1 8472 0 33754606
1 8473 0 33757842
1 8474 0 33777261
1 8475 0 33777800
1 8476 0 33782830
1 8477 0 33784255
1 8478 0 33784880
1 8479 0 33789255
1 8480 0 33800642
1 8481 1 33807896
1 8482 1 33808950
1 8483 1 33811628
1 8484 1 33812214
1 8485 1 33812877
1 8486 1 33814153
1 8487 1 33815928
1 8488 1 33823778
1 8489 1 33823812
1 8490 1 33827016
1 8491 1 33827098
1 8492 1 33832819
1 8493 1 33833974
1 8494 1 33839402
1 8495 0 33848043
1 8496 0 33852342
1 8497 0 33856099
1 8498 0 33856636
1 8499 0 33857371
1 8500 1 33866216
1 8501 1 33870146
1 8502 1 33872276
1 8503 1 33872871
1 8504 1 33875953
1 8505 1 33878361
1 8506 1 33880356
1 8507 1 33880745
1 8508 1 33882867
1 8509 1 33885297
1 8510 1 33886720
1 8511 1 33890525
1 8512 1 33895865
1 8513 1 33919180
1 8514 1 33921692
1 8515 1 33922972
1 8516 1 33932378
1 8517 1 33932456
1 8518 1 33934728
1 8519 1 33935955
1 8520 1 33939827
1 8521 1 33943143
1 8522 1 33948425
1 8523 1 33960166
1 8524 1 33960350
1 8525 1 33961061
1 8526 1 33966180
1 8527 1 33972793
1 8528 1 33980007
1 8529 1 33982998
1 8530 1 33985479
1 8531 0 33997150
1 8532 0 34001159
1 8533 0 34004245
1 8534 0 34005409
1 8535 0 34006563
1 8536 0 34015638
1 8537 0 34032003
1 8538 0 34035475
1 8539 0 34042739
1 8540 0 34043736
1 8541 0 34046220
1 8542 0 34048401
1 8543 0 34050353
1 8544 0 34051194
1 8545 0 34053450
1 8546 0 34053862
1 8547 0 34053990
1 8548 0 34054960
1 8549 0 34060536
1 8550 0 34065621
1 8551 0 34069032
1 8552 0 34074818
1 8553 0 34076679
1 8554 0 34076877
1 8555 0 34082921
1 8556 0 34084276
1 8557 0 34086241
1 8558 0 34091032
1 8559 0 34093276
1 8560 0 34097912
1 8561 0 34098827
1 8562 0 34103920
1 8563 0 34110409
1 8564 0 34113320
1 8565 0 34116949
1 8566 0 34119104
1 8567 0 34128546
1 8568 0 34140594
1 8569 0 34140710
1 8570 0 34155778
1 8571 0 34158592
1 8572 0 34160760
1 8573 0 34163547
1 8574 0 34166069
1 8575 0 34167153
1 8576 0 34167872
1 8577 0 34169175
1 8578 0 34170926
1 8579 0 34173837
1 8580 0 34174246
1 8581 0 34174378
1 8582 0 34182099
1 8583 0 34190126
1 8584 0 34192186
1 8585 0 34194401
1 8586 0 34198332
1 8587 0 34198680
1 8588 0 34199813
1 8589 0 34206703
1 8590 0 34210943
1 8591 0 34211428
1 8592 0 34215978
1 8593 0 34218793
1 8594 0 34219073
1 8595 0 34221926
1 8596 0 34226503
1 8597 0 34227678
1 8598 0 34231938
1 8599 0 34233642
1 8600 0 34235252
1 8601 0 34238162
1 8602 0 34238667
1 8603 0 34241738
1 8604 0 34245426
1 8605 0 34246659
1 8606 0 34251740
1 8607 0 34261516
1 8608 0 34264679
1 8609 0 34269843
1 8610 0 34269931
1 8611 0 34270748
1 8612 0 34276126
1 8613 0 34276322
1 8614 0 34281535
1 8615 0 34281658
1 8616 0 34282516
1 8617 0 34286089
1 8618 0 34288811
1 8619 0 34292117
1 8620 0 34294787
1 8621 0 34298658
1 8622 0 34301716
1 8623 0 34302873
1 8624 0 34303214
1 8625 0 34308614
1 8626 0 34308655
1 8627 0 34308714
1 8628 0 34308828
1 8629 0 34311566
1 8630 0 34318125
1 8631 0 34544351
1 8632 0 34809069
1 8633 0 34816934
1 8634 0 34819411
1 8635 0 34836188
1 8636 0 34837651
1 8637 0 34839225
1 8638 0 34863311
1 8639 0 34869198
1 8640 0 34877109
1 8641 0 34881703
1 8642 0 34883060
1 8643 0 34889454
1 8644 0 34894879
1 8645 0 34900036
1 8646 0 34900156
1 8647 0 34905459
1 8648 0 34908563
1 8649 0 34910645
1 8650 0 34911836
1 8651 0 34916691
1 8652 0 34917578
1 8653 0 34917958
1 8654 0 34918969
1 8655 0 34920056
1 8656 0 34924705
1 8657 0 34925130
1 8658 0 34928832
1 8659 0 34941166
1 8660 0 34942946
1 8661 0 34945868
1 8662 0 34950420
1 8663 0 34950714
1 8664 0 34968095
1 8665 0 34972310
1 8666 0 34973630
1 8667 0 34973731
1 8668 0 34994100
1 8669 0 35006848
1 8670 0 35012385
1 8671 0 35013158
1 8672 0 35015370
1 8673 0 35016529
1 8674 0 35021518
1 8675 0 35026446
1 8676 0 35029579
1 8677 0 35032353
1 8678 0 35067748
1 8679 0 35071085
1 8680 0 35076023
1 8681 0 35077837
1 8682 0 35078575
1 8683 0 35080192
1 8684 0 35094162
1 8685 0 35096225
1 8686 0 35103926
1 8687 0 35120704
1 8688 0 35127850
1 8689 0 35136880
1 8690 0 35137066
1 8691 0 35142400
1 8692 0 35146539
1 8693 0 35148312
1 8694 0 35149331
1 8695 0 35149697
1 8696 0 35150993
1 8697 0 35156028
1 8698 0 35172893
1 8699 0 35179034
1 8700 0 35184747
1 8701 0 35186708
1 8702 0 35192660
1 8703 0 35194566
1 8704 0 35203542
1 8705 0 35208765
1 8706 0 35213935
1 8707 0 35215164
1 8708 0 35216505
1 8709 0 35233724
1 8710 0 35277398
1 8711 0 35284107
1 8712 0 35291593
1 8713 0 35295906
1 8714 0 35296351
1 8715 0 35297003
1 8716 0 35302024
1 8717 0 35314342
1 8718 0 35315351
1 8719 0 35317678
1 8720 0 35319085
1 8721 0 35321788
1 8722 0 35327710
1 8723 0 35336141
1 8724 0 35338613
1 8725 0 35342726
1 8726 0 35348144
1 8727 0 35350974
1 8728 0 35352499
1 8729 0 35356478
1 8730 0 35366068
1 8731 0 35381750
1 8732 0 35383648
1 8733 0 35385231
1 8734 0 35385974
1 8735 0 35386228
1 8736 0 35390041
1 8737 0 35390228
1 8738 0 35390983
1 8739 0 35399212
1 8740 0 35404006
1 8741 0 35406829
1 8742 0 35409832
1 8743 0 35410182
1 8744 0 35413636
1 8745 0 35415983
1 8746 0 35422432
1 8747 0 35424558
1 8748 0 35425973
1 8749 0 35426534
1 8750 0 35427180
1 8751 0 35427192
1 8752 0 35429520
1 8753 0 35433533
1 8754 0 35437674
1 8755 0 35440246
1 8756 0 35447957
1 8757 0 35447977
1 8758 0 35449372
1 8759 0 35456128
1 8760 0 35459127
1 8761 0 35461687
1 8762 0 35464650
1 8763 0 35467294
1 8764 0 35468490
1 8765 0 35469273
1 8766 0 35470337
1 8767 0 35477508
1 8768 0 35477844
1 8769 0 35481627
1 8770 0 35489134
1 8771 0 35491491
1 8772 0 35493122
1 8773 0 35494198
1 8774 0 35495617
1 8775 0 35500454
1 8776 0 35502613
1 8777 0 35503941
1 8778 0 35507902
1 8779 0 35512690
1 8780 0 35514392
1 8781 0 35515265
1 8782 1 35519628
1 8783 1 35522763
1 8784 1 35523693
1 8785 1 35524020
1 8786 1 35526983
1 8787 1 35530026
1 8788 1 35536342
1 8789 1 35544690
1 8790 1 35547803
1 8791 1 35549743
1 8792 1 35552122
1 8793 1 35553882
1 8794 1 35554992
1 8795 0 35610024
1 8796 0 35619383
1 8797 0 35620735
1 8798 0 35621357
1 8799 0 35625154
1 8800 0 35626117
1 8801 0 35627369
1 8802 0 35627958
1 8803 0 35635135
1 8804 0 35636332
1 8805 0 35641061
1 8806 0 35642762
1 8807 0 35648320
1 8808 0 35652558
1 8809 0 35654492
1 8810 0 35661394
1 8811 0 35661885
1 8812 0 35662738
1 8813 0 35664454
1 8814 0 35667110
1 8815 0 35667203
1 8816 0 35671567
1 8817 0 35680804
1 8818 0 35681822
1 8819 0 35684263
1 8820 0 35684965
1 8821 0 35687954
1 8822 0 35690537
1 8823 0 35692262
1 8824 0 35693146
1 8825 1 35695255
1 8826 1 35699371
1 8827 1 35701124
1 8828 1 35706633
1 8829 1 35709723
1 8830 1 35713114
1 8831 1 35719798
1 8832 1 35724789
1 8833 1 35730094
1 8834 1 35731772
1 8835 1 35731918
1 8836 1 35732453
1 8837 0 35737439
1 8838 0 35738876
1 8839 0 35743318
1 8840 0 35744467
1 8841 0 35746070
1 8842 0 35750897
1 8843 0 35755208
1 8844 0 35756845
1 8845 0 35758705
1 8846 1 35766225
1 8847 1 35768464
1 8848 1 35774451
1 8849 1 35780231
1 8850 1 35780462
1 8851 1 35782347
1 8852 1 35787005
1 8853 1 35789973
1 8854 1 35793497
1 8855 1 35793682
1 8856 1 35794608
1 8857 1 35796242
1 8858 1 35796633
1 8859 1 35799994
1 8860 1 35805574
1 8861 1 35805677
1 8862 1 35807944
1 8863 1 35815817
1 8864 1 35821246
1 8865 1 35822506
1 8866 1 35825193
1 8867 1 35830058
1 8868 1 35830435
1 8869 1 35831758
1 8870 1 35832441
1 8871 1 35839442
1 8872 1 35845668
1 8873 1 35846614
1 8874 1 35848718
1 8875 1 35853364
1 8876 1 35854178
1 8877 1 35854952
1 8878 1 35856819
1 8879 1 35858670
1 8880 1 35859111
1 8881 1 35860686
1 8882 1 35867153
1 8883 1 35871839
1 8884 1 35874863
1 8885 1 35875481
1 8886 1 35876744
1 8887 1 35878180
1 8888 1 35881256
1 8889 1 35928028
1 8890 1 35932855
1 8891 1 35932922
1 8892 1 35936228
1 8893 1 35937771
1 8894 1 35943206
1 8895 1 35948475
1 8896 1 35959779
1 8897 1 35963779
1 8898 1 35966906
1 8899 0 35972694
1 8900 0 35976030
1 8901 0 35983429
1 8902 0 35987909
1 8903 0 35989900
1 8904 0 35999875
1 8905 0 36003509
1 8906 0 36003898
1 8907 0 36004515
1 8908 0 36009493
1 8909 0 36013174
1 8910 0 36016243
1 8911 0 36021017
1 8912 0 36024255
1 8913 0 36025731
1 8914 0 36029613
1 8915 0 36032585
1 8916 0 36042150
1 8917 0 36046466
1 8918 0 36051536
1 8919 0 36061172
1 8920 0 36063391
1 8921 0 36065240
1 8922 0 36065473
1 8923 0 36072684
1 8924 0 36078362
1 8925 0 36087853
1 8926 0 36090371
1 8927 0 36097766
1 8928 0 36099525
1 8929 0 36103678
1 8930 0 36109372
1 8931 0 36110253
1 8932 0 36112804
1 8933 0 36115149
1 8934 0 36117969
1 8935 0 36119552
1 8936 0 36120565
1 8937 0 36123798
1 8938 0 36125540
1 8939 0 36128795
1 8940 0 36131885
1 8941 0 36132689
1 8942 0 36134310
1 8943 0 36134579
1 8944 0 36136752
1 8945 0 36141359
1 8946 0 36143177
1 8947 0 36144870
1 8948 0 36144986
1 8949 0 36145336
1 8950 0 36150621
1 8951 0 36150649
1 8952 0 36150917
1 8953 1 36155132
1 8954 1 36156447
1 8955 1 36158266
1 8956 1 36161279
1 8957 1 36161874
1 8958 1 36166919
1 8959 1 36168724
1 8960 1 36170073
1 8961 1 36171653
1 8962 1 36171913
1 8963 1 36172072
1 8964 1 36175703
1 8965 1 36176244
1 8966 1 36182999
1 8967 1 36183904
1 8968 1 36189272
1 8969 1 36189786
1 8970 1 36192137
1 8971 1 36194880
1 8972 1 36198580
1 8973 1 36198831
1 8974 1 36202784
1 8975 1 36207387
1 8976 1 36208409
1 8977 1 36208491
1 8978 1 36212604
1 8979 1 36212705
1 8980 1 36219748
1 8981 1 36221812
1 8982 1 36227584
1 8983 1 36232806
1 8984 1 36234052
1 8985 1 36234188
1 8986 1 36235745
1 8987 1 36238254
1 8988 1 36239656
1 8989 1 36241454
1 8990 1 36242212
1 8991 0 36242450
1 8992 0 36246423
1 8993 0 36253515
1 8994 0 36256633
1 8995 1 36259571
1 8996 1 36263954
1 8997 1 36265150
1 8998 1 36266408
1 8999 1 36269191
1 9000 1 36271072
1 9001 1 36272615
1 9002 1 36274774
1 9003 1 36278710
1 9004 1 36281591
1 9005 1 36286052
1 9006 0 36294868
1 9007 0 36295355
1 9008 0 36297807
1 9009 0 36299265
1 9010 0 36301557
1 9011 0 36304663
1 9012 0 36322234
1 9013 0 36326185
1 9014 0 36330182
1 9015 0 36334967
1 9016 0 36335673
1 9017 0 36339052
1 9018 0 36339069
1 9019 0 36340836
1 9020 0 36343125
1 9021 0 36348365
1 9022 0 36351874
1 9023 0 36352756
1 9024 0 36357886
1 9025 0 36357940
1 9026 0 36359768
1 9027 0 36361616
1 9028 0 36365962
1 9029 0 36366514
1 9030 0 36368020
1 9031 0 36375732
1 9032 1 36380477
1 9033 1 36385407
1 9034 1 36387806
1 9035 1 36394783
1 9036 1 36396611
1 9037 1 36397509
1 9038 1 36398872
1 9039 1 36401181
1 9040 1 36403096
1 9041 1 36406831
1 9042 0 36410411
1 9043 0 36411942
1 9044 0 36415062
1 9045 1 36416599
1 9046 1 36420142
1 9047 1 36420478
1 9048 1 36427228
1 9049 1 36431221
1 9050 1 36434455
1 9051 1 36436993
1 9052 1 36441911
1 9053 1 36443833
1 9054 1 36445363
1 9055 1 36447492
1 9056 1 36451422
1 9057 1 36455246
1 9058 1 36461311
1 9059 1 36468031
1 9060 1 36474474
1 9061 1 36479115
1 9062 1 36481331
1 9063 1 36482572
1 9064 1 36488280
1 9065 1 36488431
1 9066 0 36494968
1 9067 0 36499059
1 9068 0 36501270
1 9069 0 36504549
1 9070 1 36509578
1 9071 1 36511597
1 9072 1 36512529
1 9073 1 36514818
1 9074 1 36517019
1 9075 1 36518078
1 9076 1 36519484
1 9077 1 36523458
1 9078 1 36526004
1 9079 1 36527170
1 9080 1 36528810
1 9081 0 36535230
1 9082 0 36536761
1 9083 1 36541393
1 9084 1 36543950
1 9085 1 36551596
1 9086 1 36552042
1 9087 1 36554111
1 9088 1 36554798
1 9089 1 36558959
1 9090 1 36559645
1 9091 1 36561235
1 9092 1 36562981
1 9093 1 36564678
1 9094 1 36568085
1 9095 1 36570287
1 9096 1 36574090
1 9097 1 36580423
1 9098 1 36585138
1 9099 1 36585588
1 9100 1 36588575
1 9101 1 36591203
1 9102 1 36591509
1 9103 1 36593283
1 9104 1 36600108
1 9105 1 36604273
1 9106 1 36604513
1 9107 1 36604904
1 9108 1 36605761
1 9109 1 36610141
1 9110 1 36611351
1 9111 1 36614748
1 9112 1 36616927
1 9113 1 36619326
1 9114 1 36622903
1 9115 1 36625771
1 9116 1 36628961
1 9117 1 36631061
1 9118 1 36634424
1 9119 1 36639790
1 9120 1 36642470
1 9121 1 36642601
1 9122 1 36644090
1 9123 1 36644644
1 9124 1 36654165
1 9125 1 36658191
1 9126 1 36659427
1 9127 1 36659482
1 9128 1 36662585
1 9129 1 36663188
1 9130 1 36666255
1 9131 1 36669978
1 9132 1 36673722
1 9133 1 36674586
1 9134 1 36682706
1 9135 1 36687118
1 9136 1 36688008
1 9137 1 36694171
1 9138 1 36698265
1 9139 1 36699829
1 9140 1 36701370
1 9141 1 36703141
1 9142 1 36708410
1 9143 1 36710687
1 9144 1 36713739
1 9145 1 36715346
1 9146 1 36717558
1 9147 1 36719340
1 9148 1 36722774
1 9149 1 36725022
1 9150 1 36733260
1 9151 1 36736095
1 9152 1 36739038
1 9153 1 36740165
1 9154 1 36742522
1 9155 1 36746205
1 9156 1 36748262
1 9157 1 36750454
1 9158 1 36753706
1 9159 1 36753734
1 9160 0 36760253
1 9161 0 36761610
1 9162 0 36765225
1 9163 0 36766820
1 9164 0 36769687
1 9165 0 36769768
1 9166 0 36769935
1 9167 0 36773062
1 9168 0 36779214
1 9169 0 36780783
1 9170 0 36788578
1 9171 0 36788687
1 9172 0 36790670
1 9173 0 36791538
1 9174 0 36794229
1 9175 0 36797929
1 9176 0 36798695
1 9177 0 36799253
1 9178 0 36800600
1 9179 0 36805587
1 9180 0 36807357
1 9181 0 36808168
1 9182 0 36810167
1 9183 0 36815592
1 9184 0 36818726
1 9185 0 36822029
1 9186 0 36823944
1 9187 0 36829157
1 9188 0 36830612
1 9189 0 36835969
1 9190 0 36836555
1 9191 0 36838704
1 9192 0 36841978
1 9193 0 36842357
1 9194 0 36843641
1 9195 0 36851230
1 9196 0 36864224
1 9197 0 36867002
1 9198 0 36870271
1 9199 0 36874885
1 9200 0 36883848
1 9201 0 36890053
1 9202 0 36894589
1 9203 0 36900376
1 9204 0 36901440
1 9205 0 36904382
1 9206 0 36908065
1 9207 0 36917540
1 9208 0 36927114
1 9209 0 36929546
1 9210 0 36930605
1 9211 0 36964033
1 9212 0 36975996
1 9213 0 36990121
1 9214 0 36998495
1 9215 0 37006382
1 9216 0 37016360
1 9217 0 37023145
1 9218 0 37032706
1 9219 0 37033947
1 9220 0 37034881
1 9221 0 37037275
1 9222 0 37041551
1 9223 0 37047790
1 9224 0 37050637
1 9225 0 37052097
1 9226 0 37055077
1 9227 0 37062678
1 9228 0 37070667
1 9229 0 37070759
1 9230 0 37072993
1 9231 0 37082599
1 9232 0 37085645
1 9233 0 37089970
1 9234 0 37091187
1 9235 0 37098152
1 9236 0 37106211
1 9237 0 37108817
1 9238 0 37112800
1 9239 0 37129590
1 9240 0 37133092
1 9241 0 37138555
1 9242 0 37141783
1 9243 0 37142698
1 9244 0 37146429
1 9245 0 37151164
1 9246 0 37152046
1 9247 0 37155068
1 9248 0 37160264
1 9249 0 37161872
1 9250 0 37164355
1 9251 0 37166094
1 9252 0 37177724
1 9253 0 37177983
1 9254 0 37184778
1 9255 0 37189032
1 9256 0 37193614
1 9257 0 37195669
1 9258 0 37201821
1 9259 0 37202066
1 9260 0 37206596
1 9261 0 37209224
1 9262 0 37210183
1 9263 0 37214282
1 9264 0 37217733
1 9265 0 37225052
1 9266 0 37229093
1 9267 0 37230486
1 9268 0 37236821
1 9269 0 37238183
1 9270 0 37242067
1 9271 0 37251954
1 9272 0 37254982
1 9273 0 37256997
1 9274 0 37260359
1 9275 0 37260419
1 9276 0 37263437
1 9277 0 37267496
1 9278 0 37269594
1 9279 0 37274113
1 9280 0 37275607
1 9281 0 37276905
1 9282 0 37279602
1 9283 0 37281464
1 9284 0 37281833
1 9285 0 37288491
1 9286 0 37288591
1 9287 0 37292501
1 9288 0 37298837
1 9289 0 37302922
1 9290 0 37304367
1 9291 0 37305289
1 9292 0 37305355
1 9293 0 37310250
1 9294 0 37312806
1 9295 0 37313968
1 9296 0 37314940
1 9297 0 37318460
1 9298 0 37323924
1 9299 0 37324173
1 9300 0 37330382
1 9301 0 37330675
1 9302 0 37333706
1 9303 0 37334461
1 9304 0 37334978
1 9305 0 37335741
1 9306 0 37340730
1 9307 0 37343328
1 9308 0 37344332
1 9309 0 37344626
1 9310 0 37350025
1 9311 0 37354648
1 9312 0 37355200
1 9313 0 37359411
1 9314 0 37362780
1 9315 0 37364949
1 9316 0 37367309
1 9317 0 37367417
1 9318 0 37369592
1 9319 0 37370233
1 9320 0 37375005
1 9321 0 37380005
1 9322 0 37385223
1 9323 0 37387654
1 9324 0 37388457
1 9325 0 37388991
1 9326 0 37390070
1 9327 0 37391489
1 9328 0 37394876
1 9329 0 37400179
1 9330 0 37401780
1 9331 0 37405903
1 9332 0 37408110
1 9333 0 37410570
1 9334 0 37411341
1 9335 0 37413674
1 9336 0 37417162
1 9337 0 37417622
1 9338 0 37419826
1 9339 0 37420693
1 9340 0 37422233
1 9341 0 37424278
1 9342 0 37427310
1 9343 0 37429016
1 9344 0 37438220
1 9345 0 37438941
1 9346 0 37441364
1 9347 0 37444950
1 9348 0 37445473
1 9349 0 37448276
1 9350 0 37450480
1 9351 0 37453212
1 9352 0 37457185
1 9353 0 37459690
1 9354 0 37459979
1 9355 0 37464288
1 9356 0 37468224
1 9357 0 37469020
1 9358 0 37472769
1 9359 0 37475330
1 9360 0 37476620
1 9361 0 37476631
1 9362 0 37476829
1 9363 0 37479770
1 9364 0 37481065
1 9365 0 37481483
1 9366 0 37488841
1 9367 0 37493696
1 9368 0 37493915
1 9369 0 37497661
1 9370 0 37498959
1 9371 0 37501410
1 9372 0 37503964
1 9373 0 37506696
1 9374 0 37512082
1 9375 0 37517088
1 9376 1 37532144
1 9377 1 37539000
1 9378 1 37541775
1 9379 1 37544021
1 9380 1 37550115
1 9381 1 37557722
1 9382 1 37558148
1 9383 1 37558204
1 9384 1 37565387
1 9385 1 37574200
1 9386 1 37579376
1 9387 1 37581754
1 9388 1 37585426
1 9389 1 37585860
1 9390 1 37587182
1 9391 1 37593721
1 9392 1 37595362
1 9393 1 37598895
1 9394 1 37598940
1 9395 1 37600614
1 9396 1 37603001
1 9397 1 37605475
1 9398 1 37609632
1 9399 1 37615146
1 9400 1 37617299
1 9401 1 37620880
1 9402 0 37628112
1 9403 0 37632009
1 9404 0 37635201
1 9405 0 37636539
1 9406 0 37640616
1 9407 0 37646095
1 9408 0 37649882
1 9409 0 37650167
1 9410 0 37652410
1 9411 0 37655663
1 9412 0 37658770
1 9413 0 37662878
1 9414 0 37665666
1 9415 0 37670126
1 9416 0 37671887
1 9417 0 37673495
1 9418 0 37677794
1 9419 0 37678251
1 9420 0 37679290
1 9421 0 37686329
1 9422 0 37687204
1 9423 0 37689087
1 9424 0 37690482
1 9425 0 37692742
1 9426 0 37699428
1 9427 0 37710713
1 9428 0 37714499
1 9429 0 37715756
1 9430 0 37721826
1 9431 0 37727382
1 9432 0 37728498
1 9433 0 37730095
1 9434 0 37732173
1 9435 0 37736541
1 9436 0 37741715
1 9437 0 37742295
1 9438 0 37742938
1 9439 0 37748155
1 9440 0 37754801
1 9441 0 37758925
1 9442 0 37760922
1 9443 0 37777617
1 9444 0 37778952
1 9445 0 37787716
1 9446 0 37789124
1 9447 0 37802673
1 9448 0 37806930
1 9449 0 37809936
1 9450 0 37812037
1 9451 0 37813200
1 9452 0 37815402
1 9453 0 37818488
1 9454 0 37829977
1 9455 0 37835087
1 9456 0 37837355
1 9457 0 38226014
1 9458 0 38270716
1 9459 0 38306201
1 9460 0 38319883
1 9461 0 38343116
1 9462 0 38459387
1 9463 0 38482159
1 9464 0 38487942
1 9465 0 38489698
1 9466 0 38491797
1 9467 0 38514601
1 9468 0 38536807
1 9469 0 38540970
1 9470 0 38544214
1 9471 0 38548127
1 9472 1 38557197
1 9473 1 38558314
1 9474 1 38561721
1 9475 1 38566845
1 9476 1 38576152
1 9477 1 38577479
1 9478 1 38578573
1 9479 1 38579789
1 9480 1 38581561
1 9481 1 38581666
1 9482 1 38582195
1 9483 1 38584868
1 9484 1 38592267
1 9485 1 38599970
1 9486 1 38605969
1 9487 1 38644684
1 9488 1 38650740
1 9489 1 38658068
1 9490 1 38658262
1 9491 1 38664156
1 9492 1 38666818
1 9493 1 38667083
1 9494 1 38670403
1 9495 1 38675222
1 9496 1 38680322
1 9497 1 38690557
1 9498 1 38692589
1 9499 1 38696701
1 9500 1 38707759
1 9501 1 38709362
1 9502 1 38711318
1 9503 1 38713007
1 9504 1 38714082
1 9505 1 38714931
1 9506 1 38718356
1 9507 1 38719513
1 9508 1 38721400
1 9509 1 38725647
1 9510 1 38734176
1 9511 1 38734796
1 9512 1 38738640
1 9513 1 38743088
1 9514 1 38747840
1 9515 0 38842230
1 9516 0 38851414
1 9517 0 38854708
1 9518 0 38859413
1 9519 0 38864783
1 9520 0 38867292
1 9521 0 38869219
1 9522 0 38942609
1 9523 0 38944404
1 9524 0 38951199
1 9525 0 38951531
1 9526 0 38954552
1 9527 0 38956992
1 9528 0 38962910
1 9529 0 38968836
1 9530 0 38977371
1 9531 0 38980215
1 9532 0 38983320
1 9533 0 38985326
1 9534 0 38986014
1 9535 0 38989603
1 9536 0 38995597
1 9537 0 38999147
1 9538 0 39003751
1 9539 0 39008198
1 9540 0 39009708
1 9541 0 39013965
1 9542 0 39021044
1 9543 0 39022778
1 9544 0 39028830
1 9545 0 39033861
1 9546 0 39039219
1 9547 0 39046190
1 9548 0 39051550
1 9549 0 39052103
1 9550 0 39058729
1 9551 0 39064278
1 9552 0 39068629
1 9553 0 39070742
1 9554 0 39072118
1 9555 0 39076260
1 9556 0 39077460
1 9557 0 39083890
1 9558 0 39088831
1 9559 0 39090597
1 9560 0 39100192
1 9561 0 39100572
1 9562 0 39109799
1 9563 0 39118403
1 9564 0 39121070
1 9565 0 39121691
1 9566 1 39125737
1 9567 1 39129099
1 9568 1 39130957
1 9569 1 39132533
1 9570 1 39134371
1 9571 1 39140827
1 9572 1 39145234
1 9573 1 39148863
1 9574 1 39152234
1 9575 1 39159359
1 9576 1 39159565
1 9577 1 39170094
1 9578 1 39175250
1 9579 1 39176156
1 9580 1 39178591
1 9581 1 39186008
1 9582 1 39193376
1 9583 1 39196941
1 9584 1 39199542
1 9585 1 39201426
1 9586 1 39206698
1 9587 1 39210627
1 9588 1 39213820
1 9589 1 39219018
1 9590 1 39221717
1 9591 1 39224294
1 9592 1 39231716
1 9593 1 39238845
1 9594 1 39244538
1 9595 1 39251263
1 9596 1 39254356
1 9597 1 39257034
1 9598 1 39258899
1 9599 1 39264996
1 9600 1 39273591
1 9601 1 39274315
1 9602 1 39274411
1 9603 1 39291943
1 9604 1 39298823
1 9605 1 39301317
1 9606 0 39351645
1 9607 0 39358483
1 9608 0 39360288
1 9609 0 39369642
1 9610 1 39375747
1 9611 1 39378871
1 9612 1 39382744
1 9613 1 39382914
1 9614 1 39385621
1 9615 1 39400264
1 9616 1 39401903
1 9617 1 39403664
1 9618 1 39404374
1 9619 1 39407627
1 9620 1 39408774
1 9621 1 39413639
1 9622 1 39414640
1 9623 1 39418561
1 9624 1 39421278
1 9625 1 39429779
1 9626 1 39430660
1 9627 1 39437778
1 9628 0 39444206
1 9629 0 39445728
1 9630 0 39448098
1 9631 0 39450793
1 9632 0 39453124
1 9633 0 39455209
1 9634 0 39458218
1 9635 1 39460543
1 9636 1 39460586
1 9637 1 39463780
1 9638 1 39467827
1 9639 1 39467936
1 9640 1 39472585
1 9641 1 39477157
1 9642 1 39482431
1 9643 1 39488821
1 9644 1 39488914
1 9645 1 39489636
1 9646 1 39489973
1 9647 1 39498983
1 9648 1 39501582
1 9649 1 39506233
1 9650 1 39508981
1 9651 1 39515419
1 9652 1 39536214
1 9653 1 39540995
1 9654 1 39542037
1 9655 1 39545941
1 9656 1 39547821
1 9657 1 39550171
1 9658 1 39550623
1 9659 1 39552341
1 9660 1 39553008
1 9661 1 39554851
1 9662 1 39555059
1 9663 1 39560041
1 9664 1 39564053
1 9665 1 39569288
1 9666 0 39578220
1 9667 0 39580127
1 9668 0 39582741
1 9669 0 39585700
1 9670 0 39590045
1 9671 0 39592559
1 9672 0 39595182
1 9673 0 39595544
1 9674 0 39595606
1 9675 0 39603403
1 9676 0 39603748
1 9677 0 39642823
1 9678 0 39643408
1 9679 0 39645616
1 9680 0 39649017
1 9681 1 39654105
1 9682 1 39657460
1 9683 1 39657830
1 9684 1 39658556
1 9685 1 39662446
1 9686 1 39666242
1 9687 1 39668591
1 9688 1 39682069
1 9689 1 39684404
1 9690 1 39690779
1 9691 1 39691007
1 9692 1 39691276
1 9693 1 39695221
1 9694 1 39695903
1 9695 1 39698299
1 9696 1 39699624
1 9697 1 39704309
1 9698 1 39708055
1 9699 1 39712186
1 9700 1 39717531
1 9701 1 39720263
1 9702 1 39723846
1 9703 1 39732182
1 9704 1 39737230
1 9705 1 39738663
1 9706 1 39742441
1 9707 1 39743568
1 9708 0 39747946
1 9709 0 39748452
1 9710 0 39753031
1 9711 0 39754941
1 9712 0 39754964
1 9713 1 39762688
1 9714 1 39764370
1 9715 1 39768975
1 9716 1 39773491
1 9717 1 39778063
1 9718 1 39782897
1 9719 1 39788216
1 9720 1 39789950
1 9721 1 39794449
1 9722 1 39800091
1 9723 1 39800403
1 9724 1 39804578
1 9725 1 39806481
1 9726 1 39809305
1 9727 1 39814656
1 9728 1 39815085
1 9729 1 39817172
1 9730 1 39819128
1 9731 1 39823265
1 9732 1 39827382
1 9733 1 39830595
1 9734 1 39839925
1 9735 1 39846172
1 9736 1 39850218
1 9737 1 39853278
1 9738 1 39862843
1 9739 1 39867361
1 9740 1 39871260
1 9741 1 39872232
1 9742 0 39879883
1 9743 0 39883119
1 9744 0 39893525
1 9745 0 39900863
1 9746 0 39903382
1 9747 0 39905887
1 9748 0 39919316
1 9749 0 39923964
1 9750 0 39926675
1 9751 0 39962372
1 9752 0 39977410
1 9753 0 39988931
1 9754 0 39993577
1 9755 0 39994685
1 9756 0 39999104
1 9757 0 40002295
1 9758 0 40004918
1 9759 0 40006863
1 9760 0 40007453
1 9761 1 40014195
1 9762 1 40015582
1 9763 1 40020049
1 9764 1 40022352
1 9765 1 40023124
1 9766 1 40025095
1 9767 1 40034152
1 9768 1 40037430
1 9769 1 40044940
1 9770 1 40047109
1 9771 1 40047961
1 9772 1 40048314
1 9773 1 40054491
1 9774 1 40061425
1 9775 1 40068734
1 9776 1 40069213
1 9777 1 40077249
1 9778 1 40084174
1 9779 1 40084576
1 9780 0 40089836
1 9781 0 40089869
1 9782 0 40093115
1 9783 1 40100813
1 9784 1 40101105
1 9785 1 40102177
1 9786 1 40110154
1 9787 1 40117318
1 9788 1 40124051
1 9789 1 40124143
1 9790 1 40125142
1 9791 1 40137272
1 9792 1 40143286
1 9793 1 40148768
1 9794 1 40152430
1 9795 1 40154837
1 9796 1 40154939
1 9797 1 40156095
1 9798 1 40157178
1 9799 1 40157313
1 9800 1 40157433
1 9801 1 40163765
1 9802 1 40166465
1 9803 1 40169600
1 9804 1 40176155
1 9805 1 40178024
1 9806 1 40179087
1 9807 1 40180152
1 9808 1 40183455
1 9809 1 40183765
1 9810 1 40189601
1 9811 1 40196839
1 9812 1 40200366
1 9813 1 40204130
1 9814 1 40208355
1 9815 1 40218800
1 9816 1 40234572
1 9817 1 40239924
1 9818 1 40244248
1 9819 1 40249491
1 9820 1 40256881
1 9821 1 40260625
1 9822 1 40260799
1 9823 1 40266451
1 9824 1 40269280
1 9825 1 40271038
1 9826 1 40278242
1 9827 1 40278738
1 9828 1 40282637
1 9829 1 40283689
1 9830 1 40286090
1 9831 1 40288571
1 9832 1 40293314
1 9833 1 40293559
1 9834 1 40294907
1 9835 1 40303395
1 9836 1 40303662
1 9837 1 40306922
1 9838 1 40308867
1 9839 1 40311231
1 9840 1 40315064
1 9841 1 40318550
1 9842 1 40319626
1 9843 1 40324018
1 9844 1 40328735
1 9845 1 40332145
1 9846 1 40339172
1 9847 1 40345465
1 9848 1 40349816
1 9849 1 40358163
1 9850 1 40359712
1 9851 1 40364318
1 9852 1 40373239
1 9853 1 40377976
1 9854 1 40380514
1 9855 1 40385582
1 9856 1 40388513
1 9857 0 40392490
1 9858 0 40394425
1 9859 0 40398105
1 9860 0 40408007
1 9861 0 40411873
1 9862 0 40414489
1 9863 0 40418059
1 9864 0 40420856
1 9865 0 40425282
1 9866 0 40433806
1 9867 0 40435512
1 9868 0 40437884
1 9869 0 40441023
1 9870 0 40445696
1 9871 0 40446972
1 9872 0 40449070
1 9873 0 40454084
1 9874 0 40456963
1 9875 0 40463552
1 9876 0 40463805
1 9877 0 40466144
1 9878 0 40468731
1 9879 0 40469112
1 9880 0 40474230
1 9881 0 40479108
1 9882 0 40482091
1 9883 0 40488865
1 9884 0 40492296
1 9885 0 40495165
1 9886 0 40496907
1 9887 0 40498533
1 9888 0 40499473
1 9889 0 40508003
1 9890 0 40515940
1 9891 0 40517578
1 9892 0 40518905
1 9893 0 40525471
1 9894 0 40527390
1 9895 0 40530704
1 9896 0 40532394
1 9897 0 40534925
1 9898 0 40540468
1 9899 0 40540480
1 9900 0 40543004
1 9901 0 40545470
1 9902 0 40546134
1 9903 0 40547716
1 9904 0 40550722
1 9905 0 40550859
1 9906 0 40553138
1 9907 0 40555507
1 9908 0 40561158
1 9909 0 40562338
1 9910 0 40565823
1 9911 0 40566490
1 9912 0 40567703
1 9913 0 40572543
1 9914 1 40576996
1 9915 1 40580334
1 9916 1 40582433
1 9917 1 40584777
1 9918 1 40587855
1 9919 1 40589485
1 9920 1 40589879
1 9921 1 40598845
1 9922 1 40603130
1 9923 1 40604051
1 9924 1 40610100
1 9925 1 40611829
1 9926 1 40618643
1 9927 1 40622531
1 9928 1 40624381
1 9929 1 40629372
1 9930 1 40629755
1 9931 1 40630237
1 9932 1 40637329
1 9933 0 40644418
1 9934 0 40644838
1 9935 0 40648054
1 9936 0 40649182
1 9937 0 40652084
1 9938 0 40653016
1 9939 0 40654811
1 9940 0 40658705
1 9941 0 40660517
1 9942 0 40662275
1 9943 0 40666463
1 9944 0 40666721
1 9945 0 40670204
1 9946 0 40672594
1 9947 0 40678583
1 9948 0 40680729
1 9949 0 40686309
1 9950 0 40687041
1 9951 0 40694043
1 9952 0 40698804
1 9953 0 40698908
1 9954 0 40700419
1 9955 0 40704288
1 9956 0 40705993
1 9957 0 40707446
1 9958 0 40709271
1 9959 0 40713660
1 9960 0 40715757
1 9961 0 40716842
1 9962 0 40717741
1 9963 0 40718130
1 9964 0 40720414
1 9965 0 40722882
1 9966 0 40725459
1 9967 0 40728956
1 9968 0 40731635
1 9969 0 40732845
1 9970 0 40737312
1 9971 0 40741163
1 9972 0 40742259
1 9973 0 40744252
1 9974 0 40746640
1 9975 0 40751927
1 9976 0 40752615
1 9977 0 40757299
1 9978 0 40757493
1 9979 0 40761145
1 9980 0 40761167
1 9981 0 40768372
1 9982 0 40777039
1 9983 0 40777181
1 9984 0 40777371
1 9985 0 40779088
1 9986 0 40780049
1 9987 0 40781743
1 9988 0 40783562
1 9989 0 40787636
1 9990 0 40791345
1 9991 0 40793557
1 9992 0 40797329
1 9993 0 40800050
1 9994 0 40801384
1 9995 1 40804127
1 9996 1 40806562
1 9997 1 40808734
1 9998 1 40809360
1 9999 1 40813304
1 10000 1 40816805
1 10001 1 40819451
1 10002 1 40821042
1 10003 1 40823291
1 10004 1 40834095
1 10005 1 40841858
1 10006 1 40842359
1 10007 1 40845676
1 10008 1 40851256
1 10009 1 40851364
1 10010 1 40852178
1 10011 1 40859128
1 10012 1 40862906
1 10013 1 40866673
1 10014 1 40868196
1 10015 1 40872151
1 10016 1 40874208
1 10017 1 40877845
1 10018 1 40879968
1 10019 1 40882660
1 10020 1 40883843
1 10021 1 40884767
1 10022 1 40885856
1 10023 1 40886883
1 10024 1 40892473
1 10025 1 40897317
1 10026 1 40899213
1 10027 1 40899546
1 10028 1 40901938
1 10029 1 40905831
1 10030 1 40910783
1 10031 1 40912868
1 10032 1 40915500
1 10033 1 40916958
1 10034 1 40919576
1 10035 1 40922052
1 10036 1 40926582
1 10037 1 40927958
1 10038 1 40931365
1 10039 1 40933797
1 10040 1 40936365
1 10041 1 40938153
1 10042 1 40938417
1 10043 0 40948834
1 10044 0 40952609
1 10045 0 40953615
1 10046 0 40959325
1 10047 0 40963953
1 10048 0 40965213
1 10049 0 40967703
1 10050 0 40983473
1 10051 0 40997482
1 10052 0 41037588
1 10053 0 41043046
1 10054 0 41051188
1 10055 0 41056215
1 10056 0 41057091
1 10057 0 41060319
1 10058 0 41071245
1 10059 0 41078872
1 10060 0 41091294
1 10061 0 41112896
1 10062 0 41115376
1 10063 0 41117656
1 10064 0 41118952
1 10065 0 41147426
1 10066 0 41151788
1 10067 0 41158912
1 10068 0 41163397
1 10069 0 41164549
1 10070 0 41165013
1 10071 0 41173829
1 10072 0 41177837
1 10073 0 41178006
1 10074 0 41180344
1 10075 0 41183422
1 10076 0 41189065
1 10077 0 41191121
1 10078 0 41195381
1 10079 0 41197614
1 10080 0 41203063
1 10081 0 41207498
1 10082 0 41218131
1 10083 0 41223853
1 10084 0 41250465
1 10085 0 41255236
1 10086 0 41256743
1 10087 0 41258876
1 10088 0 41262239
1 10089 0 41262444
1 10090 0 41262655
1 10091 0 41264327
1 10092 0 41273192
1 10093 0 41284182
1 10094 0 41289885
1 10095 0 41290820
1 10096 0 41311153
1 10097 0 41318977
1 10098 0 41324804
1 10099 0 41328691
1 10100 0 41330249
1 10101 0 41334135
1 10102 0 41338076
1 10103 0 41338804
1 10104 0 41346184
1 10105 0 41348826
1 10106 0 41349605
1 10107 0 41351478
1 10108 0 41354165
1 10109 0 41354997
1 10110 0 41358652
1 10111 0 41364678
1 10112 0 41369147
1 10113 0 41372547
1 10114 0 41378167
1 10115 0 41384845
1 10116 0 41387521
1 10117 0 41389764
1 10118 0 41409897
1 10119 0 41414468
1 10120 0 41415261
1 10121 0 41419784
1 10122 0 41427049
1 10123 0 41430598
1 10124 0 41431304
1 10125 0 41431526
1 10126 0 41439454
1 10127 0 41440337
1 10128 0 41442921
1 10129 0 41443624
1 10130 0 41447137
1 10131 0 41454379
1 10132 0 41460689
1 10133 0 41467238
1 10134 0 41471621
1 10135 0 41472732
1 10136 0 41478987
1 10137 0 41479321
1 10138 0 41481406
1 10139 0 41486481
1 10140 0 41486787
1 10141 0 41487354
1 10142 0 41491918
1 10143 0 41493533
1 10144 0 41494469
1 10145 0 41495999
1 10146 0 41498299
1 10147 0 41525266
1 10148 0 41525574
1 10149 0 41532415
1 10150 0 41551017
1 10151 0 41555327
1 10152 0 41557408
1 10153 0 41560653
1 10154 0 41564940
1 10155 0 41568446
1 10156 0 41572079
1 10157 0 41582451
1 10158 0 41584197
1 10159 0 41584282
1 10160 0 41587735
1 10161 0 41588709
1 10162 0 41590647
1 10163 0 41595334
1 10164 1 41604397
1 10165 1 41613701
1 10166 1 41620620
1 10167 1 41623978
1 10168 1 41631079
1 10169 1 41633899
1 10170 1 41656416
1 10171 1 41659875
1 10172 1 41660940
1 10173 1 41665703
1 10174 1 41668599
1 10175 1 41669786
1 10176 1 41679267
1 10177 1 41680696
1 10178 1 41690832
1 10179 1 41695907
1 10180 0 41702789
1 10181 0 41703753
1 10182 0 41705420
1 10183 0 41705894
1 10184 0 41706470
1 10185 0 41708034
1 10186 0 41716074
1 10187 0 41717405
1 10188 0 41727738
1 10189 0 41733025
1 10190 0 41738904
1 10191 0 41745202
1 10192 0 41754196
1 10193 0 41764972
1 10194 0 41774505
1 10195 0 41791555
1 10196 0 41803994
1 10197 0 41806426
1 10198 0 41812538
1 10199 0 41821418
1 10200 0 41826371
1 10201 0 41845565
1 10202 0 41848141
1 10203 0 41851719
1 10204 0 41853743
1 10205 0 41874698
1 10206 0 41878991
1 10207 0 41889367
1 10208 0 41899650
1 10209 0 41901413
1 10210 0 41906712
1 10211 0 41907099
1 10212 0 41910533
1 10213 0 41913245
1 10214 0 41914385
1 10215 0 41916603
1 10216 0 41927736
1 10217 0 41934950
1 10218 0 41938442
1 10219 0 41948036
1 10220 0 41953994
1 10221 0 41978669
1 10222 0 41980299
1 10223 0 41982225
1 10224 0 41984630
1 10225 0 41991567
1 10226 0 41996835
1 10227 0 42003128
1 10228 0 42003413
1 10229 0 42013990
1 10230 0 42019494
1 10231 0 42023315
1 10232 0 42026288
1 10233 0 42030577
1 10234 0 42031219
1 10235 0 42039622
1 10236 0 42042948
1 10237 0 42047291
1 10238 0 42056483
1 10239 0 42056673
1 10240 1 42066184
1 10241 1 42067523
1 10242 1 42074634
1 10243 1 42080770
1 10244 1 42088112
1 10245 1 42089968
1 10246 1 42094042
1 10247 1 42094050
1 10248 1 42100983
1 10249 1 42104606
1 10250 1 42109547
1 10251 1 42109980
1 10252 1 42110287
1 10253 1 42114783
1 10254 1 42117778
1 10255 1 42124439
1 10256 1 42127425
1 10257 1 42132202
1 10258 1 42132864
1 10259 1 42135458
1 10260 1 42135922
1 10261 1 42139009
1 10262 1 42143230
1 10263 1 42148991
1 10264 1 42152549
1 10265 1 42156161
1 10266 1 42161476
1 10267 1 42169404
1 10268 1 42172879
1 10269 1 42172951
1 10270 0 42178395
1 10271 0 42184826
1 10272 0 42192545
1 10273 0 42196910
1 10274 0 42205789
1 10275 0 42208397
1 10276 0 42209276
1 10277 0 42214088
1 10278 0 42214312
1 10279 0 42214686
1 10280 0 42218914
1 10281 0 42221512
1 10282 0 42224613
1 10283 0 42225385
1 10284 0 42227830
1 10285 0 42231855
1 10286 0 42237376
1 10287 0 42238596
1 10288 0 42244793
1 10289 0 42254267
1 10290 0 42259201
1 10291 0 42268564
1 10292 0 42272527
1 10293 0 42272684
1 10294 0 42285728
1 10295 0 42289571
1 10296 0 42294785
1 10297 0 42300337
1 10298 0 42300890
1 10299 0 42305191
1 10300 0 42306143
1 10301 0 42310741
1 10302 0 42314807
1 10303 0 42319123
1 10304 0 42332342
1 10305 0 42336272
1 10306 0 42338003
1 10307 0 42338534
1 10308 0 42340901
1 10309 0 42344287
1 10310 0 42345878
1 10311 0 42351985
1 10312 0 42354684
1 10313 0 42357031
1 10314 0 42359407
1 10315 0 42362391
1 10316 0 42365179
1 10317 0 42368270
1 10318 0 42370171
1 10319 0 42374989
1 10320 0 42381125
1 10321 0 42387600
1 10322 0 42392228
1 10323 0 42403760
1 10324 0 42406023
1 10325 0 42412598
1 10326 0 42422283
1 10327 0 42422336
1 10328 0 42424445
1 10329 0 42424737
1 10330 0 42426577
1 10331 0 42427490
1 10332 0 42445598
1 10333 0 42453285
1 10334 0 42469927
1 10335 0 42486987
1 10336 0 42496405
1 10337 0 42503492
1 10338 0 42507674
1 10339 0 42508027
1 10340 0 42508521
1 10341 0 42509759
1 10342 0 42510169
1 10343 0 42514024
1 10344 0 42520139
1 10345 0 42524935
1 10346 0 42535411
1 10347 0 42543200
1 10348 0 42546026
1 10349 0 42552434
1 10350 0 42553304
1 10351 0 42556923
1 10352 0 42560091
1 10353 0 42560737
1 10354 0 42560906
1 10355 0 42563425
1 10356 0 42564685
1 10357 0 42569426
1 10358 0 42571759
1 10359 0 42573840
1 10360 0 42578798
1 10361 0 42583651
1 10362 0 42586258
1 10363 0 42589275
1 10364 0 42591708
1 10365 0 42600745
1 10366 0 42605363
1 10367 0 42606343
1 10368 0 42616776
1 10369 0 42620672
1 10370 0 42620708
1 10371 0 42622325
1 10372 0 42625007
1 10373 0 42629328
1 10374 0 42630900
1 10375 0 42637838
1 10376 0 42639201
1 10377 0 42699502
1 10378 0 42702256
1 10379 0 42703400
1 10380 0 42704019
1 10381 0 42707607
1 10382 1 42709531
1 10383 1 42711393
1 10384 1 42712295
1 10385 1 42720472
1 10386 1 42722224
1 10387 1 42725953
1 10388 1 42726000
1 10389 1 42727216
1 10390 1 42734035
1 10391 1 42737512
1 10392 1 42742234
1 10393 1 42747380
1 10394 1 42747870
1 10395 1 42752464
1 10396 1 42754803
1 10397 0 42758520
1 10398 0 42758890
1 10399 0 42762978
1 10400 0 42763407
1 10401 0 42765459
1 10402 0 42768187
1 10403 0 42768741
1 10404 0 42768769
1 10405 0 42772311
1 10406 0 42775378
1 10407 0 42778970
1 10408 0 42780293
1 10409 0 42783060
1 10410 0 42787660
1 10411 0 42790252
1 10412 0 42794296
1 10413 0 42799659
1 10414 0 42801927
1 10415 0 42808230
1 10416 0 42820206
1 10417 0 42822323
1 10418 0 42823530
1 10419 1 42833285
1 10420 1 42841572
1 10421 1 42844519
1 10422 1 42848581
1 10423 1 42849446
1 10424 1 42854771
1 10425 1 42862672
1 10426 1 42865020
1 10427 1 42871183
1 10428 1 42871786
1 10429 0 42882154
1 10430 0 42882899
1 10431 0 42886872
1 10432 0 42887240
1 10433 0 42890288
1 10434 0 42891857
1 10435 0 42894547
1 10436 0 42896876
1 10437 0 42906250
1 10438 0 42918785
1 10439 0 42919477
1 10440 0 42919734
1 10441 0 42920713
1 10442 0 42929736
1 10443 0 42941136
1 10444 0 42945084
1 10445 0 42950983
1 10446 0 42954428
1 10447 0 42959914
1 10448 0 42970711
1 10449 0 42978137
1 10450 0 42984275
1 10451 0 42984794
1 10452 0 42988962
1 10453 0 42991753
1 10454 0 42995881
1 10455 0 42998404
1 10456 0 43002183
1 10457 0 43003991
1 10458 0 43008470
1 10459 0 43008581
1 10460 0 43011761
1 10461 0 43015585
1 10462 0 43019221
1 10463 0 43019554
1 10464 0 43019950
1 10465 0 43024462
1 10466 0 43030025
1 10467 0 43033836
1 10468 0 43037927
1 10469 0 43042729
1 10470 0 43097840
1 10471 0 43147681
1 10472 0 43148772
1 10473 0 43150538
1 10474 0 43152493
1 10475 0 43152631
1 10476 0 43166008
1 10477 0 43166743
1 10478 0 43171248
1 10479 0 43171850
1 10480 0 43183867
1 10481 0 43187278
1 10482 0 43193618
1 10483 0 43195380
1 10484 0 43222591
1 10485 0 43239513
1 10486 0 43240041
1 10487 0 43240924
1 10488 0 43242596
1 10489 0 43246446
1 10490 0 43258585
1 10491 0 43263447
1 10492 0 43295967
1 10493 0 43299472
1 10494 0 43300005
1 10495 0 43300154
1 10496 0 43301940
1 10497 0 43303633
1 10498 0 43305459
1 10499 0 43312168
1 10500 0 43313424
1 10501 0 43318152
1 10502 0 43319983
1 10503 0 43322471
1 10504 0 43327005
1 10505 0 43329961
1 10506 0 43332587
1 10507 0 43335261
1 10508 0 43343558
1 10509 0 43346869
1 10510 0 43350076
1 10511 0 43352246
1 10512 0 43355715
1 10513 0 43357465
1 10514 0 43359911
1 10515 0 43362520
1 10516 0 43363142
1 10517 0 43363823
1 10518 0 43364657
1 10519 0 43365563
1 10520 0 43366531
1 10521 0 43374658
1 10522 0 43375634
1 10523 0 43378199
1 10524 0 43380762
1 10525 0 43382644
1 10526 0 43387924
1 10527 0 43390783
1 10528 0 43394287
1 10529 0 43394656
1 10530 0 43395251
1 10531 0 43401426
1 10532 0 43401542
1 10533 0 43405821
1 10534 0 43406035
1 10535 0 43409419
1 10536 0 43413187
1 10537 0 43421926
1 10538 0 43424468
1 10539 0 43430625
1 10540 0 43434537
1 10541 0 43436265
1 10542 0 43442604
1 10543 0 43445791
1 10544 0 43449836
1 10545 0 43453596
1 10546 0 43456094
1 10547 0 43463453
1 10548 0 43465156
1 10549 0 43466773
1 10550 0 43472684
1 10551 0 43474394
1 10552 0 43474660
1 10553 0 43474694
1 10554 0 43479223
1 10555 0 43479349
1 10556 0 43481246
1 10557 0 43485310
1 10558 0 43485443
1 10559 0 43486736
1 10560 0 43487770
1 10561 0 43487825
1 10562 0 43487910
1 10563 0 43494052
1 10564 0 43494736
1 10565 0 43497617
1 10566 0 43502978
1 10567 0 43506881
1 10568 0 43509612
1 10569 0 43513900
1 10570 0 43519780
1 10571 0 43525625
1 10572 0 43526253
1 10573 0 43532468
1 10574 0 43532526
1 10575 0 43535920
1 10576 0 43539206
1 10577 0 43542218
1 10578 0 43542934
1 10579 0 43546424
1 10580 0 43549232
1 10581 0 43553699
1 10582 0 43556045
1 10583 0 43557728
1 10584 0 43558588
1 10585 0 43561653
1 10586 0 43562141
1 10587 0 43564749
1 10588 0 43566769
1 10589 0 43571483
1 10590 0 43575509
1 10591 0 43575588
1 10592 0 43580305
1 10593 0 43582195
1 10594 0 43583381
1 10595 0 43586793
1 10596 0 43588049
1 10597 0 43590823
1 10598 0 43594617
1 10599 0 43595281
1 10600 0 43600040
1 10601 0 43600141
1 10602 0 43600768
1 10603 0 43602435
1 10604 0 43608945
1 10605 0 43610260
1 10606 0 43612867
1 10607 0 43616420
1 10608 0 43619669
1 10609 0 43619947
1 10610 0 43621919
1 10611 0 43623532
1 10612 0 43624017
1 10613 0 43626132
1 10614 0 43628458
1 10615 0 43630184
1 10616 0 43633000
1 10617 0 43635728
1 10618 0 43639642
1 10619 0 43639927
1 10620 0 43640125
1 10621 0 43643218
1 10622 0 43643930
1 10623 0 43647311
1 10624 0 43648404
1 10625 0 43654971
1 10626 0 43658361
1 10627 0 43658810
1 10628 0 43661089
1 10629 0 43664244
1 10630 0 43667326
1 10631 0 43668782
1 10632 0 43672424
1 10633 0 43674380
1 10634 0 43676079
1 10635 0 43683128
1 10636 0 43686344
1 10637 0 43690412
1 10638 0 43694434
1 10639 0 43698381
1 10640 0 43700525
1 10641 0 43701167
1 10642 0 43705428
1 10643 0 43705732
1 10644 0 43706946
1 10645 0 43711485
1 10646 0 43719466
1 10647 0 43722436
1 10648 0 43723609
1 10649 0 43724117
1 10650 0 43725187
1 10651 0 43727663
1 10652 0 43732151
1 10653 0 43732630
1 10654 0 43734364
1 10655 0 43738335
1 10656 0 43743186
1 10657 0 43745473
1 10658 0 43752080
1 10659 0 43754421
1 10660 0 43755091
1 10661 0 43760103
1 10662 0 43767211
1 10663 0 43771806
1 10664 0 43773747
1 10665 0 43776670
1 10666 0 43776982
1 10667 0 43777483
1 10668 0 43778187
1 10669 0 43779843
1 10670 0 43792808
1 10671 0 43798998
1 10672 0 43799431
1 10673 0 43803335
1 10674 0 43806147
1 10675 0 43809385
1 10676 0 43811269
1 10677 0 43815536
1 10678 0 43818349
1 10679 0 43821156
1 10680 0 43821591
1 10681 0 43829098
1 10682 0 43831260
1 10683 0 43833442
1 10684 0 43835559
1 10685 0 43836774
1 10686 0 43837312
1 10687 0 43844051
1 10688 0 43845673
1 10689 0 43846577
1 10690 0 43853367
1 10691 0 43854538
1 10692 0 43854566
1 10693 1 43858399
1 10694 1 43860606
1 10695 1 43864214
1 10696 1 43864687
1 10697 1 43869616
1 10698 1 43870812
1 10699 1 43877147
1 10700 1 43877847
1 10701 1 43880936
1 10702 1 43886045
1 10703 0 43912848
1 10704 0 43914311
1 10705 0 43917323
1 10706 0 43917416
1 10707 0 43923031
1 10708 0 43925059
1 10709 0 43930655
1 10710 0 43934347
1 10711 0 43934507
1 10712 0 43936517
1 10713 0 43937429
1 10714 0 43940050
1 10715 0 43943188
1 10716 0 43948359
1 10717 0 43949095
1 10718 0 43951877
1 10719 0 43955084
1 10720 0 43955874
1 10721 0 43959927
1 10722 0 43960705
1 10723 0 43964558
1 10724 0 43966437
1 10725 0 43969491
1 10726 0 43974409
1 10727 0 43974908
1 10728 0 43976667
1 10729 0 43977529
1 10730 0 43981763
1 10731 0 43987340
1 10732 0 43990752
1 10733 0 43995679
1 10734 0 44000366
1 10735 0 44002959
1 10736 0 44007074
1 10737 0 44008728
1 10738 0 44012012
1 10739 0 44012821
1 10740 0 44014113
1 10741 0 44016325
1 10742 0 44017952
1 10743 0 44020629
1 10744 0 44021248
1 10745 0 44021565
1 10746 0 44027009
1 10747 0 44031901
1 10748 0 44032089
1 10749 0 44033460
1 10750 0 44036062
1 10751 0 44041649
1 10752 0 44042337
1 10753 0 44044201
1 10754 0 44046074
1 10755 0 44046269
1 10756 0 44053054
1 10757 0 44056150
1 10758 0 44058378
1 10759 0 44063878
1 10760 0 44065417
1 10761 0 44066646
1 10762 0 44069031
1 10763 0 44069994
1 10764 0 44071264
1 10765 0 44071562
1 10766 0 44075293
1 10767 0 44076796
1 10768 0 44077291
1 10769 0 44077403
1 10770 0 44079679
1 10771 0 44084664
1 10772 0 44085849
1 10773 0 44092097
1 10774 0 44094761
1 10775 0 44100059
1 10776 0 44101197
1 10777 0 44101862
1 10778 0 44104061
1 10779 0 44105873
1 10780 0 44108483
1 10781 0 44115128
1 10782 0 44119298
1 10783 0 44123433
1 10784 0 44129325
1 10785 0 44129630
1 10786 0 44143460
1 10787 0 44151383
1 10788 0 44153718
1 10789 0 44163787
1 10790 0 44170258
1 10791 0 44170590
1 10792 0 44172599
1 10793 0 44174740
1 10794 0 44176329
1 10795 0 44180328
1 10796 0 44183453
1 10797 0 44183902
1 10798 0 44188442
1 10799 0 44192720
1 10800 0 44194466
1 10801 0 44198903
1 10802 0 44201108
1 10803 0 44203681
1 10804 0 44205096
1 10805 0 44205319
1 10806 0 44207415
1 10807 0 44208470
1 10808 0 44208565
1 10809 0 44208594
1 10810 0 44217827
1 10811 0 44224537
1 10812 0 44224885
1 10813 0 44226697
1 10814 0 44229422
1 10815 0 44238067
1 10816 0 44238223
1 10817 0 44239465
1 10818 0 44243034
1 10819 0 44244070
1 10820 0 44244099
1 10821 0 44247270
1 10822 0 44248915
1 10823 0 44253335
1 10824 0 44257668
1 10825 0 44260324
1 10826 0 44262219
1 10827 0 44268130
1 10828 0 44275516
1 10829 0 44277014
1 10830 0 44277144
1 10831 0 44279437
1 10832 0 44281411
1 10833 0 44281567
1 10834 0 44282235
1 10835 0 44288966
1 10836 0 44292215
1 10837 0 44294923
1 10838 0 44297520
1 10839 0 44303384
1 10840 0 44304421
1 10841 0 44308576
1 10842 0 44313557
1 10843 0 44316280
1 10844 0 44316914
1 10845 0 44322557
1 10846 0 44323995
1 10847 0 44327046
1 10848 0 44327876
1 10849 0 44335850
1 10850 0 44338777
1 10851 0 44341643
1 10852 0 44343886
1 10853 0 44344620
1 10854 0 44347323
1 10855 0 44348626
1 10856 0 44353638
1 10857 0 44356159
1 10858 0 44358314
1 10859 0 44359413
1 10860 0 44362195
1 10861 0 44365426
1 10862 0 44366609
1 10863 0 44369991
1 10864 0 44370871
1 10865 0 44373992
1 10866 0 44375753
1 10867 0 44384375
1 10868 0 44387480
1 10869 0 44390062
1 10870 0 44391231
1 10871 0 44393655
1 10872 0 44396596
1 10873 0 44400573
1 10874 0 44402277
1 10875 0 44404139
1 10876 0 44412016
1 10877 0 44413377
1 10878 0 44418255
1 10879 0 44418363
1 10880 0 44422813
1 10881 0 44425575
1 10882 0 44428261
1 10883 0 44430956
1 10884 0 44435954
1 10885 0 44438429
1 10886 0 44440926
1 10887 0 44444881
1 10888 0 44446764
1 10889 0 44451101
1 10890 0 44451316
1 10891 0 44453194
1 10892 0 44454049
1 10893 0 44457069
1 10894 0 44457954
1 10895 1 44461828
1 10896 1 44463543
1 10897 1 44464139
1 10898 1 44464616
1 10899 1 44466744
1 10900 1 44467938
1 10901 1 44469527
1 10902 1 44471621
1 10903 1 44474155
1 10904 1 44475572
1 10905 1 44477064
1 10906 1 44483130
1 10907 1 44484670
1 10908 1 44487937
1 10909 1 44490055
1 10910 1 44490909
1 10911 1 44493666
1 10912 1 44495495
1 10913 1 44495694
1 10914 1 44498653
1 10915 1 44500369
1 10916 1 44502401
1 10917 1 44506170
1 10918 1 44508114
1 10919 1 44510065
1 10920 1 44514483
1 10921 1 44521316
1 10922 0 44526620
1 10923 0 44528898
1 10924 0 44533477
1 10925 0 44538309
1 10926 0 44541259
1 10927 0 44545101
1 10928 0 44545344
1 10929 0 44549815
1 10930 0 44550044
1 10931 0 44554340
1 10932 0 44556355
1 10933 0 44559008
1 10934 0 44562122
1 10935 0 44564266
1 10936 0 44566756
1 10937 0 44568687
1 10938 0 44570943
1 10939 0 44573041
1 10940 0 44576625
1 10941 0 44577583
1 10942 0 44582162
1 10943 0 44583574
1 10944 0 44584458
1 10945 0 44590017
1 10946 0 44590432
1 10947 0 44593698
1 10948 0 44596898
1 10949 0 44597722
1 10950 0 44601078
1 10951 0 44605618
1 10952 0 44610657
1 10953 0 44611082
1 10954 0 44611321
1 10955 0 44615649
1 10956 0 44619161
1 10957 0 44620765
1 10958 0 44625231
1 10959 0 44625919
1 10960 0 44629643
1 10961 0 44633064
1 10962 0 44637971
1 10963 0 44640048
1 10964 0 44644509
1 10965 0 44644907
1 10966 0 44646754
1 10967 0 44647207
1 10968 0 44647852
1 10969 1 44652922
1 10970 1 44654410
1 10971 1 44655150
1 10972 1 44658087
1 10973 1 44659918
1 10974 1 44660748
1 10975 1 44663736
1 10976 1 44667404
1 10977 1 44668386
1 10978 1 44668896
1 10979 1 44671051
1 10980 1 44672992
1 10981 0 44676595
1 10982 0 44677352
1 10983 0 44678084
1 10984 0 44679815
1 10985 0 44684616
1 10986 0 44687394
1 10987 0 44691903
1 10988 0 44694642
1 10989 0 44698415
1 10990 0 44701281
1 10991 0 44704740
1 10992 0 44706331
1 10993 0 44722349
1 10994 0 44728259
1 10995 0 44730962
1 10996 0 44733755
1 10997 1 44759113
1 10998 1 44762589
1 10999 1 44766265
1 11000 1 44767059
1 11001 1 44768168
1 11002 1 44771118
1 11003 1 44772819
1 11004 1 44772949
1 11005 1 44775685
1 11006 1 44782214
1 11007 1 44785960
1 11008 1 44792813
1 11009 1 44794360
1 11010 1 44796439
1 11011 1 44800358
1 11012 1 44800562
1 11013 1 44800609
1 11014 1 44803609
1 11015 1 44806217
1 11016 1 44809871
1 11017 1 44811736
1 11018 0 44816759
1 11019 0 44818798
1 11020 0 44822187
1 11021 0 44826262
1 11022 0 44826872
1 11023 0 44831574
1 11024 0 44835420
1 11025 0 44841069
1 11026 0 44842018
1 11027 0 44843428
1 11028 0 44848699
1 11029 0 44850966
1 11030 0 44856667
1 11031 0 44858494
1 11032 0 44858851
1 11033 0 44861083
1 11034 0 44861991
1 11035 0 44867853
1 11036 0 44870240
1 11037 0 44875589
1 11038 0 44876298
1 11039 0 44879148
1 11040 0 44883106
1 11041 0 44884358
1 11042 0 44889864
1 11043 0 44896583
1 11044 1 44898902
1 11045 1 44900931
1 11046 1 44901011
1 11047 1 44903048
1 11048 1 44903453
1 11049 1 44909269
1 11050 1 44912449
1 11051 1 44916836
1 11052 1 44916910
1 11053 1 44918180
1 11054 1 44924129
1 11055 1 44924268
1 11056 1 44924306
1 11057 1 44930628
1 11058 1 44932193
1 11059 1 44933527
1 11060 1 44937679
1 11061 1 44937899
1 11062 1 44939549
1 11063 1 44945658
1 11064 1 44945996
1 11065 1 44946756
1 11066 1 44950564
1 11067 1 44953745
1 11068 1 44954084
1 11069 1 44955754
1 11070 1 44957493
1 11071 1 44960844
1 11072 1 44961282
1 11073 0 44967648
1 11074 0 44967708
1 11075 0 44968423
1 11076 0 44975286
1 11077 0 44989424
1 11078 0 44990233
1 11079 0 44992352
1 11080 0 44993220
1 11081 0 44995426
1 11082 0 44996588
1 11083 1 45013127
1 11084 1 45017205
1 11085 1 45018012
1 11086 1 45020302
1 11087 1 45020879
1 11088 1 45022255
1 11089 1 45028602
1 11090 1 45029861
1 11091 1 45031300
1 11092 1 45031628
1 11093 1 45033677
1 11094 1 45033753
1 11095 1 45036130
1 11096 0 45039408
1 11097 0 45042029
1 11098 0 45042458
1 11099 0 45046226
1 11100 0 45051051
1 11101 0 45052941
1 11102 0 45053188
1 11103 0 45055438
1 11104 0 45063268
1 11105 0 45068234
1 11106 0 45070500
1 11107 0 45073487
1 11108 0 45073720
1 11109 0 45078772
1 11110 0 45079896
1 11111 0 45080947
1 11112 0 45083397
1 11113 0 45084126
1 11114 0 45088222
1 11115 0 45090047
1 11116 0 45091344
1 11117 0 45093237
1 11118 0 45097274
1 11119 0 45099387
1 11120 0 45100270
1 11121 0 45102918
1 11122 0 45111667
1 11123 0 45116358
1 11124 0 45118295
1 11125 0 45119355
1 11126 0 45121671
1 11127 0 45123834
1 11128 0 45140660
1 11129 0 45147340
1 11130 0 45147774
1 11131 0 45149946
1 11132 0 45153040
1 11133 0 45157327
1 11134 1 45157743
1 11135 1 45158302
1 11136 1 45158550
1 11137 1 45162749
1 11138 1 45168414
1 11139 1 45169384
1 11140 1 45171684
1 11141 1 45175188
1 11142 1 45177052
1 11143 1 45178636
1 11144 1 45179366
1 11145 1 45185379
1 11146 1 45188302
1 11147 1 45189675
1 11148 1 45195283
1 11149 1 45195396
1 11150 0 45203559
1 11151 0 45203951
1 11152 0 45210124
1 11153 0 45212408
1 11154 0 45213870
1 11155 0 45215763
1 11156 0 45271296
1 11157 1 45286614
1 11158 1 45289896
1 11159 1 45291503
1 11160 1 45294322
1 11161 1 45299047
1 11162 1 45303658
1 11163 1 45307546
1 11164 1 45312720
1 11165 1 45314970
1 11166 1 45315635
1 11167 1 45317955
1 11168 0 45321721
1 11169 0 45325427
1 11170 0 45332016
1 11171 0 45333507
1 11172 0 45340071
1 11173 0 45343488
1 11174 0 45344543
1 11175 0 45349855
1 11176 0 45350431
1 11177 0 45355765
1 11178 0 45357036
1 11179 0 45357549
1 11180 0 45358956
1 11181 0 45365140
1 11182 0 45371753
1 11183 0 45375119
1 11184 0 45376707
1 11185 0 45378508
1 11186 0 45389050
1 11187 0 45395787
1 11188 0 45397084
1 11189 0 45405136
1 11190 0 45407846
1 11191 0 45410892
1 11192 0 45412605
1 11193 0 45412791
1 11194 0 45412940
1 11195 1 45429111
1 11196 1 45431685
1 11197 1 45437991
1 11198 1 45445420
1 11199 1 45445602
1 11200 1 45453969
1 11201 1 45454452
1 11202 1 45454920
1 11203 1 45460026
1 11204 1 45462445
1 11205 0 45471013
1 11206 0 45471047
1 11207 0 45476102
1 11208 0 45479624
1 11209 0 45483389
1 11210 0 45483601
1 11211 0 45486665
1 11212 0 45490570
1 11213 0 45492693
1 11214 0 45496555
1 11215 0 45500903
1 11216 0 45503962
1 11217 0 45505045
1 11218 0 45506101
1 11219 0 45511342
1 11220 0 45511612
1 11221 0 45515269
1 11222 0 45521305
1 11223 0 45526480
1 11224 0 45530119
1 11225 0 45534928
1 11226 0 45537731
1 11227 0 45542021
1 11228 0 45543734
1 11229 0 45555497
1 11230 0 45557821
1 11231 0 45558925
1 11232 0 45560978
1 11233 0 45561868
1 11234 0 45563811
1 11235 0 45566410
1 11236 0 45566490
1 11237 0 45569439
1 11238 0 45570979
1 11239 0 45575426
1 11240 0 45578046
1 11241 0 45579821
1 11242 0 45587201
1 11243 0 45587748
1 11244 0 45594810
1 11245 0 45594875
1 11246 0 45596489
1 11247 0 45601166
1 11248 0 45601673
1 11249 0 45610017
1 11250 0 45615602
1 11251 0 45618334
1 11252 1 45628260
1 11253 1 45633408
1 11254 1 45638045
1 11255 1 45642932
1 11256 1 45644431
1 11257 1 45648100
1 11258 1 45656024
1 11259 1 45660768
1 11260 1 45667643
1 11261 1 45670615
1 11262 1 45672198
1 11263 1 45675903
1 11264 1 45679060
1 11265 1 45681013
1 11266 1 45687179
1 11267 1 45687437
1 11268 1 45688357
1 11269 1 45690123
1 11270 1 45691332
1 11271 1 45693905
1 11272 1 45699092
1 11273 1 45701245
1 11274 0 45703615
1 11275 0 45705907
1 11276 0 45706120
1 11277 0 45706243
1 11278 0 45712815
1 11279 0 45715858
1 11280 0 45721259
1 11281 0 45730576
1 11282 0 45734736
1 11283 0 45738127
1 11284 0 45741505
1 11285 0 45743587
1 11286 0 45750211
1 11287 0 45755323
1 11288 0 45759225
1 11289 0 45765187
1 11290 0 45772693
1 11291 0 45772981
1 11292 0 45774344
1 11293 0 45775628
1 11294 0 45776282
1 11295 0 45778890
1 11296 0 45780181
1 11297 0 45780300
1 11298 0 45789320
1 11299 0 45790330
1 11300 0 45794918
1 11301 0 45797282
1 11302 0 45798351
1 11303 0 45804905
1 11304 0 45807771
1 11305 0 45809659
1 11306 0 45814775
1 11307 0 45819709
1 11308 0 45822564
1 11309 0 45829609
1 11310 0 45830353
1 11311 0 45834945
1 11312 0 45839256
1 11313 0 45841308
1 11314 0 45842154
1 11315 1 45846585
1 11316 1 45849318
1 11317 1 45850921
1 11318 1 45852059
1 11319 1 45854637
1 11320 1 45856663
1 11321 1 45857017
1 11322 1 45858495
1 11323 1 45861707
1 11324 1 45862207
1 11325 1 45866739
1 11326 0 45870558
1 11327 0 45874590
1 11328 0 45875160
1 11329 0 45878994
1 11330 0 45884466
1 11331 0 45893188
1 11332 0 45896777
1 11333 0 45899738
1 11334 0 45901724
1 11335 0 45911115
1 11336 0 45913704
1 11337 0 45914151
1 11338 0 45922119
1 11339 0 45930013
1 11340 0 45934063
1 11341 0 45964082
1 11342 0 45966461
1 11343 0 45974810
1 11344 0 45975762
1 11345 0 45977078
1 11346 0 45977537
1 11347 0 45978477
1 11348 0 45980054
1 11349 0 45986054
1 11350 0 45986963
1 11351 0 45987661
1 11352 0 45993261
1 11353 0 45993462
1 11354 0 45999163
1 11355 0 46001259
1 11356 0 46001324
1 11357 0 46001402
1 11358 0 46003330
1 11359 0 46004879
1 11360 0 46006209
1 11361 0 46011851
1 11362 0 46012584
1 11363 0 46025619
1 11364 0 46030523
1 11365 0 46031434
1 11366 0 46032979
1 11367 0 46036226
1 11368 0 46038658
1 11369 0 46038938
1 11370 0 46039177
1 11371 0 46043964
1 11372 0 46052651
1 11373 0 46058511
1 11374 0 46061563
1 11375 0 46064955
1 11376 0 46069349
1 11377 0 46072969
1 11378 0 46074370
1 11379 0 46078603
1 11380 0 46087361
1 11381 0 46094516
1 11382 0 46094816
1 11383 0 46099047
1 11384 0 46106151
1 11385 0 46107313
1 11386 0 46110052
1 11387 0 46110896
1 11388 0 46119846
1 11389 0 46124182
1 11390 0 46135617
1 11391 0 46136179
1 11392 0 46137007
1 11393 0 46137480
1 11394 0 46141167
1 11395 0 46145700
1 11396 0 46146245
1 11397 0 46149395
1 11398 0 46163544
1 11399 0 46174937
1 11400 0 46175267
1 11401 0 46181680
1 11402 0 46184825
1 11403 0 46187049
1 11404 0 46189542
1 11405 0 46190287
1 11406 0 46191467
1 11407 0 46194210
1 11408 0 46210591
1 11409 0 46214330
1 11410 0 46218394
1 11411 0 46220904
1 11412 0 46223748
1 11413 0 46225206
1 11414 0 46240154
1 11415 0 46240587
1 11416 0 46242403
1 11417 0 46245294
1 11418 0 46263450
1 11419 0 46274000
1 11420 0 46280287
1 11421 0 46287566
1 11422 0 46292542
1 11423 0 46305917
1 11424 0 46308614
1 11425 0 46320229
1 11426 0 46321547
1 11427 0 46322462
1 11428 0 46324096
1 11429 0 46328112
1 11430 0 46328789
1 11431 0 46330752
1 11432 0 46332573
1 11433 0 46334922
1 11434 0 46337478
1 11435 0 46345910
1 11436 0 46350704
1 11437 0 46352435
1 11438 0 46352978
1 11439 0 46357894
1 11440 0 46368217
1 11441 0 46373482
1 11442 0 46374307
1 11443 0 46379441
1 11444 0 46381576
1 11445 0 46383470
1 11446 0 46386613
1 11447 0 46389403
1 11448 0 46397051
1 11449 0 46399772
1 11450 0 46399869
1 11451 0 46401127
1 11452 0 46410066
1 11453 0 46410406
1 11454 0 46416739
1 11455 0 46423738
1 11456 0 46427056
1 11457 0 46427433
1 11458 0 46436182
1 11459 0 46438026
1 11460 0 46443335
1 11461 0 46445088
1 11462 0 46446590
1 11463 0 46459250
1 11464 0 46460071
1 11465 0 46464150
1 11466 0 46467891
1 11467 0 46468700
1 11468 0 46474938
1 11469 0 46475421
1 11470 0 46478816
1 11471 0 46482113
1 11472 0 46486731
1 11473 0 46488306
1 11474 0 46492728
1 11475 0 46493800
1 11476 0 46497690
1 11477 0 46505354
1 11478 0 46510262
1 11479 0 46515039
1 11480 0 46518259
1 11481 0 46520117
1 11482 0 46524820
1 11483 0 46524858
1 11484 0 46528844
1 11485 0 46530206
1 11486 0 46533155
1 11487 0 46535918
1 11488 1 46543082
1 11489 1 46548482
1 11490 1 46548951
1 11491 1 46548990
1 11492 1 46552423
1 11493 1 46553691
1 11494 1 46560989
1 11495 1 46573838
1 11496 1 46579571
1 11497 1 46586292
1 11498 1 46589475
1 11499 1 46594566
1 11500 1 46598176
1 11501 1 46599713
1 11502 1 46600347
1 11503 1 46601061
1 11504 1 46608130
1 11505 1 46608197
1 11506 1 46613226
1 11507 1 46615279
1 11508 1 46618637
1 11509 1 46621837
1 11510 1 46622148
1 11511 1 46628914
1 11512 1 46632648
1 11513 1 46635895
1 11514 1 46638331
1 11515 1 46646002
1 11516 1 46647505
1 11517 1 46650938
1 11518 1 46651670
1 11519 1 46655677
1 11520 1 46665282
1 11521 1 46665634
1 11522 1 46669389
1 11523 1 46675017
1 11524 1 46676651
1 11525 1 46678286
1 11526 1 46679260
1 11527 1 46686261
1 11528 1 46690499
1 11529 1 46693446
1 11530 1 46696504
1 11531 1 46698929
1 11532 1 46704594
1 11533 1 46708856
1 11534 1 46711544
1 11535 1 46715733
1 11536 1 46718390
1 11537 1 46718650
1 11538 1 46720392
1 11539 1 46723315
1 11540 1 46729055
1 11541 1 46730828
1 11542 1 46733113
1 11543 1 46734446
1 11544 1 46739634
1 11545 1 46751653
1 11546 1 46755853
1 11547 1 46757657
1 11548 1 46768509
1 11549 1 46774062
1 11550 1 46774721
1 11551 1 46780577
1 11552 1 46782761
1 11553 1 46785111
1 11554 1 46787138
1 11555 1 46787867
1 11556 1 46789944
1 11557 1 46793606
1 11558 1 46798147
1 11559 1 46804003
1 11560 1 46806363
1 11561 1 46806943
1 11562 1 46807831
1 11563 1 46810906
1 11564 1 46813032
1 11565 1 46813593
1 11566 1 46818235
1 11567 1 46819171
1 11568 1 46824085
1 11569 1 46824539
1 11570 1 46824736
1 11571 1 46834276
1 11572 1 46837773
1 11573 1 46841856
1 11574 1 46843450
1 11575 1 46844407
1 11576 1 46847529
1 11577 1 46849188
1 11578 1 46850875
1 11579 1 46852116
1 11580 1 46856541
1 11581 1 46856863
1 11582 1 46860553
1 11583 1 46861497
1 11584 1 46867952
1 11585 1 46868805
1 11586 1 46875740
1 11587 1 46879919
1 11588 1 46884808
1 11589 1 46885469
1 11590 1 46889393
1 11591 1 46893809
1 11592 1 46898516
1 11593 1 46899142
1 11594 1 46901383
1 11595 1 46902186
1 11596 1 46905596
1 11597 1 46906294
1 11598 1 46912664
1 11599 1 46915666
1 11600 1 46919608
1 11601 1 46926791
1 11602 1 46928161
1 11603 1 46931862
1 11604 1 46935079
1 11605 1 46938427
1 11606 1 46942653
1 11607 1 46944388
1 11608 1 46946707
1 11609 0 46951254
1 11610 0 46956678
1 11611 0 46958288
1 11612 0 46960611
1 11613 0 46960887
1 11614 0 46963717
1 11615 0 46963838
1 11616 1 46968309
1 11617 1 46970655
1 11618 1 46972326
1 11619 1 46976399
1 11620 1 46978023
1 11621 1 46984911
1 11622 1 46986082
1 11623 1 46986592
1 11624 1 46986883
1 11625 1 46987581
1 11626 1 46988366
1 11627 1 46991431
1 11628 1 46992299
1 11629 1 46993525
1 11630 1 46995286
1 11631 1 46995336
1 11632 1 46998804
1 11633 1 46998878
1 11634 1 47000876
1 11635 1 47001812
1 11636 1 47009616
1 11637 1 47009939
1 11638 1 47014257
1 11639 0 47022684
1 11640 0 47026850
1 11641 0 47027117
1 11642 0 47041058
1 11643 0 47041408
1 11644 0 47043993
1 11645 0 47065359
1 11646 0 47067161
1 11647 0 47072863
1 11648 0 47073865
1 11649 0 47082895
1 11650 0 47086522
1 11651 0 47088460
1 11652 0 47088827
1 11653 0 47093092
1 11654 0 47098311
1 11655 0 47099757
1 11656 0 47104859
1 11657 0 47105398
1 11658 0 47122956
1 11659 0 47141732
1 11660 0 47145421
1 11661 0 47155650
1 11662 0 47158592
1 11663 0 47166118
1 11664 0 47169274
1 11665 0 47169819
1 11666 0 47169923
1 11667 0 47174565
1 11668 0 47177588
1 11669 0 47178650
1 11670 0 47182647
1 11671 0 47191460
1 11672 0 47195542
1 11673 0 47197846
1 11674 0 47198092
1 11675 0 47198938
1 11676 0 47199428
1 11677 0 47199721
1 11678 0 47203001
1 11679 0 47205532
1 11680 0 47205864
1 11681 0 47253527
1 11682 1 47255874
1 11683 1 47257605
1 11684 1 47262071
1 11685 1 47264478
1 11686 1 47282581
1 11687 1 47288470
1 11688 1 47290143
1 11689 1 47294771
1 11690 1 47302148
1 11691 1 47308335
1 11692 1 47308799
1 11693 1 47309492
1 11694 1 47313158
1 11695 1 47317094
1 11696 1 47317301
1 11697 1 47322037
1 11698 1 47323435
1 11699 1 47326644
1 11700 1 47334122
1 11701 1 47335168
1 11702 1 47336573
1 11703 1 47338970
1 11704 1 47343375
1 11705 1 47347180
1 11706 1 47348629
1 11707 1 47348683
1 11708 1 47349490
1 11709 1 47355359
1 11710 1 47357344
1 11711 1 47373347
1 11712 1 47381778
1 11713 1 47398363
1 11714 1 47399100
1 11715 1 47410307
1 11716 1 47414277
1 11717 1 47417275
1 11718 1 47419710
1 11719 1 47421421
1 11720 1 47421467
1 11721 1 47423825
1 11722 0 47428623
1 11723 0 47434833
1 11724 0 47437301
1 11725 0 47438358
1 11726 0 47438732
1 11727 0 47444319
1 11728 1 47467961
1 11729 1 47468970
1 11730 1 47474782
1 11731 1 47476422
1 11732 1 47480237
1 11733 1 47481181
1 11734 1 47485555
1 11735 1 47487663
1 11736 1 47496871
1 11737 1 47498973
1 11738 1 47501653
1 11739 1 47502348
1 11740 1 47502915
1 11741 1 47506101
1 11742 1 47513337
1 11743 1 47518076
1 11744 1 47520153
1 11745 1 47530072
1 11746 1 47534841
1 11747 1 47537463
1 11748 1 47537637
1 11749 1 47544613
1 11750 1 47546453
1 11751 1 47550602
1 11752 1 47552969
1 11753 1 47553200
1 11754 1 47555955
1 11755 1 47557093
1 11756 1 47557311
1 11757 1 47561060
1 11758 1 47564352
1 11759 1 47567657
1 11760 1 47568439
1 11761 1 47571925
1 11762 1 47573205
1 11763 1 47575627
1 11764 1 47577833
1 11765 0 47580240
1 11766 0 47581346
1 11767 0 47586258
1 11768 0 47588581
1 11769 0 47589023
1 11770 0 47593054
1 11771 1 47596911
1 11772 1 47598340
1 11773 1 47599456
1 11774 1 47601674
1 11775 1 47607121
1 11776 1 47610023
1 11777 1 47616411
1 11778 1 47616454
1 11779 1 47617219
1 11780 1 47617293
1 11781 1 47619790
1 11782 1 47622202
1 11783 1 47622590
1 11784 1 47624956
1 11785 1 47626031
1 11786 1 47626802
1 11787 1 47627595
1 11788 1 47629113
1 11789 1 47635533
1 11790 1 47642096
1 11791 1 47642207
1 11792 1 47648371
1 11793 1 47648797
1 11794 1 47650305
1 11795 1 47654026
1 11796 1 47656610
1 11797 1 47658746
1 11798 1 47660453
1 11799 1 47660841
1 11800 0 47665729
1 11801 0 47667948
1 11802 0 47671602
1 11803 0 47672700
1 11804 0 47675105
1 11805 0 47680915
1 11806 0 47682811
1 11807 0 47685023
1 11808 0 47686111
1 11809 0 47689847
1 11810 0 47700853
1 11811 0 47703301
1 11812 0 47715917
1 11813 0 47720854
1 11814 0 47736452
1 11815 0 47741365
1 11816 0 47781633
1 11817 0 47786689
1 11818 0 47792686
1 11819 0 47795437
1 11820 0 47797283
1 11821 0 47799810
1 11822 0 47804311
1 11823 0 47810604
1 11824 0 47817678
1 11825 0 47820329
1 11826 0 47821994
1 11827 0 47828000
1 11828 0 47840089
1 11829 0 47840367
1 11830 0 47863415
1 11831 0 47871865
1 11832 0 47872457
1 11833 0 47878287
1 11834 0 47881816
1 11835 0 47883937
1 11836 0 47885709
1 11837 1 47890770
1 11838 1 47898137
1 11839 1 47902374
1 11840 1 47902496
1 11841 1 47903205
1 11842 1 47909121
1 11843 1 47912912
1 11844 1 47920679
1 11845 1 47921528
1 11846 1 47923076
1 11847 1 47924303
1 11848 1 47924730
1 11849 1 47942177
1 11850 1 47944104
1 11851 1 47950572
1 11852 1 47966079
1 11853 0 47972580
1 11854 0 47974427
1 11855 0 47976182
1 11856 0 47983198
1 11857 0 47987618
1 11858 0 47995679
1 11859 0 47998113
1 11860 0 48000845
1 11861 0 48001829
1 11862 0 48004933
1 11863 0 48038643
1 11864 0 48044071
1 11865 0 48054520
1 11866 0 48056546
1 11867 0 48059453
1 11868 0 48067078
1 11869 0 48070002
1 11870 0 48074624
1 11871 0 48076422
1 11872 0 48077422
1 11873 0 48081016
1 11874 0 48087516
1 11875 0 48087652
1 11876 0 48088535
1 11877 0 48093058
1 11878 0 48097443
1 11879 0 48103818
1 11880 0 48103959
1 11881 0 48109888
1 11882 0 48115940
1 11883 0 48120448
1 11884 0 48129118
1 11885 0 48135609
1 11886 0 48138617
1 11887 0 48140484
1 11888 0 48142744
1 11889 0 48158357
1 11890 0 48160598
1 11891 0 48169687
1 11892 0 48174303
1 11893 0 48177495
1 11894 0 48177785
1 11895 0 48181310
1 11896 0 48182589
1 11897 0 48188296
1 11898 0 48194878
1 11899 0 48195214
1 11900 0 48202240
1 11901 0 48205682
1 11902 0 48208503
1 11903 0 48209192
1 11904 0 48209776
1 11905 0 48210881
1 11906 0 48214515
1 11907 0 48218433
1 11908 0 48219102
1 11909 0 48221597
1 11910 0 48223735
1 11911 0 48229614
1 11912 0 48230401
1 11913 0 48233372
1 11914 0 48237554
1 11915 0 48237751
1 11916 0 48238026
1 11917 0 48242232
1 11918 0 48244824
1 11919 0 48245727
1 11920 0 48250592
1 11921 0 48250808
1 11922 0 48253514
1 11923 0 48254187
1 11924 0 48262695
1 11925 0 48267737
1 11926 0 48268193
1 11927 0 48269442
1 11928 0 48278605
1 11929 0 48283924
1 11930 0 48284801
1 11931 1 48291091
1 11932 1 48292385
1 11933 1 48293462
1 11934 1 48299454
1 11935 1 48303877
1 11936 1 48310967
1 11937 1 48311841
1 11938 1 48317933
1 11939 1 48322208
1 11940 1 48323453
1 11941 1 48324303
1 11942 1 48327251
1 11943 1 48330371
1 11944 1 48331348
1 11945 1 48333835
1 11946 1 48336995
1 11947 1 48337191
1 11948 1 48342496
1 11949 1 48343909
1 11950 1 48351012
1 11951 1 48351377
1 11952 1 48357323
1 11953 1 48359496
1 11954 1 48363987
1 11955 1 48368101
1 11956 1 48373829
1 11957 1 48375261
1 11958 1 48377778
1 11959 1 48381243
1 11960 1 48384647
1 11961 1 48389982
1 11962 1 48392297
1 11963 1 48396727
1 11964 1 48402198
1 11965 1 48406723
1 11966 1 48409265
1 11967 1 48413694
1 11968 1 48417331
1 11969 1 48418005
1 11970 1 48419238
1 11971 1 48438638
1 11972 1 48443382
1 11973 1 48448179
1 11974 1 48456876
1 11975 1 48457068
1 11976 1 48460209
1 11977 1 48468173
1 11978 1 48472656
1 11979 1 48473757
1 11980 1 48481322
1 11981 1 48483600
1 11982 1 48485374
1 11983 1 48485885
1 11984 0 48498026
1 11985 0 48499681
1 11986 0 48503949
1 11987 0 48508982
1 11988 0 48512377
1 11989 0 48519896
1 11990 0 48521535
1 11991 0 48526354
1 11992 0 48533828
1 11993 0 48538247
1 11994 0 48540561
1 11995 0 48542672
1 11996 0 48544978
1 11997 0 48545415
1 11998 0 48547155
1 11999 0 48547570
1 12000 0 48553331
1 12001 0 48553715
1 12002 0 48558499
1 12003 0 48562112
1 12004 0 48564103
1 12005 0 48565327
1 12006 0 48568173
1 12007 0 48569900
1 12008 0 48572972
1 12009 0 48575646
1 12010 0 48577630
1 12011 0 48582712
1 12012 0 48582723
1 12013 0 48582801
1 12014 0 48592652
1 12015 0 48596218
1 12016 0 48601723
1 12017 0 48612018
1 12018 0 48617987
1 12019 0 48631892
1 12020 0 48634367
1 12021 0 48641759
1 12022 0 48642262
1 12023 0 48650376
1 12024 0 48651064
1 12025 0 48654991
1 12026 1 48660575
1 12027 1 48664371
1 12028 1 48666256
1 12029 1 48667715
1 12030 1 48668510
1 12031 1 48672286
1 12032 1 48672560
1 12033 1 48679330
1 12034 1 48684768
1 12035 1 48685888
1 12036 1 48694682
1 12037 1 48695564
1 12038 1 48703967
1 12039 1 48713793
1 12040 1 48718632
1 12041 1 48723614
1 12042 1 48729821
1 12043 1 48756819
1 12044 0 48766127
1 12045 0 48771204
1 12046 0 48774122
1 12047 0 48777172
1 12048 0 48804861
1 12049 0 48809422
1 12050 0 48817925
1 12051 0 48818849
1 12052 1 48825002
1 12053 1 48825083
1 12054 1 48831912
1 12055 1 48838213
1 12056 1 48839441
1 12057 1 48842314
1 12058 1 48844977
1 12059 1 48850210
1 12060 1 48858823
1 12061 1 48863664
1 12062 0 48867628
1 12063 0 48870533
1 12064 0 48872840
1 12065 0 48875207
1 12066 1 48879938
1 12067 1 48883671
1 12068 1 48884213
1 12069 1 48885074
1 12070 1 48889199
1 12071 1 48890804
1 12072 1 48895519
1 12073 1 48896833
1 12074 1 48901309
1 12075 1 48904634
1 12076 1 48905664
1 12077 1 48906804
1 12078 1 48910705
1 12079 1 48918917
1 12080 1 48920202
1 12081 0 48927188
1 12082 0 48940575
1 12083 0 48948501
1 12084 0 48949878
1 12085 0 48956624
1 12086 0 48959798
1 12087 0 48962190
1 12088 0 48966384
1 12089 0 48967474
1 12090 0 48971803
1 12091 0 48972065
1 12092 0 48974193
1 12093 0 48978172
1 12094 0 48978764
1 12095 0 48981984
1 12096 0 48986922
1 12097 0 48987202
1 12098 0 48993529
1 12099 0 49004809
1 12100 0 49024748
1 12101 0 49029011
1 12102 0 49030208
1 12103 0 49039867
1 12104 0 49040269
1 12105 0 49040680
1 12106 0 49044825
1 12107 0 49051419
1 12108 0 49057471
1 12109 0 49060583
1 12110 0 49061474
1 12111 0 49064339
1 12112 0 49070250
1 12113 0 49070867
1 12114 0 49077294
1 12115 0 49084825
1 12116 0 49089297
1 12117 0 49090648
1 12118 0 49091585
1 12119 0 49093390
1 12120 0 49097233
1 12121 0 49102430
1 12122 0 49107319
1 12123 0 49111699
1 12124 0 49114684
1 12125 0 49114770
1 12126 0 49122001
1 12127 0 49125155
1 12128 0 49128902
1 12129 0 49134060
1 12130 0 49140041
1 12131 0 49144538
1 12132 0 49144672
1 12133 0 49144866
1 12134 0 49146289
1 12135 0 49147438
1 12136 0 49149124
1 12137 0 49152794
1 12138 0 49153150
1 12139 0 49156808
1 12140 0 49160318
1 12141 0 49163412
1 12142 0 49165447
1 12143 1 49173832
1 12144 1 49176633
1 12145 1 49177128
1 12146 1 49179655
1 12147 1 49183226
1 12148 1 49183603
1 12149 1 49186798
1 12150 1 49190698
1 12151 1 49191396
1 12152 1 49195327
1 12153 1 49197546
1 12154 1 49202965
1 12155 0 49204657
1 12156 0 49208872
1 12157 0 49209768
1 12158 0 49209998
1 12159 0 49211554
1 12160 0 49217302
1 12161 0 49217416
1 12162 0 49225653
1 12163 0 49227588
1 12164 0 49234398
1 12165 0 49239317
1 12166 0 49242196
1 12167 0 49245703
1 12168 0 49248907
1 12169 0 49249168
1 12170 0 49250305
1 12171 0 49253116
1 12172 0 49253759
1 12173 0 49256458
1 12174 0 49260776
1 12175 0 49264393
1 12176 0 49267803
1 12177 0 49271005
1 12178 0 49274854
1 12179 0 49284555
1 12180 0 49288259
1 12181 0 49294903
1 12182 0 49298697
1 12183 0 49301006
1 12184 0 49308141
1 12185 0 49315246
1 12186 0 49327557
1 12187 0 49360922
1 12188 0 49368974
1 12189 0 49369082
1 12190 0 49370245
1 12191 0 49371229
1 12192 0 49374382
1 12193 0 49375490
1 12194 0 49376452
1 12195 0 49377868
1 12196 0 49378376
1 12197 0 49380725
1 12198 0 49380960
1 12199 0 49381960
1 12200 0 49383909
1 12201 0 49393127
1 12202 0 49398392
1 12203 0 49400572
1 12204 0 49406733
1 12205 0 49407397
1 12206 0 49415369
1 12207 0 49417979
1 12208 0 49420957
1 12209 0 49425823
1 12210 0 49427525
1 12211 1 49429142
1 12212 1 49434855
1 12213 1 49435418
1 12214 1 49435665
1 12215 1 49435786
1 12216 1 49436810
1 12217 1 49439637
1 12218 1 49442164
1 12219 1 49443137
1 12220 1 49444316
1 12221 0 49448961
1 12222 0 49455268
1 12223 0 49468358
1 12224 0 49472431
1 12225 0 49476413
1 12226 0 49477356
1 12227 0 49481198
1 12228 0 49481478
1 12229 0 49491484
1 12230 0 49495347
1 12231 0 49496781
1 12232 0 49498773
1 12233 0 49502008
1 12234 0 49504144
1 12235 1 49510099
1 12236 1 49516946
1 12237 1 49522014
1 12238 1 49536161
1 12239 1 49537453
1 12240 1 49538648
1 12241 1 49541355
1 12242 1 49542172
1 12243 1 49547159
1 12244 1 49548438
1 12245 0 49551644
1 12246 0 49556576
1 12247 0 49562790
1 12248 0 49565505
1 12249 0 49569109
1 12250 0 49572629
1 12251 0 49574426
1 12252 0 49576972
1 12253 0 49584497
1 12254 0 49590274
1 12255 0 49590480
1 12256 0 49596234
1 12257 1 49602162
1 12258 1 49604388
1 12259 1 49605110
1 12260 1 49606616
1 12261 1 49614271
1 12262 1 49618848
1 12263 1 49619648
1 12264 1 49624436
1 12265 1 49630024
1 12266 1 49631166
1 12267 1 49631657
1 12268 1 49631822
1 12269 1 49632090
1 12270 1 49639946
1 12271 1 49645318
1 12272 1 49646049
1 12273 1 49652559
1 12274 1 49653615
1 12275 1 49653792
1 12276 1 49980000
1 12277 1 49981797
1 12278 1 49985478
1 12279 1 49987677
1 12280 1 49988418
1 12281 1 49988915
1 12282 1 49992771
1 12283 1 49996718
1 12284 1 49997198
1 12285 1 49997686
1 12286 1 50000605
1 12287 1 50003117
1 12288 1 50007687
1 12289 1 50010082
1 12290 1 50017254
1 12291 1 50018972
1 12292 1 50021578
1 12293 1 50026076
1 12294 1 50028718
1 12295 1 50031538
1 12296 1 50037322
1 12297 1 50039860
1 12298 1 50040961
1 12299 1 50042764
1 12300 1 50047393
1 12301 1 50048264
1 12302 1 50054059
1 12303 1 50058015
1 12304 1 50063580
1 12305 1 50064556
1 12306 0 50069079
1 12307 0 50072343
1 12308 0 50073814
1 12309 0 50079519
1 12310 0 50082916
1 12311 0 50083451
1 12312 0 50085302
1 12313 0 50089362
1 12314 0 50090736
1 12315 0 50094597
1 12316 0 50100771
1 12317 0 50104751
1 12318 0 50107236
1 12319 0 50110219
1 12320 0 50113123
1 12321 1 50118205
1 12322 1 50118893
1 12323 1 50122695
1 12324 1 50127577
1 12325 1 50128422
1 12326 1 50134036
1 12327 1 50135029
1 12328 1 50135397
1 12329 1 50137689
1 12330 1 50140686
1 12331 1 50142603
1 12332 1 50143175
1 12333 1 50151282
1 12334 1 50153630
1 12335 1 50156791
1 12336 0 50160781
1 12337 0 50162687
1 12338 0 50163531
1 12339 0 50163564
1 12340 0 50169357
1 12341 0 50170704
1 12342 0 50170885
1 12343 0 50172377
1 12344 0 50174879
1 12345 0 50179170
1 12346 0 50187126
1 12347 0 50190966
1 12348 0 50196418
1 12349 0 50204679
1 12350 0 50206147
1 12351 0 50210364
1 12352 0 50211884
1 12353 0 50214321
1 12354 0 50219507
1 12355 1 50229053
1 12356 1 50237386
1 12357 1 50238014
1 12358 1 50247841
1 12359 1 50250426
1 12360 1 50255544
1 12361 1 50256508
1 12362 1 50262544
1 12363 1 50267067
1 12364 1 50270839
1 12365 1 50283940
1 12366 1 50289003
1 12367 1 50297515
1 12368 1 50298808
1 12369 1 50299912
1 12370 1 50302644
1 12371 1 50303635
1 12372 1 50307591
1 12373 1 50310080
1 12374 0 50314019
1 12375 0 50320143
1 12376 0 50329768
1 12377 0 50329873
1 12378 0 50331335
1 12379 0 50333438
1 12380 0 50334116
1 12381 0 50338819
1 12382 0 50339206
1 12383 0 50345058
1 12384 0 50347718
1 12385 0 50353625
1 12386 0 50357332
1 12387 0 50363321
1 12388 0 50363503
1 12389 0 50367652
1 12390 0 50367963
1 12391 0 50371155
1 12392 0 50378372
1 12393 0 50378575
1 12394 0 50382551
1 12395 0 50384488
1 12396 0 50396839
1 12397 0 50403740
1 12398 0 50408402
1 12399 0 50409481
1 12400 0 50411897
1 12401 0 50414435
1 12402 0 50425982
1 12403 0 50442266
1 12404 0 50443971
1 12405 0 50458669
1 12406 0 50465031
1 12407 0 50473843
1 12408 0 50477868
1 12409 0 50481966
1 12410 0 50485022
1 12411 0 50499072
1 12412 0 50499304
1 12413 0 50508286
1 12414 0 50510123
1 12415 0 50511686
1 12416 0 50514086
1 12417 0 50518028
1 12418 0 50528528
1 12419 0 50532654
1 12420 0 50535087
1 12421 0 50536789
1 12422 0 50561357
1 12423 0 50566470
1 12424 0 50566572
1 12425 0 50568683
1 12426 0 50570073
1 12427 0 50574583
1 12428 0 50575367
1 12429 0 50575627
1 12430 0 50584251
1 12431 0 50584362
1 12432 0 50587692
1 12433 0 50591607
1 12434 0 50595200
1 12435 0 50601315
1 12436 0 50604130
1 12437 0 50610714
1 12438 0 50612241
1 12439 0 50615156
1 12440 0 50640907
1 12441 0 50643181
1 12442 0 50648194
1 12443 0 50652555
1 12444 0 50657300
1 12445 0 50658619
1 12446 0 50658784
1 12447 0 50661122
1 12448 0 50661433
1 12449 0 50666222
1 12450 0 50667477
1 12451 0 50669564
1 12452 0 50675966
1 12453 0 50677506
1 12454 0 50681974
1 12455 0 50688799
1 12456 0 50689981
1 12457 0 50693198
1 12458 0 50694495
1 12459 0 50697813
1 12460 0 50699465
1 12461 0 50702087
1 12462 0 50704452
1 12463 0 50711109
1 12464 0 50717190
1 12465 0 50726012
1 12466 0 50728391
1 12467 0 50733180
1 12468 0 50738460
1 12469 0 50739908
1 12470 0 50740226
1 12471 0 50743208
1 12472 0 50748391
1 12473 0 50753202
1 12474 0 50755291
1 12475 0 50760410
1 12476 0 50765108
1 12477 0 50765273
1 12478 0 50766545
1 12479 0 50769021
1 12480 0 50770986
1 12481 0 50780743
1 12482 0 50781723
1 12483 0 50782546
1 12484 0 50785000
1 12485 0 50785714
1 12486 0 50787231
1 12487 0 50789004
1 12488 0 50793139
1 12489 0 50793599
1 12490 0 50801270
1 12491 0 50804146
1 12492 0 50806026
1 12493 0 50809856
1 12494 0 50822908
1 12495 0 50823555
1 12496 0 50825084
1 12497 0 50828696
1 12498 0 50830349
1 12499 0 50835359
1 12500 0 50841141
1 12501 0 50844312
1 12502 0 50845158
1 12503 0 50848814
1 12504 0 50854330
1 12505 0 50859898
1 12506 0 50863366
1 12507 0 50864942
1 12508 0 50865440
1 12509 0 50868973
1 12510 0 50874397
1 12511 0 50878708
1 12512 0 50880677
1 12513 0 50885327
1 12514 0 50890181
1 12515 0 50894549
1 12516 0 50903726
1 12517 0 50909933
1 12518 0 50914762
1 12519 0 50928372
1 12520 0 50939489
1 12521 0 50943659
1 12522 0 50945143
1 12523 0 50946727
1 12524 0 50952170
1 12525 0 50953255
1 12526 0 50956996
1 12527 0 50987925
1 12528 0 50989365
1 12529 0 50992141
1 12530 0 50993845
1 12531 0 50995054
1 12532 0 50996052
1 12533 0 50997760
1 12534 0 50999494
1 12535 0 51005747
1 12536 0 51007091
1 12537 0 51013007
1 12538 0 51020161
1 12539 0 51021889
1 12540 0 51024517
1 12541 0 51050132
1 12542 0 51052067
1 12543 0 51052465
1 12544 0 51054159
1 12545 0 51057463
1 12546 0 51057840
1 12547 0 51060752
1 12548 0 51061757
1 12549 0 51064002
1 12550 0 51068801
1 12551 0 51070764
1 12552 0 51073083
1 12553 0 51090745
1 12554 0 51098546
1 12555 0 51103410
1 12556 0 51105355
1 12557 0 51108878
1 12558 0 51118940
1 12559 0 51130590
1 12560 0 51130922
1 12561 0 51134077
1 12562 0 51134933
1 12563 0 51136980
1 12564 0 51139319
1 12565 0 51151669
1 12566 0 51152562
1 12567 0 51157281
1 12568 0 51169775
1 12569 0 51171919
1 12570 0 51176374
1 12571 0 51183239
1 12572 0 51184369
1 12573 0 51185541
1 12574 0 51190059
1 12575 0 51193784
1 12576 0 51197599
1 12577 0 51198453
1 12578 0 51202255
1 12579 0 51202816
1 12580 0 51203172
1 12581 0 51205830
1 12582 0 51206286
1 12583 0 51210646
1 12584 0 51211432
1 12585 0 51214884
1 12586 0 51216842
1 12587 0 51216958
1 12588 0 51220446
1 12589 0 51225255
1 12590 0 51229661
1 12591 0 51232444
1 12592 0 51232905
1 12593 0 51236919
1 12594 0 51237706
1 12595 0 51240070
1 12596 0 51242675
1 12597 0 51245574
1 12598 0 51246551
1 12599 0 51247181
1 12600 0 51249832
1 12601 0 51253681
1 12602 0 51255291
1 12603 0 51256233
1 12604 0 51257576
1 12605 0 51258492
1 12606 0 51261081
1 12607 0 51264834
1 12608 0 51266738
1 12609 0 51272308
1 12610 0 51273909
1 12611 0 51283346
1 12612 0 51283966
1 12613 0 51286064
1 12614 0 51287868
1 12615 0 51288166
1 12616 0 51288467
1 12617 0 51292001
1 12618 0 51292891
1 12619 0 51296747
1 12620 0 51301246
1 12621 0 51305579
1 12622 0 51309342
1 12623 0 51310093
1 12624 0 51311585
1 12625 0 51311776
1 12626 0 51315916
1 12627 0 51318366
1 12628 0 51325898
1 12629 0 51329520
1 12630 0 51332045
1 12631 0 51334480
1 12632 0 51337288
1 12633 0 51341934
1 12634 0 51342331
1 12635 0 51342507
1 12636 0 51355133
1 12637 0 51362528
1 12638 0 51367832
1 12639 0 51377313
1 12640 0 51380191
1 12641 0 51403810
1 12642 0 51406771
1 12643 0 51410752
1 12644 0 51412082
1 12645 0 51417539
1 12646 0 51418898
1 12647 0 51419215
1 12648 0 51422332
1 12649 0 51424187
1 12650 0 51426085
1 12651 0 51428159
1 12652 0 51428477
1 12653 0 51432403
1 12654 0 51432431
1 12655 0 51434923
1 12656 0 51439659
1 12657 0 51441948
1 12658 0 51444082
1 12659 0 51445626
1 12660 0 51452916
1 12661 0 51455710
1 12662 0 51456973
1 12663 0 51457336
1 12664 1 51461420
1 12665 1 51470706
1 12666 1 51472907
1 12667 1 51473921
1 12668 1 51477656
1 12669 1 51479964
1 12670 1 51482350
1 12671 1 51484485
1 12672 1 51484769
1 12673 1 51487351
1 12674 1 51488473
1 12675 1 51489858
1 12676 1 51500327
1 12677 1 51504844
1 12678 0 51515117
1 12679 0 51515408
1 12680 0 51516381
1 12681 0 51518591
1 12682 0 51523466
1 12683 0 51524340
1 12684 0 51527108
1 12685 0 51530793
1 12686 0 51533153
1 12687 0 51534623
1 12688 0 51543239
1 12689 0 51544296
1 12690 0 51556316
1 12691 0 51556364
1 12692 0 51558074
1 12693 1 51563618
1 12694 1 51568068
1 12695 1 51570710
1 12696 1 51575432
1 12697 1 51579006
1 12698 1 51581563
1 12699 1 51583216
1 12700 1 51583548
1 12701 1 51585740
1 12702 1 51586768
1 12703 1 51595428
1 12704 1 51600388
1 12705 1 51600509
1 12706 1 51603021
1 12707 1 51604936
1 12708 1 51606954
1 12709 1 51607399
1 12710 1 51608167
1 12711 1 51609839
1 12712 1 51610191
1 12713 1 51613795
1 12714 1 51614096
1 12715 1 51615768
1 12716 1 51615810
1 12717 1 51621351
1 12718 1 51625467
1 12719 1 51627603
1 12720 0 51629439
1 12721 0 51633711
1 12722 0 51635239
1 12723 0 51636256
1 12724 0 51637663
1 12725 0 51638082
1 12726 0 51638236
1 12727 0 51644500
1 12728 0 51650978
1 12729 0 51654533
1 12730 0 51656959
1 12731 0 51658070
1 12732 0 51660075
1 12733 0 51665164
1 12734 0 51665234
1 12735 0 51670553
1 12736 0 51673153
1 12737 0 51675638
1 12738 0 51679764
1 12739 0 51687500
1 12740 0 51688126
1 12741 0 51694419
1 12742 0 51699701
1 12743 0 51701571
1 12744 0 51703214
1 12745 0 51705379
1 12746 0 51706205
1 12747 0 51707083
1 12748 0 51710167
1 12749 0 51711749
1 12750 0 51719635
1 12751 1 51722797
1 12752 1 51723375
1 12753 1 51724893
1 12754 1 51726036
1 12755 1 51727547
1 12756 1 51728364
1 12757 1 51731609
1 12758 1 51734931
1 12759 1 51737493
1 12760 1 51739179
1 12761 1 51742087
1 12762 1 51746436
1 12763 1 51753045
1 12764 1 51754935
1 12765 1 51759225
1 12766 1 51761918
1 12767 1 51762562
1 12768 1 51765581
1 12769 1 51765799
1 12770 1 51769517
1 12771 1 51771413
1 12772 1 51772463
1 12773 1 51774808
1 12774 1 51778323
1 12775 1 51778633
1 12776 1 51783338
1 12777 1 51789253
1 12778 1 51790803
1 12779 1 51794506
1 12780 0 51798530
1 12781 0 51804990
1 12782 0 51807446
1 12783 0 51808339
1 12784 0 51809662
1 12785 0 51814115
1 12786 0 51817861
1 12787 0 51822381
1 12788 0 51822800
1 12789 0 51826115
1 12790 0 51829131
1 12791 0 51829166
1 12792 0 51834001
1 12793 0 51838073
1 12794 0 51841389
1 12795 0 51842103
1 12796 0 51844983
1 12797 0 51846013
1 12798 0 51849986
1 12799 0 51852026
1 12800 0 51852581
1 12801 0 51859096
1 12802 0 51859721
1 12803 0 51862405
1 12804 0 51866835
1 12805 0 51866915
1 12806 0 51869985
1 12807 0 51875538
1 12808 0 51876339
1 12809 0 51877675
1 12810 0 51879870
1 12811 0 51884274
1 12812 0 51885005
1 12813 0 51890473
1 12814 0 51890563
1 12815 0 51893996
1 12816 0 51908838
1 12817 0 51908901
1 12818 0 51910562
1 12819 0 51915393
1 12820 0 51915708
1 12821 0 51919095
1 12822 0 51919316
1 12823 0 51920936
1 12824 0 51921276
1 12825 0 51921635
1 12826 0 51922677
1 12827 0 51923527
1 12828 0 51930310
1 12829 0 51937631
1 12830 0 51938399
1 12831 0 51941981
1 12832 0 51948188
1 12833 0 51953080
1 12834 0 51955106
1 12835 0 51956042
1 12836 0 51956084
1 12837 0 51958012
1 12838 0 51958547
1 12839 0 51960345
1 12840 0 51966348
1 12841 0 51966456
1 12842 0 51970034
1 12843 0 51974012
1 12844 0 51974921
1 12845 0 51975761
1 12846 0 51977774
1 12847 0 51979768
1 12848 0 51983432
1 12849 0 51984276
1 12850 0 51989815
1 12851 0 51991819
1 12852 0 51996310
1 12853 0 51996951
1 12854 0 52000734
1 12855 0 52001791
1 12856 0 52008791
1 12857 0 52010176
1 12858 0 52015204
1 12859 0 52015571
1 12860 0 52019230
1 12861 0 52022414
1 12862 0 52023220
1 12863 0 52026325
1 12864 0 52026676
1 12865 0 52031286
1 12866 0 52031507
1 12867 0 52035151
1 12868 0 52036704
1 12869 0 52037035
1 12870 0 52038060
1 12871 0 52042120
1 12872 0 52042783
1 12873 0 52045932
1 12874 0 52047311
1 12875 1 52050721
1 12876 1 52050902
1 12877 1 52056551
1 12878 1 52056759
1 12879 1 52061157
1 12880 1 52061919
1 12881 1 52063499
1 12882 1 52063789
1 12883 1 52067932
1 12884 1 52073709
1 12885 0 52079093
1 12886 0 52085528
1 12887 0 52088732
1 12888 0 52090397
1 12889 0 52093226
1 12890 0 52098421
1 12891 0 52098656
1 12892 0 52099403
1 12893 0 52099538
1 12894 0 52101898
1 12895 0 52102141
1 12896 0 52104641
1 12897 0 52114008
1 12898 0 52120225
1 12899 0 52123696
1 12900 0 52128149
1 12901 0 52135403
1 12902 0 52135850
1 12903 0 52137326
1 12904 0 52140087
1 12905 0 52141891
1 12906 0 52142570
1 12907 0 52142666
1 12908 0 52149482
1 12909 0 52151126
1 12910 0 52157590
1 12911 0 52162887
1 12912 0 52163091
1 12913 0 52163417
1 12914 0 52172227
1 12915 0 52176790
1 12916 0 52182310
1 12917 0 52183586
1 12918 0 52186946
1 12919 0 52192265
1 12920 0 52192353
1 12921 0 52197308
1 12922 0 52199926
1 12923 0 52201424
1 12924 0 52202276
1 12925 0 52203307
1 12926 0 52205241
1 12927 0 52210286
1 12928 0 52214488
1 12929 0 52222232
1 12930 0 52223352
1 12931 0 52228420
1 12932 0 52229358
1 12933 0 52229577
1 12934 0 52231272
1 12935 0 52231301
1 12936 0 52232174
1 12937 0 52236142
1 12938 0 52237303
1 12939 0 52237750
1 12940 0 52242473
1 12941 0 52245908
1 12942 0 52249859
1 12943 0 52251790
1 12944 0 52253413
1 12945 0 52253478
1 12946 0 52257332
1 12947 0 52257821
1 12948 0 52259535
1 12949 0 52261766
1 12950 0 52266553
1 12951 0 52273730
1 12952 0 52276016
1 12953 0 52279829
1 12954 0 52281061
1 12955 0 52282508
1 12956 0 52283440
1 12957 0 52288956
1 12958 0 52289164
1 12959 0 52289828
1 12960 0 52290906
1 12961 0 52290926
1 12962 0 52292805
1 12963 0 52294576
1 12964 0 52294813
1 12965 0 52294925
1 12966 0 52297937
1 12967 0 52302043
1 12968 0 52305407
1 12969 0 52305679
1 12970 0 52307702
1 12971 0 52308871
1 12972 0 52313509
1 12973 0 52314446
1 12974 0 52319660
1 12975 0 52321660
1 12976 0 52328585
1 12977 0 52337082
1 12978 0 52337808
1 12979 0 52340496
1 12980 0 52342883
1 12981 0 52346357
1 12982 0 52346941
1 12983 0 52353530
1 12984 0 52359571
1 12985 0 52359602
1 12986 0 52362353
1 12987 0 52365787
1 12988 0 52368017
1 12989 0 52369546
1 12990 0 52371620
1 12991 0 52374914
1 12992 0 52376942
1 12993 0 52380174
1 12994 0 52383252
1 12995 0 52384298
1 12996 0 52388621
1 12997 0 52392980
1 12998 0 52395412
1 12999 0 52397213
1 13000 0 52399403
1 13001 0 52400289
1 13002 0 52405484
1 13003 0 52408523
1 13004 0 52408793
1 13005 0 52414264
1 13006 0 52420679
1 13007 0 52422448
1 13008 0 52423021
1 13009 0 52423379
1 13010 0 52424917
1 13011 0 52433207
1 13012 0 52437359
1 13013 0 52444699
1 13014 0 52447138
1 13015 0 52449022
1 13016 0 52449655
1 13017 0 52451009
1 13018 0 52451914
1 13019 0 52451983
1 13020 0 52457040
1 13021 0 52457386
1 13022 0 52457425
1 13023 0 52460347
1 13024 0 52463991
1 13025 0 52465235
1 13026 0 52466708
1 13027 0 52470759
1 13028 0 52471835
1 13029 0 52474110
1 13030 0 52474617
1 13031 0 52475132
1 13032 0 52476636
1 13033 0 52478443
1 13034 0 52480166
1 13035 0 52485638
1 13036 1 52488772
1 13037 1 52489471
1 13038 1 52495623
1 13039 1 52498186
1 13040 1 52501660
1 13041 1 52504828
1 13042 1 52505312
1 13043 1 52509821
1 13044 1 52511073
1 13045 1 52516173
1 13046 1 52518654
1 13047 1 52520871
1 13048 1 52523665
1 13049 1 52524970
1 13050 1 52526599
1 13051 1 52531530
1 13052 1 52532469
1 13053 1 52541375
1 13054 1 52545579
1 13055 1 52547385
1 13056 1 52549728
1 13057 1 52551707
1 13058 1 52556107
1 13059 1 52557356
1 13060 1 52558256
1 13061 1 52560928
1 13062 1 52564769
1 13063 1 52565471
1 13064 1 52565634
1 13065 1 52568212
1 13066 1 52570523
1 13067 1 52571559
1 13068 1 52575096
1 13069 1 52575318
1 13070 1 52577371
1 13071 1 52577537
1 13072 1 52580921
1 13073 1 52586673
1 13074 1 52590186
1 13075 1 52593266
1 13076 1 52595493
1 13077 1 52598517
1 13078 1 52601123
1 13079 1 52601505
1 13080 1 52603884
1 13081 1 52604034
1 13082 1 52605264
1 13083 1 52605795
1 13084 1 52611749
1 13085 1 52617496
1 13086 1 52617743
1 13087 1 52619270
1 13088 1 52626351
1 13089 1 52629441
1 13090 1 52633617
1 13091 1 52636885
1 13092 1 52638544
1 13093 1 52639212
1 13094 1 52643180
1 13095 1 52646116
1 13096 1 52656621
1 13097 1 52660753
1 13098 1 52663690
1 13099 1 52669944
1 13100 1 52672072
1 13101 1 52673520
1 13102 1 52679071
1 13103 1 52681468
1 13104 1 52700573
1 13105 1 52705514
1 13106 1 52709723
1 13107 1 52716467
1 13108 1 52716600
1 13109 1 52723277
1 13110 1 52723416
1 13111 1 52724834
1 13112 1 52726332
1 13113 1 52728629
1 13114 1 52731090
1 13115 1 52733347
1 13116 1 52737640
1 13117 1 52741170
1 13118 1 52742526
1 13119 1 52746706
1 13120 1 52747031
1 13121 1 52750625
1 13122 1 52752654
1 13123 1 52755428
1 13124 1 52757486
1 13125 1 52757672
1 13126 0 52766388
1 13127 0 52767426
1 13128 0 52768568
1 13129 0 52773131
1 13130 0 52774821
1 13131 0 52780367
1 13132 0 52780644
1 13133 0 52782466
1 13134 0 52788050
1 13135 0 52788541
1 13136 0 52791883
1 13137 0 52795581
1 13138 0 52798986
1 13139 0 52800095
1 13140 0 52803781
1 13141 0 52804064
1 13142 0 52804924
1 13143 0 52810260
1 13144 0 52811613
1 13145 1 53054925
1 13146 1 53067959
1 13147 1 53072100
1 13148 1 53076647
1 13149 1 53080425
1 13150 1 53083771
1 13151 1 53085428
1 13152 1 53086996
1 13153 1 53087142
1 13154 1 53092022
1 13155 1 53104025
1 13156 1 53106681
1 13157 1 53110323
1 13158 1 53111398
1 13159 1 53111882
1 13160 1 53118026
1 13161 1 53119554
1 13162 1 53121660
1 13163 1 53124174
1 13164 1 53125144
1 13165 1 53130672
1 13166 1 53132868
1 13167 1 53140081
1 13168 1 53143158
1 13169 1 53143926
1 13170 1 53146514
1 13171 0 53150808
1 13172 1 53156088
1 13173 1 53159279
1 13174 1 53161107
1 13175 1 53162142
1 13176 1 53162569
1 13177 1 53167722
1 13178 1 53174945
1 13179 1 53177828
1 13180 1 53181296
1 13181 1 53183726
1 13182 1 53186295
1 13183 0 53198816
1 13184 0 53202687
1 13185 0 53204079
1 13186 0 53207095
1 13187 0 53208542
1 13188 0 53213815
1 13189 0 53213853
1 13190 0 53213940
1 13191 0 53215941
1 13192 0 53223566
1 13193 0 53225597
1 13194 0 53226672
1 13195 0 53227266
1 13196 0 53232483
1 13197 0 53237009
1 13198 0 53243401
1 13199 0 53243537
1 13200 0 53245094
1 13201 0 53249536
1 13202 0 53251878
1 13203 0 53252745
1 13204 0 53256777
1 13205 0 53257674
1 13206 0 53257731
1 13207 0 53261871
1 13208 0 53262836
1 13209 0 53266438
1 13210 0 53268259
1 13211 0 53270251
1 13212 0 53272975
1 13213 0 53280314
1 13214 0 53284636
1 13215 0 53286845
1 13216 0 53289520
1 13217 0 53289853
1 13218 0 53291713
1 13219 0 53293827
1 13220 0 53297971
1 13221 1 53303635
1 13222 1 53304725
1 13223 1 53305884
1 13224 1 53320170
1 13225 1 53328333
1 13226 1 53328385
1 13227 1 53334606
1 13228 1 53338779
1 13229 1 53341511
1 13230 1 53342319
1 13231 1 53343663
1 13232 1 53346968
1 13233 1 53348664
1 13234 1 53352926
1 13235 1 53355081
1 13236 1 53356702
1 13237 1 53359168
1 13238 1 53365323
1 13239 1 53366998
1 13240 1 53370333
1 13241 0 53374355
1 13242 0 53380504
1 13243 0 53383096
1 13244 0 53383587
1 13245 0 53385761
1 13246 0 53389393
1 13247 0 53389917
1 13248 0 53390136
1 13249 0 53393897
1 13250 0 53401202
1 13251 0 53403551
1 13252 0 53404961
1 13253 0 53437314
1 13254 0 53443562
1 13255 0 53444502
1 13256 0 53451025
1 13257 0 53452779
1 13258 0 53455517
1 13259 0 53458627
1 13260 0 53459148
1 13261 0 53460248
1 13262 0 53464168
1 13263 0 53468635
1 13264 0 53469287
1 13265 0 53470752
1 13266 0 53474568
1 13267 0 53477951
1 13268 0 53482156
1 13269 0 53488341
1 13270 0 53490524
1 13271 0 53493223
1 13272 0 53493401
1 13273 0 53496268
1 13274 0 53496300
1 13275 0 53497729
1 13276 0 53503059
1 13277 0 53507751
1 13278 0 53508352
1 13279 0 53515541
1 13280 0 53515765
1 13281 0 53517469
1 13282 0 53523163
1 13283 0 53525607
1 13284 0 53527183
1 13285 0 53529775
1 13286 0 53535067
1 13287 0 53535173
1 13288 0 53535561
1 13289 0 53548555
1 13290 0 53551719
1 13291 0 53590816
1 13292 0 53594857
1 13293 0 53595496
1 13294 0 53600646
1 13295 0 53601589
1 13296 0 53602203
1 13297 0 53605775
1 13298 0 53608013
1 13299 0 53612559
1 13300 0 53615826
1 13301 0 53619006
1 13302 0 53625085
1 13303 0 53632937
1 13304 0 53681884
1 13305 0 53682533
1 13306 0 53687480
1 13307 0 53692408
1 13308 0 53697792
1 13309 0 53701423
1 13310 0 53707714
1 13311 0 53713059
1 13312 1 53752503
1 13313 1 53755780
1 13314 1 53756787
1 13315 1 53761144
1 13316 1 53767943
1 13317 1 53770032
1 13318 1 53770545
1 13319 1 53770919
1 13320 1 53780592
1 13321 1 53780949
1 13322 1 53784817
1 13323 1 53785569
1 13324 1 53789703
1 13325 1 53793379
1 13326 1 53798337
1 13327 1 53798988
1 13328 1 53799560
1 13329 1 53802972
1 13330 0 53809457
1 13331 0 53809633
1 13332 0 53809702
1 13333 0 53814829
1 13334 0 53815066
1 13335 0 53817967
1 13336 0 53820292
1 13337 0 53821837
1 13338 0 53824510
1 13339 0 53826775
1 13340 0 53833540
1 13341 0 53835819
1 13342 0 53838974
1 13343 0 53840365
1 13344 0 53842376
1 13345 0 53846857
1 13346 0 53847249
1 13347 0 53850117
1 13348 0 53855359
1 13349 0 53855713
1 13350 1 53861032
1 13351 1 53869490
1 13352 1 53870801
1 13353 1 53876597
1 13354 1 53881411
1 13355 1 53883373
1 13356 1 53884393
1 13357 1 53886795
1 13358 1 53889097
1 13359 1 53892322
1 13360 1 53896050
1 13361 1 53896087
1 13362 1 53896449
1 13363 1 53899277
1 13364 1 53900225
1 13365 1 53901387
1 13366 0 53908136
1 13367 0 53908615
1 13368 0 53913940
1 13369 0 53916948
1 13370 0 53919879
1 13371 0 53921650
1 13372 0 53925061
1 13373 0 53927885
1 13374 0 53928187
1 13375 0 53932512
1 13376 0 53933904
1 13377 0 53936350
1 13378 0 53937426
1 13379 0 53940996
1 13380 0 53947168
1 13381 0 53950423
1 13382 0 53954331
1 13383 0 53956219
1 13384 0 53963432
1 13385 0 53964800
1 13386 0 53967293
1 13387 0 53967699
1 13388 0 53970899
1 13389 0 53972783
1 13390 0 53975286
1 13391 0 53975807
1 13392 0 53977819
1 13393 0 53981986
1 13394 0 53989890
1 13395 0 53993639
1 13396 0 53996238
1 13397 0 53997495
1 13398 0 54002304
1 13399 0 54002362
1 13400 0 54007406
1 13401 0 54008529
1 13402 0 54012773
1 13403 0 54015692
1 13404 0 54020032
1 13405 0 54021325
1 13406 0 54027822
1 13407 0 54029171
1 13408 0 54030995
1 13409 0 54034582
1 13410 0 54037960
1 13411 0 54041560
1 13412 0 54047946
1 13413 0 54050417
1 13414 0 54052495
1 13415 0 54057895
1 13416 0 54060406
1 13417 0 54061821
1 13418 0 54065014
1 13419 0 54066660
1 13420 0 54071688
1 13421 0 54084177
1 13422 0 54092787
1 13423 0 54104109
1 13424 0 54107474
1 13425 0 54111736
1 13426 0 54114668
1 13427 0 54115570
1 13428 0 54120232
1 13429 1 54533416
1 13430 1 54533581
1 13431 1 54539857
1 13432 1 54545032
1 13433 1 54551455
1 13434 1 54554061
1 13435 1 54557652
1 13436 1 54565796
1 13437 1 54566625
1 13438 1 54566702
1 13439 1 54570346
1 13440 1 54574186
1 13441 1 54575050
1 13442 1 54577361
1 13443 1 54579175
1 13444 1 54581402
1 13445 1 54585072
1 13446 1 54585187
1 13447 1 54588516
1 13448 1 54588839
1 13449 1 54591697
1 13450 1 54597874
1 13451 1 54602197
1 13452 1 54606346
1 13453 1 54606742
1 13454 1 54607811
1 13455 1 54614086
1 13456 1 54615389
1 13457 1 54616229
1 13458 1 54616843
1 13459 1 54619372
1 13460 1 54619687
1 13461 1 54623888
1 13462 1 54630194
1 13463 1 54634291
1 13464 1 54640000
1 13465 1 54641514
1 13466 1 54641712
1 13467 1 54643688
1 13468 1 54650195
1 13469 1 54654824
1 13470 1 54658578
1 13471 1 54661441
1 13472 1 54662656
1 13473 1 54688134
1 13474 1 54690777
1 13475 1 54692263
1 13476 1 54696581
1 13477 1 54699153
1 13478 0 54708524
1 13479 0 54715037
1 13480 0 54716993
1 13481 0 54725153
1 13482 0 54725260
1 13483 0 54733043
1 13484 0 54733085
1 13485 0 54738835
1 13486 0 54745503
1 13487 0 54750787
1 13488 0 54755801
1 13489 0 54760767
1 13490 0 54767648
1 13491 0 54773250
1 13492 0 54774940
1 13493 0 54781010
1 13494 0 54784701
1 13495 0 54786048
1 13496 0 54791725
1 13497 0 54793209
1 13498 0 54796925
1 13499 0 54799582
1 13500 0 54805391
1 13501 0 54807484
1 13502 0 54819430
1 13503 0 54822715
1 13504 0 54829133
1 13505 0 54831917
1 13506 0 54832663
1 13507 0 54846986
1 13508 0 54847469
1 13509 0 54848919
1 13510 0 54854017
1 13511 0 54869035
1 13512 0 54875316
1 13513 0 54884641
1 13514 0 54885450
1 13515 1 54889895
1 13516 1 54892009
1 13517 1 54896444
1 13518 1 54901101
1 13519 1 54905157
1 13520 1 54912760
1 13521 1 54917704
1 13522 1 54924722
1 13523 1 54926390
1 13524 1 54931010
1 13525 1 54932150
1 13526 1 54932777
1 13527 1 54935328
1 13528 1 54937151
1 13529 1 54944509
1 13530 1 54951723
1 13531 1 54964818
1 13532 0 54966983
1 13533 0 54974240
1 13534 0 54976127
1 13535 0 54976808
1 13536 0 54978491
1 13537 0 54980617
1 13538 0 54988935
1 13539 0 54989720
1 13540 0 54992822
1 13541 0 55001917
1 13542 0 55030250
1 13543 0 55033814
1 13544 0 55038407
1 13545 0 55043985
1 13546 0 55046089
1 13547 0 55046471
1 13548 0 55050247
1 13549 0 55053809
1 13550 0 55056926
1 13551 0 55060079
1 13552 0 55066015
1 13553 0 55071239
1 13554 0 55072735
1 13555 0 55076936
1 13556 0 55078390
1 13557 0 55078882
1 13558 0 55084595
1 13559 0 55088836
1 13560 0 55090574
1 13561 0 55092019
1 13562 0 55100416
1 13563 0 55102596
1 13564 0 55105980
1 13565 0 55107492
1 13566 0 55108994
1 13567 0 55112141
1 13568 0 55116254
1 13569 0 55119195
1 13570 0 55121810
1 13571 0 55125669
1 13572 0 55129723
1 13573 0 55131500
1 13574 0 55135186
1 13575 0 55135401
1 13576 0 55138251
1 13577 0 55152222
1 13578 0 55152697
1 13579 0 55156163
1 13580 0 55162064
1 13581 0 55168050
1 13582 0 55170623
1 13583 0 55173580
1 13584 0 55189260
1 13585 1 55193082
1 13586 1 55196849
1 13587 1 55200825
1 13588 1 55201662
1 13589 1 55207123
1 13590 1 55208773
1 13591 1 55213185
1 13592 1 55216034
1 13593 1 55217215
1 13594 1 55219604
1 13595 1 55223555
1 13596 0 55232629
1 13597 0 55237657
1 13598 0 55240428
1 13599 0 55248291
1 13600 0 55255425
1 13601 0 55262463
1 13602 0 55262558
1 13603 0 55269292
1 13604 0 55270957
1 13605 0 55280337
1 13606 0 55280802
1 13607 0 55287445
1 13608 0 55288100
1 13609 0 55288767
1 13610 0 55295082
1 13611 0 55298218
1 13612 0 55298597
1 13613 0 55301498
1 13614 0 55304611
1 13615 0 55308399
1 13616 0 55313181
1 13617 0 55315191
1 13618 0 55318708
1 13619 0 55322669
1 13620 0 55324179
1 13621 0 55324618
1 13622 0 55326588
1 13623 0 55331969
1 13624 0 55332551
1 13625 0 55332911
1 13626 0 55343199
1 13627 0 55344846
1 13628 0 55345265
1 13629 0 55351547
1 13630 0 55353601
1 13631 0 55356928
1 13632 0 55400907
1 13633 0 55408121
1 13634 0 55410462
1 13635 0 55417059
1 13636 0 55419022
1 13637 0 55421515
1 13638 0 55424514
1 13639 0 55441708
1 13640 0 55478697
1 13641 0 55493650
1 13642 0 55493731
1 13643 0 55500858
1 13644 0 55503218
1 13645 0 55511285
1 13646 0 55516341
1 13647 0 55519463
1 13648 0 55525570
1 13649 0 55531045
1 13650 0 55538042
1 13651 0 55543546
1 13652 0 55547591
1 13653 0 55551800
1 13654 0 55557597
1 13655 0 55561566
1 13656 0 55563524
1 13657 0 55565637
1 13658 0 55574105
1 13659 0 55591051
1 13660 0 55592218
1 13661 0 55597005
1 13662 0 55597624
1 13663 0 55602334
1 13664 0 55604344
1 13665 0 55608809
1 13666 0 55612931
1 13667 0 55613344
1 13668 0 55613882
1 13669 0 55627339
1 13670 0 55629798
1 13671 1 55634168
1 13672 1 55634523
1 13673 1 55640203
1 13674 1 55647455
1 13675 1 55649437
1 13676 1 55650370
1 13677 1 55653583
1 13678 1 55656439
1 13679 1 55656788
1 13680 1 55659591
1 13681 1 55662899
1 13682 0 55666393
1 13683 0 55670374
1 13684 0 55671581
1 13685 0 55672021
1 13686 0 55674936
1 13687 0 55676199
1 13688 0 55680514
1 13689 0 55681103
1 13690 0 55684536
1 13691 0 55686568
1 13692 1 55712359
1 13693 1 55712516
1 13694 1 55718361
1 13695 1 55724033
1 13696 1 55725165
1 13697 1 55738712
1 13698 1 55743088
1 13699 1 55743947
1 13700 1 55748237
1 13701 1 55749430
1 13702 1 55752653
1 13703 1 55755704
1 13704 1 55756533
1 13705 1 55758608
1 13706 1 55759837
1 13707 1 55766848
1 13708 1 55768940
1 13709 1 55769707
1 13710 1 55770712
1 13711 1 55772892
1 13712 1 55773656
1 13713 1 55777408
1 13714 1 55779397
1 13715 0 55784341
1 13716 0 55789661
1 13717 0 55794282
1 13718 0 55796651
1 13719 0 55799754
1 13720 0 55800499
1 13721 0 55803377
1 13722 0 55805882
1 13723 0 55808051
1 13724 0 55808666
1 13725 0 55810201
1 13726 0 55810808
1 13727 0 55818528
1 13728 0 55819349
1 13729 0 55820940
1 13730 0 55821397
1 13731 0 55823701
1 13732 0 55829303
1 13733 0 55830637
1 13734 0 55832100
1 13735 0 55834211
1 13736 0 55837287
1 13737 0 55837528
1 13738 0 55838018
1 13739 0 55843694
1 13740 0 55847650
1 13741 0 55850876
1 13742 0 55851520
1 13743 0 55851590
1 13744 0 55853237
1 13745 0 55853492
1 13746 0 55861057
1 13747 0 55862753
1 13748 0 55866129
1 13749 1 55867441
1 13750 1 55870221
1 13751 1 55872462
1 13752 1 55872915
1 13753 1 55873936
1 13754 1 55878804
1 13755 1 55889176
1 13756 1 55890316
1 13757 1 55893389
1 13758 1 55897452
1 13759 1 55898045
1 13760 1 55899363
1 13761 1 55910906
1 13762 1 55912291
1 13763 1 55912902
1 13764 1 55914227
1 13765 1 55920234
1 13766 1 55920328
1 13767 1 55925734
1 13768 1 55928762
1 13769 1 55943233
1 13770 1 55944284
1 13771 1 55947974
1 13772 1 55949907
1 13773 1 55959606
1 13774 1 55964591
1 13775 1 55966072
1 13776 1 55967067
1 13777 1 55974329
1 13778 1 55979034
1 13779 1 55982636
1 13780 1 55984213
1 13781 1 55986167
1 13782 1 56005679
1 13783 1 56006966
1 13784 1 56009743
1 13785 1 56009964
1 13786 1 56010914
1 13787 1 56014947
1 13788 1 56028235
1 13789 1 56038670
1 13790 1 56040803
1 13791 1 56043830
1 13792 1 56046781
1 13793 1 56048471
1 13794 1 56050025
1 13795 1 56050859
1 13796 1 56054069
1 13797 1 56054853
1 13798 1 56055822
1 13799 1 56059718
1 13800 1 56064560
1 13801 1 56066274
1 13802 1 56069193
1 13803 1 56071161
1 13804 1 56072704
1 13805 1 56072877
1 13806 1 56074485
1 13807 1 56080494
1 13808 1 56081468
1 13809 1 56084852
1 13810 1 56088672
1 13811 1 56095646
1 13812 1 56098332
1 13813 1 56101051
1 13814 1 56101784
1 13815 0 56105879
1 13816 0 56108307
1 13817 0 56109827
1 13818 0 56114833
1 13819 0 56117925
1 13820 0 56121456
1 13821 0 56122176
1 13822 0 56125505
1 13823 0 56126789
1 13824 0 56130694
1 13825 0 56131003
1 13826 0 56133235
1 13827 0 56139337
1 13828 0 56140329
1 13829 0 56143558
1 13830 0 56148830
1 13831 0 56152606
1 13832 0 56155169
1 13833 0 56159457
1 13834 0 56159503
1 13835 0 56169137
1 13836 1 56190278
1 13837 1 56192398
1 13838 1 56196227
1 13839 1 56197947
1 13840 1 56200171
1 13841 1 56204594
1 13842 1 56206216
1 13843 1 56210515
1 13844 1 56211900
1 13845 1 56219020
1 13846 1 56219404
1 13847 1 56221358
1 13848 1 56224713
1 13849 1 56230149
1 13850 1 56230362
1 13851 1 56230834
1 13852 1 56233340
1 13853 1 56236903
1 13854 1 56237384
1 13855 1 56239514
1 13856 1 56240375
1 13857 1 56245114
1 13858 1 56248140
1 13859 1 56255673
1 13860 1 56258210
1 13861 0 56261100
1 13862 0 56262562
1 13863 0 56267128
1 13864 0 56276419
1 13865 0 56278628
1 13866 0 56281949
1 13867 0 56282606
1 13868 0 56287308
1 13869 0 56288613
1 13870 0 56290579
1 13871 0 56291965
1 13872 0 56293680
1 13873 0 56294868
1 13874 0 56296822
1 13875 0 56301902
1 13876 0 56302533
1 13877 0 56303223
1 13878 0 56308390
1 13879 0 56312333
1 13880 0 56313904
1 13881 0 56315383
1 13882 0 56316010
1 13883 0 56318124
1 13884 0 56322723
1 13885 0 56322974
1 13886 0 56328030
1 13887 0 56328797
1 13888 0 56331964
1 13889 0 56333134
1 13890 0 56336244
1 13891 0 56341428
1 13892 0 56343589
1 13893 0 56347250
1 13894 1 56353701
1 13895 1 56354393
1 13896 1 56366377
1 13897 1 56380880
1 13898 1 56385252
1 13899 1 56387777
1 13900 1 56389436
1 13901 1 56391419
1 13902 1 56397982
1 13903 1 56398075
1 13904 1 56402263
1 13905 1 56412603
1 13906 1 56418016
1 13907 1 56421032
1 13908 0 56426234
1 13909 0 56435064
1 13910 0 56435344
1 13911 0 56439147
1 13912 0 56440848
1 13913 0 56444519
1 13914 0 56446372
1 13915 0 56448320
1 13916 0 56458646
1 13917 0 56462237
1 13918 0 56463230
1 13919 0 56465645
1 13920 0 56468565
1 13921 0 56470541
1 13922 0 56471011
1 13923 0 56471265
1 13924 0 56473663
1 13925 0 56474913
1 13926 0 56475290
1 13927 0 56481883
1 13928 0 56485080
1 13929 0 56486143
1 13930 0 56488037
1 13931 0 56490718
1 13932 1 56493395
1 13933 1 56496737
1 13934 1 56501461
1 13935 1 56503998
1 13936 1 56504386
1 13937 1 56507507
1 13938 1 56510067
1 13939 1 56511438
1 13940 1 56511505
1 13941 1 56514433
1 13942 1 56517691
1 13943 1 56518135
1 13944 1 56524412
1 13945 1 56525348
1 13946 1 56527940
1 13947 1 56530901
1 13948 0 56531779
1 13949 0 56536285
1 13950 0 56539092
1 13951 0 56541499
1 13952 0 56542807
1 13953 0 56543390
1 13954 0 56548522
1 13955 0 56548901
1 13956 0 56550351
1 13957 0 56552838
1 13958 0 56559235
1 13959 0 56560692
1 13960 0 56567812
1 13961 0 56569398
1 13962 0 56574974
1 13963 0 56576105
1 13964 0 56577314
1 13965 0 56581870
1 13966 0 56585429
1 13967 0 56585636
1 13968 0 56585825
1 13969 0 56588114
1 13970 0 56589733
1 13971 0 56592681
1 13972 0 56594547
1 13973 0 56595800
1 13974 0 56602402
1 13975 0 56604253
1 13976 0 56606894
1 13977 0 56615684
1 13978 0 56616959
1 13979 0 56617055
1 13980 0 56620140
1 13981 0 56620756
1 13982 0 56623188
1 13983 0 56626751
1 13984 0 56627368
1 13985 0 56628596
1 13986 0 56631988
1 13987 0 56634143
1 13988 0 56634525
1 13989 0 56635237
1 13990 0 56670210
1 13991 0 56673564
1 13992 0 56739107
1 13993 0 56739335
1 13994 0 56747779
1 13995 0 56748766
1 13996 0 56748967
1 13997 0 56754994
1 13998 0 56759461
1 13999 0 56762308
1 14000 0 56763528
1 14001 0 56764200
1 14002 0 56770558
1 14003 0 56774892
1 14004 0 56781245
1 14005 0 56783964
1 14006 0 56787039
1 14007 0 56788501
1 14008 0 56793280
1 14009 0 56798443
1 14010 0 56802059
1 14011 0 56805586
1 14012 0 56811342
1 14013 0 56813067
1 14014 0 56817105
1 14015 0 56825062
1 14016 0 56830627
1 14017 0 56833161
1 14018 0 56841373
1 14019 0 56845310
1 14020 0 56847571
1 14021 0 56849325
1 14022 0 56851300
1 14023 0 56853975
1 14024 0 56854994
1 14025 0 56861697
1 14026 0 56862115
1 14027 1 56864789
1 14028 1 56865245
1 14029 1 56866044
1 14030 1 56868669
1 14031 1 56871189
1 14032 1 56871309
1 14033 1 56874814
1 14034 1 56876782
1 14035 1 56877977
1 14036 1 56879025
1 14037 1 56879297
1 14038 1 56881273
1 14039 1 56882554
1 14040 0 56885622
1 14041 0 56885919
1 14042 0 56887551
1 14043 0 56887974
1 14044 0 56889955
1 14045 0 56893567
1 14046 0 56896489
1 14047 0 56899458
1 14048 0 56904198
1 14049 0 56917011
1 14050 0 56919712
1 14051 0 56921513
1 14052 0 56924907
1 14053 0 56927026
1 14054 0 56927784
1 14055 0 56932270
1 14056 0 56932481
1 14057 0 56938416
1 14058 0 56938469
1 14059 0 56940280
1 14060 0 56942650
1 14061 1 56946686
1 14062 1 56955283
1 14063 1 56956319
1 14064 1 56958196
1 14065 1 56959110
1 14066 1 56961899
1 14067 1 56962215
1 14068 1 56962586
1 14069 1 56965227
1 14070 1 56968185
1 14071 1 56968400
1 14072 1 56972067
1 14073 1 56975233
1 14074 1 56975549
1 14075 1 56981634
1 14076 1 56982068
1 14077 1 56982595
1 14078 0 56986400
1 14079 0 56989884
1 14080 0 56992964
1 14081 0 56993396
1 14082 0 56993832
1 14083 0 56996489
1 14084 0 57000108
1 14085 0 57000732
1 14086 0 57006781
1 14087 0 57006952
1 14088 0 57007263
1 14089 0 57015967
1 14090 0 57019228
1 14091 0 57028358
1 14092 0 57032395
1 14093 0 57032455
1 14094 0 57035261
1 14095 0 57035648
1 14096 0 57037219
1 14097 0 57037418
1 14098 0 57041168
1 14099 0 57041597
1 14100 0 57045094
1 14101 0 57045155
1 14102 1 57046601
1 14103 1 57047178
1 14104 1 57047291
1 14105 1 57047585
1 14106 1 57052173
1 14107 1 57053989
1 14108 1 57057977
1 14109 1 57066307
1 14110 1 57066916
1 14111 1 57072617
1 14112 1 57076095
1 14113 1 57077098
1 14114 1 57078380
1 14115 1 57080285
1 14116 1 57080723
1 14117 1 57084001
1 14118 1 57086656
1 14119 1 57091554
1 14120 1 57094834
1 14121 1 57098400
1 14122 0 57105312
1 14123 0 57107166
1 14124 0 57108714
1 14125 0 57112470
1 14126 0 57117904
1 14127 0 57120324
1 14128 0 57124410
1 14129 0 57125197
1 14130 0 57126260
1 14131 0 57127006
1 14132 0 57130019
1 14133 0 57130355
1 14134 0 57134502
1 14135 0 57135314
1 14136 0 57135477
1 14137 0 57135524
1 14138 0 57136287
1 14139 0 57137998
1 14140 0 57141703
1 14141 0 57146011
1 14142 0 57146155
1 14143 1 57153221
1 14144 1 57158406
1 14145 1 57159226
1 14146 1 57161482
1 14147 1 57162561
1 14148 1 57164574
1 14149 1 57165003
1 14150 1 57167436
1 14151 1 57171713
1 14152 1 57174000
1 14153 1 57174739
1 14154 1 57178646
1 14155 1 57181977
1 14156 1 57187332
1 14157 1 57188105
1 14158 1 57191383
1 14159 1 57192890
1 14160 1 57194163
1 14161 1 57195091
1 14162 1 57201615
1 14163 1 57202776
1 14164 1 57207142
1 14165 1 57214609
1 14166 1 57220672
1 14167 1 57221896
1 14168 1 57226075
1 14169 1 57228743
1 14170 1 57231924
1 14171 1 57232171
1 14172 1 57233402
1 14173 1 57237655
1 14174 1 57237883
1 14175 1 57240581
1 14176 1 57241428
1 14177 1 57245856
1 14178 1 57248299
1 14179 1 57248588
1 14180 1 57251881
1 14181 1 57254132
1 14182 1 57254276
1 14183 1 57255261
1 14184 1 57256602
1 14185 1 57257550
1 14186 1 57263909
1 14187 1 57264561
1 14188 1 57267202
1 14189 1 57270662
1 14190 1 57272194
1 14191 1 57275888
1 14192 1 57275952
1 14193 1 57278330
1 14194 1 57278543
1 14195 1 57279067
1 14196 1 57280952
1 14197 1 57281244
1 14198 1 57281397
1 14199 1 57283107
1 14200 1 57286753
1 14201 1 57287176
1 14202 1 57289795
1 14203 1 57291885
1 14204 1 57294316
1 14205 1 57297975
1 14206 1 57299792
1 14207 1 57302658
1 14208 1 57303392
1 14209 1 57305759
1 14210 1 57309334
1 14211 1 57313950
1 14212 1 57315503
1 14213 1 57321499
1 14214 1 57321905
1 14215 1 57327099
1 14216 1 57330397
1 14217 1 57334119
1 14218 1 57335765
1 14219 1 57336595
1 14220 1 57337071
1 14221 1 57340103
1 14222 1 57345589
1 14223 1 57346884
1 14224 1 57352141
1 14225 1 57355303
1 14226 1 57358053
1 14227 0 57361031
1 14228 0 57362670
1 14229 0 57364527
1 14230 0 57370191
1 14231 0 57379597
1 14232 0 57380055
1 14233 1 57389604
1 14234 1 57391782
1 14235 1 57396159
1 14236 1 57399386
1 14237 1 57401596
1 14238 1 57404070
1 14239 1 57408433
1 14240 1 57412811
1 14241 1 57413314
1 14242 1 57415294
1 14243 1 57418101
1 14244 0 57421189
1 14245 0 57424997
1 14246 0 57426017
1 14247 0 57427167
1 14248 0 57427467
1 14249 0 57428036
1 14250 0 57430028
1 14251 0 57431809
1 14252 0 57431926
1 14253 0 57433818
1 14254 0 57434706
1 14255 0 57437356
1 14256 0 57440886
1 14257 0 57441997
1 14258 0 57442783
1 14259 0 57442837
1 14260 0 57448885
1 14261 0 57452719
1 14262 0 57454967
1 14263 0 57456249
1 14264 0 57457298
1 14265 0 57458681
1 14266 0 57459414
1 14267 0 57459448
1 14268 0 57463972
1 14269 1 57467289
1 14270 1 57470238
1 14271 1 57470941
1 14272 1 57472223
1 14273 1 57481610
1 14274 1 57482638
1 14275 1 57485470
1 14276 1 57492435
1 14277 1 57496552
1 14278 1 57499652
1 14279 1 57505365
1 14280 1 57507214
1 14281 1 57510003
1 14282 1 57511052
1 14283 1 57514651
1 14284 1 57519004
1 14285 1 57527007
1 14286 1 57533768
1 14287 1 57537139
1 14288 0 57539683
1 14289 0 57542662
1 14290 0 57543001
1 14291 0 57544450
1 14292 0 57548043
1 14293 0 57548126
1 14294 1 57555859
1 14295 1 57556266
1 14296 1 57560745
1 14297 1 57562435
1 14298 1 57562575
1 14299 1 57565053
1 14300 1 57565618
1 14301 1 57574261
1 14302 1 57580408
1 14303 1 57581195
1 14304 1 57582940
1 14305 1 57583550
1 14306 1 57584530
1 14307 1 57588614
1 14308 1 57590142
1 14309 1 57594918
1 14310 1 57600729
1 14311 1 57607926
1 14312 1 57615368
1 14313 1 57616150
1 14314 1 57617217
1 14315 1 57619416
1 14316 1 57619576
1 14317 1 57620254
1 14318 1 57623470
1 14319 1 57626427
1 14320 1 57633142
1 14321 1 57636111
1 14322 1 57637139
1 14323 1 57638629
1 14324 1 57644642
1 14325 1 57645268
1 14326 1 57651664
1 14327 1 57655958
1 14328 1 57658051
1 14329 1 57659304
1 14330 1 57674326
1 14331 1 57681999
1 14332 1 57689031
1 14333 1 57689194
1 14334 1 57698020
1 14335 1 57698263
1 14336 1 57700964
1 14337 1 57702819
1 14338 1 57707633
1 14339 1 57720522
1 14340 1 57723775
1 14341 1 57725241
1 14342 1 57748513
1 14343 1 57751666
1 14344 1 57752492
1 14345 0 57755412
1 14346 0 57768894
1 14347 0 57769568
1 14348 0 57772812
1 14349 0 57774469
1 14350 0 57774782
1 14351 0 57775079
1 14352 1 57782345
1 14353 1 57789399
1 14354 1 57789590
1 14355 1 57793145
1 14356 1 57793677
1 14357 1 57795120
1 14358 1 57800183
1 14359 1 57803378
1 14360 1 57808296
1 14361 1 57815079
1 14362 1 57815816
1 14363 1 57826641
1 14364 1 57827355
1 14365 0 57836407
1 14366 0 57837134
1 14367 0 57841721
1 14368 0 57843918
1 14369 0 57844824
1 14370 0 57844924
1 14371 0 57849876
1 14372 0 57854723
1 14373 0 57855348
1 14374 0 57856528
1 14375 0 57858696
1 14376 0 57863222
1 14377 0 57865602
1 14378 0 57870035
1 14379 0 57872506
1 14380 0 57878109
1 14381 0 57879482
1 14382 0 57880341
1 14383 0 57882779
1 14384 0 57883472
1 14385 0 57887893
1 14386 0 57890900
1 14387 0 57897877
1 14388 0 57915292
1 14389 0 57923537
1 14390 0 57928780
1 14391 0 57929822
1 14392 0 57932761
1 14393 0 57941514
1 14394 0 57943077
1 14395 0 57943112
1 14396 0 57949891
1 14397 0 57955328
1 14398 0 57965722
1 14399 0 57967524
1 14400 0 57968098
1 14401 0 57970745
1 14402 0 57972112
1 14403 0 57976022
1 14404 0 57986857
1 14405 0 57988408
1 14406 0 57991705
1 14407 0 57993158
1 14408 0 58001397
1 14409 0 58011783
1 14410 0 58014094
1 14411 0 58023094
1 14412 0 58026987
1 14413 0 58027729
1 14414 0 58031006
1 14415 0 58040740
1 14416 0 58044924
1 14417 0 58047286
1 14418 0 58050131
1 14419 0 58050990
1 14420 0 58051046
1 14421 0 58054393
1 14422 0 58054875
1 14423 0 58055158
1 14424 0 58059982
1 14425 0 58073637
1 14426 0 58077163
1 14427 0 58081071
1 14428 0 58085407
1 14429 0 58092230
1 14430 0 58096475
1 14431 0 58097236
1 14432 0 58100350
1 14433 0 58101952
1 14434 0 58107195
1 14435 0 58115272
1 14436 0 58122991
1 14437 0 58128191
1 14438 0 58131400
1 14439 0 58135777
1 14440 0 58137478
1 14441 0 58145277
1 14442 0 58146082
1 14443 0 58148497
1 14444 0 58149865
1 14445 0 58169079
1 14446 0 58171167
1 14447 0 58173062
1 14448 0 58178738
1 14449 0 58183458
1 14450 0 58187008
1 14451 0 58188995
1 14452 0 58189193
1 14453 0 58195882
1 14454 0 58198467
1 14455 0 58199259
1 14456 0 58204237
1 14457 0 58224019
1 14458 0 58224687
1 14459 0 58229902
1 14460 0 58241507
1 14461 0 58243646
1 14462 0 58250073
1 14463 0 58252105
1 14464 0 58259850
1 14465 0 58266392
1 14466 0 58272150
1 14467 0 58285952
1 14468 0 58289818
1 14469 0 58296735
1 14470 0 58297942
1 14471 0 58298276
1 14472 0 58305991
1 14473 0 58312172
1 14474 0 58315762
1 14475 0 58316826
1 14476 0 58318001
1 14477 0 58322115
1 14478 0 58325284
1 14479 0 58325588
1 14480 0 58328705
1 14481 0 58329980
1 14482 0 58340969
1 14483 0 58344887
1 14484 0 58350238
1 14485 0 58354277
1 14486 0 58356342
1 14487 0 58358449
1 14488 0 58363389
1 14489 0 58368338
1 14490 0 58375304
1 14491 0 58377036
1 14492 0 58382282
1 14493 0 58384896
1 14494 0 58389069
1 14495 0 58390553
1 14496 0 58395462
1 14497 0 58398105
1 14498 0 58457913
1 14499 0 58465767
1 14500 0 58468899
1 14501 0 58470489
1 14502 0 58475758
1 14503 0 58476730
1 14504 0 58483721
1 14505 0 58484525
1 14506 0 58494335
1 14507 0 58495375
1 14508 0 58499883
1 14509 0 58500102
1 14510 0 58501724
1 14511 0 58503066
1 14512 0 58503962
1 14513 0 58507700
1 14514 0 58514939
1 14515 0 58516744
1 14516 0 58525005
1 14517 0 58528847
1 14518 0 58532761
1 14519 0 58533400
1 14520 0 58538457
1 14521 0 58539506
1 14522 0 58546078
1 14523 0 58549825
1 14524 0 58555785
1 14525 0 58558952
1 14526 0 58562459
1 14527 0 58566428
1 14528 0 58573587
1 14529 0 58575519
1 14530 0 58583671
1 14531 0 58588919
1 14532 0 58595679
1 14533 0 58609111
1 14534 0 58612874
1 14535 0 58621825
1 14536 0 58628999
1 14537 0 58634522
1 14538 0 58636240
1 14539 0 58637945
1 14540 0 58641051
1 14541 0 58648180
1 14542 0 58650932
1 14543 0 58657606
1 14544 0 58823999
1 14545 0 58865019
1 14546 0 58866012
1 14547 0 58871553
1 14548 0 58873241
1 14549 0 58875923
1 14550 0 58880189
1 14551 0 58884989
1 14552 0 58885845
1 14553 0 58888571
1 14554 0 58892143
1 14555 0 58893770
1 14556 0 58899946
1 14557 0 58901543
1 14558 0 58902232
1 14559 0 58905734
1 14560 0 58920101
1 14561 0 58920824
1 14562 0 58926127
1 14563 0 58931307
1 14564 0 58933089
1 14565 1 58939479
1 14566 1 58944778
1 14567 1 58944976
1 14568 1 58949066
1 14569 1 58949159
1 14570 1 58949940
1 14571 1 58951436
1 14572 1 58951972
1 14573 1 58956761
1 14574 1 58965965
1 14575 1 58969612
1 14576 1 58977244
1 14577 0 58980226
1 14578 0 58986360
1 14579 0 59008720
1 14580 0 59019913
1 14581 0 59020152
1 14582 0 59024818
1 14583 0 59036738
1 14584 0 59038532
1 14585 0 59045686
1 14586 0 59045838
1 14587 0 59051073
1 14588 0 59054060
1 14589 0 59056611
1 14590 0 59059676
1 14591 0 59065577
1 14592 0 59065668
1 14593 0 59065730
1 14594 0 59073233
1 14595 1 59078639
1 14596 1 59078711
1 14597 1 59080032
1 14598 1 59082476
1 14599 1 59088617
1 14600 1 59091878
1 14601 1 59106195
1 14602 1 59110697
1 14603 1 59112896
1 14604 1 59112933
1 14605 1 59115068
1 14606 1 59119132
1 14607 1 59119279
1 14608 1 59127621
1 14609 1 59128045
1 14610 1 59128557
1 14611 0 59162357
1 14612 0 59166926
1 14613 0 59172664
1 14614 0 59173249
1 14615 0 59174127
1 14616 0 59179802
1 14617 0 59180337
1 14618 0 59181948
1 14619 0 59187462
1 14620 0 59198088
1 14621 0 59199224
1 14622 1 59209420
1 14623 1 59211371
1 14624 1 59215673
1 14625 1 59219051
1 14626 1 59224239
1 14627 1 59230613
1 14628 1 59231079
1 14629 1 59235191
1 14630 1 59237832
1 14631 1 59246778
1 14632 1 59247960
1 14633 1 59248732
1 14634 1 59288606
1 14635 1 59298281
1 14636 1 59298327
1 14637 1 59303559
1 14638 1 59304437
1 14639 1 59311761
1 14640 1 59319296
1 14641 1 59323305
1 14642 1 59323992
1 14643 1 59330832
1 14644 1 59340875
1 14645 1 59344561
1 14646 1 59345583
1 14647 1 59349625
1 14648 1 59353657
1 14649 1 59360646
1 14650 1 59363898
1 14651 1 59370383
1 14652 0 59375354
1 14653 0 59380095
1 14654 0 59383179
1 14655 0 59383333
1 14656 0 59389131
1 14657 0 59391231
1 14658 0 59396628
1 14659 0 59404300
1 14660 0 59405952
1 14661 0 59407983
1 14662 0 59416653
1 14663 0 59417449
1 14664 0 59417648
1 14665 0 59421796
1 14666 0 59422322
1 14667 0 59425795
1 14668 0 59427548
1 14669 0 59429610
1 14670 0 59430463
1 14671 0 59430572
1 14672 0 59438075
1 14673 0 59448259
1 14674 0 59449922
1 14675 0 59452926
1 14676 0 59456786
1 14677 0 59461651
1 14678 0 59470312
1 14679 0 59473895
1 14680 0 59478647
1 14681 0 59478955
1 14682 0 59484689
1 14683 0 59484784
1 14684 0 59517024
1 14685 0 59523608
1 14686 1 59528868
1 14687 1 59531133
1 14688 1 59533640
1 14689 1 59535775
1 14690 1 59538132
1 14691 1 59538770
1 14692 1 59543456
1 14693 1 59544095
1 14694 1 59550892
1 14695 1 59558180
1 14696 1 59565674
1 14697 1 59624156
1 14698 1 59627245
1 14699 1 59631992
1 14700 0 59641731
1 14701 0 59644402
1 14702 0 59645942
1 14703 0 59646792
1 14704 0 59648061
1 14705 0 59649092
1 14706 0 59653524
1 14707 0 59653578
1 14708 0 59653735
1 14709 0 59662065
1 14710 0 59668189
1 14711 0 59670499
1 14712 0 59670861
1 14713 0 59671154
1 14714 0 59675205
1 14715 0 59676004
1 14716 0 59676734
1 14717 0 59681003
1 14718 1 59685801
1 14719 1 59688226
1 14720 1 59690827
1 14721 1 59692559
1 14722 1 59693236
1 14723 1 59697897
1 14724 1 59698269
1 14725 1 59702896
1 14726 1 59703040
1 14727 1 59711902
1 14728 1 59713241
1 14729 0 59717805
1 14730 0 59718435
1 14731 0 59721971
1 14732 1 59727687
1 14733 1 59733859
1 14734 1 59734035
1 14735 1 59739104
1 14736 1 59739192
1 14737 1 59747136
1 14738 1 59747814
1 14739 1 59750039
1 14740 1 59750520
1 14741 1 59754532
1 14742 0 59764529
1 14743 0 59773671
1 14744 0 59791683
1 14745 0 59799818
1 14746 0 59801507
1 14747 0 59806881
1 14748 1 59810620
1 14749 1 59811091
1 14750 1 59813730
1 14751 1 59820404
1 14752 1 59825278
1 14753 1 59827593
1 14754 1 59830115
1 14755 1 59830965
1 14756 1 59834821
1 14757 1 59835851
1 14758 1 59840933
1 14759 1 59841716
1 14760 1 59846209
1 14761 1 59846247
1 14762 1 59848276
1 14763 1 59848475
1 14764 1 59853787
1 14765 1 59859944
1 14766 1 59862788
1 14767 1 59867049
1 14768 1 59872188
1 14769 1 59873895
1 14770 1 59875200
1 14771 1 59881857
1 14772 1 59882904
1 14773 1 59888262
1 14774 1 59889626
1 14775 1 59891747
1 14776 1 59895000
1 14777 1 59899170
1 14778 1 59901725
1 14779 1 59905381
1 14780 1 59905912
1 14781 1 59909536
1 14782 1 59909636
1 14783 1 59914734
1 14784 1 59923125
1 14785 1 59928339
1 14786 1 59932988
1 14787 1 59936781
1 14788 1 59938944
1 14789 1 59948316
1 14790 0 59950907
1 14791 0 59951646
1 14792 0 59952239
1 14793 0 59954102
1 14794 0 59960463
1 14795 0 59962558
1 14796 0 59971226
1 14797 0 59971666
1 14798 0 59975691
1 14799 0 59978885
1 14800 0 59981583
1 14801 0 59984467
1 14802 0 59986580
1 14803 0 59989343
1 14804 0 59991762
1 14805 0 59992121
1 14806 0 59995871
1 14807 0 60003051
1 14808 0 60006210
1 14809 0 60008381
1 14810 0 60009540
1 14811 0 60015665
1 14812 0 60015888
1 14813 0 60021386
1 14814 0 60052317
1 14815 0 60057223
1 14816 0 60058768
1 14817 0 60064432
1 14818 0 60065818
1 14819 0 60067767
1 14820 0 60068502
1 14821 0 60079171
1 14822 0 60082974
1 14823 0 60083165
1 14824 0 60083758
1 14825 0 60092593
1 14826 0 60093005
1 14827 0 60097296
1 14828 1 60103868
1 14829 1 60106118
1 14830 1 60109214
1 14831 1 60113663
1 14832 1 60114869
1 14833 1 60118643
1 14834 1 60122375
1 14835 1 60122972
1 14836 1 60124985
1 14837 1 60125971
1 14838 1 60129061
1 14839 1 60133043
1 14840 1 60139123
1 14841 1 60141408
1 14842 1 60144473
1 14843 1 60145651
1 14844 1 60148031
1 14845 1 60149776
1 14846 1 60155224
1 14847 1 60159296
1 14848 1 60160253
1 14849 1 60166361
1 14850 1 60172190
1 14851 1 60173685
1 14852 1 60177982
1 14853 1 60184000
1 14854 1 60191036
1 14855 1 60192738
1 14856 1 60196595
1 14857 1 60198176
1 14858 0 60201391
1 14859 0 60202932
1 14860 0 60213188
1 14861 0 60219046
1 14862 0 60221809
1 14863 0 60230535
1 14864 0 60230916
1 14865 0 60236558
1 14866 0 60237822
1 14867 0 60239312
1 14868 0 60246688
1 14869 0 60251656
1 14870 0 60253557
1 14871 0 60255916
1 14872 0 60257721
1 14873 0 60260027
1 14874 0 60264114
1 14875 0 60268984
1 14876 0 60275056
1 14877 0 60281722
1 14878 0 60285877
1 14879 0 60288159
1 14880 0 60290724
1 14881 0 60295689
1 14882 0 60299433
1 14883 0 60307978
1 14884 0 60311377
1 14885 0 60311888
1 14886 0 60316201
1 14887 0 60318909
1 14888 0 60324265
1 14889 0 60326110
1 14890 0 60328661
1 14891 0 60330119
1 14892 1 60338281
1 14893 1 60342247
1 14894 1 60344573
1 14895 1 60347207
1 14896 1 60350346
1 14897 1 60351667
1 14898 1 60358775
1 14899 1 60361351
1 14900 1 60365396
1 14901 1 60367110
1 14902 1 60369796
1 14903 1 60371158
1 14904 1 60372361
1 14905 1 60376826
1 14906 1 60377163
1 14907 0 60381569
1 14908 0 60382371
1 14909 0 60385538
1 14910 0 60390885
1 14911 0 60391230
1 14912 0 60394758
1 14913 0 60399789
1 14914 0 60403322
1 14915 0 60408581
1 14916 0 60410890
1 14917 0 60412923
1 14918 0 60415059
1 14919 0 60417278
1 14920 0 60420852
1 14921 0 60423519
1 14922 0 60432268
1 14923 0 60466436
1 14924 0 60466584
1 14925 0 60470710
1 14926 0 60488920
1 14927 0 60491686
1 14928 0 60493010
1 14929 0 60505194
1 14930 0 60506769
1 14931 0 60516139
1 14932 0 60521568
1 14933 0 60523166
1 14934 0 60528961
1 14935 0 60529976
1 14936 0 60532413
1 14937 0 60532757
1 14938 1 60550971
1 14939 1 60560512
1 14940 1 60566600
1 14941 1 60571872
1 14942 1 60574079
1 14943 1 60575537
1 14944 1 60582251
1 14945 1 60583034
1 14946 1 60584259
1 14947 1 60589870
1 14948 1 60597070
1 14949 1 60598739
1 14950 1 60605163
1 14951 1 60608652
1 14952 1 60611262
1 14953 1 60613507
1 14954 1 60619752
1 14955 0 60641113
1 14956 0 60645328
1 14957 0 60649475
1 14958 0 60649760
1 14959 0 60656081
1 14960 1 60662287
1 14961 1 60683914
1 14962 1 60687400
1 14963 1 60688893
1 14964 1 60689522
1 14965 1 60692486
1 14966 1 60699057
1 14967 1 60699751
1 14968 1 60700278
1 14969 1 60704490
1 14970 1 60704827
1 14971 1 60710596
1 14972 1 60717683
1 14973 1 60721236
1 14974 1 60722654
1 14975 1 60724849
1 14976 1 60728692
1 14977 1 60730390
1 14978 1 60731586
1 14979 1 60738908
1 14980 1 60745052
1 14981 1 60749344
1 14982 1 60757260
1 14983 1 60762943
1 14984 1 60765696
1 14985 1 60772266
1 14986 1 60781278
1 14987 1 60785481
1 14988 1 60786147
1 14989 1 60790584
1 14990 1 60795815
1 14991 1 60800008
1 14992 1 60804221
1 14993 1 60805082
1 14994 1 60808696
1 14995 1 60813367
1 14996 1 60814961
1 14997 1 60823725
1 14998 1 60825665
1 14999 1 60825747
1 15000 1 60830137
1 15001 1 60835830
1 15002 1 60835920
1 15003 1 60838461
1 15004 1 60845438
1 15005 1 60846814
1 15006 1 60849284
1 15007 1 60851350
1 15008 1 60851541
1 15009 1 60855442
1 15010 1 60860987
1 15011 1 61336677
1 15012 1 61340714
1 15013 1 61343342
1 15014 1 61344799
1 15015 1 61350094
1 15016 1 61379464
1 15017 1 61413845
1 15018 1 61438381
1 15019 1 61456483
1 15020 1 61457451
1 15021 1 61460496
1 15022 1 61484863
1 15023 1 61485226
1 15024 1 61489395
1 15025 1 61489974
1 15026 1 61492227
1 15027 1 61496446
1 15028 1 61497351
1 15029 1 61499036
1 15030 1 61501205
1 15031 1 61509397
1 15032 1 61510718
1 15033 1 61510971
1 15034 1 61514871
1 15035 1 61516528
1 15036 1 61518993
1 15037 1 61521351
1 15038 1 61557874
1 15039 1 61561122
1 15040 1 61567537
1 15041 1 61568863
1 15042 1 61572948
1 15043 1 61576360
1 15044 1 61577679
1 15045 1 61579823
1 15046 1 61580607
1 15047 1 61582471
1 15048 1 61588187
1 15049 1 61596138
1 15050 1 61601359
1 15051 1 61602936
1 15052 1 61602975
1 15053 1 61606026
1 15054 1 61610617
1 15055 1 61610796
1 15056 1 61620543
1 15057 1 61626246
1 15058 1 61631268
1 15059 1 61632568
1 15060 1 61635040
1 15061 1 61635992
1 15062 1 61636725
1 15063 1 61638640
1 15064 1 61640801
1 15065 1 61643311
1 15066 1 61648800
1 15067 1 61688552
1 15068 1 61694090
1 15069 1 61700890
1 15070 0 61707117
1 15071 0 61708824
1 15072 0 61715388
1 15073 0 61718156
1 15074 0 61718338
1 15075 0 61719074
1 15076 0 61721829
1 15077 0 61722823
1 15078 0 61727682
1 15079 0 61734542
1 15080 0 61738965
1 15081 0 61741722
1 15082 0 61745929
1 15083 0 61749929
1 15084 0 61753808
1 15085 0 61756484
1 15086 0 61762671
1 15087 0 61764616
1 15088 0 61766880
1 15089 0 61768412
1 15090 0 61769600
1 15091 0 61772604
1 15092 0 61778751
1 15093 0 61783077
1 15094 0 61786103
1 15095 0 61791428
1 15096 0 61802679
1 15097 0 61816726
1 15098 0 61822407
1 15099 0 61826767
1 15100 1 61842358
1 15101 1 61844151
1 15102 1 61845159
1 15103 1 61845993
1 15104 1 61846782
1 15105 1 61850265
1 15106 1 61852027
1 15107 1 61853715
1 15108 1 61857813
1 15109 1 61867962
1 15110 1 61869789
1 15111 1 61870293
1 15112 1 61879154
1 15113 0 61888164
1 15114 0 61890242
1 15115 0 61896036
1 15116 0 61900763
1 15117 0 61901549
1 15118 0 61901879
1 15119 0 61905748
1 15120 0 61912087
1 15121 0 61912446
1 15122 0 61921102
1 15123 0 61928382
1 15124 0 61932165
1 15125 0 61932806
1 15126 0 61935401
1 15127 0 61940711
1 15128 0 61946554
1 15129 0 61952609
1 15130 0 61954523
1 15131 0 61960128
1 15132 0 61960853
1 15133 0 61962840
1 15134 0 61967250
1 15135 0 61971383
1 15136 1 61977431
1 15137 1 61982090
1 15138 1 61984123
1 15139 1 61987294
1 15140 1 61991225
1 15141 1 61994154
1 15142 1 61996431
1 15143 1 61998129
1 15144 1 62000939
1 15145 1 62002420
1 15146 1 62002849
1 15147 1 62002993
1 15148 1 62005405
1 15149 1 62005991
1 15150 1 62007544
1 15151 1 62010234
1 15152 1 62010470
1 15153 1 62012737
1 15154 1 62014717
1 15155 1 62015195
1 15156 1 62020624
1 15157 1 62029215
1 15158 1 62031924
1 15159 1 62033200
1 15160 1 62034598
1 15161 1 62036540
1 15162 1 62037757
1 15163 1 62038877
1 15164 1 62044375
1 15165 1 62045489
1 15166 1 62050038
1 15167 1 62054384
1 15168 1 62056248
1 15169 1 62058463
1 15170 1 62058735
1 15171 1 62065526
1 15172 1 62066965
1 15173 0 62074385
1 15174 0 62074661
1 15175 0 62078817
1 15176 0 62083351
1 15177 0 62084897
1 15178 0 62085011
1 15179 0 62087598
1 15180 0 62092189
1 15181 0 62095309
1 15182 0 62095670
1 15183 0 62101097
1 15184 0 62103495
1 15185 0 62104801
1 15186 0 62108860
1 15187 0 62115204
1 15188 0 62115472
1 15189 0 62116613
1 15190 0 62119613
1 15191 0 62120615
1 15192 0 62120664
1 15193 0 62121860
1 15194 0 62126125
1 15195 0 62128673
1 15196 0 62129372
1 15197 0 62132850
1 15198 0 62132985
1 15199 0 62135659
1 15200 0 62138193
1 15201 0 62142689
1 15202 0 62146123
1 15203 0 62146179
1 15204 0 62146622
1 15205 0 62153154
1 15206 0 62154638
1 15207 0 62155737
1 15208 0 62157477
1 15209 0 62162531
1 15210 0 62166579
1 15211 0 62167618
1 15212 0 62169110
1 15213 0 62170217
1 15214 0 62172529
1 15215 0 62178644
1 15216 0 62180232
1 15217 0 62180478
1 15218 0 62185441
1 15219 0 62198185
1 15220 0 62200687
1 15221 0 62202537
1 15222 0 62203861
1 15223 0 62204688
1 15224 0 62210334
1 15225 0 62215986
1 15226 0 62220851
1 15227 0 62223961
1 15228 0 62226783
1 15229 0 62227046
1 15230 0 62258168
1 15231 0 62267320
1 15232 0 62267668
1 15233 0 62274778
1 15234 0 62277005
1 15235 0 62279498
1 15236 0 62287734
1 15237 0 62296652
1 15238 0 62299077
1 15239 0 62303739
1 15240 0 62304969
1 15241 0 62305877
1 15242 0 62308942
1 15243 0 62314668
1 15244 0 62314721
1 15245 0 62323287
1 15246 0 62327266
1 15247 0 62327459
1 15248 0 62328724
1 15249 0 62332482
1 15250 0 62358391
1 15251 0 62359241
1 15252 1 62363865
1 15253 1 62365200
1 15254 1 62369481
1 15255 1 62376412
1 15256 1 62382652
1 15257 1 62384568
1 15258 1 62388356
1 15259 1 62390460
1 15260 1 62393852
1 15261 1 62395448
1 15262 1 62396682
1 15263 1 62400411
1 15264 1 62400704
1 15265 1 62403175
1 15266 1 62410649
1 15267 1 62414733
1 15268 1 62421329
1 15269 1 62425807
1 15270 1 62431129
1 15271 1 62431864
1 15272 1 62435893
1 15273 1 62436653
1 15274 1 62437960
1 15275 1 62438141
1 15276 1 62440123
1 15277 1 62442339
1 15278 1 62443040
1 15279 1 62450453
1 15280 1 62456456
1 15281 1 62462698
1 15282 1 62463447
1 15283 1 62465643
1 15284 1 62472232
1 15285 1 62477075
1 15286 1 62481614
1 15287 1 62483590
1 15288 1 62488699
1 15289 1 62492686
1 15290 1 62493956
1 15291 1 62499574
1 15292 1 62506216
1 15293 1 62511121
1 15294 1 62515306
1 15295 1 62515983
1 15296 1 62521975
1 15297 1 62529363
1 15298 1 62529422
1 15299 1 62532281
1 15300 1 62533097
1 15301 1 62536957
1 15302 1 62541407
1 15303 1 62547417
1 15304 0 62553825
1 15305 0 62554105
1 15306 0 62555336
1 15307 0 62561258
1 15308 0 62566736
1 15309 0 62568585
1 15310 0 62621485
1 15311 0 62624361
1 15312 0 62629454
1 15313 0 62631721
1 15314 0 62633287
1 15315 0 62636989
1 15316 0 62639331
1 15317 0 62641646
1 15318 0 62643156
1 15319 0 62646769
1 15320 0 62651563
1 15321 0 62655018
1 15322 0 62656989
1 15323 0 62659550
1 15324 0 62660503
1 15325 0 62660779
1 15326 0 62662006
1 15327 0 62663028
1 15328 0 62666658
1 15329 0 62668367
1 15330 0 63009926
1 15331 0 63091670
1 15332 0 63096568
1 15333 0 63100662
1 15334 0 63103651
1 15335 0 63109036
1 15336 0 63110880
1 15337 0 63111851
1 15338 0 63112606
1 15339 0 63119040
1 15340 0 63119751
1 15341 0 63123814
1 15342 0 63126938
1 15343 0 63131281
1 15344 0 63132045
1 15345 0 63134176
1 15346 0 63135181
1 15347 0 63136572
1 15348 0 63139255
1 15349 0 63155756
1 15350 0 63159442
1 15351 0 63161629
1 15352 0 63163370
1 15353 0 63166688
1 15354 0 63168155
1 15355 0 63172240
1 15356 0 63176721
1 15357 0 63176849
1 15358 0 63184760
1 15359 0 63191126
1 15360 0 63194838
1 15361 0 63196718
1 15362 0 63200429
1 15363 0 63202283
1 15364 0 63203112
1 15365 0 63205427
1 15366 0 63210286
1 15367 0 63213456
1 15368 0 63215939
1 15369 0 63216208
1 15370 0 63216233
1 15371 0 63222438
1 15372 0 63224531
1 15373 0 63229388
1 15374 0 63245556
1 15375 0 63252120
1 15376 0 63261012
1 15377 0 63262865
1 15378 0 63267951
1 15379 0 63269516
1 15380 0 63272109
1 15381 0 63280247
1 15382 0 63281880
1 15383 0 63282893
1 15384 0 63283122
1 15385 0 63285282
1 15386 0 63288140
1 15387 0 63290906
1 15388 0 63295032
1 15389 0 63297596
1 15390 0 63302765
1 15391 0 63307167
1 15392 0 63308451
1 15393 0 63308819
1 15394 0 63311387
1 15395 0 63316750
1 15396 0 63321058
1 15397 0 63324447
1 15398 0 63328633
1 15399 0 63331675
1 15400 0 63338399
1 15401 0 63342780
1 15402 0 63346507
1 15403 0 63353120
1 15404 0 63355365
1 15405 0 63355446
1 15406 0 63359079
1 15407 0 63360129
1 15408 0 63363622
1 15409 0 63365135
1 15410 0 63368121
1 15411 0 63369023
1 15412 0 63371969
1 15413 0 63380189
1 15414 0 63382835
1 15415 0 63387651
1 15416 0 63390184
1 15417 0 63390356
1 15418 0 63390726
1 15419 0 63392249
1 15420 0 63397051
1 15421 0 63398098
1 15422 0 63403551
1 15423 0 63404052
1 15424 0 63404896
1 15425 0 63408336
1 15426 0 63409101
1 15427 0 63411233
1 15428 0 63411299
1 15429 0 63422805
1 15430 0 63423523
1 15431 0 63427311
1 15432 0 63439642
1 15433 0 63444488
1 15434 0 63447657
1 15435 0 63448624
1 15436 0 63450379
1 15437 0 63455740
1 15438 0 63464768
1 15439 1 63468640
1 15440 1 63469177
1 15441 1 63473791
1 15442 1 63476834
1 15443 1 63479857
1 15444 1 63480648
1 15445 1 63500542
1 15446 1 63505309
1 15447 1 63507791
1 15448 1 63508379
1 15449 1 63510757
1 15450 1 63513604
1 15451 1 63514048
1 15452 1 63516187
1 15453 1 63518234
1 15454 1 63519239
1 15455 0 63528296
1 15456 0 63528680
1 15457 0 63531341
1 15458 0 63534631
1 15459 0 63537260
1 15460 0 63542685
1 15461 0 63544136
1 15462 0 63544873
1 15463 0 63545697
1 15464 0 63553934
1 15465 0 63557638
1 15466 0 63558376
1 15467 0 63561650
1 15468 0 63562125
1 15469 0 63563234
1 15470 0 63568860
1 15471 0 63576404
1 15472 0 63579506
1 15473 0 63579739
1 15474 0 63582984
1 15475 0 63585845
1 15476 0 63586238
1 15477 0 63586763
1 15478 0 63588651
1 15479 0 63590461
1 15480 0 63593618
1 15481 0 63596547
1 15482 0 63598105
1 15483 0 63601641
1 15484 0 63616667
1 15485 0 63617520
1 15486 0 63623235
1 15487 0 63624551
1 15488 0 63625893
1 15489 0 63626418
1 15490 0 63629895
1 15491 0 63630401
1 15492 0 63632481
1 15493 0 63635538
1 15494 0 63638528
1 15495 0 63641127
1 15496 0 63641803
1 15497 0 63645126
1 15498 0 63649929
1 15499 0 63650637
1 15500 0 63651504
1 15501 0 63654038
1 15502 0 63656739
1 15503 0 63659930
1 15504 0 63664123
1 15505 0 63667050
1 15506 0 63667218
1 15507 0 63670280
1 15508 0 63671877
1 15509 0 63671898
1 15510 0 63679344
1 15511 0 63680842
1 15512 0 63685689
1 15513 0 63688651
1 15514 0 63693592
1 15515 0 63694926
1 15516 0 63696103
1 15517 0 63697773
1 15518 0 63705917
1 15519 0 63706310
1 15520 0 63713658
1 15521 0 63717278
1 15522 0 63717445
1 15523 0 63718877
1 15524 0 63723736
1 15525 0 63725813
1 15526 0 63726017
1 15527 0 63728765
1 15528 0 63732180
1 15529 0 63732378
1 15530 0 63736930
1 15531 0 63739916
1 15532 0 63741384
1 15533 0 63742982
1 15534 0 63743995
1 15535 0 63744978
1 15536 0 63746822
1 15537 0 63747047
1 15538 0 63749611
1 15539 0 63749746
1 15540 0 63754718
1 15541 0 63754945
1 15542 0 63755907
1 15543 0 63760361
1 15544 0 63762899
1 15545 0 63764400
1 15546 0 63765781
1 15547 0 63768144
1 15548 0 63768314
1 15549 0 63775004
1 15550 0 63775683
1 15551 0 63782071
1 15552 0 63783099
1 15553 0 63783983
1 15554 0 63790712
1 15555 0 63791438
1 15556 0 63796165
1 15557 0 63797388
1 15558 0 63798044
1 15559 0 63802271
1 15560 0 63803119
1 15561 0 63804913
1 15562 0 63809450
1 15563 0 63811306
1 15564 0 63812092
1 15565 0 63812229
1 15566 0 63816191
1 15567 0 63820541
1 15568 0 63823521
1 15569 0 63824676
1 15570 0 63826012
1 15571 0 63829045
1 15572 0 63832068
1 15573 0 63836427
1 15574 0 63836605
1 15575 0 63847189
1 15576 0 63852201
1 15577 0 63853314
1 15578 0 63855482
1 15579 0 63857551
1 15580 0 63859612
1 15581 0 63862001
1 15582 0 63868147
1 15583 0 63870693
1 15584 0 63872202
1 15585 0 63873389
1 15586 0 63873489
1 15587 0 63875744
1 15588 0 63878838
1 15589 0 63882830
1 15590 0 63887346
1 15591 0 63888810
1 15592 0 63893345
1 15593 0 63896139
1 15594 0 63896199
1 15595 0 63897849
1 15596 0 63901330
1 15597 0 63903603
1 15598 0 63908394
1 15599 0 63916846
1 15600 0 63918627
1 15601 0 63921222
1 15602 0 63924368
1 15603 0 63926697
1 15604 0 63928807
1 15605 0 63929842
1 15606 0 63932337
1 15607 0 63934387
1 15608 0 63934922
1 15609 0 63936150
1 15610 0 63936284
1 15611 0 63937598
1 15612 0 63941987
1 15613 0 63944737
1 15614 0 63948775
1 15615 0 63952984
1 15616 0 63954357
1 15617 0 63954698
1 15618 0 63957436
1 15619 0 63958885
1 15620 0 63960159
1 15621 0 63961780
1 15622 0 63962155
1 15623 0 63963792
1 15624 0 63966430
1 15625 0 63969581
1 15626 0 63973589
1 15627 0 63976165
1 15628 0 63976279
1 15629 0 63978475
1 15630 0 63983590
1 15631 0 63985690
1 15632 0 63986904
1 15633 0 63987017
1 15634 0 63993940
1 15635 0 63998415
1 15636 0 63998550
1 15637 0 64001636
1 15638 0 64006965
1 15639 0 64007221
1 15640 0 64011628
1 15641 0 64011815
1 15642 0 64016032
1 15643 0 64016539
1 15644 0 64017655
1 15645 0 64024677
1 15646 0 64026660
1 15647 0 64030206
1 15648 0 64032798
1 15649 0 64040550
1 15650 0 64041993
1 15651 0 64046122
1 15652 0 64047118
1 15653 0 64049008
1 15654 1 64120868
1 15655 1 64262082
1 15656 1 64267851
1 15657 1 64269819
1 15658 1 64273645
1 15659 1 64278634
1 15660 1 64282902
1 15661 1 64284099
1 15662 1 64287186
1 15663 1 64289498
1 15664 0 64295210
1 15665 1 64297226
1 15666 1 64297730
1 15667 1 64299776
1 15668 1 64304800
1 15669 1 64313303
1 15670 1 64313651
1 15671 1 64320595
1 15672 1 64322037
1 15673 1 64324820
1 15674 1 64325190
1 15675 1 64325379
1 15676 1 64329172
1 15677 1 64329560
1 15678 1 64331108
1 15679 1 64334564
1 15680 1 64334746
1 15681 1 64336779
1 15682 1 64337299
1 15683 1 64338558
1 15684 0 64341171
1 15685 0 64349919
1 15686 0 64351872
1 15687 0 64357040
1 15688 0 64368981
1 15689 0 64378008
1 15690 0 64378824
1 15691 0 64382889
1 15692 0 64387570
1 15693 0 64387639
1 15694 0 64389026
1 15695 0 64396767
1 15696 0 64397241
1 15697 0 64404426
1 15698 0 64406091
1 15699 0 64408471
1 15700 0 64408512
1 15701 0 64413553
1 15702 0 64416228
1 15703 0 64416323
1 15704 0 64418256
1 15705 0 64425329
1 15706 0 64429893
1 15707 0 64431301
1 15708 0 64434341
1 15709 0 64444791
1 15710 0 64445947
1 15711 0 64446806
1 15712 0 64447253
1 15713 0 64450428
1 15714 0 64451284
1 15715 0 64454420
1 15716 0 64460463
1 15717 0 64466068
1 15718 0 64468641
1 15719 0 64471762
1 15720 0 64476672
1 15721 0 64481128
1 15722 0 64485270
1 15723 0 64485719
1 15724 0 64492411
1 15725 0 64493346
1 15726 0 64499911
1 15727 0 64501462
1 15728 0 64502609
1 15729 0 64510244
1 15730 0 64515775
1 15731 0 64521634
1 15732 0 64527816
1 15733 0 64529846
1 15734 0 64530649
1 15735 0 64535185
1 15736 0 64537121
1 15737 0 64537304
1 15738 0 64541147
1 15739 1 64551012
1 15740 1 64551503
1 15741 1 64557534
1 15742 1 64563808
1 15743 1 64564921
1 15744 1 64566500
1 15745 1 64568431
1 15746 1 64573437
1 15747 1 64577024
1 15748 1 64577882
1 15749 1 64578931
1 15750 1 64580878
1 15751 1 64584197
1 15752 1 64594065
1 15753 0 64712418
1 15754 0 64718808
1 15755 0 64721965
1 15756 0 64724762
1 15757 0 64724934
1 15758 0 64726954
1 15759 0 64733828
1 15760 0 64749571
1 15761 0 64754517
1 15762 0 64762867
1 15763 0 64763442
1 15764 0 64767306
1 15765 0 64768866
1 15766 0 64772106
1 15767 0 64773277
1 15768 0 64773327
1 15769 0 64778450
1 15770 0 64784402
1 15771 0 64785337
1 15772 0 64788266
1 15773 0 64791731
1 15774 0 64798894
1 15775 0 64799368
1 15776 0 64802672
1 15777 0 64805106
1 15778 0 64805627
1 15779 0 64812459
1 15780 0 64817986
1 15781 0 64827034
1 15782 0 64831812
1 15783 0 64838699
1 15784 0 64838804
1 15785 0 64843616
1 15786 0 64844959
1 15787 0 64848803
1 15788 0 64851081
1 15789 0 64922260
1 15790 0 64992437
1 15791 0 64993007
1 15792 0 64996013
1 15793 1 65026748
1 15794 1 65028648
1 15795 1 65032627
1 15796 1 65036737
1 15797 1 65037775
1 15798 1 65041145
1 15799 1 65042453
1 15800 1 65043097
1 15801 1 65044391
1 15802 1 65047723
1 15803 1 65052037
1 15804 1 65057141
1 15805 1 65059780
1 15806 1 65061037
1 15807 1 65061270
1 15808 1 65063228
1 15809 1 65064819
1 15810 1 65064870
1 15811 1 65069908
1 15812 1 65072373
1 15813 1 65072947
1 15814 1 65077598
1 15815 1 65085881
1 15816 1 65086090
1 15817 1 65086368
1 15818 1 65086704
1 15819 1 65092507
1 15820 1 65093913
1 15821 1 65096743
1 15822 1 65107244
1 15823 1 65115298
1 15824 1 65116008
1 15825 1 65119950
1 15826 1 65120499
1 15827 1 65123170
1 15828 1 65130213
1 15829 1 65130329
1 15830 1 65132376
1 15831 1 65135103
1 15832 1 65138010
1 15833 1 65143791
1 15834 1 65144608
1 15835 1 65150811
1 15836 1 65152205
1 15837 1 65152494
1 15838 1 65157849
1 15839 1 65163682
1 15840 1 65166893
1 15841 1 65169592
1 15842 1 65170257
1 15843 1 65175257
1 15844 1 65175532
1 15845 1 65180564
1 15846 1 65180734
1 15847 1 65182967
1 15848 1 65185128
1 15849 1 65187154
1 15850 1 65189695
1 15851 1 65191432
1 15852 1 65191540
1 15853 1 65194760
1 15854 1 65196780
1 15855 1 65202251
1 15856 1 65202429
1 15857 1 65210507
1 15858 1 65210718
1 15859 1 65216056
1 15860 1 65216672
1 15861 1 65218478
1 15862 1 65219744
1 15863 1 65225068
1 15864 1 65225134
1 15865 1 65225779
1 15866 1 65228069
1 15867 1 65228955
1 15868 1 65231975
1 15869 0 65233930
1 15870 0 65236278
1 15871 0 65242272
1 15872 0 65243610
1 15873 0 65246073
1 15874 0 65246921
1 15875 0 65247915
1 15876 0 65249219
1 15877 0 65249932
1 15878 0 65251758
1 15879 0 65257635
1 15880 0 65259544
1 15881 0 65266029
1 15882 0 65268376
1 15883 0 65268943
1 15884 0 65269204
1 15885 0 65273844
1 15886 1 65282398
1 15887 1 65291056
1 15888 1 65293395
1 15889 1 65298134
1 15890 1 65301162
1 15891 1 65316068
1 15892 1 65324006
1 15893 1 65324304
1 15894 1 65326854
1 15895 1 65328488
1 15896 0 65331741
1 15897 0 65332662
1 15898 0 65333347
1 15899 0 65334913
1 15900 0 65342959
1 15901 0 65347200
1 15902 0 65349448
1 15903 0 65351864
1 15904 0 65358191
1 15905 0 65359107
1 15906 0 65359971
1 15907 0 65365835
1 15908 0 65366765
1 15909 0 65367059
1 15910 0 65367819
1 15911 0 65373655
1 15912 0 65374114
1 15913 0 65376568
1 15914 0 65378623
1 15915 0 65385744
1 15916 0 65390240
1 15917 0 65392595
1 15918 0 65392910
1 15919 0 65394108
1 15920 0 65394451
1 15921 0 65397165
1 15922 0 65398942
1 15923 0 65400830
1 15924 0 65406769
1 15925 0 65408035
1 15926 0 65411664
1 15927 0 65412499
1 15928 0 65413704
1 15929 0 65417273
1 15930 0 65417484
1 15931 0 65417664
1 15932 0 65421132
1 15933 0 65424768
1 15934 0 65427043
1 15935 0 65432140
1 15936 0 65433244
1 15937 0 65433624
1 15938 0 65434972
1 15939 0 65435381
1 15940 0 65437964
1 15941 0 65438047
1 15942 0 65446325
1 15943 0 65449642
1 15944 0 65453943
1 15945 0 65455545
1 15946 0 65458067
1 15947 0 65459608
1 15948 0 65464027
1 15949 0 65469226
1 15950 0 65470807
1 15951 0 65470915
1 15952 0 65471171
1 15953 1 65477217
1 15954 1 65477402
1 15955 1 65480023
1 15956 1 65484603
1 15957 1 65486646
1 15958 1 65488560
1 15959 1 65491217
1 15960 1 65491792
1 15961 1 65496800
1 15962 1 65497585
1 15963 1 65502238
1 15964 1 65506790
1 15965 1 65507257
1 15966 1 65512209
1 15967 1 65515201
1 15968 1 65516559
1 15969 1 65518872
1 15970 1 65520972
1 15971 1 65530311
1 15972 0 65540395
1 15973 0 65540713
1 15974 0 65544134
1 15975 0 65545263
1 15976 0 65548594
1 15977 0 65553118
1 15978 0 65562789
1 15979 0 65567083
1 15980 0 65568439
1 15981 0 65570921
1 15982 0 65571780
1 15983 0 65574314
1 15984 0 65575993
1 15985 0 65578289
1 15986 0 65582246
1 15987 0 65584313
1 15988 0 65587816
1 15989 0 65596196
1 15990 0 65599509
1 15991 0 65605586
1 15992 0 65606049
1 15993 0 65607818
1 15994 0 65611051
1 15995 0 65617654
1 15996 0 65620148
1 15997 0 65625454
1 15998 0 65629266
1 15999 0 65632945
1 16000 0 65635951
1 16001 0 65636031
1 16002 0 65636628
1 16003 0 65640011
1 16004 0 65641194
1 16005 0 65643003
1 16006 0 65646390
1 16007 0 65648425
1 16008 0 65649501
1 16009 0 65650955
1 16010 0 65659865
1 16011 0 65661856
1 16012 0 65662188
1 16013 0 65668051
1 16014 0 65669126
1 16015 0 65670880
1 16016 0 65672023
1 16017 0 65673075
1 16018 0 65675694
1 16019 0 65681968
1 16020 0 65687971
1 16021 0 65693895
1 16022 0 65694910
1 16023 0 65696191
1 16024 0 65701189
1 16025 0 65703917
1 16026 0 65707103
1 16027 0 65708717
1 16028 0 65716988
1 16029 0 65722653
1 16030 0 65730495
1 16031 0 65733622
1 16032 0 65734152
1 16033 0 65739461
1 16034 0 65741239
1 16035 0 65753490
1 16036 0 65754871
1 16037 0 65758778
1 16038 0 65759202
1 16039 0 65763027
1 16040 0 65764097
1 16041 0 65766594
1 16042 0 65767629
1 16043 0 65773856
1 16044 0 65777791
1 16045 0 65782248
1 16046 0 65788799
1 16047 0 65789463
1 16048 0 65790764
1 16049 0 65791065
1 16050 0 65796092
1 16051 0 65801213
1 16052 0 65801613
1 16053 0 65801721
1 16054 0 65803206
1 16055 0 65803835
1 16056 0 65804536
1 16057 0 65808153
1 16058 0 65811289
1 16059 0 65813925
1 16060 0 65815386
1 16061 0 65815729
1 16062 0 65821360
1 16063 0 65824125
1 16064 0 65826422
1 16065 0 65827382
1 16066 0 65827709
1 16067 0 65830628
1 16068 0 65841685
1 16069 0 65846518
1 16070 0 65852233
1 16071 0 65853115
1 16072 0 65853447
1 16073 0 65853701
1 16074 0 65862478
1 16075 0 65865501
1 16076 0 65865743
1 16077 0 65873869
1 16078 0 65874172
1 16079 0 65881763
1 16080 0 65883538
1 16081 0 65885006
1 16082 0 65888391
1 16083 0 65889051
1 16084 0 65894427
1 16085 0 65894737
1 16086 0 65896835
1 16087 0 65902053
1 16088 0 65906808
1 16089 0 65906907
1 16090 0 65909899
1 16091 0 65913382
1 16092 0 65913852
1 16093 0 65918997
1 16094 0 65920284
1 16095 0 65920863
1 16096 0 65922036
1 16097 0 65922857
1 16098 0 65923772
1 16099 0 65926946
1 16100 0 65929308
1 16101 0 65932136
1 16102 0 65934086
1 16103 0 65936148
1 16104 0 65963085
1 16105 0 65964767
1 16106 0 65964789
1 16107 0 65968461
1 16108 0 65972422
1 16109 0 65974947
1 16110 0 65977595
1 16111 0 65980452
1 16112 0 65985610
1 16113 0 65988713
1 16114 0 65988921
1 16115 0 65992147
1 16116 0 65992755
1 16117 0 65994969
1 16118 0 65996214
1 16119 0 65997357
1 16120 0 66002032
1 16121 0 66007536
1 16122 0 66007931
1 16123 0 66009272
1 16124 0 66009478
1 16125 0 66014579
1 16126 0 66017472
1 16127 0 66020522
1 16128 0 66021644
1 16129 0 66021874
1 16130 0 66025590
1 16131 0 66026773
1 16132 0 66029760
1 16133 1 66031621
1 16134 1 66032675
1 16135 1 66035757
1 16136 1 66036309
1 16137 1 66079300
1 16138 1 66092568
1 16139 1 66095682
1 16140 1 66099819
1 16141 1 66100131
1 16142 1 66100836
1 16143 1 66101089
1 16144 1 66125537
1 16145 1 66130045
1 16146 1 66134480
1 16147 1 66136549
1 16148 1 66137227
1 16149 1 66139427
1 16150 1 66145976
1 16151 1 66151329
1 16152 1 66152829
1 16153 1 66156912
1 16154 1 66156955
1 16155 1 66166995
1 16156 1 66171217
1 16157 1 66179528
1 16158 1 66185617
1 16159 1 66188540
1 16160 1 66190889
1 16161 1 66197215
1 16162 1 66197262
1 16163 1 66203862
1 16164 1 66208019
1 16165 1 66211290
1 16166 1 66212780
1 16167 1 66213680
1 16168 1 66219066
1 16169 1 66224091
1 16170 1 66227632
1 16171 1 66234430
1 16172 1 66240475
1 16173 1 66241805
1 16174 1 66244529
1 16175 1 66250612
1 16176 1 66256667
1 16177 1 66261089
1 16178 1 66263650
1 16179 1 66268505
1 16180 1 66273038
1 16181 1 66275126
1 16182 1 66276840
1 16183 1 66280693
1 16184 0 66304155
1 16185 0 66305367
1 16186 0 66311164
1 16187 0 66312353
1 16188 0 66314314
1 16189 0 66318717
1 16190 0 66322741
1 16191 0 66322878
1 16192 0 66323869
1 16193 0 66327077
1 16194 0 66329816
1 16195 0 66330653
1 16196 0 66334411
1 16197 0 66335542
1 16198 0 66340700
1 16199 0 66342530
1 16200 0 66342938
1 16201 0 66348918
1 16202 0 66349538
1 16203 0 66353688
1 16204 0 66367881
1 16205 0 66375500
1 16206 0 66379186
1 16207 0 66384385
1 16208 0 66388367
1 16209 0 66389932
1 16210 0 66393401
1 16211 0 66397280
1 16212 0 66401807
1 16213 0 66404334
1 16214 0 66430444
1 16215 0 66431419
1 16216 0 66486077
1 16217 0 66499958
1 16218 0 66500073
1 16219 0 66502101
1 16220 0 66506549
1 16221 0 66506703
1 16222 0 66516103
1 16223 0 66532257
1 16224 0 66533417
1 16225 0 66536603
1 16226 0 66538296
1 16227 0 66542312
1 16228 0 66544280
1 16229 0 66544859
1 16230 0 66553622
1 16231 0 66558486
1 16232 1 66563553
1 16233 1 66567950
1 16234 1 66571255
1 16235 1 66580637
1 16236 1 66584568
1 16237 1 66588015
1 16238 1 66592398
1 16239 1 66593334
1 16240 1 66596958
1 16241 1 66599708
1 16242 1 66601270
1 16243 1 66606746
1 16244 1 66610762
1 16245 1 66611335
1 16246 1 66614514
1 16247 1 66618800
1 16248 1 66621904
1 16249 1 66631768
1 16250 1 66636929
1 16251 1 66644507
1 16252 1 66646327
1 16253 1 66651588
1 16254 1 66658240
1 16255 1 66658813
1 16256 1 66660977
1 16257 1 66661149
1 16258 1 66665376
1 16259 1 66665919
1 16260 1 66671618
1 16261 1 66675930
1 16262 0 66682970
1 16263 0 66684260
1 16264 0 66688278
1 16265 0 66688599
1 16266 0 66689231
1 16267 0 66691833
1 16268 0 66695304
1 16269 1 66698867
1 16270 1 66700498
1 16271 1 66703167
1 16272 1 66704385
1 16273 1 66709292
1 16274 1 66712535
1 16275 1 66713855
1 16276 1 66716479
1 16277 1 66717794
1 16278 1 66718182
1 16279 1 66723286
1 16280 1 66724840
1 16281 1 66725696
1 16282 1 66730226
1 16283 1 66730274
1 16284 1 66734660
1 16285 1 66741912
1 16286 1 66742085
1 16287 1 66746719
1 16288 1 66746826
1 16289 1 66748633
1 16290 1 66748787
1 16291 1 66750097
1 16292 1 66753167
1 16293 1 66753989
1 16294 1 66757722
1 16295 1 66760172
1 16296 1 66766991
1 16297 1 66767698
1 16298 1 66767916
1 16299 1 66770184
1 16300 1 66773165
1 16301 1 66775692
1 16302 1 66777703
1 16303 1 66778479
1 16304 1 66783192
1 16305 1 66786532
1 16306 1 66787598
1 16307 1 66788237
1 16308 1 66789950
1 16309 1 66797352
1 16310 1 66801472
1 16311 1 66804590
1 16312 1 66808381
1 16313 1 66811559
1 16314 1 66812444
1 16315 1 66812503
1 16316 0 66813773
1 16317 0 66815372
1 16318 0 66819639
1 16319 0 66822195
1 16320 0 66827906
1 16321 0 66837032
1 16322 0 66839850
1 16323 0 66843707
1 16324 0 66846937
1 16325 0 66847380
1 16326 0 66849748
1 16327 0 66851036
1 16328 0 66853120
1 16329 0 66853588
1 16330 0 66854652
1 16331 0 66856479
1 16332 0 66864197
1 16333 0 66871008
1 16334 0 66872487
1 16335 0 66878379
1 16336 0 66881625
1 16337 0 66882735
1 16338 0 66885978
1 16339 0 66889322
1 16340 0 66903103
1 16341 0 66907984
1 16342 0 66909582
1 16343 0 66913437
1 16344 0 66919414
1 16345 0 66919460
1 16346 0 66920610
1 16347 0 66925733
1 16348 0 66927053
1 16349 0 66933275
1 16350 0 66933467
1 16351 0 66937193
1 16352 0 66939689
1 16353 0 66942124
1 16354 0 66944790
1 16355 0 66946104
1 16356 0 66948148
1 16357 0 66949025
1 16358 0 66950605
1 16359 0 66952853
1 16360 0 66953825
1 16361 0 66959074
1 16362 0 66959653
1 16363 0 66960042
1 16364 0 66964933
1 16365 0 66965218
1 16366 0 66968030
1 16367 0 66969061
1 16368 0 66972254
1 16369 0 66972780
1 16370 0 66975410
1 16371 0 66977409
1 16372 0 66978194
1 16373 0 66979105
1 16374 0 66980739
1 16375 0 66981287
1 16376 0 66981330
1 16377 0 66986570
1 16378 0 66988410
1 16379 1 66990473
1 16380 1 66995432
1 16381 1 66999617
1 16382 1 67002004
1 16383 1 67005185
1 16384 1 67007534
1 16385 1 67008514
1 16386 1 67014839
1 16387 1 67015805
1 16388 1 67017382
1 16389 1 67020136
1 16390 1 67020848
1 16391 1 67024528
1 16392 1 67031278
1 16393 1 67032211
1 16394 1 67033093
1 16395 1 67033140
1 16396 1 67037647
1 16397 1 67040130
1 16398 1 67041019
1 16399 1 67041145
1 16400 1 67043916
1 16401 1 67049276
1 16402 1 67053005
1 16403 1 67055071
1 16404 1 67056473
1 16405 1 67057247
1 16406 0 67059748
1 16407 0 67062004
1 16408 0 67068083
1 16409 0 67068676
1 16410 0 67070281
1 16411 0 67074624
1 16412 0 67077834
1 16413 0 67080881
1 16414 0 67082218
1 16415 0 67085728
1 16416 0 67087412
1 16417 0 67093422
1 16418 0 67097950
1 16419 0 67107772
1 16420 0 67108003
1 16421 0 67113337
1 16422 0 67121123
1 16423 0 67121531
1 16424 0 67126444
1 16425 0 67126703
1 16426 0 67127181
1 16427 0 67131260
1 16428 0 67131358
1 16429 0 67134432
1 16430 0 67136022
1 16431 0 67141982
1 16432 0 67145615
1 16433 0 67146799
1 16434 0 67147220
1 16435 0 67148163
1 16436 0 67156689
1 16437 0 67156810
1 16438 1 67163349
1 16439 1 67165179
1 16440 1 67166240
1 16441 1 67172822
1 16442 1 67174800
1 16443 1 67180074
1 16444 1 67183154
1 16445 1 67186680
1 16446 1 67187213
1 16447 1 67187581
1 16448 1 67190370
1 16449 1 67191044
1 16450 0 67198246
1 16451 0 67202407
1 16452 0 67222091
1 16453 0 67223117
1 16454 0 67224995
1 16455 0 67227794
1 16456 0 67230960
1 16457 0 67233212
1 16458 0 67233717
1 16459 0 67235648
1 16460 0 67239297
1 16461 0 67239535
1 16462 0 67243139
1 16463 0 67243657
1 16464 0 67250252
1 16465 0 67253762
1 16466 1 67258061
1 16467 1 67261992
1 16468 1 67263198
1 16469 1 67265876
1 16470 1 67269046
1 16471 1 67272588
1 16472 1 67274262
1 16473 1 67278585
1 16474 1 67280646
1 16475 1 67282540
1 16476 1 67284625
1 16477 1 67286257
1 16478 1 67286484
1 16479 1 67287035
1 16480 1 67288962
1 16481 1 67290426
1 16482 1 67293258
1 16483 0 67313059
1 16484 0 67313912
1 16485 0 67315541
1 16486 0 67317444
1 16487 0 67318441
1 16488 0 67319125
1 16489 0 67324106
1 16490 0 67325485
1 16491 0 67325958
1 16492 0 67327521
1 16493 0 67331094
1 16494 0 67331163
1 16495 0 67335326
1 16496 0 67342124
1 16497 0 67348098
1 16498 0 67351255
1 16499 0 67357534
1 16500 0 67361609
1 16501 0 67364694
1 16502 0 67393627
1 16503 0 67395985
1 16504 0 67411546
1 16505 0 67411622
1 16506 0 67411759
1 16507 0 67415888
1 16508 0 67417065
1 16509 0 67420248
1 16510 0 67423634
1 16511 0 67427124
1 16512 0 67429709
1 16513 0 67436573
1 16514 0 67454190
1 16515 0 67456531
1 16516 0 67459612
1 16517 0 67460920
1 16518 0 67463021
1 16519 0 67463334
1 16520 0 67469412
1 16521 0 67477412
1 16522 0 67492381
1 16523 0 67495450
1 16524 0 67501256
1 16525 0 67501289
1 16526 0 67503403
1 16527 0 67503485
1 16528 0 67508276
1 16529 0 67508685
1 16530 0 67512509
1 16531 0 67520325
1 16532 0 67529136
1 16533 0 67532519
1 16534 0 67533277
1 16535 0 67537827
1 16536 0 67545608
1 16537 0 67545673
1 16538 0 67547660
1 16539 0 67559625
1 16540 0 67561155
1 16541 0 67562914
1 16542 0 67567174
1 16543 0 67573850
1 16544 0 67574961
1 16545 0 67575048
1 16546 0 67580098
1 16547 0 67582640
1 16548 0 67585741
1 16549 0 67585864
1 16550 0 67587318
1 16551 0 67590922
1 16552 0 67592531
1 16553 0 67596042
1 16554 0 67596188
1 16555 0 67601430
1 16556 0 67606165
1 16557 0 67610107
1 16558 0 67610730
1 16559 0 67613837
1 16560 0 67615825
1 16561 0 67616913
1 16562 0 67627742
1 16563 0 67634910
1 16564 0 67635100
1 16565 0 67642878
1 16566 0 67645126
1 16567 0 67649652
1 16568 0 67650724
1 16569 0 67653927
1 16570 0 67661888
1 16571 0 67669442
1 16572 0 67673250
1 16573 0 67676571
1 16574 0 67679016
1 16575 0 67682699
1 16576 0 67683594
1 16577 0 67686152
1 16578 0 67692218
1 16579 0 67694513
1 16580 0 67694569
1 16581 0 67698491
1 16582 0 67699371
1 16583 0 67708168
1 16584 0 67713838
1 16585 0 67714746
1 16586 0 67714903
1 16587 0 67721653
1 16588 0 67723242
1 16589 0 67724362
1 16590 0 67728408
1 16591 0 67735770
1 16592 0 67736735
1 16593 0 67737220
1 16594 0 67740121
1 16595 0 67742451
1 16596 0 67743599
1 16597 0 67749916
1 16598 0 67755548
1 16599 0 67759064
1 16600 0 67764322
1 16601 0 67766768
1 16602 0 67767183
1 16603 1 67770562
1 16604 1 67779108
1 16605 1 67781311
1 16606 1 67787830
1 16607 1 67795021
1 16608 1 67796753
1 16609 1 67799218
1 16610 1 67801644
1 16611 1 67807091
1 16612 1 67809772
1 16613 1 67814001
1 16614 1 67815510
1 16615 1 67816568
1 16616 1 67819249
1 16617 1 67820439
1 16618 1 67822242
1 16619 1 67823410
1 16620 1 67826694
1 16621 1 67827722
1 16622 1 67833742
1 16623 1 67841844
1 16624 1 67848284
1 16625 1 67851747
1 16626 1 67854261
1 16627 1 67854618
1 16628 1 67858637
1 16629 1 67867010
1 16630 1 67870207
1 16631 1 67880112
1 16632 1 67883106
1 16633 1 67892925
1 16634 1 67903838
1 16635 1 67909418
1 16636 1 67910317
1 16637 1 67911000
1 16638 1 67913509
1 16639 1 67920951
1 16640 1 67929185
1 16641 1 67932563
1 16642 1 67935517
1 16643 1 67937198
1 16644 1 67937386
1 16645 1 67944188
1 16646 1 67976736
1 16647 1 67990239
1 16648 1 67990663
1 16649 1 67993939
1 16650 1 68002646
1 16651 0 68007346
1 16652 0 68014403
1 16653 0 68017051
1 16654 0 68017303
1 16655 0 68023283
1 16656 0 68027738
1 16657 0 68029888
1 16658 0 68029958
1 16659 0 68049062
1 16660 0 68053108
1 16661 0 68053413
1 16662 0 68059441
1 16663 0 68076140
1 16664 0 68079680
1 16665 0 68082349
1 16666 0 68084214
1 16667 0 68098206
1 16668 0 68106362
1 16669 0 68109284
1 16670 0 68110403
1 16671 0 68110653
1 16672 0 68115428
1 16673 0 68123052
1 16674 0 68130313
1 16675 0 68135289
1 16676 0 68135932
1 16677 0 68139522
1 16678 0 68140843
1 16679 0 68148533
1 16680 0 68168681
1 16681 0 68169588
1 16682 0 68171676
1 16683 0 68174714
1 16684 0 68178182
1 16685 0 68178592
1 16686 0 68180509
1 16687 0 68181721
1 16688 0 68182188
1 16689 0 68184312
1 16690 0 68185076
1 16691 1 68190522
1 16692 1 68193234
1 16693 1 68195345
1 16694 1 68195932
1 16695 1 68197363
1 16696 1 68198601
1 16697 1 68199238
1 16698 1 68203558
1 16699 1 68206029
1 16700 1 68206944
1 16701 1 68208596
1 16702 1 68209447
1 16703 1 68211230
1 16704 1 68212982
1 16705 1 68213032
1 16706 1 68217275
1 16707 1 68220975
1 16708 1 68221989
1 16709 1 68222660
1 16710 1 68225835
1 16711 0 68234102
1 16712 0 68234927
1 16713 0 68236957
1 16714 0 68237853
1 16715 0 68240039
1 16716 0 68242373
1 16717 1 68247341
1 16718 1 68250413
1 16719 1 68257027
1 16720 1 68258247
1 16721 1 68267456
1 16722 1 68267982
1 16723 1 68271325
1 16724 1 68273362
1 16725 1 68277247
1 16726 1 68279522
1 16727 0 68279702
1 16728 0 68286262
1 16729 0 68287166
1 16730 0 68292807
1 16731 0 68301824
1 16732 0 68306172
1 16733 0 68307515
1 16734 0 68314390
1 16735 0 68316201
1 16736 1 68322076
1 16737 1 68326126
1 16738 1 68327011
1 16739 1 68336489
1 16740 1 68339301
1 16741 1 68340675
1 16742 1 68341475
1 16743 1 68344502
1 16744 1 68348879
1 16745 1 68353077
1 16746 1 68354543
1 16747 1 68362601
1 16748 1 68362786
1 16749 1 68362942
1 16750 1 68365174
1 16751 1 68366221
1 16752 0 68413435
1 16753 0 68433335
1 16754 0 68439281
1 16755 0 68442841
1 16756 0 68444478
1 16757 0 68452440
1 16758 0 68453038
1 16759 0 68453950
1 16760 0 68456825
1 16761 0 68458963
1 16762 0 68463410
1 16763 0 68477873
1 16764 1 68479915
1 16765 1 68485192
1 16766 1 68485418
1 16767 1 68493187
1 16768 1 68493784
1 16769 1 68499505
1 16770 1 68499981
1 16771 1 68501949
1 16772 1 68504670
1 16773 1 68504818
1 16774 1 68506350
1 16775 1 68508269
1 16776 0 68526507
1 16777 0 68576869
1 16778 0 68580302
1 16779 0 68582371
1 16780 0 68599034
1 16781 0 68601483
1 16782 0 68603340
1 16783 0 68607779
1 16784 0 68610400
1 16785 0 68610605
1 16786 0 68613884
1 16787 0 68615492
1 16788 0 68616186
1 16789 0 68617097
1 16790 0 68618800
1 16791 0 68623977
1 16792 0 68624285
1 16793 0 68632159
1 16794 0 68635491
1 16795 0 68639968
1 16796 1 68691685
1 16797 1 68692102
1 16798 1 68695776
1 16799 1 68697786
1 16800 1 68700315
1 16801 1 68703995
1 16802 1 68706362
1 16803 1 68709154
1 16804 1 68710821
1 16805 1 68714208
1 16806 1 68717887
1 16807 1 68718517
1 16808 1 68720843
1 16809 1 68723656
1 16810 1 68724980
1 16811 1 68727703
1 16812 1 68737455
1 16813 1 68741049
1 16814 1 68743783
1 16815 1 68747367
1 16816 1 68749879
1 16817 1 68751512
1 16818 1 68758408
1 16819 1 68759919
1 16820 1 68765180
1 16821 1 68768758
1 16822 1 68779012
1 16823 1 68784989
1 16824 1 68786080
1 16825 1 68787389
1 16826 1 68789745
1 16827 1 68795082
1 16828 1 68797310
1 16829 1 68801033
1 16830 1 68801084
1 16831 1 68850292
1 16832 1 68856791
1 16833 1 68865197
1 16834 1 68868446
1 16835 1 68870590
1 16836 1 68880338
1 16837 1 68881941
1 16838 1 68882234
1 16839 1 68885353
1 16840 0 68893100
1 16841 0 68894612
1 16842 0 68895108
1 16843 0 68899159
1 16844 0 68903645
1 16845 0 68907966
1 16846 0 68907992
1 16847 0 68911998
1 16848 0 69061448
1 16849 0 69106896
1 16850 0 69112196
1 16851 0 69200013
1 16852 0 69204156
1 16853 0 69217295
1 16854 0 69218572
1 16855 0 69226654
1 16856 0 69226851
1 16857 0 69227099
1 16858 1 69231668
1 16859 1 69237906
1 16860 1 69248704
1 16861 1 69249753
1 16862 1 69251804
1 16863 1 69255170
1 16864 1 69258528
1 16865 1 69261182
1 16866 1 69264243
1 16867 1 69266039
1 16868 1 69267629
1 16869 1 69271363
1 16870 1 69271712
1 16871 1 69279398
1 16872 1 69281083
1 16873 0 69290682
1 16874 0 69290990
1 16875 0 69291356
1 16876 0 69293731
1 16877 0 69324300
1 16878 0 69327970
1 16879 0 69331541
1 16880 0 69333302
1 16881 0 69333881
1 16882 0 69334143
1 16883 0 69337589
1 16884 0 69337850
1 16885 0 69339303
1 16886 0 69340414
1 16887 1 69385328
1 16888 1 69390001
1 16889 1 69392078
1 16890 1 69397409
1 16891 1 69399143
1 16892 1 69401039
1 16893 1 69404819
1 16894 1 69410385
1 16895 1 69412940
1 16896 1 69427410
1 16897 1 69435551
1 16898 1 69439962
1 16899 1 69440065
1 16900 1 69445365
1 16901 1 69447688
1 16902 1 69452751
1 16903 1 69460717
1 16904 0 69468876
1 16905 0 69470549
1 16906 0 69470726
1 16907 0 69478328
1 16908 0 69493270
1 16909 0 69527485
1 16910 0 69529818
1 16911 0 69534563
1 16912 0 69542266
1 16913 0 69544035
1 16914 0 69544706
1 16915 0 69551066
1 16916 0 69554588
1 16917 0 69555260
1 16918 0 69557404
1 16919 0 69562636
1 16920 0 69567506
1 16921 0 69570080
1 16922 0 69571053
1 16923 0 69572957
1 16924 0 69596858
1 16925 0 69604956
1 16926 0 69623402
1 16927 0 69626109
1 16928 0 69630973
1 16929 0 69634270
1 16930 0 69638407
1 16931 0 69639337
1 16932 0 69640082
1 16933 0 69642232
1 16934 0 69667120
1 16935 0 69667336
1 16936 0 69674408
1 16937 0 69675865
1 16938 0 69678319
1 16939 0 69680724
1 16940 0 69681501
1 16941 0 69686453
1 16942 0 69695343
1 16943 0 69699120
1 16944 0 69706429
1 16945 0 69707706
1 16946 0 69711160
1 16947 0 69711195
1 16948 0 69718632
1 16949 0 69743475
1 16950 0 69746328
1 16951 0 69747994
1 16952 0 69750047
1 16953 0 69754038
1 16954 0 69755305
1 16955 0 69756932
1 16956 0 69773817
1 16957 0 69778354
1 16958 0 69780632
1 16959 0 69782640
1 16960 0 69813354
1 16961 1 69839744
1 16962 1 69845927
1 16963 1 69851058
1 16964 1 69859278
1 16965 1 69861982
1 16966 1 69866844
1 16967 1 69869845
1 16968 1 69871195
1 16969 1 69882838
1 16970 1 69888129
1 16971 0 69910242
1 16972 0 69912287
1 16973 0 69915134
1 16974 0 69916489
1 16975 0 69948541
1 16976 0 69951991
1 16977 0 69955614
1 16978 0 69958577
1 16979 0 69959102
1 16980 1 69966286
1 16981 1 69966310
1 16982 1 69968677
1 16983 1 69969192
1 16984 1 69970915
1 16985 1 69973165
1 16986 1 69980093
1 16987 1 69983444
1 16988 1 69984301
1 16989 1 69985642
1 16990 1 69989022
1 16991 1 69990691
1 16992 1 69997991
1 16993 1 69998928
1 16994 1 69999818
1 16995 1 70006750
1 16996 1 70010476
1 16997 1 70011384
1 16998 1 70012652
1 16999 1 70012748
1 17000 1 70014520
1 17001 1 70015166
1 17002 1 70016517
1 17003 1 70018883
1 17004 1 70019890
1 17005 1 70020534
1 17006 1 70022096
1 17007 1 70026040
1 17008 1 70026761
1 17009 1 70029952
1 17010 1 70030941
1 17011 1 70041851
1 17012 0 70044406
1 17013 0 70048152
1 17014 0 70048416
1 17015 0 70056768
1 17016 0 70058423
1 17017 0 70165510
1 17018 0 70167734
1 17019 0 70173368
1 17020 0 70179284
1 17021 0 70180902
1 17022 0 70182040
1 17023 0 70183990
1 17024 0 70184785
1 17025 0 70187890
1 17026 0 70190186
1 17027 0 70195995
1 17028 0 70198683
1 17029 0 70203053
1 17030 0 70207307
1 17031 0 70213067
1 17032 0 70213181
1 17033 0 70233312
1 17034 0 70238544
1 17035 0 70243818
1 17036 0 70271667
1 17037 0 70276056
1 17038 0 70276529
1 17039 0 70277157
1 17040 0 70287452
1 17041 0 70290350
1 17042 0 70290854
1 17043 0 70291692
1 17044 0 70299125
1 17045 0 70305053
1 17046 0 70305219
1 17047 0 70305374
1 17048 0 70311707
1 17049 0 70314528
1 17050 0 70319180
1 17051 0 70319436
1 17052 0 70336038
1 17053 0 70348057
1 17054 0 70356173
1 17055 1 70356677
1 17056 1 70358864
1 17057 1 70361207
1 17058 1 70361832
1 17059 1 70365200
1 17060 1 70367252
1 17061 1 70367935
1 17062 1 70372031
1 17063 1 70378497
1 17064 1 70380363
1 17065 1 70389733
1 17066 1 70393641
1 17067 1 70400857
1 17068 1 70405651
1 17069 1 70408003
1 17070 1 70408158
1 17071 1 70413016
1 17072 1 70414510
1 17073 1 70415607
1 17074 1 70416277
1 17075 1 70423282
1 17076 0 70424864
1 17077 0 70429772
1 17078 0 70433656
1 17079 0 70570563
1 17080 0 70570749
1 17081 0 70577336
1 17082 0 70578148
1 17083 0 70579959
1 17084 0 70585286
1 17085 1 70587852
1 17086 1 70589907
1 17087 1 70612417
1 17088 1 70645044
1 17089 1 70648318
1 17090 1 70649660
1 17091 1 70653596
1 17092 1 70653818
1 17093 1 70656340
1 17094 1 70661501
1 17095 1 70665034
1 17096 0 70673513
1 17097 0 70673672
1 17098 0 70679653
1 17099 0 70687056
1 17100 0 70687697
1 17101 0 70691898
1 17102 0 70692471
1 17103 0 70692740
1 17104 0 70693158
1 17105 0 70696885
1 17106 0 70697050
1 17107 0 70698898
1 17108 1 70700352
1 17109 1 70705252
1 17110 1 70709352
1 17111 1 70711779
1 17112 1 70714001
1 17113 1 70716815
1 17114 1 70723957
1 17115 1 70728769
1 17116 1 70729695
1 17117 1 70731477
1 17118 1 70733262
1 17119 1 70739102
1 17120 1 70743132
1 17121 1 70743350
1 17122 1 70744795
1 17123 1 70744893
1 17124 1 70746304
1 17125 1 70746429
1 17126 1 70747599
1 17127 1 70750326
1 17128 1 70752875
1 17129 1 70753595
1 17130 1 70754635
1 17131 1 70755999
1 17132 1 70761998
1 17133 1 70764131
1 17134 1 70772424
1 17135 1 70777239
1 17136 1 70780744
1 17137 1 70784454
1 17138 1 70789781
1 17139 1 70791019
1 17140 1 70795710
1 17141 1 70802704
1 17142 1 70803730
1 17143 1 70814185
1 17144 1 70814928
1 17145 0 70817425
1 17146 0 70819874
1 17147 0 70826589
1 17148 0 70830592
1 17149 0 70835184
1 17150 0 70835386
1 17151 0 70835485
1 17152 0 70840183
1 17153 0 70843391
1 17154 0 70847752
1 17155 0 70848475
1 17156 0 70855878
1 17157 0 70857199
1 17158 0 70857587
1 17159 0 70864149
1 17160 0 70865110
1 17161 0 70865356
1 17162 0 70865441
1 17163 0 70865496
1 17164 0 70871008
1 17165 0 70876821
1 17166 1 70883468
1 17167 1 70891008
1 17168 1 70891189
1 17169 1 70897284
1 17170 1 70900424
1 17171 1 70903776
1 17172 1 70904514
1 17173 1 70906641
1 17174 1 70913343
1 17175 1 70916452
1 17176 1 70919501
1 17177 1 70919582
1 17178 1 70928022
1 17179 1 70930376
1 17180 1 70938528
1 17181 1 70941654
1 17182 1 70949462
1 17183 1 70954736
1 17184 1 70958875
1 17185 1 70964953
1 17186 1 70974984
1 17187 0 70980431
1 17188 0 70985955
1 17189 0 70987748
1 17190 0 70992719
1 17191 0 70996072
1 17192 0 70998908
1 17193 0 71006106
1 17194 0 71009144
1 17195 0 71021063
1 17196 0 71025609
1 17197 0 71028399
1 17198 0 71030947
1 17199 0 71034603
1 17200 0 71034895
1 17201 0 71035966
1 17202 0 71037020
1 17203 0 71039601
1 17204 0 71046058
1 17205 0 71051951
1 17206 0 71055235
1 17207 0 71055913
1 17208 0 71057417
1 17209 0 71058011
1 17210 0 71058309
1 17211 0 71058957
1 17212 0 71058969
1 17213 0 71064099
1 17214 0 71065398
1 17215 0 71070634
1 17216 0 71072813
1 17217 0 71073143
1 17218 0 71077066
1 17219 0 71078710
1 17220 0 71079705
1 17221 0 71081309
1 17222 0 71084616
1 17223 0 71096458
1 17224 0 71096753
1 17225 0 71100778
1 17226 0 71106046
1 17227 0 71109006
1 17228 0 71110233
1 17229 0 71115040
1 17230 0 71120013
1 17231 0 71120162
1 17232 0 71120281
1 17233 0 71120988
1 17234 0 71129898
1 17235 0 71131959
1 17236 0 71136409
1 17237 0 71140201
1 17238 0 71141746
1 17239 0 71144890
1 17240 0 71144930
1 17241 0 71148365
1 17242 0 71148668
1 17243 0 71148990
1 17244 0 71157850
1 17245 0 71162950
1 17246 0 71166783
1 17247 0 71167407
1 17248 0 71168006
1 17249 0 71170968
1 17250 0 71171633
1 17251 0 71176050
1 17252 0 71180426
1 17253 0 71182807
1 17254 0 71191117
1 17255 0 71194567
1 17256 0 71196981
1 17257 0 71197432
1 17258 0 71199581
1 17259 0 71206261
1 17260 0 71207350
1 17261 0 71207731
1 17262 0 71209360
1 17263 0 71212322
1 17264 0 71214465
1 17265 0 71219285
1 17266 0 71219747
1 17267 0 71225405
1 17268 0 71227488
1 17269 0 71229232
1 17270 0 71236240
1 17271 0 71238821
1 17272 0 71243015
1 17273 0 71246120
1 17274 0 71261856
1 17275 0 71267299
1 17276 0 71268615
1 17277 0 71268847
1 17278 0 71273513
1 17279 0 71277030
1 17280 0 71284205
1 17281 0 71290260
1 17282 0 71294568
1 17283 0 71297015
1 17284 0 71301726
1 17285 0 71305054
1 17286 0 71309001
1 17287 0 71315835
1 17288 0 71319343
1 17289 0 71323050
1 17290 0 71323808
1 17291 0 71328306
1 17292 0 71328961
1 17293 0 71329728
1 17294 0 71331861
1 17295 0 71332846
1 17296 0 71336767
1 17297 0 71337905
1 17298 0 71343280
1 17299 0 71343845
1 17300 0 71349887
1 17301 0 71354149
1 17302 0 71355398
1 17303 0 71358268
1 17304 0 71362143
1 17305 0 71366439
1 17306 0 71366644
1 17307 0 71368727
1 17308 0 71372117
1 17309 0 71372665
1 17310 1 71374489
1 17311 1 71375087
1 17312 1 71375629
1 17313 1 71378736
1 17314 1 71379195
1 17315 1 71380327
1 17316 1 71381379
1 17317 1 71383161
1 17318 1 71387148
1 17319 1 71389029
1 17320 1 71394026
1 17321 1 71396756
1 17322 1 71399883
1 17323 1 71400407
1 17324 0 71405239
1 17325 0 71407219
1 17326 0 71407996
1 17327 0 71418921
1 17328 0 71420721
1 17329 0 71427772
1 17330 0 71428447
1 17331 0 71431006
1 17332 0 71436029
1 17333 0 71446392
1 17334 0 71455913
1 17335 0 71465049
1 17336 0 71468458
1 17337 0 71475401
1 17338 0 71478001
1 17339 0 71494399
1 17340 0 71496737
1 17341 0 71507426
1 17342 0 71507491
1 17343 0 71513830
1 17344 0 71514621
1 17345 0 71549804
1 17346 0 71560447
1 17347 0 71563993
1 17348 0 71564558
1 17349 0 71567808
1 17350 0 71568429
1 17351 0 71570379
1 17352 0 71571237
1 17353 0 71575032
1 17354 0 71575044
1 17355 0 71580488
1 17356 1 71584209
1 17357 1 71588239
1 17358 1 71592804
1 17359 1 71594814
1 17360 1 71596341
1 17361 1 71597992
1 17362 1 71600989
1 17363 1 71605957
1 17364 1 71607543
1 17365 1 71609387
1 17366 1 71610665
1 17367 1 71612119
1 17368 1 71614575
1 17369 1 71617567
1 17370 1 71629694
1 17371 1 71630530
1 17372 1 71640329
1 17373 1 71646617
1 17374 1 71647621
1 17375 1 71651110
1 17376 1 71656918
1 17377 1 71659933
1 17378 1 71665344
1 17379 1 71670293
1 17380 1 71671936
1 17381 1 71675256
1 17382 1 71683067
1 17383 1 71688399
1 17384 1 71689414
1 17385 1 71694425
1 17386 1 71696909
1 17387 1 71697401
1 17388 1 71702626
1 17389 1 71703270
1 17390 1 71707417
1 17391 0 71712767
1 17392 0 71713154
1 17393 0 71716388
1 17394 0 71716838
1 17395 0 71724191
1 17396 0 71733232
1 17397 0 71735736
1 17398 0 71761770
1 17399 1 71812488
1 17400 1 71817470
1 17401 1 71817551
1 17402 1 71822649
1 17403 1 71827156
1 17404 1 71830887
1 17405 1 71830946
1 17406 1 71830987
1 17407 1 71840715
1 17408 1 71843362
1 17409 1 71845616
1 17410 1 71846382
1 17411 1 71849511
1 17412 1 71850485
1 17413 1 71853369
1 17414 1 71855799
1 17415 1 71860460
1 17416 1 71860957
1 17417 1 71861079
1 17418 1 71868260
1 17419 1 71873827
1 17420 1 71875458
1 17421 1 71879437
1 17422 1 71881204
1 17423 1 71889658
1 17424 1 71891258
1 17425 1 71896694
1 17426 1 71902596
1 17427 0 71907271
1 17428 0 71907708
1 17429 0 71909687
1 17430 0 71911983
1 17431 0 71916665
1 17432 0 71921891
1 17433 0 71924982
1 17434 0 71925814
1 17435 0 71928524
1 17436 0 71932430
1 17437 0 71935701
1 17438 0 71937284
1 17439 0 71940741
1 17440 0 71941728
1 17441 0 71947783
1 17442 0 71948028
1 17443 0 71948949
1 17444 0 71952835
1 17445 0 71956361
1 17446 0 71957433
1 17447 0 71961703
1 17448 0 71965121
1 17449 0 71993355
1 17450 0 72024373
1 17451 0 72049058
1 17452 0 72055277
1 17453 0 72055440
1 17454 0 72058317
1 17455 0 72063975
1 17456 0 72070570
1 17457 0 72072668
1 17458 0 72076326
1 17459 0 72081425
1 17460 0 72085207
1 17461 0 72097554
1 17462 0 72101189
1 17463 0 72106435
1 17464 0 72111791
1 17465 0 72112042
1 17466 0 72112160
1 17467 0 72116204
1 17468 0 72118148
1 17469 0 72119115
1 17470 0 72122882
1 17471 0 72126226
1 17472 0 72129833
1 17473 0 72130750
1 17474 0 72133587
1 17475 0 72139717
1 17476 0 72139988
1 17477 0 72140055
1 17478 0 72141418
1 17479 0 72144352
1 17480 0 72145537
1 17481 0 72155438
1 17482 0 72173695
1 17483 0 72180063
1 17484 0 72183551
1 17485 0 72191627
1 17486 0 72199057
1 17487 0 72201562
1 17488 0 72208822
1 17489 0 72212202
1 17490 0 72215337
1 17491 0 72222341
1 17492 0 72222479
1 17493 0 72225371
1 17494 0 72231242
1 17495 0 72235834
1 17496 0 72246549
1 17497 0 72252995
1 17498 0 72256433
1 17499 0 72289519
1 17500 0 72299494
1 17501 0 72301217
1 17502 0 72316253
1 17503 0 72325571
1 17504 0 72328337
1 17505 0 72331611
1 17506 0 72332214
1 17507 0 72339096
1 17508 0 72339628
1 17509 0 72340600
1 17510 0 72341640
1 17511 0 72343628
1 17512 0 72348234
1 17513 0 72357505
1 17514 0 72362189
1 17515 0 72362609
1 17516 0 72366701
1 17517 0 72370851
1 17518 0 72375839
1 17519 0 72443684
1 17520 0 72445331
1 17521 0 72448910
1 17522 0 72450702
1 17523 0 72455841
1 17524 0 72465162
1 17525 0 72466493
1 17526 0 72470092
1 17527 0 72473261
1 17528 0 72475937
1 17529 0 72478136
1 17530 0 72482066
1 17531 0 72488181
1 17532 0 72492698
1 17533 0 72499197
1 17534 0 72505772
1 17535 0 72506809
1 17536 0 72510029
1 17537 0 72511120
1 17538 0 72520481
1 17539 0 72522971
1 17540 0 72528735
1 17541 0 72531897
1 17542 0 72532488
1 17543 0 72544007
1 17544 0 72796765
1 17545 0 72799023
1 17546 0 72803432
1 17547 0 72806922
1 17548 0 72807029
1 17549 0 72811608
1 17550 0 72812855
1 17551 0 72814004
1 17552 0 72820803
1 17553 0 72826964
1 17554 0 72834266
1 17555 0 72840480
1 17556 0 72840642
1 17557 0 72846123
1 17558 0 72846151
1 17559 0 72853208
1 17560 0 72857503
1 17561 1 72881664
1 17562 1 72890002
1 17563 1 72899718
1 17564 1 72919662
1 17565 1 72935802
1 17566 1 72951708
1 17567 1 72952741
1 17568 1 72958839
1 17569 1 72972633
1 17570 1 72972962
1 17571 1 72981570
1 17572 1 72990013
1 17573 1 72992858
1 17574 1 72994073
1 17575 1 72995323
1 17576 1 72998518
1 17577 1 73004935
1 17578 1 73005674
1 17579 1 73007152
1 17580 1 73007719
1 17581 1 73009287
1 17582 1 73010850
1 17583 1 73021750
1 17584 1 73027077
1 17585 1 73029066
1 17586 1 73039079
1 17587 1 73043004
1 17588 1 73045531
1 17589 1 73048169
1 17590 1 73050911
1 17591 1 73105160
1 17592 0 73176070
1 17593 0 73348451
1 17594 0 73353018
1 17595 0 73354196
1 17596 0 73361534
1 17597 0 73367471
1 17598 0 73371166
1 17599 0 73377183
1 17600 0 73379549
1 17601 0 73380198
1 17602 0 73383089
1 17603 0 73390818
1 17604 0 73395430
1 17605 0 73403190
1 17606 0 73403994
1 17607 0 73404195
1 17608 0 73407398
1 17609 0 73408690
1 17610 0 73413372
1 17611 0 73415655
1 17612 0 73417952
1 17613 0 73421815
1 17614 0 73422870
1 17615 0 73456873
1 17616 0 73460391
1 17617 0 73464850
1 17618 0 73470597
1 17619 0 73473674
1 17620 0 73478747
1 17621 0 73481127
1 17622 0 73488401
1 17623 0 73492604
1 17624 0 73493201
1 17625 0 73494443
1 17626 0 73503424
1 17627 0 73504571
1 17628 0 73515990
1 17629 0 73531377
1 17630 0 73535000
1 17631 0 73620085
1 17632 0 73627281
1 17633 0 73838510
1 17634 0 73871098
1 17635 0 73913156
1 17636 0 73932699
1 17637 0 73966786
1 17638 0 74033667
1 17639 0 74176155
1 17640 0 74181662
1 17641 0 74195780
1 17642 0 74291570
1 17643 0 74313456
1 17644 0 74323313
1 17645 0 74355671
1 17646 0 74361815
1 17647 0 74387384
1 17648 0 74427397
1 17649 0 74431873
1 17650 0 74482707
1 17651 0 74569729
1 17652 0 74590397
1 17653 0 74615230
1 17654 0 74621203
1 17655 0 74675815
1 17656 0 74704940
1 17657 0 74795160
1 17658 0 74812897
1 17659 0 74861257
1 17660 0 74981279
1 17661 0 75035228
1 17662 0 75100993
1 17663 0 75223984
1 17664 0 75239698
1 17665 0 75265047
1 17666 0 75295378
1 17667 0 75299038
1 17668 0 75311070
1 17669 0 75323136
1 17670 0 75329297
1 17671 0 75331732
1 17672 0 75337653
1 17673 0 75372390
1 17674 0 75375166
1 17675 0 75379965
1 17676 0 75381572
1 17677 0 75383761
1 17678 0 75388627
1 17679 0 75390297
1 17680 0 75397728
1 17681 0 75406441
1 17682 0 75408406
1 17683 0 75411167
1 17684 0 75412114
1 17685 0 75413476
1 17686 0 75417489
1 17687 1 75426565
1 17688 1 75431679
1 17689 1 75433962
1 17690 1 75439971
1 17691 1 75440481
1 17692 1 75446861
1 17693 1 75449166
1 17694 1 75449498
1 17695 1 75451416
1 17696 1 75452246
1 17697 1 75453932
1 17698 1 75456190
1 17699 0 75457590
1 17700 0 75461159
1 17701 0 75465424
1 17702 0 75466713
1 17703 0 75471460
1 17704 0 75474622
1 17705 0 75476413
1 17706 0 75478355
1 17707 0 75485995
1 17708 0 75499621
1 17709 0 75504981
1 17710 0 75506816
1 17711 0 75514660
1 17712 0 75530247
1 17713 1 75538088
1 17714 1 75540068
1 17715 1 75541407
1 17716 1 75543382
1 17717 1 75543690
1 17718 1 75552523
1 17719 1 75562091
1 17720 1 75563544
1 17721 1 75575173
1 17722 1 75587250
1 17723 1 75592190
1 17724 0 75601053
1 17725 0 75609236
1 17726 0 75611959
1 17727 0 75612871
1 17728 0 75612917
1 17729 0 75616948
1 17730 1 75958385
1 17731 1 75959738
1 17732 1 75962412
1 17733 1 75971952
1 17734 1 75979172
1 17735 1 75979427
1 17736 1 75985205
1 17737 1 75992080
1 17738 1 75999660
1 17739 1 76000759
1 17740 1 76007582
1 17741 1 76015631
1 17742 1 76018506
1 17743 1 76024599
1 17744 1 76025104
1 17745 1 76031681
1 17746 1 76037910
1 17747 1 76037940
1 17748 1 76045045
1 17749 1 76050305
1 17750 1 76054326
1 17751 1 76056153
1 17752 0 76060643
1 17753 0 76068067
1 17754 0 76072727
1 17755 0 76079206
1 17756 0 76080709
1 17757 0 76080751
1 17758 0 76082209
1 17759 0 76087900
1 17760 0 76088492
1 17761 0 76091642
1 17762 0 76096724
1 17763 0 76097506
1 17764 0 76104490
1 17765 0 76114283
1 17766 0 76115396
1 17767 0 76117470
1 17768 0 76121712
1 17769 0 76122612
1 17770 0 76123594
1 17771 1 76129832
1 17772 1 76136469
1 17773 1 76137849
1 17774 1 76139516
1 17775 1 76141278
1 17776 1 76143550
1 17777 1 76143672
1 17778 1 76147794
1 17779 1 76149295
1 17780 1 76149616
1 17781 1 76158097
1 17782 1 76161679
1 17783 1 76162918
1 17784 0 76369246
1 17785 0 76370535
1 17786 0 76375480
1 17787 0 76380995
1 17788 0 76381420
1 17789 0 76387252
1 17790 0 76390908
1 17791 0 76398520
1 17792 0 76399154
1 17793 0 76403479
1 17794 0 76419774
1 17795 0 76420900
1 17796 0 76421048
1 17797 0 76422953
1 17798 0 76424209
1 17799 0 76426291
1 17800 0 76427357
1 17801 1 76431848
1 17802 1 76431937
1 17803 1 76433619
1 17804 1 76434964
1 17805 1 76437108
1 17806 1 76439301
1 17807 1 76443556
1 17808 1 76444964
1 17809 1 76446158
1 17810 1 76447554
1 17811 0 76456133
1 17812 0 76461685
1 17813 0 76463986
1 17814 0 76469695
1 17815 0 76472273
1 17816 0 76477118
1 17817 0 76477263
1 17818 0 76477463
1 17819 0 76479619
1 17820 0 76497994
1 17821 0 76505369
1 17822 0 76505749
1 17823 0 76506341
1 17824 0 76511382
1 17825 0 76511437
1 17826 0 76511792
1 17827 0 76515343
1 17828 0 76518292
1 17829 0 76520450
1 17830 0 76521374
1 17831 0 76522307
1 17832 0 76527359
1 17833 0 76530501
1 17834 0 76535828
1 17835 0 76540164
1 17836 0 76545579
1 17837 0 76547709
1 17838 0 76549435
1 17839 0 76554370
1 17840 0 76556067
1 17841 0 76557748
1 17842 0 76562673
1 17843 0 76566389
1 17844 0 76570243
1 17845 0 76570755
1 17846 0 76573696
1 17847 0 76577631
1 17848 0 76578386
1 17849 0 76584043
1 17850 0 76584635
1 17851 0 76588653
1 17852 0 76595749
1 17853 0 76601184
1 17854 0 76604940
1 17855 0 76608697
1 17856 0 76610757
1 17857 0 76613092
1 17858 0 76616849
1 17859 0 76625221
1 17860 0 76626392
1 17861 0 76629332
1 17862 0 76634563
1 17863 0 76636619
1 17864 0 76640156
1 17865 0 76641842
1 17866 0 76642536
1 17867 0 76647335
1 17868 0 76647790
1 17869 0 76652762
1 17870 0 76658507
1 17871 0 76659563
1 17872 0 76664887
1 17873 0 76673619
1 17874 0 76673658
1 17875 0 76674608
1 17876 0 76680431
1 17877 0 76681861
1 17878 0 76686309
1 17879 0 76688265
1 17880 0 76690223
1 17881 0 76690768
1 17882 0 76691904
1 17883 0 76693383
1 17884 0 76696351
1 17885 0 76699261
1 17886 0 76701598
1 17887 0 76703264
1 17888 0 76711354
1 17889 0 76715020
1 17890 0 76720231
1 17891 0 76722074
1 17892 0 76723493
1 17893 0 76724582
1 17894 0 76724767
1 17895 0 76730383
1 17896 0 76736014
1 17897 0 76745814
1 17898 0 76747161
1 17899 0 76747990
1 17900 0 76749898
1 17901 0 76750999
1 17902 0 76758119
1 17903 0 76764968
1 17904 0 76764980
1 17905 0 76781627
1 17906 0 76794651
1 17907 0 76794741
1 17908 0 76803699
1 17909 0 76804313
1 17910 0 76808064
1 17911 0 76809264
1 17912 0 76813595
1 17913 0 76815738
1 17914 0 76818754
1 17915 0 76820890
1 17916 0 76822425
1 17917 0 76826112
1 17918 0 76831398
1 17919 0 76832601
1 17920 0 76842049
1 17921 0 76842619
1 17922 0 76844695
1 17923 0 76853337
1 17924 0 76860771
1 17925 0 76861785
1 17926 0 76868288
1 17927 0 76869410
1 17928 0 76874016
1 17929 0 76878465
1 17930 0 76882842
1 17931 0 76893348
1 17932 0 76897832
1 17933 0 76899093
1 17934 0 76903381
1 17935 0 76906710
1 17936 0 76908151
1 17937 0 76914041
1 17938 0 76946342
1 17939 0 76951037
1 17940 0 76952949
1 17941 0 76954849
1 17942 0 76955796
1 17943 0 76959577
1 17944 0 76960312
1 17945 0 76965493
1 17946 0 76966002
1 17947 0 76972513
1 17948 0 76982769
1 17949 0 76984806
1 17950 0 76986832
1 17951 0 76994110
1 17952 0 76994964
1 17953 0 76998544
1 17954 0 77002480
1 17955 0 77002793
1 17956 0 77008016
1 17957 0 77008496
1 17958 0 77009121
1 17959 0 77012785
1 17960 0 77052660
1 17961 0 77060781
1 17962 0 77066056
1 17963 0 77073022
1 17964 0 77074672
1 17965 0 77074836
1 17966 0 77079724
1 17967 0 77083889
1 17968 0 77084876
1 17969 0 77097664
1 17970 0 77101728
1 17971 0 77102990
1 17972 0 77104489
1 17973 0 77108634
1 17974 0 77109798
1 17975 0 77110757
1 17976 0 77115662
1 17977 0 77122875
1 17978 0 77127076
1 17979 0 77130669
1 17980 0 77133502
1 17981 0 77136388
1 17982 0 77136561
1 17983 0 77141326
1 17984 0 77144113
1 17985 0 77145787
1 17986 0 77152358
1 17987 0 77156676
1 17988 0 77157313
1 17989 0 77160514
1 17990 0 77162388
1 17991 0 77166083
1 17992 0 77166612
1 17993 0 77174443
1 17994 0 77177178
1 17995 0 77179331
1 17996 0 77185257
1 17997 0 77188937
1 17998 0 77198399
1 17999 0 77198877
1 18000 0 77199700
1 18001 0 77200573
1 18002 0 77207586
1 18003 0 77215987
1 18004 0 77219106
1 18005 0 77223409
1 18006 0 77224615
1 18007 0 77227094
1 18008 0 77233569
1 18009 0 77238706
1 18010 0 77238944
1 18011 0 77240610
1 18012 0 77243820
1 18013 0 77245550
1 18014 0 77250333
1 18015 0 77252929
1 18016 0 77257918
1 18017 0 77259179
1 18018 0 77261310
1 18019 0 77294780
1 18020 0 77295567
1 18021 0 77301544
1 18022 0 77302968
1 18023 0 77305384
1 18024 0 77313814
1 18025 0 77332064
1 18026 0 77336274
1 18027 0 77337774
1 18028 0 77341139
1 18029 0 77347470
1 18030 1 77350701
1 18031 1 77352003
1 18032 1 77355521
1 18033 1 77355625
1 18034 1 77359747
1 18035 1 77364193
1 18036 1 77370313
1 18037 1 77373306
1 18038 1 77377337
1 18039 1 77377771
1 18040 1 77379462
1 18041 0 77382688
1 18042 0 77385692
1 18043 0 77390089
1 18044 0 77394647
1 18045 0 77394698
1 18046 0 77395923
1 18047 0 77398776
1 18048 0 77404006
1 18049 0 77405139
1 18050 0 77414370
1 18051 0 77416877
1 18052 0 77418962
1 18053 0 77419322
1 18054 1 77426672
1 18055 1 77432841
1 18056 1 77438598
1 18057 1 77441514
1 18058 1 77444303
1 18059 1 77444439
1 18060 1 77447587
1 18061 1 77447736
1 18062 1 77451153
1 18063 1 77451707
1 18064 1 77460827
1 18065 1 77461103
1 18066 1 77465638
1 18067 1 77471309
1 18068 1 77483465
1 18069 1 77490216
1 18070 0 77495781
1 18071 0 77513533
1 18072 0 77531074
1 18073 0 77531697
1 18074 0 77587206
1 18075 0 77687705
1 18076 0 77693086
1 18077 0 77694238
1 18078 0 77699646
1 18079 0 77701270
1 18080 0 77704051
1 18081 0 77709841
1 18082 0 77714619
1 18083 0 77718967
1 18084 0 77721756
1 18085 0 77721941
1 18086 0 77722312
1 18087 0 77722922
1 18088 0 77723567
1 18089 0 77727712
1 18090 0 77730048
1 18091 0 77730531
1 18092 0 77732556
1 18093 0 77737757
1 18094 0 77739319
1 18095 0 77741424
1 18096 0 77749129
1 18097 0 77752457
1 18098 0 77754056
1 18099 0 77755693
1 18100 0 77757057
1 18101 0 77762788
1 18102 0 77769546
1 18103 0 77771289
1 18104 0 77774148
1 18105 0 77778293
1 18106 0 77779997
1 18107 0 77781210
1 18108 0 77783082
1 18109 0 77785789
1 18110 0 77792858
1 18111 0 77796943
1 18112 0 77797997
1 18113 0 77798602
1 18114 0 77807586
1 18115 0 77808094
1 18116 0 77810359
1 18117 0 77811561
1 18118 0 77856189
1 18119 0 77858118
1 18120 0 77860862
1 18121 0 77862719
1 18122 0 77864090
1 18123 0 77866156
1 18124 0 77871631
1 18125 0 77876134
1 18126 0 77877420
1 18127 0 77886615
1 18128 0 77886980
1 18129 0 77889474
1 18130 0 77889686
1 18131 0 77893579
1 18132 0 77897715
1 18133 0 77899793
1 18134 0 77899887
1 18135 0 77914254
1 18136 0 77919191
1 18137 0 77922118
1 18138 0 77946068
1 18139 0 77947456
1 18140 0 77951939
1 18141 0 77952546
1 18142 0 77955065
1 18143 0 77957770
1 18144 0 77962429
1 18145 0 77965392
1 18146 0 77971660
1 18147 0 77972058
1 18148 0 77977089
1 18149 0 77986344
1 18150 0 77987117
1 18151 0 77988154
1 18152 0 77991689
1 18153 0 77993244
1 18154 0 78007309
1 18155 0 78011881
1 18156 0 78015667
1 18157 0 78025024
1 18158 0 78031814
1 18159 1 78037403
1 18160 1 78040472
1 18161 1 78041583
1 18162 1 78044681
1 18163 1 78051670
1 18164 1 78060830
1 18165 1 78066407
1 18166 1 78067795
1 18167 1 78070024
1 18168 1 78072871
1 18169 1 78076307
1 18170 1 78081398
1 18171 0 78092154
1 18172 0 78092230
1 18173 0 78093992
1 18174 0 78103845
1 18175 0 78201956
1 18176 0 78202254
1 18177 0 78205519
1 18178 0 78210217
1 18179 0 78213987
1 18180 0 78218749
1 18181 0 78219035
1 18182 0 78219984
1 18183 0 78226401
1 18184 0 78232620
1 18185 0 78239161
1 18186 0 78239873
1 18187 0 78240296
1 18188 0 78243041
1 18189 0 78245277
1 18190 0 78249186
1 18191 0 78251402
1 18192 0 78257164
1 18193 0 78260111
1 18194 0 78317493
1 18195 0 78320699
1 18196 0 78328190
1 18197 0 78330287
1 18198 0 78331774
1 18199 0 78336268
1 18200 0 78339530
1 18201 0 78341627
1 18202 0 78344612
1 18203 0 78347934
1 18204 0 78349372
1 18205 0 78350332
1 18206 0 78352560
1 18207 0 78355179
1 18208 0 78358367
1 18209 0 78358490
1 18210 0 78362756
1 18211 0 78363569
1 18212 0 78365221
1 18213 0 78366236
1 18214 0 78369989
1 18215 0 78377125
1 18216 0 78380008
1 18217 0 78383243
1 18218 0 78384116
1 18219 0 78385517
1 18220 0 78395112
1 18221 0 78401650
1 18222 1 78406036
1 18223 1 78407420
1 18224 1 78436294
1 18225 1 78445830
1 18226 1 78448784
1 18227 1 78451465
1 18228 1 78454989
1 18229 1 78456355
1 18230 1 78457227
1 18231 1 78466383
1 18232 1 78469500
1 18233 1 78473584
1 18234 1 78474830
1 18235 1 78479970
1 18236 1 78480288
1 18237 1 78481184
1 18238 1 78485368
1 18239 0 78492437
1 18240 0 78524516
1 18241 0 78525412
1 18242 0 78528991
1 18243 0 78533914
1 18244 0 78544506
1 18245 0 78571250
1 18246 0 78575535
1 18247 0 78580452
1 18248 0 78580549
1 18249 0 78596846
1 18250 0 78596869
1 18251 0 78611009
1 18252 0 78614588
1 18253 0 78617201
1 18254 0 78617350
1 18255 0 78618303
1 18256 0 78618870
1 18257 0 78623338
1 18258 0 78623722
1 18259 0 78632588
1 18260 0 78635140
1 18261 0 78640729
1 18262 0 78650624
1 18263 0 78657102
1 18264 0 78659954
1 18265 0 78662668
1 18266 0 78663096
1 18267 0 78665229
1 18268 0 78669158
1 18269 0 78672723
1 18270 0 78673639
1 18271 0 78677008
1 18272 0 78694346
1 18273 0 78696824
1 18274 0 78698534
1 18275 0 78699347
1 18276 0 78707893
1 18277 0 78714438
1 18278 0 78715332
1 18279 0 78717997
1 18280 0 78723023
1 18281 0 78723595
1 18282 0 78728624
1 18283 0 78734402
1 18284 0 78743565
1 18285 1 78747417
1 18286 1 78748041
1 18287 1 78750231
1 18288 1 78750995
1 18289 1 78751072
1 18290 1 78755514
1 18291 1 78755751
1 18292 1 78757404
1 18293 1 78759025
1 18294 1 78762315
1 18295 0 78765227
1 18296 0 78765919
1 18297 0 78768614
1 18298 0 78768847
1 18299 0 78801659
1 18300 0 78805397
1 18301 0 78808649
1 18302 0 78810895
1 18303 0 78814024
1 18304 0 78815143
1 18305 0 78817858
1 18306 0 78820650
1 18307 0 78822498
1 18308 1 78827112
1 18309 1 78827301
1 18310 1 78833542
1 18311 1 78838280
1 18312 1 78844590
1 18313 1 78845492
1 18314 1 78852598
1 18315 1 78853776
1 18316 1 78858829
1 18317 1 78859593
1 18318 1 78865862
1 18319 1 78866804
1 18320 1 78868827
1 18321 1 78874053
1 18322 1 78880241
1 18323 0 78881285
1 18324 0 78883803
1 18325 0 78885759
1 18326 0 78886499
1 18327 1 78889309
1 18328 1 78956935
1 18329 1 78961436
1 18330 1 78966586
1 18331 1 78969694
1 18332 1 78975852
1 18333 1 78976633
1 18334 1 78981400
1 18335 1 78981960
1 18336 1 78986828
1 18337 1 78988518
1 18338 1 78992687
1 18339 1 78998949
1 18340 1 79007230
1 18341 1 79011449
1 18342 1 79013513
1 18343 1 79015624
1 18344 1 79016010
1 18345 1 79016440
1 18346 1 79020077
1 18347 1 79020617
1 18348 1 79023653
1 18349 1 79023994
1 18350 1 79027299
1 18351 1 79031500
1 18352 1 79033209
1 18353 1 79037774
1 18354 1 79039878
1 18355 1 79046887
1 18356 1 79047265
1 18357 1 79053292
1 18358 1 79063671
1 18359 1 79072478
1 18360 1 79073987
1 18361 0 79078426
1 18362 0 79084500
1 18363 0 79091841
1 18364 0 79091925
1 18365 0 79093164
1 18366 0 79095524
1 18367 0 79102821
1 18368 0 79106953
1 18369 0 79109637
1 18370 0 79112755
1 18371 0 79114441
1 18372 1 79124289
1 18373 1 79126124
1 18374 1 79129642
1 18375 1 79130489
1 18376 1 79132853
1 18377 1 79136028
1 18378 1 79140500
1 18379 1 79140705
1 18380 1 79146884
1 18381 1 79154982
1 18382 1 79157428
1 18383 1 79161048
1 18384 0 79169806
1 18385 0 79173563
1 18386 0 79175055
1 18387 0 79179622
1 18388 0 79182229
1 18389 0 79183334
1 18390 0 79189940
1 18391 0 79190179
1 18392 0 79191587
1 18393 0 79192107
1 18394 0 79194277
1 18395 0 79194897
1 18396 0 79202444
1 18397 0 79204626
1 18398 0 79205449
1 18399 0 79212680
1 18400 0 79213885
1 18401 0 79217221
1 18402 0 79217577
1 18403 0 79219247
1 18404 0 79220417
1 18405 0 79222553
1 18406 0 79232586
1 18407 0 79233968
1 18408 0 79236805
1 18409 0 79240368
1 18410 0 79244779
1 18411 0 79246143
1 18412 0 79252617
1 18413 0 79254461
1 18414 0 79260740
1 18415 0 79264431
1 18416 0 79265347
1 18417 1 79271930
1 18418 1 79280760
1 18419 1 79280967
1 18420 1 79287830
1 18421 1 79291953
1 18422 1 79293390
1 18423 1 79294813
1 18424 1 79296237
1 18425 1 79300044
1 18426 1 79300083
1 18427 0 79306385
1 18428 0 79307495
1 18429 0 79316103
1 18430 0 79319404
1 18431 0 79320036
1 18432 0 79324985
1 18433 0 79327045
1 18434 0 79333262
1 18435 0 79333752
1 18436 0 79339795
1 18437 0 79340208
1 18438 0 79344145
1 18439 0 79346568
1 18440 0 79352476
1 18441 0 79357063
1 18442 0 79359034
1 18443 0 79361427
1 18444 0 79363901
1 18445 0 79374260
1 18446 0 79374782
1 18447 0 79381958
1 18448 0 79383678
1 18449 0 79386295
1 18450 0 79387239
1 18451 0 79389903
1 18452 0 79391833
1 18453 0 79397048
1 18454 0 79398219
1 18455 0 79399355
1 18456 0 79400966
1 18457 0 79402709
1 18458 0 79404401
1 18459 0 79408693
1 18460 0 79411890
1 18461 1 79416290
1 18462 1 79419869
1 18463 1 79420680
1 18464 1 79422453
1 18465 1 79423395
1 18466 1 79425033
1 18467 1 79428599
1 18468 1 79428970
1 18469 1 79429081
1 18470 1 79435107
1 18471 1 79437021
1 18472 1 79441221
1 18473 1 79448058
1 18474 1 79451947
1 18475 1 79454825
1 18476 1 79462032
1 18477 1 79465374
1 18478 1 79465948
1 18479 1 79470068
1 18480 1 79473135
1 18481 1 79473330
1 18482 1 79474547
1 18483 1 79475595
1 18484 1 79477286
1 18485 1 79477386
1 18486 1 79480559
1 18487 1 79482961
1 18488 1 79486379
1 18489 1 79489189
1 18490 1 79491236
1 18491 1 79492630
1 18492 1 79493289
1 18493 1 79499404
1 18494 0 79507295
1 18495 0 79510496
1 18496 1 79513858
1 18497 1 79514000
1 18498 1 79514940
1 18499 1 79515550
1 18500 1 79519901
1 18501 1 79523854
1 18502 1 79524686
1 18503 1 79528013
1 18504 1 79530690
1 18505 1 79531722
1 18506 1 79532137
1 18507 1 79533605
1 18508 1 79536201
1 18509 1 79536459
1 18510 1 79538982
1 18511 1 79540217
1 18512 1 79540650
1 18513 0 79541955
1 18514 0 79544961
1 18515 0 79546538
1 18516 0 79547840
1 18517 0 79550592
1 18518 0 79554180
1 18519 0 79555172
1 18520 0 79556888
1 18521 0 79556965
1 18522 0 79560078
1 18523 0 79560728
1 18524 0 79561599
1 18525 0 79563042
1 18526 0 79565622
1 18527 0 79566426
1 18528 0 79569673
1 18529 0 79576185
1 18530 0 79577504
1 18531 0 79578494
1 18532 0 79580489
1 18533 0 79582837
1 18534 0 79586851
1 18535 0 79588335
1 18536 0 79592095
1 18537 0 79593086
1 18538 0 79593610
1 18539 0 79595378
1 18540 0 79597985
1 18541 0 79602767
1 18542 0 79612228
1 18543 0 79616130
1 18544 0 79618279
1 18545 0 79618668
1 18546 0 79619317
1 18547 0 79621884
1 18548 0 79625839
1 18549 0 79628290
1 18550 0 79629996
1 18551 0 79633167
1 18552 0 79635586
1 18553 0 79637354
1 18554 0 79650903
1 18555 0 79651052
1 18556 0 79658139
1 18557 0 79660987
1 18558 0 79663548
1 18559 0 79664133
1 18560 0 79666233
1 18561 0 79670915
1 18562 0 79678666
1 18563 0 79682556
1 18564 0 79682757
1 18565 0 79686074
1 18566 0 79692075
1 18567 0 79693592
1 18568 0 79695536
1 18569 0 79700307
1 18570 0 79700420
1 18571 0 79712299
1 18572 0 79718914
1 18573 0 79763612
1 18574 0 79786215
1 18575 0 79801864
1 18576 0 79835420
1 18577 0 79837415
1 18578 0 79840243
1 18579 0 79843546
1 18580 0 79849476
1 18581 0 79851546
1 18582 0 79856287
1 18583 0 79857264
1 18584 0 79859364
1 18585 0 79862092
1 18586 0 79870370
1 18587 0 79880300
1 18588 0 79883245
1 18589 0 79902414
1 18590 0 79903957
1 18591 0 79904821
1 18592 0 79908125
1 18593 0 79909873
1 18594 0 79917417
1 18595 0 79925067
1 18596 0 79925186
1 18597 0 79934924
1 18598 0 79936738
1 18599 0 79941419
1 18600 0 79945434
1 18601 0 79953433
1 18602 0 79960559
1 18603 0 79966060
1 18604 0 79971002
1 18605 0 79974564
1 18606 0 79979841
1 18607 0 79988036
1 18608 0 79989231
1 18609 0 79989376
1 18610 0 79992067
1 18611 0 79998259
1 18612 0 80025757
1 18613 0 80028946
1 18614 0 80037842
1 18615 0 80052596
1 18616 0 80053156
1 18617 0 80057426
1 18618 0 80065870
1 18619 0 80068813
1 18620 0 80071188
1 18621 0 80082713
1 18622 0 80088144
1 18623 0 80093900
1 18624 0 80094789
1 18625 0 80099304
1 18626 0 80099780
1 18627 0 80102272
1 18628 0 80104857
1 18629 0 80107572
1 18630 0 80108051
1 18631 1 80116531
1 18632 1 80116861
1 18633 1 80120678
1 18634 1 80122565
1 18635 1 80128979
1 18636 1 80134896
1 18637 1 80136012
1 18638 1 80142895
1 18639 1 80152534
1 18640 1 80155510
1 18641 1 80161638
1 18642 1 80163567
1 18643 0 80169891
1 18644 0 80171096
1 18645 0 80174354
1 18646 0 80178270
1 18647 0 80184127
1 18648 0 80189401
1 18649 0 80190890
1 18650 0 80191632
1 18651 0 80194371
1 18652 0 80194404
1 18653 0 80198985
1 18654 0 80199594
1 18655 0 80200203
1 18656 0 80203687
1 18657 0 80204992
1 18658 0 80206197
1 18659 0 80209822
1 18660 0 80214338
1 18661 0 80214773
1 18662 0 80220286
1 18663 0 80226791
1 18664 0 80231012
1 18665 0 80231955
1 18666 0 80234023
1 18667 0 80238255
1 18668 0 80239412
1 18669 1 80241959
1 18670 1 80243179
1 18671 1 80247585
1 18672 1 80255152
1 18673 1 80255537
1 18674 1 80257600
1 18675 1 80258600
1 18676 1 80262264
1 18677 1 80263074
1 18678 1 80264205
1 18679 1 80265663
1 18680 1 80267481
1 18681 1 80270356
1 18682 1 80276591
1 18683 1 80278762
1 18684 1 80279526
1 18685 1 80285117
1 18686 1 80288309
1 18687 1 80289849
1 18688 1 80294805
1 18689 1 80296073
1 18690 1 80297635
1 18691 1 80300910
1 18692 1 80303047
1 18693 1 80309122
1 18694 1 80315867
1 18695 1 80317736
1 18696 1 80328597
1 18697 1 80330076
1 18698 0 80332852
1 18699 0 80339245
1 18700 0 80341447
1 18701 0 80348482
1 18702 0 80366981
1 18703 0 80388156
1 18704 0 80388594
1 18705 0 80395312
1 18706 0 80397800
1 18707 0 80402567
1 18708 0 80405675
1 18709 0 80407251
1 18710 0 80422174
1 18711 0 80425872
1 18712 0 80431182
1 18713 0 80431588
1 18714 0 80432430
1 18715 0 80449686
1 18716 0 80451980
1 18717 0 80452405
1 18718 0 80455295
1 18719 0 80456597
1 18720 0 80461952
1 18721 0 80465574
1 18722 0 80465632
1 18723 0 80468908
1 18724 0 80470450
1 18725 0 80471025
1 18726 0 80478332
1 18727 0 80481716
1 18728 0 80483187
1 18729 0 80485577
1 18730 0 80485634
1 18731 0 80488842
1 18732 0 80490709
1 18733 0 80493973
1 18734 0 80495972
1 18735 0 80500921
1 18736 0 80506298
1 18737 0 80508273
1 18738 0 80514439
1 18739 0 80516515
1 18740 0 80520694
1 18741 0 80520814
1 18742 0 80521725
1 18743 0 80528254
1 18744 0 80538044
1 18745 0 80542774
1 18746 0 80549468
1 18747 0 80550024
1 18748 0 80563427
1 18749 0 80570363
1 18750 0 80576117
1 18751 0 80581203
1 18752 0 80584228
1 18753 0 80585381
1 18754 0 80589068
1 18755 0 80598884
1 18756 0 80606344
1 18757 0 80607564
1 18758 0 80608758
1 18759 0 80611604
1 18760 0 80611964
1 18761 0 80614961
1 18762 0 80616015
1 18763 0 80618067
1 18764 0 80618229
1 18765 0 80619176
1 18766 0 80622543
1 18767 0 80624381
1 18768 0 80627052
1 18769 0 80637120
1 18770 0 80639790
1 18771 0 80649567
1 18772 0 80653032
1 18773 0 80654246
1 18774 0 80654608
1 18775 0 80655151
1 18776 0 80657539
1 18777 0 80658562
1 18778 0 80663242
1 18779 0 80664202
1 18780 0 80668496
1 18781 0 80670097
1 18782 0 80674552
1 18783 0 80675746
1 18784 0 80676817
1 18785 0 80680181
1 18786 0 80682120
1 18787 0 80683380
1 18788 0 80688436
1 18789 0 80691011
1 18790 0 80692698
1 18791 0 80700165
1 18792 0 80701011
1 18793 0 80705459
1 18794 0 80705966
1 18795 0 80707824
1 18796 0 80714315
1 18797 0 80718418
1 18798 0 80720721
1 18799 0 80724763
1 18800 0 80727577
1 18801 0 80729496
1 18802 0 80731305
1 18803 0 80732238
1 18804 0 80732993
1 18805 0 80734577
1 18806 0 80744764
1 18807 0 80752706
1 18808 0 80754141
1 18809 0 80757415
1 18810 0 80761007
1 18811 0 80761228
1 18812 0 80765380
1 18813 0 80766995
1 18814 0 80770360
1 18815 0 80774436
1 18816 0 80780135
1 18817 0 80781700
1 18818 0 80781919
1 18819 0 80784993
1 18820 0 80786930
1 18821 0 80799485
1 18822 0 80802816
1 18823 0 80811018
1 18824 0 80813524
1 18825 0 80815301
1 18826 0 80815396
1 18827 0 80815933
1 18828 0 80818519
1 18829 0 80820487
1 18830 0 80828660
1 18831 0 80830537
1 18832 0 80834469
1 18833 0 80835326
1 18834 0 80838133
1 18835 0 80838481
1 18836 0 80840830
1 18837 0 80840876
1 18838 0 80843156
1 18839 0 80844215
1 18840 0 80845477
1 18841 0 80848981
1 18842 0 80854189
1 18843 0 80856866
1 18844 0 80861096
1 18845 0 80867549
1 18846 0 80869853
1 18847 0 80872430
1 18848 0 80874953
1 18849 0 80875593
1 18850 0 80875853
1 18851 0 80877084
1 18852 0 80884125
1 18853 0 80884288
1 18854 0 80893349
1 18855 0 80893512
1 18856 0 80896126
1 18857 0 80896522
1 18858 0 80900226
1 18859 0 80905672
1 18860 0 80906154
1 18861 0 80910032
1 18862 0 80914554
1 18863 0 80921714
1 18864 0 80928518
1 18865 0 80934187
1 18866 0 80934485
1 18867 0 80937170
1 18868 0 80941112
1 18869 0 80947758
1 18870 0 80954069
1 18871 0 80954623
1 18872 0 80960291
1 18873 0 80962293
1 18874 0 80962441
1 18875 0 80963852
1 18876 0 80969144
1 18877 0 80970064
1 18878 0 80975299
1 18879 0 80976880
1 18880 0 80976898
1 18881 0 80980060
1 18882 0 80985307
1 18883 0 80987504
1 18884 0 80996349
1 18885 0 81001265
1 18886 0 81003526
1 18887 0 81004773
1 18888 0 81010648
1 18889 0 81013929
1 18890 0 81014654
1 18891 0 81018565
1 18892 0 81018663
1 18893 0 81026442
1 18894 0 81031885
1 18895 0 81033492
1 18896 0 81033861
1 18897 0 81034570
1 18898 0 81038943
1 18899 0 81042329
1 18900 0 81046396
1 18901 0 81046597
1 18902 0 81070061
1 18903 0 81070180
1 18904 0 81070691
1 18905 0 81102485
1 18906 0 81107640
1 18907 0 81108404
1 18908 0 81113287
1 18909 0 81127369
1 18910 0 81127978
1 18911 0 81132026
1 18912 0 81133972
1 18913 0 81136787
1 18914 0 81144433
1 18915 0 81145311
1 18916 0 81145762
1 18917 0 81153144
1 18918 0 81157280
1 18919 0 81161568
1 18920 0 81162319
1 18921 0 81164526
1 18922 0 81165885
1 18923 0 81165930
1 18924 0 81169534
1 18925 0 81173043
1 18926 0 81174579
1 18927 0 81174933
1 18928 0 81178951
1 18929 0 81179102
1 18930 0 81186305
1 18931 0 81187900
1 18932 0 81192908
1 18933 0 81193213
1 18934 0 81200506
1 18935 0 81208141
1 18936 0 81214472
1 18937 0 81214795
1 18938 0 81222936
1 18939 0 81229649
1 18940 0 81229689
1 18941 0 81230296
1 18942 0 81230969
1 18943 0 81237130
1 18944 0 81240611
1 18945 0 81254334
1 18946 0 81254367
1 18947 0 81255035
1 18948 0 81259050
1 18949 0 81260450
1 18950 0 81264364
1 18951 0 81267310
1 18952 0 81267707
1 18953 0 81270885
1 18954 0 81276946
1 18955 0 81280258
1 18956 0 81290894
1 18957 0 81292734
1 18958 0 81297067
1 18959 0 81297116
1 18960 0 81299024
1 18961 0 81301415
1 18962 0 81302527
1 18963 0 81308603
1 18964 0 81315219
1 18965 0 81317497
1 18966 0 81329438
1 18967 0 81330826
1 18968 1 81337513
1 18969 1 81340181
1 18970 1 81340832
1 18971 1 81345305
1 18972 1 81346403
1 18973 1 81350821
1 18974 1 81350875
1 18975 1 81351657
1 18976 1 81360916
1 18977 1 81361504
1 18978 1 81367628
1 18979 1 81367862
1 18980 1 81370356
1 18981 1 81373432
1 18982 1 81374902
1 18983 1 81376234
1 18984 1 81377300
1 18985 1 81384453
1 18986 1 81385102
1 18987 1 81387036
1 18988 1 81394348
1 18989 1 81394595
1 18990 1 81402471
1 18991 1 81412563
1 18992 1 81415607
1 18993 1 81416442
1 18994 1 81419786
1 18995 1 81423421
1 18996 1 81424273
1 18997 1 81429431
1 18998 1 81435515
1 18999 1 81436509
1 19000 1 81438418
1 19001 1 81440221
1 19002 1 81450901
1 19003 1 81451220
1 19004 1 81452611
1 19005 1 81453355
1 19006 1 81462142
1 19007 1 81463491
1 19008 1 81467022
1 19009 1 81468343
1 19010 1 81469459
1 19011 1 81471801
1 19012 1 81473334
1 19013 1 81475615
1 19014 1 81480196
1 19015 1 81482126
1 19016 1 81487433
1 19017 1 81487541
1 19018 1 81489145
1 19019 1 81491765
1 19020 1 81496008
1 19021 1 81500683
1 19022 1 81503408
1 19023 1 81503551
1 19024 1 81504871
1 19025 1 81505341
1 19026 1 81505919
1 19027 1 81512572
1 19028 1 81513375
1 19029 1 81516384
1 19030 1 81517842
1 19031 1 81523202
1 19032 1 81523490
1 19033 1 81524240
1 19034 1 81525338
1 19035 1 81528962
1 19036 1 81531458
1 19037 1 81531942
1 19038 1 81538187
1 19039 1 81541476
1 19040 1 81545670
1 19041 1 81546145
1 19042 1 81546404
1 19043 1 81546669
1 19044 1 81548476
1 19045 1 81549892
1 19046 1 81550363
1 19047 1 81554484
1 19048 1 81555750
1 19049 1 81559390
1 19050 1 81561659
1 19051 1 81563422
1 19052 1 81567487
1 19053 1 81568170
1 19054 1 81569595
1 19055 1 81577624
1 19056 1 81579387
1 19057 1 81580749
1 19058 1 81584807
1 19059 1 81586916
1 19060 1 81590282
1 19061 1 81593142
1 19062 1 81597040
1 19063 1 81598165
1 19064 1 81605480
1 19065 0 81620001
1 19066 0 81620042
1 19067 0 81624320
1 19068 0 81630415
1 19069 0 81633397
1 19070 0 81636173
1 19071 0 81639608
1 19072 1 81642972
1 19073 1 81646666
1 19074 1 81648896
1 19075 1 81651873
1 19076 1 81654203
1 19077 1 81656566
1 19078 1 81657720
1 19079 1 81660113
1 19080 1 81667195
1 19081 1 81668416
1 19082 1 81670518
1 19083 1 81673894
1 19084 1 81674373
1 19085 1 81674748
1 19086 1 81677247
1 19087 1 81681411
1 19088 1 81684140
1 19089 1 81686805
1 19090 1 81687504
1 19091 1 81689955
1 19092 0 81697308
1 19093 0 81697386
1 19094 0 81701095
1 19095 0 81705507
1 19096 0 81709371
1 19097 0 81714439
1 19098 0 81716419
1 19099 0 81718203
1 19100 0 81721697
1 19101 0 81723208
1 19102 0 81727353
1 19103 0 81730154
1 19104 0 81736045
1 19105 0 81737824
1 19106 0 81739669
1 19107 0 81741561
1 19108 0 81742011
1 19109 0 81744533
1 19110 0 81744850
1 19111 0 81749237
1 19112 0 81753225
1 19113 0 81754204
1 19114 0 81758360
1 19115 0 81763151
1 19116 0 81769750
1 19117 0 81773724
1 19118 0 81780243
1 19119 0 81780305
1 19120 0 81783667
1 19121 0 81784262
1 19122 0 81787676
1 19123 0 81792584
1 19124 0 81792843
1 19125 0 81795349
1 19126 0 81799722
1 19127 0 81800986
1 19128 0 81805838
1 19129 0 81807587
1 19130 0 81810135
1 19131 0 81811718
1 19132 0 81819067
1 19133 0 81820412
1 19134 0 81824952
1 19135 0 81826697
1 19136 0 81828505
1 19137 0 81829518
1 19138 0 81833395
1 19139 0 81836227
1 19140 0 81836720
1 19141 0 81850476
1 19142 0 81850533
1 19143 0 81850583
1 19144 0 81853311
1 19145 0 81855491
1 19146 0 81859071
1 19147 0 81859468
1 19148 0 81859824
1 19149 0 81865664
1 19150 0 81869991
1 19151 0 81873058
1 19152 0 81874010
1 19153 0 81879660
1 19154 0 81880309
1 19155 0 81882296
1 19156 0 81882342
1 19157 0 81883971
1 19158 0 81887458
1 19159 0 81892463
1 19160 0 81894557
1 19161 0 81897034
1 19162 0 81902397
1 19163 0 81909348
1 19164 0 81910147
1 19165 0 81911343
1 19166 0 81912573
1 19167 0 81912944
1 19168 0 81914451
1 19169 0 81919349
1 19170 0 81919617
1 19171 0 81923712
1 19172 0 81925885
1 19173 0 81928078
1 19174 0 81930034
1 19175 0 81932520
1 19176 0 81935899
1 19177 0 81936966
1 19178 0 81952157
1 19179 0 81954147
1 19180 0 81955567
1 19181 0 81960578
1 19182 0 81962952
1 19183 0 81963575
1 19184 0 81967421
1 19185 0 81970528
1 19186 0 81970671
1 19187 0 81975923
1 19188 0 81977285
1 19189 0 81980171
1 19190 0 81982128
1 19191 0 81982712
1 19192 0 81983345
1 19193 0 81986520
1 19194 0 81988455
1 19195 0 81993125
1 19196 0 81993184
1 19197 0 82002441
1 19198 0 82003665
1 19199 0 82007293
1 19200 0 82010378
1 19201 0 82011276
1 19202 0 82014883
1 19203 0 82016999
1 19204 0 82017515
1 19205 0 82018640
1 19206 0 82019982
1 19207 0 82023684
1 19208 0 82023760
1 19209 0 82026869
1 19210 0 82030513
1 19211 0 82032980
1 19212 0 82035193
1 19213 0 82038015
1 19214 0 82047757
1 19215 0 82050219
1 19216 0 82055840
1 19217 0 82057059
1 19218 0 82058203
1 19219 0 82062805
1 19220 0 82066973
1 19221 0 82068155
1 19222 0 82068879
1 19223 0 82070571
1 19224 0 82073142
1 19225 0 82073311
1 19226 0 82076724
1 19227 0 82078430
1 19228 0 82084359
1 19229 0 82087109
1 19230 0 82088062
1 19231 0 82091719
1 19232 0 82092698
1 19233 0 82095410
1 19234 0 82097524
1 19235 0 82103510
1 19236 0 82107524
1 19237 0 82118224
1 19238 0 82122239
1 19239 0 82125759
1 19240 0 82125884
1 19241 0 82129197
1 19242 0 82133902
1 19243 0 82137072
1 19244 0 82141060
1 19245 0 82143527
1 19246 0 82143579
1 19247 0 82143735
1 19248 0 82146439
1 19249 0 82149638
1 19250 0 82151038
1 19251 0 82152058
1 19252 0 82155096
1 19253 0 82159730
1 19254 0 82161002
1 19255 0 82164849
1 19256 0 82164880
1 19257 0 82169546
1 19258 0 82172645
1 19259 0 82174382
1 19260 0 82174916
1 19261 0 82177717
1 19262 0 82178607
1 19263 0 82187938
1 19264 0 82193997
1 19265 0 82194454
1 19266 0 82203841
1 19267 0 82204170
1 19268 0 82205029
1 19269 0 82221347
1 19270 0 82224695
1 19271 0 82229196
1 19272 0 82233116
1 19273 0 82234269
1 19274 0 82244841
1 19275 0 82245899
1 19276 0 82247615
1 19277 0 82249452
1 19278 0 82256590
1 19279 0 82264829
1 19280 0 82267268
1 19281 0 82271374
1 19282 0 82273044
1 19283 0 82274887
1 19284 0 82281268
1 19285 0 82287096
1 19286 0 82288415
1 19287 0 82296856
1 19288 0 82298771
1 19289 0 82301181
1 19290 0 82301356
1 19291 0 82307874
1 19292 0 82308696
1 19293 0 82313809
1 19294 0 82320348
1 19295 0 82321888
1 19296 0 82327127
1 19297 0 82327913
1 19298 0 82328307
1 19299 0 82329555
1 19300 0 82331548
1 19301 0 82336368
1 19302 0 82365695
1 19303 0 82386186
1 19304 0 82392668
1 19305 0 82393920
1 19306 0 82397503
1 19307 0 82423434
1 19308 0 82430072
1 19309 0 82430389
1 19310 0 82431781
1 19311 0 82436010
1 19312 0 82441424
1 19313 0 82446053
1 19314 0 82449298
1 19315 0 82451702
1 19316 0 82484436
1 19317 0 82485117
1 19318 0 82490052
1 19319 0 82493806
1 19320 0 82543265
1 19321 0 82544160
1 19322 0 82551954
1 19323 0 82557272
1 19324 0 82559831
1 19325 0 82563685
1 19326 0 82564633
1 19327 0 82565463
1 19328 0 82567584
1 19329 0 82571266
1 19330 0 82573473
1 19331 0 82577484
1 19332 0 82580037
1 19333 0 82581809
1 19334 0 82582044
1 19335 0 82583288
1 19336 0 82588776
1 19337 0 82588912
1 19338 1 82602546
1 19339 1 82609012
1 19340 1 82617444
1 19341 1 82619644
1 19342 1 82624123
1 19343 1 82629846
1 19344 1 82642456
1 19345 1 82646488
1 19346 1 82650968
1 19347 1 82658096
1 19348 0 82661837
1 19349 0 82667287
1 19350 0 82671243
1 19351 0 82689477
1 19352 0 82695203
1 19353 0 82696157
1 19354 0 82705690
1 19355 0 82707330
1 19356 0 82710567
1 19357 0 82712774
1 19358 0 82713375
1 19359 0 82714941
1 19360 0 82719865
1 19361 0 82721506
1 19362 0 82724388
1 19363 0 82725867
1 19364 0 82735880
1 19365 0 82742027
1 19366 0 82742145
1 19367 0 82748643
1 19368 0 82753174
1 19369 0 82756668
1 19370 0 82759065
1 19371 0 82764510
1 19372 0 82773060
1 19373 0 82773210
1 19374 0 82776189
1 19375 0 82783019
1 19376 0 82787515
1 19377 0 82788956
1 19378 0 82792889
1 19379 0 82793874
1 19380 0 82796551
1 19381 0 82799075
1 19382 0 82805402
1 19383 0 82805517
1 19384 0 82807483
1 19385 0 82812916
1 19386 0 82814781
1 19387 0 82817176
1 19388 0 82820132
1 19389 0 82826557
1 19390 0 82831132
1 19391 0 82832246
1 19392 0 82832808
1 19393 0 82840855
1 19394 0 82845478
1 19395 0 82856700
1 19396 0 82862992
1 19397 0 82863459
1 19398 0 82865792
1 19399 0 82868869
1 19400 0 82870145
1 19401 0 82877501
1 19402 0 82878185
1 19403 0 82881637
1 19404 0 82882924
1 19405 0 82890744
1 19406 0 82891112
1 19407 0 82891558
1 19408 0 82899358
1 19409 0 82914011
1 19410 0 82917974
1 19411 0 82919325
1 19412 0 82923986
1 19413 0 82928591
1 19414 0 82928825
1 19415 0 82931114
1 19416 0 82934296
1 19417 0 82938517
1 19418 0 82939102
1 19419 0 82942006
1 19420 0 83132991
1 19421 0 83137131
1 19422 0 83137218
1 19423 0 83140002
1 19424 0 83144553
1 19425 0 83149165
1 19426 0 83155104
1 19427 0 83160400
1 19428 0 83162879
1 19429 0 83164787
1 19430 0 83168856
1 19431 0 83183518
1 19432 0 83183601
1 19433 0 83186549
1 19434 0 83192169
1 19435 0 83201166
1 19436 0 83203466
1 19437 0 83206906
1 19438 0 83213372
1 19439 0 83224856
1 19440 0 83230600
1 19441 0 83232023
1 19442 0 83233093
1 19443 0 83236156
1 19444 0 83241253
1 19445 0 83242412
1 19446 0 83244437
1 19447 0 83247637
1 19448 0 83250259
1 19449 0 83254946
1 19450 0 83255896
1 19451 0 83264396
1 19452 0 83268314
1 19453 0 83269581
1 19454 0 83271878
1 19455 0 83272423
1 19456 0 83274348
1 19457 0 83280304
1 19458 0 83280842
1 19459 0 83283672
1 19460 0 83287246
1 19461 0 83291776
1 19462 0 83295391
1 19463 0 83295567
1 19464 0 83307186
1 19465 0 83336249
1 19466 0 83341070
1 19467 0 83344827
1 19468 0 83346528
1 19469 0 83347553
1 19470 0 83381159
1 19471 0 83412058
1 19472 0 83413364
1 19473 0 83417374
1 19474 0 83421448
1 19475 0 83424516
1 19476 0 83432255
1 19477 0 83432633
1 19478 0 83436348
1 19479 0 83439927
1 19480 0 83446685
1 19481 0 83520095
1 19482 0 83525059
1 19483 0 83525234
1 19484 0 83530250
1 19485 0 83534761
1 19486 0 83539920
1 19487 0 83543988
1 19488 0 83548996
1 19489 0 83552962
1 19490 0 83553594
1 19491 0 83555409
1 19492 0 83556104
1 19493 0 83556161
1 19494 0 83559840
1 19495 0 83561584
1 19496 0 83563781
1 19497 0 83569846
1 19498 1 83577961
1 19499 1 83580246
1 19500 1 83580302
1 19501 1 83586055
1 19502 1 83594239
1 19503 1 83597397
1 19504 1 83598231
1 19505 1 83601787
1 19506 1 83602036
1 19507 1 83605704
1 19508 1 83607742
1 19509 1 83613025
1 19510 0 83619907
1 19511 0 83622480
1 19512 1 83625018
1 19513 1 83628787
1 19514 1 83632170
1 19515 1 83640056
1 19516 1 83645831
1 19517 1 83652841
1 19518 1 83662096
1 19519 1 83663685
1 19520 1 83664671
1 19521 1 83666240
1 19522 1 83670142
1 19523 1 83670982
1 19524 1 83674373
1 19525 1 83675862
1 19526 1 83675876
1 19527 1 83683849
1 19528 1 83683906
1 19529 1 83687717
1 19530 1 83690330
1 19531 1 83691811
1 19532 1 83697197
1 19533 0 83711041
1 19534 0 83718115
1 19535 0 83723440
1 19536 0 83723483
1 19537 0 83730092
1 19538 0 83737184
1 19539 0 83738052
1 19540 0 83743582
1 19541 0 83746270
1 19542 0 83751943
1 19543 0 83752069
1 19544 0 83763080
1 19545 0 83763899
1 19546 0 83766380
1 19547 0 83768571
1 19548 0 83772369
1 19549 0 83775419
1 19550 0 83776634
1 19551 0 83778482
1 19552 0 83780994
1 19553 0 83786920
1 19554 0 83795093
1 19555 0 83795762
1 19556 0 83795828
1 19557 0 83798141
1 19558 0 83801062
1 19559 0 83806089
1 19560 0 83806273
1 19561 0 83809697
1 19562 0 83811967
1 19563 0 83813380
1 19564 0 83814829
1 19565 0 83822684
1 19566 0 83831573
1 19567 0 83832331
1 19568 0 83836805
1 19569 0 83838284
1 19570 0 83847687
1 19571 0 83851196
1 19572 0 83854644
1 19573 0 83855940
1 19574 0 83856854
1 19575 0 83858899
1 19576 0 83861402
1 19577 0 83863071
1 19578 0 83865928
1 19579 0 83867431
1 19580 0 83873757
1 19581 0 83876327
1 19582 0 83876496
1 19583 0 83876885
1 19584 0 83882436
1 19585 0 83882551
1 19586 0 83884587
1 19587 0 83887190
1 19588 0 83887285
1 19589 0 83887533
1 19590 0 83891629
1 19591 0 83894198
1 19592 0 83895213
1 19593 1 83898600
1 19594 1 83900707
1 19595 1 83902826
1 19596 1 83909438
1 19597 1 83911147
1 19598 1 83914875
1 19599 1 83915207
1 19600 1 83915856
1 19601 1 83922038
1 19602 1 83927616
1 19603 1 83932889
1 19604 1 83934525
1 19605 0 83940652
1 19606 0 83946560
1 19607 0 83946992
1 19608 0 83948759
1 19609 0 83954235
1 19610 0 83959048
1 19611 0 83962127
1 19612 0 83965555
1 19613 0 83970272
1 19614 0 83972567
1 19615 0 83973643
1 19616 0 83978531
1 19617 0 84007476
1 19618 0 84008888
1 19619 0 84013030
1 19620 1 84034781
1 19621 1 84044038
1 19622 1 84045209
1 19623 1 84051162
1 19624 1 84053062
1 19625 1 84056495
1 19626 1 84063472
1 19627 1 84073361
1 19628 1 84073563
1 19629 1 84082112
1 19630 1 84082939
1 19631 1 84087100
1 19632 1 84088546
1 19633 1 84094986
1 19634 1 84098042
1 19635 1 84101264
1 19636 1 84107406
1 19637 1 84108550
1 19638 1 84115160
1 19639 1 84128094
1 19640 1 84128997
1 19641 1 84134345
1 19642 1 84134875
1 19643 1 84138981
1 19644 1 84140790
1 19645 1 84145973
1 19646 1 84147042
1 19647 1 84147388
1 19648 1 84154228
1 19649 1 84158936
1 19650 1 84160469
1 19651 1 84165491
1 19652 1 84167915
1 19653 1 84177414
1 19654 1 84181867
1 19655 0 84184997
1 19656 0 84190267
1 19657 0 84190620
1 19658 0 84196419
1 19659 0 84202688
1 19660 0 84210147
1 19661 0 84215204
1 19662 0 84216883
1 19663 0 84220912
1 19664 0 84227286
1 19665 1 84229575
1 19666 1 84238755
1 19667 1 84239273
1 19668 1 84242473
1 19669 1 84244466
1 19670 1 84249563
1 19671 1 84252126
1 19672 1 84252614
1 19673 1 84257732
1 19674 1 84261378
1 19675 0 84264384
1 19676 0 84264490
1 19677 0 84269888
1 19678 0 84276547
1 19679 0 84277330
1 19680 0 84279277
1 19681 0 84293430
1 19682 0 84297070
1 19683 0 84303000
1 19684 0 84305248
1 19685 0 84307585
1 19686 0 84317650
1 19687 0 84323648
1 19688 0 84328778
1 19689 0 84329772
1 19690 0 84333132
1 19691 0 84335409
1 19692 0 84337017
1 19693 0 84343043
1 19694 0 84344226
1 19695 0 84345987
1 19696 0 84347802
1 19697 0 84349906
1 19698 0 84349939
1 19699 1 84353007
1 19700 1 84357529
1 19701 1 84364026
1 19702 1 84367252
1 19703 1 84373316
1 19704 1 84379934
1 19705 1 84388244
1 19706 1 84393295
1 19707 1 84396299
1 19708 1 84399994
1 19709 1 84402045
1 19710 1 84410783
1 19711 1 84420857
1 19712 1 84421928
1 19713 1 84425775
1 19714 1 84429391
1 19715 1 84431112
1 19716 1 84435376
1 19717 1 84436996
1 19718 1 84438115
1 19719 1 84442947
1 19720 1 84448022
1 19721 1 84450842
1 19722 1 84455100
1 19723 1 84463540
1 19724 1 84470212
1 19725 1 84474132
1 19726 1 84475810
1 19727 1 84478695
1 19728 1 84482644
1 19729 1 84482770
1 19730 0 84487718
1 19731 0 84488216
1 19732 0 84488489
1 19733 0 84493044
1 19734 0 84497239
1 19735 0 84511675
1 19736 0 84518482
1 19737 0 84526621
1 19738 0 84529603
1 19739 0 84529708
1 19740 0 84542353
1 19741 0 84561062
1 19742 0 84567601
1 19743 0 84572272
1 19744 1 84573949
1 19745 1 84578993
1 19746 1 84581378
1 19747 1 84587185
1 19748 1 84592819
1 19749 1 84595230
1 19750 1 84599634
1 19751 1 84606019
1 19752 1 84607058
1 19753 1 84612347
1 19754 1 84614280
1 19755 0 84667264
1 19756 0 84669072
1 19757 0 84671889
1 19758 0 84693142
1 19759 0 84695224
1 19760 0 84701541
1 19761 0 84701822
1 19762 0 84702075
1 19763 0 84709792
1 19764 0 84717824
1 19765 0 84719798
1 19766 0 84722791
1 19767 0 84729780
1 19768 0 84734903
1 19769 0 84741780
1 19770 0 84742667
1 19771 0 84749048
1 19772 0 84750395
1 19773 0 84752407
1 19774 0 84757284
1 19775 0 84758077
1 19776 0 84759373
1 19777 0 84761167
1 19778 0 84762616
1 19779 0 84765924
1 19780 0 84767826
1 19781 0 84773148
1 19782 0 84780403
1 19783 0 84781747
1 19784 0 84787605
1 19785 0 84787683
1 19786 0 84791958
1 19787 0 84794939
1 19788 0 84801460
1 19789 0 84801698
1 19790 0 84803668
1 19791 0 84807900
1 19792 0 84810644
1 19793 0 84814879
1 19794 0 84815572
1 19795 0 84817464
1 19796 0 84824122
1 19797 0 84826137
1 19798 0 84838450
1 19799 0 84844868
1 19800 0 84851895
1 19801 0 84853463
1 19802 0 84855136
1 19803 0 84857838
1 19804 0 84858838
1 19805 0 84861275
1 19806 0 84863770
1 19807 0 84878547
1 19808 0 84884676
1 19809 0 84893111
1 19810 0 84894175
1 19811 0 84894740
1 19812 0 84900472
1 19813 0 84903559
1 19814 0 84904895
1 19815 0 84907598
1 19816 0 84909464
1 19817 0 84918250
1 19818 0 84922919
1 19819 1 84927723
1 19820 1 84929479
1 19821 1 84932387
1 19822 1 84933454
1 19823 1 84934465
1 19824 1 84936061
1 19825 1 84941540
1 19826 1 84942831
1 19827 1 84944521
1 19828 1 84945628
1 19829 1 84946140
1 19830 1 84949484
1 19831 1 84952030
1 19832 1 84952751
1 19833 0 84956948
1 19834 0 84957706
1 19835 0 84965452
1 19836 0 84969807
1 19837 0 84973681
1 19838 0 84974557
1 19839 0 84976017
1 19840 0 84979265
1 19841 0 84980485
1 19842 0 84980810
1 19843 0 84984528
1 19844 0 84986801
1 19845 0 84989116
1 19846 0 85000469
1 19847 0 85011150
1 19848 0 85011963
1 19849 0 85014935
1 19850 0 85018244
1 19851 0 85021329
1 19852 0 85024054
1 19853 0 85024489
1 19854 0 85028602
1 19855 0 85030110
1 19856 0 85033442
1 19857 0 85036062
1 19858 0 85040133
1 19859 0 85041035
1 19860 0 85042210
1 19861 0 85050239
1 19862 0 85057293
1 19863 0 85065249
1 19864 0 85072614
1 19865 0 85074882
1 19866 0 85079542
1 19867 0 85082869
1 19868 0 85084301
1 19869 0 85087634
1 19870 0 85087814
1 19871 0 85097750
1 19872 0 85100657
1 19873 0 85104556
1 19874 0 85107495
1 19875 0 85109315
1 19876 0 85115982
1 19877 0 85117920
1 19878 0 85119639
1 19879 0 85124175
1 19880 0 85125731
1 19881 0 85129699
1 19882 0 85135987
1 19883 0 85149565
1 19884 0 85163385
1 19885 0 85171756
1 19886 0 85177964
1 19887 0 85184416
1 19888 0 85188970
1 19889 0 85194558
1 19890 0 85197005
1 19891 0 85202738
1 19892 0 85209818
1 19893 0 85216104
1 19894 0 85234678
1 19895 0 85238906
1 19896 0 85239212
1 19897 0 85241119
1 19898 0 85243174
1 19899 0 85245146
1 19900 0 85248856
1 19901 0 85251509
1 19902 0 85255294
1 19903 0 85260472
1 19904 0 85263735
1 19905 0 85263770
1 19906 0 85268469
1 19907 0 85270852
1 19908 0 85275323
1 19909 0 85276501
1 19910 0 85278124
1 19911 0 85280762
1 19912 0 85288342
1 19913 0 85293723
1 19914 0 85296563
1 19915 0 85297313
1 19916 0 85302473
1 19917 0 85351412
1 19918 0 85381664
1 19919 0 85389460
1 19920 0 85389499
1 19921 0 85390562
1 19922 0 85393138
1 19923 0 85400413
1 19924 0 85401168
1 19925 0 85402161
1 19926 0 85408749
1 19927 0 85409420
1 19928 0 85411570
1 19929 0 85412521
1 19930 0 85414539
1 19931 0 85415193
1 19932 0 85420989
1 19933 0 85423731
1 19934 0 85425460
1 19935 0 85427471
1 19936 0 85427715
1 19937 0 85434605
1 19938 0 85436227
1 19939 0 85439627
1 19940 0 85442420
1 19941 0 85444641
1 19942 0 85449314
1 19943 0 85454236
1 19944 0 85454989
1 19945 0 85457335
1 19946 0 85459659
1 19947 0 85464814
1 19948 0 85474222
1 19949 0 85477298
1 19950 0 85478995
1 19951 0 85481689
1 19952 0 85481807
1 19953 0 85485104
1 19954 0 85486963
1 19955 0 85487418
1 19956 0 85488167
1 19957 0 85497703
1 19958 0 85506788
1 19959 0 85507756
1 19960 0 85509644
1 19961 0 85519091
1 19962 0 85532599
1 19963 0 85538014
1 19964 0 85540405
1 19965 0 85540753
1 19966 0 85542075
1 19967 0 85547940
1 19968 0 85554167
1 19969 0 85559572
1 19970 0 85563522
1 19971 0 85563945
1 19972 0 85566997
1 19973 0 85569600
1 19974 0 85577443
1 19975 0 85585106
1 19976 0 85588691
1 19977 0 85595105
1 19978 0 85597107
1 19979 0 85599438
1 19980 0 85602908
1 19981 0 85603621
1 19982 0 85607999
1 19983 0 85611336
1 19984 0 85611727
1 19985 0 85611829
1 19986 0 85613453
1 19987 0 85616053
1 19988 0 85620770
1 19989 0 85625146
1 19990 0 85632403
1 19991 0 85637321
1 19992 0 85639131
1 19993 0 85639817
1 19994 0 85644794
1 19995 0 85645850
1 19996 0 85654063
1 19997 0 85656515
1 19998 0 85660950
1 19999 0 85663771
1 20000 0 85664739
1 20001 0 85668542
1 20002 0 85669614
1 20003 0 85670366
1 20004 0 85671366
1 20005 0 85674657
1 20006 0 85681260
1 20007 0 85681869
1 20008 0 85687486
1 20009 0 85687770
1 20010 0 85689848
1 20011 0 85690802
1 20012 0 85695925
1 20013 0 85697729
1 20014 0 85698673
1 20015 0 85701505
1 20016 0 85701615
1 20017 0 85702337
1 20018 0 85706542
1 20019 0 85708244
1 20020 0 85712155
1 20021 0 85717595
1 20022 0 85717696
1 20023 0 85722427
1 20024 0 85723425
1 20025 0 85725800
1 20026 0 85728448
1 20027 0 85729547
1 20028 0 85735946
1 20029 0 85736357
1 20030 0 85746071
1 20031 0 85746991
1 20032 0 85749968
1 20033 0 85752164
1 20034 0 85754405
1 20035 0 85758943
1 20036 0 85762909
1 20037 0 85765076
1 20038 0 85765715
1 20039 0 85766055
1 20040 0 85771369
1 20041 0 85774786
1 20042 0 85777062
1 20043 0 85779039
1 20044 0 85781363
1 20045 0 85785883
1 20046 0 85787600
1 20047 0 85789043
1 20048 0 85794134
1 20049 0 85798476
1 20050 0 85801588
1 20051 0 85810493
1 20052 0 85817623
1 20053 0 85821886
1 20054 0 85824582
1 20055 0 85829263
1 20056 0 85831732
1 20057 0 85833083
1 20058 0 85835798
1 20059 0 85839435
1 20060 0 85843145
1 20061 0 85843583
1 20062 0 85851674
1 20063 0 85854442
1 20064 1 85856604
1 20065 1 85859415
1 20066 1 85869165
1 20067 1 85871863
1 20068 1 85873990
1 20069 1 85877139
1 20070 1 85877857
1 20071 1 85883846
1 20072 1 85885645
1 20073 1 85889375
1 20074 1 85897744
1 20075 1 85900998
1 20076 1 85906705
1 20077 1 85907815
1 20078 1 85918422
1 20079 1 85924730
1 20080 1 85931507
1 20081 1 85933666
1 20082 1 85935175
1 20083 1 85935343
1 20084 1 85938461
1 20085 1 85939609
1 20086 1 85943691
1 20087 1 85945125
1 20088 1 85952172
1 20089 1 85952872
1 20090 1 85956355
1 20091 1 85959973
1 20092 1 85960829
1 20093 1 85964662
1 20094 1 85969063
1 20095 0 85975359
1 20096 0 85975683
1 20097 0 85978021
1 20098 0 85980265
1 20099 0 85981070
1 20100 0 85983798
1 20101 0 85986254
1 20102 0 85989023
1 20103 0 85989842
1 20104 0 85994902
1 20105 1 86000553
1 20106 1 86000974
1 20107 1 86006462
1 20108 1 86009443
1 20109 1 86015574
1 20110 1 86021799
1 20111 1 86040616
1 20112 1 86042274
1 20113 1 86045768
1 20114 1 86046674
1 20115 1 86048173
1 20116 1 86053310
1 20117 1 86059400
1 20118 1 86060382
1 20119 1 86061985
1 20120 1 86067727
1 20121 1 86068593
1 20122 1 86069959
1 20123 1 86070321
1 20124 1 86073843
1 20125 1 86078424
1 20126 1 86079790
1 20127 1 86080692
1 20128 1 86085805
1 20129 1 86086787
1 20130 1 86091028
1 20131 1 86091133
1 20132 1 86092465
1 20133 1 86095064
1 20134 1 86099521
1 20135 1 86101214
1 20136 1 86102281
1 20137 1 86103829
1 20138 1 86108854
1 20139 1 86109354
1 20140 1 86111536
1 20141 1 86112543
1 20142 1 86114713
1 20143 1 86118069
1 20144 1 86118159
1 20145 1 86118233
1 20146 0 86138643
1 20147 0 86140275
1 20148 0 86140675
1 20149 0 86144713
1 20150 0 86144930
1 20151 0 86149817
1 20152 0 86150976
1 20153 0 86155781
1 20154 0 86163082
1 20155 0 86163496
1 20156 0 86166494
1 20157 0 86169897
1 20158 0 86173864
1 20159 0 86177936
1 20160 0 86177992
1 20161 0 86180056
1 20162 0 86182535
1 20163 0 86186747
1 20164 0 86191147
1 20165 0 86192137
1 20166 0 86193522
1 20167 0 86195218
1 20168 0 86201354
1 20169 0 86208040
1 20170 0 86211549
1 20171 0 86215217
1 20172 0 86215807
1 20173 0 86220756
1 20174 0 86222593
1 20175 0 86228030
1 20176 0 86235362
1 20177 0 86237598
1 20178 0 86238978
1 20179 0 86241772
1 20180 0 86244097
1 20181 0 86246788
1 20182 0 86248308
1 20183 0 86254335
1 20184 0 86255891
1 20185 0 86259715
1 20186 0 86261463
1 20187 0 86291270
1 20188 0 86297887
1 20189 0 86301280
1 20190 0 86302813
1 20191 0 86308434
1 20192 0 86308531
1 20193 0 86318014
1 20194 0 86324441
1 20195 0 86328159
1 20196 0 86332323
1 20197 0 86337836
1 20198 0 86341187
1 20199 0 86353676
1 20200 0 86360635
1 20201 0 86366745
1 20202 0 86377304
1 20203 0 86390596
1 20204 0 86395953
1 20205 0 86397828
1 20206 0 86402947
1 20207 0 86406549
1 20208 0 86417112
1 20209 0 86421121
1 20210 0 86428484
1 20211 0 86432242
1 20212 0 86433486
1 20213 0 86451508
1 20214 0 86455546
1 20215 0 86456840
1 20216 0 86460065
1 20217 0 86466289
1 20218 0 86474815
1 20219 0 86475980
1 20220 0 86485892
1 20221 0 86488888
1 20222 0 86493403
1 20223 0 86502581
1 20224 0 86519664
1 20225 0 86523449
1 20226 0 86526337
1 20227 0 86548286
1 20228 0 86551975
1 20229 0 86554029
1 20230 0 86558425
1 20231 0 86562783
1 20232 0 86563816
1 20233 1 86583878
1 20234 1 86591404
1 20235 1 86594204
1 20236 1 86596971
1 20237 1 86605201
1 20238 1 86606740
1 20239 1 86614334
1 20240 1 86618684
1 20241 1 86622423
1 20242 1 86622551
1 20243 1 86628623
1 20244 1 86629620
1 20245 0 86697045
1 20246 0 86775397
1 20247 0 86780833
1 20248 0 86781862
1 20249 0 86784235
1 20250 0 86785672
1 20251 0 86786613
1 20252 0 86789829
1 20253 0 86790962
1 20254 0 86797923
1 20255 0 86802062
1 20256 0 86816401
1 20257 0 86822835
1 20258 0 86823077
1 20259 0 86827667
1 20260 0 86867948
1 20261 0 86879149
1 20262 0 86884209
1 20263 0 86890900
1 20264 0 86893101
1 20265 0 86906777
1 20266 0 86913489
1 20267 0 86918832
1 20268 0 86929076
1 20269 0 86929452
1 20270 0 86931476
1 20271 0 86931731
1 20272 0 86941633
1 20273 0 86949520
1 20274 0 86961778
1 20275 0 86963694
1 20276 0 86964017
1 20277 0 86971613
1 20278 0 86975894
1 20279 0 86978183
1 20280 0 86984898
1 20281 0 86988966
1 20282 0 86993705
1 20283 0 86997764
1 20284 0 87173921
1 20285 0 87210260
1 20286 0 87210806
1 20287 0 87215254
1 20288 0 87218534
1 20289 0 87235718
1 20290 0 87245467
1 20291 0 87248137
1 20292 0 87250129
1 20293 0 87254259
1 20294 0 87261034
1 20295 0 87265590
1 20296 0 87278131
1 20297 0 87285984
1 20298 0 87292656
1 20299 0 87298939
1 20300 0 87301013
1 20301 0 87316652
1 20302 0 87343734
1 20303 0 87363888
1 20304 0 87367447
1 20305 0 87374470
1 20306 0 87376251
1 20307 0 87376462
1 20308 0 87379018
1 20309 0 87380055
1 20310 0 87384316
1 20311 0 87547345
1 20312 0 87547405
1 20313 0 87549500
1 20314 0 87554726
1 20315 0 87558707
1 20316 0 87561124
1 20317 0 87561920
1 20318 0 87567594
1 20319 0 87569794
1 20320 0 87572093
1 20321 1 87575941
1 20322 1 87582391
1 20323 1 87584645
1 20324 1 87586679
1 20325 1 87588849
1 20326 1 87597238
1 20327 1 87598323
1 20328 1 87603066
1 20329 1 87603955
1 20330 1 87605546
1 20331 1 87613517
1 20332 1 87614396
1 20333 1 87615005
1 20334 0 87619240
1 20335 0 87623584
1 20336 0 87629502
1 20337 0 87636273
1 20338 0 87638303
1 20339 0 87639165
1 20340 0 87644752
1 20341 0 87645222
1 20342 0 87651137
1 20343 0 87656489
1 20344 0 87660970
1 20345 0 87664036
1 20346 0 87665386
1 20347 0 87665824
1 20348 0 87667974
1 20349 0 87670343
1 20350 0 87673777
1 20351 0 87674595
1 20352 0 87682401
1 20353 0 87685480
1 20354 0 87689037
1 20355 0 87692512
1 20356 0 87696408
1 20357 0 87698579
1 20358 0 87699236
1 20359 0 87700519
1 20360 0 87706077
1 20361 0 87712876
1 20362 0 87713937
1 20363 0 87717097
1 20364 0 87718197
1 20365 0 87718596
1 20366 0 87720289
1 20367 0 87722165
1 20368 0 87724114
1 20369 0 87726171
1 20370 0 87727873
1 20371 0 87731998
1 20372 0 87733536
1 20373 0 87749566
1 20374 0 87758161
1 20375 0 87760794
1 20376 0 87765609
1 20377 0 87776930
1 20378 0 87779475
1 20379 0 87782468
1 20380 0 87793611
1 20381 0 87794867
1 20382 0 87796106
1 20383 0 87804207
1 20384 0 87806953
1 20385 0 87809865
1 20386 0 87814612
1 20387 0 87814629
1 20388 0 87814938
1 20389 0 87820583
1 20390 0 87829026
1 20391 0 87903023
1 20392 0 87930001
1 20393 0 87930910
1 20394 0 87932976
1 20395 0 87933239
1 20396 0 87933939
1 20397 0 87935174
1 20398 0 87982306
1 20399 0 87988879
1 20400 0 87996740
1 20401 0 88000524
1 20402 0 88001007
1 20403 0 88007492
1 20404 0 88007733
1 20405 0 88010303
1 20406 0 88012947
1 20407 0 88012965
1 20408 0 88014117
1 20409 0 88019467
1 20410 0 88024803
1 20411 0 88027684
1 20412 0 88032226
1 20413 0 88038464
1 20414 0 88039216
1 20415 0 88042262
1 20416 0 88050492
1 20417 0 88054440
1 20418 0 88058526
1 20419 0 88063880
1 20420 0 88068274
1 20421 0 88069086
1 20422 0 88072268
1 20423 0 88073403
1 20424 0 88075441
1 20425 0 88080472
1 20426 0 88084222
1 20427 0 88089875
1 20428 0 88090363
1 20429 0 88090453
1 20430 0 88093207
1 20431 0 88098652
1 20432 0 88102480
1 20433 0 88112736
1 20434 0 88115008
1 20435 0 88117353
1 20436 0 88119973
1 20437 1 88125175
1 20438 1 88127594
1 20439 1 88131709
1 20440 1 88132157
1 20441 1 88133319
1 20442 1 88134226
1 20443 1 88140181
1 20444 1 88146184
1 20445 1 88150641
1 20446 1 88155021
1 20447 0 88158311
1 20448 0 88161957
1 20449 0 88171862
1 20450 0 88178181
1 20451 0 88179125
1 20452 0 88187275
1 20453 0 88187862
1 20454 0 88188823
1 20455 0 88193729
1 20456 0 88198357
1 20457 0 88202861
1 20458 0 88206798
1 20459 0 88208959
1 20460 0 88210284
1 20461 0 88211153
1 20462 0 88212655
1 20463 0 88215735
1 20464 0 88218223
1 20465 0 88220949
1 20466 0 88225895
1 20467 0 88233076
1 20468 0 88237021
1 20469 0 88238455
1 20470 0 88244794
1 20471 0 88245159
1 20472 0 88251329
1 20473 0 88259657
1 20474 0 88259993
1 20475 0 88262027
1 20476 0 88262827
1 20477 0 88265331
1 20478 0 88265869
1 20479 0 88268703
1 20480 0 88272101
1 20481 0 88274696
1 20482 0 88276833
1 20483 0 88279241
1 20484 0 88282204
1 20485 0 88283755
1 20486 0 88289531
1 20487 0 88289747
1 20488 0 88294394
1 20489 0 88298214
1 20490 0 88303617
1 20491 0 88310701
1 20492 0 88312651
1 20493 0 88312850
1 20494 0 88312992
1 20495 0 88314120
1 20496 0 88317093
1 20497 0 88319110
1 20498 0 88322531
1 20499 0 88325463
1 20500 0 88329062
1 20501 0 88333438
1 20502 0 88334160
1 20503 0 88338685
1 20504 0 88343484
1 20505 0 88347886
1 20506 0 88349233
1 20507 0 88353952
1 20508 0 88355049
1 20509 0 88356745
1 20510 0 88360615
1 20511 0 88368964
1 20512 0 88373133
1 20513 0 88373579
1 20514 0 88375479
1 20515 0 88376676
1 20516 0 88382402
1 20517 0 88388656
1 20518 0 88393077
1 20519 0 88402235
1 20520 0 88405195
1 20521 0 88410953
1 20522 0 88411940
1 20523 0 88419574
1 20524 0 88425421
1 20525 0 88426324
1 20526 0 88434268
1 20527 0 88440589
1 20528 0 88446051
1 20529 0 88448485
1 20530 0 88455230
1 20531 0 88456440
1 20532 0 88460562
1 20533 0 88461490
1 20534 0 88462297
1 20535 0 88463426
1 20536 0 88463812
1 20537 0 88465366
1 20538 0 88466702
1 20539 0 88467255
1 20540 0 88470072
1 20541 0 88472930
1 20542 0 88476251
1 20543 0 88479224
1 20544 0 88479609
1 20545 0 88480346
1 20546 0 88481212
1 20547 0 88483449
1 20548 1 88530319
1 20549 1 88536992
1 20550 1 88540759
1 20551 1 88542880
1 20552 1 88546226
1 20553 1 88546905
1 20554 1 88551376
1 20555 1 88557103
1 20556 1 88561085
1 20557 1 88563258
1 20558 1 88572400
1 20559 1 88576102
1 20560 1 88580784
1 20561 1 88590123
1 20562 1 88595289
1 20563 1 88601168
1 20564 1 88603762
1 20565 1 88654630
1 20566 1 88655741
1 20567 1 88657477
1 20568 1 88661028
1 20569 1 88663764
1 20570 1 88673606
1 20571 1 88673946
1 20572 1 88674935
1 20573 1 88676297
1 20574 1 88680313
1 20575 1 88686568
1 20576 1 88692881
1 20577 1 88693194
1 20578 1 88693474
1 20579 1 88695730
1 20580 1 88696716
1 20581 1 88700586
1 20582 1 88700687
1 20583 1 88705144
1 20584 1 88707268
1 20585 1 88709634
1 20586 1 88718095
1 20587 1 88719902
1 20588 1 88721336
1 20589 1 88724282
1 20590 1 88724892
1 20591 0 88731938
1 20592 0 88737672
1 20593 0 88742597
1 20594 0 88744977
1 20595 0 88760046
1 20596 0 88763358
1 20597 0 88770538
1 20598 0 88778034
1 20599 0 88782535
1 20600 0 88788521
1 20601 0 88913865
1 20602 0 88915368
1 20603 0 88922098
1 20604 0 88930900
1 20605 0 88939645
1 20606 0 88943065
1 20607 0 88945509
1 20608 0 88945918
1 20609 0 88948199
1 20610 0 88950579
1 20611 0 88950683
1 20612 0 88954672
1 20613 0 88957004
1 20614 0 88959057
1 20615 0 88959566
1 20616 0 88960913
1 20617 0 88962547
1 20618 0 88964614
1 20619 0 88964913
1 20620 0 88969901
1 20621 0 88973582
1 20622 0 88977225
1 20623 0 88977419
1 20624 0 88982282
1 20625 0 88984059
1 20626 0 88987973
1 20627 0 88990947
1 20628 0 88993147
1 20629 0 88994114
1 20630 0 88995510
1 20631 0 88997887
1 20632 0 89004209
1 20633 0 89005081
1 20634 1 89007978
1 20635 1 89008232
1 20636 1 89008805
1 20637 1 89019353
1 20638 1 89022735
1 20639 1 89023042
1 20640 1 89023186
1 20641 1 89026125
1 20642 1 89029941
1 20643 1 89030834
1 20644 1 89032979
1 20645 1 89034475
1 20646 1 89037070
1 20647 1 89037618
1 20648 0 89041085
1 20649 1 89043130
1 20650 1 89044306
1 20651 1 89047806
1 20652 1 89052476
1 20653 1 89052611
1 20654 1 89058053
1 20655 1 89058887
1 20656 1 89060456
1 20657 1 89061776
1 20658 1 89066154
1 20659 1 89073095
1 20660 1 89074097
1 20661 1 89075845
1 20662 1 89079601
1 20663 1 89083559
1 20664 1 89084971
1 20665 1 89088907
1 20666 1 89089235
1 20667 0 89091631
1 20668 0 89093501
1 20669 0 89094028
1 20670 0 89094737
1 20671 0 89097669
1 20672 0 89103233
1 20673 0 89103808
1 20674 0 89109847
1 20675 0 89110066
1 20676 0 89112545
1 20677 0 89114685
1 20678 0 89116919
1 20679 0 89122963
1 20680 0 89130599
1 20681 0 89130889
1 20682 0 89131348
1 20683 0 89135583
1 20684 0 89140000
1 20685 0 89141363
1 20686 0 89144807
1 20687 0 89145008
1 20688 0 89148675
1 20689 0 89153440
1 20690 0 89154423
1 20691 0 89155562
1 20692 0 89155867
1 20693 0 89156342
1 20694 0 89157128
1 20695 0 89162251
1 20696 0 89164582
1 20697 0 89168613
1 20698 0 89170861
1 20699 0 89174258
1 20700 0 89176926
1 20701 0 89177970
1 20702 0 89178211
1 20703 0 89179097
1 20704 0 89179716
1 20705 0 89182664
1 20706 0 89183656
1 20707 0 89187339
1 20708 0 89188950
1 20709 0 89189719
1 20710 0 89191500
1 20711 0 89191544
1 20712 0 89192037
1 20713 0 89196092
1 20714 0 89200952
1 20715 0 89201209
1 20716 0 89204579
1 20717 0 89205810
1 20718 0 89206720
1 20719 0 89210422
1 20720 0 89213482
1 20721 0 89213572
1 20722 0 89217737
1 20723 0 89221941
1 20724 0 89231309
1 20725 0 89235730
1 20726 0 89242071
1 20727 0 89247392
1 20728 0 89252685
1 20729 0 89253544
1 20730 0 89254629
1 20731 0 89259555
1 20732 0 89267349
1 20733 0 89273009
1 20734 0 89277566
1 20735 0 89277760
1 20736 0 89279456
1 20737 0 89281485
1 20738 0 89282911
1 20739 0 89287625
1 20740 0 89289560
1 20741 0 89291508
1 20742 0 89292257
1 20743 0 89296849
1 20744 0 89297845
1 20745 0 89300422
1 20746 0 89305593
1 20747 0 89309127
1 20748 0 89310528
1 20749 0 89310672
1 20750 0 89314152
1 20751 0 89314350
1 20752 0 89316115
1 20753 0 89322035
1 20754 0 89328757
1 20755 0 89330658
1 20756 0 89331878
1 20757 0 89332145
1 20758 0 89332888
1 20759 0 89335665
1 20760 0 89335798
1 20761 0 89338558
1 20762 0 89341200
1 20763 0 89342506
1 20764 0 89344971
1 20765 0 89345539
1 20766 0 89349592
1 20767 0 89350261
1 20768 0 89352090
1 20769 0 89354001
1 20770 0 89356608
1 20771 0 89356799
1 20772 0 89358107
1 20773 0 89360559
1 20774 0 89361090
1 20775 0 89362143
1 20776 0 89363403
1 20777 0 89368861
1 20778 0 89370060
1 20779 0 89375083
1 20780 0 89376184
1 20781 0 89382987
1 20782 0 89384201
1 20783 0 89391041
1 20784 0 89392401
1 20785 0 89396767
1 20786 0 89401897
1 20787 0 89408523
1 20788 0 89412606
1 20789 0 89413245
1 20790 0 89415561
1 20791 0 89425487
1 20792 0 89426902
1 20793 0 89430497
1 20794 0 89434971
1 20795 0 89437677
1 20796 0 89440075
1 20797 0 89441518
1 20798 0 89442947
1 20799 0 89444815
1 20800 0 89451024
1 20801 0 89453567
1 20802 0 89460681
1 20803 0 89461004
1 20804 0 89462163
1 20805 0 89469466
1 20806 0 89471121
1 20807 0 89474886
1 20808 0 89476413
1 20809 0 89480535
1 20810 0 89497172
1 20811 0 89504519
1 20812 0 89505098
1 20813 0 89513202
1 20814 0 89514259
1 20815 0 89516132
1 20816 0 89520080
1 20817 0 89520755
1 20818 0 89521715
1 20819 0 89522689
1 20820 0 89524252
1 20821 0 89526197
1 20822 0 89526466
1 20823 0 89529056
1 20824 0 89530328
1 20825 0 89534722
1 20826 0 89539694
1 20827 0 89542132
1 20828 0 89544272
1 20829 0 89546610
1 20830 0 89553314
1 20831 0 89554666
1 20832 0 89557817
1 20833 0 89559588
1 20834 0 89565046
1 20835 0 89569639
1 20836 0 89572183
1 20837 0 89573322
1 20838 0 89579825
1 20839 0 89580005
1 20840 0 89583274
1 20841 0 89586274
1 20842 0 89586651
1 20843 0 89593711
1 20844 0 89593849
1 20845 0 89603083
1 20846 0 89605912
1 20847 0 89618447
1 20848 0 89620203
1 20849 0 89627729
1 20850 0 89630472
1 20851 0 89634283
1 20852 0 89637388
1 20853 0 89637399
1 20854 0 89640909
1 20855 0 89644519
1 20856 0 89647010
1 20857 0 89652011
1 20858 0 89653233
1 20859 0 89657430
1 20860 0 89657949
1 20861 0 89665732
1 20862 0 89667463
1 20863 0 89670250
1 20864 0 89671173
1 20865 0 89677616
1 20866 0 89682557
1 20867 0 89684400
1 20868 0 89690772
1 20869 0 89694303
1 20870 0 89697628
1 20871 0 89698141
1 20872 0 89713698
1 20873 0 89715009
1 20874 0 89716214
1 20875 0 89718307
1 20876 0 89719724
1 20877 0 89721448
1 20878 0 89723244
1 20879 0 89725685
1 20880 0 89726331
1 20881 0 89727847
1 20882 0 89734337
1 20883 0 89736656
1 20884 0 89747507
1 20885 0 89752979
1 20886 0 89755501
1 20887 0 89761871
1 20888 0 89761985
1 20889 0 89767359
1 20890 0 89767621
1 20891 0 89775158
1 20892 0 89781688
1 20893 0 89782551
1 20894 0 89788453
1 20895 0 89789790
1 20896 0 89792700
1 20897 0 89793684
1 20898 0 89794567
1 20899 0 89798754
1 20900 0 89801265
1 20901 0 89802874
1 20902 0 89804599
1 20903 0 89806755
1 20904 0 89807249
1 20905 0 89808545
1 20906 0 89809525
1 20907 0 89813460
1 20908 0 89815880
1 20909 0 89818671
1 20910 0 89823857
1 20911 0 89825058
1 20912 0 89827540
1 20913 0 89828302
1 20914 0 89829785
1 20915 0 89830359
1 20916 0 89831154
1 20917 0 89835752
1 20918 0 89838462
1 20919 0 89843191
1 20920 0 89843708
1 20921 0 89843722
1 20922 0 89844463
1 20923 0 89845487
1 20924 0 89847600
1 20925 0 89849317
1 20926 0 89852789
1 20927 0 89853974
1 20928 0 89854432
1 20929 0 89856751
1 20930 0 89858080
1 20931 0 89859582
1 20932 0 89861108
1 20933 0 89862805
1 20934 0 89865752
1 20935 0 89869190
1 20936 0 89869796
1 20937 0 89871339
1 20938 0 89871729
1 20939 0 89874881
1 20940 0 89875880
1 20941 0 89879165
1 20942 0 89881424
1 20943 0 89884873
1 20944 0 89888093
1 20945 0 89889943
1 20946 0 89895961
1 20947 0 89901139
1 20948 0 89904650
1 20949 0 89906173
1 20950 0 89909462
1 20951 0 89913978
1 20952 0 89918719
1 20953 0 89922579
1 20954 0 89926248
1 20955 0 89930504
1 20956 0 89932681
1 20957 0 89935716
1 20958 0 89937309
1 20959 0 89940447
1 20960 0 89945075
1 20961 0 89950619
1 20962 0 89951365
1 20963 0 89952717
1 20964 0 89958272
1 20965 0 89959195
1 20966 0 89959468
1 20967 0 89963980
1 20968 0 89964371
1 20969 0 89965696
1 20970 0 89967088
1 20971 0 89970256
1 20972 0 89971554
1 20973 0 89977724
1 20974 0 89981863
1 20975 0 89986146
1 20976 0 89986922
1 20977 0 89990752
1 20978 0 89991930
1 20979 0 89997869
1 20980 0 90002644
1 20981 0 90007096
1 20982 0 90008994
1 20983 0 90011049
1 20984 0 90012313
1 20985 0 90013206
1 20986 0 90013726
1 20987 0 90020166
1 20988 0 90021561
1 20989 0 90029107
1 20990 0 90034353
1 20991 0 90034431
1 20992 0 90034858
1 20993 0 90042496
1 20994 0 90048399
1 20995 0 90054696
1 20996 0 90054842
1 20997 0 90059061
1 20998 0 90066660
1 20999 0 90067531
1 21000 0 90074891
1 21001 0 90075729
1 21002 0 90081761
1 21003 0 90087296
1 21004 0 90091588
1 21005 0 90093616
1 21006 0 90096968
1 21007 0 90100575
1 21008 0 90105800
1 21009 0 90112461
1 21010 0 90117858
1 21011 0 90118995
1 21012 0 90124814
1 21013 0 90129879
1 21014 0 90131967
1 21015 0 90133792
1 21016 0 90138593
1 21017 0 90138794
1 21018 0 90143336
1 21019 0 90145003
1 21020 0 90147316
1 21021 0 90151230
1 21022 0 90155485
1 21023 0 90157711
1 21024 0 90161706
1 21025 0 90161878
1 21026 0 90164035
1 21027 0 90165035
1 21028 0 90169724
1 21029 0 90170528
1 21030 0 90173736
1 21031 1 90179176
1 21032 1 90179797
1 21033 1 90180547
1 21034 1 90181889
1 21035 1 90184300
1 21036 1 90185740
1 21037 1 90189361
1 21038 1 90195539
1 21039 1 90197485
1 21040 1 90198568
1 21041 1 90200783
1 21042 1 90206257
1 21043 1 90210826
1 21044 1 90214944
1 21045 1 90235350
1 21046 1 90238515
1 21047 1 90243206
1 21048 1 90245899
1 21049 1 90248507
1 21050 1 90251112
1 21051 1 90254003
1 21052 1 90255531
1 21053 1 90260020
1 21054 1 90263310
1 21055 1 90263684
1 21056 1 90272649
1 21057 1 90277210
1 21058 1 90277738
1 21059 1 90281998
1 21060 1 90282736
1 21061 1 90286853
1 21062 1 90290458
1 21063 1 90290676
1 21064 1 90298865
1 21065 1 90299071
1 21066 1 90303627
1 21067 1 90308219
1 21068 1 90312961
1 21069 1 90316774
1 21070 1 90319245
1 21071 1 90324170
1 21072 1 90327056
1 21073 1 90331730
1 21074 1 90336857
1 21075 1 90343759
1 21076 1 90344624
1 21077 1 90348469
1 21078 1 90349810
1 21079 1 90354265
1 21080 1 90357045
1 21081 1 90358838
1 21082 1 90362097
1 21083 1 90363794
1 21084 1 90369110
1 21085 1 90374847
1 21086 1 90379644
1 21087 1 90383857
1 21088 1 90388476
1 21089 1 90390243
1 21090 1 90394956
1 21091 1 90401583
1 21092 1 90404497
1 21093 1 90411412
1 21094 1 90414364
1 21095 1 90414684
1 21096 1 90420697
1 21097 1 90423099
1 21098 1 90429985
1 21099 1 90431968
1 21100 1 90433403
1 21101 1 90433974
1 21102 1 90437712
1 21103 1 90442880
1 21104 1 90447672
1 21105 1 90452133
1 21106 1 90452701
1 21107 1 90459320
1 21108 1 90460062
1 21109 1 90460622
1 21110 1 90461222
1 21111 1 90465249
1 21112 1 90470102
1 21113 1 90471013
1 21114 1 90473026
1 21115 1 90475507
1 21116 1 90477178
1 21117 1 90478824
1 21118 1 90484107
1 21119 1 90486708
1 21120 1 90487746
1 21121 1 90491508
1 21122 1 90502457
1 21123 1 90510461
1 21124 1 90513218
1 21125 1 90516812
1 21126 1 90523023
1 21127 1 90529402
1 21128 1 90531984
1 21129 0 90541891
1 21130 0 90544978
1 21131 0 90550868
1 21132 0 90554468
1 21133 0 90555540
1 21134 0 90556686
1 21135 0 90564579
1 21136 0 90568563
1 21137 0 90569731
1 21138 0 90573784
1 21139 0 90583213
1 21140 0 90586501
1 21141 0 90590678
1 21142 0 90600116
1 21143 0 90604768
1 21144 0 90612397
1 21145 0 90618099
1 21146 0 90626586
1 21147 1 90637028
1 21148 1 90640741
1 21149 1 90641244
1 21150 1 90643636
1 21151 1 90645553
1 21152 1 90647068
1 21153 1 90654948
1 21154 1 90660264
1 21155 1 90663996
1 21156 1 90666497
1 21157 1 90667246
1 21158 1 90669110
1 21159 1 90672666
1 21160 1 90674397
1 21161 1 90675907
1 21162 0 90686756
1 21163 0 90693839
1 21164 0 90696599
1 21165 0 90699801
1 21166 0 90705216
1 21167 0 90708411
1 21168 0 90710792
1 21169 0 90711564
1 21170 0 90716624
1 21171 0 90717550
1 21172 0 90718403
1 21173 0 90722812
1 21174 0 90723835
1 21175 0 90724000
1 21176 0 90727403
1 21177 0 90728141
1 21178 0 90730526
1 21179 0 90730887
1 21180 0 90733699
1 21181 0 90736524
1 21182 0 90737408
1 21183 0 90742229
1 21184 0 90743498
1 21185 1 90749611
1 21186 1 90750289
1 21187 1 90755765
1 21188 1 90766367
1 21189 1 90772137
1 21190 1 90780027
1 21191 1 90787604
1 21192 1 90790230
1 21193 1 90791888
1 21194 1 90794934
1 21195 1 90797145
1 21196 1 90807734
1 21197 1 90819148
1 21198 1 90820569
1 21199 0 90831381
1 21200 0 90835053
1 21201 0 90837970
1 21202 0 90844424
1 21203 0 90848530
1 21204 0 90851877
1 21205 0 90852206
1 21206 0 90852841
1 21207 0 90855408
1 21208 0 90857918
1 21209 0 90861015
1 21210 0 90862088
1 21211 0 90864092
1 21212 0 90868097
1 21213 0 90868596
1 21214 1 90875231
1 21215 1 90877471
1 21216 1 90883379
1 21217 1 90889296
1 21218 1 90889843
1 21219 1 90890019
1 21220 1 90891763
1 21221 1 90894662
1 21222 1 90895859
1 21223 1 90898261
1 21224 1 90898470
1 21225 1 90900953
1 21226 1 90903183
1 21227 1 90908547
1 21228 0 90912912
1 21229 0 90916458
1 21230 0 90916579
1 21231 0 90922699
1 21232 1 90933000
1 21233 1 90937423
1 21234 1 90940618
1 21235 1 90942369
1 21236 1 90947873
1 21237 1 90949083
1 21238 1 90949559
1 21239 1 90958420
1 21240 1 90963940
1 21241 1 90968915
1 21242 0 90983697
1 21243 0 90988035
1 21244 1 90991315
1 21245 1 90993493
1 21246 1 90997722
1 21247 1 90997808
1 21248 1 90998720
1 21249 1 91000595
1 21250 1 91006077
1 21251 1 91007412
1 21252 1 91008713
1 21253 1 91010936
1 21254 1 91018286
1 21255 1 91024827
1 21256 1 91027146
1 21257 1 91028814
1 21258 1 91035066
1 21259 1 91035947
1 21260 1 91041088
1 21261 1 91045497
1 21262 1 91047070
1 21263 0 91052847
1 21264 0 91058662
1 21265 0 91061412
1 21266 0 91067780
1 21267 0 91069916
1 21268 0 91075673
1 21269 0 91076455
1 21270 0 91077568
1 21271 0 91080990
1 21272 0 91081139
1 21273 0 91083399
1 21274 0 91089777
1 21275 0 91095942
1 21276 0 91100660
1 21277 0 91106366
1 21278 0 91114459
1 21279 0 91115894
1 21280 0 91122180
1 21281 0 91123313
1 21282 0 91127617
1 21283 0 91130267
1 21284 0 91135658
1 21285 0 91141001
1 21286 0 91147597
1 21287 0 91149405
1 21288 0 91149767
1 21289 0 91155582
1 21290 0 91163194
1 21291 0 91167249
1 21292 0 91180387
1 21293 0 91185151
1 21294 0 91187442
1 21295 0 91191353
1 21296 0 91194264
1 21297 0 91197650
1 21298 0 91199477
1 21299 0 91201960
1 21300 0 91206294
1 21301 0 91209502
1 21302 0 91210424
1 21303 0 91212895
1 21304 0 91215611
1 21305 0 91217951
1 21306 0 91218652
1 21307 0 91224844
1 21308 0 91228282
1 21309 0 91229007
1 21310 0 91235204
1 21311 0 91239406
1 21312 0 91241653
1 21313 0 91258002
1 21314 0 91262611
1 21315 0 91270305
1 21316 0 91274503
1 21317 0 91278223
1 21318 1 91285750
1 21319 1 91290496
1 21320 1 91291657
1 21321 1 91293989
1 21322 1 91297875
1 21323 1 91301273
1 21324 1 91304427
1 21325 1 91304783
1 21326 1 91307469
1 21327 1 91311175
1 21328 0 91318347
1 21329 1 91322474
1 21330 1 91323709
1 21331 1 91324817
1 21332 1 91328450
1 21333 1 91331266
1 21334 1 91332049
1 21335 1 91334135
1 21336 1 91334400
1 21337 1 91335345
1 21338 1 91341562
1 21339 1 91343350
1 21340 1 91349319
1 21341 1 91354079
1 21342 1 91358326
1 21343 1 91362069
1 21344 1 91364303
1 21345 1 91364799
1 21346 1 91365304
1 21347 1 91370599
1 21348 1 91371775
1 21349 1 91374080
1 21350 1 91374263
1 21351 1 91378711
1 21352 1 91379262
1 21353 0 91387082
1 21354 0 91396484
1 21355 0 91399925
1 21356 0 91405961
1 21357 0 91406480
1 21358 0 91408903
1 21359 0 91410029
1 21360 0 91418706
1 21361 0 91424131
1 21362 0 91426365
1 21363 0 91426559
1 21364 0 91436465
1 21365 0 91439783
1 21366 0 91444714
1 21367 0 91446027
1 21368 0 91451274
1 21369 0 91456584
1 21370 0 91458675
1 21371 0 91484174
1 21372 0 91485659
1 21373 0 91492378
1 21374 0 91499873
1 21375 0 91505428
1 21376 0 91505746
1 21377 0 91506538
1 21378 1 91510428
1 21379 1 91511765
1 21380 1 91522342
1 21381 1 91522560
1 21382 1 91524907
1 21383 1 91527722
1 21384 1 91530138
1 21385 1 91532068
1 21386 1 91533016
1 21387 1 91547307
1 21388 0 91568157
1 21389 0 91568396
1 21390 0 91577814
1 21391 0 91577836
1 21392 0 91579786
1 21393 0 91581634
1 21394 0 91588819
1 21395 0 91590652
1 21396 0 91597833
1 21397 0 91599841
1 21398 0 91600430
1 21399 0 91605829
1 21400 0 91606614
1 21401 0 91608994
1 21402 0 91609494
1 21403 0 91614829
1 21404 0 91619389
1 21405 0 91625778
1 21406 0 91631790
1 21407 0 91634297
1 21408 0 91634349
1 21409 0 91636875
1 21410 0 91640292
1 21411 0 91643439
1 21412 0 91644264
1 21413 0 91645601
1 21414 0 91646036
1 21415 0 91652137
1 21416 0 91656193
1 21417 0 91658764
1 21418 0 91659214
1 21419 0 91659276
1 21420 0 91668023
1 21421 0 91669627
1 21422 0 91673444
1 21423 0 91675855
1 21424 0 91676931
1 21425 0 91682096
1 21426 0 91682621
1 21427 0 91685727
1 21428 0 91690860
1 21429 0 91691556
1 21430 0 91694807
1 21431 0 91695827
1 21432 0 91696276
1 21433 0 91699870
1 21434 0 91707494
1 21435 0 91717490
1 21436 0 91720179
1 21437 0 91723397
1 21438 0 91723701
1 21439 0 91727004
1 21440 0 91734055
1 21441 0 91736269
1 21442 0 91738540
1 21443 0 91738812
1 21444 0 91738910
1 21445 0 91741636
1 21446 0 91741763
1 21447 0 91746739
1 21448 0 91751554
1 21449 0 91753511
1 21450 0 91753812
1 21451 0 91754495
1 21452 0 91757646
1 21453 0 91759540
1 21454 0 91760118
1 21455 0 91765688
1 21456 0 91766722
1 21457 0 91767263
1 21458 0 91770642
1 21459 0 91771263
1 21460 0 91772697
1 21461 0 91773737
1 21462 0 91778997
1 21463 0 91785314
1 21464 0 91786459
1 21465 0 91786707
1 21466 0 91791579
1 21467 0 91798478
1 21468 0 91800710
1 21469 0 91802555
1 21470 0 91811621
1 21471 1 91813853
1 21472 1 91817102
1 21473 1 91818210
1 21474 1 91820891
1 21475 1 91821554
1 21476 1 91822545
1 21477 1 91824730
1 21478 1 91826406
1 21479 1 91827256
1 21480 1 91828270
1 21481 1 91832420
1 21482 1 91832504
1 21483 1 91837908
1 21484 0 91842062
1 21485 0 91843263
1 21486 0 91845328
1 21487 0 91846776
1 21488 0 91851428
1 21489 0 91854276
1 21490 0 91854719
1 21491 0 91855383
1 21492 0 91856366
1 21493 0 91864392
1 21494 0 91864659
1 21495 0 91867125
1 21496 0 91870512
1 21497 0 91874919
1 21498 0 91876291
1 21499 0 91877782
1 21500 0 91880233
1 21501 0 91883310
1 21502 0 91883541
1 21503 0 91887930
1 21504 0 91890991
1 21505 0 91891530
1 21506 0 91896358
1 21507 0 91899526
1 21508 0 91901716
1 21509 0 91903929
1 21510 0 91907354
1 21511 0 91908655
1 21512 0 91914078
1 21513 0 91917310
1 21514 0 91923894
1 21515 0 91931183
1 21516 0 91934659
1 21517 0 91935311
1 21518 0 91937235
1 21519 0 91940639
1 21520 0 91947224
1 21521 0 91947557
1 21522 0 91954884
1 21523 0 91959433
1 21524 0 91961696
1 21525 0 91962020
1 21526 0 91963950
1 21527 0 91964052
1 21528 0 91972323
1 21529 0 91980768
1 21530 0 91985253
1 21531 0 91987021
1 21532 0 91987483
1 21533 0 91990630
1 21534 0 91992675
1 21535 0 91992769
1 21536 0 91998932
1 21537 0 92001030
1 21538 0 92007316
1 21539 0 92010092
1 21540 0 92010274
1 21541 0 92013885
1 21542 0 92015230
1 21543 0 92021165
1 21544 0 92024046
1 21545 0 92025867
1 21546 0 92026652
1 21547 0 92029682
1 21548 0 92035990
1 21549 0 92040695
1 21550 0 92041868
1 21551 0 92043136
1 21552 0 92047475
1 21553 0 92048784
1 21554 0 92049527
1 21555 0 92056044
1 21556 0 92061868
1 21557 0 92067787
1 21558 0 92069921
1 21559 0 92076953
1 21560 0 92078355
1 21561 0 92080389
1 21562 0 92082631
1 21563 0 92086944
1 21564 0 92091288
1 21565 0 92094270
1 21566 0 92100996
1 21567 0 92102699
1 21568 0 92103440
1 21569 0 92107065
1 21570 0 92109458
1 21571 0 92110000
1 21572 0 92112685
1 21573 0 92113516
1 21574 0 92113595
1 21575 0 92122797
1 21576 0 92129617
1 21577 0 92134514
1 21578 0 92139607
1 21579 0 92140310
1 21580 0 92145212
1 21581 0 92150589
1 21582 0 92158910
1 21583 0 92162335
1 21584 0 92164172
1 21585 0 92168112
1 21586 0 92172647
1 21587 0 92182234
1 21588 0 92183679
1 21589 0 92190472
1 21590 0 92190522
1 21591 0 92193157
1 21592 0 92197631
1 21593 0 92197950
1 21594 0 92233736
1 21595 0 92259193
1 21596 0 92264498
1 21597 0 92266197
1 21598 0 92270864
1 21599 1 92273574
1 21600 1 92273666
1 21601 1 92278591
1 21602 1 92284859
1 21603 1 92285172
1 21604 1 92288201
1 21605 1 92291395
1 21606 1 92295603
1 21607 1 92296767
1 21608 1 92302868
1 21609 1 92306782
1 21610 1 92310032
1 21611 0 92317844
1 21612 0 92320629
1 21613 0 92323654
1 21614 0 92324314
1 21615 0 92327032
1 21616 0 92329273
1 21617 0 92330259
1 21618 0 92331506
1 21619 0 92339541
1 21620 0 92348895
1 21621 0 92359693
1 21622 0 92363533
1 21623 0 92366873
1 21624 0 92373682
1 21625 0 92380553
1 21626 0 92385034
1 21627 0 92388693
1 21628 0 92389476
1 21629 0 92392367
1 21630 0 92398375
1 21631 0 92401657
1 21632 0 92404300
1 21633 0 92408493
1 21634 0 92410585
1 21635 0 92415367
1 21636 0 92415844
1 21637 0 92418776
1 21638 0 92426759
1 21639 0 92427326
1 21640 0 92428143
1 21641 0 92429650
1 21642 0 92434426
1 21643 0 92443585
1 21644 0 92447710
1 21645 0 92456502
1 21646 0 92457716
1 21647 0 92462667
1 21648 0 92468651
1 21649 0 92473960
1 21650 0 92479047
1 21651 0 92483117
1 21652 0 92489349
1 21653 0 92490626
1 21654 0 92495099
1 21655 0 92498542
1 21656 0 92504410
1 21657 0 92505420
1 21658 0 92507609
1 21659 0 92510301
1 21660 0 92513303
1 21661 0 92517081
1 21662 0 92517165
1 21663 0 92524889
1 21664 0 92526839
1 21665 0 92528391
1 21666 0 92530685
1 21667 0 92534265
1 21668 0 92536973
1 21669 0 92537594
1 21670 0 92543548
1 21671 0 92543964
1 21672 0 92545859
1 21673 0 92550808
1 21674 0 92551846
1 21675 0 92554450
1 21676 0 92557431
1 21677 0 92559833
1 21678 0 92567195
1 21679 0 92569784
1 21680 0 92573715
1 21681 0 92581631
1 21682 0 92582718
1 21683 0 92582729
1 21684 0 92589514
1 21685 0 92592602
1 21686 0 92595002
1 21687 0 92598828
1 21688 0 92601157
1 21689 0 92611824
1 21690 0 92620249
1 21691 0 92628068
1 21692 0 92631962
1 21693 0 92636885
1 21694 1 92647773
1 21695 1 92650586
1 21696 1 92654119
1 21697 1 92656161
1 21698 1 92658682
1 21699 1 92660773
1 21700 1 92665522
1 21701 1 92672684
1 21702 1 92675747
1 21703 1 92675850
1 21704 1 92690309
1 21705 1 92695093
1 21706 1 92696027
1 21707 1 92703025
1 21708 1 92710645
1 21709 1 92715820
1 21710 1 92719569
1 21711 1 92732599
1 21712 1 92733354
1 21713 1 92737860
1 21714 1 92740776
1 21715 1 92744902
1 21716 1 92747434
1 21717 1 92753163
1 21718 1 92768181
1 21719 1 92772004
1 21720 1 92777439
1 21721 1 92784316
1 21722 1 92787102
1 21723 1 92791161
1 21724 1 92795843
1 21725 1 92798660
1 21726 1 92799652
1 21727 1 92802154
1 21728 1 92814867
1 21729 1 92818197
1 21730 1 92821881
1 21731 1 92825478
1 21732 1 92828629
1 21733 1 92832744
1 21734 1 92836843
1 21735 1 92838237
1 21736 1 92842370
1 21737 1 92848570
1 21738 1 92851489
1 21739 1 92856329
1 21740 1 92860832
1 21741 1 92864130
1 21742 1 92865005
1 21743 1 92867231
1 21744 1 92871426
1 21745 1 92871623
1 21746 1 92879168
1 21747 1 92879405
1 21748 0 92889114
1 21749 0 92893107
1 21750 0 92894582
1 21751 0 92895128
1 21752 0 92899425
1 21753 0 92901263
1 21754 0 92904671
1 21755 0 92913651
1 21756 0 92916856
1 21757 0 92920468
1 21758 0 92922982
1 21759 0 92929347
1 21760 0 92931888
1 21761 0 92932727
1 21762 0 92934612
1 21763 0 92937181
1 21764 0 92938156
1 21765 0 92941371
1 21766 0 92944327
1 21767 0 92954459
1 21768 0 92958683
1 21769 0 92967535
1 21770 0 92976453
1 21771 0 92982998
1 21772 0 92987556
1 21773 0 92987779
1 21774 0 92989465
1 21775 0 92989559
1 21776 0 92994895
1 21777 0 92997322
1 21778 0 93002202
1 21779 0 93006424
1 21780 0 93010120
1 21781 0 93015978
1 21782 0 93028771
1 21783 0 93036957
1 21784 0 93037444
1 21785 0 93043079
[truncated: 517,308 more chars]
