# Supplementary material for: A Scale-Corrected Comparison of Linkage Disequilibrium Levels between Genic and Non-Genic Regions
Source: PLoS One. 2015 Oct 30;10(10):e0141216. doi: 10.1371/journal.pone.0141216 (PMC4627745; doi:10.1371/journal.pone.0141216)
Supplement: S3 File — (ZIP) [file pone.0141216.s016.zip › markerInfo_chr2.txt]

chr SNP gene relDist
2 1 0 1
2 2 0 4711
2 3 0 11484
2 4 0 29304
2 5 0 39012
2 6 0 42069
2 7 0 45480
2 8 0 48713
2 9 0 52780
2 10 0 63115
2 11 0 76299
2 12 0 86280
2 13 0 88574
2 14 0 92325
2 15 0 98666
2 16 0 99106
2 17 0 114054
2 18 0 121230
2 19 0 122997
2 20 0 124856
2 21 0 131142
2 22 0 133261
2 23 0 135273
2 24 0 141586
2 25 0 146238
2 26 0 152857
2 27 0 158049
2 28 0 158417
2 29 0 171913
2 30 0 174137
2 31 0 178214
2 32 0 186296
2 33 0 192988
2 34 0 214367
2 35 0 216407
2 36 0 220819
2 37 0 231738
2 38 0 235973
2 39 0 238122
2 40 0 243458
2 41 0 247893
2 42 0 261584
2 43 0 267468
2 44 0 302487
2 45 0 303508
2 46 0 312017
2 47 0 312059
2 48 0 322080
2 49 0 332982
2 50 0 365539
2 51 0 374773
2 52 0 379463
2 53 0 391294
2 54 0 398456
2 55 0 399886
2 56 0 402244
2 57 0 405642
2 58 0 410238
2 59 0 425154
2 60 0 432560
2 61 0 432619
2 62 0 433581
2 63 0 435089
2 64 0 440376
2 65 0 445441
2 66 0 448602
2 67 0 453522
2 68 0 478207
2 69 0 483491
2 70 0 483783
2 71 0 491019
2 72 0 505125
2 73 0 512897
2 74 0 516745
2 75 0 542509
2 76 0 548921
2 77 0 554020
2 78 0 554120
2 79 0 558098
2 80 0 559649
2 81 0 560661
2 82 0 565200
2 83 0 566273
2 84 0 570539
2 85 0 571620
2 86 0 580265
2 87 0 593300
2 88 0 599911
2 89 0 602074
2 90 0 607382
2 91 0 609630
2 92 0 610464
2 93 0 613608
2 94 0 620523
2 95 0 621427
2 96 0 622472
2 97 0 625956
2 98 0 628262
2 99 0 628376
2 100 0 628696
2 101 0 639945
2 102 0 640143
2 103 0 645494
2 104 0 648722
2 105 0 655241
2 106 0 656017
2 107 0 659151
2 108 0 665646
2 109 0 668487
2 110 0 671055
2 111 0 673676
2 112 0 676916
2 113 0 677435
2 114 0 681010
2 115 0 686418
2 116 0 689835
2 117 0 702386
2 118 0 706591
2 119 0 715379
2 120 0 716976
2 121 0 727958
2 122 0 732494
2 123 0 733210
2 124 0 738239
2 125 0 750739
2 126 1 753025
2 127 1 760021
2 128 1 763588
2 129 1 764845
2 130 1 772523
2 131 1 776951
2 132 1 790099
2 133 1 790168
2 134 1 792250
2 135 1 796642
2 136 1 797972
2 137 1 811232
2 138 0 817089
2 139 0 827588
2 140 0 834027
2 141 0 847057
2 142 1 857567
2 143 1 864390
2 144 1 870858
2 145 1 878573
2 146 1 879972
2 147 1 883633
2 148 1 885772
2 149 1 891992
2 150 1 895371
2 151 1 897797
2 152 1 899945
2 153 0 909517
2 154 0 920664
2 155 0 922242
2 156 0 923156
2 157 0 952848
2 158 0 956259
2 159 1 961504
2 160 1 964805
2 161 1 965072
2 162 1 966519
2 163 1 970629
2 164 1 971758
2 165 1 972103
2 166 1 978573
2 167 1 979167
2 168 1 983196
2 169 1 987123
2 170 1 988789
2 171 1 992821
2 172 1 997591
2 173 1 1000084
2 174 1 1001999
2 175 1 1007737
2 176 1 1011752
2 177 1 1021945
2 178 1 1022260
2 179 1 1024694
2 180 1 1025063
2 181 1 1027703
2 182 1 1029276
2 183 0 1032020
2 184 0 1036378
2 185 0 1038555
2 186 0 1046267
2 187 0 1047647
2 188 0 1072414
2 189 0 1080602
2 190 0 1083896
2 191 0 1085720
2 192 0 1086664
2 193 0 1088832
2 194 0 1100309
2 195 0 1106163
2 196 0 1111304
2 197 0 1113984
2 198 0 1120616
2 199 0 1122559
2 200 0 1131408
2 201 0 1133218
2 202 0 1137293
2 203 0 1141412
2 204 0 1143825
2 205 0 1147902
2 206 0 1154002
2 207 0 1154645
2 208 0 1158086
2 209 0 1162396
2 210 0 1173954
2 211 0 1174435
2 212 0 1176337
2 213 0 1179341
2 214 0 1181499
2 215 0 1185201
2 216 0 1186255
2 217 0 1193236
2 218 0 1195283
2 219 0 1208879
2 220 0 1210232
2 221 0 1217073
2 222 0 1222373
2 223 0 1223661
2 224 0 1228292
2 225 0 1230989
2 226 0 1234621
2 227 0 1238925
2 228 0 1241969
2 229 0 1248670
2 230 0 1250431
2 231 0 1252718
2 232 0 1254062
2 233 0 1255413
2 234 0 1255480
2 235 0 1257407
2 236 0 1258823
2 237 0 1264877
2 238 0 1267579
2 239 0 1273231
2 240 0 1279552
2 241 0 1280403
2 242 0 1280789
2 243 0 1282847
2 244 0 1283569
2 245 0 1291296
2 246 0 1292297
2 247 0 1293492
2 248 0 1297480
2 249 0 1298500
2 250 0 1301700
2 251 0 1309028
2 252 0 1309080
2 253 0 1311174
2 254 0 1319733
2 255 1 1336403
2 256 1 1337486
2 257 1 1343705
2 258 1 1345954
2 259 1 1348556
2 260 1 1354011
2 261 1 1358404
2 262 1 1361125
2 263 1 1364320
2 264 1 1371553
2 265 1 1378789
2 266 1 1379242
2 267 1 1389212
2 268 1 1391414
2 269 1 1392377
2 270 1 1396904
2 271 1 1398557
2 272 1 1398870
2 273 1 1405272
2 274 1 1407646
2 275 1 1408273
2 276 1 1411587
2 277 1 1413675
2 278 1 1417286
2 279 1 1417538
2 280 1 1418970
2 281 1 1422868
2 282 1 1425425
2 283 1 1426955
2 284 1 1432467
2 285 1 1435493
2 286 1 1439040
2 287 0 1452331
2 288 0 1452994
2 289 0 1461205
2 290 0 1487233
2 291 0 1491386
2 292 0 1505120
2 293 0 1507186
2 294 0 1514284
2 295 0 1517780
2 296 0 1521981
2 297 0 1522244
2 298 0 1523812
2 299 0 1525248
2 300 0 1529398
2 301 0 1532382
2 302 0 1541765
2 303 0 1544056
2 304 0 1548873
2 305 0 1552000
2 306 0 1556274
2 307 0 1560320
2 308 0 1561218
2 309 0 1562674
2 310 0 1565208
2 311 0 1566261
2 312 0 1570698
2 313 0 1575740
2 314 0 1577293
2 315 0 1582137
2 316 0 1584365
2 317 0 1585455
2 318 0 1590633
2 319 0 1593285
2 320 0 1595531
2 321 0 1597943
2 322 0 1601816
2 323 0 1602426
2 324 0 1602648
2 325 0 1605541
2 326 0 1611134
2 327 0 1611359
2 328 0 1613770
2 329 0 1617409
2 330 0 1617665
2 331 0 1619901
2 332 0 1623224
2 333 0 1626594
2 334 0 1628684
2 335 0 1639122
2 336 0 1643645
2 337 0 1647397
2 338 0 1648947
2 339 0 1650646
2 340 0 1654830
2 341 0 1660626
2 342 0 1662080
2 343 0 1664718
2 344 0 1668840
2 345 0 1668932
2 346 0 1671876
2 347 0 1680088
2 348 0 1687570
2 349 0 1688854
2 350 0 1689020
2 351 0 1695801
2 352 0 1701896
2 353 1 1704033
2 354 1 1704286
2 355 1 1711495
2 356 1 1716636
2 357 1 1722135
2 358 1 1722340
2 359 1 1726147
2 360 1 1729613
2 361 1 1735651
2 362 1 1740152
2 363 1 1746493
2 364 1 1749184
2 365 1 1749493
2 366 1 1752503
2 367 1 1756441
2 368 1 1756567
2 369 1 1758951
2 370 1 1759263
2 371 1 1762074
2 372 1 1765764
2 373 1 1768922
2 374 1 1769230
2 375 1 1776240
2 376 1 1777545
2 377 1 1778814
2 378 1 1781977
2 379 1 1788107
2 380 1 1792559
2 381 1 1793583
2 382 1 1796670
2 383 1 1803403
2 384 1 1803558
2 385 1 1807094
2 386 0 1811263
2 387 0 1811961
2 388 0 1817536
2 389 0 1820587
2 390 0 1821682
2 391 0 1822103
2 392 0 1823140
2 393 0 1823732
2 394 0 1824413
2 395 0 1829582
2 396 0 1831567
2 397 0 1834382
2 398 0 1838989
2 399 0 1840906
2 400 0 1852591
2 401 0 1856772
2 402 0 1861073
2 403 0 1864789
2 404 0 1865318
2 405 0 1868738
2 406 0 1869975
2 407 0 1871888
2 408 0 1871963
2 409 0 1879928
2 410 0 1885209
2 411 0 1887719
2 412 0 1888765
2 413 0 1889735
2 414 0 1893572
2 415 0 1894405
2 416 0 1902610
2 417 0 1903505
2 418 0 1906014
2 419 1 1910574
2 420 1 1916963
2 421 1 1917794
2 422 1 1926214
2 423 1 1927053
2 424 1 1930319
2 425 1 1931435
2 426 1 1931635
2 427 1 1932476
2 428 1 1934595
2 429 1 1936164
2 430 1 1941179
2 431 1 1943293
2 432 1 1944572
2 433 0 1948512
2 434 0 1953397
2 435 0 1963925
2 436 0 1969807
2 437 0 1971906
2 438 0 1975159
2 439 0 1976175
2 440 0 1977285
2 441 0 1986910
2 442 0 1990430
2 443 0 1992863
2 444 0 1996001
2 445 0 2000174
2 446 0 2003615
2 447 0 2004097
2 448 0 2005193
2 449 0 2006623
2 450 0 2012312
2 451 1 2014502
2 452 1 2018096
2 453 1 2018305
2 454 1 2021765
2 455 1 2025415
2 456 1 2027288
2 457 1 2027705
2 458 1 2027763
2 459 1 2033794
2 460 1 2034282
2 461 1 2037504
2 462 1 2040730
2 463 0 2048615
2 464 0 2048738
2 465 0 2055230
2 466 1 2063308
2 467 1 2072069
2 468 1 2078109
2 469 1 2081046
2 470 1 2086238
2 471 1 2089065
2 472 1 2091539
2 473 1 2096385
2 474 1 2099413
2 475 1 2105064
2 476 1 2105158
2 477 1 2113245
2 478 1 2115251
2 479 1 2117949
2 480 1 2121473
2 481 1 2128428
2 482 1 2130005
2 483 1 2133193
2 484 1 2135243
2 485 1 2143798
2 486 1 2148265
2 487 1 2154716
2 488 1 2158503
2 489 1 2164174
2 490 1 2169854
2 491 1 2170197
2 492 1 2171231
2 493 1 2174286
2 494 1 2174861
2 495 1 2175703
2 496 1 2176719
2 497 1 2178957
2 498 1 2187316
2 499 1 2207572
2 500 1 2214827
2 501 1 2216768
2 502 0 2279585
2 503 0 2295479
2 504 0 2296963
2 505 0 2307185
2 506 0 2314219
2 507 0 2317641
2 508 0 2322310
2 509 0 2322350
2 510 0 2334219
2 511 0 2346515
2 512 0 2348758
2 513 0 2353704
2 514 0 2354709
2 515 0 2365081
2 516 0 2366073
2 517 0 2371600
2 518 0 2375429
2 519 0 2379543
2 520 0 2383086
2 521 0 2383589
2 522 0 2388202
2 523 0 2393269
2 524 0 2396214
2 525 0 2400402
2 526 0 2400762
2 527 0 2406291
2 528 0 2417945
2 529 0 2424786
2 530 0 2427677
2 531 1 2441914
2 532 1 2445410
2 533 1 2449392
2 534 1 2453515
2 535 1 2456597
2 536 1 2467867
2 537 1 2470876
2 538 1 2475853
2 539 1 2479949
2 540 1 2485885
2 541 1 2491280
2 542 1 2492606
2 543 1 2499926
2 544 1 2500559
2 545 1 2510393
2 546 1 2518994
2 547 1 2523617
2 548 0 2524325
2 549 0 2529158
2 550 0 2529907
2 551 0 2532001
2 552 0 2533030
2 553 0 2533329
2 554 0 2535383
2 555 0 2535882
2 556 0 2540870
2 557 0 2544470
2 558 0 2546698
2 559 0 2548450
2 560 0 2548683
2 561 0 2549586
2 562 0 2551480
2 563 0 2558948
2 564 0 2565197
2 565 0 2567297
2 566 0 2573667
2 567 0 2591658
2 568 0 2591782
2 569 0 2594559
2 570 0 2598102
2 571 0 2599102
2 572 0 2609882
2 573 0 2625035
2 574 0 2628179
2 575 0 2629889
2 576 0 2631179
2 577 0 2634436
2 578 0 2634737
2 579 0 2640136
2 580 0 2641962
2 581 0 2652701
2 582 0 2656278
2 583 0 2657003
2 584 0 2659308
2 585 0 2662285
2 586 0 2666955
2 587 0 2671141
2 588 0 2677232
2 589 0 2681983
2 590 0 2688883
2 591 0 2700294
2 592 0 2700617
2 593 0 2706557
2 594 0 2714004
2 595 0 2718426
2 596 0 2729769
2 597 0 2730464
2 598 0 2737527
2 599 0 2740704
2 600 0 2749659
2 601 0 2750698
2 602 0 2755729
2 603 0 2767651
2 604 0 2768034
2 605 0 2769174
2 606 0 2775037
2 607 0 2783911
2 608 0 2785994
2 609 0 2793296
2 610 0 2801166
2 611 0 2802196
2 612 0 2807923
2 613 0 2807982
2 614 0 2814695
2 615 0 2819583
2 616 0 2826197
2 617 0 2828289
2 618 0 2829310
2 619 0 2833766
2 620 0 2834244
2 621 0 2834558
2 622 0 2947847
2 623 0 2948228
2 624 0 2953266
2 625 0 2973634
2 626 0 2974906
2 627 0 2980068
2 628 0 2981520
2 629 0 2981659
2 630 0 2986677
2 631 0 2989706
2 632 0 2993831
2 633 0 2997238
2 634 0 3001987
2 635 0 3007259
2 636 0 3007706
2 637 0 3009933
2 638 0 3012163
2 639 0 3015533
2 640 0 3019355
2 641 0 3024236
2 642 0 3027000
2 643 0 3027694
2 644 0 3033300
2 645 0 3038113
2 646 0 3040619
2 647 0 3040859
2 648 0 3045557
2 649 0 3047645
2 650 0 3048165
2 651 0 3052348
2 652 0 3063292
2 653 0 3064050
2 654 0 3064115
2 655 0 3070391
2 656 0 3088578
2 657 0 3098390
2 658 0 3103340
2 659 0 3107359
2 660 0 3110219
2 661 0 3112047
2 662 0 3117104
2 663 0 3117319
2 664 0 3124941
2 665 0 3131611
2 666 0 3142591
2 667 0 3147730
2 668 0 3149846
2 669 0 3154889
2 670 0 3160656
2 671 0 3161990
2 672 0 3170259
2 673 0 3170366
2 674 0 3173577
2 675 0 3177746
2 676 0 3183230
2 677 0 3188006
2 678 0 3191232
2 679 1 3193369
2 680 1 3199024
2 681 1 3203380
2 682 1 3204811
2 683 1 3207171
2 684 1 3209804
2 685 1 3211583
2 686 1 3211863
2 687 1 3215226
2 688 1 3219248
2 689 1 3219277
2 690 1 3222680
2 691 0 3235735
2 692 0 3237114
2 693 0 3242178
2 694 0 3244754
2 695 0 3246894
2 696 0 3247315
2 697 0 3262188
2 698 0 3263849
2 699 0 3264324
2 700 0 3268935
2 701 0 3272661
2 702 0 3273889
2 703 0 3275474
2 704 0 3280967
2 705 0 3282529
2 706 0 3283032
2 707 0 3285344
2 708 0 3285414
2 709 0 3286119
2 710 0 3290231
2 711 0 3290965
2 712 0 3292160
2 713 0 3292289
2 714 0 3296327
2 715 0 3299750
2 716 0 3300768
2 717 0 3300995
2 718 0 3308973
2 719 0 3310033
2 720 0 3310329
2 721 0 3310467
2 722 0 3317397
2 723 0 3320335
2 724 0 3327584
2 725 0 3327804
2 726 0 3332658
2 727 0 3337594
2 728 0 3342936
2 729 0 3343658
2 730 0 3346910
2 731 0 3347802
2 732 0 3351924
2 733 0 3355753
2 734 0 3361570
2 735 0 3363466
2 736 0 3363951
2 737 0 3366409
2 738 0 3367982
2 739 0 3370300
2 740 0 3373166
2 741 0 3379057
2 742 0 3385729
2 743 0 3389430
2 744 0 3393072
2 745 0 3393666
2 746 0 3393845
2 747 0 3396508
2 748 0 3399523
2 749 1 3405598
2 750 1 3409303
2 751 1 3410007
2 752 1 3417278
2 753 1 3418451
2 754 1 3424901
2 755 1 3425628
2 756 1 3429008
2 757 1 3430534
2 758 1 3431101
2 759 1 3431865
2 760 0 3436637
2 761 0 3439466
2 762 0 3439712
2 763 0 3446137
2 764 0 3452392
2 765 0 3454557
2 766 0 3459157
2 767 0 3459215
2 768 0 3459747
2 769 0 3464076
2 770 0 3464834
2 771 0 3467249
2 772 0 3468318
2 773 0 3477302
2 774 0 3483803
2 775 0 3488072
2 776 0 3491599
2 777 0 3491859
2 778 0 3502824
2 779 0 3506425
2 780 0 3507181
2 781 0 3508857
2 782 0 3512502
2 783 0 3518880
2 784 0 3523394
2 785 0 3524011
2 786 0 3528288
2 787 0 3528511
2 788 0 3535463
2 789 1 3542522
2 790 1 3543499
2 791 1 3546962
2 792 1 3550085
2 793 1 3550170
2 794 1 3552806
2 795 1 3553939
2 796 1 3556494
2 797 1 3562346
2 798 1 3562983
2 799 1 3567660
2 800 1 3579158
2 801 1 3579883
2 802 1 3595306
2 803 1 3599506
2 804 1 3601855
2 805 1 3604098
2 806 1 3608453
2 807 1 3608914
2 808 1 3619254
2 809 1 3620842
2 810 1 3623402
2 811 1 3627516
2 812 1 3643473
2 813 1 3646729
2 814 1 3650637
2 815 1 3655006
2 816 1 3658055
2 817 1 3661884
2 818 1 3666066
2 819 0 3675042
2 820 0 3676612
2 821 0 3698802
2 822 0 3700152
2 823 0 3704948
2 824 0 3705824
2 825 0 3708566
2 826 0 3710260
2 827 0 3710678
2 828 0 3711662
2 829 0 3716110
2 830 0 3722132
2 831 0 3732519
2 832 0 3740539
2 833 0 3741230
2 834 0 3747123
2 835 0 3756145
2 836 0 3756673
2 837 0 3758674
2 838 0 3763150
2 839 0 3768106
2 840 0 3771193
2 841 0 3771358
2 842 0 3772689
2 843 1 3790582
2 844 1 3792260
2 845 1 3796210
2 846 1 3799336
2 847 1 3799594
2 848 1 3801026
2 849 1 3806075
2 850 1 3812800
2 851 1 3814083
2 852 1 3816373
2 853 0 3824194
2 854 0 3829406
2 855 0 3834538
2 856 0 3836273
2 857 0 3841123
2 858 0 3841474
2 859 0 3845932
2 860 0 3849346
2 861 1 3854947
2 862 1 3860663
2 863 1 3860685
2 864 1 3865603
2 865 1 3865664
2 866 1 3867324
2 867 1 3871470
2 868 1 3877910
2 869 1 3879108
2 870 1 3880738
2 871 1 3883256
2 872 1 3885967
2 873 1 3894173
2 874 1 3894501
2 875 0 3902844
2 876 0 3903075
2 877 0 3914152
2 878 0 3921501
2 879 0 3925068
2 880 0 3927600
2 881 0 3928433
2 882 0 3932048
2 883 0 3934827
2 884 0 3935210
2 885 0 3943778
2 886 0 3949231
2 887 0 3955622
2 888 0 3959706
2 889 0 3969767
2 890 0 3971194
2 891 0 3975828
2 892 0 3980463
2 893 0 3986528
2 894 0 3989328
2 895 0 3992164
2 896 0 3994676
2 897 0 3997367
2 898 0 4000918
2 899 0 4001102
2 900 0 4004532
2 901 0 4007012
2 902 0 4010477
2 903 0 4011371
2 904 0 4017839
2 905 0 4020113
2 906 0 4030267
2 907 0 4032374
2 908 0 4032393
2 909 0 4038382
2 910 0 4039113
2 911 0 4060962
2 912 0 4068791
2 913 0 4076765
2 914 0 4078571
2 915 0 4085022
2 916 0 4086106
2 917 0 4090780
2 918 0 4092026
2 919 0 4096267
2 920 0 4100350
2 921 0 4102453
2 922 0 4109310
2 923 0 4121732
2 924 0 4126752
2 925 0 4131881
2 926 0 4136322
2 927 0 4137784
2 928 0 4137926
2 929 0 4142228
2 930 0 4143065
2 931 0 4150272
2 932 0 4157753
2 933 0 4164368
2 934 0 4164749
2 935 1 4178623
2 936 1 4185680
2 937 1 4188813
2 938 1 4191930
2 939 1 4201546
2 940 1 4205799
2 941 1 4206387
2 942 1 4215444
2 943 1 4215975
2 944 1 4216272
2 945 1 4231926
2 946 1 4232376
2 947 1 4237256
2 948 1 4238577
2 949 1 4244188
2 950 1 4246706
2 951 1 4247366
2 952 1 4256782
2 953 1 4266787
2 954 0 4273459
2 955 0 4283047
2 956 0 4283544
2 957 0 4295201
2 958 0 4298997
2 959 0 4303153
2 960 0 4307467
2 961 0 4321737
2 962 0 4322869
2 963 0 4323252
2 964 0 4328988
2 965 0 4332036
2 966 0 4334916
2 967 0 4348984
2 968 0 4351808
2 969 0 4354007
2 970 0 4356875
2 971 0 4363544
2 972 0 4364827
2 973 0 4374399
2 974 0 4378712
2 975 0 4379882
2 976 0 4381358
2 977 0 4384813
2 978 0 4397170
2 979 0 4404809
2 980 0 4410583
2 981 0 4411605
2 982 0 4430164
2 983 0 4430252
2 984 0 4452367
2 985 0 4453367
2 986 0 4456794
2 987 1 4459494
2 988 1 4459576
2 989 1 4459716
2 990 1 4463409
2 991 1 4466300
2 992 1 4476248
2 993 1 4477154
2 994 1 4481731
2 995 1 4482976
2 996 1 4493219
2 997 1 4493955
2 998 1 4494104
2 999 1 4499542
2 1000 1 4506518
2 1001 1 4510711
2 1002 1 4514905
2 1003 1 4517326
2 1004 1 4520234
2 1005 1 4524638
2 1006 0 4527593
2 1007 0 4529367
2 1008 0 4533343
2 1009 0 4534429
2 1010 0 4538835
2 1011 0 4542536
2 1012 1 4547920
2 1013 1 4551440
2 1014 1 4563457
2 1015 1 4567684
2 1016 1 4568581
2 1017 1 4574245
2 1018 1 4574286
2 1019 1 4579585
2 1020 1 4582249
2 1021 1 4586440
2 1022 1 4589388
2 1023 1 4593539
2 1024 1 4599957
2 1025 1 4605175
2 1026 1 4609025
2 1027 1 4610626
2 1028 1 4611200
2 1029 1 4613602
2 1030 1 4615215
2 1031 1 4615496
2 1032 1 4619496
2 1033 1 4625661
2 1034 0 4634319
2 1035 0 4635174
2 1036 0 4640847
2 1037 1 4648184
2 1038 1 4652791
2 1039 1 4655497
2 1040 1 4655999
2 1041 1 4659577
2 1042 1 4662537
2 1043 1 4663963
2 1044 1 4666808
2 1045 1 4666998
2 1046 1 4669282
2 1047 1 4670960
2 1048 1 4675772
2 1049 0 4685366
2 1050 1 4694739
2 1051 1 4699766
2 1052 1 4702236
2 1053 1 4703979
2 1054 1 4712953
2 1055 1 4714290
2 1056 1 4720851
2 1057 1 4726669
2 1058 1 4730129
2 1059 1 4730343
2 1060 1 4739171
2 1061 1 4739343
2 1062 1 4741338
2 1063 1 4749089
2 1064 1 4753535
2 1065 0 4757581
2 1066 0 4759129
2 1067 0 4762424
2 1068 0 4769149
2 1069 0 4772281
2 1070 0 4781205
2 1071 0 4790909
2 1072 0 4793724
2 1073 0 4793888
2 1074 0 4795569
2 1075 0 4797116
2 1076 0 4797853
2 1077 0 4802001
2 1078 1 4808161
2 1079 1 4810768
2 1080 1 4812127
2 1081 1 4818824
2 1082 1 4828010
2 1083 1 4830644
2 1084 1 4835234
2 1085 1 4837062
2 1086 1 4844101
2 1087 1 4844277
2 1088 1 4848383
2 1089 1 4853140
2 1090 1 4860505
2 1091 1 4862055
2 1092 1 4872642
2 1093 1 4878183
2 1094 1 4879452
2 1095 1 4883448
2 1096 1 4885576
2 1097 1 4892204
2 1098 0 4902748
2 1099 0 4903603
2 1100 0 4904598
2 1101 0 4912278
2 1102 0 4921085
2 1103 0 4922397
2 1104 0 4927195
2 1105 0 4930846
2 1106 0 4931872
2 1107 0 4934748
2 1108 0 4945821
2 1109 0 4945872
2 1110 0 4954815
2 1111 0 4961938
2 1112 0 4962219
2 1113 0 4964247
2 1114 0 4967090
2 1115 0 4968823
2 1116 0 4972681
2 1117 0 4982686
2 1118 0 4983210
2 1119 0 4991200
2 1120 0 4993564
2 1121 0 4994879
2 1122 0 4999747
2 1123 0 5002716
2 1124 0 5007195
2 1125 0 5007902
2 1126 0 5013151
2 1127 0 5014292
2 1128 0 5014521
2 1129 0 5019393
2 1130 0 5023183
2 1131 0 5025546
2 1132 0 5027338
2 1133 0 5089524
2 1134 0 5091459
2 1135 0 5098401
2 1136 0 5099364
2 1137 0 5112340
2 1138 0 5114971
2 1139 0 5120285
2 1140 0 5124853
2 1141 0 5130481
2 1142 0 5135745
2 1143 0 5144004
2 1144 0 5155403
2 1145 0 5158902
2 1146 0 5167690
2 1147 0 5184264
2 1148 0 5184594
2 1149 0 5188477
2 1150 0 5191644
2 1151 0 5195803
2 1152 0 5196805
2 1153 0 5200467
2 1154 0 5204003
2 1155 0 5204132
2 1156 0 5204592
2 1157 0 5210300
2 1158 0 5245158
2 1159 0 5250591
2 1160 0 5264303
2 1161 0 5265083
2 1162 0 5269685
2 1163 0 5274745
2 1164 0 5278333
2 1165 0 5283123
2 1166 0 5287615
2 1167 0 5296036
2 1168 0 5303947
2 1169 0 5305068
2 1170 0 5315397
2 1171 0 5315485
2 1172 0 5322037
2 1173 0 5330742
2 1174 0 5334827
2 1175 0 5344918
2 1176 0 5348251
2 1177 0 5350252
2 1178 0 5382347
2 1179 0 5388019
2 1180 1 5399227
2 1181 1 5400464
2 1182 1 5401087
2 1183 1 5402137
2 1184 1 5408448
2 1185 1 5411687
2 1186 1 5414000
2 1187 1 5416116
2 1188 1 5417149
2 1189 1 5424612
2 1190 1 5426055
2 1191 1 5435441
2 1192 1 5445220
2 1193 1 5445771
2 1194 1 5448336
2 1195 1 5449735
2 1196 1 5453679
2 1197 1 5459744
2 1198 1 5494274
2 1199 1 5497942
2 1200 1 5500157
2 1201 1 5503978
2 1202 1 5507350
2 1203 1 5510695
2 1204 1 5513355
2 1205 1 5519846
2 1206 1 5526179
2 1207 1 5526317
2 1208 1 5527869
2 1209 1 5530863
2 1210 1 5532887
2 1211 1 5533681
2 1212 1 5533970
2 1213 1 5541226
2 1214 1 5546522
2 1215 1 5548464
2 1216 1 5551638
2 1217 1 5552370
2 1218 1 5555269
2 1219 1 5564262
2 1220 1 5566922
2 1221 1 5571976
2 1222 1 5573900
2 1223 1 5577194
2 1224 1 5580451
2 1225 1 5591975
2 1226 1 5594067
2 1227 0 5595981
2 1228 0 5600201
2 1229 0 5602405
2 1230 0 5604902
2 1231 0 5608445
2 1232 0 5616904
2 1233 0 5617615
2 1234 0 5621748
2 1235 0 5622439
2 1236 0 5626738
2 1237 0 5632619
2 1238 0 5632718
2 1239 0 5644928
2 1240 0 5644968
2 1241 0 5647673
2 1242 0 5649117
2 1243 0 5652052
2 1244 0 5656434
2 1245 0 5656767
2 1246 0 5661510
2 1247 0 5665883
2 1248 0 5669557
2 1249 0 5683698
2 1250 0 5688448
2 1251 0 5698933
2 1252 0 5709527
2 1253 0 5710702
2 1254 0 5721285
2 1255 0 5722611
2 1256 0 5729850
2 1257 0 5732198
2 1258 0 5734481
2 1259 0 5736806
2 1260 0 5736991
2 1261 0 5741447
2 1262 0 5747334
2 1263 0 5748105
2 1264 0 5749617
2 1265 0 5754243
2 1266 0 5757117
2 1267 0 5759406
2 1268 0 5760642
2 1269 0 5764460
2 1270 0 5766418
2 1271 0 5772926
2 1272 0 5777007
2 1273 0 5777027
2 1274 0 5778866
2 1275 0 5784368
2 1276 0 5788964
2 1277 0 5789233
2 1278 0 5793957
2 1279 0 5798109
2 1280 0 5800032
2 1281 0 5809584
2 1282 0 5813969
2 1283 0 5815246
2 1284 0 5817288
2 1285 0 5819410
2 1286 0 5821348
2 1287 0 5822312
2 1288 0 5824898
2 1289 0 5827465
2 1290 0 5828930
2 1291 0 5832406
2 1292 0 5838175
2 1293 0 5838328
2 1294 0 5842774
2 1295 0 5849556
2 1296 0 5851509
2 1297 0 5858009
2 1298 0 5859607
2 1299 0 5861014
2 1300 0 5863999
2 1301 0 5868000
2 1302 0 5871546
2 1303 0 5874560
2 1304 0 5877648
2 1305 0 5883992
2 1306 0 5886900
2 1307 0 5888039
2 1308 0 5891795
2 1309 0 5894908
2 1310 0 5899978
2 1311 0 5902240
2 1312 0 5906836
2 1313 0 5908496
2 1314 0 5910084
2 1315 0 5920675
2 1316 0 5925127
2 1317 0 5931150
2 1318 0 5933344
2 1319 0 5937929
2 1320 0 5938589
2 1321 0 5942457
2 1322 0 5946256
2 1323 0 5947265
2 1324 0 5950379
2 1325 0 5953442
2 1326 0 5954697
2 1327 0 5955797
2 1328 0 5964792
2 1329 0 5965278
2 1330 0 5968182
2 1331 0 5973342
2 1332 0 5973509
2 1333 0 5977824
2 1334 0 5985459
2 1335 0 5985840
2 1336 0 5990128
2 1337 0 5993960
2 1338 0 5995065
2 1339 0 5995399
2 1340 0 5998541
2 1341 0 5999311
2 1342 0 6007457
2 1343 0 6008707
2 1344 0 6009261
2 1345 0 6010115
2 1346 0 6020057
2 1347 0 6023200
2 1348 0 6030053
2 1349 0 6030145
2 1350 0 6046845
2 1351 0 6053430
2 1352 0 6055469
2 1353 0 6060705
2 1354 0 6062586
2 1355 0 6066889
2 1356 0 6067425
2 1357 0 6070744
2 1358 0 6070958
2 1359 0 6079717
2 1360 0 6082456
2 1361 0 6088417
2 1362 0 6089956
2 1363 0 6094495
2 1364 0 6098293
2 1365 0 6099282
2 1366 0 6099914
2 1367 0 6100413
2 1368 0 6103167
2 1369 0 6107542
2 1370 0 6115062
2 1371 0 6126864
2 1372 0 6132941
2 1373 0 6138616
2 1374 0 6144324
2 1375 0 6150326
2 1376 0 6154021
2 1377 0 6159533
2 1378 0 6166964
2 1379 0 6170063
2 1380 0 6176274
2 1381 0 6177669
2 1382 0 6183109
2 1383 0 6190271
2 1384 0 6195909
2 1385 0 6198874
2 1386 0 6206161
2 1387 0 6212256
2 1388 0 6212994
2 1389 0 6218597
2 1390 0 6226401
2 1391 1 6233589
2 1392 1 6250586
2 1393 1 6252006
2 1394 1 6259265
2 1395 1 6259465
2 1396 1 6264176
2 1397 1 6264297
2 1398 1 6270032
2 1399 1 6275630
2 1400 1 6277303
2 1401 1 6277470
2 1402 1 6281069
2 1403 1 6285564
2 1404 1 6289167
2 1405 1 6292863
2 1406 1 6294324
2 1407 1 6294828
2 1408 1 6298768
2 1409 1 6308673
2 1410 1 6310111
2 1411 1 6318530
2 1412 1 6318781
2 1413 1 6323206
2 1414 1 6325334
2 1415 1 6325582
2 1416 1 6334658
2 1417 1 6341067
2 1418 1 6343593
2 1419 1 6346842
2 1420 1 6346874
2 1421 1 6348500
2 1422 1 6348590
2 1423 1 6350431
2 1424 1 6353134
2 1425 1 6355082
2 1426 1 6358588
2 1427 1 6364768
2 1428 1 6368479
2 1429 1 6368566
2 1430 1 6371739
2 1431 1 6379395
2 1432 1 6381408
2 1433 1 6382877
2 1434 1 6385815
2 1435 1 6395122
2 1436 1 6401430
2 1437 1 6404440
2 1438 1 6408350
2 1439 1 6408776
2 1440 1 6410390
2 1441 1 6411598
2 1442 1 6413387
2 1443 1 6418112
2 1444 1 6420375
2 1445 1 6422514
2 1446 1 6427852
2 1447 1 6429023
2 1448 1 6432363
2 1449 1 6433261
2 1450 1 6434298
2 1451 1 6434403
2 1452 0 6443327
2 1453 0 6445878
2 1454 0 6450067
2 1455 0 6450338
2 1456 0 6455051
2 1457 0 6456744
2 1458 0 6457883
2 1459 0 6460342
2 1460 0 6462183
2 1461 0 6462217
2 1462 0 6472285
2 1463 0 6476926
2 1464 0 6477134
2 1465 0 6478448
2 1466 0 6479423
2 1467 0 6481296
2 1468 0 6489583
2 1469 0 6490237
2 1470 0 6490463
2 1471 0 6496707
2 1472 0 6498290
2 1473 0 6500761
2 1474 0 6506182
2 1475 0 6507861
2 1476 0 6508564
2 1477 1 6512572
2 1478 1 6517879
2 1479 1 6521497
2 1480 1 6524872
2 1481 1 6525380
2 1482 1 6527222
2 1483 1 6528794
2 1484 1 6536904
2 1485 1 6539209
2 1486 1 6541078
2 1487 1 6542887
2 1488 1 6547018
2 1489 1 6547424
2 1490 1 6550814
2 1491 1 6555328
2 1492 1 6556211
2 1493 1 6556825
2 1494 1 6559004
2 1495 1 6560541
2 1496 1 6562316
2 1497 1 6564340
2 1498 1 6572071
2 1499 1 6574237
2 1500 1 6580009
2 1501 1 6580203
2 1502 1 6580728
2 1503 1 6581805
2 1504 1 6585055
2 1505 1 6585858
2 1506 1 6597995
2 1507 1 6598950
2 1508 1 6603548
2 1509 1 6607077
2 1510 1 6607200
2 1511 1 6608830
2 1512 1 6610657
2 1513 1 6613991
2 1514 1 6615725
2 1515 1 6617134
2 1516 1 6620017
2 1517 1 6624381
2 1518 1 6626526
2 1519 1 6632189
2 1520 1 6635604
2 1521 1 6636095
2 1522 1 6636188
2 1523 1 6641600
2 1524 1 6644518
2 1525 1 6646755
2 1526 1 6651409
2 1527 1 6653017
2 1528 1 6658121
2 1529 1 6659030
2 1530 1 6660709
2 1531 1 6662868
2 1532 1 6662990
2 1533 1 6666976
2 1534 1 6668940
2 1535 1 6671765
2 1536 1 6672070
2 1537 1 6673360
2 1538 1 6676757
2 1539 1 6678723
2 1540 1 6685037
2 1541 1 6685632
2 1542 1 6687776
2 1543 1 6689745
2 1544 1 6694819
2 1545 1 6697343
2 1546 0 6704523
2 1547 0 6713157
2 1548 0 6713923
2 1549 0 6720102
2 1550 0 6720140
2 1551 0 6722884
2 1552 0 6727359
2 1553 0 6734656
2 1554 0 6742292
2 1555 0 6745411
2 1556 0 6752726
2 1557 0 6757456
2 1558 0 6759036
2 1559 0 6763624
2 1560 0 6763988
2 1561 0 6765275
2 1562 0 6765993
2 1563 0 6769319
2 1564 0 6774678
2 1565 0 6776624
2 1566 0 6778110
2 1567 0 6778939
2 1568 0 6780257
2 1569 0 6783542
2 1570 0 6784940
2 1571 0 6785467
2 1572 0 6791989
2 1573 0 6801617
2 1574 0 6805347
2 1575 0 6809492
2 1576 0 6812028
2 1577 0 6818329
2 1578 0 6821305
2 1579 0 6824611
2 1580 0 6829932
2 1581 0 6831751
2 1582 0 6833232
2 1583 0 6838741
2 1584 0 6843121
2 1585 0 6852463
2 1586 0 6856100
2 1587 0 6858055
2 1588 0 6861707
2 1589 0 6862361
2 1590 0 6865083
2 1591 0 6870868
2 1592 0 6872347
2 1593 0 6874501
2 1594 0 6875627
2 1595 0 6876484
2 1596 0 6882172
2 1597 0 6888007
2 1598 0 6995494
2 1599 0 6999767
2 1600 0 7002546
2 1601 0 7047438
2 1602 0 7057816
2 1603 0 7098061
2 1604 0 7111023
2 1605 0 7114017
2 1606 0 7114957
2 1607 0 7117426
2 1608 0 7117784
2 1609 0 7121105
2 1610 0 7122944
2 1611 0 7123160
2 1612 0 7126055
2 1613 0 7132514
2 1614 0 7134704
2 1615 0 7136239
2 1616 0 7137605
2 1617 0 7140299
2 1618 0 7145273
2 1619 0 7151415
2 1620 0 7153159
2 1621 0 7153815
2 1622 0 7157778
2 1623 0 7162148
2 1624 0 7164280
2 1625 0 7167119
2 1626 0 7169251
2 1627 0 7170684
2 1628 0 7177732
2 1629 0 7178259
2 1630 0 7181549
2 1631 0 7182946
2 1632 0 7185828
2 1633 0 7190409
2 1634 0 7192526
2 1635 0 7193664
2 1636 0 7194004
2 1637 0 7207997
2 1638 0 7208509
2 1639 0 7210957
2 1640 0 7222296
2 1641 0 7229213
2 1642 0 7239794
2 1643 0 7240513
2 1644 0 7248949
2 1645 0 7254827
2 1646 0 7255046
2 1647 0 7260752
2 1648 0 7263466
2 1649 0 7265754
2 1650 0 7267167
2 1651 0 7268620
2 1652 0 7271273
2 1653 0 7275721
2 1654 0 7276158
2 1655 0 7278535
2 1656 0 7281764
2 1657 0 7287997
2 1658 0 7290409
2 1659 0 7291803
2 1660 0 7296367
2 1661 0 7300011
2 1662 0 7306237
2 1663 0 7308916
2 1664 0 7315459
2 1665 0 7316626
2 1666 0 7319249
2 1667 0 7321030
2 1668 0 7321117
2 1669 0 7326520
2 1670 0 7329031
2 1671 0 7331299
2 1672 0 7332028
2 1673 0 7337378
2 1674 0 7340135
2 1675 0 7343726
2 1676 0 7346132
2 1677 0 7347185
2 1678 0 7349947
2 1679 0 7351914
2 1680 0 7356675
2 1681 0 7358560
2 1682 0 7365436
2 1683 0 7374573
2 1684 0 7381783
2 1685 0 7383580
2 1686 1 7395928
2 1687 1 7402191
2 1688 1 7409820
2 1689 1 7413998
2 1690 1 7420523
2 1691 1 7421870
2 1692 1 7422003
2 1693 1 7426863
2 1694 1 7429588
2 1695 1 7435363
2 1696 1 7444959
2 1697 1 7452192
2 1698 1 7455299
2 1699 1 7457619
2 1700 1 7463856
2 1701 1 7469287
2 1702 1 7469348
2 1703 1 7471668
2 1704 1 7472017
2 1705 1 7486949
2 1706 1 7495441
2 1707 1 7496094
2 1708 1 7498226
2 1709 1 7500084
2 1710 1 7501693
2 1711 1 7505969
2 1712 1 7509835
2 1713 1 7518186
2 1714 1 7522415
2 1715 1 7527571
2 1716 1 7532911
2 1717 1 7535862
2 1718 1 7539522
2 1719 1 7542738
2 1720 1 7548864
2 1721 1 7551929
2 1722 1 7552372
2 1723 1 7552495
2 1724 1 7558148
2 1725 1 7560021
2 1726 1 7560885
2 1727 1 7564174
2 1728 1 7570100
2 1729 1 7576959
2 1730 1 7578512
2 1731 1 7579258
2 1732 1 7584833
2 1733 1 7586172
2 1734 1 7595660
2 1735 1 7602823
2 1736 1 7604870
2 1737 1 7612502
2 1738 0 7633484
2 1739 0 7685534
2 1740 0 7691875
2 1741 0 7696020
2 1742 0 7704139
2 1743 0 7705578
2 1744 0 7712165
2 1745 0 7712423
2 1746 0 7714041
2 1747 0 7720546
2 1748 0 7729959
2 1749 0 7732864
2 1750 0 7739480
2 1751 0 7757864
2 1752 0 7760184
2 1753 0 7766617
2 1754 0 7784224
2 1755 0 7789450
2 1756 0 7794546
2 1757 0 7801700
2 1758 0 7803379
2 1759 0 7821818
2 1760 0 7826893
2 1761 0 7828594
2 1762 0 7831599
2 1763 0 7833573
2 1764 0 7836241
2 1765 0 7838063
2 1766 0 7840143
2 1767 0 7844879
2 1768 0 7851088
2 1769 0 7859533
2 1770 0 7872419
2 1771 0 7877756
2 1772 0 7880211
2 1773 0 7884859
2 1774 0 7891735
2 1775 0 7902781
2 1776 0 7903157
2 1777 0 7911936
2 1778 0 7920337
2 1779 0 7922203
2 1780 0 7925553
2 1781 0 7928293
2 1782 0 7930986
2 1783 0 7933052
2 1784 0 7937695
2 1785 0 7942449
2 1786 1 7955394
2 1787 1 7960093
2 1788 1 7963470
2 1789 1 7965290
2 1790 1 7973502
2 1791 1 7981145
2 1792 1 7982135
2 1793 1 7984118
2 1794 1 7986014
2 1795 1 7990066
2 1796 1 7996730
2 1797 1 7999820
2 1798 1 8001542
2 1799 1 8007523
2 1800 1 8008277
2 1801 1 8008768
2 1802 1 8017783
2 1803 1 8019039
2 1804 1 8024052
2 1805 1 8026574
2 1806 1 8027314
2 1807 1 8028340
2 1808 1 8031615
2 1809 0 8035838
2 1810 0 8042960
2 1811 0 8054126
2 1812 0 8077341
2 1813 0 8084994
2 1814 0 8092629
2 1815 0 8093497
2 1816 0 8096580
2 1817 0 8102255
2 1818 0 8107181
2 1819 0 8165817
2 1820 0 8236096
2 1821 0 8241613
2 1822 0 8246541
2 1823 0 8246686
2 1824 0 8274444
2 1825 0 8280056
2 1826 0 8286780
2 1827 0 8288649
2 1828 0 8292508
2 1829 0 8293692
2 1830 0 8295325
2 1831 0 8298261
2 1832 0 8300007
2 1833 0 8305242
2 1834 0 8309556
2 1835 0 8309848
2 1836 0 8313460
2 1837 0 8314613
2 1838 0 8318331
2 1839 0 8340125
2 1840 0 8345014
2 1841 0 8349791
2 1842 0 8350452
2 1843 0 8351890
2 1844 0 8360217
2 1845 0 8364797
2 1846 0 8370192
2 1847 0 8370542
2 1848 0 8374383
2 1849 0 8379842
2 1850 0 8384420
2 1851 0 8389061
2 1852 0 8390001
2 1853 0 8393074
2 1854 0 8398025
2 1855 0 8402421
2 1856 0 8403600
2 1857 0 8405516
2 1858 0 8407794
2 1859 0 8408466
2 1860 1 8416293
2 1861 1 8423207
2 1862 1 8428298
2 1863 1 8431962
2 1864 1 8433641
2 1865 1 8436052
2 1866 1 8441117
2 1867 1 8449076
2 1868 1 8458091
2 1869 1 8458205
2 1870 1 8460446
2 1871 1 8474640
2 1872 0 8497416
2 1873 0 8500975
2 1874 0 8502687
2 1875 0 8503837
2 1876 0 8511164
2 1877 0 8514424
2 1878 0 8518435
2 1879 0 8522130
2 1880 0 8526150
2 1881 0 8531551
2 1882 0 8532950
2 1883 0 8533899
2 1884 0 8539219
2 1885 0 8555535
2 1886 0 8555904
2 1887 0 8559452
2 1888 0 8561194
2 1889 0 8562246
2 1890 1 8565428
2 1891 1 8566185
2 1892 1 8568373
2 1893 1 8573105
2 1894 1 8577179
2 1895 1 8583171
2 1896 1 8585383
2 1897 1 8591275
2 1898 1 8591939
2 1899 1 8594071
2 1900 1 8598534
2 1901 1 8599983
2 1902 1 8603204
2 1903 1 8604622
2 1904 1 8609782
2 1905 1 8611629
2 1906 1 8614915
2 1907 1 8616749
2 1908 1 8618004
2 1909 1 8623192
2 1910 0 8626066
2 1911 0 8632794
2 1912 0 8646929
2 1913 0 8656538
2 1914 0 8657105
2 1915 0 8691919
2 1916 0 8695056
2 1917 0 8705205
2 1918 0 8705764
2 1919 0 8726618
2 1920 0 8727390
2 1921 0 8739173
2 1922 0 8745025
2 1923 0 8758924
2 1924 0 8762577
2 1925 0 8762833
2 1926 0 8766697
2 1927 1 8771058
2 1928 1 8783252
2 1929 1 8785800
2 1930 1 8796685
2 1931 1 8812066
2 1932 1 8814391
2 1933 1 8830854
2 1934 1 8830934
2 1935 1 8835821
2 1936 1 8835997
2 1937 1 8838242
2 1938 1 8844201
2 1939 1 8852442
2 1940 1 8856570
2 1941 1 8857850
2 1942 1 8863793
2 1943 1 8866486
2 1944 1 8876762
2 1945 1 8886869
2 1946 1 8898655
2 1947 1 8900619
2 1948 1 8905755
2 1949 1 8907215
2 1950 1 8912249
2 1951 1 8923257
2 1952 1 8926232
2 1953 1 8927162
2 1954 1 8935585
2 1955 1 8937022
2 1956 1 8938931
2 1957 1 8943578
2 1958 1 8955395
2 1959 1 8960576
2 1960 1 8964613
2 1961 1 8969179
2 1962 1 8974268
2 1963 1 8976702
2 1964 1 8979234
2 1965 1 8980788
2 1966 1 8988466
2 1967 1 8995537
2 1968 1 9002829
2 1969 1 9008092
2 1970 1 9048058
2 1971 1 9055019
2 1972 1 9057367
2 1973 1 9078914
2 1974 1 9082806
2 1975 1 9083870
2 1976 1 9088239
2 1977 1 9092862
2 1978 1 9094417
2 1979 1 9096104
2 1980 1 9096599
2 1981 1 9109897
2 1982 1 9113952
2 1983 1 9119574
2 1984 1 9125452
2 1985 1 9128510
2 1986 1 9130334
2 1987 1 9140534
2 1988 1 9142814
2 1989 1 9144401
2 1990 1 9146744
2 1991 1 9154917
2 1992 1 9155908
2 1993 1 9159540
2 1994 1 9163866
2 1995 1 9174310
2 1996 1 9175667
2 1997 1 9181312
2 1998 1 9190150
2 1999 1 9190379
2 2000 1 9191814
2 2001 1 9196067
2 2002 1 9196100
2 2003 1 9199606
2 2004 1 9200903
2 2005 1 9207538
2 2006 1 9210539
2 2007 1 9228363
2 2008 1 9235707
2 2009 1 9235894
2 2010 1 9239650
2 2011 1 9241407
2 2012 1 9252752
2 2013 1 9259924
2 2014 1 9260039
2 2015 1 9277907
2 2016 1 9279004
2 2017 1 9282584
2 2018 1 9286517
2 2019 1 9292178
2 2020 1 9293495
2 2021 1 9295020
2 2022 1 9297938
2 2023 1 9298488
2 2024 1 9300160
2 2025 1 9303012
2 2026 1 9303536
2 2027 1 9303667
2 2028 1 9312802
2 2029 1 9317693
2 2030 1 9319170
2 2031 1 9322026
2 2032 1 9322868
2 2033 1 9324664
2 2034 1 9330962
2 2035 1 9344576
2 2036 1 9345958
2 2037 1 9347711
2 2038 1 9350933
2 2039 1 9354738
2 2040 1 9358372
2 2041 1 9360813
2 2042 1 9366873
2 2043 1 9368057
2 2044 1 9373368
2 2045 1 9383417
2 2046 1 9384217
2 2047 1 9387115
2 2048 0 9398530
2 2049 1 9401447
2 2050 1 9406801
2 2051 1 9407992
2 2052 1 9412204
2 2053 1 9412529
2 2054 1 9419281
2 2055 1 9423348
2 2056 1 9427207
2 2057 1 9428342
2 2058 1 9431233
2 2059 1 9435261
2 2060 1 9437282
2 2061 0 9444646
2 2062 1 9470383
2 2063 1 9472496
2 2064 1 9474424
2 2065 1 9477928
2 2066 1 9478654
2 2067 1 9483334
2 2068 1 9484346
2 2069 1 9489229
2 2070 1 9491923
2 2071 1 9496040
2 2072 1 9502052
2 2073 1 9509299
2 2074 0 9513892
2 2075 0 9521234
2 2076 0 9532313
2 2077 0 9534240
2 2078 0 9538443
2 2079 0 9543992
2 2080 0 9551173
2 2081 0 9554431
2 2082 0 9558090
2 2083 0 9560188
2 2084 0 9561276
2 2085 0 9561455
2 2086 0 9564731
2 2087 0 9564850
2 2088 0 9566978
2 2089 0 9569775
2 2090 0 9581972
2 2091 0 9593048
2 2092 0 9593405
2 2093 1 9599781
2 2094 1 9605083
2 2095 1 9607534
2 2096 1 9616060
2 2097 1 9617693
2 2098 1 9619968
2 2099 1 9624022
2 2100 1 9632817
2 2101 1 9635248
2 2102 1 9638592
2 2103 1 9640073
2 2104 1 9641737
2 2105 0 9645771
2 2106 0 9647026
2 2107 0 9688757
2 2108 0 9694586
2 2109 0 9698953
2 2110 0 9700076
2 2111 0 9700496
2 2112 0 9704104
2 2113 0 9709235
2 2114 0 9709937
2 2115 0 9715039
2 2116 0 9717917
2 2117 0 9720069
2 2118 0 9725314
2 2119 0 9727624
2 2120 0 9732456
2 2121 0 9734748
2 2122 0 9738909
2 2123 0 9743885
2 2124 0 9761452
2 2125 0 9766624
2 2126 1 9775249
2 2127 1 9784452
2 2128 1 9788245
2 2129 1 9794139
2 2130 1 9798367
2 2131 1 9800106
2 2132 1 9804920
2 2133 1 9808154
2 2134 1 9808367
2 2135 1 9810104
2 2136 1 9817911
2 2137 1 9820822
2 2138 1 9828479
2 2139 1 9829395
2 2140 1 9843699
2 2141 1 9849303
2 2142 1 9850454
2 2143 1 9851979
2 2144 1 9853796
2 2145 1 9857715
2 2146 1 9859473
2 2147 1 9869421
2 2148 1 9872922
2 2149 0 9876905
2 2150 0 9877642
2 2151 0 9878038
2 2152 0 9879732
2 2153 1 9881518
2 2154 1 9885864
2 2155 1 9887265
2 2156 1 9893011
2 2157 1 9895046
2 2158 1 9912558
2 2159 1 9916411
2 2160 1 9917604
2 2161 1 9921535
2 2162 1 9928882
2 2163 1 9929975
2 2164 1 9937930
2 2165 1 9942236
2 2166 1 9950403
2 2167 1 9951912
2 2168 1 9953839
2 2169 1 9956433
2 2170 1 9956948
2 2171 1 9959815
2 2172 1 9967272
2 2173 1 9968410
2 2174 1 9974642
2 2175 1 9978735
2 2176 0 9983866
2 2177 0 9988120
2 2178 0 9994810
2 2179 0 9995622
2 2180 0 9996487
2 2181 0 10007050
2 2182 0 10010204
2 2183 0 10023357
2 2184 0 10024696
2 2185 0 10029724
2 2186 0 10031279
2 2187 0 10032222
2 2188 0 10038812
2 2189 0 10041637
2 2190 0 10041700
2 2191 0 10048708
2 2192 0 10050370
2 2193 0 10055669
2 2194 0 10055751
2 2195 0 10065867
2 2196 0 10077421
2 2197 0 10082960
2 2198 0 10083380
2 2199 0 10088586
2 2200 0 10095467
2 2201 0 10098969
2 2202 0 10101807
2 2203 0 10114344
2 2204 0 10115755
2 2205 0 10116291
2 2206 0 10132138
2 2207 0 10136068
2 2208 0 10142528
2 2209 0 10145397
2 2210 0 10149716
2 2211 0 10153835
2 2212 0 10155104
2 2213 0 10162901
2 2214 0 10163612
2 2215 0 10166508
2 2216 0 10169213
2 2217 0 10179755
2 2218 0 10185202
2 2219 0 10186456
2 2220 0 10195009
2 2221 0 10197412
2 2222 0 10202027
2 2223 0 10203075
2 2224 0 10206251
2 2225 0 10211812
2 2226 0 10212885
2 2227 0 10223285
2 2228 0 10224561
2 2229 0 10227500
2 2230 0 10234561
2 2231 0 10235014
2 2232 0 10239810
2 2233 0 10245553
2 2234 0 10251587
2 2235 0 10255843
2 2236 0 10259982
2 2237 0 10262126
2 2238 0 10263267
2 2239 0 10266329
2 2240 0 10268221
2 2241 0 10269268
2 2242 0 10270690
2 2243 0 10270939
2 2244 0 10284016
2 2245 0 10285556
2 2246 0 10290656
2 2247 0 10290969
2 2248 0 10299350
2 2249 0 10306996
2 2250 0 10311836
2 2251 0 10312831
2 2252 0 10314316
2 2253 0 10316256
2 2254 0 10317400
2 2255 0 10317870
2 2256 0 10321746
2 2257 0 10325764
2 2258 0 10327447
2 2259 0 10334881
2 2260 0 10335742
2 2261 0 10340685
2 2262 0 10341925
2 2263 0 10343978
2 2264 0 10351009
2 2265 0 10351658
2 2266 0 10354049
2 2267 0 10359931
2 2268 0 10370143
2 2269 0 10376677
2 2270 0 10378908
2 2271 0 10379093
2 2272 0 10386996
2 2273 0 10392706
2 2274 0 10400291
2 2275 0 10400556
2 2276 0 10409429
2 2277 0 10414396
2 2278 0 10416500
2 2279 0 10416622
2 2280 0 10419734
2 2281 1 10420073
2 2282 1 10421539
2 2283 1 10422018
2 2284 1 10423739
2 2285 1 10427532
2 2286 1 10435172
2 2287 1 10436275
2 2288 1 10439480
2 2289 1 10442167
2 2290 1 10444045
2 2291 1 10450100
2 2292 1 10450374
2 2293 1 10454950
2 2294 1 10460174
2 2295 1 10462898
2 2296 1 10463793
2 2297 1 10464320
2 2298 1 10464614
2 2299 1 10464693
2 2300 1 10471187
2 2301 1 10471868
2 2302 1 10474561
2 2303 1 10480091
2 2304 1 10487132
2 2305 1 10491661
2 2306 1 10495586
2 2307 1 10497806
2 2308 1 10503194
2 2309 1 10507485
2 2310 1 10515515
2 2311 1 10518388
2 2312 1 10519722
2 2313 1 10525107
2 2314 1 10525894
2 2315 1 10530300
2 2316 1 10534470
2 2317 1 10562381
2 2318 1 10568817
2 2319 1 10571350
2 2320 1 10604485
2 2321 1 10607308
2 2322 1 10612783
2 2323 1 10613968
2 2324 1 10618438
2 2325 1 10623205
2 2326 1 10624733
2 2327 1 10630059
2 2328 1 10631877
2 2329 1 10637630
2 2330 1 10641451
2 2331 1 10646422
2 2332 1 10651610
2 2333 1 10655140
2 2334 1 10655389
2 2335 1 10658299
2 2336 1 10658816
2 2337 1 10661341
2 2338 1 10665413
2 2339 1 10680833
2 2340 1 10682108
2 2341 1 10688431
2 2342 0 10733477
2 2343 0 10738017
2 2344 0 10744626
2 2345 0 10749061
2 2346 0 10752270
2 2347 0 10753409
2 2348 0 10761172
2 2349 0 10770134
2 2350 0 10770907
2 2351 0 10772796
2 2352 0 10774775
2 2353 0 10775415
2 2354 0 10780792
2 2355 0 10790363
2 2356 0 10794836
2 2357 0 10797803
2 2358 0 10800380
2 2359 0 10815514
2 2360 0 10819158
2 2361 0 10821683
2 2362 0 10825748
2 2363 0 10832875
2 2364 0 10837104
2 2365 0 10838037
2 2366 0 10844136
2 2367 0 10845548
2 2368 0 10864214
2 2369 0 10866027
2 2370 0 10870141
2 2371 0 10876724
2 2372 0 10885852
2 2373 0 10886722
2 2374 0 10921378
2 2375 0 10923329
2 2376 0 10925178
2 2377 0 10928577
2 2378 0 10928779
2 2379 0 10939793
2 2380 0 10953780
2 2381 0 10965750
2 2382 0 10971446
2 2383 0 10995172
2 2384 0 11004510
2 2385 0 11015926
2 2386 0 11016830
2 2387 0 11024012
2 2388 0 11027331
2 2389 0 11031986
2 2390 0 11034194
2 2391 0 11038052
2 2392 0 11038540
2 2393 0 11039729
2 2394 0 11041749
2 2395 0 11046133
2 2396 0 11056580
2 2397 0 11060705
2 2398 0 11061228
2 2399 0 11081454
2 2400 0 11084987
2 2401 0 11087289
2 2402 0 11088610
2 2403 0 11112864
2 2404 0 11144218
2 2405 0 11147246
2 2406 0 11166482
2 2407 0 11174899
2 2408 0 11185996
2 2409 0 11191988
2 2410 0 11195158
2 2411 0 11195342
2 2412 0 11200262
2 2413 0 11211998
2 2414 0 11216376
2 2415 0 11220476
2 2416 0 11225099
2 2417 0 11270127
2 2418 0 11285802
2 2419 0 11290167
2 2420 0 11294980
2 2421 0 11301460
2 2422 0 11304339
2 2423 0 11316205
2 2424 0 11319202
2 2425 0 11321515
2 2426 0 11333734
2 2427 0 11341757
2 2428 0 11345584
2 2429 0 11345862
2 2430 0 11355705
2 2431 0 11356715
2 2432 0 11359871
2 2433 0 11360972
2 2434 0 11372445
2 2435 0 11378086
2 2436 0 11381263
2 2437 0 11391242
2 2438 0 11395552
2 2439 0 11401202
2 2440 0 11410046
2 2441 0 11411438
2 2442 0 11418269
2 2443 0 11429516
2 2444 0 11433351
2 2445 0 11436080
2 2446 0 11445602
2 2447 0 11445708
2 2448 0 11454858
2 2449 0 11458763
2 2450 0 11462337
2 2451 0 11471413
2 2452 0 11471913
2 2453 0 11474870
2 2454 0 11474987
2 2455 0 11476505
2 2456 0 11480784
2 2457 0 11486354
2 2458 0 11489082
2 2459 0 11489371
2 2460 0 11557498
2 2461 0 11561090
2 2462 0 11562263
2 2463 0 11566417
2 2464 0 11568569
2 2465 0 11576290
2 2466 0 11583297
2 2467 0 11587277
2 2468 0 11598389
2 2469 0 11604258
2 2470 0 11605772
2 2471 0 11608690
2 2472 0 11611760
2 2473 0 11613497
2 2474 0 11620900
2 2475 0 11622817
2 2476 0 11624526
2 2477 0 11625562
2 2478 0 11640153
2 2479 0 11645946
2 2480 0 11651318
2 2481 0 11652356
2 2482 0 11658048
2 2483 0 11667289
2 2484 0 11667433
2 2485 0 11668564
2 2486 0 11674073
2 2487 0 11680739
2 2488 0 11682655
2 2489 0 11686939
2 2490 0 11694132
2 2491 0 11700616
2 2492 0 11705335
2 2493 0 11705548
2 2494 0 11707911
2 2495 0 11716359
2 2496 0 11726163
2 2497 0 11730987
2 2498 0 11736892
2 2499 0 11741743
2 2500 0 11744827
2 2501 0 11746627
2 2502 0 11756907
2 2503 0 11767075
2 2504 0 11773590
2 2505 0 11775337
2 2506 0 11775911
2 2507 0 11780450
2 2508 0 11781137
2 2509 0 11784590
2 2510 0 11790307
2 2511 0 11797147
2 2512 0 11797805
2 2513 0 11803209
2 2514 0 11805043
2 2515 0 11808344
2 2516 0 11811906
2 2517 0 11812577
2 2518 0 11816321
2 2519 0 11818006
2 2520 0 11821390
2 2521 0 11824747
2 2522 0 11826474
2 2523 0 11828138
2 2524 0 11829212
2 2525 0 11829676
2 2526 0 11830646
2 2527 0 11832837
2 2528 0 11834853
2 2529 0 11836879
2 2530 0 11841983
2 2531 0 11845252
2 2532 0 11850263
2 2533 0 11855797
2 2534 0 11859861
2 2535 0 11860810
2 2536 0 11863891
2 2537 0 11866948
2 2538 0 11870746
2 2539 0 11873258
2 2540 0 11876474
2 2541 0 11878116
2 2542 0 11887330
2 2543 0 11888710
2 2544 0 11892006
2 2545 0 11892863
2 2546 0 11900052
2 2547 0 11900892
2 2548 0 11904505
2 2549 0 11905738
2 2550 0 11911191
2 2551 0 11912281
2 2552 0 11919814
2 2553 0 11922122
2 2554 0 11922184
2 2555 0 11927003
2 2556 0 11932956
2 2557 0 11943992
2 2558 0 11947177
2 2559 0 11954630
2 2560 0 11958147
2 2561 0 11963945
2 2562 0 11964126
2 2563 0 11967491
2 2564 0 11972610
2 2565 0 11976049
2 2566 0 11989438
2 2567 0 11997125
2 2568 0 12007960
2 2569 0 12017982
2 2570 0 12019410
2 2571 0 12027021
2 2572 0 12033929
2 2573 0 12034270
2 2574 0 12040885
2 2575 0 12044739
2 2576 0 12055446
2 2577 0 12060129
2 2578 0 12064651
2 2579 0 12066854
2 2580 0 12069106
2 2581 0 12069973
2 2582 0 12075867
2 2583 0 12083006
2 2584 0 12086177
2 2585 0 12103070
2 2586 0 12105493
2 2587 0 12107273
2 2588 0 12111875
2 2589 0 12115584
2 2590 0 12125748
2 2591 0 12129379
2 2592 0 12137634
2 2593 0 12144421
2 2594 0 12149653
2 2595 0 12151199
2 2596 0 12158549
2 2597 0 12165862
2 2598 0 12176341
2 2599 0 12183046
2 2600 0 12185631
2 2601 0 12198453
2 2602 0 12212273
2 2603 0 12218319
2 2604 0 12221746
2 2605 0 12229763
2 2606 0 12230178
2 2607 0 12236975
2 2608 0 12239191
2 2609 0 12247834
2 2610 0 12254696
2 2611 0 12256490
2 2612 0 12266739
2 2613 0 12271840
2 2614 0 12275127
2 2615 0 12282372
2 2616 0 12286567
2 2617 0 12288237
2 2618 0 12293448
2 2619 0 12306320
2 2620 0 12311312
2 2621 0 12315126
2 2622 0 12320012
2 2623 0 12324435
2 2624 0 12327542
2 2625 0 12337346
2 2626 0 12340258
2 2627 0 12342340
2 2628 0 12348870
2 2629 0 12349140
2 2630 0 12353151
2 2631 0 12365406
2 2632 0 12369824
2 2633 0 12375567
2 2634 0 12376089
2 2635 0 12378277
2 2636 0 12380900
2 2637 0 12381057
2 2638 0 12406511
2 2639 0 12411583
2 2640 0 12412777
2 2641 0 12413179
2 2642 0 12415752
2 2643 0 12419201
2 2644 0 12424630
2 2645 0 12431562
2 2646 0 12432994
2 2647 0 12436273
2 2648 0 12438508
2 2649 0 12440560
2 2650 0 12441436
2 2651 0 12445235
2 2652 0 12445612
2 2653 0 12451352
2 2654 0 12465528
2 2655 0 12474110
2 2656 0 12474832
2 2657 0 12482917
2 2658 0 12486069
2 2659 0 12490350
2 2660 0 12491915
2 2661 0 12495402
2 2662 0 12496538
2 2663 0 12503332
2 2664 0 12518811
2 2665 0 12519818
2 2666 0 12523144
2 2667 0 12526245
2 2668 0 12535286
2 2669 0 12537411
2 2670 0 12538724
2 2671 0 12546047
2 2672 0 12558973
2 2673 0 12562779
2 2674 0 12563998
2 2675 0 12575922
2 2676 0 12585341
2 2677 0 12590659
2 2678 0 12597779
2 2679 0 12606458
2 2680 0 12606577
2 2681 0 12625864
2 2682 0 12640653
2 2683 0 12642521
2 2684 0 12644719
2 2685 0 12648146
2 2686 0 12653471
2 2687 0 12662637
2 2688 0 12665964
2 2689 0 12667373
2 2690 0 12669405
2 2691 0 12671459
2 2692 0 12679004
2 2693 0 12679611
2 2694 0 12686034
2 2695 0 12694840
2 2696 0 12710144
2 2697 0 12715022
2 2698 0 12722441
2 2699 0 12723686
2 2700 0 12731705
2 2701 0 12732827
2 2702 0 12738891
2 2703 0 12745938
2 2704 0 12748726
2 2705 0 12757019
2 2706 0 12765226
2 2707 1 12779139
2 2708 1 12783948
2 2709 1 12789995
2 2710 1 12826970
2 2711 1 12828739
2 2712 1 12837587
2 2713 1 12842377
2 2714 1 12843278
2 2715 1 12849274
2 2716 1 12858096
2 2717 1 12859563
2 2718 1 12878530
2 2719 1 12883850
2 2720 1 12884214
2 2721 0 12898351
2 2722 0 12906022
2 2723 0 12906217
2 2724 0 12910699
2 2725 0 12914510
2 2726 0 12923911
2 2727 0 12924281
2 2728 0 12929021
2 2729 0 12930925
2 2730 0 12936877
2 2731 0 12944283
2 2732 0 12947949
2 2733 0 12950039
2 2734 0 12950114
2 2735 0 12957003
2 2736 0 12957597
2 2737 0 12962062
2 2738 0 12963256
2 2739 0 12970563
2 2740 0 12970685
2 2741 0 12982499
2 2742 0 13029321
2 2743 0 13039339
2 2744 0 13041277
2 2745 0 13041799
2 2746 0 13046356
2 2747 1 13050146
2 2748 1 13056481
2 2749 1 13059413
2 2750 1 13069451
2 2751 1 13070273
2 2752 1 13071450
2 2753 1 13075456
2 2754 1 13086270
2 2755 1 13091601
2 2756 1 13091822
2 2757 1 13101675
2 2758 1 13102550
2 2759 1 13111677
2 2760 1 13117504
2 2761 1 13118122
2 2762 1 13122227
2 2763 1 13122334
2 2764 1 13129623
2 2765 1 13134238
2 2766 1 13134535
2 2767 1 13146465
2 2768 1 13154803
2 2769 1 13157430
2 2770 1 13157989
2 2771 1 13160864
2 2772 1 13161052
2 2773 1 13167019
2 2774 1 13174526
2 2775 1 13175179
2 2776 1 13177163
2 2777 1 13184516
2 2778 1 13203959
2 2779 1 13206367
2 2780 1 13209638
2 2781 1 13210199
2 2782 1 13235515
2 2783 1 13238982
2 2784 1 13250565
2 2785 1 13251559
2 2786 1 13260941
2 2787 1 13261024
2 2788 1 13264640
2 2789 1 13265399
2 2790 1 13272330
2 2791 1 13275178
2 2792 1 13278131
2 2793 1 13281379
2 2794 1 13284666
2 2795 1 13294412
2 2796 1 13304701
2 2797 1 13305463
2 2798 1 13305774
2 2799 1 13315754
2 2800 1 13317551
2 2801 1 13318288
2 2802 1 13321666
2 2803 1 13330203
2 2804 1 13334116
2 2805 1 13339309
2 2806 1 13342010
2 2807 1 13348582
2 2808 1 13357294
2 2809 1 13360677
2 2810 1 13360792
2 2811 1 13366778
2 2812 1 13370145
2 2813 1 13375381
2 2814 1 13379118
2 2815 1 13386800
2 2816 1 13392508
2 2817 1 13398214
2 2818 1 13402028
2 2819 1 13411806
2 2820 0 13488450
2 2821 0 13494506
2 2822 0 13503457
2 2823 0 13520809
2 2824 0 13522015
2 2825 0 13525477
2 2826 0 13590812
2 2827 0 13595038
2 2828 0 13658437
2 2829 0 13673651
2 2830 0 13675448
2 2831 0 13679575
2 2832 0 13679706
2 2833 0 13684935
2 2834 0 13702478
2 2835 0 13710573
2 2836 0 13712424
2 2837 0 13714050
2 2838 0 13717812
2 2839 0 13718483
2 2840 0 13728061
2 2841 0 13731907
2 2842 0 13731928
2 2843 0 13742663
2 2844 0 13746231
2 2845 0 13755230
2 2846 0 13780185
2 2847 0 13783433
2 2848 0 13783637
2 2849 0 13785548
2 2850 1 13799609
2 2851 1 13805989
2 2852 1 13808608
2 2853 1 13811045
2 2854 1 13822003
2 2855 1 13828729
2 2856 1 13828837
2 2857 1 13832401
2 2858 1 13834834
2 2859 1 13868141
2 2860 1 13869363
2 2861 1 13873713
2 2862 1 13882412
2 2863 1 13886350
2 2864 1 13892751
2 2865 1 13896944
2 2866 1 13898108
2 2867 1 13899563
2 2868 1 13903512
2 2869 0 13911453
2 2870 0 13912124
2 2871 0 13916056
2 2872 0 13919466
2 2873 0 13926820
2 2874 0 13933971
2 2875 0 13937019
2 2876 0 13937542
2 2877 0 13941752
2 2878 0 13948009
2 2879 1 13960943
2 2880 1 13965403
2 2881 1 13971136
2 2882 1 13972882
2 2883 1 13978996
2 2884 1 13979928
2 2885 1 13980740
2 2886 1 13987950
2 2887 1 13991327
2 2888 1 13996598
2 2889 0 14002264
2 2890 0 14002618
2 2891 0 14003250
2 2892 0 14003728
2 2893 0 14013134
2 2894 0 14016672
2 2895 0 14020388
2 2896 0 14027791
2 2897 0 14032833
2 2898 0 14032912
2 2899 0 14043683
2 2900 0 14045417
2 2901 0 14047023
2 2902 0 14048784
2 2903 0 14050063
2 2904 0 14055215
2 2905 0 14068731
2 2906 0 14161580
2 2907 0 14171360
2 2908 0 14177932
2 2909 0 14184180
2 2910 0 14250476
2 2911 0 14252113
2 2912 0 14254699
2 2913 0 14255076
2 2914 0 14255756
2 2915 1 14307211
2 2916 1 14308951
2 2917 1 14313462
2 2918 1 14321706
2 2919 1 14324760
2 2920 1 14328478
2 2921 1 14331119
2 2922 1 14331133
2 2923 1 14331532
2 2924 1 14333881
2 2925 1 14344680
2 2926 1 14358634
2 2927 1 14359534
2 2928 1 14372643
2 2929 1 14373601
2 2930 1 14375099
2 2931 1 14387609
2 2932 1 14389857
2 2933 1 14391080
2 2934 0 14398083
2 2935 0 14398802
2 2936 0 14411425
2 2937 0 14422257
2 2938 0 14422293
2 2939 0 14423600
2 2940 0 14429392
2 2941 0 14434781
2 2942 0 14436520
2 2943 0 14447076
2 2944 0 14448528
2 2945 0 14450806
2 2946 0 14462489
2 2947 0 14474321
2 2948 0 14479040
2 2949 0 14482981
2 2950 0 14484178
2 2951 0 14490012
2 2952 1 14493726
2 2953 1 14494542
2 2954 1 14499017
2 2955 1 14505701
2 2956 1 14508784
2 2957 1 14516298
2 2958 1 14518712
2 2959 1 14519066
2 2960 1 14522100
2 2961 1 14526586
2 2962 0 14537074
2 2963 0 14540487
2 2964 0 14542763
2 2965 0 14543142
2 2966 1 14590308
2 2967 1 14596298
2 2968 1 14604411
2 2969 1 14605949
2 2970 1 14607488
2 2971 1 14609622
2 2972 1 14614154
2 2973 1 14620855
2 2974 1 14623855
2 2975 1 14625541
2 2976 1 14629572
2 2977 1 14630659
2 2978 0 14640095
2 2979 0 14644313
2 2980 0 14649847
2 2981 0 14664128
2 2982 0 14664628
2 2983 0 14674933
2 2984 0 14678938
2 2985 0 14681719
2 2986 0 14685312
2 2987 0 14696434
2 2988 0 14697901
2 2989 0 14700826
2 2990 0 14711669
2 2991 0 14711979
2 2992 0 14719011
2 2993 0 14725733
2 2994 0 14726050
2 2995 0 14732237
2 2996 0 14744174
2 2997 0 14759239
2 2998 0 14767723
2 2999 0 14771533
2 3000 0 14774883
2 3001 0 14796726
2 3002 0 14798753
2 3003 0 14800654
2 3004 0 14802334
2 3005 0 14812381
2 3006 0 14819623
2 3007 0 14826410
2 3008 0 14832486
2 3009 0 14840103
2 3010 0 14840430
2 3011 0 14849003
2 3012 0 14854736
2 3013 0 14860693
2 3014 0 14877772
2 3015 0 14882722
2 3016 0 14884122
2 3017 0 14899837
2 3018 0 14902067
2 3019 0 14911402
2 3020 0 14934395
2 3021 0 14935226
2 3022 0 14943913
2 3023 0 14946392
2 3024 0 14954531
2 3025 0 14957142
2 3026 0 14957882
2 3027 0 14960360
2 3028 0 14962497
2 3029 0 14966748
2 3030 0 14975488
2 3031 0 14978903
2 3032 0 14983195
2 3033 0 14994474
2 3034 0 14999367
2 3035 0 15003928
2 3036 0 15004790
2 3037 0 15013439
2 3038 0 15015156
2 3039 0 15031797
2 3040 0 15036903
2 3041 0 15038486
2 3042 0 15041318
2 3043 0 15047504
2 3044 0 15059213
2 3045 0 15062922
2 3046 0 15063664
2 3047 0 15065766
2 3048 0 15072851
2 3049 0 15077474
2 3050 0 15083499
2 3051 0 15091228
2 3052 0 15099235
2 3053 0 15107907
2 3054 0 15108913
2 3055 0 15115021
2 3056 0 15117818
2 3057 0 15124777
2 3058 0 15140665
2 3059 0 15142939
2 3060 0 15146655
2 3061 0 15148607
2 3062 0 15164008
2 3063 0 15178353
2 3064 0 15190798
2 3065 0 15190899
2 3066 0 15195745
2 3067 0 15203457
2 3068 0 15203758
2 3069 0 15209494
2 3070 0 15219080
2 3071 0 15224119
2 3072 0 15229552
2 3073 0 15241983
2 3074 0 15246588
2 3075 0 15248792
2 3076 0 15260801
2 3077 0 15264556
2 3078 0 15297140
2 3079 0 15301718
2 3080 0 15309920
2 3081 0 15311843
2 3082 0 15312430
2 3083 0 15316690
2 3084 0 15316855
2 3085 0 15318148
2 3086 0 15321793
2 3087 0 15324300
2 3088 0 15326268
2 3089 0 15327488
2 3090 0 15335483
2 3091 0 15340300
2 3092 0 15352874
2 3093 0 15358853
2 3094 0 15382151
2 3095 0 15387872
2 3096 0 15425318
2 3097 0 15426690
2 3098 0 15451720
2 3099 0 15459313
2 3100 0 15467737
2 3101 0 15479796
2 3102 0 15481460
2 3103 0 15481549
2 3104 0 15546943
2 3105 0 15548751
2 3106 0 15549723
2 3107 0 15553377
2 3108 0 15553998
2 3109 0 15556122
2 3110 0 15560348
2 3111 0 15563223
2 3112 0 15571399
2 3113 0 15571521
2 3114 0 15576375
2 3115 0 15579698
2 3116 0 15583322
2 3117 0 15585697
2 3118 0 15591297
2 3119 0 15591732
2 3120 0 15606431
2 3121 0 15608616
2 3122 0 15609606
2 3123 0 15612240
2 3124 0 15612971
2 3125 0 15659624
2 3126 0 15661465
2 3127 0 15673106
2 3128 0 15674489
2 3129 0 15675740
2 3130 0 15687409
2 3131 0 15695717
2 3132 0 15697505
2 3133 0 15701734
2 3134 0 15708177
2 3135 0 15709039
2 3136 0 15711990
2 3137 0 15712798
2 3138 0 15725550
2 3139 0 15794726
2 3140 0 15812250
2 3141 0 15818009
2 3142 0 15821407
2 3143 0 15825971
2 3144 0 15850406
2 3145 0 15855972
2 3146 0 15860799
2 3147 0 15868918
2 3148 0 15872151
2 3149 0 15874322
2 3150 0 15884742
2 3151 0 15893988
2 3152 0 15899394
2 3153 0 15903703
2 3154 0 15910720
2 3155 0 15911870
2 3156 0 15917101
2 3157 0 15919920
2 3158 0 15938442
2 3159 0 15939925
2 3160 0 15940181
2 3161 0 15941821
2 3162 0 15942828
2 3163 0 15943334
2 3164 0 15947038
2 3165 0 15953936
2 3166 0 15956482
2 3167 0 15962416
2 3168 0 15966862
2 3169 0 15969217
2 3170 0 15970412
2 3171 0 15985013
2 3172 0 15994363
2 3173 0 15995396
2 3174 0 16002949
2 3175 0 16006115
2 3176 1 16013853
2 3177 1 16021695
2 3178 1 16024719
2 3179 1 16028752
2 3180 1 16030738
2 3181 1 16031801
2 3182 1 16032552
2 3183 1 16039985
2 3184 1 16040388
2 3185 1 16044463
2 3186 1 16048371
2 3187 1 16054555
2 3188 1 16062490
2 3189 0 16066712
2 3190 0 16087365
2 3191 0 16091991
2 3192 0 16103006
2 3193 0 16103047
2 3194 0 16119694
2 3195 0 16123564
2 3196 0 16123720
2 3197 0 16126850
2 3198 0 16128959
2 3199 0 16137828
2 3200 0 16149054
2 3201 0 16156218
2 3202 0 16159542
2 3203 0 16163198
2 3204 0 16163279
2 3205 1 16206692
2 3206 1 16210701
2 3207 1 16214210
2 3208 1 16223554
2 3209 1 16227636
2 3210 1 16229076
2 3211 1 16232571
2 3212 1 16232803
2 3213 1 16233058
2 3214 1 16243771
2 3215 1 16246447
2 3216 1 16251844
2 3217 1 16253802
2 3218 1 16256683
2 3219 0 16260689
2 3220 0 16266928
2 3221 0 16267493
2 3222 0 16267994
2 3223 0 16269326
2 3224 0 16274424
2 3225 0 16279915
2 3226 0 16283545
2 3227 0 16285373
2 3228 0 16294014
2 3229 0 16295877
2 3230 0 16301708
2 3231 0 16302943
2 3232 0 16309716
2 3233 1 16387462
2 3234 1 16394620
2 3235 1 16396062
2 3236 1 16412138
2 3237 1 16417209
2 3238 1 16429618
2 3239 1 16430434
2 3240 1 16430928
2 3241 1 16432400
2 3242 1 16433958
2 3243 1 16438967
2 3244 1 16439382
2 3245 1 16450543
2 3246 1 16453535
2 3247 1 16462455
2 3248 1 16463083
2 3249 1 16469759
2 3250 1 16481165
2 3251 1 16481301
2 3252 1 16487603
2 3253 1 16490468
2 3254 1 16491800
2 3255 1 16493936
2 3256 1 16498483
2 3257 1 16502820
2 3258 1 16502941
2 3259 1 16504689
2 3260 1 16506982
2 3261 1 16509116
2 3262 1 16514734
2 3263 1 16520963
2 3264 1 16521959
2 3265 1 16529461
2 3266 1 16532384
2 3267 0 16539408
2 3268 0 16539549
2 3269 0 16541699
2 3270 0 16544775
2 3271 0 16548521
2 3272 0 16550067
2 3273 0 16550206
2 3274 0 16552217
2 3275 0 16555339
2 3276 0 16561148
2 3277 0 16596771
2 3278 0 16599511
2 3279 0 16604712
2 3280 0 16618302
2 3281 0 16618772
2 3282 0 16625736
2 3283 0 16626032
2 3284 0 16626791
2 3285 0 16639959
2 3286 0 16647726
2 3287 0 16650816
2 3288 0 16653449
2 3289 1 16669522
2 3290 1 16675395
2 3291 1 16675967
2 3292 1 16679849
2 3293 1 16683953
2 3294 1 16692177
2 3295 1 16693215
2 3296 1 16700754
2 3297 1 16702778
2 3298 1 16708482
2 3299 1 16713467
2 3300 1 16718070
2 3301 1 16727234
2 3302 1 16735621
2 3303 1 16744892
2 3304 1 16762831
2 3305 1 16767448
2 3306 1 16769660
2 3307 1 16772690
2 3308 1 16775419
2 3309 1 16776121
2 3310 1 16778443
2 3311 1 16783027
2 3312 1 16788554
2 3313 1 16792273
2 3314 1 16798714
2 3315 1 16800324
2 3316 1 16803085
2 3317 1 16813731
2 3318 1 16819200
2 3319 1 16823001
2 3320 1 16823221
2 3321 1 16877778
2 3322 1 16878150
2 3323 1 16883954
2 3324 1 16889558
2 3325 1 16892623
2 3326 1 16898328
2 3327 1 16898889
2 3328 1 16903888
2 3329 1 16912785
2 3330 1 16914574
2 3331 1 16914819
2 3332 1 16914951
2 3333 1 16917066
2 3334 1 16921315
2 3335 1 16923719
2 3336 1 16971497
2 3337 1 16979260
2 3338 1 16982440
2 3339 1 16989144
2 3340 1 16998882
2 3341 1 17004631
2 3342 1 17007023
2 3343 1 17009530
2 3344 1 17022148
2 3345 1 17022664
2 3346 1 17027146
2 3347 1 17028292
2 3348 1 17032280
2 3349 1 17047653
2 3350 1 17048330
2 3351 1 17049539
2 3352 1 17052065
2 3353 1 17058225
2 3354 1 17077626
2 3355 1 17080375
2 3356 1 17084001
2 3357 1 17091473
2 3358 1 17096665
2 3359 1 17100959
2 3360 1 17102353
2 3361 1 17112541
2 3362 1 17114706
2 3363 0 17178064
2 3364 0 17211268
2 3365 0 17221199
2 3366 0 17258383
2 3367 0 17266011
2 3368 0 17268968
2 3369 0 17287108
2 3370 0 17292275
2 3371 0 17295096
2 3372 0 17296195
2 3373 0 17301639
2 3374 1 17328914
2 3375 1 17337850
2 3376 1 17338173
2 3377 1 17344391
2 3378 1 17348163
2 3379 1 17349554
2 3380 1 17356433
2 3381 1 17358218
2 3382 1 17360272
2 3383 1 17361025
2 3384 1 17365102
2 3385 0 17370141
2 3386 0 17370798
2 3387 0 17382425
2 3388 0 17385706
2 3389 0 17387532
2 3390 0 17390594
2 3391 0 17394524
2 3392 0 17397771
2 3393 0 17402615
2 3394 0 17404657
2 3395 1 17416375
2 3396 1 17420994
2 3397 1 17430007
2 3398 1 17432546
2 3399 1 17441948
2 3400 1 17445391
2 3401 1 17448005
2 3402 1 17451527
2 3403 1 17453157
2 3404 1 17458236
2 3405 1 17461447
2 3406 1 17463293
2 3407 1 17464879
2 3408 1 17468955
2 3409 1 17473105
2 3410 1 17481800
2 3411 1 17486356
2 3412 1 17488426
2 3413 1 17494753
2 3414 1 17498330
2 3415 0 17506949
2 3416 0 17531812
2 3417 0 17535081
2 3418 0 17538155
2 3419 0 17548572
2 3420 0 17557616
2 3421 0 17559101
2 3422 1 18430300
2 3423 1 18523824
2 3424 1 18527522
2 3425 1 18530654
2 3426 1 18532535
2 3427 1 18539725
2 3428 1 18548533
2 3429 1 18555076
2 3430 1 18563067
2 3431 1 18564069
2 3432 1 18568764
2 3433 1 18578030
2 3434 1 18585188
2 3435 1 18596604
2 3436 1 18597369
2 3437 1 18599302
2 3438 1 18602065
2 3439 1 18604845
2 3440 1 18606752
2 3441 1 18609979
2 3442 1 18616383
2 3443 1 18618126
2 3444 1 18618474
2 3445 0 18626482
2 3446 0 18640712
2 3447 0 18654082
2 3448 0 18666918
2 3449 0 18676478
2 3450 0 18685849
2 3451 0 18687558
2 3452 0 18697509
2 3453 0 18700547
2 3454 0 18711877
2 3455 0 18717677
2 3456 0 18721371
2 3457 0 18730366
2 3458 0 18734478
2 3459 0 18740517
2 3460 0 18746456
2 3461 0 18748107
2 3462 0 18757275
2 3463 0 18760775
2 3464 0 18765359
2 3465 0 18770225
2 3466 0 18771151
2 3467 0 18773127
2 3468 0 18775915
2 3469 0 18786605
2 3470 0 18788651
2 3471 0 18796438
2 3472 0 18801839
2 3473 0 18807163
2 3474 0 18808365
2 3475 0 18814648
2 3476 0 18827107
2 3477 0 18830307
2 3478 0 18835576
2 3479 0 18839395
2 3480 0 18843984
2 3481 0 18847004
2 3482 0 18850491
2 3483 0 18856379
2 3484 0 18862735
2 3485 0 18867469
2 3486 0 18868546
2 3487 0 18873930
2 3488 0 18875482
2 3489 0 18876867
2 3490 0 18877429
2 3491 0 18889351
2 3492 0 18896380
2 3493 0 18899774
2 3494 0 18901374
2 3495 0 18905901
2 3496 0 18907469
2 3497 0 18911870
2 3498 0 18912761
2 3499 0 18917884
2 3500 0 18918468
2 3501 0 18923413
2 3502 0 18928090
2 3503 0 18932440
2 3504 0 18935924
2 3505 0 18938430
2 3506 0 18944208
2 3507 0 18946337
2 3508 0 18946554
2 3509 0 18948393
2 3510 0 18950174
2 3511 0 18950997
2 3512 0 18958963
2 3513 0 18959621
2 3514 0 18968606
2 3515 0 18977367
2 3516 0 18980162
2 3517 1 18990714
2 3518 1 18991005
2 3519 1 19000690
2 3520 1 19000864
2 3521 1 19003502
2 3522 1 19004656
2 3523 1 19005788
2 3524 1 19008241
2 3525 1 19013226
2 3526 1 19019953
2 3527 1 19030201
2 3528 1 19032324
2 3529 1 19034681
2 3530 1 19035643
2 3531 1 19039609
2 3532 1 19043988
2 3533 1 19049917
2 3534 1 19053514
2 3535 0 19055716
2 3536 0 19059330
2 3537 0 19060021
2 3538 0 19068117
2 3539 0 19072867
2 3540 0 19078188
2 3541 0 19085638
2 3542 0 19087743
2 3543 0 19093327
2 3544 0 19093574
2 3545 0 19097806
2 3546 0 19102220
2 3547 0 19102823
2 3548 0 19103225
2 3549 0 19112700
2 3550 0 19124871
2 3551 0 19125592
2 3552 0 19131393
2 3553 0 19138506
2 3554 0 19147559
2 3555 0 19147709
2 3556 0 19156011
2 3557 0 19159680
2 3558 0 19165858
2 3559 0 19166539
2 3560 0 19166968
2 3561 0 19170183
2 3562 0 19172219
2 3563 0 19179398
2 3564 0 19180503
2 3565 0 19184895
2 3566 0 19188094
2 3567 0 19188831
2 3568 0 19191725
2 3569 0 19192139
2 3570 0 19193660
2 3571 0 19195665
2 3572 0 19202474
2 3573 0 19204305
2 3574 0 19212527
2 3575 0 19217998
2 3576 0 19225839
2 3577 0 19228931
2 3578 0 19231647
2 3579 0 19232287
2 3580 0 19232704
2 3581 0 19240465
2 3582 0 19243187
2 3583 0 19250421
2 3584 0 19256917
2 3585 0 19261033
2 3586 0 19269029
2 3587 0 19269699
2 3588 0 19272540
2 3589 0 19279224
2 3590 0 19283543
2 3591 0 19287375
2 3592 0 19293556
2 3593 0 19304248
2 3594 0 19305121
2 3595 0 19312273
2 3596 0 19318381
2 3597 0 19323171
2 3598 0 19326421
2 3599 0 19329293
2 3600 0 19329563
2 3601 0 19330776
2 3602 0 19334982
2 3603 0 19335616
2 3604 0 19338660
2 3605 0 19340763
2 3606 0 19347866
2 3607 0 19355653
2 3608 0 19357474
2 3609 1 19361833
2 3610 1 19366525
2 3611 1 19369651
2 3612 1 19372940
2 3613 1 19376662
2 3614 1 19380040
2 3615 1 19381016
2 3616 1 19382692
2 3617 1 19383041
2 3618 1 19388244
2 3619 0 19391167
2 3620 0 19392672
2 3621 0 19393440
2 3622 0 19395140
2 3623 0 19399106
2 3624 0 19402827
2 3625 0 19404823
2 3626 0 19405677
2 3627 0 19410289
2 3628 0 19419051
2 3629 0 19421589
2 3630 0 19425933
2 3631 0 19426452
2 3632 0 19428045
2 3633 0 19435920
2 3634 1 19436618
2 3635 1 19442841
2 3636 1 19443985
2 3637 1 19445326
2 3638 1 19446816
2 3639 1 19452900
2 3640 1 19453113
2 3641 1 19454932
2 3642 1 19455838
2 3643 1 19461800
2 3644 1 19463387
2 3645 1 19465718
2 3646 1 19472477
2 3647 1 19479557
2 3648 1 19480406
2 3649 0 19487464
2 3650 0 19488013
2 3651 0 19491827
2 3652 0 19499495
2 3653 0 19502061
2 3654 0 19508004
2 3655 0 19510525
2 3656 0 19512684
2 3657 0 19516886
2 3658 0 19522367
2 3659 0 19522485
2 3660 0 19525105
2 3661 0 19526857
2 3662 0 19529474
2 3663 0 19529893
2 3664 0 19532274
2 3665 0 19533812
2 3666 0 19533945
2 3667 0 19535070
2 3668 0 19539252
2 3669 0 19546608
2 3670 0 19555751
2 3671 0 19556784
2 3672 0 19563254
2 3673 0 19565087
2 3674 0 19569868
2 3675 0 19571089
2 3676 0 19576085
2 3677 0 19576983
2 3678 0 19579930
2 3679 0 19584366
2 3680 0 19585044
2 3681 0 19587688
2 3682 0 19588627
2 3683 0 19589060
2 3684 0 19589462
2 3685 0 19590334
2 3686 0 19590969
2 3687 0 19591084
2 3688 0 19594078
2 3689 1 19597282
2 3690 1 19597412
2 3691 1 19603039
2 3692 1 19605282
2 3693 1 19606435
2 3694 1 19609970
2 3695 1 19613602
2 3696 1 19626445
2 3697 1 19628150
2 3698 1 19629714
2 3699 1 19633980
2 3700 1 19634123
2 3701 0 19637933
2 3702 0 19638868
2 3703 0 19642248
2 3704 0 19651716
2 3705 0 19654604
2 3706 0 19659175
2 3707 0 19664798
2 3708 0 19671702
2 3709 0 19672009
2 3710 0 19674144
2 3711 0 19682988
2 3712 0 19691961
2 3713 0 19693392
2 3714 0 19695606
2 3715 0 19697453
2 3716 0 19707514
2 3717 0 19709677
2 3718 0 19715671
2 3719 0 19715759
2 3720 0 19717261
2 3721 1 19724420
2 3722 1 19724804
2 3723 1 19730832
2 3724 1 19736122
2 3725 1 19742686
2 3726 1 19745729
2 3727 1 19747638
2 3728 1 19747916
2 3729 1 19754377
2 3730 1 19757437
2 3731 1 19758157
2 3732 1 19765741
2 3733 1 19770088
2 3734 1 19776930
2 3735 1 19777942
2 3736 1 19778661
2 3737 1 19783206
2 3738 1 19788663
2 3739 1 19792751
2 3740 1 19796117
2 3741 1 19797873
2 3742 1 19800674
2 3743 1 19801428
2 3744 1 19807596
2 3745 1 19811945
2 3746 1 19813161
2 3747 1 19814128
2 3748 1 19815985
2 3749 1 19822302
2 3750 1 19822367
2 3751 1 19824505
2 3752 1 19829447
2 3753 1 19834536
2 3754 1 19840185
2 3755 1 19843390
2 3756 1 19843966
2 3757 1 19849936
2 3758 1 19853453
2 3759 1 19853555
2 3760 0 19860656
2 3761 1 19864216
2 3762 1 19864742
2 3763 1 19875981
2 3764 1 19877238
2 3765 1 19886707
2 3766 1 19889392
2 3767 1 19891935
2 3768 1 19892617
2 3769 1 19897732
2 3770 1 19899860
2 3771 1 19902037
2 3772 1 19905981
2 3773 1 19907578
2 3774 1 19916596
2 3775 1 19918127
2 3776 1 19923117
2 3777 1 19927287
2 3778 1 19927619
2 3779 1 19933361
2 3780 1 19934736
2 3781 1 19944007
2 3782 1 19946058
2 3783 1 19947101
2 3784 1 19957920
2 3785 1 19959557
2 3786 1 19959894
2 3787 0 19963878
2 3788 0 19970668
2 3789 0 19973796
2 3790 0 19975968
2 3791 0 19988219
2 3792 0 19993327
2 3793 0 20005721
2 3794 0 20014803
2 3795 0 20017638
2 3796 0 20021190
2 3797 0 20030835
2 3798 0 20034153
2 3799 0 20035188
2 3800 0 20037031
2 3801 0 20038025
2 3802 0 20038796
2 3803 0 20040677
2 3804 0 20042712
2 3805 0 20044512
2 3806 0 20044997
2 3807 0 20056205
2 3808 0 20072361
2 3809 0 20076431
2 3810 0 20078476
2 3811 0 20080795
2 3812 0 20082437
2 3813 0 20086620
2 3814 0 20087112
2 3815 0 20090125
2 3816 0 20093440
2 3817 0 20095293
2 3818 0 20099407
2 3819 0 20102682
2 3820 0 20102758
2 3821 0 20103600
2 3822 0 20107675
2 3823 0 20109665
2 3824 0 20110527
2 3825 0 20112475
2 3826 0 20112999
2 3827 0 20115823
2 3828 0 20119473
2 3829 0 20120614
2 3830 0 20123622
2 3831 0 20125342
2 3832 0 20133085
2 3833 0 20133843
2 3834 0 20136683
2 3835 0 20138290
2 3836 0 20142359
2 3837 0 20143815
2 3838 1 20147992
2 3839 1 20152593
2 3840 1 20158021
2 3841 1 20159194
2 3842 1 20163923
2 3843 1 20163998
2 3844 1 20167670
2 3845 1 20173812
2 3846 1 20177526
2 3847 1 20183862
2 3848 1 20185610
2 3849 1 20189440
2 3850 1 20192845
2 3851 0 20193908
2 3852 1 20201390
2 3853 1 20205803
2 3854 1 20206178
2 3855 1 20210204
2 3856 1 20210645
2 3857 1 20214014
2 3858 1 20214339
2 3859 1 20220709
2 3860 1 20224062
2 3861 1 20226668
2 3862 1 20230618
2 3863 1 20234579
2 3864 1 20235319
2 3865 1 20241115
2 3866 1 20244433
2 3867 1 20245771
2 3868 1 20245782
2 3869 1 20247891
2 3870 1 20251817
2 3871 1 20257456
2 3872 1 20259095
2 3873 1 20262145
2 3874 1 20272039
2 3875 1 20272099
2 3876 1 20280239
2 3877 1 20281411
2 3878 1 20289870
2 3879 1 20290549
2 3880 1 20299118
2 3881 0 20301708
2 3882 0 20306101
2 3883 0 20306574
2 3884 0 20311931
2 3885 0 20313040
2 3886 0 20321780
2 3887 0 20325480
2 3888 0 20327322
2 3889 0 20342750
2 3890 0 20347968
2 3891 0 20353927
2 3892 0 20354029
2 3893 0 20354536
2 3894 1 20357665
2 3895 1 20367959
2 3896 1 20377821
2 3897 1 20378771
2 3898 1 20385832
2 3899 1 20387842
2 3900 1 20396505
2 3901 1 20398569
2 3902 1 20407535
2 3903 1 20409593
2 3904 1 20415335
2 3905 1 20417749
2 3906 1 20423317
2 3907 1 20428619
2 3908 1 20431403
2 3909 1 20432375
2 3910 0 20441126
2 3911 0 20447638
2 3912 0 20452059
2 3913 0 20456817
2 3914 0 20463705
2 3915 0 20464432
2 3916 0 20470754
2 3917 0 20475320
2 3918 0 20480214
2 3919 0 20487199
2 3920 0 20496104
2 3921 0 20502647
2 3922 0 20520807
2 3923 0 20525504
2 3924 0 20587355
2 3925 0 20592115
2 3926 0 20619683
2 3927 0 20624120
2 3928 0 20693261
2 3929 0 20698113
2 3930 0 20701613
2 3931 0 20702597
2 3932 0 20706721
2 3933 0 20711846
2 3934 0 20716744
2 3935 0 20718884
2 3936 0 20720942
2 3937 0 20728888
2 3938 1 20732453
2 3939 1 20735906
2 3940 1 20738265
2 3941 1 20739432
2 3942 1 20740453
2 3943 1 20743648
2 3944 1 20744548
2 3945 1 20752480
2 3946 1 20759509
2 3947 1 20765617
2 3948 1 20770048
2 3949 1 20771060
2 3950 1 20773228
2 3951 1 20790763
2 3952 1 20791085
2 3953 1 20792245
2 3954 1 20794922
2 3955 1 20796730
2 3956 1 20801864
2 3957 1 20807800
2 3958 1 20815771
2 3959 1 20820068
2 3960 1 20824368
2 3961 1 20826257
2 3962 1 20828470
2 3963 1 20829805
2 3964 0 20839111
2 3965 0 20849075
2 3966 0 20849111
2 3967 0 20853433
2 3968 0 20853490
2 3969 0 20858610
2 3970 0 20864420
2 3971 0 20866890
2 3972 0 20871079
2 3973 0 20877590
2 3974 0 20971696
2 3975 0 20977137
2 3976 0 20981026
2 3977 0 20981962
2 3978 0 20985571
2 3979 0 20994863
2 3980 0 21002661
2 3981 0 21012200
2 3982 0 21018263
2 3983 0 21018849
2 3984 0 21021758
2 3985 0 21023542
2 3986 0 21024781
2 3987 0 21031266
2 3988 1 21041390
2 3989 1 21041749
2 3990 1 21044746
2 3991 1 21046116
2 3992 1 21046837
2 3993 1 21050563
2 3994 1 21050742
2 3995 1 21056574
2 3996 1 21059501
2 3997 1 21064876
2 3998 1 21064909
2 3999 1 21069724
2 4000 1 21075539
2 4001 0 21282369
2 4002 0 21291947
2 4003 0 21297839
2 4004 0 21302169
2 4005 0 21310695
2 4006 0 21314276
2 4007 0 21340895
2 4008 0 21347664
2 4009 0 21353625
2 4010 0 21355337
2 4011 0 21356289
2 4012 0 21392024
2 4013 0 21399325
2 4014 0 21401493
2 4015 0 21405554
2 4016 0 21412266
2 4017 0 21420208
2 4018 0 21421239
2 4019 0 21424316
2 4020 0 21429121
2 4021 0 21485612
2 4022 0 21486091
2 4023 0 21489971
2 4024 0 21492851
2 4025 0 21493977
2 4026 0 21502254
2 4027 0 21502541
2 4028 0 21550919
2 4029 0 21556755
2 4030 0 21557704
2 4031 0 21557840
2 4032 0 21566064
2 4033 0 21569030
2 4034 0 21570912
2 4035 0 21572409
2 4036 0 21578787
2 4037 0 21589429
2 4038 0 21594724
2 4039 0 21594915
2 4040 0 21596440
2 4041 0 21598658
2 4042 0 21605300
2 4043 0 21606390
2 4044 0 21608804
2 4045 0 21612418
2 4046 0 21613759
2 4047 0 21616468
2 4048 0 21620519
2 4049 0 21621608
2 4050 0 21626268
2 4051 1 21655400
2 4052 1 21676441
2 4053 1 21679308
2 4054 1 21679732
2 4055 1 21688765
2 4056 1 21693520
2 4057 1 21694056
2 4058 1 21695293
2 4059 1 21697630
2 4060 1 21702070
2 4061 1 21707792
2 4062 1 21707843
2 4063 1 21714793
2 4064 1 21719188
2 4065 1 21727276
2 4066 1 21733442
2 4067 1 21737255
2 4068 0 22218435
2 4069 0 22221877
2 4070 0 22225021
2 4071 0 22231242
2 4072 0 22236867
2 4073 0 22244317
2 4074 0 22245790
2 4075 0 22252688
2 4076 0 22261410
2 4077 0 22265739
2 4078 0 22272652
2 4079 0 22283311
2 4080 0 22283501
2 4081 0 22287452
2 4082 0 22290747
2 4083 0 22292905
2 4084 0 22295223
2 4085 0 22302740
2 4086 0 22304005
2 4087 0 22309506
2 4088 0 22317408
2 4089 0 22327749
2 4090 0 22329059
2 4091 0 22335273
2 4092 0 22344195
2 4093 0 22350834
2 4094 0 22353334
2 4095 0 22360992
2 4096 0 22366242
2 4097 0 22373463
2 4098 0 22387840
2 4099 0 22391480
2 4100 0 22393449
2 4101 0 22394695
2 4102 0 22397801
2 4103 0 22398681
2 4104 0 22401113
2 4105 0 22406534
2 4106 0 22409501
2 4107 0 22410324
2 4108 0 22413237
2 4109 0 22417876
2 4110 0 22419771
2 4111 0 22433984
2 4112 0 22441799
2 4113 0 22441990
2 4114 0 22443199
2 4115 0 22451327
2 4116 0 22457448
2 4117 0 22460148
2 4118 0 22461492
2 4119 0 22465669
2 4120 0 22470273
2 4121 0 22478503
2 4122 0 22480396
2 4123 0 22481518
2 4124 0 22481681
2 4125 0 22489656
2 4126 0 22494149
2 4127 0 22494310
2 4128 0 22498141
2 4129 0 22498525
2 4130 1 22506312
2 4131 1 22506354
2 4132 1 22514208
2 4133 1 22519690
2 4134 1 22527062
2 4135 1 22527559
2 4136 1 22530922
2 4137 1 22537503
2 4138 1 22537933
2 4139 1 22544889
2 4140 1 22548465
2 4141 1 22549151
2 4142 1 22550336
2 4143 1 22554828
2 4144 1 22556780
2 4145 1 22558222
2 4146 1 22564191
2 4147 1 22566188
2 4148 1 22568095
2 4149 1 22569230
2 4150 1 22572327
2 4151 1 22574167
2 4152 1 22576178
2 4153 1 22578327
2 4154 1 22581510
2 4155 1 22592856
2 4156 1 22593157
2 4157 1 22593969
2 4158 1 22599510
2 4159 1 22600511
2 4160 0 22601589
2 4161 0 22607069
2 4162 0 22614263
2 4163 0 22615112
2 4164 0 22617913
2 4165 1 22621064
2 4166 1 22622408
2 4167 1 22627719
2 4168 1 22629333
2 4169 1 22632352
2 4170 1 22635770
2 4171 1 22638499
2 4172 1 22643102
2 4173 1 22645522
2 4174 1 22647648
2 4175 1 22648434
2 4176 1 22654951
2 4177 1 22656656
2 4178 1 22658196
2 4179 1 22658986
2 4180 1 22663986
2 4181 1 22668546
2 4182 1 22673728
2 4183 1 22676470
2 4184 1 22676899
2 4185 1 22678099
2 4186 1 22678184
2 4187 1 22679117
2 4188 1 22680305
2 4189 1 22683480
2 4190 1 22684631
2 4191 1 22688511
2 4192 1 22690446
2 4193 1 22692654
2 4194 1 22697659
2 4195 1 22699334
2 4196 1 22701893
2 4197 1 22701999
2 4198 1 22706220
2 4199 1 22708304
2 4200 1 22709864
2 4201 1 22709944
2 4202 1 22714732
2 4203 1 22714840
2 4204 1 22719351
2 4205 1 22719969
2 4206 1 22721504
2 4207 0 22726880
2 4208 0 22727174
2 4209 0 22727942
2 4210 0 22729404
2 4211 0 22735401
2 4212 0 22737085
2 4213 0 22739990
2 4214 0 22741464
2 4215 0 22741726
2 4216 0 22743494
2 4217 0 22743625
2 4218 0 22746261
2 4219 0 22748648
2 4220 0 22753423
2 4221 0 22760398
2 4222 0 22760663
2 4223 0 22763239
2 4224 0 22765953
2 4225 0 22770846
2 4226 0 22770969
2 4227 0 22772054
2 4228 0 22784262
2 4229 0 22784332
2 4230 0 22794374
2 4231 0 22795056
2 4232 0 22801086
2 4233 0 22805657
2 4234 0 22808538
2 4235 0 22809746
2 4236 0 22814192
2 4237 0 22819721
2 4238 1 22824744
2 4239 1 22825105
2 4240 1 22832914
2 4241 1 22835700
2 4242 1 22842143
2 4243 1 22842252
2 4244 1 22843964
2 4245 1 22844860
2 4246 1 22846697
2 4247 1 22850683
2 4248 1 22852149
2 4249 1 22856153
2 4250 1 22856238
2 4251 1 22858246
2 4252 1 22858676
2 4253 1 22859135
2 4254 1 22860302
2 4255 1 22870909
2 4256 1 22879841
2 4257 1 22888814
2 4258 1 22890370
2 4259 1 22895175
2 4260 1 22895999
2 4261 1 22896629
2 4262 1 22900884
2 4263 1 22905197
2 4264 1 22909441
2 4265 1 22912649
2 4266 1 22913212
2 4267 1 22916856
2 4268 1 22918936
2 4269 1 22919940
2 4270 1 22931344
2 4271 1 22931861
2 4272 1 22935839
2 4273 1 22939651
2 4274 1 22941482
2 4275 0 22948513
2 4276 0 22948665
2 4277 0 22953415
2 4278 0 22957007
2 4279 0 22958056
2 4280 0 22962930
2 4281 0 22966467
2 4282 0 22966828
2 4283 0 22967486
2 4284 0 22974136
2 4285 0 22976095
2 4286 0 22978338
2 4287 0 22978718
2 4288 0 22979843
2 4289 0 22981028
2 4290 0 22983170
2 4291 0 22992020
2 4292 0 22994995
2 4293 0 23000561
2 4294 0 23002177
2 4295 0 23005122
2 4296 0 23010467
2 4297 0 23011858
2 4298 0 23017361
2 4299 0 23021195
2 4300 0 23021902
2 4301 0 23023869
2 4302 0 23024775
2 4303 0 23031986
2 4304 0 23033146
2 4305 0 23037041
2 4306 0 23039551
2 4307 0 23042160
2 4308 0 23046054
2 4309 0 23046801
2 4310 0 23047079
2 4311 0 23052743
2 4312 0 23052907
2 4313 0 23053098
2 4314 1 23061247
2 4315 1 23066138
2 4316 1 23072480
2 4317 1 23077108
2 4318 1 23084564
2 4319 1 23090693
2 4320 1 23095826
2 4321 1 23102177
2 4322 1 23105210
2 4323 1 23110923
2 4324 1 23114993
2 4325 1 23123796
2 4326 1 23127916
2 4327 1 23128565
2 4328 0 23132403
2 4329 0 23136739
2 4330 0 23138117
2 4331 0 23141303
2 4332 0 23142335
2 4333 0 23157442
2 4334 0 23162929
2 4335 0 23166341
2 4336 0 23169433
2 4337 1 23172886
2 4338 1 23174476
2 4339 1 23175670
2 4340 1 23183754
2 4341 1 23189540
2 4342 1 23191578
2 4343 1 23199053
2 4344 1 23199604
2 4345 1 23209515
2 4346 1 23210116
2 4347 1 23215268
2 4348 1 23222206
2 4349 1 23228608
2 4350 1 23234178
2 4351 1 23236152
2 4352 1 23239291
2 4353 1 23244300
2 4354 1 23250390
2 4355 1 23256098
2 4356 0 24247376
2 4357 0 24248044
2 4358 0 24249456
2 4359 0 24252877
2 4360 0 25023782
2 4361 0 25079928
2 4362 0 25399503
2 4363 0 26321736
2 4364 0 26748963
2 4365 0 27239300
2 4366 1 27600005
2 4367 1 27604900
2 4368 1 27607699
2 4369 1 27608035
2 4370 1 27611153
2 4371 1 27612279
2 4372 1 27616842
2 4373 1 27617397
2 4374 1 27699244
2 4375 1 27699511
2 4376 1 27706684
2 4377 1 27708612
2 4378 1 27720524
2 4379 1 27727065
2 4380 1 27727613
2 4381 1 27739856
2 4382 1 27758730
2 4383 1 27761731
2 4384 1 27769715
2 4385 1 27787889
2 4386 1 27811583
2 4387 1 27819098
2 4388 1 27820029
2 4389 1 27823317
2 4390 1 27827747
2 4391 0 27842744
2 4392 0 27844757
2 4393 0 27863454
2 4394 0 27869160
2 4395 0 27871396
2 4396 0 27881122
2 4397 0 27893040
2 4398 0 27902729
2 4399 0 27906136
2 4400 0 27907246
2 4401 0 27912104
2 4402 0 27915203
2 4403 0 27923088
2 4404 0 27939204
2 4405 0 27948959
2 4406 1 27954157
2 4407 1 27955633
2 4408 1 27984810
2 4409 1 27987871
2 4410 1 27993301
2 4411 1 27996441
2 4412 1 28002997
2 4413 1 28015017
2 4414 1 28015382
2 4415 1 28027748
2 4416 1 28034777
2 4417 1 28042452
2 4418 1 28061482
2 4419 1 28067733
2 4420 1 28068534
2 4421 1 28070005
2 4422 1 28070412
2 4423 1 28073849
2 4424 1 28077804
2 4425 1 28086287
2 4426 1 28090464
2 4427 1 28092166
2 4428 1 28092565
2 4429 1 28096486
2 4430 1 28096943
2 4431 1 28102841
2 4432 1 28107042
2 4433 1 28108685
2 4434 1 28114381
2 4435 1 28117629
2 4436 1 28118300
2 4437 1 28122493
2 4438 1 28127555
2 4439 1 28128193
2 4440 1 28129392
2 4441 1 28132915
2 4442 0 28138874
2 4443 0 28145739
2 4444 0 28148464
2 4445 0 28158975
2 4446 0 28161883
2 4447 0 28170814
2 4448 0 28182502
2 4449 0 28183038
2 4450 0 28184541
2 4451 0 28190106
2 4452 0 28199854
2 4453 0 28202966
2 4454 0 28208759
2 4455 0 28212524
2 4456 0 28218145
2 4457 0 28222121
2 4458 0 28223699
2 4459 0 28224934
2 4460 0 28225012
2 4461 0 28225160
2 4462 0 28233412
2 4463 0 28234187
2 4464 0 28247990
2 4465 0 28252055
2 4466 0 28266870
2 4467 0 28272200
2 4468 0 28277348
2 4469 0 28278849
2 4470 0 28290036
2 4471 0 28296415
2 4472 0 28299235
2 4473 0 28302514
2 4474 0 28309268
2 4475 0 28313694
2 4476 0 28323768
2 4477 0 28325000
2 4478 0 28328948
2 4479 0 28333460
2 4480 0 28335609
2 4481 0 28339081
2 4482 0 28350109
2 4483 0 28355799
2 4484 0 28357772
2 4485 0 28358670
2 4486 0 28362095
2 4487 0 28364060
2 4488 0 28366873
2 4489 0 28367812
2 4490 0 28374202
2 4491 0 28377609
2 4492 0 28377836
2 4493 0 28378831
2 4494 0 28382209
2 4495 0 28386519
2 4496 0 28389464
2 4497 0 28391681
2 4498 0 28395317
2 4499 0 28398174
2 4500 0 28402832
2 4501 0 28406560
2 4502 0 28412385
2 4503 1 28415223
2 4504 1 28420788
2 4505 1 28426319
2 4506 1 28428123
2 4507 1 28434564
2 4508 1 28440095
2 4509 1 28451721
2 4510 1 28455989
2 4511 1 28456855
2 4512 1 28457188
2 4513 1 28463301
2 4514 1 28463584
2 4515 1 28472377
2 4516 1 28472800
2 4517 1 28478049
2 4518 1 28483628
2 4519 1 28495974
2 4520 1 28505658
2 4521 1 28507527
2 4522 1 28508649
2 4523 1 28513000
2 4524 1 28514078
2 4525 1 28518945
2 4526 1 28523655
2 4527 1 28525630
2 4528 1 28531896
2 4529 1 28537135
2 4530 1 28538750
2 4531 1 28543200
2 4532 1 28545954
2 4533 1 28549581
2 4534 1 28552166
2 4535 1 28554130
2 4536 1 28558276
2 4537 1 28563435
2 4538 0 28566375
2 4539 0 28571480
2 4540 0 28571748
2 4541 0 28572457
2 4542 0 28575140
2 4543 0 28577371
2 4544 0 28581532
2 4545 0 28585414
2 4546 1 28593630
2 4547 1 28602107
2 4548 1 28604712
2 4549 1 28605916
2 4550 1 28606127
2 4551 1 28610316
2 4552 1 28612757
2 4553 1 28614979
2 4554 1 28619628
2 4555 1 28621427
2 4556 1 28623702
2 4557 1 28624588
2 4558 1 28625454
2 4559 1 28629381
2 4560 1 28630049
2 4561 1 28636239
2 4562 1 28636686
2 4563 1 28637220
2 4564 1 28637331
2 4565 0 28649205
2 4566 0 28651989
2 4567 0 28653686
2 4568 0 28656341
2 4569 0 28661244
2 4570 0 28662537
2 4571 0 28663256
2 4572 0 28666762
2 4573 0 28673275
2 4574 0 28674236
2 4575 0 28677816
2 4576 0 28684146
2 4577 0 28685152
2 4578 0 28791099
2 4579 0 28793671
2 4580 0 28794805
2 4581 0 28803076
2 4582 0 28803674
2 4583 0 28803775
2 4584 0 28811387
2 4585 0 28820777
2 4586 0 28824542
2 4587 0 28826800
2 4588 0 28827577
2 4589 0 28841091
2 4590 0 28844345
2 4591 0 28851101
2 4592 0 28852580
2 4593 0 28853935
2 4594 0 28862390
2 4595 0 28865653
2 4596 0 28872422
2 4597 0 28872529
2 4598 0 28873418
2 4599 0 28873710
2 4600 1 28876359
2 4601 1 28878645
2 4602 1 28879312
2 4603 1 28880425
2 4604 1 28880475
2 4605 1 28887629
2 4606 1 28887830
2 4607 1 28888041
2 4608 1 28894984
2 4609 1 28896058
2 4610 1 28903162
2 4611 1 28905143
2 4612 1 28909640
2 4613 1 28912900
2 4614 1 28914244
2 4615 1 28915651
2 4616 1 28923334
2 4617 1 28924736
2 4618 0 28929197
2 4619 0 28939915
2 4620 0 28947756
2 4621 0 28951915
2 4622 0 28954710
2 4623 0 28957481
2 4624 0 28958032
2 4625 0 28961103
2 4626 0 28962616
2 4627 0 28963964
2 4628 0 28964289
2 4629 0 28966419
2 4630 0 28966985
2 4631 0 28970782
2 4632 0 28972763
2 4633 0 28977495
2 4634 0 28979262
2 4635 0 28979437
2 4636 0 28982498
2 4637 0 28983238
2 4638 0 28989355
2 4639 0 28994385
2 4640 0 28999745
2 4641 0 29000659
2 4642 0 29008264
2 4643 0 29009157
2 4644 0 29014365
2 4645 0 29014628
2 4646 0 29018464
2 4647 0 29020625
2 4648 0 29022196
2 4649 0 29027088
2 4650 0 29027487
2 4651 0 29035555
2 4652 0 29037641
2 4653 0 29041357
2 4654 0 29045314
2 4655 0 29047118
2 4656 0 29049837
2 4657 0 29051740
2 4658 0 29056809
2 4659 0 29059127
2 4660 0 29060841
2 4661 0 29063536
2 4662 0 29077247
2 4663 0 29078037
2 4664 1 29081065
2 4665 1 29089973
2 4666 1 29092392
2 4667 1 29096036
2 4668 1 29099927
2 4669 1 29101150
2 4670 1 29104781
2 4671 1 29106822
2 4672 1 29112540
2 4673 1 29117814
2 4674 1 29118359
2 4675 1 29121177
2 4676 1 29123510
2 4677 1 29125241
2 4678 1 29125572
2 4679 1 29127649
2 4680 1 29128340
2 4681 1 29133201
2 4682 0 29141764
2 4683 0 29150040
2 4684 0 29150100
2 4685 0 29152536
2 4686 0 29153874
2 4687 0 29154673
2 4688 0 29158088
2 4689 0 29158252
2 4690 0 29164625
2 4691 0 29165395
2 4692 0 29167447
2 4693 0 29172477
2 4694 0 29176877
2 4695 0 29181090
2 4696 0 29185759
2 4697 0 29187792
2 4698 0 29193387
2 4699 0 29197782
2 4700 0 29201565
2 4701 0 29204916
2 4702 0 29207075
2 4703 1 29220924
2 4704 1 29224403
2 4705 1 29228803
2 4706 1 29231108
2 4707 1 29236510
2 4708 1 29243340
2 4709 1 29249256
2 4710 1 29253025
2 4711 1 29257224
2 4712 1 29258751
2 4713 1 29262181
2 4714 1 29267293
2 4715 1 29269576
2 4716 1 29275331
2 4717 1 29275809
2 4718 1 29277538
2 4719 1 29279183
2 4720 1 29282260
2 4721 1 29282942
2 4722 1 29294594
2 4723 1 29294740
2 4724 1 29297506
2 4725 1 29298112
2 4726 1 29301401
2 4727 1 29301455
2 4728 1 29309965
2 4729 1 29311055
2 4730 1 29314619
2 4731 1 29320963
2 4732 1 29328359
2 4733 1 29340109
2 4734 1 29345975
2 4735 1 29348899
2 4736 1 29353383
2 4737 1 29354134
2 4738 1 29354563
2 4739 1 29367814
2 4740 1 29369573
2 4741 1 29379496
2 4742 1 29380772
2 4743 1 29381005
2 4744 1 29385445
2 4745 1 29387369
2 4746 1 29391195
2 4747 1 29397294
2 4748 1 29399049
2 4749 1 29409407
2 4750 1 29410189
2 4751 1 29415177
2 4752 1 29416220
2 4753 1 29419852
2 4754 1 29421366
2 4755 1 29422858
2 4756 1 29426718
2 4757 1 29435283
2 4758 1 29435817
2 4759 1 29436006
2 4760 1 29437658
2 4761 1 29442742
2 4762 1 29443373
2 4763 1 29449721
2 4764 1 29455297
2 4765 1 29460363
2 4766 1 29461594
2 4767 1 29464400
2 4768 1 29465817
2 4769 1 29466779
2 4770 1 29471013
2 4771 1 29476763
2 4772 1 29479566
2 4773 1 29486346
2 4774 1 29487617
2 4775 1 29492764
2 4776 1 29497797
2 4777 1 29500516
2 4778 1 29514401
2 4779 1 29514917
2 4780 1 29522698
2 4781 1 29524086
2 4782 1 29524691
2 4783 1 29526953
2 4784 1 29531931
2 4785 1 29535277
2 4786 1 29535892
2 4787 1 29548228
2 4788 1 29549262
2 4789 1 29551666
2 4790 1 29553662
2 4791 1 29554429
2 4792 0 29678180
2 4793 0 29682638
2 4794 0 29684623
2 4795 0 29687931
2 4796 0 29690322
2 4797 0 29695966
2 4798 0 29696996
2 4799 0 29700290
2 4800 0 29700493
2 4801 0 29703430
2 4802 0 29703767
2 4803 0 29705462
2 4804 0 29713303
2 4805 0 29718794
2 4806 0 29723545
2 4807 0 29726992
2 4808 0 29729950
2 4809 0 29730455
2 4810 0 29732341
2 4811 0 29733021
2 4812 0 29736582
2 4813 0 29742420
2 4814 0 29750674
2 4815 0 29758685
2 4816 0 29765083
2 4817 0 29765612
2 4818 0 29771876
2 4819 0 29775005
2 4820 0 29776861
2 4821 0 29777307
2 4822 0 29777749
2 4823 0 29783956
2 4824 0 29789897
2 4825 0 29798001
2 4826 0 29802154
2 4827 0 29809739
2 4828 0 29809910
2 4829 0 29815225
2 4830 0 29816307
2 4831 0 29820002
2 4832 0 29822653
2 4833 0 29824288
2 4834 0 29836730
2 4835 0 29842341
2 4836 0 29845059
2 4837 0 29845746
2 4838 0 29848324
2 4839 0 29848972
2 4840 0 29853776
2 4841 0 29855642
2 4842 0 29856790
2 4843 0 29856828
2 4844 0 29859092
2 4845 0 29863680
2 4846 0 29865617
2 4847 0 29869026
2 4848 0 29871233
2 4849 0 29875770
2 4850 0 29877699
2 4851 0 29881345
2 4852 0 29890678
2 4853 0 29895703
2 4854 0 29895759
2 4855 0 29896399
2 4856 0 29900235
2 4857 0 29902496
2 4858 0 29904256
2 4859 0 29905394
2 4860 0 29908985
2 4861 0 29910157
2 4862 0 29912733
2 4863 0 29916562
2 4864 0 29919417
2 4865 0 29920157
2 4866 0 29921185
2 4867 0 29925772
2 4868 0 29941883
2 4869 0 29943331
2 4870 0 29944565
2 4871 0 29947364
2 4872 0 29952068
2 4873 0 29956960
2 4874 0 29961562
2 4875 0 29967461
2 4876 0 29972449
2 4877 0 29972571
2 4878 0 29977233
2 4879 0 29980416
2 4880 0 29985174
2 4881 0 29988654
2 4882 0 29991170
2 4883 0 29997732
2 4884 0 30000751
2 4885 0 30002854
2 4886 0 30010125
2 4887 0 30010698
2 4888 0 30018541
2 4889 0 30020850
2 4890 0 30023962
2 4891 0 30025204
2 4892 0 30030148
2 4893 0 30030188
2 4894 0 30032509
2 4895 0 30037696
2 4896 0 30042366
2 4897 0 30049469
2 4898 0 30049944
2 4899 0 30051597
2 4900 0 30055843
2 4901 0 30058404
2 4902 0 30063565
2 4903 0 30065575
2 4904 0 30066438
2 4905 0 30070172
2 4906 0 30074947
2 4907 0 30081806
2 4908 0 30083715
2 4909 0 30086726
2 4910 0 30091870
2 4911 0 30091998
2 4912 0 30098371
2 4913 0 30106776
2 4914 0 30108849
2 4915 0 30109848
2 4916 0 30118948
2 4917 0 30122590
2 4918 0 30125551
2 4919 0 30130053
2 4920 0 30139272
2 4921 0 30142979
2 4922 0 30144273
2 4923 0 30144680
2 4924 0 30145452
2 4925 0 30147728
2 4926 0 30150852
2 4927 0 30154071
2 4928 0 30157301
2 4929 0 30161442
2 4930 0 30162660
2 4931 0 30167775
2 4932 0 30169816
2 4933 0 30170182
2 4934 0 30171923
2 4935 0 30173077
2 4936 0 30178841
2 4937 0 30181725
2 4938 1 30186909
2 4939 1 30194278
2 4940 1 30195917
2 4941 1 30200149
2 4942 1 30201743
2 4943 1 30207573
2 4944 1 30208959
2 4945 1 30212299
2 4946 1 30214107
2 4947 1 30216996
2 4948 1 30217617
2 4949 1 30221024
2 4950 0 30224592
2 4951 0 30227775
2 4952 0 30233210
2 4953 0 30237883
2 4954 0 30259854
2 4955 0 30262490
2 4956 0 30270309
2 4957 0 30275129
2 4958 0 30275252
2 4959 0 30286347
2 4960 0 30287101
2 4961 0 30289743
2 4962 0 30291838
2 4963 0 30295308
2 4964 0 30295426
2 4965 0 30300103
2 4966 0 30301899
2 4967 0 30302090
2 4968 0 30305050
2 4969 0 30306792
2 4970 0 30317851
2 4971 0 30323207
2 4972 0 30328527
2 4973 0 30329714
2 4974 0 30330809
2 4975 0 30337689
2 4976 0 30340579
2 4977 0 30342811
2 4978 0 30344225
2 4979 0 30354607
2 4980 0 30360387
2 4981 0 30364664
2 4982 0 30368411
2 4983 0 30368926
2 4984 0 30372830
2 4985 0 30378032
2 4986 0 30382888
2 4987 0 30386424
2 4988 0 30386436
2 4989 0 30386666
2 4990 0 30388054
2 4991 0 30393573
2 4992 0 30405476
2 4993 0 30409326
2 4994 0 30412158
2 4995 0 30413544
2 4996 0 30415245
2 4997 0 30418551
2 4998 0 30422506
2 4999 0 30425910
2 5000 0 30428231
2 5001 0 30431574
2 5002 0 30435333
2 5003 0 30439343
2 5004 0 30440040
2 5005 0 30441625
2 5006 0 30448678
2 5007 0 30451055
2 5008 0 30454962
2 5009 0 30458810
2 5010 0 30464644
2 5011 0 30471105
2 5012 0 30474425
2 5013 0 30477635
2 5014 0 30478542
2 5015 0 30483302
2 5016 0 30495385
2 5017 0 30503001
2 5018 0 30511686
2 5019 0 30516119
2 5020 0 30519394
2 5021 0 30522247
2 5022 0 30526052
2 5023 0 30528795
2 5024 0 30535972
2 5025 0 30538533
2 5026 0 30540598
2 5027 0 30544410
2 5028 0 30545267
2 5029 0 30549272
2 5030 0 30557426
2 5031 0 30560631
2 5032 0 30561531
2 5033 0 30565421
2 5034 0 30580515
2 5035 0 30583742
2 5036 0 30584895
2 5037 0 30585340
2 5038 0 30588278
2 5039 0 30590964
2 5040 0 30597731
2 5041 0 30603057
2 5042 0 30606157
2 5043 0 30614034
2 5044 0 30620657
2 5045 0 30631719
2 5046 0 30636435
2 5047 0 30637845
2 5048 0 30641502
2 5049 0 30644350
2 5050 0 30645829
2 5051 0 30652865
2 5052 0 30654676
2 5053 0 30656770
2 5054 0 30660864
2 5055 0 30686435
2 5056 0 30690140
2 5057 0 30692274
2 5058 0 30696206
2 5059 0 30696762
2 5060 0 30699220
2 5061 0 30699249
2 5062 0 30704137
2 5063 0 30705415
2 5064 0 30713334
2 5065 0 30718025
2 5066 0 30721271
2 5067 0 30726071
2 5068 0 30730447
2 5069 0 30731000
2 5070 1 30743359
2 5071 1 30749334
2 5072 1 30752780
2 5073 1 30760074
2 5074 1 30760306
2 5075 1 30766058
2 5076 1 30768621
2 5077 1 30770191
2 5078 1 30773476
2 5079 1 30773795
2 5080 1 30778139
2 5081 1 30779586
2 5082 1 30779879
2 5083 1 30780925
2 5084 1 30790822
2 5085 1 30799642
2 5086 1 30803751
2 5087 1 30804081
2 5088 1 30809761
2 5089 1 30812571
2 5090 1 30825149
2 5091 1 30832857
2 5092 1 30839069
2 5093 1 30843414
2 5094 1 30845122
2 5095 1 30848293
2 5096 1 30851252
2 5097 1 30852125
2 5098 1 30858397
2 5099 1 30860917
2 5100 1 30865517
2 5101 1 30870743
2 5102 1 30877567
2 5103 1 30880676
2 5104 1 30880991
2 5105 1 30885029
2 5106 1 30886171
2 5107 0 30890720
2 5108 0 30891004
2 5109 0 30909663
2 5110 0 30909806
2 5111 0 30923037
2 5112 0 30925940
2 5113 0 30929298
2 5114 0 30932933
2 5115 0 30933245
2 5116 0 30934929
2 5117 0 30936209
2 5118 0 30940400
2 5119 0 30942952
2 5120 0 30948609
2 5121 0 30951212
2 5122 0 30951759
2 5123 0 30955908
2 5124 0 30964894
2 5125 0 30966813
2 5126 0 31005721
2 5127 0 31006396
2 5128 1 31010693
2 5129 1 31015022
2 5130 1 31015843
2 5131 1 31016252
2 5132 1 31019092
2 5133 1 31019759
2 5134 1 31021037
2 5135 1 31026009
2 5136 1 31026798
2 5137 1 31029462
2 5138 1 31033503
2 5139 1 31042522
2 5140 1 31044994
2 5141 0 31048470
2 5142 0 31053159
2 5143 0 31053733
2 5144 0 31059149
2 5145 0 31062170
2 5146 0 31063960
2 5147 0 31068259
2 5148 0 31073025
2 5149 0 31074339
2 5150 0 31078563
2 5151 0 31084314
2 5152 0 31088699
2 5153 0 31096969
2 5154 0 31097642
2 5155 0 31243069
2 5156 0 31245813
2 5157 0 31246652
2 5158 0 31248819
2 5159 0 31252833
2 5160 0 31253643
2 5161 0 31260670
2 5162 0 31263316
2 5163 0 31264561
2 5164 0 31267059
2 5165 1 31271860
2 5166 1 31273366
2 5167 1 31275329
2 5168 1 31277467
2 5169 1 31277872
2 5170 1 31282781
2 5171 1 31283288
2 5172 1 31288035
2 5173 1 31288218
2 5174 1 31289088
2 5175 1 31292240
2 5176 1 31292461
2 5177 1 31295236
2 5178 1 31297563
2 5179 1 31307476
2 5180 1 31314291
2 5181 1 31314862
2 5182 1 31322863
2 5183 1 31328698
2 5184 1 31329067
2 5185 1 31333736
2 5186 1 31334853
2 5187 1 31338269
2 5188 1 31339621
2 5189 1 31344421
2 5190 1 31347404
2 5191 1 31354021
2 5192 1 31357127
2 5193 1 31358355
2 5194 1 31360039
2 5195 1 31362697
2 5196 1 31364154
2 5197 1 31365466
2 5198 1 31369075
2 5199 1 31372244
2 5200 1 31372411
2 5201 0 31379543
2 5202 0 31382948
2 5203 0 31390746
2 5204 0 31391925
2 5205 0 31392197
2 5206 0 31394260
2 5207 0 31395253
2 5208 0 31396396
2 5209 0 31403140
2 5210 0 31403629
2 5211 0 31407638
2 5212 0 31411626
2 5213 0 31412769
2 5214 0 31421381
2 5215 0 31421555
2 5216 0 31425019
2 5217 0 31425466
2 5218 0 31428007
2 5219 0 31428901
2 5220 0 31430089
2 5221 0 31433795
2 5222 0 31438622
2 5223 0 31440317
2 5224 0 31443820
2 5225 0 31444113
2 5226 0 31445991
2 5227 0 31450191
2 5228 1 31454499
2 5229 1 31455985
2 5230 1 31460130
2 5231 1 31460919
2 5232 1 31464888
2 5233 1 31465042
2 5234 1 31466222
2 5235 1 31467600
2 5236 1 31468825
2 5237 1 31468832
2 5238 1 31476094
2 5239 1 31477194
2 5240 1 31479607
2 5241 1 31479956
2 5242 1 31480805
2 5243 1 31485291
2 5244 0 31489345
2 5245 0 31493651
2 5246 0 31497481
2 5247 0 31502071
2 5248 0 31505010
2 5249 0 31505401
2 5250 0 31505853
2 5251 0 31509078
2 5252 0 31510737
2 5253 0 31511273
2 5254 0 31517757
2 5255 0 31518055
2 5256 0 31519255
2 5257 0 31521846
2 5258 0 31527082
2 5259 0 31529366
2 5260 0 31533968
2 5261 0 31536599
2 5262 0 31541012
2 5263 0 31541859
2 5264 0 31542885
2 5265 0 31546277
2 5266 0 31547744
2 5267 0 31549658
2 5268 0 31552325
2 5269 0 31554761
2 5270 0 31555830
2 5271 0 31563123
2 5272 0 31568106
2 5273 0 31570538
2 5274 0 31577396
2 5275 0 31579167
2 5276 0 31579185
2 5277 0 31581597
2 5278 0 31587990
2 5279 0 31590869
2 5280 0 31593942
2 5281 0 31598832
2 5282 0 31601695
2 5283 0 31603953
2 5284 0 31606234
2 5285 0 31607480
2 5286 0 31610583
2 5287 0 31611014
2 5288 0 31612949
2 5289 0 31628071
2 5290 0 31630397
2 5291 0 31636613
2 5292 0 31637655
2 5293 0 31639836
2 5294 0 31641160
2 5295 0 31649303
2 5296 0 31649453
2 5297 0 31653134
2 5298 0 31656556
2 5299 0 31658254
2 5300 0 31663215
2 5301 0 31665934
2 5302 0 31667321
2 5303 0 31668050
2 5304 0 31670031
2 5305 0 31672935
2 5306 0 31678429
2 5307 0 31682377
2 5308 0 31685998
2 5309 0 31686039
2 5310 0 31686579
2 5311 0 31692122
2 5312 0 31700501
2 5313 0 31709895
2 5314 0 31710942
2 5315 0 31716806
2 5316 1 31719074
2 5317 1 31719681
2 5318 1 31728204
2 5319 1 31729483
2 5320 1 31733380
2 5321 1 31736191
2 5322 1 31736294
2 5323 1 31739570
2 5324 1 31740075
2 5325 1 31742972
2 5326 1 31744488
2 5327 1 31746312
2 5328 0 31748310
2 5329 0 31755511
2 5330 0 31759302
2 5331 0 31759677
2 5332 1 31765735
2 5333 1 31768186
2 5334 1 31768477
2 5335 1 31771126
2 5336 1 31776366
2 5337 1 31776444
2 5338 1 31780382
2 5339 1 31783203
2 5340 1 31786652
2 5341 1 31788672
2 5342 1 31789594
2 5343 1 31793842
2 5344 1 31795315
2 5345 1 31798908
2 5346 1 31804071
2 5347 0 31808447
2 5348 0 31809232
2 5349 0 31812266
2 5350 0 31814149
2 5351 0 31815055
2 5352 0 31816866
2 5353 0 31820406
2 5354 0 31820685
2 5355 0 31827304
2 5356 0 31827565
2 5357 0 31830340
2 5358 0 31832861
2 5359 0 31837121
2 5360 0 31837770
2 5361 0 31838712
2 5362 0 31843564
2 5363 0 31844282
2 5364 0 31847421
2 5365 0 31852905
2 5366 0 31855634
2 5367 0 31857624
2 5368 0 31860794
2 5369 0 31865392
2 5370 0 31866378
2 5371 0 31874200
2 5372 0 31879443
2 5373 0 31882896
2 5374 0 31883273
2 5375 0 31888049
2 5376 0 31893413
2 5377 0 31896736
2 5378 0 31897635
2 5379 0 31901756
2 5380 0 31902423
2 5381 0 31903653
2 5382 0 31907464
2 5383 0 31911303
2 5384 0 31920054
2 5385 0 31923623
2 5386 0 31923674
2 5387 0 31925023
2 5388 0 31928106
2 5389 0 31955310
2 5390 0 31960945
2 5391 0 31964917
2 5392 0 31966773
2 5393 0 31976189
2 5394 0 31977101
2 5395 0 31977398
2 5396 0 31979950
2 5397 0 31980927
2 5398 0 31985766
2 5399 0 31986187
2 5400 0 31987377
2 5401 0 31990842
2 5402 0 31996592
2 5403 0 32000741
2 5404 0 32003902
2 5405 0 32005042
2 5406 0 32006841
2 5407 0 32013231
2 5408 0 32016168
2 5409 0 32018221
2 5410 0 32023573
2 5411 0 32027232
2 5412 0 32027467
2 5413 0 32028671
2 5414 0 32028771
2 5415 0 32029484
2 5416 0 32030696
2 5417 0 32037131
2 5418 0 32043542
2 5419 0 32048740
2 5420 0 32048876
2 5421 0 32052002
2 5422 0 32055503
2 5423 0 32062187
2 5424 0 32070674
2 5425 0 32070924
2 5426 0 32071194
2 5427 0 32073855
2 5428 0 32077963
2 5429 0 32081624
2 5430 0 32082710
2 5431 0 32083047
2 5432 0 32085174
2 5433 0 32092931
2 5434 0 32093294
2 5435 0 32098194
2 5436 0 32103100
2 5437 0 32107173
2 5438 0 32107934
2 5439 0 32115893
2 5440 0 32116183
2 5441 0 32120158
2 5442 0 32123242
2 5443 0 32130365
2 5444 0 32132707
2 5445 0 32134341
2 5446 0 32136655
2 5447 0 32140068
2 5448 0 32141024
2 5449 0 32146081
2 5450 0 32146269
2 5451 0 32150660
2 5452 0 32157163
2 5453 0 32157982
2 5454 0 32159139
2 5455 0 32159626
2 5456 0 32165269
2 5457 0 32167107
2 5458 0 32171218
2 5459 0 32173640
2 5460 0 32176127
2 5461 0 32176730
2 5462 0 32182801
2 5463 0 32186916
2 5464 0 32187490
2 5465 0 32192134
2 5466 0 32195287
2 5467 0 32195592
2 5468 0 32198136
2 5469 0 32201972
2 5470 0 32204859
2 5471 0 32211316
2 5472 0 32213473
2 5473 0 32214503
2 5474 0 32218403
2 5475 0 32219351
2 5476 0 32220480
2 5477 0 32231829
2 5478 0 32239439
2 5479 0 32240399
2 5480 0 32243804
2 5481 0 32246935
2 5482 0 32254042
2 5483 0 32254495
2 5484 0 32255283
2 5485 0 32258170
2 5486 0 32262204
2 5487 0 32262621
2 5488 0 32265113
2 5489 0 32268549
2 5490 0 32273656
2 5491 0 32275334
2 5492 0 32281666
2 5493 0 32294129
2 5494 0 32299200
2 5495 0 32299350
2 5496 0 32307745
2 5497 0 32312161
2 5498 0 32316162
2 5499 0 32319110
2 5500 0 32321128
2 5501 0 32323474
2 5502 0 32325492
2 5503 0 32326573
2 5504 0 32330570
2 5505 1 32333032
2 5506 1 32335607
2 5507 1 32335713
2 5508 1 32340411
2 5509 1 32343169
2 5510 1 32351749
2 5511 1 32351964
2 5512 1 32353144
2 5513 1 32356093
2 5514 1 32359403
2 5515 1 32361418
2 5516 1 32362149
2 5517 0 32366593
2 5518 0 32378576
2 5519 0 32383113
2 5520 0 32390164
2 5521 0 32394837
2 5522 0 32395776
2 5523 0 32397254
2 5524 0 32399466
2 5525 0 32406639
2 5526 0 32414458
2 5527 0 32416621
2 5528 0 32416776
2 5529 0 32424212
2 5530 0 32432895
2 5531 0 32435489
2 5532 0 32436407
2 5533 0 32442660
2 5534 0 32450872
2 5535 0 32452638
2 5536 0 32453481
2 5537 0 32454817
2 5538 0 32456677
2 5539 0 32457648
2 5540 0 32461225
2 5541 0 32462529
2 5542 0 32465048
2 5543 0 32465412
2 5544 0 32471263
2 5545 0 32477962
2 5546 0 32481861
2 5547 0 32482352
2 5548 0 32483125
2 5549 0 32483668
2 5550 0 32486902
2 5551 0 32491412
2 5552 0 32503262
2 5553 0 32504845
2 5554 0 32505195
2 5555 1 32508592
2 5556 1 32514694
2 5557 1 32517704
2 5558 1 32524242
2 5559 1 32527794
2 5560 1 32528685
2 5561 1 32531033
2 5562 1 32534618
2 5563 1 32543568
2 5564 1 32551238
2 5565 1 32552535
2 5566 1 32557430
2 5567 1 32564886
2 5568 1 32568986
2 5569 0 32737323
2 5570 0 32737917
2 5571 0 32740508
2 5572 0 32740606
2 5573 0 32748603
2 5574 0 32749001
2 5575 0 32753417
2 5576 0 32769291
2 5577 0 32770119
2 5578 0 32771037
2 5579 0 32778011
2 5580 0 33284954
2 5581 0 33287111
2 5582 0 33291644
2 5583 0 33292152
2 5584 0 33294267
2 5585 0 33299248
2 5586 0 33303256
2 5587 0 33310212
2 5588 0 33311937
2 5589 0 33314220
2 5590 0 33315732
2 5591 0 33317491
2 5592 0 33319730
2 5593 0 33322450
2 5594 0 33325453
2 5595 0 33326157
2 5596 0 33326340
2 5597 1 33330090
2 5598 1 33331981
2 5599 1 33337704
2 5600 1 33338473
2 5601 1 33341384
2 5602 1 33344441
2 5603 1 33358812
2 5604 1 33361174
2 5605 1 33366986
2 5606 1 33370930
2 5607 1 33373173
2 5608 1 33379120
2 5609 1 33398554
2 5610 1 33401060
2 5611 1 33403494
2 5612 1 33408214
2 5613 0 33413652
2 5614 0 33418660
2 5615 0 33421535
2 5616 0 33423520
2 5617 0 33423801
2 5618 0 33426910
2 5619 1 33429464
2 5620 1 33431831
2 5621 1 33435773
2 5622 1 33440710
2 5623 1 33443479
2 5624 1 33445806
2 5625 1 33449804
2 5626 1 33450708
2 5627 1 33457468
2 5628 1 33458806
2 5629 1 33463212
2 5630 1 33466380
2 5631 1 33467427
2 5632 1 33475973
2 5633 1 33476631
2 5634 1 33481747
2 5635 1 33485856
2 5636 1 33485880
2 5637 1 33486562
2 5638 1 33489507
2 5639 1 33491885
2 5640 1 33493657
2 5641 1 33502739
2 5642 1 33503902
2 5643 1 33513924
2 5644 1 33515887
2 5645 1 33519563
2 5646 1 33526501
2 5647 1 33529473
2 5648 1 33532928
2 5649 1 33533361
2 5650 1 33537482
2 5651 1 33544609
2 5652 1 33546131
2 5653 1 33555459
2 5654 1 33559111
2 5655 1 33559529
2 5656 1 33560388
2 5657 1 33564197
2 5658 1 33565319
2 5659 1 33569281
2 5660 1 33570373
2 5661 1 33572774
2 5662 1 33574291
2 5663 1 33581640
2 5664 1 33583549
2 5665 1 33584683
2 5666 1 33588630
2 5667 1 33589453
2 5668 1 33595856
2 5669 1 33596824
2 5670 1 33604860
2 5671 1 33606799
2 5672 1 33608839
2 5673 1 33609518
2 5674 1 33611597
2 5675 1 33612309
2 5676 1 33613882
2 5677 1 33614473
2 5678 1 33616632
2 5679 1 33620748
2 5680 1 33622015
2 5681 1 33631664
2 5682 1 33638201
2 5683 1 33639731
2 5684 1 33647152
2 5685 0 33658630
2 5686 0 33658676
2 5687 0 33666358
2 5688 0 33667290
2 5689 0 33672792
2 5690 0 33678012
2 5691 0 33678311
2 5692 0 33679585
2 5693 0 33683227
2 5694 0 33683356
2 5695 0 33687404
2 5696 0 33689918
2 5697 0 33690498
2 5698 0 33690751
2 5699 0 33695101
2 5700 0 33700436
2 5701 0 33704376
2 5702 0 33710745
2 5703 0 33715461
2 5704 0 33715648
2 5705 0 33719818
2 5706 0 33721286
2 5707 1 33728287
2 5708 1 33733091
2 5709 1 33736946
2 5710 1 33741144
2 5711 1 33741699
2 5712 1 33744570
2 5713 1 33747867
2 5714 1 33748733
2 5715 1 33749878
2 5716 1 33757351
2 5717 1 33765077
2 5718 1 33767882
2 5719 1 33772564
2 5720 1 33773873
2 5721 1 33776019
2 5722 1 33777470
2 5723 1 33786804
2 5724 1 33789383
2 5725 1 33795418
2 5726 1 33796552
2 5727 1 33800179
2 5728 1 33804260
2 5729 1 33804980
2 5730 1 33805928
2 5731 1 33806130
2 5732 1 33815330
2 5733 1 33816653
2 5734 1 33822111
2 5735 1 33827247
2 5736 1 33827708
2 5737 1 33832747
2 5738 1 33834470
2 5739 1 33836893
2 5740 1 33838913
2 5741 1 33841936
2 5742 1 33842146
2 5743 1 33843331
2 5744 1 33846621
2 5745 1 33850163
2 5746 1 33854901
2 5747 1 33855700
2 5748 1 33857757
2 5749 1 33865885
2 5750 1 33867001
2 5751 1 33870279
2 5752 1 33873222
2 5753 1 33874579
2 5754 1 33877994
2 5755 1 33881050
2 5756 1 33884689
2 5757 1 33891626
2 5758 1 33897376
2 5759 1 33901548
2 5760 1 33901669
2 5761 1 33910205
2 5762 1 33919033
2 5763 1 33919986
2 5764 1 33921676
2 5765 1 33926900
2 5766 1 33928979
2 5767 1 33932893
2 5768 1 33937041
2 5769 1 33937507
2 5770 1 33942121
2 5771 1 33942693
2 5772 1 33942970
2 5773 1 33948114
2 5774 1 33951824
2 5775 1 33955790
2 5776 1 33955979
2 5777 1 33963678
2 5778 0 33970247
2 5779 0 33975402
2 5780 0 33983458
2 5781 0 33986703
2 5782 0 33988694
2 5783 0 33989899
2 5784 0 33994587
2 5785 0 33998776
2 5786 0 34005827
2 5787 0 34006086
2 5788 0 34007283
2 5789 0 34009740
2 5790 0 34014535
2 5791 0 34015647
2 5792 0 34021501
2 5793 0 34025872
2 5794 0 34029911
2 5795 0 34033586
2 5796 0 34038989
2 5797 0 34040970
2 5798 0 34042201
2 5799 0 34055147
2 5800 0 34056413
2 5801 0 34067431
2 5802 0 34072057
2 5803 0 34076068
2 5804 0 34080205
2 5805 0 34081226
2 5806 0 34084244
2 5807 0 34084549
2 5808 0 34084885
2 5809 0 34087941
2 5810 0 34089548
2 5811 0 34092585
2 5812 0 34100220
2 5813 0 34109703
2 5814 1 34119902
2 5815 1 34120340
2 5816 1 34121085
2 5817 1 34124160
2 5818 1 34128742
2 5819 1 34133653
2 5820 1 34135046
2 5821 1 34137600
2 5822 1 34138613
2 5823 1 34144971
2 5824 1 34146958
2 5825 1 34153165
2 5826 1 34156874
2 5827 1 34163043
2 5828 1 34163259
2 5829 1 34163935
2 5830 1 34167325
2 5831 1 34167388
2 5832 1 34168075
2 5833 1 34169134
2 5834 1 34176688
2 5835 1 34178353
2 5836 1 34182257
2 5837 1 34183975
2 5838 1 34184813
2 5839 1 34186175
2 5840 1 34190375
2 5841 1 34204029
2 5842 1 34205641
2 5843 1 34208743
2 5844 1 34212623
2 5845 1 34212675
2 5846 1 34215312
2 5847 1 34222690
2 5848 1 34232171
2 5849 1 34235600
2 5850 1 34240703
2 5851 1 34243039
2 5852 1 34248356
2 5853 1 34260174
2 5854 1 34265729
2 5855 0 34274923
2 5856 0 34278178
2 5857 0 34278655
2 5858 0 34280546
2 5859 0 34287175
2 5860 0 34291005
2 5861 0 34291779
2 5862 0 34291812
2 5863 0 34296420
2 5864 0 34296686
2 5865 0 34299776
2 5866 0 34301025
2 5867 0 34303240
2 5868 0 34305103
2 5869 0 34306283
2 5870 0 34311449
2 5871 0 34312984
2 5872 0 34317648
2 5873 0 34319743
2 5874 0 34321971
2 5875 0 34322453
2 5876 0 34331229
2 5877 0 34332441
2 5878 0 34338742
2 5879 0 34345227
2 5880 0 34349784
2 5881 0 34350677
2 5882 0 34350913
2 5883 0 34354973
2 5884 0 34363701
2 5885 0 34369378
2 5886 0 34370369
2 5887 0 34372631
2 5888 0 34373312
2 5889 0 34374310
2 5890 0 34375567
2 5891 0 34380763
2 5892 0 34381771
2 5893 0 34392220
2 5894 0 34397665
2 5895 0 34400866
2 5896 0 34400943
2 5897 0 34400961
2 5898 0 34405392
2 5899 0 34408468
2 5900 0 34410495
2 5901 0 34414838
2 5902 0 34418115
2 5903 0 34421678
2 5904 0 34423483
2 5905 0 34427802
2 5906 0 34430114
2 5907 0 34432507
2 5908 0 34434650
2 5909 0 34436795
2 5910 0 34436838
2 5911 0 34438728
2 5912 0 34443906
2 5913 0 34444009
2 5914 0 34449451
2 5915 0 34450269
2 5916 0 34456186
2 5917 0 34457359
2 5918 0 34461020
2 5919 0 34463696
2 5920 0 34469326
2 5921 0 34471312
2 5922 0 34471388
2 5923 0 34475062
2 5924 0 34477505
2 5925 0 34481105
2 5926 0 34482317
2 5927 0 34484873
2 5928 0 34489250
2 5929 0 34489631
2 5930 0 34496093
2 5931 0 34498569
2 5932 0 34500358
2 5933 0 34500375
2 5934 0 34505156
2 5935 0 34518354
2 5936 0 34519229
2 5937 0 34524305
2 5938 1 34531549
2 5939 1 34533029
2 5940 1 34533441
2 5941 1 34535059
2 5942 1 34537522
2 5943 1 34539965
2 5944 1 34549809
2 5945 1 34551564
2 5946 1 34553920
2 5947 1 34562195
2 5948 1 34570902
2 5949 1 34580532
2 5950 1 34588276
2 5951 0 34599093
2 5952 0 34600965
2 5953 0 34601932
2 5954 0 34607653
2 5955 0 34613414
2 5956 0 34617513
2 5957 0 34617980
2 5958 0 34620162
2 5959 0 34624983
2 5960 0 34628499
2 5961 0 34628637
2 5962 0 34629971
2 5963 0 34633833
2 5964 0 34634065
2 5965 0 34635936
2 5966 0 34638395
2 5967 0 34640748
2 5968 0 34642389
2 5969 0 34644946
2 5970 0 34645217
2 5971 0 34650189
2 5972 0 34653809
2 5973 0 34654061
2 5974 0 34654839
2 5975 0 34662542
2 5976 0 34665039
2 5977 0 34668696
2 5978 0 34671617
2 5979 0 34671663
2 5980 0 34672990
2 5981 0 34676653
2 5982 0 34681840
2 5983 0 34683558
2 5984 0 34692917
2 5985 0 34697695
2 5986 0 34699484
2 5987 0 34700359
2 5988 0 34708450
2 5989 0 34708806
2 5990 0 34714182
2 5991 0 34715460
2 5992 0 34719680
2 5993 0 34722108
2 5994 0 34724619
2 5995 0 34727093
2 5996 0 34730368
2 5997 0 34734173
2 5998 0 34735323
2 5999 0 34736940
2 6000 0 34738578
2 6001 0 34740215
2 6002 0 34740386
2 6003 0 34743153
2 6004 0 34745094
2 6005 0 34750292
2 6006 0 34751267
2 6007 0 34751443
2 6008 0 34755469
2 6009 0 34762808
2 6010 0 34762912
2 6011 0 34766886
2 6012 0 34767778
2 6013 0 34772359
2 6014 0 34775431
2 6015 0 34781366
2 6016 0 34781774
2 6017 0 34785715
2 6018 0 34785882
2 6019 0 34789805
2 6020 0 34794853
2 6021 0 34801440
2 6022 0 34804470
2 6023 0 34808618
2 6024 1 34813199
2 6025 1 34813635
2 6026 1 34817269
2 6027 1 34824263
2 6028 1 34827270
2 6029 1 34833338
2 6030 1 34834549
2 6031 1 34836098
2 6032 1 34841572
2 6033 1 34842373
2 6034 1 34847101
2 6035 1 34852696
2 6036 1 34856996
2 6037 1 34860716
2 6038 1 34861137
2 6039 1 34861771
2 6040 1 34869542
2 6041 1 34873131
2 6042 1 34875640
2 6043 1 34876075
2 6044 1 34877552
2 6045 1 34883972
2 6046 1 34887229
2 6047 1 34892255
2 6048 1 34892292
2 6049 1 34896048
2 6050 1 34899614
2 6051 1 34900814
2 6052 0 34909836
2 6053 0 34912633
2 6054 0 34914194
2 6055 0 34916637
2 6056 0 34918481
2 6057 0 34918903
2 6058 1 34924293
2 6059 1 34925311
2 6060 1 34925872
2 6061 1 34926962
2 6062 1 34929517
2 6063 1 34935569
2 6064 1 34938151
2 6065 1 34938488
2 6066 1 34938677
2 6067 1 34943761
2 6068 1 34944763
2 6069 1 34944862
2 6070 1 34948162
2 6071 1 34953416
2 6072 1 34957094
2 6073 1 34959056
2 6074 1 34959070
2 6075 1 34964362
2 6076 1 34964871
2 6077 1 34969222
2 6078 1 34971752
2 6079 1 34973286
2 6080 1 34973528
2 6081 1 34978946
2 6082 1 34979832
2 6083 0 34985722
2 6084 0 34992254
2 6085 0 34999155
2 6086 0 34999870
2 6087 0 35006244
2 6088 0 35009566
2 6089 1 35012614
2 6090 1 35012626
2 6091 1 35014259
2 6092 1 35018895
2 6093 1 35022478
2 6094 1 35024462
2 6095 1 35029228
2 6096 1 35031890
2 6097 1 35043688
2 6098 1 35044309
2 6099 1 35048351
2 6100 1 35059466
2 6101 1 35059913
2 6102 1 35070224
2 6103 1 35078858
2 6104 1 35082775
2 6105 1 35086397
2 6106 1 35090300
2 6107 1 35090530
2 6108 1 35095972
2 6109 0 35105486
2 6110 0 35106607
2 6111 0 35117023
2 6112 0 35123594
2 6113 0 35127584
2 6114 0 35128295
2 6115 0 35137445
2 6116 0 35137977
2 6117 0 35138435
2 6118 0 35143189
2 6119 1 35146967
2 6120 1 35151653
2 6121 1 35152662
2 6122 1 35153844
2 6123 1 35161144
2 6124 1 35161348
2 6125 1 35162843
2 6126 1 35167889
2 6127 1 35171603
2 6128 1 35174332
2 6129 1 35176731
2 6130 1 35180165
2 6131 1 35185848
2 6132 1 35194650
2 6133 1 35202405
2 6134 1 35207938
2 6135 1 35211515
2 6136 1 35222006
2 6137 1 35227716
2 6138 1 35228490
2 6139 1 35231674
2 6140 1 35233680
2 6141 1 35236027
2 6142 1 35246089
2 6143 1 35253488
2 6144 1 35254064
2 6145 1 35258485
2 6146 1 35259916
2 6147 1 35264651
2 6148 1 35270063
2 6149 1 35274064
2 6150 1 35278213
2 6151 1 35281716
2 6152 1 35281987
2 6153 1 35286228
2 6154 1 35288646
2 6155 1 35292128
2 6156 1 35294987
2 6157 1 35301015
2 6158 1 35304943
2 6159 1 35309392
2 6160 1 35313728
2 6161 1 35318853
2 6162 1 35319303
2 6163 1 35320694
2 6164 1 35325239
2 6165 1 35331374
2 6166 1 35334061
2 6167 1 35338481
2 6168 1 35341520
2 6169 1 35343208
2 6170 1 35345807
2 6171 1 35355415
2 6172 1 35358376
2 6173 1 35367147
2 6174 1 35368150
2 6175 1 35369828
2 6176 1 35372468
2 6177 1 35372601
2 6178 1 35374513
2 6179 1 35379658
2 6180 1 35386350
2 6181 1 35392960
2 6182 1 35395622
2 6183 1 35397842
2 6184 1 35404329
2 6185 1 35407497
2 6186 1 35409253
2 6187 1 35415372
2 6188 1 35415512
2 6189 1 35421050
2 6190 1 35425298
2 6191 1 35444986
2 6192 0 35453394
2 6193 0 35453474
2 6194 0 35457489
2 6195 0 35459163
2 6196 0 35466996
2 6197 0 35475046
2 6198 0 35475140
2 6199 0 35477664
2 6200 0 35477723
2 6201 0 35483200
2 6202 0 35483478
2 6203 0 35491909
2 6204 0 35493909
2 6205 0 35500352
2 6206 0 35505913
2 6207 0 35506702
2 6208 0 35507287
2 6209 0 35515767
2 6210 0 35524239
2 6211 0 35529678
2 6212 0 35531944
2 6213 0 35535348
2 6214 0 35537425
2 6215 0 35546915
2 6216 0 35548661
2 6217 0 35550926
2 6218 0 35558087
2 6219 0 35563647
2 6220 0 35564262
2 6221 0 35565207
2 6222 0 35567781
2 6223 0 35572092
2 6224 0 35575621
2 6225 0 35578806
2 6226 0 35579813
2 6227 0 35580915
2 6228 0 35585510
2 6229 0 35585845
2 6230 0 35588243
2 6231 0 35593539
2 6232 0 35598871
2 6233 0 35602931
2 6234 0 35606681
2 6235 0 35609860
2 6236 0 35611699
2 6237 0 35620009
2 6238 0 35621090
2 6239 0 35628794
2 6240 0 35631732
2 6241 0 35635129
2 6242 0 35645211
2 6243 0 35649196
2 6244 0 35650006
2 6245 0 35655626
2 6246 0 35658537
2 6247 1 35666222
2 6248 1 35672235
2 6249 1 35676087
2 6250 1 35676275
2 6251 1 35680157
2 6252 1 35681354
2 6253 1 35688645
2 6254 1 35691952
2 6255 1 35692043
2 6256 1 35695781
2 6257 1 35697948
2 6258 1 35698242
2 6259 1 35706185
2 6260 1 35711119
2 6261 1 35714303
2 6262 1 35719994
2 6263 1 35720569
2 6264 1 35729047
2 6265 1 35734199
2 6266 1 35734832
2 6267 1 35736372
2 6268 1 35742348
2 6269 1 35746165
2 6270 1 35748201
2 6271 1 35751019
2 6272 1 35754102
2 6273 0 35757359
2 6274 0 35761445
2 6275 0 35768638
2 6276 0 35771682
2 6277 0 35777461
2 6278 0 35786000
2 6279 0 35788045
2 6280 0 35788607
2 6281 0 35793764
2 6282 0 35798279
2 6283 0 35802838
2 6284 0 35808126
2 6285 0 35817836
2 6286 0 35819610
2 6287 0 35827317
2 6288 0 35827898
2 6289 0 35834665
2 6290 0 35838903
2 6291 0 35850015
2 6292 0 35851838
2 6293 0 35855068
2 6294 0 35866721
2 6295 0 35878413
2 6296 0 35880518
2 6297 0 35884948
2 6298 0 35891249
2 6299 0 35895054
2 6300 0 35897690
2 6301 0 35906680
2 6302 0 35916072
2 6303 0 35921597
2 6304 0 35929186
2 6305 0 35938313
2 6306 0 35939064
2 6307 0 35946357
2 6308 0 35952279
2 6309 0 35956745
2 6310 0 35958441
2 6311 0 35962549
2 6312 0 35970629
2 6313 0 35974277
2 6314 0 35978060
2 6315 0 35979116
2 6316 0 35986595
2 6317 0 35987530
2 6318 0 35996955
2 6319 0 36004236
2 6320 0 36007158
2 6321 0 36010417
2 6322 0 36012451
2 6323 0 36016705
2 6324 0 36023566
2 6325 0 36028683
2 6326 0 36033023
2 6327 0 36033709
2 6328 0 36035199
2 6329 0 36037442
2 6330 0 36039722
2 6331 0 36041712
2 6332 0 36042601
2 6333 0 36046178
2 6334 0 36049089
2 6335 1 36063248
2 6336 1 36073456
2 6337 1 36076020
2 6338 1 36080462
2 6339 1 36089611
2 6340 1 36098763
2 6341 1 36103352
2 6342 1 36106197
2 6343 1 36125623
2 6344 1 36126720
2 6345 1 36128308
2 6346 1 36130363
2 6347 1 36133002
2 6348 1 36139081
2 6349 1 36143275
2 6350 1 36147951
2 6351 1 36152981
2 6352 1 36159218
2 6353 1 36161229
2 6354 1 36161599
2 6355 1 36168921
2 6356 0 36173466
2 6357 0 36176938
2 6358 0 36182134
2 6359 0 36190232
2 6360 0 36194129
2 6361 0 36196341
2 6362 0 36203269
2 6363 0 36207171
2 6364 0 36212180
2 6365 0 36214141
2 6366 0 36221290
2 6367 0 36221717
2 6368 0 36224929
2 6369 0 36230163
2 6370 0 36231534
2 6371 0 36233212
2 6372 0 36235343
2 6373 0 36235387
2 6374 0 36242803
2 6375 0 36249274
2 6376 0 36250036
2 6377 0 36356787
2 6378 0 36357973
2 6379 0 36358106
2 6380 0 36365567
2 6381 0 36366155
2 6382 0 36368502
2 6383 0 36372279
2 6384 0 36373429
2 6385 0 36374516
2 6386 0 36377828
2 6387 0 36377996
2 6388 0 36382360
2 6389 0 36385021
2 6390 0 36387623
2 6391 0 36387790
2 6392 0 36388939
2 6393 0 36390298
2 6394 0 36398690
2 6395 0 36408090
2 6396 0 36409031
2 6397 1 36416158
2 6398 1 36418747
2 6399 1 36422813
2 6400 1 36423355
2 6401 1 36425536
2 6402 1 36427974
2 6403 1 36432144
2 6404 1 36434069
2 6405 1 36435471
2 6406 1 36438559
2 6407 1 36441189
2 6408 1 36444751
2 6409 1 36445083
2 6410 1 36448623
2 6411 1 36449951
2 6412 0 36455405
2 6413 0 36456346
2 6414 0 36460935
2 6415 0 36463617
2 6416 0 36467768
2 6417 0 36472201
2 6418 0 36472209
2 6419 0 36477821
2 6420 0 36479436
2 6421 0 36480395
2 6422 0 36483350
2 6423 0 36485829
2 6424 0 36487015
2 6425 0 36487727
2 6426 0 36495802
2 6427 0 36504500
2 6428 0 36504741
2 6429 0 36519820
2 6430 0 36520204
2 6431 0 36525932
2 6432 0 36527479
2 6433 0 36529097
2 6434 0 36529300
2 6435 0 36530040
2 6436 0 36535311
2 6437 0 36542759
2 6438 0 36545962
2 6439 0 36547309
2 6440 0 36547764
2 6441 0 36550148
2 6442 0 36553512
2 6443 0 36560284
2 6444 0 36566725
2 6445 0 36569905
2 6446 0 36576310
2 6447 0 36580848
2 6448 0 36582408
2 6449 0 36588675
2 6450 0 36590312
2 6451 0 36592486
2 6452 0 36592777
2 6453 0 36596404
2 6454 0 36604104
2 6455 0 36605038
2 6456 0 36606219
2 6457 0 36610530
2 6458 0 36614717
2 6459 0 36615914
2 6460 0 36621894
2 6461 0 36622650
2 6462 0 36628910
2 6463 0 36632448
2 6464 0 36633093
2 6465 0 36637388
2 6466 0 36642508
2 6467 0 36645107
2 6468 0 36651816
2 6469 0 36653566
2 6470 0 36656604
2 6471 0 36659188
2 6472 0 36660573
2 6473 0 36668595
2 6474 0 36673954
2 6475 0 36674075
2 6476 0 36677079
2 6477 0 36677908
2 6478 0 36692703
2 6479 0 36698924
2 6480 0 36700654
2 6481 0 36710312
2 6482 0 36713011
2 6483 0 36715196
2 6484 0 36716258
2 6485 0 36718813
2 6486 0 36721135
2 6487 0 36724946
2 6488 0 36727095
2 6489 0 36728993
2 6490 0 36730230
2 6491 0 36736340
2 6492 0 36738217
2 6493 0 36739180
2 6494 0 36742171
2 6495 0 36744691
2 6496 0 36749081
2 6497 0 36752130
2 6498 0 36754403
2 6499 0 36759235
2 6500 0 36762590
2 6501 0 36764029
2 6502 0 36769941
2 6503 0 36771078
2 6504 0 36773385
2 6505 0 36780221
2 6506 0 36780828
2 6507 0 36786680
2 6508 0 36790780
2 6509 0 36792490
2 6510 0 36794959
2 6511 0 36796498
2 6512 0 36801223
2 6513 0 36801497
2 6514 0 36806721
2 6515 0 36807700
2 6516 1 36815858
2 6517 1 36820193
2 6518 1 36823049
2 6519 1 36824231
2 6520 1 36826203
2 6521 1 36826965
2 6522 1 36830678
2 6523 1 36833433
2 6524 1 36835769
2 6525 1 36842189
2 6526 1 36844984
2 6527 1 36846022
2 6528 1 36850153
2 6529 1 36850705
2 6530 1 36852722
2 6531 1 36857538
2 6532 1 36859728
2 6533 1 36863450
2 6534 1 36868240
2 6535 1 36871470
2 6536 1 36871875
2 6537 1 36875511
2 6538 1 36878050
2 6539 1 36881604
2 6540 1 36893945
2 6541 1 36896347
2 6542 1 36896515
2 6543 1 36898154
2 6544 1 36900443
2 6545 1 36903652
2 6546 1 36904525
2 6547 1 36908578
2 6548 1 36912407
2 6549 1 36916862
2 6550 1 36922008
2 6551 1 36922117
2 6552 1 36923546
2 6553 1 36923754
2 6554 1 36930453
2 6555 1 36931546
2 6556 1 36934612
2 6557 1 36938064
2 6558 1 36938169
2 6559 1 36945661
2 6560 1 36950528
2 6561 1 36953949
2 6562 1 36957155
2 6563 1 36957382
2 6564 1 36959847
2 6565 1 36963587
2 6566 1 36968427
2 6567 1 36968935
2 6568 1 36971603
2 6569 1 36972422
2 6570 0 36974407
2 6571 0 36980090
2 6572 0 36986099
2 6573 0 36992961
2 6574 0 36993673
2 6575 0 36994838
2 6576 0 37000250
2 6577 0 37000748
2 6578 0 37007747
2 6579 0 37008687
2 6580 0 37013140
2 6581 0 37016083
2 6582 0 37016990
2 6583 0 37023348
2 6584 0 37025543
2 6585 0 37030350
2 6586 0 37032126
2 6587 0 37035642
2 6588 0 37037917
2 6589 0 37040761
2 6590 0 37044487
2 6591 0 37048574
2 6592 0 37048867
2 6593 0 37053410
2 6594 0 37057582
2 6595 0 37061335
2 6596 0 37064550
2 6597 0 37068846
2 6598 0 37073907
2 6599 0 37076518
2 6600 0 37093376
2 6601 0 37098902
2 6602 0 37099281
2 6603 0 37105390
2 6604 0 37107550
2 6605 0 37112974
2 6606 0 37114038
2 6607 0 37114081
2 6608 0 37114440
2 6609 0 37120453
2 6610 0 37122538
2 6611 0 37129303
2 6612 0 37130888
2 6613 0 37136705
2 6614 0 37138312
2 6615 0 37147015
2 6616 0 37150801
2 6617 0 37152442
2 6618 0 37156261
2 6619 0 37156858
2 6620 0 37158570
2 6621 0 37160086
2 6622 0 37162128
2 6623 0 37165788
2 6624 0 37165995
2 6625 0 37171944
2 6626 0 37172367
2 6627 0 37180147
2 6628 0 37181910
2 6629 0 37184022
2 6630 0 37186289
2 6631 0 37189376
2 6632 0 37191148
2 6633 0 37191569
2 6634 0 37198196
2 6635 0 37199479
2 6636 0 37200424
2 6637 0 37202052
2 6638 0 37205471
2 6639 0 37213243
2 6640 0 37213675
2 6641 0 37216608
2 6642 0 37218438
2 6643 0 37219471
2 6644 0 37221273
2 6645 0 37222315
2 6646 0 37222591
2 6647 0 37230122
2 6648 0 37230492
2 6649 0 37237230
2 6650 0 37237450
2 6651 0 37239962
2 6652 0 37243741
2 6653 0 37246964
2 6654 0 37248947
2 6655 0 37250315
2 6656 0 37253633
2 6657 0 37255422
2 6658 0 37260116
2 6659 0 37260912
2 6660 0 37262897
2 6661 0 37268034
2 6662 0 37271220
2 6663 0 37276127
2 6664 0 37281371
2 6665 0 37284961
2 6666 0 37284975
2 6667 0 37288349
2 6668 0 37293313
2 6669 0 37293624
2 6670 0 37303920
2 6671 0 37305706
2 6672 0 37307053
2 6673 0 37310956
2 6674 0 37311446
2 6675 0 37315120
2 6676 0 37320641
2 6677 0 37321030
2 6678 0 37328884
2 6679 0 37332777
2 6680 0 37336356
2 6681 0 37343732
2 6682 0 37350932
2 6683 0 37352663
2 6684 0 37357111
2 6685 0 37357637
2 6686 0 37358737
2 6687 0 37366123
2 6688 0 37367187
2 6689 0 37370357
2 6690 0 37374281
2 6691 0 37374756
2 6692 0 37378185
2 6693 0 37379980
2 6694 0 37380743
2 6695 0 37388075
2 6696 0 37389666
2 6697 0 37393268
2 6698 0 37400856
2 6699 0 37401082
2 6700 0 37406215
2 6701 0 37409206
2 6702 0 37415706
2 6703 0 37416570
2 6704 0 37421867
2 6705 0 37434178
2 6706 0 37441882
2 6707 0 37443299
2 6708 0 37443308
2 6709 0 37453757
2 6710 0 37460984
2 6711 0 37465902
2 6712 0 37468188
2 6713 0 37469544
2 6714 0 37471136
2 6715 0 37472398
2 6716 0 37472637
2 6717 0 37475084
2 6718 0 37479603
2 6719 0 37484101
2 6720 0 37485907
2 6721 0 37486826
2 6722 0 37487429
2 6723 0 37491548
2 6724 0 37491912
2 6725 0 37493170
2 6726 0 37494800
2 6727 0 37504617
2 6728 0 37506478
2 6729 0 37511057
2 6730 0 37515835
2 6731 0 37524919
2 6732 0 37531051
2 6733 0 37556115
2 6734 0 37557870
2 6735 0 37561087
2 6736 0 37561812
2 6737 0 37562854
2 6738 0 37566255
2 6739 0 37567016
2 6740 0 37574669
2 6741 0 37581431
2 6742 0 37584183
2 6743 0 37591731
2 6744 0 37592507
2 6745 0 37593161
2 6746 0 37600384
2 6747 0 37606336
2 6748 0 37607202
2 6749 0 37611077
2 6750 0 37616555
2 6751 0 37619080
2 6752 0 37619158
2 6753 0 37623016
2 6754 0 37625680
2 6755 0 37627742
2 6756 0 37628361
2 6757 0 37629202
2 6758 0 37629630
2 6759 0 37633988
2 6760 0 37636953
2 6761 0 37640727
2 6762 0 37641120
2 6763 0 37649436
2 6764 0 37652082
2 6765 0 37656364
2 6766 0 37663015
2 6767 0 37663906
2 6768 0 37671612
2 6769 0 37685753
2 6770 0 37687754
2 6771 0 37688072
2 6772 1 37694927
2 6773 1 37694961
2 6774 1 37696044
2 6775 1 37696247
2 6776 1 37702220
2 6777 1 37702242
2 6778 1 37707670
2 6779 1 37713174
2 6780 1 37717239
2 6781 1 37718245
2 6782 1 37723253
2 6783 1 37727666
2 6784 1 37728837
2 6785 1 37733116
2 6786 1 37733918
2 6787 0 37741287
2 6788 0 37743669
2 6789 0 37745941
2 6790 0 37746551
2 6791 0 37750338
2 6792 0 37753975
2 6793 0 37755441
2 6794 0 37757649
2 6795 0 37769770
2 6796 0 37774774
2 6797 0 37776687
2 6798 0 37777556
2 6799 0 37782554
2 6800 0 37787569
2 6801 0 37796662
2 6802 0 37803198
2 6803 0 37808996
2 6804 0 37810140
2 6805 0 37811719
2 6806 0 37816724
2 6807 0 37822852
2 6808 1 37827747
2 6809 1 37828868
2 6810 1 37833705
2 6811 1 37835783
2 6812 1 37843393
2 6813 1 37845677
2 6814 1 37853121
2 6815 1 37858029
2 6816 1 37862045
2 6817 1 37864564
2 6818 1 37867092
2 6819 1 37869511
2 6820 1 37878728
2 6821 1 37882929
2 6822 1 37887637
2 6823 1 37889065
2 6824 1 37891531
2 6825 1 37893423
2 6826 1 37894165
2 6827 1 37897420
2 6828 1 37900134
2 6829 1 37905420
2 6830 1 37909323
2 6831 1 37912160
2 6832 1 37912733
2 6833 1 37915202
2 6834 1 37921610
2 6835 1 37922955
2 6836 1 37929547
2 6837 1 37931485
2 6838 1 37932229
2 6839 1 37938095
2 6840 1 37942796
2 6841 0 37959793
2 6842 1 38092187
2 6843 1 38095667
2 6844 1 38101514
2 6845 1 38104839
2 6846 1 38112528
2 6847 1 38114304
2 6848 1 38115871
2 6849 1 38116812
2 6850 1 38124218
2 6851 1 38125027
2 6852 1 38126995
2 6853 1 38129352
2 6854 1 38131183
2 6855 1 38134405
2 6856 1 38135678
2 6857 1 38143732
2 6858 1 38153521
2 6859 1 38155822
2 6860 1 38159919
2 6861 1 38165805
2 6862 1 38171894
2 6863 1 38173022
2 6864 1 38173470
2 6865 1 38178697
2 6866 1 38181162
2 6867 1 38184927
2 6868 1 38188284
2 6869 1 38192565
2 6870 1 38197342
2 6871 1 38199664
2 6872 1 38204196
2 6873 1 38211250
2 6874 1 38211496
2 6875 1 38212942
2 6876 1 38214020
2 6877 1 38214662
2 6878 1 38220431
2 6879 1 38227195
2 6880 1 38228496
2 6881 1 38234297
2 6882 1 38236769
2 6883 1 38238031
2 6884 1 38244052
2 6885 1 38252338
2 6886 1 38257679
2 6887 1 38266893
2 6888 1 38275962
2 6889 1 38282679
2 6890 1 38283415
2 6891 1 38289733
2 6892 1 38297510
2 6893 1 38302723
2 6894 1 38308248
2 6895 1 38312062
2 6896 1 38321736
2 6897 1 38331285
2 6898 1 38335748
2 6899 1 38339462
2 6900 1 38348066
2 6901 1 38348801
2 6902 1 38354613
2 6903 1 38356924
2 6904 1 38361736
2 6905 1 38363607
2 6906 1 38364506
2 6907 1 38367434
2 6908 1 38373383
2 6909 1 38374659
2 6910 1 38380231
2 6911 1 38386019
2 6912 1 38388095
2 6913 1 38390453
2 6914 1 38400365
2 6915 1 38403203
2 6916 1 38407084
2 6917 1 38412684
2 6918 1 38414289
2 6919 1 38429194
2 6920 1 38430152
2 6921 1 38431377
2 6922 1 38433987
2 6923 1 38435712
2 6924 1 38436779
2 6925 1 38437713
2 6926 1 38438144
2 6927 1 38448489
2 6928 1 38451965
2 6929 1 38453718
2 6930 1 38457931
2 6931 0 38464405
2 6932 0 38465068
2 6933 0 38467481
2 6934 0 38468434
2 6935 0 38480119
2 6936 0 38490076
2 6937 0 38493239
2 6938 0 38495240
2 6939 0 38506314
2 6940 0 38518062
2 6941 0 38519733
2 6942 0 38520672
2 6943 0 38526907
2 6944 0 38538112
2 6945 0 38538410
2 6946 0 38544795
2 6947 0 38545067
2 6948 0 38549293
2 6949 0 38557268
2 6950 0 38562133
2 6951 0 38562485
2 6952 0 38566504
2 6953 0 38567816
2 6954 0 38570391
2 6955 0 38572562
2 6956 0 38573428
2 6957 0 38575883
2 6958 0 38577048
2 6959 0 38578042
2 6960 0 38583440
2 6961 0 38584317
2 6962 0 38587282
2 6963 0 38592626
2 6964 0 38605653
2 6965 0 38608716
2 6966 0 38609812
2 6967 0 38610657
2 6968 0 38610940
2 6969 0 38612483
2 6970 0 38617393
2 6971 0 38629104
2 6972 0 38629385
2 6973 0 38636265
2 6974 0 38637753
2 6975 0 38639959
2 6976 0 38644293
2 6977 0 38645766
2 6978 0 38647216
2 6979 0 38650258
2 6980 0 38652998
2 6981 0 38670093
2 6982 0 38677148
2 6983 0 38681975
2 6984 0 38692077
2 6985 0 38692271
2 6986 0 38704668
2 6987 0 38712864
2 6988 0 38712995
2 6989 0 38717267
2 6990 0 38719123
2 6991 0 38721297
2 6992 0 38722342
2 6993 0 38724055
2 6994 0 38725208
2 6995 0 38726304
2 6996 0 38727636
2 6997 0 38729535
2 6998 0 38730442
2 6999 0 38731449
2 7000 0 38734212
2 7001 1 38739156
2 7002 1 38742405
2 7003 1 38742537
2 7004 1 38745854
2 7005 1 38752267
2 7006 1 38756195
2 7007 1 38763133
2 7008 1 38768688
2 7009 1 38769021
2 7010 1 38772233
2 7011 1 38777022
2 7012 1 38777759
2 7013 1 38783071
2 7014 0 38790029
2 7015 0 38793667
2 7016 0 38794203
2 7017 0 38796212
2 7018 0 38800201
2 7019 0 38800412
2 7020 0 38804445
2 7021 0 38804700
2 7022 0 38805517
2 7023 0 38811693
2 7024 0 38821256
2 7025 0 38822741
2 7026 0 38823912
2 7027 0 38826811
2 7028 0 38831578
2 7029 0 38833714
2 7030 0 38837434
2 7031 0 38842596
2 7032 0 38843368
2 7033 0 38848116
2 7034 0 38850385
2 7035 0 38853503
2 7036 0 38856584
2 7037 0 38858287
2 7038 0 38860468
2 7039 0 38861558
2 7040 0 38869278
2 7041 0 38875385
2 7042 0 38878417
2 7043 0 38878834
2 7044 0 38887831
2 7045 0 38890793
2 7046 0 38895677
2 7047 0 38897595
2 7048 0 38900705
2 7049 0 38907697
2 7050 0 38913618
2 7051 0 38916161
2 7052 0 38928434
2 7053 0 38928470
2 7054 0 38935137
2 7055 0 38939357
2 7056 1 38944411
2 7057 1 38949815
2 7058 1 38955763
2 7059 1 38956138
2 7060 1 38960074
2 7061 1 38961406
2 7062 1 38961946
2 7063 1 38965349
2 7064 1 38974456
2 7065 1 38983516
2 7066 1 38987274
2 7067 1 38992840
2 7068 1 39005823
2 7069 1 39012615
2 7070 1 39013830
2 7071 1 39017344
2 7072 1 39019896
2 7073 1 39028980
2 7074 1 39038561
2 7075 1 39042042
2 7076 1 39047467
2 7077 1 39051057
2 7078 1 39059329
2 7079 1 39063271
2 7080 1 39067517
2 7081 1 39069060
2 7082 1 39070839
2 7083 1 39073483
2 7084 1 39078992
2 7085 0 39107495
2 7086 0 39111759
2 7087 0 39112559
2 7088 0 39112719
2 7089 0 39113036
2 7090 0 39119948
2 7091 0 39120477
2 7092 0 39128840
2 7093 0 39133304
2 7094 0 39138831
2 7095 0 39139447
2 7096 0 39142822
2 7097 0 39144753
2 7098 0 39149788
2 7099 0 39153505
2 7100 0 39154490
2 7101 0 39157454
2 7102 0 39160180
2 7103 0 39162435
2 7104 0 39168961
2 7105 0 39170705
2 7106 0 39171068
2 7107 0 39178637
2 7108 0 39183066
2 7109 0 39187433
2 7110 0 39187812
2 7111 0 39194072
2 7112 0 39202941
2 7113 0 39204879
2 7114 0 39206232
2 7115 0 39207881
2 7116 0 39212463
2 7117 0 39214215
2 7118 0 39214587
2 7119 0 39220919
2 7120 0 39220993
2 7121 0 39225386
2 7122 0 39228367
2 7123 0 39231957
2 7124 0 39234767
2 7125 0 39235725
2 7126 0 39239238
2 7127 0 39241782
2 7128 0 39246002
2 7129 0 39247428
2 7130 0 39251579
2 7131 0 39251661
2 7132 0 39254021
2 7133 0 39257063
2 7134 0 39262172
2 7135 0 39268198
2 7136 0 39268543
2 7137 0 39276691
2 7138 0 39285771
2 7139 0 39287514
2 7140 0 39289374
2 7141 0 39291515
2 7142 0 39291701
2 7143 0 39294292
2 7144 0 39299474
2 7145 0 39307909
2 7146 0 39310645
2 7147 0 39315446
2 7148 0 39322164
2 7149 0 39331425
2 7150 0 39331570
2 7151 0 39333907
2 7152 0 39334862
2 7153 0 39340172
2 7154 1 39352927
2 7155 1 39357482
2 7156 1 39362183
2 7157 1 39363347
2 7158 1 39363761
2 7159 1 39366447
2 7160 1 39367258
2 7161 1 39369784
2 7162 1 39371275
2 7163 1 39376918
2 7164 1 39380884
2 7165 0 39391825
2 7166 0 39392126
2 7167 0 39393558
2 7168 0 39396526
2 7169 0 39401619
2 7170 0 39405292
2 7171 0 39410517
2 7172 0 39411466
2 7173 0 39413297
2 7174 0 39413940
2 7175 0 39418474
2 7176 0 39420235
2 7177 0 39421946
2 7178 0 39425173
2 7179 0 39428796
2 7180 0 39432145
2 7181 0 39434282
2 7182 0 39437335
2 7183 0 39438846
2 7184 0 39441449
2 7185 0 39442628
2 7186 0 39442751
2 7187 0 39443392
2 7188 0 39446140
2 7189 0 39450345
2 7190 0 39456198
2 7191 0 39459093
2 7192 0 39463587
2 7193 0 39464775
2 7194 0 39465130
2 7195 0 39470460
2 7196 0 39471376
2 7197 0 39474368
2 7198 0 39475471
2 7199 0 39476501
2 7200 0 39479380
2 7201 0 39481412
2 7202 0 39491530
2 7203 0 39498730
2 7204 0 39498831
2 7205 0 39505373
2 7206 0 39506695
2 7207 0 39510047
2 7208 0 39512639
2 7209 0 39519985
2 7210 0 39526779
2 7211 0 39530562
2 7212 0 39556731
2 7213 0 39557315
2 7214 0 39562781
2 7215 0 39563288
2 7216 0 39566232
2 7217 0 39566622
2 7218 0 39577192
2 7219 0 39582969
2 7220 0 39631188
2 7221 0 39632224
2 7222 0 39640359
2 7223 0 39646973
2 7224 0 39655214
2 7225 0 39655581
2 7226 0 39661270
2 7227 0 39665639
2 7228 0 39666338
2 7229 0 39674245
2 7230 0 39678422
2 7231 0 39680773
2 7232 0 39686768
2 7233 0 39689144
2 7234 0 39697243
2 7235 0 39700501
2 7236 0 39704077
2 7237 0 39705502
2 7238 0 39707229
2 7239 0 39714154
2 7240 0 39718548
2 7241 0 39719188
2 7242 0 39721331
2 7243 0 39721792
2 7244 0 39724764
2 7245 0 39730287
2 7246 0 39734546
2 7247 0 39741778
2 7248 0 39743285
2 7249 0 39746869
2 7250 0 39751880
2 7251 0 39756003
2 7252 0 39761695
2 7253 0 39762865
2 7254 0 39763457
2 7255 0 39764966
2 7256 0 39767366
2 7257 0 39770191
2 7258 0 39775795
2 7259 0 39777097
2 7260 0 39781016
2 7261 0 39783605
2 7262 0 39789141
2 7263 0 39792200
2 7264 0 39797251
2 7265 0 39797374
2 7266 0 39801450
2 7267 0 39802837
2 7268 0 39804581
2 7269 0 39809742
2 7270 0 39813212
2 7271 0 39818323
2 7272 0 39820437
2 7273 1 39826753
2 7274 1 39827527
2 7275 1 39832606
2 7276 1 39837189
2 7277 1 39841415
2 7278 1 39845829
2 7279 1 39846656
2 7280 1 39847456
2 7281 1 39855197
2 7282 1 39857024
2 7283 1 39861745
2 7284 1 39868854
2 7285 1 39869729
2 7286 1 39874637
2 7287 1 39877148
2 7288 1 39877752
2 7289 1 39890469
2 7290 1 39893779
2 7291 1 39896190
2 7292 1 39900761
2 7293 1 39907030
2 7294 1 39912143
2 7295 1 39917283
2 7296 1 39917731
2 7297 1 39926343
2 7298 1 39936067
2 7299 1 39939444
2 7300 1 39953258
2 7301 1 39953867
2 7302 1 39954304
2 7303 1 39957318
2 7304 1 39958714
2 7305 1 39961171
2 7306 1 39969519
2 7307 1 39974507
2 7308 1 39978228
2 7309 1 39983222
2 7310 1 39990699
2 7311 1 39994184
2 7312 1 39997919
2 7313 1 40000920
2 7314 1 40006013
2 7315 1 40006294
2 7316 1 40011177
2 7317 1 40021102
2 7318 1 40021590
2 7319 1 40021651
2 7320 1 40023192
2 7321 1 40025833
2 7322 1 40031694
2 7323 1 40034336
2 7324 1 40042026
2 7325 1 40042683
2 7326 1 40050125
2 7327 1 40051712
2 7328 1 40059160
2 7329 1 40066720
2 7330 1 40075272
2 7331 1 40075627
2 7332 1 40081423
2 7333 1 40082687
2 7334 1 40089397
2 7335 1 40095945
2 7336 1 40097075
2 7337 1 40097713
2 7338 1 40098384
2 7339 1 40102270
2 7340 1 40103714
2 7341 1 40109202
2 7342 1 40110518
2 7343 1 40111744
2 7344 1 40153138
2 7345 1 40161818
2 7346 0 40170977
2 7347 0 40172519
2 7348 0 40172820
2 7349 0 40179022
2 7350 0 40181754
2 7351 0 40182259
2 7352 0 40188141
2 7353 0 40190460
2 7354 0 40194206
2 7355 0 40202309
2 7356 0 40203683
2 7357 0 40206796
2 7358 0 40210115
2 7359 0 40214266
2 7360 0 40217285
2 7361 0 40226235
2 7362 0 40229749
2 7363 0 40232469
2 7364 0 40232686
2 7365 0 40235060
2 7366 0 40237494
2 7367 0 40237906
2 7368 0 40246708
2 7369 0 40252763
2 7370 0 40254104
2 7371 0 40258848
2 7372 0 40259681
2 7373 0 40260410
2 7374 0 40263984
2 7375 0 40270417
2 7376 0 40281795
2 7377 0 40285806
2 7378 0 40293961
2 7379 0 40297076
2 7380 0 40301138
2 7381 0 40301439
2 7382 0 40305690
2 7383 0 40313576
2 7384 0 40314422
2 7385 0 40320929
2 7386 0 40345377
2 7387 0 40349236
2 7388 0 40354787
2 7389 0 40358648
2 7390 0 40359516
2 7391 0 40362673
2 7392 0 40365722
2 7393 1 40367010
2 7394 1 40368545
2 7395 1 40370166
2 7396 1 40370849
2 7397 1 40371097
2 7398 1 40375282
2 7399 1 40380557
2 7400 1 40384660
2 7401 1 40388907
2 7402 1 40393832
2 7403 1 40399643
2 7404 1 40401469
2 7405 1 40401660
2 7406 1 40406589
2 7407 1 40409083
2 7408 1 40415101
2 7409 1 40417318
2 7410 1 40419459
2 7411 1 40420082
2 7412 1 40420790
2 7413 1 40422455
2 7414 0 40432594
2 7415 0 40435904
2 7416 0 40442121
2 7417 0 40442507
2 7418 1 40452727
2 7419 1 40459693
2 7420 1 40460071
2 7421 1 40467444
2 7422 1 40467499
2 7423 1 40470823
2 7424 1 40473301
2 7425 1 40475497
2 7426 1 40475763
2 7427 1 40478015
2 7428 1 40490030
2 7429 1 40492022
2 7430 1 40496782
2 7431 1 40497813
2 7432 0 40534871
2 7433 0 40539942
2 7434 0 40541716
2 7435 0 40546736
2 7436 0 40552362
2 7437 0 40559170
2 7438 0 40562003
2 7439 0 40568730
2 7440 0 40671316
2 7441 0 40673086
2 7442 0 40675908
2 7443 0 40677559
2 7444 0 40683204
2 7445 0 40688400
2 7446 0 40693203
2 7447 0 40698908
2 7448 0 40700983
2 7449 0 40702848
2 7450 0 40705204
2 7451 0 40709732
2 7452 0 40714455
2 7453 0 40715549
2 7454 0 40718351
2 7455 0 40725727
2 7456 0 40728212
2 7457 0 40734909
2 7458 0 40736154
2 7459 0 40742513
2 7460 0 40743797
2 7461 1 40750344
2 7462 1 40756092
2 7463 1 40766091
2 7464 1 40768020
2 7465 1 40768863
2 7466 1 40770876
2 7467 1 40771525
2 7468 1 40774407
2 7469 1 40778631
2 7470 1 40783406
2 7471 1 40789672
2 7472 1 40793509
2 7473 1 40801240
2 7474 1 40802941
2 7475 1 40805604
2 7476 1 40806776
2 7477 1 40811550
2 7478 1 40811740
2 7479 1 40813522
2 7480 1 40814955
2 7481 1 40818841
2 7482 1 40822950
2 7483 1 40830107
2 7484 1 40834383
2 7485 1 40838739
2 7486 1 40840468
2 7487 1 40844043
2 7488 1 40845991
2 7489 1 40850670
2 7490 1 40851564
2 7491 1 40851983
2 7492 1 40854220
2 7493 1 40854673
2 7494 0 40859023
2 7495 0 40861762
2 7496 0 40862953
2 7497 0 40865585
2 7498 0 40870310
2 7499 0 40874959
2 7500 0 40880961
2 7501 0 40883445
2 7502 0 40885163
2 7503 0 40887141
2 7504 0 40895885
2 7505 0 40903605
2 7506 0 40907717
2 7507 0 40909661
2 7508 0 40914289
2 7509 0 40914916
2 7510 0 40916295
2 7511 0 40921998
2 7512 1 40925746
2 7513 1 40927577
2 7514 1 40928196
2 7515 1 40928618
2 7516 1 40933617
2 7517 1 40936652
2 7518 1 40942383
2 7519 1 40947575
2 7520 1 40954649
2 7521 1 40956019
2 7522 0 40960607
2 7523 0 40960624
2 7524 0 40964560
2 7525 0 40967455
2 7526 0 40967714
2 7527 0 40973819
2 7528 0 40976544
2 7529 0 40980323
2 7530 0 40983342
2 7531 0 40983696
2 7532 0 40991917
2 7533 0 40992011
2 7534 0 40997059
2 7535 0 41001418
2 7536 0 41002301
2 7537 0 41008278
2 7538 0 41008477
2 7539 0 41016514
2 7540 1 41024446
2 7541 1 41024494
2 7542 1 41024842
2 7543 1 41028825
2 7544 1 41031045
2 7545 1 41034229
2 7546 1 41035216
2 7547 1 41035443
2 7548 1 41035795
2 7549 1 41038089
2 7550 0 41046235
2 7551 0 41051984
2 7552 0 41061225
2 7553 0 41073074
2 7554 0 41078387
2 7555 0 41086222
2 7556 0 41089283
2 7557 0 41095006
2 7558 0 41095670
2 7559 0 41103795
2 7560 0 41105514
2 7561 0 41109715
2 7562 0 41111431
2 7563 0 41112345
2 7564 0 41112651
2 7565 0 41118444
2 7566 0 41121221
2 7567 0 41155028
2 7568 0 41169577
2 7569 0 41232448
2 7570 0 41240848
2 7571 0 41241835
2 7572 0 41246139
2 7573 0 41248672
2 7574 0 41252742
2 7575 0 41261467
2 7576 0 41267423
2 7577 0 41271914
2 7578 0 41274132
2 7579 0 41278988
2 7580 0 41286563
2 7581 0 41289863
2 7582 0 41290746
2 7583 0 41292910
2 7584 0 41309358
2 7585 0 41309754
2 7586 0 41313377
2 7587 0 41315610
2 7588 0 41316815
2 7589 0 41324435
2 7590 0 41327321
2 7591 0 41332555
2 7592 0 41339765
2 7593 0 41341278
2 7594 0 41343926
2 7595 0 41356373
2 7596 0 41357611
2 7597 0 41360765
2 7598 0 41367206
2 7599 0 41368503
2 7600 0 41370253
2 7601 0 41378691
2 7602 0 41380138
2 7603 0 41383599
2 7604 0 41392486
2 7605 0 41446958
2 7606 0 41447685
2 7607 0 41459056
2 7608 0 41459372
2 7609 0 41469251
2 7610 0 41471466
2 7611 0 41472628
2 7612 0 41475678
2 7613 0 41477865
2 7614 0 41483883
2 7615 0 41486208
2 7616 0 41486524
2 7617 0 41488190
2 7618 0 41491062
2 7619 0 41495659
2 7620 0 41502259
2 7621 0 41566793
2 7622 0 41566941
2 7623 0 41567405
2 7624 0 41571061
2 7625 0 41571865
2 7626 0 41580323
2 7627 0 41586178
2 7628 0 41587013
2 7629 0 41590696
2 7630 0 41614105
2 7631 0 41623777
2 7632 0 41625710
2 7633 0 41627088
2 7634 0 41627709
2 7635 0 41645588
2 7636 0 41649265
2 7637 0 41654386
2 7638 0 41681341
2 7639 0 41689439
2 7640 0 41692822
2 7641 0 41693038
2 7642 0 41696524
2 7643 0 41696803
2 7644 0 41699160
2 7645 0 41700549
2 7646 0 41700823
2 7647 0 41709578
2 7648 0 41719407
2 7649 0 41720654
2 7650 0 41724296
2 7651 0 41727660
2 7652 0 41733991
2 7653 0 41751459
2 7654 0 41751845
2 7655 0 41754257
2 7656 0 41760383
2 7657 0 41761180
2 7658 0 41767081
2 7659 0 41775105
2 7660 0 41778431
2 7661 0 41783324
2 7662 0 41787724
2 7663 0 41797424
2 7664 0 41797775
2 7665 0 41822969
2 7666 0 41827720
2 7667 0 41834309
2 7668 1 41839880
2 7669 1 41842054
2 7670 1 41850956
2 7671 1 41851182
2 7672 1 41856097
2 7673 1 41858863
2 7674 1 41859269
2 7675 1 41860314
2 7676 1 41862953
2 7677 1 41880300
2 7678 1 41880646
2 7679 1 41884177
2 7680 1 41888247
2 7681 0 41893026
2 7682 0 41893777
2 7683 0 41901328
2 7684 0 41906523
2 7685 0 41930795
2 7686 0 41938745
2 7687 0 41940623
2 7688 0 41946721
2 7689 0 41950617
2 7690 0 41956142
2 7691 0 41961643
2 7692 0 41965433
2 7693 0 41966766
2 7694 0 41967752
2 7695 0 41973894
2 7696 0 41983603
2 7697 0 41990308
2 7698 0 41994297
2 7699 0 41994560
2 7700 0 42000956
2 7701 0 42002715
2 7702 0 42005862
2 7703 0 42007465
2 7704 0 42010320
2 7705 1 42017375
2 7706 1 42019947
2 7707 1 42028883
2 7708 1 42033004
2 7709 1 42037831
2 7710 1 42041811
2 7711 1 42043567
2 7712 1 42045660
2 7713 1 42052085
2 7714 1 42053184
2 7715 0 42056725
2 7716 0 42061069
2 7717 0 42062499
2 7718 0 42072720
2 7719 0 42073092
2 7720 0 42075255
2 7721 0 42081847
2 7722 0 42096360
2 7723 0 42101321
2 7724 1 42129480
2 7725 1 42133265
2 7726 1 42137995
2 7727 1 42138397
2 7728 1 42139009
2 7729 1 42143124
2 7730 1 42146888
2 7731 1 42147876
2 7732 1 42151016
2 7733 1 42153237
2 7734 0 42158922
2 7735 0 42160337
2 7736 0 42163085
2 7737 0 42175746
2 7738 0 42178054
2 7739 0 42181684
2 7740 0 42182923
2 7741 0 42188955
2 7742 0 42190627
2 7743 0 42194119
2 7744 0 42194774
2 7745 0 42198445
2 7746 0 42202890
2 7747 0 42204328
2 7748 0 42210277
2 7749 0 42214832
2 7750 0 42217828
2 7751 0 42222283
2 7752 0 42234095
2 7753 0 42239274
2 7754 0 42246039
2 7755 0 42246167
2 7756 0 42254017
2 7757 0 42266422
2 7758 0 42270546
2 7759 0 42277496
2 7760 0 42280166
2 7761 0 42283080
2 7762 0 42287380
2 7763 0 42288847
2 7764 0 42298995
2 7765 1 42303840
2 7766 1 42310576
2 7767 1 42311461
2 7768 1 42313578
2 7769 1 42315040
2 7770 1 42317239
2 7771 1 42319290
2 7772 1 42320510
2 7773 1 42322548
2 7774 1 42332149
2 7775 1 42341160
2 7776 1 42342518
2 7777 1 42342926
2 7778 1 42343329
2 7779 1 42362234
2 7780 1 42365242
2 7781 1 42366725
2 7782 1 42366992
2 7783 1 42369503
2 7784 1 42371220
2 7785 1 42371753
2 7786 1 42376017
2 7787 1 42377169
2 7788 1 42377397
2 7789 1 42381879
2 7790 1 42381950
2 7791 1 42392981
2 7792 0 42395686
2 7793 0 42397284
2 7794 0 42402295
2 7795 0 42403113
2 7796 0 42406873
2 7797 0 42407688
2 7798 0 42410300
2 7799 0 42413544
2 7800 0 42414725
2 7801 0 42421337
2 7802 0 42424325
2 7803 0 42427432
2 7804 0 42433118
2 7805 0 42434571
2 7806 0 42442061
2 7807 0 42442691
2 7808 0 42449492
2 7809 0 42457489
2 7810 0 42460075
2 7811 0 42460103
2 7812 0 42467151
2 7813 0 42468480
2 7814 0 42469793
2 7815 0 42477493
2 7816 0 42478350
2 7817 1 42483285
2 7818 1 42484644
2 7819 1 42488696
2 7820 1 42495699
2 7821 1 42497219
2 7822 1 42501695
2 7823 1 42504293
2 7824 1 42505575
2 7825 1 42512063
2 7826 1 42516021
2 7827 1 42523176
2 7828 1 42525518
2 7829 1 42528279
2 7830 1 42532008
2 7831 1 42546871
2 7832 1 42547553
2 7833 1 42550248
2 7834 1 42552110
2 7835 1 42557092
2 7836 1 42563884
2 7837 1 42565515
2 7838 1 42570756
2 7839 1 42573061
2 7840 1 42575205
2 7841 1 42576704
2 7842 1 42578654
2 7843 1 42582852
2 7844 1 42587216
2 7845 1 42588963
2 7846 1 42591799
2 7847 1 42592682
2 7848 1 42594351
2 7849 1 42596394
2 7850 1 42603882
2 7851 1 42604877
2 7852 1 42609367
2 7853 1 42613205
2 7854 1 42628360
2 7855 1 42631585
2 7856 1 42633449
2 7857 1 42636359
2 7858 1 42638204
2 7859 1 42640601
2 7860 1 42641930
2 7861 1 42645069
2 7862 1 42649401
2 7863 1 42649789
2 7864 1 42653426
2 7865 1 42656494
2 7866 1 42661540
2 7867 1 42662076
2 7868 1 42673456
2 7869 1 42680490
2 7870 1 42680615
2 7871 1 42684624
2 7872 1 42690112
2 7873 1 42693670
2 7874 1 42696408
2 7875 0 42702288
2 7876 0 42706539
2 7877 0 42713858
2 7878 0 42714777
2 7879 0 42719978
2 7880 0 42721733
2 7881 0 42722186
2 7882 0 42725158
2 7883 0 42726599
2 7884 0 42729252
2 7885 0 42741496
2 7886 0 42743811
2 7887 0 42749064
2 7888 0 42752427
2 7889 0 42752981
2 7890 0 42756030
2 7891 0 42764241
2 7892 0 42767022
2 7893 0 42772500
2 7894 0 42774684
2 7895 0 42775030
2 7896 0 42779232
2 7897 0 42780250
2 7898 0 42780592
2 7899 0 42781925
2 7900 0 42790286
2 7901 0 42790487
2 7902 0 42795788
2 7903 0 42798368
2 7904 0 42800005
2 7905 0 42801796
2 7906 0 42809237
2 7907 1 42814786
2 7908 1 42817957
2 7909 1 42821564
2 7910 1 42822900
2 7911 1 42832030
2 7912 1 42840187
2 7913 1 42840345
2 7914 1 42843016
2 7915 1 42854192
2 7916 1 42856323
2 7917 1 42861007
2 7918 1 42865518
2 7919 0 42874270
2 7920 0 42882096
2 7921 0 42882150
2 7922 0 42885258
2 7923 0 42889262
2 7924 0 42890339
2 7925 0 42895296
2 7926 0 42898696
2 7927 0 42899114
2 7928 0 42902225
2 7929 0 42905877
2 7930 1 42909000
2 7931 1 42909339
2 7932 1 42917888
2 7933 1 42920702
2 7934 1 42922185
2 7935 1 42923048
2 7936 1 42926140
2 7937 1 42928269
2 7938 1 42928684
2 7939 1 42929241
2 7940 1 42930834
2 7941 1 42932796
2 7942 1 42933380
2 7943 0 42936021
2 7944 0 42938596
2 7945 0 42942799
2 7946 0 42946196
2 7947 0 42949283
2 7948 0 42951215
2 7949 0 42956008
2 7950 0 42957811
2 7951 0 42959192
2 7952 0 42960545
2 7953 0 42971709
2 7954 0 42977357
2 7955 0 42979193
2 7956 0 42979753
2 7957 0 42983611
2 7958 0 42986331
2 7959 0 42988062
2 7960 0 42990574
2 7961 0 42993721
2 7962 0 43000220
2 7963 0 43013240
2 7964 0 43028224
2 7965 0 43030114
2 7966 0 43034633
2 7967 0 43034892
2 7968 0 43036149
2 7969 0 43042351
2 7970 0 43049995
2 7971 0 43053851
2 7972 0 43054859
2 7973 0 43056874
2 7974 0 43059172
2 7975 0 43059533
2 7976 0 43064117
2 7977 0 43066104
2 7978 0 43071810
2 7979 0 43077216
2 7980 0 43080784
2 7981 0 43091852
2 7982 0 43097950
2 7983 0 43099443
2 7984 0 43112125
2 7985 0 43112278
2 7986 0 43115875
2 7987 0 43118716
2 7988 0 43123622
2 7989 0 43124597
2 7990 0 43129603
2 7991 0 43134638
2 7992 0 43137980
2 7993 0 43139136
2 7994 0 43147458
2 7995 0 43148351
2 7996 0 43150337
2 7997 0 43151529
2 7998 0 43160103
2 7999 0 43169918
2 8000 0 43170061
2 8001 0 43172921
2 8002 0 43178752
2 8003 0 43180693
2 8004 0 43188354
2 8005 0 43188642
2 8006 0 43194536
2 8007 0 43195919
2 8008 0 43200825
2 8009 0 43205851
2 8010 0 43210199
2 8011 0 43210437
2 8012 0 43213114
2 8013 0 43219790
2 8014 0 43246872
2 8015 0 43255901
2 8016 0 43407406
2 8017 0 43440183
2 8018 0 43441429
2 8019 0 43448235
2 8020 0 43455193
2 8021 0 43456494
2 8022 1 43459510
2 8023 1 43466405
2 8024 1 43470945
2 8025 1 43483408
2 8026 1 43485623
2 8027 1 43488116
2 8028 1 43492901
2 8029 1 43495984
2 8030 1 43498567
2 8031 1 43502295
2 8032 1 43503840
2 8033 1 43508012
2 8034 1 43511450
2 8035 1 43512606
2 8036 1 43514122
2 8037 1 43517253
2 8038 1 43519134
2 8039 1 43526926
2 8040 1 43528469
2 8041 1 43532866
2 8042 1 43534197
2 8043 1 43538336
2 8044 1 43540796
2 8045 0 43541748
2 8046 0 43546568
2 8047 0 43550505
2 8048 0 43557573
2 8049 0 43558356
2 8050 0 43558642
2 8051 0 43561580
2 8052 0 43562782
2 8053 0 43565801
2 8054 0 43568849
2 8055 0 43571357
2 8056 0 43573744
2 8057 0 43578562
2 8058 0 43579890
2 8059 0 43580619
2 8060 0 43586032
2 8061 0 43586045
2 8062 0 43588564
2 8063 0 43588797
2 8064 0 43590914
2 8065 0 43591976
2 8066 0 43597035
2 8067 0 43599522
2 8068 0 43604245
2 8069 0 43606583
2 8070 0 43609162
2 8071 0 43610322
2 8072 0 43613969
2 8073 0 43616168
2 8074 0 43620305
2 8075 0 43622916
2 8076 0 43627381
2 8077 0 43628420
2 8078 0 43636245
2 8079 0 43641602
2 8080 0 43641905
2 8081 0 43643470
2 8082 0 43648098
2 8083 0 43650558
2 8084 0 43651265
2 8085 0 43652885
2 8086 0 43662770
2 8087 0 43665671
2 8088 0 43666479
2 8089 0 43669005
2 8090 0 43670731
2 8091 0 43671314
2 8092 0 43675785
2 8093 0 43677757
2 8094 0 43680801
2 8095 0 43685744
2 8096 0 43690004
2 8097 0 43691507
2 8098 0 43696091
2 8099 0 43701585
2 8100 0 43703124
2 8101 0 43711641
2 8102 0 43714478
2 8103 0 43723975
2 8104 0 43725098
2 8105 0 43729938
2 8106 0 43731642
2 8107 0 43733188
2 8108 0 43741079
2 8109 0 43741269
2 8110 0 43741568
2 8111 0 43743581
2 8112 0 43744196
2 8113 0 43746275
2 8114 0 43747207
2 8115 1 43750138
2 8116 1 43751806
2 8117 1 43758595
2 8118 1 43758723
2 8119 1 43764937
2 8120 1 43767291
2 8121 1 43768126
2 8122 1 43772350
2 8123 1 43775363
2 8124 1 43775449
2 8125 1 43780792
2 8126 1 43782696
2 8127 1 43784421
2 8128 0 43786476
2 8129 0 43790487
2 8130 0 43795228
2 8131 0 43798411
2 8132 0 43806860
2 8133 0 43809678
2 8134 0 43810215
2 8135 0 43817033
2 8136 0 43818058
2 8137 0 43821301
2 8138 0 43823131
2 8139 0 43824019
2 8140 0 43829787
2 8141 0 43832502
2 8142 0 43834991
2 8143 0 43837317
2 8144 0 43840407
2 8145 0 43845515
2 8146 0 43846251
2 8147 0 43847569
2 8148 0 43848371
2 8149 0 43849402
2 8150 0 43850833
2 8151 0 43856514
2 8152 0 43857706
2 8153 0 43861199
2 8154 0 43865010
2 8155 0 43866097
2 8156 0 43867580
2 8157 0 43870750
2 8158 0 43870873
2 8159 0 43875616
2 8160 0 43879531
2 8161 0 43880174
2 8162 0 43885021
2 8163 0 43887472
2 8164 0 43889733
2 8165 0 43894922
2 8166 0 43896288
2 8167 0 43904184
2 8168 0 43914128
2 8169 0 43918611
2 8170 0 43919269
2 8171 0 43924871
2 8172 0 43925266
2 8173 0 43929261
2 8174 0 43932150
2 8175 0 43938084
2 8176 0 43941163
2 8177 0 43951385
2 8178 0 43952803
2 8179 0 43957952
2 8180 0 43964866
2 8181 0 43965045
2 8182 0 43965298
2 8183 0 43967524
2 8184 0 43968854
2 8185 0 43975911
2 8186 0 43979272
2 8187 0 43984429
2 8188 0 43987055
2 8189 0 43987334
2 8190 0 43989699
2 8191 0 43989933
2 8192 0 43994419
2 8193 0 43995815
2 8194 0 43995901
2 8195 0 43997729
2 8196 0 44005592
2 8197 0 44010396
2 8198 0 44012116
2 8199 0 44015364
2 8200 0 44018853
2 8201 0 44021888
2 8202 0 44029681
2 8203 1 44032362
2 8204 1 44033955
2 8205 1 44035384
2 8206 1 44036419
2 8207 1 44042804
2 8208 1 44051924
2 8209 1 44058388
2 8210 1 44064169
2 8211 1 44065307
2 8212 1 44073803
2 8213 1 44083493
2 8214 1 44084841
2 8215 1 44088903
2 8216 1 44093398
2 8217 1 44096180
2 8218 1 44098270
2 8219 1 44099299
2 8220 1 44109080
2 8221 1 44114315
2 8222 1 44118085
2 8223 1 44118232
2 8224 1 44118654
2 8225 1 44123171
2 8226 1 44137159
2 8227 1 44142259
2 8228 1 44145721
2 8229 1 44148776
2 8230 1 44148873
2 8231 1 44152129
2 8232 1 44156630
2 8233 1 44162466
2 8234 1 44162690
2 8235 1 44170346
2 8236 1 44176127
2 8237 1 44183946
2 8238 1 44186208
2 8239 1 44187410
2 8240 1 44189705
2 8241 1 44192639
2 8242 1 44194957
2 8243 0 44196845
2 8244 0 44198314
2 8245 0 44198403
2 8246 0 44200563
2 8247 0 44203960
2 8248 0 44215038
2 8249 0 44220479
2 8250 0 44222839
2 8251 0 44226022
2 8252 0 44227128
2 8253 0 44227568
2 8254 0 44229725
2 8255 0 44235155
2 8256 0 44240170
2 8257 0 44243685
2 8258 0 44247287
2 8259 0 44247670
2 8260 0 44249885
2 8261 0 44252071
2 8262 0 44261428
2 8263 0 44265342
2 8264 0 44269397
2 8265 0 44274358
2 8266 0 44274553
2 8267 0 44275591
2 8268 0 44279612
2 8269 0 44279987
2 8270 0 44287706
2 8271 0 44288012
2 8272 0 44291666
2 8273 0 44293637
2 8274 0 44297717
2 8275 0 44302760
2 8276 0 44303121
2 8277 1 44310616
2 8278 1 44313325
2 8279 1 44316514
2 8280 1 44316838
2 8281 1 44321467
2 8282 1 44322720
2 8283 1 44324140
2 8284 1 44330383
2 8285 1 44331742
2 8286 1 44332053
2 8287 1 44332893
2 8288 1 44334185
2 8289 1 44338463
2 8290 1 44339705
2 8291 1 44349785
2 8292 1 44351039
2 8293 1 44353828
2 8294 1 44354133
2 8295 1 44354330
2 8296 1 44354375
2 8297 1 44357402
2 8298 1 44363431
2 8299 1 44370891
2 8300 1 44371417
2 8301 1 44379502
2 8302 1 44383132
2 8303 1 44383217
2 8304 1 44386559
2 8305 0 44393966
2 8306 0 44395247
2 8307 0 44396320
2 8308 0 44399684
2 8309 0 44401545
2 8310 0 44401795
2 8311 0 44406826
2 8312 0 44407203
2 8313 0 44410864
2 8314 0 44413421
2 8315 0 44415354
2 8316 0 44416714
2 8317 0 44418238
2 8318 0 44421382
2 8319 0 44426442
2 8320 0 44427621
2 8321 0 44430627
2 8322 0 44432894
2 8323 0 44436214
2 8324 0 44437303
2 8325 0 44438754
2 8326 0 44439388
2 8327 0 44442087
2 8328 0 44448768
2 8329 0 44455926
2 8330 0 44458983
2 8331 0 44459042
2 8332 0 44459601
2 8333 0 44462451
2 8334 0 44463369
2 8335 0 44467796
2 8336 0 44468793
2 8337 0 44473463
2 8338 0 44477450
2 8339 0 44478718
2 8340 0 44479360
2 8341 0 44481096
2 8342 0 44481425
2 8343 0 44484453
2 8344 0 44488027
2 8345 0 44488784
2 8346 0 44493482
2 8347 0 44493731
2 8348 0 44497837
2 8349 0 44498033
2 8350 0 44500941
2 8351 0 44507637
2 8352 0 44508343
2 8353 0 44509860
2 8354 0 44511194
2 8355 0 44515902
2 8356 0 44517381
2 8357 0 44526206
2 8358 0 44529593
2 8359 0 44529712
2 8360 0 44534277
2 8361 0 44540263
2 8362 0 44544628
2 8363 0 44555651
2 8364 0 44558427
2 8365 0 44559959
2 8366 0 44561220
2 8367 0 44561903
2 8368 0 44566749
2 8369 0 44569537
2 8370 0 44570524
2 8371 0 44577791
2 8372 0 44586582
2 8373 0 44601124
2 8374 0 44606030
2 8375 0 44608483
2 8376 0 44614293
2 8377 0 44616285
2 8378 0 44617324
2 8379 0 44617589
2 8380 0 44620928
2 8381 0 44623463
2 8382 0 44625474
2 8383 0 44641498
2 8384 0 44646348
2 8385 0 44646962
2 8386 0 44647338
2 8387 0 44648798
2 8388 0 44651180
2 8389 0 44658940
2 8390 0 44667739
2 8391 0 44671547
2 8392 0 44673709
2 8393 0 44680362
2 8394 0 44684837
2 8395 0 44685610
2 8396 0 44696090
2 8397 0 44701521
2 8398 0 44705987
2 8399 0 44710228
2 8400 0 44721092
2 8401 0 44725929
2 8402 0 44730005
2 8403 0 44730715
2 8404 0 44737741
2 8405 0 44740305
2 8406 0 44742220
2 8407 0 44745891
2 8408 0 44748476
2 8409 0 44752311
2 8410 0 44752941
2 8411 0 44753552
2 8412 0 44756014
2 8413 0 44768672
2 8414 0 44768971
2 8415 0 44773558
2 8416 0 44780646
2 8417 0 44782185
2 8418 0 44782783
2 8419 0 44790514
2 8420 0 44791670
2 8421 0 44794157
2 8422 0 44798562
2 8423 0 44800281
2 8424 0 44805968
2 8425 0 44811508
2 8426 0 44814564
2 8427 0 44825005
2 8428 0 44827921
2 8429 0 44832319
2 8430 0 44832527
2 8431 0 44832699
2 8432 0 44837947
2 8433 0 44838294
2 8434 0 44842880
2 8435 0 44845394
2 8436 0 44850116
2 8437 0 44858789
2 8438 0 44859701
2 8439 0 44865847
2 8440 0 44868741
2 8441 0 44869522
2 8442 0 44880151
2 8443 0 44883088
2 8444 0 44884607
2 8445 0 44890397
2 8446 0 44890529
2 8447 0 44895985
2 8448 0 44903345
2 8449 0 44904526
2 8450 0 44904941
2 8451 0 44915555
2 8452 0 44920214
2 8453 0 44920676
2 8454 0 44924504
2 8455 0 44924778
2 8456 0 44925160
2 8457 0 44929542
2 8458 0 44944221
2 8459 0 44944764
2 8460 0 44945364
2 8461 0 44948324
2 8462 0 44948389
2 8463 0 44954033
2 8464 0 44954153
2 8465 0 44955771
2 8466 0 44962446
2 8467 0 44963218
2 8468 0 44964729
2 8469 0 44965694
2 8470 0 44973681
2 8471 0 44973952
2 8472 0 44983119
2 8473 0 44987017
2 8474 0 44987679
2 8475 0 44990138
2 8476 0 44990689
2 8477 0 44991500
2 8478 0 45000660
2 8479 0 45003806
2 8480 0 45008815
2 8481 0 45010793
2 8482 0 45015431
2 8483 0 45019965
2 8484 0 45021525
2 8485 0 45023300
2 8486 0 45030838
2 8487 0 45031663
2 8488 0 45039862
2 8489 0 45042937
2 8490 0 45044945
2 8491 0 45049781
2 8492 0 45052077
2 8493 0 45053999
2 8494 0 45060956
2 8495 0 45067656
2 8496 1 45069427
2 8497 1 45071014
2 8498 1 45076075
2 8499 1 45081300
2 8500 1 45086773
2 8501 1 45090174
2 8502 1 45091314
2 8503 1 45092486
2 8504 1 45094388
2 8505 1 45096628
2 8506 1 45098124
2 8507 1 45102214
2 8508 1 45105560
2 8509 1 45105794
2 8510 1 45106755
2 8511 0 45112699
2 8512 0 45115249
2 8513 0 45119439
2 8514 0 45122871
2 8515 0 45124960
2 8516 0 45130692
2 8517 0 45136897
2 8518 0 45145610
2 8519 0 45148474
2 8520 0 45156028
2 8521 0 45158933
2 8522 0 45159123
2 8523 0 45159273
2 8524 0 45165621
2 8525 0 45168414
2 8526 0 45174244
2 8527 0 45189152
2 8528 0 45193893
2 8529 0 45195918
2 8530 0 45204697
2 8531 0 45210797
2 8532 0 45212717
2 8533 0 45219375
2 8534 0 45220147
2 8535 0 45223000
2 8536 0 45229049
2 8537 0 45232214
2 8538 0 45235160
2 8539 1 45251523
2 8540 1 45259904
2 8541 1 45269156
2 8542 1 45269197
2 8543 1 45272215
2 8544 1 45274749
2 8545 1 45278444
2 8546 1 45286272
2 8547 1 45286437
2 8548 1 45286813
2 8549 1 45290608
2 8550 1 45296710
2 8551 1 45297530
2 8552 1 45297635
2 8553 1 45306005
2 8554 1 45307248
2 8555 1 45312378
2 8556 1 45316278
2 8557 1 45316411
2 8558 1 45317755
2 8559 1 45317851
2 8560 1 45326543
2 8561 1 45330898
2 8562 1 45334549
2 8563 1 45338367
2 8564 1 45339491
2 8565 1 45347043
2 8566 1 45347173
2 8567 1 45350964
2 8568 1 45355051
2 8569 1 45357873
2 8570 1 45359931
2 8571 1 45361596
2 8572 1 45364744
2 8573 1 45366932
2 8574 1 45368806
2 8575 1 45369826
2 8576 0 45371679
2 8577 0 45376648
2 8578 0 45379131
2 8579 0 45379579
2 8580 0 45381520
2 8581 0 45391634
2 8582 0 45396635
2 8583 0 45401226
2 8584 0 45402057
2 8585 0 45402496
2 8586 0 45403871
2 8587 0 45416192
2 8588 0 45418739
2 8589 0 45426607
2 8590 0 45428148
2 8591 0 45428657
2 8592 0 45432270
2 8593 0 45438486
2 8594 0 45439065
2 8595 0 45441291
2 8596 0 45446978
2 8597 0 45448469
2 8598 0 45450138
2 8599 0 45455854
2 8600 0 45457912
2 8601 0 45458463
2 8602 0 45463840
2 8603 0 45463851
2 8604 0 45467722
2 8605 0 45469513
2 8606 0 45471420
2 8607 0 45473907
2 8608 0 45480694
2 8609 0 45483047
2 8610 0 45483291
2 8611 0 45485159
2 8612 0 45485632
2 8613 0 45488790
2 8614 0 45492272
2 8615 0 45494413
2 8616 0 45501171
2 8617 0 45504215
2 8618 0 45513253
2 8619 0 45514247
2 8620 0 45517687
2 8621 0 45529539
2 8622 0 45535356
2 8623 0 45539442
2 8624 0 45544669
2 8625 0 45548625
2 8626 0 45550544
2 8627 0 45555132
2 8628 0 45556727
2 8629 0 45556892
2 8630 0 45567241
2 8631 0 45574573
2 8632 0 45587220
2 8633 0 45593592
2 8634 0 45597097
2 8635 0 45604917
2 8636 0 45605084
2 8637 0 45605734
2 8638 0 45616011
2 8639 0 45618911
2 8640 0 45622255
2 8641 0 45622434
2 8642 0 45624144
2 8643 0 45633522
2 8644 0 45633681
2 8645 0 45639508
2 8646 0 45649847
2 8647 0 45651037
2 8648 0 45655945
2 8649 0 45665311
2 8650 0 45667593
2 8651 0 45669955
2 8652 0 45678873
2 8653 0 45691997
2 8654 0 45692225
2 8655 0 45692266
2 8656 0 45772091
2 8657 0 45772396
2 8658 0 45773701
2 8659 0 45774436
2 8660 0 45780150
2 8661 0 45780260
2 8662 0 45780725
2 8663 0 45785621
2 8664 0 45786189
2 8665 0 45786741
2 8666 0 45787913
2 8667 0 45789434
2 8668 0 45799065
2 8669 0 45804640
2 8670 0 45808639
2 8671 0 45815299
2 8672 0 45816060
2 8673 0 45819165
2 8674 0 45821853
2 8675 0 45826272
2 8676 0 45827345
2 8677 0 45836128
2 8678 0 45843361
2 8679 0 45847003
2 8680 0 45852547
2 8681 0 45861088
2 8682 0 45887318
2 8683 0 45890572
2 8684 0 45894901
2 8685 0 45896557
2 8686 0 45903923
2 8687 0 45904559
2 8688 0 45910273
2 8689 0 45914723
2 8690 0 45916594
2 8691 0 45919314
2 8692 0 45920641
2 8693 0 45921450
2 8694 0 45924700
2 8695 0 45926688
2 8696 0 45927746
2 8697 0 45937142
2 8698 0 45955781
2 8699 0 45963522
2 8700 0 45971301
2 8701 0 45972218
2 8702 0 45978134
2 8703 0 45978962
2 8704 0 45980746
2 8705 0 45985355
2 8706 0 45997290
2 8707 0 45999836
2 8708 0 46003541
2 8709 0 46004255
2 8710 0 46006209
2 8711 0 46012325
2 8712 1 46018449
2 8713 1 46018980
2 8714 1 46023231
2 8715 1 46027495
2 8716 1 46031734
2 8717 1 46032263
2 8718 1 46041674
2 8719 1 46042590
2 8720 1 46048844
2 8721 1 46056965
2 8722 1 46057072
2 8723 1 46060501
2 8724 1 46060568
2 8725 1 46061276
2 8726 1 46063688
2 8727 1 46075805
2 8728 1 46076786
2 8729 1 46083168
2 8730 1 46083187
2 8731 1 46084095
2 8732 1 46087220
2 8733 1 46089992
2 8734 1 46107065
2 8735 0 46113171
2 8736 0 46116099
2 8737 0 46118100
2 8738 0 46127625
2 8739 0 46127704
2 8740 0 46132555
2 8741 0 46141584
2 8742 0 46143180
2 8743 0 46150386
2 8744 0 46158971
2 8745 0 46165029
2 8746 0 46165458
2 8747 0 46166500
2 8748 0 46169810
2 8749 0 46172596
2 8750 0 46184437
2 8751 0 46189875
2 8752 0 46194920
2 8753 0 46196251
2 8754 0 46209511
2 8755 0 46214298
2 8756 0 46220763
2 8757 0 46243064
2 8758 0 46243728
2 8759 0 46245065
2 8760 0 46250791
2 8761 0 46252274
2 8762 0 46255037
2 8763 0 46259862
2 8764 0 46267570
2 8765 0 46267654
2 8766 0 46270420
2 8767 0 46272733
2 8768 0 46274322
2 8769 0 46276011
2 8770 0 46287694
2 8771 0 46293438
2 8772 0 46300460
2 8773 0 46306989
2 8774 0 46311102
2 8775 0 46311716
2 8776 0 46314065
2 8777 0 46315574
2 8778 1 46323482
2 8779 1 46324319
2 8780 1 46332829
2 8781 1 46334860
2 8782 1 46339332
2 8783 1 46340214
2 8784 1 46341749
2 8785 1 46344092
2 8786 1 46346097
2 8787 1 46351341
2 8788 1 46354449
2 8789 1 46354649
2 8790 1 46361669
2 8791 1 46365723
2 8792 1 46367121
2 8793 1 46378584
2 8794 1 46383647
2 8795 1 46386106
2 8796 1 46387043
2 8797 1 46392169
2 8798 0 46394677
2 8799 0 46395877
2 8800 0 46397239
2 8801 0 46401976
2 8802 0 46404294
2 8803 0 46405192
2 8804 0 46412471
2 8805 0 46414000
2 8806 0 46415502
2 8807 0 46417099
2 8808 0 46419780
2 8809 0 46420168
2 8810 0 46423738
2 8811 0 46427637
2 8812 0 46428398
2 8813 0 46428717
2 8814 0 46431060
2 8815 0 46433649
2 8816 0 46437683
2 8817 0 46439704
2 8818 0 46442199
2 8819 0 46444454
2 8820 0 46445372
2 8821 0 46451540
2 8822 0 46463008
2 8823 0 46466862
2 8824 0 46470101
2 8825 0 46473289
2 8826 0 46473392
2 8827 0 46475710
2 8828 0 46489541
2 8829 0 46495878
2 8830 0 46497094
2 8831 0 46497838
2 8832 0 46499413
2 8833 0 46499516
2 8834 0 46505307
2 8835 0 46505596
2 8836 0 46508412
2 8837 0 46508658
2 8838 0 46509097
2 8839 0 46518165
2 8840 1 46519715
2 8841 1 46524497
2 8842 1 46529433
2 8843 1 46529804
2 8844 1 46532683
2 8845 1 46533820
2 8846 1 46534843
2 8847 1 46544754
2 8848 1 46548670
2 8849 1 46550969
2 8850 1 46551604
2 8851 1 46554324
2 8852 1 46554648
2 8853 0 46557953
2 8854 0 46559448
2 8855 0 46562503
2 8856 0 46569986
2 8857 0 46574731
2 8858 0 46578280
2 8859 0 46582609
2 8860 0 46583644
2 8861 0 46584086
2 8862 0 46584142
2 8863 0 46584838
2 8864 0 46586742
2 8865 0 46593827
2 8866 0 46602817
2 8867 0 46608568
2 8868 0 46612740
2 8869 0 46614969
2 8870 0 46621483
2 8871 0 46625689
2 8872 0 46625776
2 8873 0 46628276
2 8874 0 46632082
2 8875 0 46632735
2 8876 0 46635826
2 8877 0 46641074
2 8878 0 46643767
2 8879 0 46644594
2 8880 0 46651204
2 8881 0 46653620
2 8882 0 46653791
2 8883 0 46657622
2 8884 0 46661303
2 8885 0 46665539
2 8886 0 46669489
2 8887 0 46675197
2 8888 0 46675921
2 8889 0 46676719
2 8890 0 46680793
2 8891 0 46683129
2 8892 0 46683408
2 8893 0 46686836
2 8894 1 46689145
2 8895 1 46692885
2 8896 1 46693619
2 8897 1 46696489
2 8898 1 46697175
2 8899 1 46701486
2 8900 1 46705637
2 8901 1 46709431
2 8902 1 46709843
2 8903 1 46711329
2 8904 1 46712392
2 8905 0 46728683
2 8906 0 46734107
2 8907 0 46736746
2 8908 0 46739586
2 8909 0 46739948
2 8910 0 46744842
2 8911 0 46744908
2 8912 0 46745463
2 8913 0 46748223
2 8914 0 46748823
2 8915 0 46756051
2 8916 0 46756840
2 8917 0 46761488
2 8918 0 46761717
2 8919 0 46846086
2 8920 0 46884597
2 8921 0 46885346
2 8922 0 46890326
2 8923 0 46900316
2 8924 0 46905023
2 8925 0 46908061
2 8926 0 46911955
2 8927 0 46929106
2 8928 1 46948917
2 8929 1 46950589
2 8930 1 46951703
2 8931 1 46955429
2 8932 1 46955657
2 8933 1 46964560
2 8934 1 46967898
2 8935 1 46973970
2 8936 1 46976902
2 8937 1 46979040
2 8938 1 46984852
2 8939 1 46989047
2 8940 1 46991713
2 8941 1 46993375
2 8942 1 46994006
2 8943 1 46996599
2 8944 1 47000955
2 8945 1 47010674
2 8946 1 47015079
2 8947 1 47017346
2 8948 1 47017781
2 8949 1 47023052
2 8950 1 47027197
2 8951 1 47033590
2 8952 1 47035501
2 8953 1 47038151
2 8954 1 47040543
2 8955 1 47040621
2 8956 1 47050494
2 8957 1 47055540
2 8958 1 47058014
2 8959 1 47058505
2 8960 1 47058846
2 8961 1 47059690
2 8962 1 47060894
2 8963 1 47066000
2 8964 1 47069111
2 8965 1 47069793
2 8966 1 47070327
2 8967 1 47072301
2 8968 1 47078125
2 8969 1 47080724
2 8970 1 47083446
2 8971 1 47083519
2 8972 1 47087776
2 8973 1 47113657
2 8974 1 47119486
2 8975 1 47120000
2 8976 1 47129041
2 8977 1 47129922
2 8978 1 47136881
2 8979 1 47154495
2 8980 1 47158862
2 8981 1 47159128
2 8982 1 47163503
2 8983 1 47175141
2 8984 1 47178471
2 8985 1 47180778
2 8986 1 47248280
2 8987 1 47258376
2 8988 1 47265065
2 8989 1 47267306
2 8990 1 47268924
2 8991 1 47273167
2 8992 1 47279002
2 8993 1 47279374
2 8994 1 47289978
2 8995 1 47292049
2 8996 0 47299141
2 8997 0 47300574
2 8998 0 47302951
2 8999 0 47304720
2 9000 0 47305744
2 9001 0 47309097
2 9002 0 47321234
2 9003 0 47325612
2 9004 0 47328867
2 9005 0 47339187
2 9006 0 47342568
2 9007 0 47349294
2 9008 0 47353025
2 9009 0 47353807
2 9010 0 47355188
2 9011 0 47360671
2 9012 0 47367523
2 9013 0 47371118
2 9014 0 47371200
2 9015 0 47379402
2 9016 0 47379610
2 9017 0 47386472
2 9018 0 47388743
2 9019 0 47391271
2 9020 0 47397319
2 9021 0 47529045
2 9022 0 47782714
2 9023 0 47783739
2 9024 0 47789300
2 9025 0 47794195
2 9026 0 47794598
2 9027 0 47798576
2 9028 0 47801540
2 9029 0 47801778
2 9030 0 47806660
2 9031 0 47809821
2 9032 0 47810537
2 9033 0 47855777
2 9034 0 47857688
2 9035 0 47916118
2 9036 1 47948947
2 9037 1 47959133
2 9038 1 47964115
2 9039 1 47968432
2 9040 1 47970697
2 9041 1 47977532
2 9042 1 47980676
2 9043 1 47981573
2 9044 1 47985673
2 9045 1 47990817
2 9046 1 47996754
2 9047 0 48006394
2 9048 0 48008448
2 9049 0 48013338
2 9050 0 48013998
2 9051 0 48014631
2 9052 0 48021156
2 9053 0 48023162
2 9054 0 48024106
2 9055 0 48032386
2 9056 0 48033305
2 9057 0 48037806
2 9058 0 48041613
2 9059 0 48045532
2 9060 0 48055590
2 9061 0 48064652
2 9062 1 48116005
2 9063 1 48117329
2 9064 1 48134474
2 9065 1 48135934
2 9066 1 48138340
2 9067 1 48140785
2 9068 1 48144299
2 9069 1 48149877
2 9070 1 48153782
2 9071 1 48153915
2 9072 1 48159751
2 9073 1 48160568
2 9074 1 48164176
2 9075 1 48164865
2 9076 1 48169587
2 9077 1 48172289
2 9078 1 48186634
2 9079 1 48189736
2 9080 1 48192574
2 9081 1 48197553
2 9082 1 48198391
2 9083 1 48213607
2 9084 1 48216047
2 9085 1 48216301
2 9086 1 48218870
2 9087 1 48221254
2 9088 1 48221444
2 9089 1 48224737
2 9090 1 48225545
2 9091 0 48232850
2 9092 0 48234314
2 9093 0 48239791
2 9094 0 48240414
2 9095 0 48243676
2 9096 0 48244250
2 9097 0 48246729
2 9098 0 48248004
2 9099 0 48248786
2 9100 0 48249578
2 9101 0 48251411
2 9102 0 48253344
2 9103 0 48256568
2 9104 0 48260671
2 9105 0 48262857
2 9106 0 48265019
2 9107 0 48278992
2 9108 0 48280507
2 9109 0 48283042
2 9110 0 48288147
2 9111 0 48293439
2 9112 0 48307430
2 9113 0 48310734
2 9114 0 48313231
2 9115 0 48318560
2 9116 0 48324782
2 9117 0 48325839
2 9118 0 48327540
2 9119 0 48329064
2 9120 0 48329741
2 9121 0 48330738
2 9122 0 48333974
2 9123 0 48339632
2 9124 0 48340394
2 9125 0 48345274
2 9126 0 48354920
2 9127 0 48359909
2 9128 0 48367852
2 9129 0 48372883
2 9130 0 48373945
2 9131 0 48379323
2 9132 0 48381594
2 9133 0 48383747
2 9134 0 48387229
2 9135 1 48393058
2 9136 1 48394614
2 9137 1 48395943
2 9138 1 48399021
2 9139 1 48405609
2 9140 1 48409385
2 9141 1 48410409
2 9142 1 48416448
2 9143 1 48417550
2 9144 1 48420230
2 9145 1 48424894
2 9146 1 48430470
2 9147 1 48439036
2 9148 1 48443032
2 9149 1 48445337
2 9150 1 48454440
2 9151 1 48460983
2 9152 1 48472003
2 9153 1 48472480
2 9154 1 48473076
2 9155 1 48479569
2 9156 1 48487536
2 9157 1 48488336
2 9158 1 48489851
2 9159 1 48498368
2 9160 1 48505207
2 9161 1 48508504
2 9162 1 48511170
2 9163 1 48514112
2 9164 1 48516656
2 9165 1 48524948
2 9166 1 48528687
2 9167 0 48535955
2 9168 0 48536207
2 9169 0 48540438
2 9170 0 48565276
2 9171 0 48567418
2 9172 0 48572555
2 9173 0 48573661
2 9174 0 48588420
2 9175 0 48592929
2 9176 0 48598209
2 9177 0 48602596
2 9178 0 48605030
2 9179 0 48606993
2 9180 0 48614216
2 9181 0 48619097
2 9182 0 48621547
2 9183 0 48623161
2 9184 0 48631598
2 9185 0 48637648
2 9186 0 48638218
2 9187 1 48640571
2 9188 1 48643247
2 9189 1 48646561
2 9190 1 48646626
2 9191 1 48650732
2 9192 1 48658347
2 9193 1 48661549
2 9194 1 48662811
2 9195 1 48667777
2 9196 1 48673157
2 9197 0 48676731
2 9198 0 48678947
2 9199 0 48679764
2 9200 0 48688627
2 9201 0 48688962
2 9202 0 48693916
2 9203 0 48694592
2 9204 0 48698627
2 9205 0 48701150
2 9206 0 48703806
2 9207 0 48709021
2 9208 0 48709160
2 9209 0 48709481
2 9210 0 48714631
2 9211 0 48719155
2 9212 0 48738577
2 9213 0 48739198
2 9214 0 48746345
2 9215 0 48748781
2 9216 1 48750611
2 9217 1 48756969
2 9218 1 48768214
2 9219 1 48773712
2 9220 1 48775008
2 9221 1 48776975
2 9222 1 48778714
2 9223 1 48779655
2 9224 1 48784693
2 9225 1 48793397
2 9226 1 48796810
2 9227 1 48798680
2 9228 1 48800795
2 9229 1 48804318
2 9230 1 48804497
2 9231 1 48805618
2 9232 1 48806683
2 9233 1 48810419
2 9234 1 48813564
2 9235 1 48813851
2 9236 1 48821640
2 9237 1 48822686
2 9238 1 48826540
2 9239 1 48827376
2 9240 1 48831903
2 9241 1 48836926
2 9242 1 48844528
2 9243 1 48850318
2 9244 1 48852553
2 9245 1 48852987
2 9246 1 48859469
2 9247 1 48861360
2 9248 1 48903022
2 9249 1 48960749
2 9250 1 48960918
2 9251 1 48967050
2 9252 1 48974716
2 9253 1 48974988
2 9254 1 48977266
2 9255 1 48984524
2 9256 1 48988088
2 9257 1 48993938
2 9258 1 48996589
2 9259 1 49002118
2 9260 1 49004636
2 9261 1 49014293
2 9262 1 49016282
2 9263 1 49020560
2 9264 1 49021248
2 9265 1 49024616
2 9266 1 49027545
2 9267 1 49027595
2 9268 0 49046849
2 9269 0 49047433
2 9270 0 49051993
2 9271 0 49058841
2 9272 0 49061257
2 9273 0 49067540
2 9274 0 49068035
2 9275 0 49071948
2 9276 0 49077555
2 9277 0 49080125
2 9278 0 49081924
2 9279 0 49085604
2 9280 0 49086477
2 9281 0 49091536
2 9282 0 49093925
2 9283 0 49096306
2 9284 0 49097375
2 9285 0 49098342
2 9286 0 49099936
2 9287 0 49101107
2 9288 0 49102358
2 9289 0 49106038
2 9290 0 49107081
2 9291 0 49109921
2 9292 0 49110092
2 9293 0 49111252
2 9294 0 49114258
2 9295 0 49114679
2 9296 0 49115081
2 9297 0 49120440
2 9298 0 49123445
2 9299 0 49124451
2 9300 0 49129374
2 9301 0 49132164
2 9302 0 49132755
2 9303 0 49132857
2 9304 0 49135377
2 9305 0 49137635
2 9306 0 49144336
2 9307 0 49147296
2 9308 0 49151272
2 9309 0 49158980
2 9310 0 49159431
2 9311 0 49165105
2 9312 0 49165303
2 9313 0 49169529
2 9314 0 49174676
2 9315 0 49175664
2 9316 0 49177895
2 9317 0 49180316
2 9318 0 49182285
2 9319 0 49185013
2 9320 0 49191728
2 9321 0 49192187
2 9322 0 49192252
2 9323 0 49193758
2 9324 0 49200666
2 9325 0 49206342
2 9326 0 49209595
2 9327 0 49216283
2 9328 0 49216508
2 9329 0 49225110
2 9330 0 49234529
2 9331 0 49238683
2 9332 0 49241100
2 9333 0 49244108
2 9334 0 49245099
2 9335 0 49251124
2 9336 0 49257918
2 9337 0 49259488
2 9338 0 49259576
2 9339 0 49259610
2 9340 0 49262865
2 9341 0 49264208
2 9342 0 49265060
2 9343 0 49267966
2 9344 0 49268283
2 9345 0 49270967
2 9346 1 49275864
2 9347 1 49276464
2 9348 1 49282501
2 9349 1 49288518
2 9350 1 49291692
2 9351 1 49295808
2 9352 1 49297823
2 9353 1 49300164
2 9354 1 49300712
2 9355 1 49301595
2 9356 1 49303714
2 9357 1 49306716
2 9358 1 49317881
2 9359 1 49318208
2 9360 1 49319123
2 9361 1 49320772
2 9362 1 49322220
2 9363 1 49323058
2 9364 1 49327398
2 9365 1 49327581
2 9366 1 49334999
2 9367 1 49335113
2 9368 1 49335578
2 9369 1 49340658
2 9370 1 49345689
2 9371 1 49347398
2 9372 1 49352199
2 9373 1 49352973
2 9374 1 49363496
2 9375 1 49369546
2 9376 1 49370062
2 9377 1 49373710
2 9378 1 49375979
2 9379 1 49378975
2 9380 1 49381232
2 9381 1 49382238
2 9382 1 49384980
2 9383 1 49386313
2 9384 1 49388444
2 9385 1 49389676
2 9386 1 49392064
2 9387 1 49396924
2 9388 1 49397522
2 9389 1 49399694
2 9390 1 49409321
2 9391 1 49411269
2 9392 1 49414103
2 9393 1 49416321
2 9394 1 49416623
2 9395 1 49423123
2 9396 1 49425071
2 9397 1 49427443
2 9398 1 49427642
2 9399 1 49431799
2 9400 1 49431988
2 9401 1 49435467
2 9402 1 49437189
2 9403 1 49441646
2 9404 1 49448077
2 9405 1 49451623
2 9406 1 49452340
2 9407 1 49456550
2 9408 1 49461275
2 9409 1 49466081
2 9410 1 49470066
2 9411 1 49470432
2 9412 1 49472033
2 9413 1 49474539
2 9414 1 49476773
2 9415 1 49478012
2 9416 1 49480878
2 9417 1 49485687
2 9418 1 49487263
2 9419 0 49493403
2 9420 0 49495156
2 9421 0 49498543
2 9422 0 49500567
2 9423 0 49506493
2 9424 1 49509307
2 9425 1 49514687
2 9426 1 49516549
2 9427 1 49519358
2 9428 1 49519793
2 9429 1 49519874
2 9430 1 49523030
2 9431 1 49524818
2 9432 1 49529693
2 9433 1 49532051
2 9434 1 49533107
2 9435 1 49535447
2 9436 1 49539750
2 9437 1 49543330
2 9438 1 49545448
2 9439 1 49551095
2 9440 0 49555794
2 9441 0 49560271
2 9442 0 49564241
2 9443 0 49564302
2 9444 0 49573210
2 9445 0 49573680
2 9446 0 49577901
2 9447 0 49581035
2 9448 0 49583037
2 9449 0 49586356
2 9450 0 49616161
2 9451 0 49618369
2 9452 0 49619226
2 9453 0 49621378
2 9454 0 49623189
2 9455 0 49628352
2 9456 0 49636360
2 9457 0 49643501
2 9458 0 49644419
2 9459 0 49645506
2 9460 0 49652333
2 9461 0 49655612
2 9462 0 49657193
2 9463 0 49659599
2 9464 0 49662695
2 9465 0 49663534
2 9466 0 49666047
2 9467 0 49714065
2 9468 1 49719050
2 9469 1 49722308
2 9470 1 49725048
2 9471 1 49732213
2 9472 1 49747584
2 9473 1 49756026
2 9474 1 49756749
2 9475 1 49757435
2 9476 1 49758672
2 9477 1 49762593
2 9478 1 49768983
2 9479 1 49770458
2 9480 1 49774267
2 9481 1 49776298
2 9482 1 49782392
2 9483 1 49782916
2 9484 1 49783891
2 9485 1 49788357
2 9486 1 49791362
2 9487 1 49795738
2 9488 1 49798883
2 9489 1 49800497
2 9490 1 49803186
2 9491 1 49806450
2 9492 1 49807609
2 9493 1 49808580
2 9494 1 49810791
2 9495 1 49811729
2 9496 1 49812205
2 9497 1 49816805
2 9498 0 49825834
2 9499 0 49828521
2 9500 0 49833725
2 9501 0 49834030
2 9502 0 49835120
2 9503 0 49837421
2 9504 0 49837953
2 9505 0 49838794
2 9506 0 49840596
2 9507 0 49845719
2 9508 1 49855268
2 9509 1 49855301
2 9510 1 49859003
2 9511 1 49861524
2 9512 1 49862635
2 9513 1 49863217
2 9514 1 49868402
2 9515 1 49869941
2 9516 1 49871964
2 9517 1 49876195
2 9518 1 49881172
2 9519 1 49882345
2 9520 1 49883604
2 9521 1 49889245
2 9522 1 49889904
2 9523 1 49893592
2 9524 1 49894520
2 9525 1 49896281
2 9526 1 49898292
2 9527 1 49901331
2 9528 1 49902785
2 9529 1 49903108
2 9530 1 49907937
2 9531 1 49914795
2 9532 1 49924002
2 9533 1 49949983
2 9534 0 49979152
2 9535 0 49988571
2 9536 0 49993336
2 9537 0 49993572
2 9538 0 49995891
2 9539 0 50000920
2 9540 0 50004694
2 9541 0 50008717
2 9542 0 50009591
2 9543 0 50010476
2 9544 1 50016488
2 9545 1 50016731
2 9546 1 50018257
2 9547 1 50019889
2 9548 1 50024624
2 9549 1 50026033
2 9550 1 50030094
2 9551 1 50030835
2 9552 1 50038777
2 9553 1 50041799
2 9554 1 50046429
2 9555 1 50055264
2 9556 1 50059523
2 9557 1 50059609
2 9558 1 50065196
2 9559 1 50071281
2 9560 1 50071639
2 9561 1 50072001
2 9562 1 50072326
2 9563 1 50081274
2 9564 1 50083618
2 9565 1 50095088
2 9566 1 50095975
2 9567 1 50109097
2 9568 1 50114314
2 9569 1 50117268
2 9570 1 50119765
2 9571 1 50120384
2 9572 1 50121275
2 9573 1 50131543
2 9574 1 50137528
2 9575 1 50140556
2 9576 1 50148072
2 9577 1 50150355
2 9578 1 50161893
2 9579 1 50166871
2 9580 1 50167210
2 9581 1 50169090
2 9582 1 50172589
2 9583 1 50175061
2 9584 1 50183591
2 9585 1 50194412
2 9586 1 50199738
2 9587 1 50203464
2 9588 1 50209753
2 9589 1 50217304
2 9590 1 50223427
2 9591 1 50225046
2 9592 1 50229439
2 9593 1 50230273
2 9594 1 50238107
2 9595 1 50240260
2 9596 1 50241349
2 9597 1 50245530
2 9598 1 50248585
2 9599 1 50249330
2 9600 1 50253121
2 9601 1 50264200
2 9602 1 50264272
2 9603 1 50276280
2 9604 1 50291826
2 9605 1 50294288
2 9606 1 50295298
2 9607 1 50304760
2 9608 0 50311749
2 9609 0 50316559
2 9610 0 50319817
2 9611 0 50330079
2 9612 0 50333755
2 9613 0 50335239
2 9614 0 50335555
2 9615 0 50338405
2 9616 0 50342058
2 9617 0 50345690
2 9618 0 50349815
2 9619 0 50358016
2 9620 0 50360876
2 9621 0 50380872
2 9622 0 50383252
2 9623 0 50389713
2 9624 0 50393437
2 9625 0 50400207
2 9626 0 50405552
2 9627 0 50415030
2 9628 0 50417558
2 9629 0 50420869
2 9630 0 50428642
2 9631 0 50429948
2 9632 0 50443256
2 9633 0 50450275
2 9634 0 50458595
2 9635 0 50458987
2 9636 0 50462071
2 9637 1 50468552
2 9638 1 50469504
2 9639 1 50471195
2 9640 1 50471814
2 9641 1 50480654
2 9642 1 50489646
2 9643 1 50491038
2 9644 1 50496400
2 9645 1 50507371
2 9646 1 50514908
2 9647 1 50520931
2 9648 0 50531182
2 9649 0 50531262
2 9650 0 50535629
2 9651 0 50537631
2 9652 0 50540479
2 9653 0 50548415
2 9654 0 50553583
2 9655 1 50558106
2 9656 1 50562874
2 9657 1 50565116
2 9658 1 50567287
2 9659 1 50567991
2 9660 1 50568427
2 9661 1 50573200
2 9662 1 50580462
2 9663 1 50583950
2 9664 1 50587796
2 9665 1 50591780
2 9666 1 50592584
2 9667 1 50598612
2 9668 1 50606053
2 9669 1 50612324
2 9670 0 50622098
2 9671 0 50628782
2 9672 0 50629742
2 9673 0 50629875
2 9674 0 50635823
2 9675 0 50637778
2 9676 0 50638038
2 9677 0 50640517
2 9678 0 50643837
2 9679 0 50647388
2 9680 0 50647651
2 9681 0 50651037
2 9682 0 50654018
2 9683 0 50660206
2 9684 0 50661148
2 9685 0 50670847
2 9686 1 50673171
2 9687 1 50679861
2 9688 1 50680752
2 9689 1 50692334
2 9690 1 50694573
2 9691 1 50697901
2 9692 1 50706701
2 9693 1 50713082
2 9694 1 50721981
2 9695 1 50729998
2 9696 1 50738051
2 9697 1 50739758
2 9698 1 50743640
2 9699 1 50745317
2 9700 1 50746765
2 9701 1 50748597
2 9702 1 50753521
2 9703 1 50753881
2 9704 1 50757283
2 9705 1 50765128
2 9706 1 50766619
2 9707 1 50771603
2 9708 1 50772840
2 9709 1 50774106
2 9710 1 50775915
2 9711 1 50779244
2 9712 1 50783068
2 9713 1 50789570
2 9714 1 50791541
2 9715 1 50795756
2 9716 1 50802381
2 9717 1 50803446
2 9718 1 50810792
2 9719 1 50818904
2 9720 1 50830884
2 9721 1 50839222
2 9722 1 50843849
2 9723 1 50857057
2 9724 0 51106224
2 9725 0 51429368
2 9726 0 51437844
2 9727 0 51447837
2 9728 0 51448239
2 9729 0 51454712
2 9730 0 51457285
2 9731 0 51459279
2 9732 0 51469405
2 9733 0 51471758
2 9734 0 51475103
2 9735 0 51483669
2 9736 0 51484721
2 9737 0 51489638
2 9738 0 51491184
2 9739 0 51492788
2 9740 0 51499327
2 9741 0 51503545
2 9742 0 51506583
2 9743 0 51507212
2 9744 0 51513067
2 9745 0 51514490
2 9746 0 51520136
2 9747 0 51520298
2 9748 0 51529005
2 9749 0 51536728
2 9750 0 51538508
2 9751 0 51540763
2 9752 0 51544699
2 9753 0 51549828
2 9754 0 51555756
2 9755 0 51560253
2 9756 0 51561441
2 9757 0 51563628
2 9758 0 51571382
2 9759 0 51574836
2 9760 0 51584177
2 9761 0 51584543
2 9762 0 51591634
2 9763 0 51596739
2 9764 0 51607152
2 9765 0 51609733
2 9766 0 51616391
2 9767 0 51617236
2 9768 0 51621092
2 9769 0 51630153
2 9770 0 51631387
2 9771 0 51639034
2 9772 0 51646546
2 9773 0 51650739
2 9774 0 51651619
2 9775 0 51659242
2 9776 0 51663772
2 9777 0 51667028
2 9778 0 51671107
2 9779 0 51671216
2 9780 0 51674443
2 9781 0 51674884
2 9782 0 51675506
2 9783 0 51677013
2 9784 0 51680850
2 9785 0 51693255
2 9786 0 51698721
2 9787 0 51700218
2 9788 0 51705763
2 9789 0 51719187
2 9790 0 51726588
2 9791 0 51736282
2 9792 0 51744851
2 9793 0 51751405
2 9794 0 51769232
2 9795 0 51771662
2 9796 0 51801814
2 9797 0 51825802
2 9798 0 51829729
2 9799 0 51833836
2 9800 0 51841516
2 9801 0 51850728
2 9802 0 51850847
2 9803 0 51854530
2 9804 0 51859332
2 9805 0 51869065
2 9806 0 51870563
2 9807 0 51876207
2 9808 0 51882769
2 9809 1 51893967
2 9810 1 51896163
2 9811 1 51903758
2 9812 1 51908455
2 9813 1 51911071
2 9814 1 51917040
2 9815 1 51929487
2 9816 1 51929940
2 9817 1 51934468
2 9818 1 51937128
2 9819 1 51938262
2 9820 1 51951664
2 9821 1 51957299
2 9822 1 51964690
2 9823 1 51968689
2 9824 1 51998207
2 9825 1 52003973
2 9826 1 52012227
2 9827 1 52018076
2 9828 1 52025990
2 9829 1 52034943
2 9830 1 52046311
2 9831 1 52052454
2 9832 0 52063966
2 9833 0 52064414
2 9834 0 52083618
2 9835 0 52087822
2 9836 0 52114304
2 9837 0 52119862
2 9838 0 52123358
2 9839 0 52129415
2 9840 0 52134524
2 9841 0 52138560
2 9842 0 52143685
2 9843 0 52148430
2 9844 0 52159542
2 9845 0 52164332
2 9846 0 52168768
2 9847 0 52190773
2 9848 0 52193093
2 9849 0 52199802
2 9850 0 52205377
2 9851 0 52215233
2 9852 0 52240237
2 9853 0 52243827
2 9854 0 52245394
2 9855 0 52254612
2 9856 0 52257195
2 9857 0 52262877
2 9858 0 52263985
2 9859 0 52268724
2 9860 0 52278699
2 9861 0 52297447
2 9862 0 52301927
2 9863 0 52308371
2 9864 0 52319592
2 9865 0 52326624
2 9866 0 52328714
2 9867 0 52340569
2 9868 0 52344416
2 9869 0 52346014
2 9870 0 52353049
2 9871 0 52355556
2 9872 0 52359646
2 9873 0 52361544
2 9874 0 52369402
2 9875 0 52371250
2 9876 0 52382586
2 9877 0 52388246
2 9878 0 52389889
2 9879 1 52398383
2 9880 1 52403972
2 9881 1 52414336
2 9882 1 52419222
2 9883 1 52421925
2 9884 1 52426769
2 9885 1 52433024
2 9886 1 52435359
2 9887 1 52436935
2 9888 1 52450132
2 9889 1 52453481
2 9890 1 52457003
2 9891 1 52463558
2 9892 1 52486518
2 9893 1 52492045
2 9894 1 52493061
2 9895 1 52505146
2 9896 1 52510314
2 9897 1 52516347
2 9898 1 52517508
2 9899 1 52522745
2 9900 0 52540898
2 9901 0 52550857
2 9902 0 52554636
2 9903 0 52556276
2 9904 0 52563416
2 9905 0 52569805
2 9906 0 52614081
2 9907 0 52618500
2 9908 0 52625083
2 9909 0 52635971
2 9910 0 52648353
2 9911 0 52653208
2 9912 0 52653488
2 9913 0 52658654
2 9914 0 52664667
2 9915 0 52666597
2 9916 0 52684242
2 9917 0 52692060
2 9918 0 52704066
2 9919 0 52720177
2 9920 0 52721427
2 9921 0 52722959
2 9922 0 52723524
2 9923 0 52723605
2 9924 0 52728492
2 9925 1 52739463
2 9926 1 52740464
2 9927 1 52747680
2 9928 1 52756330
2 9929 1 52779725
2 9930 1 52790354
2 9931 1 52798603
2 9932 1 52799027
2 9933 1 52808694
2 9934 1 52812363
2 9935 1 52822641
2 9936 1 52828375
2 9937 1 52842484
2 9938 1 52850792
2 9939 1 52856904
2 9940 1 52868568
2 9941 1 52876625
2 9942 1 52878761
2 9943 1 52919909
2 9944 1 52927553
2 9945 1 52930170
2 9946 1 52944661
2 9947 1 52948446
2 9948 1 52953844
2 9949 1 52958597
2 9950 1 52962958
2 9951 1 52971618
2 9952 1 52974329
2 9953 1 52980343
2 9954 1 52989339
2 9955 1 52989693
2 9956 0 53004307
2 9957 0 53008536
2 9958 0 53013515
2 9959 0 53023093
2 9960 0 53026393
2 9961 0 53030005
2 9962 0 53034892
2 9963 0 53044624
2 9964 0 53050252
2 9965 0 53091424
2 9966 0 53101140
2 9967 0 53107229
2 9968 0 53138253
2 9969 0 53145938
2 9970 0 53152237
2 9971 0 53154545
2 9972 0 53158457
2 9973 0 53163741
2 9974 0 53169688
2 9975 0 53176088
2 9976 0 53183707
2 9977 0 53196511
2 9978 0 53215397
2 9979 0 53233154
2 9980 0 53242782
2 9981 0 53250310
2 9982 0 53250931
2 9983 0 53264209
2 9984 0 53264883
2 9985 0 53274220
2 9986 0 53280514
2 9987 0 53282011
2 9988 0 53286006
2 9989 0 53296773
2 9990 0 53301958
2 9991 0 53306592
2 9992 0 53329002
2 9993 0 53341321
2 9994 0 53352881
2 9995 0 53357523
2 9996 0 53359165
2 9997 0 53362941
2 9998 0 53367815
2 9999 0 53369348
2 10000 0 53380840
2 10001 0 53391966
2 10002 0 53399393
2 10003 0 53409440
2 10004 0 53409745
2 10005 0 53423182
2 10006 0 53426976
2 10007 0 53429177
2 10008 0 53445270
2 10009 0 53458907
2 10010 0 53458927
2 10011 0 53467769
2 10012 0 53476211
2 10013 0 53479638
2 10014 0 53481001
2 10015 0 53483721
2 10016 0 53489545
2 10017 0 53515054
2 10018 0 53528330
2 10019 0 53546287
2 10020 0 53549530
2 10021 0 53554856
2 10022 0 53555350
2 10023 0 53560333
2 10024 0 53571055
2 10025 0 53580541
2 10026 0 53585310
2 10027 0 53617387
2 10028 1 53629279
2 10029 1 53633006
2 10030 1 53633761
2 10031 1 53645613
2 10032 1 53653813
2 10033 1 53664294
2 10034 1 53678995
2 10035 1 53687609
2 10036 1 53693251
2 10037 1 53716129
2 10038 1 53718796
2 10039 1 53723420
2 10040 1 53735321
2 10041 1 53742801
2 10042 1 53751207
2 10043 1 53779901
2 10044 1 53783846
2 10045 1 53784890
2 10046 1 53786857
2 10047 1 53789333
2 10048 1 53790632
2 10049 1 53805096
2 10050 1 53838288
2 10051 1 53866495
2 10052 1 53873590
2 10053 1 53881128
2 10054 0 53938063
2 10055 0 53948937
2 10056 0 53963214
2 10057 1 53974988
2 10058 1 54004004
2 10059 1 54010879
2 10060 1 54016403
2 10061 1 54028264
2 10062 1 54035107
2 10063 1 54036117
2 10064 1 54046166
2 10065 1 54052806
2 10066 1 54061012
2 10067 1 54063770
2 10068 1 54071627
2 10069 1 54080381
2 10070 1 54083093
2 10071 1 54093812
2 10072 1 54094544
2 10073 1 54098504
2 10074 1 54110888
2 10075 1 54124361
2 10076 1 54134247
2 10077 1 54136519
2 10078 1 54149847
2 10079 1 54159001
2 10080 1 54164845
2 10081 1 54165842
2 10082 1 54169229
2 10083 1 54170039
2 10084 1 54175829
2 10085 1 54182355
2 10086 1 54186133
2 10087 1 54188445
2 10088 1 54190384
2 10089 1 54206587
2 10090 1 54215909
2 10091 1 54220448
2 10092 1 54220992
2 10093 1 54229460
2 10094 1 54233520
2 10095 1 54236512
2 10096 0 54251095
2 10097 0 54251794
2 10098 0 54279248
2 10099 0 54282482
2 10100 0 54286621
2 10101 0 54287469
2 10102 0 54288746
2 10103 0 54293261
2 10104 0 54293878
2 10105 0 54297119
2 10106 0 54304356
2 10107 0 54313625
2 10108 0 54323751
2 10109 0 54333335
2 10110 0 54336617
2 10111 0 54344977
2 10112 0 54345117
2 10113 0 54347174
2 10114 0 54371968
2 10115 0 54376061
2 10116 0 54384698
2 10117 0 54391175
2 10118 0 54392612
2 10119 0 54393679
2 10120 0 54409892
2 10121 0 54414124
2 10122 0 54414773
2 10123 0 54420007
2 10124 0 54424287
2 10125 0 54427616
2 10126 0 54434245
2 10127 0 54435938
2 10128 0 54436433
2 10129 0 54444876
2 10130 0 54452197
2 10131 0 54456049
2 10132 0 54457897
2 10133 0 54462333
2 10134 0 54466423
2 10135 0 54467856
2 10136 0 54472097
2 10137 0 54480352
2 10138 0 54480420
2 10139 0 54492352
2 10140 0 54504739
2 10141 0 54513250
2 10142 0 54519705
2 10143 0 54520611
2 10144 0 54522717
2 10145 0 54524552
2 10146 0 54528517
2 10147 0 54530161
2 10148 0 54534206
2 10149 0 54681246
2 10150 0 54707736
2 10151 0 54719086
2 10152 0 54723692
2 10153 0 54724781
2 10154 0 54729263
2 10155 0 54729547
2 10156 0 54730448
2 10157 0 54730966
2 10158 0 54739467
2 10159 0 54741581
2 10160 0 54743342
2 10161 0 54749657
2 10162 0 54755312
2 10163 0 54756326
2 10164 0 54761531
2 10165 0 54762268
2 10166 1 54775632
2 10167 1 54783320
2 10168 1 54784466
2 10169 1 54794219
2 10170 1 54794972
2 10171 1 54795503
2 10172 1 54800811
2 10173 1 54807199
2 10174 1 54807824
2 10175 1 54810083
2 10176 1 54813808
2 10177 1 54814206
2 10178 1 54815004
2 10179 1 54823564
2 10180 1 54832539
2 10181 0 54965077
2 10182 0 55014455
2 10183 0 55018558
2 10184 0 55021029
2 10185 0 55021646
2 10186 0 55021982
2 10187 0 55029978
2 10188 0 55032672
2 10189 0 55034076
2 10190 0 55039878
2 10191 0 55044823
2 10192 0 55047716
2 10193 0 55066774
2 10194 1 55151516
2 10195 1 55160277
2 10196 1 55166635
2 10197 1 55168292
2 10198 1 55176691
2 10199 1 55179914
2 10200 1 55222326
2 10201 1 55227328
2 10202 1 55235194
2 10203 1 55235422
2 10204 1 55242440
2 10205 1 55248787
2 10206 1 55249411
2 10207 1 55253331
2 10208 1 55264647
2 10209 1 55268930
2 10210 1 55273659
2 10211 1 55278598
2 10212 1 55281799
2 10213 1 55288373
2 10214 1 55295126
2 10215 1 55295205
2 10216 1 55298309
2 10217 1 55301550
2 10218 1 55302795
2 10219 1 55565526
2 10220 1 55572671
2 10221 1 55577517
2 10222 1 55578926
2 10223 1 55579250
2 10224 1 55583759
2 10225 1 55588588
2 10226 1 55591024
2 10227 1 55596761
2 10228 1 55600460
2 10229 1 55601934
2 10230 0 55618894
2 10231 0 55624730
2 10232 0 55629055
2 10233 0 55635443
2 10234 0 55637955
2 10235 0 55639072
2 10236 0 55642670
2 10237 0 55651553
2 10238 0 55653853
2 10239 0 55654084
2 10240 0 55661219
2 10241 0 55670605
2 10242 0 55675098
2 10243 0 55679469
2 10244 0 55689409
2 10245 0 55689618
2 10246 0 55698268
2 10247 0 55707544
2 10248 0 55723949
2 10249 0 55730327
2 10250 0 55735346
2 10251 0 55746334
2 10252 0 55756861
2 10253 0 55760016
2 10254 0 55764172
2 10255 0 55765816
2 10256 0 55770023
2 10257 0 55773949
2 10258 0 55859759
2 10259 0 55865721
2 10260 0 55869624
2 10261 0 55881795
2 10262 0 55882870
2 10263 0 55885625
2 10264 0 55886217
2 10265 0 55888082
2 10266 0 55895508
2 10267 0 55904915
2 10268 0 55906695
2 10269 0 55917389
2 10270 0 55917411
2 10271 0 55922847
2 10272 0 55924214
2 10273 0 55928621
2 10274 0 55929788
2 10275 1 55931642
2 10276 1 55933924
2 10277 1 55934270
2 10278 1 55938186
2 10279 1 55938244
2 10280 1 55947308
2 10281 1 55948338
2 10282 1 55955824
2 10283 1 55956413
2 10284 1 55960711
2 10285 1 55961135
2 10286 1 55966545
2 10287 1 55997625
2 10288 0 56006391
2 10289 0 56012394
2 10290 1 56014200
2 10291 1 56016323
2 10292 1 56017192
2 10293 1 56022496
2 10294 1 56024176
2 10295 1 56028563
2 10296 1 56029373
2 10297 1 56029608
2 10298 1 56039576
2 10299 1 56044518
2 10300 1 56044599
2 10301 0 56047189
2 10302 0 56049146
2 10303 0 56051659
2 10304 0 56055423
2 10305 0 56057524
2 10306 0 56058274
2 10307 1 56063599
2 10308 1 56065111
2 10309 1 56071473
2 10310 1 56074259
2 10311 1 56081393
2 10312 1 56086305
2 10313 1 56087209
2 10314 1 56091589
2 10315 1 56099251
2 10316 1 56101101
2 10317 1 56106698
2 10318 1 56112712
2 10319 1 56114411
2 10320 1 56114704
2 10321 0 56122832
2 10322 0 56132247
2 10323 0 56133065
2 10324 0 56133471
2 10325 0 56137364
2 10326 0 56138131
2 10327 0 56138897
2 10328 0 56139826
2 10329 0 56140150
2 10330 0 56142719
2 10331 0 56146789
2 10332 0 56153259
2 10333 0 56156864
2 10334 0 56157458
2 10335 0 56162034
2 10336 0 56162112
2 10337 0 56166929
2 10338 0 56172018
2 10339 0 56175499
2 10340 0 56181102
2 10341 0 56183314
2 10342 0 56185363
2 10343 0 56190961
2 10344 0 56191256
2 10345 0 56192572
2 10346 0 56197873
2 10347 0 56199223
2 10348 0 56199641
2 10349 0 56204190
2 10350 0 56240863
2 10351 0 56256643
2 10352 0 56257737
2 10353 0 56257915
2 10354 0 56261485
2 10355 1 56268072
2 10356 1 56271826
2 10357 1 56287566
2 10358 1 56291390
2 10359 1 56291408
2 10360 1 56296285
2 10361 1 56305895
2 10362 1 56309580
2 10363 1 56312313
2 10364 1 56314317
2 10365 1 56314591
2 10366 1 56316658
2 10367 1 56316755
2 10368 1 56318966
2 10369 1 56320456
2 10370 1 56326105
2 10371 1 56332140
2 10372 1 56339311
2 10373 1 56340742
2 10374 0 56344605
2 10375 0 56346102
2 10376 0 56357068
2 10377 0 56364993
2 10378 0 56365463
2 10379 0 56368983
2 10380 0 56370004
2 10381 0 56374243
2 10382 0 56381206
2 10383 0 56382055
2 10384 0 56382288
2 10385 0 56386193
2 10386 0 56397311
2 10387 0 56406205
2 10388 0 56408521
2 10389 0 56410673
2 10390 0 56411675
2 10391 0 56417390
2 10392 0 56423144
2 10393 0 56427553
2 10394 0 56428220
2 10395 0 56438833
2 10396 0 56440225
2 10397 0 56443244
2 10398 0 56448367
2 10399 0 56452275
2 10400 0 56452443
2 10401 0 56453567
2 10402 1 56462840
2 10403 1 56466875
2 10404 1 56467612
2 10405 1 56469877
2 10406 1 56473922
2 10407 1 56481336
2 10408 1 56483089
2 10409 1 56493890
2 10410 1 56499922
2 10411 1 56507743
2 10412 1 56518520
2 10413 1 56518675
2 10414 1 56519471
2 10415 1 56524025
2 10416 1 56526627
2 10417 1 56529778
2 10418 1 56538781
2 10419 1 56539451
2 10420 1 56541316
2 10421 1 56544220
2 10422 1 56545066
2 10423 0 56547372
2 10424 0 56556773
2 10425 0 56559467
2 10426 0 56566185
2 10427 0 56570491
2 10428 0 56575292
2 10429 0 56577764
2 10430 0 56580269
2 10431 0 56585928
2 10432 0 56592293
2 10433 0 56595021
2 10434 0 56597886
2 10435 0 56600800
2 10436 0 56602126
2 10437 0 56604150
2 10438 0 56604556
2 10439 0 56605096
2 10440 0 56609096
2 10441 0 56617053
2 10442 0 56620304
2 10443 0 56623182
2 10444 0 56624345
2 10445 0 56626992
2 10446 0 56631523
2 10447 0 56638653
2 10448 0 56640159
2 10449 0 56646079
2 10450 0 56646625
2 10451 0 56651621
2 10452 0 56655100
2 10453 0 56659887
2 10454 0 56661532
2 10455 0 56665816
2 10456 0 56666647
2 10457 0 56673565
2 10458 0 56675034
2 10459 1 56679945
2 10460 1 56687955
2 10461 1 56698574
2 10462 1 56704022
2 10463 1 56705473
2 10464 1 56715410
2 10465 1 56723472
2 10466 1 56728207
2 10467 1 56733254
2 10468 1 56734427
2 10469 1 56739660
2 10470 1 56745083
2 10471 1 56745578
2 10472 1 56748937
2 10473 1 56757546
2 10474 0 56768011
2 10475 0 56770798
2 10476 0 56775108
2 10477 0 56775492
2 10478 0 56778048
2 10479 0 56780439
2 10480 0 56781401
2 10481 1 56783698
2 10482 1 56793985
2 10483 1 56800420
2 10484 1 56800756
2 10485 1 56809127
2 10486 1 56813816
2 10487 1 56820740
2 10488 1 56822073
2 10489 1 56830529
2 10490 1 56836644
2 10491 1 56845245
2 10492 1 56847763
2 10493 1 56848019
2 10494 1 56853332
2 10495 1 56861250
2 10496 1 56865086
2 10497 1 56869300
2 10498 1 56869421
2 10499 1 56875148
2 10500 1 56886714
2 10501 1 56886927
2 10502 1 56899166
2 10503 1 56899917
2 10504 1 56901589
2 10505 1 56905975
2 10506 1 56910333
2 10507 1 56911860
2 10508 1 56917812
2 10509 1 56919640
2 10510 1 56921403
2 10511 1 56923424
2 10512 1 56924369
2 10513 1 56925705
2 10514 1 56931732
2 10515 1 56933595
2 10516 1 56937887
2 10517 1 56938987
2 10518 1 56940087
2 10519 1 56946269
2 10520 0 56972759
2 10521 0 56990615
2 10522 0 56993736
2 10523 0 56999715
2 10524 0 57000470
2 10525 0 57010238
2 10526 0 57018086
2 10527 0 57021198
2 10528 0 57025037
2 10529 0 57026389
2 10530 0 57032961
2 10531 0 57033331
2 10532 0 57039679
2 10533 0 57047972
2 10534 0 57055853
2 10535 0 57062574
2 10536 0 57064685
2 10537 0 57066677
2 10538 0 57071532
2 10539 0 57080226
2 10540 0 57098023
2 10541 0 57099647
2 10542 0 57103092
2 10543 0 57110265
2 10544 0 57116099
2 10545 0 57121265
2 10546 0 57124097
2 10547 0 57127655
2 10548 0 57140267
2 10549 0 57147259
2 10550 0 57158119
2 10551 0 57167110
2 10552 0 57172893
2 10553 0 57173162
2 10554 0 57173219
2 10555 0 57179061
2 10556 0 57184463
2 10557 0 57189622
2 10558 0 57195616
2 10559 0 57199782
2 10560 0 57201752
2 10561 0 57203537
2 10562 0 57208812
2 10563 0 57211938
2 10564 0 57215923
2 10565 0 57216828
2 10566 0 57219364
2 10567 0 57228765
2 10568 0 57228774
2 10569 0 57276211
2 10570 0 57276697
2 10571 0 57276750
2 10572 0 57282927
2 10573 0 57294628
2 10574 0 57298065
2 10575 0 57299688
2 10576 0 57304005
2 10577 0 57308282
2 10578 0 57308410
2 10579 0 57308477
2 10580 0 57309485
2 10581 0 57310305
2 10582 0 57319651
2 10583 0 57320049
2 10584 0 57320367
2 10585 0 57327102
2 10586 0 57333005
2 10587 0 57352178
2 10588 0 57354666
2 10589 0 57356588
2 10590 0 57357451
2 10591 0 57361122
2 10592 0 57362191
2 10593 0 57363516
2 10594 0 57370673
2 10595 0 57372076
2 10596 0 57373678
2 10597 0 57377755
2 10598 0 57378608
2 10599 0 57380415
2 10600 0 57382758
2 10601 0 57383435
2 10602 0 57385259
2 10603 0 57386512
2 10604 0 57388062
2 10605 0 57393739
2 10606 0 57398729
2 10607 0 57404628
2 10608 0 57406786
2 10609 0 57412431
2 10610 0 57412808
2 10611 0 57416759
2 10612 0 57420800
2 10613 0 57427032
2 10614 0 57434245
2 10615 0 57438473
2 10616 0 57438811
2 10617 0 57446207
2 10618 0 57451247
2 10619 0 57456020
2 10620 0 57457434
2 10621 0 57461941
2 10622 0 57462805
2 10623 0 57476007
2 10624 0 57477401
2 10625 0 57479412
2 10626 0 57481115
2 10627 0 57485352
2 10628 0 57486882
2 10629 0 57488417
2 10630 0 57493139
2 10631 0 57502566
2 10632 0 57506722
2 10633 0 57512769
2 10634 0 57514796
2 10635 0 57515384
2 10636 0 57517706
2 10637 0 57522076
2 10638 0 57523953
2 10639 0 57524165
2 10640 0 57533449
2 10641 0 57539585
2 10642 0 57542965
2 10643 0 57544760
2 10644 0 57545071
2 10645 0 57546963
2 10646 0 57553025
2 10647 0 57557224
2 10648 0 57561439
2 10649 0 57562723
2 10650 0 57567677
2 10651 0 57569784
2 10652 0 57578283
2 10653 0 57584016
2 10654 0 57584792
2 10655 0 57587133
2 10656 0 57587179
2 10657 0 57593159
2 10658 0 57597002
2 10659 0 57599775
2 10660 0 57600259
2 10661 0 57606593
2 10662 0 57613038
2 10663 0 57619177
2 10664 0 57621496
2 10665 0 57623526
2 10666 0 57627495
2 10667 0 57632175
2 10668 0 57634065
2 10669 0 57634970
2 10670 0 57637853
2 10671 0 57639635
2 10672 0 57644236
2 10673 0 57648359
2 10674 0 57650004
2 10675 0 57658229
2 10676 0 57665646
2 10677 0 57666695
2 10678 0 57668581
2 10679 0 57669168
2 10680 0 57672974
2 10681 0 57672996
2 10682 0 57673714
2 10683 0 57674293
2 10684 0 57679593
2 10685 0 57683958
2 10686 0 57689408
2 10687 0 57690854
2 10688 0 57692230
2 10689 0 57695967
2 10690 0 57701949
2 10691 0 57712269
2 10692 0 57714326
2 10693 0 57720035
2 10694 0 57720254
2 10695 0 57721269
2 10696 0 57721998
2 10697 0 57725509
2 10698 0 57728057
2 10699 0 57732334
2 10700 0 57738659
2 10701 0 57739776
2 10702 0 57742754
2 10703 0 57745219
2 10704 0 57747080
2 10705 0 57747388
2 10706 0 57748268
2 10707 0 57755006
2 10708 0 57755175
2 10709 0 57755441
2 10710 0 57755795
2 10711 0 57761770
2 10712 0 57762558
2 10713 0 57765737
2 10714 0 57770325
2 10715 0 57773298
2 10716 0 57775484
2 10717 0 57776760
2 10718 0 57778669
2 10719 0 57779640
2 10720 0 57779991
2 10721 0 57780239
2 10722 0 57781793
2 10723 0 57784773
2 10724 0 57792501
2 10725 0 57802185
2 10726 0 57804064
2 10727 0 57809273
2 10728 0 57810571
2 10729 0 57816868
2 10730 0 57817475
2 10731 0 57818387
2 10732 0 57827701
2 10733 0 57834721
2 10734 0 57838114
2 10735 0 57842376
2 10736 0 57848501
2 10737 0 57850101
2 10738 0 57857330
2 10739 0 57864831
2 10740 0 57868811
2 10741 0 57873123
2 10742 0 57873209
2 10743 0 57878383
2 10744 0 57879515
2 10745 0 57885249
2 10746 0 57887559
2 10747 1 57891803
2 10748 1 57894346
2 10749 1 57900749
2 10750 1 57902886
2 10751 1 57905644
2 10752 1 57906446
2 10753 1 57911070
2 10754 1 57911206
2 10755 1 57912492
2 10756 1 57912781
2 10757 0 57914833
2 10758 0 57915795
2 10759 0 57920355
2 10760 0 57922912
2 10761 0 57924555
2 10762 0 57932379
2 10763 1 57936513
2 10764 1 57941045
2 10765 1 57945501
2 10766 1 57950142
2 10767 1 57954468
2 10768 1 57956705
2 10769 1 57960306
2 10770 1 57961215
2 10771 1 57964658
2 10772 1 57964966
2 10773 1 57975198
2 10774 1 57979441
2 10775 1 57979651
2 10776 1 57980790
2 10777 1 57982062
2 10778 1 57984150
2 10779 1 57986916
2 10780 1 57988015
2 10781 0 58002988
2 10782 0 58034201
2 10783 0 58034802
2 10784 0 58035327
2 10785 0 58042740
2 10786 0 58054584
2 10787 0 58059640
2 10788 0 58060740
2 10789 0 58061148
2 10790 0 58063151
2 10791 0 58068504
2 10792 0 58076425
2 10793 0 58078274
2 10794 0 58096038
2 10795 0 58113439
2 10796 0 58114098
2 10797 0 58116120
2 10798 0 58116353
2 10799 0 58119562
2 10800 0 58124964
2 10801 0 58127351
2 10802 0 58135200
2 10803 0 58135246
2 10804 0 58143695
2 10805 0 58144671
2 10806 0 58152829
2 10807 0 58162958
2 10808 0 58164870
2 10809 0 58167477
2 10810 0 58173714
2 10811 0 58176045
2 10812 0 58183215
2 10813 0 58189618
2 10814 0 58204864
2 10815 0 58208697
2 10816 0 58214016
2 10817 0 58215760
2 10818 0 58216725
2 10819 0 58229728
2 10820 0 58240752
2 10821 0 58247455
2 10822 0 58249947
2 10823 0 58250219
2 10824 0 58255287
2 10825 0 58258906
2 10826 0 58262911
2 10827 0 58266875
2 10828 0 58267242
2 10829 0 58270696
2 10830 0 58270891
2 10831 0 58293815
2 10832 0 58294063
2 10833 0 58294333
2 10834 0 58301005
2 10835 0 58314561
2 10836 0 58314747
2 10837 0 58317394
2 10838 0 58320122
2 10839 0 58321353
2 10840 0 58324155
2 10841 0 58325156
2 10842 0 58463484
2 10843 0 58467417
2 10844 0 58482869
2 10845 0 58488337
2 10846 0 58497783
2 10847 0 58499345
2 10848 0 58504714
2 10849 0 58512929
2 10850 0 58515583
2 10851 0 58520709
2 10852 0 58662242
2 10853 0 58664642
2 10854 0 58675255
2 10855 0 58678957
2 10856 0 58681693
2 10857 0 58681881
2 10858 0 58729935
2 10859 0 58732278
2 10860 0 58740106
2 10861 0 58749818
2 10862 0 58759103
2 10863 0 58768544
2 10864 0 58769032
2 10865 0 58774154
2 10866 0 58775710
2 10867 0 58780396
2 10868 0 58784325
2 10869 0 58791742
2 10870 0 58800024
2 10871 0 58807589
2 10872 0 58812955
2 10873 0 58813732
2 10874 0 58817136
2 10875 0 58825151
2 10876 0 58832057
2 10877 0 58833275
2 10878 0 58835501
2 10879 0 58840815
2 10880 0 58851748
2 10881 0 58856716
2 10882 0 58856788
2 10883 0 58885040
2 10884 0 58886313
2 10885 0 58894189
2 10886 0 58900089
2 10887 0 58902712
2 10888 0 58911746
2 10889 0 58912462
2 10890 0 58919397
2 10891 0 58923148
2 10892 0 58928768
2 10893 0 58939992
2 10894 0 58949597
2 10895 0 58952359
2 10896 0 58959471
2 10897 0 58961317
2 10898 0 58963090
2 10899 0 58972324
2 10900 0 58977617
2 10901 0 58984401
2 10902 0 59023640
2 10903 0 59023723
2 10904 0 59023975
2 10905 0 59029960
2 10906 0 59033476
2 10907 0 59036837
2 10908 0 59041378
2 10909 0 59050419
2 10910 0 59060908
2 10911 0 59065457
2 10912 0 59066676
2 10913 0 59075037
2 10914 0 59081104
2 10915 0 59082443
2 10916 0 59093143
2 10917 0 59100671
2 10918 0 59100879
2 10919 1 59106136
2 10920 1 59107123
2 10921 1 59115176
2 10922 1 59119953
2 10923 1 59121848
2 10924 1 59129287
2 10925 1 59130449
2 10926 1 59132627
2 10927 1 59133464
2 10928 1 59143155
2 10929 1 59152079
2 10930 1 59161408
2 10931 1 59161927
2 10932 1 59170807
2 10933 1 59181539
2 10934 1 59186700
2 10935 1 59192011
2 10936 1 59194290
2 10937 1 59197085
2 10938 1 59204031
2 10939 1 59204790
2 10940 1 59205010
2 10941 1 59205158
2 10942 1 59206520
2 10943 1 59211729
2 10944 1 59214128
2 10945 1 59222260
2 10946 1 59230534
2 10947 1 59232380
2 10948 1 59235912
2 10949 1 59238773
2 10950 1 59248142
2 10951 1 59250404
2 10952 1 59254640
2 10953 1 59260985
2 10954 1 59261742
2 10955 1 59277244
2 10956 1 59278834
2 10957 1 59294432
2 10958 1 59311416
2 10959 1 59317134
2 10960 1 59318675
2 10961 1 59319574
2 10962 1 59327397
2 10963 1 59334978
2 10964 1 59335324
2 10965 1 59337403
2 10966 1 59343508
2 10967 1 59346076
2 10968 1 59351922
2 10969 1 59353203
2 10970 1 59354417
2 10971 1 59355988
2 10972 1 59359703
2 10973 1 59363267
2 10974 1 59372193
2 10975 1 59378781
2 10976 1 59380991
2 10977 1 59386007
2 10978 1 59390396
2 10979 1 59392470
2 10980 1 59401826
2 10981 1 59407886
2 10982 1 59408117
2 10983 1 59416679
2 10984 1 59422197
2 10985 1 59423631
2 10986 1 59427600
2 10987 1 59436578
2 10988 1 59446803
2 10989 1 59447849
2 10990 1 59458506
2 10991 1 59477898
2 10992 0 59484110
2 10993 0 59486890
2 10994 0 59497287
2 10995 0 59523137
2 10996 0 59524175
2 10997 0 59535195
2 10998 0 59611320
2 10999 0 59628722
2 11000 0 59640297
2 11001 0 59646384
2 11002 0 59661512
2 11003 0 59668988
2 11004 0 59669217
2 11005 0 59673897
2 11006 0 59675868
2 11007 0 59676937
2 11008 0 59686421
2 11009 0 59695357
2 11010 0 59700615
2 11011 0 59705320
2 11012 0 59709073
2 11013 0 59711640
2 11014 0 59719669
2 11015 0 59778506
2 11016 0 59784086
2 11017 0 59785419
2 11018 0 59806741
2 11019 0 59867267
2 11020 0 59867357
2 11021 0 59867704
2 11022 0 59870862
2 11023 0 59871357
2 11024 0 59900033
2 11025 0 59926081
2 11026 0 59926335
2 11027 0 59934966
2 11028 0 59935715
2 11029 0 59940700
2 11030 0 59945687
2 11031 0 59945788
2 11032 0 59947658
2 11033 0 59950319
2 11034 0 59952171
2 11035 0 59953831
2 11036 0 59959732
2 11037 0 59962055
2 11038 0 59963762
2 11039 0 59967602
2 11040 0 59967738
2 11041 0 60004717
2 11042 0 60010143
2 11043 0 60012622
2 11044 0 60014948
2 11045 0 60020302
2 11046 0 60021778
2 11047 0 60026568
2 11048 0 60029275
2 11049 0 60039014
2 11050 0 60050612
2 11051 0 60058175
2 11052 0 60063963
2 11053 0 60077350
2 11054 0 60090496
2 11055 0 60125266
2 11056 0 60126937
2 11057 0 60132082
2 11058 0 60133254
2 11059 0 60140812
2 11060 0 60148706
2 11061 0 60149758
2 11062 0 60153531
2 11063 0 60249837
2 11064 0 60257794
2 11065 0 60257912
2 11066 0 60259635
2 11067 0 60262229
2 11068 0 60269174
2 11069 0 60275392
2 11070 0 60276458
2 11071 0 60281643
2 11072 0 60288260
2 11073 0 60288400
2 11074 0 60300233
2 11075 0 60302689
2 11076 0 60307688
2 11077 0 60319475
2 11078 0 60324226
2 11079 0 60326448
2 11080 0 60335529
2 11081 0 60336993
2 11082 0 60338946
2 11083 0 60339304
2 11084 0 60345190
2 11085 0 60361234
2 11086 0 60362405
2 11087 0 60366232
2 11088 0 60369580
2 11089 0 60374320
2 11090 0 60379662
2 11091 0 60385854
2 11092 0 60389737
2 11093 0 60393841
2 11094 0 60396329
2 11095 0 60402263
2 11096 0 60425388
2 11097 0 60428413
2 11098 0 60430464
2 11099 0 60434937
2 11100 0 60435407
2 11101 0 60443148
2 11102 0 60450502
2 11103 0 60451020
2 11104 1 60522384
2 11105 1 60529862
2 11106 1 60532912
2 11107 1 60533081
2 11108 1 60537090
2 11109 1 60543323
2 11110 1 60544280
2 11111 1 60553746
2 11112 1 60554655
2 11113 1 60555860
2 11114 0 60582213
2 11115 0 60585593
2 11116 0 60590543
2 11117 0 60590595
2 11118 0 60595988
2 11119 0 60633641
2 11120 0 60637850
2 11121 0 60642748
2 11122 0 60649340
2 11123 0 60656952
2 11124 0 60657262
2 11125 0 60671909
2 11126 0 60686341
2 11127 0 60688506
2 11128 0 60691397
2 11129 0 60694128
2 11130 0 60694305
2 11131 0 60699662
2 11132 0 60709200
2 11133 0 60717492
2 11134 0 60723058
2 11135 0 60726904
2 11136 0 60783279
2 11137 0 60790516
2 11138 0 60794527
2 11139 0 60822208
2 11140 0 60825798
2 11141 0 60871985
2 11142 0 60874756
2 11143 0 60893002
2 11144 0 60908598
2 11145 0 60911715
2 11146 0 60916114
2 11147 0 60918803
2 11148 0 60920446
2 11149 0 60926141
2 11150 0 60927831
2 11151 0 60930034
2 11152 0 60944059
2 11153 0 60951354
2 11154 0 60954474
2 11155 0 60955559
2 11156 0 60959326
2 11157 0 60962167
2 11158 0 60962799
2 11159 0 60973676
2 11160 0 60987097
2 11161 0 60990652
2 11162 0 60998258
2 11163 0 61000770
2 11164 0 61004855
2 11165 0 61009942
2 11166 0 61013103
2 11167 0 61029301
2 11168 0 61034985
2 11169 0 61037927
2 11170 0 61044265
2 11171 0 61045409
2 11172 0 61049455
2 11173 0 61056297
2 11174 0 61074797
2 11175 0 61087066
2 11176 0 61088688
2 11177 0 61089569
2 11178 0 61093909
2 11179 0 61094800
2 11180 0 61095843
2 11181 0 61105415
2 11182 0 61111577
2 11183 0 61113747
2 11184 0 61116190
2 11185 0 61116952
2 11186 0 61122128
2 11187 0 61122298
2 11188 0 61122393
2 11189 0 61127016
2 11190 1 61133947
2 11191 1 61135882
2 11192 1 61138711
2 11193 1 61138869
2 11194 1 61142906
2 11195 1 61146967
2 11196 1 61152562
2 11197 1 61160034
2 11198 1 61163900
2 11199 1 61167040
2 11200 1 61170809
2 11201 1 61171578
2 11202 1 61173994
2 11203 1 61185828
2 11204 1 61189252
2 11205 1 61199426
2 11206 1 61222456
2 11207 1 61230369
2 11208 1 61237239
2 11209 1 61239503
2 11210 1 61241742
2 11211 1 61243548
2 11212 1 61250844
2 11213 1 61257936
2 11214 1 61265053
2 11215 1 61269533
2 11216 1 61273211
2 11217 1 61276625
2 11218 1 61283809
2 11219 1 61287751
2 11220 1 61293424
2 11221 1 61293670
2 11222 1 61294163
2 11223 1 61299980
2 11224 1 61302393
2 11225 1 61304658
2 11226 1 61307951
2 11227 1 61310656
2 11228 1 61315245
2 11229 1 61323893
2 11230 1 61326423
2 11231 1 61331956
2 11232 1 61333089
2 11233 1 61345736
2 11234 1 61352288
2 11235 1 61353471
2 11236 1 61354450
2 11237 1 61356372
2 11238 1 61358829
2 11239 1 61360070
2 11240 1 61362527
2 11241 1 61363700
2 11242 1 61366066
2 11243 1 61369983
2 11244 1 61385677
2 11245 1 61386181
2 11246 1 61390042
2 11247 1 61397800
2 11248 1 61401758
2 11249 1 61403174
2 11250 1 61404146
2 11251 0 61405963
2 11252 0 61411044
2 11253 0 61412089
2 11254 0 61415374
2 11255 0 61416416
2 11256 0 61419477
2 11257 0 61425277
2 11258 0 61439640
2 11259 0 61440777
2 11260 0 61442341
2 11261 0 61442485
2 11262 0 61446081
2 11263 0 61451056
2 11264 0 61458500
2 11265 0 61459461
2 11266 0 61460691
2 11267 0 61465517
2 11268 0 61468400
2 11269 0 61468658
2 11270 0 61470429
2 11271 0 61474776
2 11272 0 61478417
2 11273 0 61480957
2 11274 0 61483514
2 11275 0 61485451
2 11276 0 61489807
2 11277 0 61490297
2 11278 0 61490760
2 11279 0 61492876
2 11280 0 61497458
2 11281 0 61509940
2 11282 0 61510748
2 11283 0 61516442
2 11284 0 61518960
2 11285 0 61520057
2 11286 0 61527779
2 11287 0 61530476
2 11288 0 61535742
2 11289 0 61536168
2 11290 0 61546020
2 11291 0 61553999
2 11292 0 61561957
2 11293 0 61565701
2 11294 0 61569607
2 11295 0 61571119
2 11296 0 61575480
2 11297 0 61580725
2 11298 0 61582838
2 11299 0 61586812
2 11300 0 61589304
2 11301 0 61591280
2 11302 0 61596670
2 11303 0 61600786
2 11304 0 61605206
2 11305 0 61605653
2 11306 0 61607157
2 11307 0 61612321
2 11308 0 61616548
2 11309 0 61617177
2 11310 0 61622309
2 11311 0 61629887
2 11312 0 61633210
2 11313 0 61634943
2 11314 0 61638665
2 11315 0 61644029
2 11316 0 61653513
2 11317 0 61658591
2 11318 0 61660167
2 11319 0 61663068
2 11320 0 61666302
2 11321 0 61674755
2 11322 0 61687024
2 11323 0 61688001
2 11324 0 61693296
2 11325 0 61696141
2 11326 0 61701399
2 11327 0 61703443
2 11328 0 61708484
2 11329 0 61710121
2 11330 0 61710936
2 11331 0 61713183
2 11332 0 61718943
2 11333 0 61722007
2 11334 0 61722309
2 11335 0 61732471
2 11336 0 61736967
2 11337 0 61738587
2 11338 0 61738737
2 11339 0 61740031
2 11340 0 61745063
2 11341 0 61750288
2 11342 0 61761423
2 11343 0 61763310
2 11344 0 61766484
2 11345 0 61767256
2 11346 0 61767778
2 11347 0 61778743
2 11348 0 61781907
2 11349 0 61782125
2 11350 0 61782465
2 11351 0 61783490
2 11352 0 61785078
2 11353 0 61789638
2 11354 0 61790500
2 11355 0 61792379
2 11356 0 61794210
2 11357 0 61795255
2 11358 0 61809051
2 11359 0 61812600
2 11360 0 61813635
2 11361 0 61817568
2 11362 0 61823602
2 11363 0 61829831
2 11364 0 61832169
2 11365 0 61833136
2 11366 0 61836144
2 11367 0 61839607
2 11368 0 61842061
2 11369 0 61843399
2 11370 0 61844187
2 11371 0 61854195
2 11372 0 61856428
2 11373 0 61862270
2 11374 0 61869951
2 11375 0 61879137
2 11376 0 61879512
2 11377 0 61884714
2 11378 0 61887399
2 11379 0 61887488
2 11380 0 61895494
2 11381 0 61903506
2 11382 0 61908873
2 11383 0 61911452
2 11384 0 61914342
2 11385 0 61918072
2 11386 0 61919861
2 11387 0 61932431
2 11388 0 61935497
2 11389 0 61936130
2 11390 0 61936931
2 11391 0 61941177
2 11392 0 61945442
2 11393 0 61947329
2 11394 0 61947895
2 11395 0 61949558
2 11396 0 61952250
2 11397 0 61956480
2 11398 0 61957693
2 11399 0 61960800
2 11400 0 61965544
2 11401 0 61966577
2 11402 0 61974914
2 11403 0 61978006
2 11404 0 61979579
2 11405 0 61980248
2 11406 0 61990743
2 11407 0 61992443
2 11408 0 61997175
2 11409 0 62000491
2 11410 0 62004269
2 11411 0 62005507
2 11412 0 62014803
2 11413 0 62018278
2 11414 0 62022747
2 11415 0 62023099
2 11416 0 62023190
2 11417 0 62029288
2 11418 1 62036616
2 11419 1 62040893
2 11420 1 62042897
2 11421 1 62047347
2 11422 1 62053021
2 11423 1 62053856
2 11424 1 62056583
2 11425 1 62058895
2 11426 1 62060325
2 11427 1 62070283
2 11428 1 62070317
2 11429 1 62077449
2 11430 1 62079755
2 11431 1 62084537
2 11432 1 62084824
2 11433 1 62085450
2 11434 0 62093023
2 11435 0 62097589
2 11436 0 62099462
2 11437 1 62106925
2 11438 1 62107615
2 11439 1 62110461
2 11440 1 62110739
2 11441 1 62113188
2 11442 1 62114445
2 11443 1 62118398
2 11444 1 62123061
2 11445 1 62127759
2 11446 1 62128762
2 11447 0 62133070
2 11448 0 62133216
2 11449 0 62135547
2 11450 0 62141764
2 11451 0 62142441
2 11452 0 62149016
2 11453 0 62151619
2 11454 0 62152072
2 11455 0 62155456
2 11456 0 62156249
2 11457 0 62164497
2 11458 0 62173449
2 11459 0 62175564
2 11460 0 62180802
2 11461 0 62188806
2 11462 0 62194418
2 11463 0 62199805
2 11464 1 62211427
2 11465 1 62214257
2 11466 1 62216651
2 11467 1 62220101
2 11468 1 62221870
2 11469 1 62224056
2 11470 1 62229327
2 11471 1 62232964
2 11472 1 62245218
2 11473 1 62245374
2 11474 1 62257032
2 11475 1 62259865
2 11476 0 62264553
2 11477 0 62267136
2 11478 0 62274578
2 11479 0 62280077
2 11480 0 62280941
2 11481 0 62283910
2 11482 0 62285817
2 11483 0 62291143
2 11484 0 62297612
2 11485 1 62302377
2 11486 1 62307175
2 11487 1 62308244
2 11488 1 62311290
2 11489 1 62320126
2 11490 1 62327208
2 11491 1 62333950
2 11492 1 62335073
2 11493 1 62335627
2 11494 1 62336377
2 11495 1 62339171
2 11496 1 62340878
2 11497 1 62341799
2 11498 1 62345293
2 11499 1 62352493
2 11500 1 62363677
2 11501 1 62363726
2 11502 1 62367736
2 11503 1 62368322
2 11504 1 62369502
2 11505 1 62379440
2 11506 1 62382955
2 11507 1 62388087
2 11508 1 62391122
2 11509 1 62391161
2 11510 1 62391919
2 11511 1 62397794
2 11512 1 62401766
2 11513 1 62406986
2 11514 1 62415329
2 11515 1 62415881
2 11516 1 62416900
2 11517 1 62417754
2 11518 1 62418978
2 11519 1 62424246
2 11520 1 62430841
2 11521 1 62432596
2 11522 1 62436108
2 11523 1 62436855
2 11524 1 62439814
2 11525 1 62440382
2 11526 1 62441514
2 11527 1 62447453
2 11528 1 62449241
2 11529 1 62451615
2 11530 1 62456969
2 11531 1 62461743
2 11532 1 62462494
2 11533 1 62465102
2 11534 1 62467265
2 11535 1 62469677
2 11536 1 62470354
2 11537 1 62477013
2 11538 1 62477474
2 11539 1 62481312
2 11540 1 62485063
2 11541 1 62485165
2 11542 1 62488181
2 11543 1 62490959
2 11544 1 62492053
2 11545 1 62493894
2 11546 1 62495943
2 11547 1 62498459
2 11548 1 62499185
2 11549 1 62501602
2 11550 1 62502797
2 11551 1 62506278
2 11552 1 62507279
2 11553 1 62508151
2 11554 1 62508427
2 11555 1 62509343
2 11556 1 62517700
2 11557 1 62518683
2 11558 1 62525661
2 11559 1 62527313
2 11560 1 62530174
2 11561 1 62530403
2 11562 1 62534615
2 11563 1 62535788
2 11564 1 62541563
2 11565 1 62543437
2 11566 1 62544374
2 11567 1 62549666
2 11568 1 62551120
2 11569 1 62551763
2 11570 1 62553957
2 11571 1 62560048
2 11572 1 62560898
2 11573 1 62560922
2 11574 0 62571253
2 11575 0 62577443
2 11576 0 62584940
2 11577 0 62590483
2 11578 0 62598112
2 11579 0 62603715
2 11580 0 62610233
2 11581 0 62616413
2 11582 0 62617269
2 11583 0 62620369
2 11584 0 62623122
2 11585 0 62630629
2 11586 0 62636393
2 11587 0 62640186
2 11588 0 62644547
2 11589 0 62645425
2 11590 0 62648262
2 11591 0 62654478
2 11592 0 62656627
2 11593 0 62659109
2 11594 0 62659918
2 11595 0 62661487
2 11596 0 62662331
2 11597 0 62670254
2 11598 0 62671851
2 11599 0 62677809
2 11600 0 62678136
2 11601 0 62683075
2 11602 0 62686291
2 11603 0 62690155
2 11604 0 62696616
2 11605 0 62698639
2 11606 0 62704430
2 11607 0 62705111
2 11608 0 62709617
2 11609 0 62710147
2 11610 0 62712996
2 11611 0 62714994
2 11612 0 62724731
2 11613 0 62732116
2 11614 0 62732262
2 11615 0 62734175
2 11616 0 62736874
2 11617 0 62745112
2 11618 0 62755767
2 11619 0 62758740
2 11620 0 62762573
2 11621 0 62766237
2 11622 1 62773257
2 11623 1 62776680
2 11624 1 62781368
2 11625 1 62783953
2 11626 1 62784520
2 11627 1 62788961
2 11628 1 62790267
2 11629 1 62792751
2 11630 1 62793823
2 11631 1 62794223
2 11632 1 62796753
2 11633 1 62800759
2 11634 1 62801326
2 11635 1 62802619
2 11636 1 62815011
2 11637 1 62820691
2 11638 1 62825742
2 11639 1 62827698
2 11640 1 62828194
2 11641 1 62832053
2 11642 1 62838560
2 11643 1 62842566
2 11644 1 62846648
2 11645 1 62850675
2 11646 1 62853891
2 11647 1 62860029
2 11648 1 62860886
2 11649 1 62861119
2 11650 1 62866983
2 11651 1 62867825
2 11652 1 62868027
2 11653 1 62868568
2 11654 1 62871936
2 11655 1 62876230
2 11656 1 62879222
2 11657 1 62880579
2 11658 1 62882127
2 11659 0 62889087
2 11660 0 62889840
2 11661 0 62890540
2 11662 0 62891092
2 11663 0 62897335
2 11664 0 62899441
2 11665 0 62903019
2 11666 0 62905469
2 11667 0 62912017
2 11668 0 62914247
2 11669 0 62915065
2 11670 0 62919407
2 11671 0 62920269
2 11672 0 62921035
2 11673 0 62922380
2 11674 0 62924409
2 11675 0 62924582
2 11676 0 62925357
2 11677 0 62927746
2 11678 0 62930402
2 11679 0 62931916
2 11680 0 62933920
2 11681 0 62940552
2 11682 0 62941061
2 11683 0 62941333
2 11684 0 62942179
2 11685 0 62942714
2 11686 0 62949494
2 11687 0 62950880
2 11688 0 62953166
2 11689 0 62959766
2 11690 0 62969206
2 11691 0 62979018
2 11692 0 62982117
2 11693 0 62983169
2 11694 0 62990131
2 11695 0 62993081
2 11696 0 62997958
2 11697 0 63000560
2 11698 0 63004723
2 11699 0 63024810
2 11700 0 63026429
2 11701 0 63032144
2 11702 0 63038170
2 11703 0 63048184
2 11704 0 63057499
2 11705 0 63058105
2 11706 0 63063562
2 11707 0 63063916
2 11708 0 63074988
2 11709 0 63077430
2 11710 0 63083566
2 11711 0 63085551
2 11712 0 63089492
2 11713 1 63110816
2 11714 1 63113295
2 11715 1 63115371
2 11716 1 63126823
2 11717 1 63131928
2 11718 1 63140515
2 11719 1 63144813
2 11720 1 63148583
2 11721 1 63149297
2 11722 1 63153960
2 11723 1 63162651
2 11724 1 63181563
2 11725 1 63185610
2 11726 1 63186943
2 11727 1 63189076
2 11728 1 63191797
2 11729 1 63196331
2 11730 1 63198500
2 11731 0 63201099
2 11732 0 63202950
2 11733 0 63205544
2 11734 1 63212532
2 11735 1 63212848
2 11736 1 63217159
2 11737 1 63222458
2 11738 1 63224400
2 11739 1 63229310
2 11740 1 63232909
2 11741 1 63233345
2 11742 1 63238636
2 11743 1 63240549
2 11744 0 63264243
2 11745 0 63270689
2 11746 0 63274583
2 11747 0 63276335
2 11748 0 63278203
2 11749 0 63279039
2 11750 0 63280747
2 11751 0 63284893
2 11752 0 63288447
2 11753 0 63296085
2 11754 0 63299678
2 11755 0 63300035
2 11756 0 63301606
2 11757 0 63307436
2 11758 0 63310274
2 11759 0 63315160
2 11760 0 63321041
2 11761 0 63321661
2 11762 0 63325777
2 11763 0 63329471
2 11764 0 63334026
2 11765 0 63334156
2 11766 0 63339046
2 11767 0 63347029
2 11768 0 63382042
2 11769 0 63382121
2 11770 0 63382696
2 11771 0 63387716
2 11772 0 63390575
2 11773 0 63391772
2 11774 0 63393162
2 11775 0 63402034
2 11776 0 63406262
2 11777 0 63406493
2 11778 0 63409875
2 11779 0 63412196
2 11780 0 63418081
2 11781 0 63419254
2 11782 0 63424575
2 11783 0 63425189
2 11784 0 63429768
2 11785 0 63435582
2 11786 0 63441033
2 11787 0 63441979
2 11788 0 63443410
2 11789 0 63443848
2 11790 0 63446012
2 11791 0 63451343
2 11792 0 63457709
2 11793 0 63462278
2 11794 0 63464553
2 11795 0 63465431
2 11796 0 63465565
2 11797 0 63467547
2 11798 0 63470150
2 11799 0 63474598
2 11800 0 63477201
2 11801 0 63477790
2 11802 0 63480863
2 11803 0 63484208
2 11804 0 63486453
2 11805 0 63489881
2 11806 0 63493596
2 11807 0 63493628
2 11808 0 63496231
2 11809 0 63504339
2 11810 0 63504460
2 11811 0 63507113
2 11812 0 63510579
2 11813 0 63512749
2 11814 0 63513938
2 11815 0 63517537
2 11816 0 63517649
2 11817 1 63521855
2 11818 1 63521949
2 11819 1 63523474
2 11820 1 63523662
2 11821 1 63531689
2 11822 1 63533373
2 11823 1 63540588
2 11824 1 63544936
2 11825 1 63554647
2 11826 1 63562019
2 11827 1 63563044
2 11828 1 63565970
2 11829 1 63569658
2 11830 1 63571984
2 11831 0 63581595
2 11832 0 63584735
2 11833 0 63591746
2 11834 0 63597586
2 11835 0 63598644
2 11836 0 63600357
2 11837 0 63609735
2 11838 0 63611572
2 11839 0 63614240
2 11840 0 63616940
2 11841 0 63619999
2 11842 0 63624889
2 11843 0 63635347
2 11844 0 63640277
2 11845 0 63644548
2 11846 0 63650319
2 11847 0 63656062
2 11848 0 63663639
2 11849 0 63665580
2 11850 0 63669422
2 11851 0 63672420
2 11852 0 63675666
2 11853 0 63676345
2 11854 0 63682951
2 11855 0 63688885
2 11856 0 63689357
2 11857 0 63691841
2 11858 0 63695001
2 11859 0 63698237
2 11860 0 63700297
2 11861 0 63705474
2 11862 0 63709016
2 11863 0 63717243
2 11864 0 63721687
2 11865 0 63724430
2 11866 0 63724569
2 11867 0 63727215
2 11868 0 63734088
2 11869 0 63735945
2 11870 0 63737201
2 11871 0 63737855
2 11872 0 63739042
2 11873 0 63744356
2 11874 0 63751221
2 11875 0 63753788
2 11876 0 63772327
2 11877 0 63780463
2 11878 0 63782240
2 11879 0 63783008
2 11880 0 63785170
2 11881 0 63787990
2 11882 0 63788156
2 11883 0 63788935
2 11884 0 63795868
2 11885 0 63808732
2 11886 0 63812816
2 11887 0 63822046
2 11888 0 63824476
2 11889 0 63829176
2 11890 0 63831542
2 11891 0 63834379
2 11892 0 63838218
2 11893 0 63845463
2 11894 0 63854615
2 11895 0 63854854
2 11896 0 63861220
2 11897 0 63868573
2 11898 0 63870001
2 11899 0 63876697
2 11900 0 63887387
2 11901 0 63892474
2 11902 0 63892820
2 11903 0 63896253
2 11904 0 63897424
2 11905 0 63906413
2 11906 0 63913043
2 11907 0 63915578
2 11908 0 63925419
2 11909 0 63941171
2 11910 0 63944706
2 11911 0 63948732
2 11912 0 63955607
2 11913 0 63960059
2 11914 0 63963922
2 11915 0 63964180
2 11916 0 63966564
2 11917 0 63968683
2 11918 0 63975469
2 11919 0 63988135
2 11920 0 63996752
2 11921 0 64002491
2 11922 0 64003516
2 11923 0 64005886
2 11924 0 64006581
2 11925 0 64010421
2 11926 0 64012734
2 11927 0 64018410
2 11928 0 64019740
2 11929 0 64025276
2 11930 0 64026690
2 11931 0 64032259
2 11932 0 64037228
2 11933 0 64038282
2 11934 0 64038673
2 11935 0 64041638
2 11936 0 64043555
2 11937 0 64047890
2 11938 0 64050352
2 11939 0 64052478
2 11940 0 64057119
2 11941 0 64061545
2 11942 0 64067732
2 11943 0 64068380
2 11944 0 64068409
2 11945 0 64070973
2 11946 0 64074898
2 11947 0 64075782
2 11948 0 64079090
2 11949 0 64079419
2 11950 0 64086375
2 11951 0 64088590
2 11952 0 64089240
2 11953 0 64093886
2 11954 0 64101140
2 11955 0 64104646
2 11956 0 64112312
2 11957 0 64121065
2 11958 0 64151560
2 11959 0 64158410
2 11960 0 64160196
2 11961 0 64166729
2 11962 0 64174204
2 11963 0 64174619
2 11964 0 64177467
2 11965 0 64181686
2 11966 0 64190127
2 11967 0 64191389
2 11968 0 64197412
2 11969 0 64200809
2 11970 0 64203372
2 11971 0 64212980
2 11972 0 64214259
2 11973 0 64223295
2 11974 0 64229988
2 11975 0 64232168
2 11976 0 64235168
2 11977 0 64242196
2 11978 0 64250197
2 11979 0 64255812
2 11980 0 64259112
2 11981 0 64265084
2 11982 1 64269947
2 11983 1 64277088
2 11984 1 64280319
2 11985 1 64282965
2 11986 1 64289551
2 11987 1 64298895
2 11988 1 64305540
2 11989 1 64309718
2 11990 1 64316891
2 11991 1 64326409
2 11992 1 64339542
2 11993 1 64342113
2 11994 1 64344509
2 11995 1 64345806
2 11996 1 64346102
2 11997 1 64349009
2 11998 1 64353169
2 11999 1 64353525
2 12000 1 64355482
2 12001 0 64357408
2 12002 0 64358367
2 12003 0 64363583
2 12004 0 64364452
2 12005 0 64364631
2 12006 0 64367756
2 12007 0 64372134
2 12008 0 64377560
2 12009 0 64381761
2 12010 0 64387420
2 12011 0 64392976
2 12012 0 64397347
2 12013 0 64405003
2 12014 0 64405552
2 12015 1 64425767
2 12016 1 64427351
2 12017 1 64427407
2 12018 1 64431947
2 12019 1 64433874
2 12020 1 64436333
2 12021 1 64439389
2 12022 1 64441938
2 12023 1 64444709
2 12024 1 64446629
2 12025 1 64447108
2 12026 1 64455117
2 12027 1 64456573
2 12028 1 64464907
2 12029 1 64467903
2 12030 0 64472362
2 12031 0 64475579
2 12032 0 64482211
2 12033 0 64485148
2 12034 0 64485440
2 12035 0 64491916
2 12036 0 64495639
2 12037 0 64497097
2 12038 0 64498694
2 12039 0 64500976
2 12040 0 64505343
2 12041 0 64509263
2 12042 0 64512236
2 12043 0 64516499
2 12044 0 64517484
2 12045 0 64519760
2 12046 0 64523442
2 12047 0 64527421
2 12048 0 64535625
2 12049 0 64539107
2 12050 0 64543712
2 12051 0 64543824
2 12052 0 64547954
2 12053 0 64549980
2 12054 0 64558616
2 12055 0 64568309
2 12056 0 64569145
2 12057 0 64572214
2 12058 0 64579195
2 12059 0 64580731
2 12060 0 64580847
2 12061 0 64589218
2 12062 0 64591656
2 12063 0 64596331
2 12064 0 64597767
2 12065 0 64601551
2 12066 0 64603053
2 12067 0 64604909
2 12068 0 64606025
2 12069 0 64608118
2 12070 0 64614527
2 12071 0 64619886
2 12072 0 64626503
2 12073 0 64631689
2 12074 0 64632220
2 12075 0 64637536
2 12076 0 64641349
2 12077 0 64641569
2 12078 0 64644484
2 12079 0 64646891
2 12080 0 64646979
2 12081 0 64653029
2 12082 0 64656692
2 12083 0 64659058
2 12084 0 64665235
2 12085 0 64666372
2 12086 0 64667522
2 12087 0 64669002
2 12088 0 64671879
2 12089 0 64674100
2 12090 0 64683402
2 12091 0 64687707
2 12092 0 64691479
2 12093 0 64696053
2 12094 0 64701244
2 12095 0 64703941
2 12096 0 64712044
2 12097 1 64720016
2 12098 1 64720322
2 12099 1 64721801
2 12100 1 64722249
2 12101 1 64726314
2 12102 1 64728745
2 12103 1 64729018
2 12104 1 64730586
2 12105 1 64734863
2 12106 1 64740259
2 12107 1 64746326
2 12108 1 64747803
2 12109 1 64753102
2 12110 1 64753652
2 12111 1 64755501
2 12112 1 64757603
2 12113 1 64792426
2 12114 1 64793100
2 12115 1 64798441
2 12116 1 64801226
2 12117 1 64804103
2 12118 1 64809375
2 12119 1 64816592
2 12120 1 64818590
2 12121 1 64821294
2 12122 1 64828303
2 12123 1 64830209
2 12124 1 64831457
2 12125 1 64833905
2 12126 0 64836993
2 12127 0 64838450
2 12128 0 64839016
2 12129 0 64845863
2 12130 0 64853348
2 12131 0 64858949
2 12132 0 64859104
2 12133 0 64859418
2 12134 0 64861341
2 12135 0 64865009
2 12136 0 64875647
2 12137 0 64879441
2 12138 0 64887874
2 12139 0 64890661
2 12140 0 64898437
2 12141 0 64901032
2 12142 0 64909155
2 12143 0 64914230
2 12144 0 64919843
2 12145 0 64928331
2 12146 0 64928642
2 12147 0 64934062
2 12148 0 64940147
2 12149 0 64943063
2 12150 0 64946196
2 12151 0 64947069
2 12152 0 64947480
2 12153 0 64950333
2 12154 0 64954016
2 12155 0 64954324
2 12156 0 65001157
2 12157 0 65002444
2 12158 0 65009018
2 12159 0 65009176
2 12160 0 65010933
2 12161 0 65017045
2 12162 0 65017331
2 12163 0 65022968
2 12164 0 65026179
2 12165 0 65028891
2 12166 0 65030944
2 12167 0 65038101
2 12168 0 65042563
2 12169 0 65048075
2 12170 0 65055668
2 12171 0 65055825
2 12172 0 65064162
2 12173 0 65070589
2 12174 0 65072670
2 12175 0 65074320
2 12176 0 65077166
2 12177 0 65084000
2 12178 0 65086700
2 12179 1 65098736
2 12180 1 65100291
2 12181 1 65102594
2 12182 1 65109032
2 12183 1 65117749
2 12184 1 65124014
2 12185 1 65125982
2 12186 1 65130870
2 12187 1 65134485
2 12188 1 65139296
2 12189 1 65142887
2 12190 1 65148342
2 12191 0 65150090
2 12192 0 65151173
2 12193 0 65154416
2 12194 0 65168665
2 12195 0 65170682
2 12196 0 65170736
2 12197 0 65177571
2 12198 0 65188105
2 12199 0 65195876
2 12200 0 65199512
2 12201 0 65199809
2 12202 0 65204369
2 12203 0 65219019
2 12204 0 65226045
2 12205 0 65228474
2 12206 0 65229557
2 12207 0 65237606
2 12208 0 65237617
2 12209 0 65241429
2 12210 0 65250048
2 12211 0 65264131
2 12212 0 65269119
2 12213 1 65276520
2 12214 1 65281793
2 12215 1 65285839
2 12216 1 65286944
2 12217 1 65303093
2 12218 1 65304113
2 12219 1 65311793
2 12220 1 65314785
2 12221 1 65316809
2 12222 1 65318010
2 12223 1 65342367
2 12224 1 65354455
2 12225 1 65364154
2 12226 1 65367037
2 12227 1 65368273
2 12228 1 65368566
2 12229 1 65373246
2 12230 1 65382960
2 12231 1 65387677
2 12232 1 65390174
2 12233 1 65392569
2 12234 1 65393234
2 12235 1 65396648
2 12236 1 65402034
2 12237 1 65404996
2 12238 1 65408558
2 12239 1 65414935
2 12240 1 65434569
2 12241 1 65443685
2 12242 1 65445171
2 12243 1 65447519
2 12244 1 65448849
2 12245 1 65449617
2 12246 1 65450025
2 12247 1 65450610
2 12248 1 65452422
2 12249 1 65454140
2 12250 1 65458175
2 12251 1 65459452
2 12252 1 65459649
2 12253 1 65460149
2 12254 1 65463080
2 12255 1 65463814
2 12256 1 65468597
2 12257 1 65469580
2 12258 1 65469956
2 12259 1 65473568
2 12260 1 65475913
2 12261 1 65476693
2 12262 1 65477350
2 12263 1 65478124
2 12264 1 65483116
2 12265 1 65485015
2 12266 1 65487351
2 12267 1 65490603
2 12268 1 65490827
2 12269 1 65491224
2 12270 1 65494423
2 12271 0 65503268
2 12272 0 65504441
2 12273 1 65512095
2 12274 1 65513827
2 12275 1 65517563
2 12276 1 65518245
2 12277 1 65522548
2 12278 1 65523824
2 12279 1 65526496
2 12280 1 65529190
2 12281 1 65529243
2 12282 1 65530938
2 12283 1 65532832
2 12284 1 65541043
2 12285 1 65545866
2 12286 1 65550020
2 12287 1 65550563
2 12288 1 65553072
2 12289 1 65555309
2 12290 1 65556710
2 12291 1 65558486
2 12292 1 65558675
2 12293 1 65559909
2 12294 1 65565365
2 12295 1 65566164
2 12296 1 65566371
2 12297 1 65570887
2 12298 1 65572916
2 12299 1 65573311
2 12300 1 65575879
2 12301 1 65582255
2 12302 1 65586542
2 12303 1 65587455
2 12304 1 65593719
2 12305 0 65595703
2 12306 0 65596715
2 12307 0 65602491
2 12308 0 65603850
2 12309 0 65613206
2 12310 0 65616518
2 12311 0 65617500
2 12312 0 65620499
2 12313 0 65627573
2 12314 0 65627822
2 12315 0 65634406
2 12316 0 65637098
2 12317 1 65674299
2 12318 1 65679071
2 12319 1 65679388
2 12320 1 65685195
2 12321 1 65685785
2 12322 1 65692163
2 12323 1 65699694
2 12324 1 65700659
2 12325 1 65702792
2 12326 1 65704875
2 12327 1 65707690
2 12328 1 65711840
2 12329 1 65714845
2 12330 1 65715209
2 12331 1 65718919
2 12332 1 65719201
2 12333 1 65720830
2 12334 1 65727339
2 12335 1 65743552
2 12336 1 65751879
2 12337 1 65753433
2 12338 0 65762082
2 12339 0 65767091
2 12340 0 65770181
2 12341 0 65773058
2 12342 0 65780809
2 12343 0 65781406
2 12344 0 65786475
2 12345 0 65786703
2 12346 0 65803428
2 12347 0 65840106
2 12348 0 65888922
2 12349 0 65890923
2 12350 0 65910947
2 12351 0 65918651
2 12352 0 65921487
2 12353 0 65924738
2 12354 0 65929869
2 12355 0 65929971
2 12356 0 65934887
2 12357 0 65941138
2 12358 0 65950091
2 12359 0 65950772
2 12360 0 65956613
2 12361 0 65961305
2 12362 0 65966366
2 12363 0 65967767
2 12364 0 65971317
2 12365 0 65973023
2 12366 0 65979101
2 12367 0 65985429
2 12368 0 65994984
2 12369 0 66000510
2 12370 0 66004126
2 12371 0 66010616
2 12372 0 66013578
2 12373 0 66015947
2 12374 0 66032475
2 12375 0 66037714
2 12376 0 66037809
2 12377 0 66038359
2 12378 0 66041860
2 12379 0 66052068
2 12380 0 66056619
2 12381 0 66056970
2 12382 0 66059405
2 12383 0 66061242
2 12384 0 66061443
2 12385 0 66061957
2 12386 0 66066295
2 12387 0 66071572
2 12388 0 66073661
2 12389 0 66073851
2 12390 0 66079284
2 12391 0 66085094
2 12392 0 66087104
2 12393 0 66089575
2 12394 0 66099487
2 12395 0 66103425
2 12396 0 66109019
2 12397 0 66130933
2 12398 0 66143303
2 12399 0 66164050
2 12400 0 66165012
2 12401 0 66168757
2 12402 0 66178597
2 12403 0 66183217
2 12404 0 66187671
2 12405 0 66189582
2 12406 0 66189938
2 12407 0 66200514
2 12408 0 66208857
2 12409 0 66213189
2 12410 0 66215835
2 12411 0 66217934
2 12412 0 66225167
2 12413 0 66230942
2 12414 1 66243926
2 12415 1 66276201
2 12416 1 66277416
2 12417 1 66283832
2 12418 1 66286159
2 12419 1 66289173
2 12420 1 66291318
2 12421 1 66297528
2 12422 1 66302132
2 12423 1 66312314
2 12424 1 66313844
2 12425 1 66315080
2 12426 1 66318360
2 12427 1 66320358
2 12428 1 66323485
2 12429 1 66329063
2 12430 0 66330197
2 12431 0 66333475
2 12432 0 66335279
2 12433 0 66339268
2 12434 0 66343057
2 12435 0 66344800
2 12436 0 66345399
2 12437 0 66347945
2 12438 0 66348974
2 12439 0 66356729
2 12440 0 66361348
2 12441 0 66362773
2 12442 0 66369537
2 12443 0 66373772
2 12444 0 66375157
2 12445 0 66376209
2 12446 0 66379036
2 12447 0 66383419
2 12448 0 66384994
2 12449 0 66400557
2 12450 0 66404731
2 12451 0 66417344
2 12452 0 66423153
2 12453 0 66430622
2 12454 0 66432375
2 12455 0 66435278
2 12456 0 66439655
2 12457 0 66442621
2 12458 0 66443653
2 12459 0 66444986
2 12460 0 66446342
2 12461 0 66447304
2 12462 0 66447914
2 12463 0 66456748
2 12464 0 66457638
2 12465 0 66462261
2 12466 0 66463773
2 12467 0 66464721
2 12468 0 66467841
2 12469 0 66469451
2 12470 0 66470031
2 12471 0 66480205
2 12472 0 66483834
2 12473 0 66492362
2 12474 0 66499125
2 12475 0 66504987
2 12476 0 66507039
2 12477 0 66509263
2 12478 0 66511305
2 12479 0 66513922
2 12480 0 66517196
2 12481 0 66522550
2 12482 0 66528867
2 12483 0 66529876
2 12484 0 66536864
2 12485 0 66547273
2 12486 0 66549210
2 12487 0 66554494
2 12488 0 66555516
2 12489 0 66560809
2 12490 1 66564228
2 12491 1 66571673
2 12492 1 66578599
2 12493 1 66583352
2 12494 1 66586622
2 12495 1 66589483
2 12496 1 66592738
2 12497 1 66598720
2 12498 1 66603830
2 12499 1 66604227
2 12500 1 66605489
2 12501 1 66608931
2 12502 1 66611760
2 12503 1 66615193
2 12504 1 66619750
2 12505 1 66623756
2 12506 1 66626558
2 12507 1 66627858
2 12508 1 66628147
2 12509 1 66630887
2 12510 1 66635616
2 12511 1 66642260
2 12512 1 66650170
2 12513 1 66652935
2 12514 1 66657381
2 12515 1 66661690
2 12516 1 66662178
2 12517 1 66666846
2 12518 1 66676833
2 12519 1 66688756
2 12520 1 66692950
2 12521 0 66696415
2 12522 0 66704513
2 12523 0 66706515
2 12524 0 66710208
2 12525 0 66714986
2 12526 0 66717992
2 12527 0 66721642
2 12528 0 66724597
2 12529 0 66730100
2 12530 0 66740709
2 12531 0 66741527
2 12532 0 66749874
2 12533 0 66755536
2 12534 0 66759848
2 12535 0 66771022
2 12536 0 66779761
2 12537 0 66784567
2 12538 0 66791187
2 12539 0 66796632
2 12540 0 66798142
2 12541 0 66798608
2 12542 0 66846642
2 12543 0 66854765
2 12544 0 66856998
2 12545 0 66859278
2 12546 0 66860946
2 12547 0 66860979
2 12548 0 66868619
2 12549 0 66969779
2 12550 0 67011478
2 12551 0 67019118
2 12552 0 67037768
2 12553 0 67038918
2 12554 0 67044312
2 12555 0 67058967
2 12556 1 67067242
2 12557 1 67069181
2 12558 1 67073209
2 12559 1 67075504
2 12560 1 67076066
2 12561 1 67081017
2 12562 1 67090827
2 12563 1 67092647
2 12564 1 67092876
2 12565 1 67096258
2 12566 1 67097680
2 12567 1 67108040
2 12568 1 67110267
2 12569 1 67119686
2 12570 1 67125941
2 12571 1 67128297
2 12572 1 67135390
2 12573 1 67135488
2 12574 1 67137566
2 12575 1 67142303
2 12576 1 67146034
2 12577 1 67146411
2 12578 1 67155085
2 12579 1 67164222
2 12580 1 67166787
2 12581 1 67168812
2 12582 1 67178071
2 12583 1 67179184
2 12584 1 67193011
2 12585 1 67194888
2 12586 1 67199605
2 12587 1 67201805
2 12588 1 67203397
2 12589 1 67208688
2 12590 1 67213222
2 12591 1 67218060
2 12592 1 67218744
2 12593 1 67221845
2 12594 1 67222226
2 12595 1 67227928
2 12596 1 67229562
2 12597 1 67233454
2 12598 1 67233867
2 12599 1 67235226
2 12600 1 67236959
2 12601 1 67238686
2 12602 1 67244960
2 12603 1 67245426
2 12604 1 67251422
2 12605 1 67255363
2 12606 1 67256203
2 12607 1 67260367
2 12608 1 67264678
2 12609 1 67267836
2 12610 1 67270307
2 12611 1 67275073
2 12612 1 67276480
2 12613 1 67281054
2 12614 1 67290214
2 12615 1 67292291
2 12616 1 67297159
2 12617 1 67297192
2 12618 1 67297700
2 12619 1 67298507
2 12620 1 67300018
2 12621 1 67303445
2 12622 1 67304257
2 12623 1 67306081
2 12624 1 67315427
2 12625 1 67317272
2 12626 1 67320350
2 12627 1 67321763
2 12628 1 67326650
2 12629 1 67330915
2 12630 1 67331345
2 12631 1 67331471
2 12632 1 67333435
2 12633 1 67341116
2 12634 1 67346636
2 12635 1 67351312
2 12636 1 67357217
2 12637 1 67357619
2 12638 1 67359948
2 12639 1 67362587
2 12640 1 67363882
2 12641 1 67367758
2 12642 1 67369792
2 12643 1 67373726
2 12644 1 67374076
2 12645 1 67378926
2 12646 1 67386615
2 12647 1 67390088
2 12648 1 67395756
2 12649 1 67397917
2 12650 1 67402373
2 12651 1 67407055
2 12652 1 67407201
2 12653 1 67409404
2 12654 1 67416255
2 12655 1 67418694
2 12656 1 67424037
2 12657 1 67424215
2 12658 1 67432678
2 12659 0 67437161
2 12660 0 67437599
2 12661 0 67448573
2 12662 0 67449732
2 12663 0 67455708
2 12664 0 67459587
2 12665 0 67461100
2 12666 0 67461293
2 12667 0 67463578
2 12668 0 67470223
2 12669 0 67470773
2 12670 0 67472545
2 12671 0 67475986
2 12672 0 67477763
2 12673 0 67481803
2 12674 0 67488767
2 12675 0 67490973
2 12676 0 67491613
2 12677 0 67493581
2 12678 0 67495640
2 12679 0 67500299
2 12680 0 67502197
2 12681 0 67503539
2 12682 0 67511979
2 12683 0 67517156
2 12684 0 67519328
2 12685 0 67520891
2 12686 0 67528440
2 12687 0 67530408
2 12688 0 67533426
2 12689 0 67541426
2 12690 0 67554713
2 12691 0 67559066
2 12692 0 67560556
2 12693 0 67561046
2 12694 0 67563778
2 12695 0 67572146
2 12696 0 67573820
2 12697 0 67578859
2 12698 0 67582153
2 12699 0 67582643
2 12700 0 67586678
2 12701 0 67589943
2 12702 1 67598458
2 12703 1 67599039
2 12704 1 67605522
2 12705 1 67605754
2 12706 1 67608568
2 12707 1 67617721
2 12708 1 67622818
2 12709 1 67623493
2 12710 1 67626515
2 12711 1 67630907
2 12712 1 67641776
2 12713 1 67652480
2 12714 1 67654729
2 12715 0 67660166
2 12716 0 67667202
2 12717 0 67671652
2 12718 0 67672057
2 12719 0 67678658
2 12720 0 67681931
2 12721 0 67684164
2 12722 0 67685742
2 12723 0 67695598
2 12724 0 67698381
2 12725 0 67701160
2 12726 0 67705139
2 12727 0 67709702
2 12728 0 67712044
2 12729 0 67720417
2 12730 0 67724035
2 12731 0 67728229
2 12732 0 67737904
2 12733 0 67747327
2 12734 0 67750061
2 12735 0 67751018
2 12736 0 67751635
2 12737 0 67752433
2 12738 0 67753219
2 12739 0 67753389
2 12740 0 67753483
2 12741 0 67754042
2 12742 0 67759137
2 12743 0 67759426
2 12744 0 67760816
2 12745 0 67761008
2 12746 0 67771796
2 12747 0 67774444
2 12748 0 67774555
2 12749 0 67779072
2 12750 0 67783083
2 12751 0 67791571
2 12752 0 67799170
2 12753 0 67803092
2 12754 0 67814630
2 12755 0 67817926
2 12756 0 67818560
2 12757 0 67821801
2 12758 0 67831581
2 12759 0 67837908
2 12760 0 67839858
2 12761 0 67839889
2 12762 0 67840623
2 12763 0 67848711
2 12764 0 67853446
2 12765 0 67861977
2 12766 0 67863106
2 12767 0 67879566
2 12768 0 67887534
2 12769 0 67891951
2 12770 0 67895647
2 12771 1 67910990
2 12772 1 67911954
2 12773 1 67916785
2 12774 1 67917491
2 12775 1 67921114
2 12776 1 67945135
2 12777 1 67957211
2 12778 1 67957332
2 12779 1 67960289
2 12780 1 67963809
2 12781 0 67998638
2 12782 0 67999315
2 12783 0 68001202
2 12784 0 68004970
2 12785 0 68005249
2 12786 0 68007338
2 12787 0 68008073
2 12788 0 68016388
2 12789 0 68022238
2 12790 0 68022548
2 12791 0 68028130
2 12792 0 68028936
2 12793 0 68030158
2 12794 0 68031491
2 12795 0 68039204
2 12796 0 68039238
2 12797 1 68048845
2 12798 1 68052562
2 12799 1 68052925
2 12800 1 68056453
2 12801 1 68061652
2 12802 1 68074101
2 12803 1 68077376
2 12804 1 68081700
2 12805 1 68085240
2 12806 1 68089936
2 12807 0 68211693
2 12808 0 68255921
2 12809 0 68268127
2 12810 0 68269405
2 12811 0 68297320
2 12812 0 68303306
2 12813 0 68367073
2 12814 0 68373668
2 12815 0 68381462
2 12816 0 68485996
2 12817 0 68516764
2 12818 0 68521470
2 12819 0 68521874
2 12820 1 68522675
2 12821 1 68526304
2 12822 1 68530639
2 12823 1 68532503
2 12824 1 68533936
2 12825 1 68540593
2 12826 1 68543420
2 12827 1 68543670
2 12828 1 68548986
2 12829 1 68553375
2 12830 1 68559476
2 12831 1 68566741
2 12832 1 68567586
2 12833 1 68568129
2 12834 1 68571986
2 12835 1 68572620
2 12836 1 68572782
2 12837 1 68577250
2 12838 1 68577675
2 12839 1 68617614
2 12840 1 68621462
2 12841 1 68625132
2 12842 1 68634002
2 12843 1 68643219
2 12844 1 68650077
2 12845 1 68652926
2 12846 1 68662176
2 12847 1 68666380
2 12848 1 68704393
2 12849 1 68705741
2 12850 1 68709181
2 12851 1 68709337
2 12852 1 68709929
2 12853 1 68712868
2 12854 1 68733592
2 12855 1 68737081
2 12856 1 68739620
2 12857 1 68741804
2 12858 1 68750993
2 12859 1 68760850
2 12860 0 68822889
2 12861 0 68833640
2 12862 0 68836719
2 12863 0 68839603
2 12864 0 68842305
2 12865 0 68847948
2 12866 0 68850308
2 12867 0 68856915
2 12868 0 68859623
2 12869 0 68867207
2 12870 0 68869787
2 12871 0 68874394
2 12872 0 68883669
2 12873 0 68887440
2 12874 0 68888604
2 12875 0 68891032
2 12876 0 68892916
2 12877 0 68899303
2 12878 0 68900119
2 12879 0 68904523
2 12880 0 68904632
2 12881 0 68909046
2 12882 0 68912156
2 12883 0 68923993
2 12884 0 68925734
2 12885 0 68934675
2 12886 0 68938282
2 12887 0 68944578
2 12888 0 68946829
2 12889 0 68952184
2 12890 0 69059068
2 12891 0 69082801
2 12892 0 69091391
2 12893 0 69094526
2 12894 0 69096808
2 12895 0 69101372
2 12896 0 69107568
2 12897 0 69118407
2 12898 0 69118502
2 12899 0 69118846
2 12900 0 69118998
2 12901 0 69124499
2 12902 0 69132548
2 12903 0 69133463
2 12904 0 69133928
2 12905 0 69140649
2 12906 0 69146460
2 12907 0 69146902
2 12908 0 69149634
2 12909 0 69155409
2 12910 0 69157462
2 12911 0 69158656
2 12912 0 69160129
2 12913 0 69162916
2 12914 0 69164709
2 12915 0 69174439
2 12916 0 69177318
2 12917 0 69178685
2 12918 0 69182460
2 12919 0 69183918
2 12920 0 69184607
2 12921 0 69186087
2 12922 0 69187459
2 12923 0 69194924
2 12924 0 69203967
2 12925 0 69204257
2 12926 0 69204989
2 12927 0 69209477
2 12928 0 69212018
2 12929 0 69213370
2 12930 0 69213734
2 12931 0 69214599
2 12932 0 69218583
2 12933 0 69221227
2 12934 0 69223412
2 12935 0 69224716
2 12936 0 69225134
2 12937 1 69231847
2 12938 1 69237100
2 12939 1 69242318
2 12940 1 69243102
2 12941 1 69244410
2 12942 1 69245657
2 12943 1 69247257
2 12944 1 69247527
2 12945 1 69248600
2 12946 1 69254646
2 12947 1 69263436
2 12948 1 69266466
2 12949 1 69268965
2 12950 1 69272450
2 12951 1 69273088
2 12952 1 69273559
2 12953 1 69274803
2 12954 1 69276058
2 12955 1 69280907
2 12956 1 69282501
2 12957 1 69283462
2 12958 1 69288210
2 12959 1 69295782
2 12960 1 69296324
2 12961 1 69298424
2 12962 0 69315215
2 12963 0 69317436
2 12964 0 69318920
2 12965 0 69321740
2 12966 1 69328721
2 12967 1 69333913
2 12968 1 69334104
2 12969 1 69337194
2 12970 1 69338806
2 12971 1 69342933
2 12972 1 69346059
2 12973 1 69346113
2 12974 1 69349251
2 12975 1 69351777
2 12976 1 69355135
2 12977 1 69355332
2 12978 1 69357245
2 12979 1 69362000
2 12980 1 69363244
2 12981 1 69368070
2 12982 1 69374178
2 12983 1 69377642
2 12984 1 69380253
2 12985 1 69384975
2 12986 1 69387116
2 12987 1 69392646
2 12988 1 69395583
2 12989 1 69397507
2 12990 1 69403632
2 12991 1 69403757
2 12992 1 69409279
2 12993 1 69414821
2 12994 1 69420228
2 12995 1 69420621
2 12996 0 69447588
2 12997 0 69449913
2 12998 0 69456593
2 12999 0 69462598
2 13000 0 69468100
2 13001 0 69468890
2 13002 0 69471592
2 13003 0 69479626
2 13004 0 69481829
2 13005 0 69488985
2 13006 0 69494344
2 13007 0 69499100
2 13008 0 69505053
2 13009 0 69505943
2 13010 0 69510879
2 13011 0 69512293
2 13012 0 69520627
2 13013 0 69521119
2 13014 0 69523413
2 13015 0 69527859
2 13016 0 69530908
2 13017 0 69530954
2 13018 0 69533540
2 13019 0 69545839
2 13020 0 69546619
2 13021 0 69550137
2 13022 0 69556026
2 13023 0 69557410
2 13024 0 69560195
2 13025 0 69560551
2 13026 0 69565811
2 13027 0 69570685
2 13028 0 69575109
2 13029 0 69577118
2 13030 0 69583919
2 13031 0 69592777
2 13032 0 69595249
2 13033 0 69595545
2 13034 0 69596864
2 13035 0 69597771
2 13036 0 69602036
2 13037 0 69603093
2 13038 0 69604640
2 13039 0 69606525
2 13040 0 69608218
2 13041 0 69614477
2 13042 0 69618502
2 13043 0 69621833
2 13044 0 69623688
2 13045 0 69626278
2 13046 0 69630092
2 13047 0 69640374
2 13048 0 69640709
2 13049 0 69644307
2 13050 0 69649003
2 13051 0 69652769
2 13052 0 69661007
2 13053 0 69666668
2 13054 0 69678064
2 13055 0 69686738
2 13056 0 69694177
2 13057 0 69695674
2 13058 0 69696890
2 13059 0 69704405
2 13060 0 69704948
2 13061 0 69705651
2 13062 0 69705712
2 13063 0 69708733
2 13064 0 69712477
2 13065 0 69716125
2 13066 0 69716916
2 13067 0 69720413
2 13068 0 69724559
2 13069 0 69729152
2 13070 0 69730368
2 13071 0 69731542
2 13072 0 69738160
2 13073 0 69745084
2 13074 0 69745690
2 13075 0 69745732
2 13076 0 69752646
2 13077 0 69754377
2 13078 0 69756509
2 13079 0 69764234
2 13080 0 69768989
2 13081 0 69769094
2 13082 0 69770642
2 13083 0 69772571
2 13084 0 69772886
2 13085 0 69772946
2 13086 0 69773181
2 13087 0 69778773
2 13088 0 69779562
2 13089 0 69781781
2 13090 0 69788370
2 13091 0 69795353
2 13092 0 69798546
2 13093 0 69809000
2 13094 0 69812861
2 13095 0 69817104
2 13096 0 69820467
2 13097 0 69825057
2 13098 0 69834791
2 13099 0 69842434
2 13100 0 69848431
2 13101 0 69868547
2 13102 0 69870018
2 13103 0 69871838
2 13104 0 69880133
2 13105 0 69880475
2 13106 0 69884936
2 13107 0 69885173
2 13108 0 69888046
2 13109 0 69895742
2 13110 0 69906559
2 13111 0 69912621
2 13112 0 69915023
2 13113 0 69927609
2 13114 0 69934187
2 13115 0 69939885
2 13116 0 69941827
2 13117 0 69952655
2 13118 0 69964397
2 13119 0 69967719
2 13120 0 69972400
2 13121 0 69972671
2 13122 0 69977044
2 13123 0 69977586
2 13124 0 69978887
2 13125 0 69978935
2 13126 0 69986675
2 13127 0 69986873
2 13128 0 69990935
2 13129 0 69990999
2 13130 0 69995767
2 13131 0 69996214
2 13132 0 69999799
2 13133 0 70002084
2 13134 0 70004408
2 13135 0 70007409
2 13136 0 70013118
2 13137 0 70019231
2 13138 0 70020125
2 13139 0 70022059
2 13140 0 70029147
2 13141 0 70038177
2 13142 0 70041515
2 13143 0 70047504
2 13144 0 70052082
2 13145 0 70057977
2 13146 0 70060694
2 13147 0 70061834
2 13148 0 70064988
2 13149 0 70075499
2 13150 0 70097339
2 13151 0 70098712
2 13152 0 70103330
2 13153 0 70105264
2 13154 0 70107512
2 13155 0 70108292
2 13156 0 70112715
2 13157 0 70115088
2 13158 0 70119485
2 13159 0 70121211
2 13160 0 70128144
2 13161 0 70132678
2 13162 0 70133584
2 13163 0 70136864
2 13164 0 70140104
2 13165 0 70143240
2 13166 0 70146663
2 13167 0 70148476
2 13168 0 70149659
2 13169 0 70153205
2 13170 0 70157365
2 13171 0 70159684
2 13172 0 70170242
2 13173 0 70174467
2 13174 0 70175157
2 13175 0 70184013
2 13176 0 70186298
2 13177 0 70191560
2 13178 0 70198823
2 13179 0 70199983
2 13180 0 70201328
2 13181 0 70206566
2 13182 0 70209268
2 13183 0 70212579
2 13184 0 70212852
2 13185 0 70215939
2 13186 0 70218480
2 13187 0 70219040
2 13188 0 70227548
2 13189 0 70233065
2 13190 0 70236831
2 13191 0 70239978
2 13192 0 70246058
2 13193 0 70255782
2 13194 0 70256885
2 13195 0 70258008
2 13196 0 70259382
2 13197 0 70259420
2 13198 0 70262076
2 13199 0 70263397
2 13200 0 70271060
2 13201 0 70276967
2 13202 0 70278437
2 13203 0 70280149
2 13204 0 70288697
2 13205 0 70290878
2 13206 0 70302327
2 13207 0 70311379
2 13208 0 70329546
2 13209 0 70334324
2 13210 0 70337970
2 13211 0 70339579
2 13212 0 70481660
2 13213 0 70505201
2 13214 0 70513787
2 13215 0 70595893
2 13216 0 70700319
2 13217 0 70702970
2 13218 0 70712428
2 13219 0 70716962
2 13220 0 70722005
2 13221 0 70734465
2 13222 0 70741712
2 13223 0 70750663
2 13224 0 70759650
2 13225 0 70765130
2 13226 0 70769944
2 13227 0 70772374
2 13228 0 70772546
2 13229 0 70954786
2 13230 0 70969774
2 13231 0 70984986
2 13232 0 70990529
2 13233 0 70990786
2 13234 0 70994803
2 13235 0 70996235
2 13236 0 70996352
2 13237 0 71002530
2 13238 0 71016553
2 13239 0 71018004
2 13240 0 71020538
2 13241 0 71030377
2 13242 0 71030559
2 13243 0 71042240
2 13244 0 71056347
2 13245 0 71062350
2 13246 0 71068839
2 13247 0 71078576
2 13248 0 71080588
2 13249 0 71083632
2 13250 0 71090873
2 13251 0 71091724
2 13252 0 71097294
2 13253 0 71103878
2 13254 0 71108938
2 13255 0 71121420
2 13256 0 71128623
2 13257 0 71131855
2 13258 0 71137066
2 13259 0 71139802
2 13260 0 71144199
2 13261 0 71165829
2 13262 0 71166003
2 13263 0 71170084
2 13264 0 71171696
2 13265 0 71171789
2 13266 0 71172702
2 13267 0 71176841
2 13268 0 71180570
2 13269 0 71189096
2 13270 0 71191417
2 13271 0 71196614
2 13272 0 71201071
2 13273 0 71202917
2 13274 0 71203300
2 13275 0 71210691
2 13276 0 71211733
2 13277 0 71214506
2 13278 0 71219025
2 13279 0 71222786
2 13280 0 71224377
2 13281 1 71226074
2 13282 1 71227164
2 13283 1 71229838
2 13284 1 71232867
2 13285 1 71237904
2 13286 1 71240168
2 13287 1 71243250
2 13288 1 71250304
2 13289 1 71252313
2 13290 1 71298209
2 13291 0 71340416
2 13292 0 71345209
2 13293 0 71453021
2 13294 0 71460594
2 13295 0 71464448
2 13296 0 71470820
2 13297 0 71472840
2 13298 0 71484492
2 13299 0 71485688
2 13300 0 71504628
2 13301 0 71505751
2 13302 0 71512633
2 13303 0 71530575
2 13304 0 71530940
2 13305 0 71531200
2 13306 0 71536030
2 13307 0 71536758
2 13308 0 71537523
2 13309 0 71539281
2 13310 0 71547763
2 13311 0 71551788
2 13312 0 71554449
2 13313 0 71560344
2 13314 0 71567811
2 13315 0 71572073
2 13316 0 71572438
2 13317 0 71573129
2 13318 0 71579853
2 13319 0 71586214
2 13320 0 71589298
2 13321 0 71598928
2 13322 0 71599943
2 13323 0 71608378
2 13324 0 71610388
2 13325 0 71615070
2 13326 0 71616194
2 13327 0 71616693
2 13328 0 71624539
2 13329 0 71631338
2 13330 0 71634782
2 13331 0 71640132
2 13332 0 71646456
2 13333 0 71646569
2 13334 0 71652974
2 13335 0 71656622
2 13336 0 71661392
2 13337 0 71674430
2 13338 0 71681768
2 13339 0 71681872
2 13340 0 71686100
2 13341 0 71689702
2 13342 0 71691633
2 13343 0 71693375
2 13344 0 71696472
2 13345 0 71698364
2 13346 0 71706894
2 13347 0 71709481
2 13348 0 71716621
2 13349 0 71722223
2 13350 0 71732109
2 13351 0 71736735
2 13352 0 71739035
2 13353 0 71740204
2 13354 0 71742225
2 13355 0 71744285
2 13356 0 71751042
2 13357 0 71757571
2 13358 0 71763266
2 13359 0 71771120
2 13360 0 71774510
2 13361 0 71780283
2 13362 0 71784307
2 13363 0 71791464
2 13364 0 71793183
2 13365 0 71793705
2 13366 0 71801521
2 13367 0 71801891
2 13368 0 71808087
2 13369 0 71810184
2 13370 0 71819995
2 13371 0 71820100
2 13372 0 71822913
2 13373 0 71827030
2 13374 0 71829965
2 13375 0 71831760
2 13376 0 71835368
2 13377 0 71843174
2 13378 0 71844252
2 13379 0 71851599
2 13380 0 71852803
2 13381 0 71855463
2 13382 0 71863032
2 13383 0 71867615
2 13384 0 71875014
2 13385 0 71882981
2 13386 0 71891746
2 13387 0 71894135
2 13388 0 71894590
2 13389 0 71896629
2 13390 0 71904016
2 13391 0 71905227
2 13392 0 71905722
2 13393 0 71916241
2 13394 0 71927415
2 13395 0 71935847
2 13396 0 71938640
2 13397 0 71940853
2 13398 0 71944158
2 13399 0 71944809
2 13400 0 71947801
2 13401 0 71958139
2 13402 0 71968458
2 13403 0 71974400
2 13404 0 71975011
2 13405 0 71983013
2 13406 0 71990171
2 13407 0 71991085
2 13408 0 71991967
2 13409 0 71993433
2 13410 0 71993539
2 13411 0 71997757
2 13412 0 71999466
2 13413 0 72002267
2 13414 0 72005100
2 13415 0 72012865
2 13416 0 72017990
2 13417 0 72019709
2 13418 0 72020529
2 13419 0 72021665
2 13420 0 72027122
2 13421 0 72031885
2 13422 0 72034232
2 13423 0 72035525
2 13424 0 72035776
2 13425 0 72036501
2 13426 0 72041790
2 13427 0 72043960
2 13428 0 72044711
2 13429 0 72052798
2 13430 0 72054676
2 13431 0 72055917
2 13432 0 72056280
2 13433 0 72060882
2 13434 0 72060935
2 13435 0 72065977
2 13436 0 72070318
2 13437 0 72073480
2 13438 0 72076104
2 13439 0 72078575
2 13440 0 72078775
2 13441 0 72084736
2 13442 0 72095750
2 13443 0 72097212
2 13444 0 72103725
2 13445 0 72112759
2 13446 0 72116174
2 13447 0 72121341
2 13448 0 72122390
2 13449 0 72125074
2 13450 0 72125699
2 13451 0 72132385
2 13452 0 72137860
2 13453 0 72143233
2 13454 0 72145790
2 13455 0 72149892
2 13456 0 72154041
2 13457 1 72162903
2 13458 1 72164667
2 13459 1 72167412
2 13460 1 72168928
2 13461 1 72171958
2 13462 1 72177467
2 13463 1 72181846
2 13464 1 72184176
2 13465 1 72190943
2 13466 1 72194927
2 13467 1 72198833
2 13468 1 72203330
2 13469 1 72204704
2 13470 1 72207149
2 13471 1 72207324
2 13472 1 72208220
2 13473 1 72216265
2 13474 1 72220649
2 13475 1 72225465
2 13476 1 72233045
2 13477 1 72237521
2 13478 0 72253984
2 13479 0 72257034
2 13480 0 72260393
2 13481 0 72267021
2 13482 0 72270669
2 13483 0 72278088
2 13484 0 72281698
2 13485 0 72285439
2 13486 0 72291111
2 13487 0 72292285
2 13488 0 72296242
2 13489 0 72310323
2 13490 0 72316273
2 13491 0 72320597
2 13492 0 72323723
2 13493 0 72326376
2 13494 0 72330839
2 13495 0 72330937
2 13496 0 72337424
2 13497 0 72343333
2 13498 0 72352789
2 13499 0 72363291
2 13500 0 72363842
2 13501 0 72367602
2 13502 0 72369028
2 13503 0 72372309
2 13504 0 72374874
2 13505 0 72376265
2 13506 0 72376696
2 13507 0 72379655
2 13508 0 72384666
2 13509 0 72388424
2 13510 0 72389511
2 13511 0 72392458
2 13512 0 72394263
2 13513 0 72394701
2 13514 0 72396914
2 13515 0 72401280
2 13516 0 72403048
2 13517 0 72403338
2 13518 0 72411844
2 13519 0 72418187
2 13520 0 72425973
2 13521 0 72428519
2 13522 0 72431490
2 13523 0 72433081
2 13524 0 72436558
2 13525 0 72436772
2 13526 0 72444479
2 13527 0 72451242
2 13528 0 72452451
2 13529 0 72458899
2 13530 0 72460317
2 13531 0 72463262
2 13532 0 72464733
2 13533 0 72467639
2 13534 0 72472364
2 13535 0 72472666
2 13536 0 72477560
2 13537 0 72481130
2 13538 0 72482662
2 13539 0 72484909
2 13540 0 72484984
2 13541 0 72492796
2 13542 0 72502977
2 13543 0 72507637
2 13544 0 72509293
2 13545 0 72511803
2 13546 0 72514885
2 13547 0 72519115
2 13548 0 72523319
2 13549 0 72536271
2 13550 0 72538314
2 13551 0 72552859
2 13552 0 72561700
2 13553 0 72568671
2 13554 0 72569390
2 13555 0 72572725
2 13556 0 72587755
2 13557 0 72600528
2 13558 0 72605974
2 13559 0 72607337
2 13560 0 72615664
2 13561 0 72618041
2 13562 0 72622743
2 13563 0 72622825
2 13564 0 72630411
2 13565 0 72648110
2 13566 0 72746564
2 13567 0 72825400
2 13568 0 72850259
2 13569 0 73010668
2 13570 0 73020307
2 13571 1 73131401
2 13572 1 73179083
2 13573 1 73185400
2 13574 1 73186016
2 13575 1 73193547
2 13576 1 73194855
2 13577 1 73202629
2 13578 1 73203015
2 13579 1 73203769
2 13580 1 73207581
2 13581 1 73212498
2 13582 1 73215211
2 13583 1 73221742
2 13584 1 73229020
2 13585 1 73234970
2 13586 1 73235684
2 13587 1 73236664
2 13588 1 73237516
2 13589 1 73239223
2 13590 1 73247326
2 13591 1 73247890
2 13592 1 73254141
2 13593 1 73257279
2 13594 1 73258199
2 13595 1 73266548
2 13596 1 73272336
2 13597 1 73283942
2 13598 1 73297048
2 13599 1 73298326
2 13600 1 73304236
2 13601 1 73306749
2 13602 1 73306907
2 13603 1 73315755
2 13604 0 73471017
2 13605 0 73476195
2 13606 0 73476430
2 13607 0 73488838
2 13608 0 73489416
2 13609 0 73493576
2 13610 0 73497197
2 13611 0 73502308
2 13612 0 73507160
2 13613 0 73516882
2 13614 0 73522288
2 13615 0 73528823
2 13616 0 73533527
2 13617 0 73537548
2 13618 0 73540430
2 13619 0 73543136
2 13620 0 73546195
2 13621 0 73547746
2 13622 0 73559340
2 13623 0 73565525
2 13624 0 73567974
2 13625 0 73570802
2 13626 0 73575408
2 13627 0 73580475
2 13628 0 73585937
2 13629 0 73591016
2 13630 0 73593199
2 13631 0 73600591
2 13632 0 73601420
2 13633 0 73606109
2 13634 0 73611004
2 13635 0 73611352
2 13636 0 73620019
2 13637 0 73636694
2 13638 0 73637220
2 13639 0 73639189
2 13640 0 73645606
2 13641 0 73652746
2 13642 0 73654003
2 13643 0 73658929
2 13644 0 73662947
2 13645 0 73670743
2 13646 0 73671908
2 13647 0 73674572
2 13648 0 73681858
2 13649 0 73685929
2 13650 0 73693584
2 13651 0 73695975
2 13652 0 73697458
2 13653 0 73708794
2 13654 0 73718629
2 13655 0 73719344
2 13656 0 73722256
2 13657 0 73730565
2 13658 0 73737300
2 13659 0 73750121
2 13660 0 73758354
2 13661 0 73762366
2 13662 0 73768104
2 13663 0 73768567
2 13664 0 73771955
2 13665 0 73778421
2 13666 0 73784703
2 13667 0 73789921
2 13668 0 73791831
2 13669 0 73797297
2 13670 0 73801101
2 13671 0 73809419
2 13672 0 73812397
2 13673 0 73817281
2 13674 0 73819098
2 13675 0 73822483
2 13676 0 73826730
2 13677 0 73828609
2 13678 0 73828759
2 13679 0 73830191
2 13680 0 73832898
2 13681 0 73833977
2 13682 0 73835459
2 13683 0 73837865
2 13684 0 73842856
2 13685 0 73845382
2 13686 0 73849745
2 13687 0 73853857
2 13688 0 73854235
2 13689 0 73858609
2 13690 0 73863346
2 13691 0 73869141
2 13692 0 73874806
2 13693 0 73878968
2 13694 0 73879015
2 13695 0 73884561
2 13696 0 73884694
2 13697 0 73884776
2 13698 0 73889184
2 13699 0 73889651
2 13700 0 73890997
2 13701 0 73891926
2 13702 0 73892706
2 13703 0 73897781
2 13704 0 73898230
2 13705 0 73908206
2 13706 0 73909215
2 13707 0 73914985
2 13708 0 73916449
2 13709 0 73920845
2 13710 0 73929201
2 13711 0 73929915
2 13712 0 73931259
2 13713 0 73932988
2 13714 0 73937693
2 13715 0 73941268
2 13716 0 73946658
2 13717 0 73948051
2 13718 0 73949473
2 13719 0 73955474
2 13720 0 73957172
2 13721 0 73961866
2 13722 0 73964195
2 13723 0 73966566
2 13724 0 73973520
2 13725 0 73974305
2 13726 0 73974678
2 13727 0 73974928
2 13728 0 73983304
2 13729 0 73986890
2 13730 0 73993278
2 13731 0 73998172
2 13732 0 73998774
2 13733 0 74002045
2 13734 0 74003649
2 13735 0 74011913
2 13736 0 74018435
2 13737 0 74018536
2 13738 0 74018715
2 13739 0 74024130
2 13740 0 74029241
2 13741 0 74038618
2 13742 0 74038973
2 13743 0 74041104
2 13744 0 74045649
2 13745 0 74050140
2 13746 0 74050278
2 13747 0 74055165
2 13748 0 74059288
2 13749 0 74063921
2 13750 0 74071801
2 13751 0 74071956
2 13752 0 74076365
2 13753 0 74077651
2 13754 0 74079820
2 13755 0 74080159
2 13756 0 74080640
2 13757 0 74082066
2 13758 0 74082409
2 13759 0 74082925
2 13760 0 74089043
2 13761 0 74091822
2 13762 0 74092060
2 13763 0 74101729
2 13764 0 74105871
2 13765 0 74107982
2 13766 0 74108697
2 13767 0 74118030
2 13768 0 74119543
2 13769 0 74120362
2 13770 0 74123476
2 13771 0 74124753
2 13772 0 74126246
2 13773 0 74128665
2 13774 0 74130084
2 13775 0 74131125
2 13776 0 74133278
2 13777 0 74134228
2 13778 0 74140649
2 13779 0 74144527
2 13780 0 74149077
2 13781 0 74152439
2 13782 0 74154409
2 13783 0 74158607
2 13784 0 74159031
2 13785 0 74161580
2 13786 0 74161946
2 13787 0 74168452
2 13788 0 74169965
2 13789 0 74174549
2 13790 0 74180739
2 13791 0 74180787
2 13792 0 74181661
2 13793 0 74182513
2 13794 0 74184855
2 13795 0 74185295
2 13796 0 74186521
2 13797 0 74188642
2 13798 0 74192412
2 13799 0 74196712
2 13800 0 74199666
2 13801 0 74210419
2 13802 0 74214733
2 13803 0 74215333
2 13804 0 74223126
2 13805 0 74230023
2 13806 0 74230771
2 13807 0 74234269
2 13808 0 74239377
2 13809 0 74249031
2 13810 0 74252782
2 13811 1 74257930
2 13812 1 74258025
2 13813 1 74260158
2 13814 1 74261801
2 13815 1 74263739
2 13816 1 74266256
2 13817 1 74266603
2 13818 1 74268947
2 13819 1 74279142
2 13820 1 74286628
2 13821 1 74295435
2 13822 1 74300590
2 13823 1 74305270
2 13824 1 74310015
2 13825 1 74315207
2 13826 1 74315775
2 13827 1 74322789
2 13828 1 74327269
2 13829 1 74332207
2 13830 1 74335407
2 13831 1 74339557
2 13832 1 74348949
2 13833 1 74350889
2 13834 1 74355947
2 13835 1 74357299
2 13836 1 74363866
2 13837 1 74364384
2 13838 1 74370380
2 13839 1 74375408
2 13840 1 74381729
2 13841 1 74383350
2 13842 1 74384598
2 13843 1 74390534
2 13844 1 74394760
2 13845 1 74402548
2 13846 1 74402903
2 13847 1 74408128
2 13848 1 74414860
2 13849 1 74420557
2 13850 1 74424488
2 13851 1 74426796
2 13852 1 74430003
2 13853 1 74434143
2 13854 1 74437644
2 13855 1 74440996
2 13856 1 74445478
2 13857 1 74446515
2 13858 0 74448651
2 13859 0 74454586
2 13860 0 74456378
2 13861 0 74460638
2 13862 0 74468497
2 13863 0 74472703
2 13864 0 74473129
2 13865 0 74474889
2 13866 0 74481210
2 13867 0 74482403
2 13868 0 74482952
2 13869 0 74485738
2 13870 0 74488375
2 13871 0 74489105
2 13872 0 74492063
2 13873 0 74492231
2 13874 0 74497315
2 13875 0 74503301
2 13876 0 74513431
2 13877 0 74517299
2 13878 0 74526458
2 13879 0 74531452
2 13880 0 74535945
2 13881 0 74536640
2 13882 0 74541568
2 13883 0 74556484
2 13884 0 74558107
2 13885 0 74559443
2 13886 0 74560882
2 13887 0 74562201
2 13888 0 74567570
2 13889 0 74572762
2 13890 0 74573439
2 13891 0 74578924
2 13892 0 74579476
2 13893 0 74583901
2 13894 0 74589759
2 13895 0 74593378
2 13896 0 74600197
2 13897 0 74604435
2 13898 0 74609182
2 13899 0 74611675
2 13900 0 74613782
2 13901 0 74616440
2 13902 0 74619901
2 13903 0 74621280
2 13904 0 74622476
2 13905 0 74622774
2 13906 0 74624238
2 13907 0 74624772
2 13908 0 74625776
2 13909 0 74628178
2 13910 0 74629266
2 13911 0 74631009
2 13912 0 74640341
2 13913 0 74641050
2 13914 0 74641746
2 13915 0 74645600
2 13916 0 74651458
2 13917 0 74655419
2 13918 0 74667331
2 13919 0 74667450
2 13920 0 74669748
2 13921 0 74677324
2 13922 0 74679294
2 13923 0 74683967
2 13924 0 74689029
2 13925 0 74689975
2 13926 0 74693505
2 13927 0 74697911
2 13928 0 74703491
2 13929 0 74708819
2 13930 0 74712218
2 13931 0 74712829
2 13932 0 74717481
2 13933 0 74719466
2 13934 0 74724268
2 13935 0 74732278
2 13936 0 74737952
2 13937 0 74740242
2 13938 0 74744478
2 13939 0 74749500
2 13940 0 74749540
2 13941 0 74754680
2 13942 0 74757570
2 13943 0 74758167
2 13944 0 74766088
2 13945 0 74770578
2 13946 0 74770625
2 13947 0 74773651
2 13948 0 74780312
2 13949 0 74780443
2 13950 0 74781079
2 13951 0 74783521
2 13952 0 74785302
2 13953 0 74790599
2 13954 0 74793764
2 13955 0 74795723
2 13956 0 74798973
2 13957 0 74800192
2 13958 0 74800754
2 13959 0 74801355
2 13960 0 74807123
2 13961 0 74807210
2 13962 0 74809189
2 13963 0 74812402
2 13964 0 74819097
2 13965 0 74833748
2 13966 0 74840091
2 13967 0 74843269
2 13968 0 74844885
2 13969 0 74850322
2 13970 0 74855463
2 13971 0 74861744
2 13972 0 74861949
2 13973 0 74865371
2 13974 0 74865836
2 13975 0 74870966
2 13976 0 74874772
2 13977 0 74875927
2 13978 0 74876491
2 13979 0 74880279
2 13980 0 74886305
2 13981 0 74886669
2 13982 0 74888531
2 13983 0 74890349
2 13984 0 74896948
2 13985 0 74901341
2 13986 0 74905074
2 13987 0 74907373
2 13988 0 74910771
2 13989 0 74913770
2 13990 0 74915027
2 13991 0 74920369
2 13992 0 74924924
2 13993 0 74927960
2 13994 0 74927982
2 13995 0 74933035
2 13996 0 74940819
2 13997 0 74944694
2 13998 0 74946420
2 13999 0 74946664
2 14000 0 74951227
2 14001 0 74958894
2 14002 0 74961041
2 14003 0 74962202
2 14004 0 74966918
2 14005 0 74970366
2 14006 0 74970455
2 14007 0 74979361
2 14008 0 74984573
2 14009 0 74987594
2 14010 0 74988234
2 14011 0 74991279
2 14012 0 74995724
2 14013 0 75002880
2 14014 0 75006146
2 14015 0 75011568
2 14016 0 75013511
2 14017 0 75015315
2 14018 0 75022024
2 14019 0 75045380
2 14020 0 75052208
2 14021 0 75058252
2 14022 0 75061033
2 14023 0 75061259
2 14024 0 75066399
2 14025 0 75071232
2 14026 0 75073487
2 14027 0 75075527
2 14028 0 75076720
2 14029 0 75078034
2 14030 0 75081992
2 14031 0 75090449
2 14032 0 75094797
2 14033 0 75098244
2 14034 0 75098468
2 14035 0 75099130
2 14036 0 75100852
2 14037 0 75101363
2 14038 0 75103385
2 14039 0 75218707
2 14040 0 75258976
2 14041 0 75263419
2 14042 0 75265107
2 14043 0 75266845
2 14044 0 75269710
2 14045 0 75273186
2 14046 0 75275476
2 14047 0 75277887
2 14048 0 75284212
2 14049 0 75325026
2 14050 0 75325486
2 14051 0 75329727
2 14052 0 75329985
2 14053 0 75330500
2 14054 0 75333143
2 14055 0 75342888
2 14056 0 75347643
2 14057 0 75353031
2 14058 0 75358466
2 14059 0 75366914
2 14060 0 75368092
2 14061 0 75368539
2 14062 0 75370666
2 14063 0 75376781
2 14064 0 75386336
2 14065 0 75394494
2 14066 0 75397702
2 14067 0 75398373
2 14068 0 75400087
2 14069 0 75408688
2 14070 0 75417031
2 14071 0 75423461
2 14072 0 75430096
2 14073 0 75433495
2 14074 0 75435407
2 14075 0 75438819
2 14076 0 75442669
2 14077 0 75449189
2 14078 0 75454989
2 14079 0 75457213
2 14080 0 75458715
2 14081 0 75460767
2 14082 1 75465343
2 14083 1 75465693
2 14084 1 75469624
2 14085 1 75471491
2 14086 1 75478275
2 14087 1 75479573
2 14088 1 75480621
2 14089 1 75482591
2 14090 1 75486942
2 14091 1 75490156
2 14092 1 75495573
2 14093 1 75500396
2 14094 1 75512240
2 14095 1 75512523
2 14096 1 75514146
2 14097 1 75521982
2 14098 1 75522164
2 14099 1 75523787
2 14100 1 75524654
2 14101 1 75526624
2 14102 1 75530113
2 14103 1 75534557
2 14104 1 75535702
2 14105 1 75537658
2 14106 1 75540731
2 14107 1 75546300
2 14108 1 75547045
2 14109 1 75553079
2 14110 1 75554835
2 14111 1 75556522
2 14112 1 75562716
2 14113 1 75562934
2 14114 1 75565374
2 14115 1 75566523
2 14116 1 75567571
2 14117 1 75572347
2 14118 1 75575499
2 14119 1 75577485
2 14120 1 75581048
2 14121 1 75592767
2 14122 1 75593219
2 14123 1 75597961
2 14124 1 75599610
2 14125 1 75604149
2 14126 1 75604437
2 14127 1 75605070
2 14128 1 75608069
2 14129 1 75612445
2 14130 1 75612994
2 14131 1 75614344
2 14132 0 75616367
2 14133 0 75618548
2 14134 0 75623573
2 14135 1 75626621
2 14136 1 75631904
2 14137 1 75634946
2 14138 1 75638625
2 14139 1 75641312
2 14140 1 75644382
2 14141 1 75649130
2 14142 1 75651943
2 14143 1 75657087
2 14144 1 75657522
2 14145 1 75661826
2 14146 1 75665788
2 14147 1 75669202
2 14148 1 75669794
2 14149 1 75673252
2 14150 1 75674359
2 14151 1 75680905
2 14152 1 75684887
2 14153 1 75686380
2 14154 0 75693269
2 14155 0 75693300
2 14156 0 75698122
2 14157 0 75698687
2 14158 0 75710303
2 14159 0 75711085
2 14160 0 75718531
2 14161 0 75719913
2 14162 0 75722778
2 14163 0 75723843
2 14164 0 75727129
2 14165 0 75736604
2 14166 0 75739882
2 14167 0 75749629
2 14168 0 75755191
2 14169 0 75755934
2 14170 0 75762660
2 14171 0 75763565
2 14172 0 75770665
2 14173 0 75773857
2 14174 0 75780651
2 14175 0 75792584
2 14176 0 75793060
2 14177 0 75793260
2 14178 0 75794115
2 14179 0 75797712
2 14180 1 75800072
2 14181 1 75808420
2 14182 1 75811131
2 14183 1 75825494
2 14184 1 75827183
2 14185 1 75827626
2 14186 1 75831966
2 14187 1 75839480
2 14188 1 75843343
2 14189 1 75850196
2 14190 1 75850582
2 14191 1 75850940
2 14192 1 75852075
2 14193 1 75853618
2 14194 1 75857245
2 14195 1 75859157
2 14196 1 75860557
2 14197 1 75874257
2 14198 1 75876722
2 14199 1 75880098
2 14200 1 75885225
2 14201 1 75891766
2 14202 1 75900140
2 14203 1 75901797
2 14204 1 75901936
2 14205 1 75904012
2 14206 1 75908413
2 14207 1 75908475
2 14208 1 75917248
2 14209 1 75925557
2 14210 1 75926743
2 14211 1 75942221
2 14212 1 75942298
2 14213 1 75943429
2 14214 1 75953528
2 14215 1 75955261
2 14216 1 75957529
2 14217 1 75961236
2 14218 1 75962754
2 14219 0 75970749
2 14220 0 75974606
2 14221 0 75986257
2 14222 0 75991390
2 14223 0 75995882
2 14224 0 75999952
2 14225 0 76001912
2 14226 0 76003297
2 14227 0 76004343
2 14228 0 76006278
2 14229 0 76011162
2 14230 0 76013602
2 14231 0 76013823
2 14232 0 76020210
2 14233 0 76029237
2 14234 0 76031883
2 14235 0 76035057
2 14236 0 76037725
2 14237 0 76044201
2 14238 0 76069561
2 14239 0 76075623
2 14240 0 76077506
2 14241 0 76083117
2 14242 0 76086602
2 14243 0 76086648
2 14244 0 76091806
2 14245 0 76101208
2 14246 0 76101915
2 14247 0 76107155
2 14248 0 76107325
2 14249 0 76109325
2 14250 0 76110176
2 14251 0 76111816
2 14252 0 76114980
2 14253 0 76120239
2 14254 0 76129276
2 14255 0 76136093
2 14256 0 76136726
2 14257 0 76145473
2 14258 0 76147087
2 14259 0 76150347
2 14260 0 76153313
2 14261 0 76161005
2 14262 0 76171999
2 14263 0 76179719
2 14264 0 76187596
2 14265 0 76193384
2 14266 0 76196858
2 14267 0 76200114
2 14268 0 76204278
2 14269 0 76213225
2 14270 0 76213990
2 14271 0 76216115
2 14272 0 76218516
2 14273 0 76221398
2 14274 0 76230305
2 14275 0 76239138
2 14276 0 76239170
2 14277 0 76240790
2 14278 0 76244956
2 14279 0 76248452
2 14280 0 76249520
2 14281 0 76251364
2 14282 0 76254230
2 14283 0 76255850
2 14284 0 76256689
2 14285 0 76260001
2 14286 0 76265616
2 14287 0 76266331
2 14288 0 76271669
2 14289 0 76272014
2 14290 0 76273417
2 14291 0 76275983
2 14292 0 76278507
2 14293 0 76280872
2 14294 0 76284361
2 14295 0 76284522
2 14296 1 76293064
2 14297 1 76297440
2 14298 1 76298563
2 14299 1 76299959
2 14300 1 76300695
2 14301 1 76303549
2 14302 1 76304027
2 14303 1 76304205
2 14304 1 76305731
2 14305 1 76306546
2 14306 1 76310126
2 14307 1 76311308
2 14308 1 76314806
2 14309 1 76322352
2 14310 1 76327041
2 14311 1 76332323
2 14312 1 76332519
2 14313 1 76332700
2 14314 1 76338076
2 14315 1 76339556
2 14316 1 76343727
2 14317 1 76345279
2 14318 1 76346844
2 14319 1 76351828
2 14320 1 76355499
2 14321 1 76359243
2 14322 1 76360956
2 14323 1 76363433
2 14324 1 76366515
2 14325 1 76372881
2 14326 1 76379540
2 14327 1 76404700
2 14328 1 76405528
2 14329 1 76416718
2 14330 1 76424118
2 14331 1 76425768
2 14332 1 76432302
2 14333 1 76442764
2 14334 1 76449103
2 14335 1 76449907
2 14336 1 76457825
2 14337 1 76467807
2 14338 1 76468282
2 14339 1 76471742
2 14340 0 76479766
2 14341 0 76481280
2 14342 0 76488344
2 14343 0 76497439
2 14344 0 76503586
2 14345 0 76509890
2 14346 0 76516157
2 14347 0 76519917
2 14348 0 76520161
2 14349 0 76522753
2 14350 0 76530171
2 14351 0 76535047
2 14352 0 76539584
2 14353 0 76541273
2 14354 0 76550142
2 14355 0 76550859
2 14356 0 76558415
2 14357 0 76565082
2 14358 0 76567122
2 14359 0 76568577
2 14360 0 76569827
2 14361 0 76571453
2 14362 0 76572247
2 14363 0 76573964
2 14364 0 76576117
2 14365 1 76578312
2 14366 1 76579402
2 14367 1 76580257
2 14368 1 76584511
2 14369 1 76590153
2 14370 1 76598696
2 14371 1 76601782
2 14372 1 76611094
2 14373 1 76617366
2 14374 1 76619263
2 14375 1 76621378
2 14376 1 76623613
2 14377 1 76632243
2 14378 1 76636305
2 14379 1 76637419
2 14380 1 76639815
2 14381 1 76646768
2 14382 1 76650786
2 14383 1 76663974
2 14384 1 76672011
2 14385 1 76674367
2 14386 1 76675082
2 14387 1 76679871
2 14388 0 76688120
2 14389 0 76695306
2 14390 0 76699654
2 14391 0 76703730
2 14392 0 76704085
2 14393 0 76715868
2 14394 0 76719823
2 14395 0 76726359
2 14396 0 76731205
2 14397 0 76740775
2 14398 0 76744680
2 14399 0 76745344
2 14400 0 76752446
2 14401 0 76754152
2 14402 0 76755589
2 14403 0 76765929
2 14404 0 76770272
2 14405 0 76775825
2 14406 0 76777661
2 14407 0 76792253
2 14408 0 76795992
2 14409 0 76801075
2 14410 0 76803886
2 14411 0 76810655
2 14412 0 76812138
2 14413 0 76816542
2 14414 0 76819046
2 14415 0 76823156
2 14416 0 76827004
2 14417 0 76837088
2 14418 0 76855173
2 14419 0 76866291
2 14420 0 76878524
2 14421 0 76883966
2 14422 0 76893919
2 14423 0 76894168
2 14424 0 76901288
2 14425 0 76912919
2 14426 0 76927177
2 14427 0 76935998
2 14428 0 76944106
2 14429 0 76948230
2 14430 0 76954348
2 14431 0 76955878
2 14432 0 76963312
2 14433 0 76965308
2 14434 0 76966748
2 14435 0 76967713
2 14436 0 76969144
2 14437 0 76971674
2 14438 0 76973632
2 14439 0 76978264
2 14440 0 76979820
2 14441 0 76981543
2 14442 0 76988528
2 14443 0 76989260
2 14444 0 76992733
2 14445 0 76995925
2 14446 0 76998221
2 14447 0 76998566
2 14448 0 77001672
2 14449 0 77007025
2 14450 0 77009994
2 14451 0 77015932
2 14452 0 77021532
2 14453 0 77027400
2 14454 0 77033854
2 14455 0 77044347
2 14456 0 77051545
2 14457 0 77060195
2 14458 0 77068013
2 14459 0 77074430
2 14460 0 77085138
2 14461 0 77085940
2 14462 0 77089487
2 14463 0 77094540
2 14464 0 77100340
2 14465 0 77103222
2 14466 0 77105924
2 14467 0 77113595
2 14468 0 77120193
2 14469 0 77124854
2 14470 0 77129389
2 14471 0 77139091
2 14472 0 77145676
2 14473 0 77151432
2 14474 0 77154924
2 14475 0 77155332
2 14476 0 77157792
2 14477 0 77158449
2 14478 0 77162668
2 14479 0 77170172
2 14480 0 77173622
2 14481 0 77176740
2 14482 0 77179824
2 14483 0 77180435
2 14484 0 77189875
2 14485 0 77195843
2 14486 0 77199322
2 14487 0 77216069
2 14488 0 77227064
2 14489 0 77234011
2 14490 0 77242555
2 14491 0 77251363
2 14492 0 77252132
2 14493 0 77259402
2 14494 0 77267295
2 14495 0 77269520
2 14496 0 77271752
2 14497 0 77273700
2 14498 0 77280395
2 14499 0 77287515
2 14500 0 77293972
2 14501 0 77296115
2 14502 0 77349575
2 14503 0 77361726
2 14504 0 77363725
2 14505 0 77376184
2 14506 0 77376396
2 14507 0 77381522
2 14508 0 77392722
2 14509 0 77393373
2 14510 0 77398510
2 14511 0 77399325
2 14512 0 77407827
2 14513 0 77414004
2 14514 0 77418281
2 14515 0 77419139
2 14516 0 77424128
2 14517 0 77424460
2 14518 0 77434465
2 14519 0 77444353
2 14520 0 77451150
2 14521 0 77460994
2 14522 0 77466498
2 14523 0 77474003
2 14524 0 77481266
2 14525 0 77483592
2 14526 0 77487746
2 14527 0 77491502
2 14528 1 77492542
2 14529 1 77493605
2 14530 1 77494078
2 14531 1 77521135
2 14532 1 77530663
2 14533 1 77542862
2 14534 1 77544155
2 14535 1 77557073
2 14536 1 77570250
2 14537 1 77570536
2 14538 1 77576115
2 14539 1 77578153
2 14540 1 77582184
2 14541 1 77592674
2 14542 1 77593852
2 14543 1 77595747
2 14544 1 77598275
2 14545 1 77598723
2 14546 1 77602240
2 14547 1 77606395
2 14548 1 77608786
2 14549 1 77615795
2 14550 1 77619738
2 14551 1 77628399
2 14552 1 77631483
2 14553 1 77636394
2 14554 1 77636665
2 14555 1 77643488
2 14556 1 77647048
2 14557 1 77650201
2 14558 1 77651491
2 14559 1 77735205
2 14560 1 77741955
2 14561 1 77741972
2 14562 0 77893985
2 14563 0 77990141
2 14564 0 78034786
2 14565 1 78101639
2 14566 1 78114124
2 14567 1 78115007
2 14568 1 78116328
2 14569 1 78125622
2 14570 1 78126158
2 14571 1 78126861
2 14572 1 78127919
2 14573 1 78128288
2 14574 1 78128507
2 14575 1 78131459
2 14576 1 78139801
2 14577 1 78140038
2 14578 0 78143073
2 14579 0 78147544
2 14580 0 78148954
2 14581 0 78150505
2 14582 0 78152008
2 14583 0 78155652
2 14584 0 78156575
2 14585 0 78165446
2 14586 0 78169533
2 14587 0 78182818
2 14588 0 78183396
2 14589 0 78186382
2 14590 0 78192120
2 14591 0 78194046
2 14592 0 78196988
2 14593 0 78198498
2 14594 0 78205069
2 14595 0 78210771
2 14596 0 78211049
2 14597 0 78212187
2 14598 0 78214240
2 14599 0 78219456
2 14600 0 78222992
2 14601 0 78223832
2 14602 0 78227823
2 14603 0 78232343
2 14604 0 78235342
2 14605 0 78235627
2 14606 0 78236124
2 14607 0 78237198
2 14608 0 78238764
2 14609 0 78242902
2 14610 1 78244924
2 14611 1 78251897
2 14612 1 78254277
2 14613 1 78258660
2 14614 1 78259613
2 14615 1 78262531
2 14616 1 78263390
2 14617 1 78263818
2 14618 1 78268884
2 14619 1 78270209
2 14620 1 78278832
2 14621 1 78280590
2 14622 1 78280981
2 14623 1 78284237
2 14624 0 78339008
2 14625 0 78341898
2 14626 0 78348157
2 14627 0 78348768
2 14628 0 78361014
2 14629 0 78365803
2 14630 0 78365979
2 14631 0 78370130
2 14632 0 78373660
2 14633 0 78378129
2 14634 0 78382728
2 14635 0 78385865
2 14636 0 78386662
2 14637 0 78388731
2 14638 0 78388968
2 14639 0 78392036
2 14640 0 78392359
2 14641 0 78396088
2 14642 0 78401024
2 14643 0 78408391
2 14644 0 78427132
2 14645 0 78431161
2 14646 0 78432060
2 14647 0 78438695
2 14648 0 78443497
2 14649 0 78445403
2 14650 0 78448677
2 14651 0 78449394
2 14652 0 78454589
2 14653 0 78456193
2 14654 0 78459858
2 14655 0 78464981
2 14656 0 78479006
2 14657 0 78480521
2 14658 0 78480914
2 14659 0 78485801
2 14660 0 78485958
2 14661 0 78488241
2 14662 0 78490210
2 14663 0 78491733
2 14664 0 78494015
2 14665 0 78496352
2 14666 0 78498188
2 14667 0 78498893
2 14668 0 78500084
2 14669 0 78504637
2 14670 0 78511210
2 14671 0 78513062
2 14672 0 78513510
2 14673 0 78514230
2 14674 0 78520377
2 14675 0 78521461
2 14676 0 78521859
2 14677 0 78522689
2 14678 0 78524024
2 14679 0 78525431
2 14680 0 78525519
2 14681 0 78528755
2 14682 0 78529723
2 14683 0 78532137
2 14684 0 78538223
2 14685 0 78538562
2 14686 0 78538612
2 14687 0 78541884
2 14688 0 78543077
2 14689 0 78546230
2 14690 0 78546332
2 14691 0 78548482
2 14692 0 78549140
2 14693 0 78550056
2 14694 0 78553385
2 14695 0 78553585
2 14696 0 78567435
2 14697 0 78600782
2 14698 0 78607827
2 14699 0 78607880
2 14700 0 78608465
2 14701 0 78640197
2 14702 0 78719395
2 14703 0 78719460
2 14704 0 78731116
2 14705 0 78732791
2 14706 0 78738692
2 14707 1 78743485
2 14708 1 78749994
2 14709 1 78756569
2 14710 1 78762753
2 14711 1 78762896
2 14712 1 78764950
2 14713 1 78767299
2 14714 1 78775715
2 14715 1 78782339
2 14716 1 78782375
2 14717 1 78787431
2 14718 1 78798822
2 14719 1 78803956
2 14720 1 78806915
2 14721 1 78813234
2 14722 1 78816489
2 14723 1 78822904
2 14724 1 78841949
2 14725 1 78844755
2 14726 1 78845608
2 14727 1 78846132
2 14728 1 78846186
2 14729 1 78848727
2 14730 1 78849671
2 14731 1 78861451
2 14732 1 78864900
2 14733 1 78869630
2 14734 1 78875941
2 14735 0 78879450
2 14736 0 78883285
2 14737 0 78884275
2 14738 0 78885683
2 14739 0 78892566
2 14740 0 78895626
2 14741 0 78900294
2 14742 0 78901366
2 14743 0 78901611
2 14744 0 78902681
2 14745 0 78908940
2 14746 0 78916260
2 14747 0 78916321
2 14748 0 78916591
2 14749 0 78919482
2 14750 0 78919719
2 14751 0 78921723
2 14752 0 78929597
2 14753 0 78935825
2 14754 0 78940963
2 14755 0 78941153
2 14756 0 78943455
2 14757 0 78947204
2 14758 0 78952957
2 14759 0 78956463
2 14760 0 78959210
2 14761 0 78961988
2 14762 0 78970653
2 14763 0 78971596
2 14764 0 78977836
2 14765 0 78980928
2 14766 0 78986595
2 14767 0 78987229
2 14768 0 78995752
2 14769 0 78996102
2 14770 0 79001841
2 14771 0 79007751
2 14772 0 79008647
2 14773 0 79008886
2 14774 0 79010188
2 14775 0 79017910
2 14776 0 79020441
2 14777 0 79029525
2 14778 0 79030033
2 14779 0 79032866
2 14780 0 79038051
2 14781 0 79045348
2 14782 0 79046499
2 14783 0 79053750
2 14784 0 79059902
2 14785 0 79066072
2 14786 0 79066607
2 14787 0 79071419
2 14788 0 79071745
2 14789 0 79072540
2 14790 0 79078809
2 14791 0 79081566
2 14792 0 79087249
2 14793 0 79089093
2 14794 0 79091913
2 14795 0 79092007
2 14796 0 79094757
2 14797 0 79115550
2 14798 0 79116660
2 14799 0 79122079
2 14800 0 79122923
2 14801 0 79123398
2 14802 0 79125155
2 14803 0 79127480
2 14804 0 79130660
2 14805 0 79131240
2 14806 0 79133421
2 14807 0 79133826
2 14808 0 79136939
2 14809 0 79141062
2 14810 0 79149310
2 14811 0 79152087
2 14812 0 79156655
2 14813 0 79157800
2 14814 0 79157892
2 14815 0 79177149
2 14816 0 79177897
2 14817 0 79195926
2 14818 0 79198710
2 14819 0 79199106
2 14820 1 79204582
2 14821 1 79223077
2 14822 1 79223682
2 14823 1 79227636
2 14824 1 79234006
2 14825 1 79236929
2 14826 1 79237805
2 14827 1 79240440
2 14828 1 79243468
2 14829 1 79248025
2 14830 1 79248270
2 14831 1 79248847
2 14832 1 79253184
2 14833 1 79253561
2 14834 1 79258065
2 14835 1 79260159
2 14836 1 79263640
2 14837 1 79264719
2 14838 1 79266427
2 14839 1 79268544
2 14840 1 79270821
2 14841 1 79274567
2 14842 1 79279880
2 14843 1 79287121
2 14844 1 79291723
2 14845 1 79293499
2 14846 1 79299091
2 14847 1 79300287
2 14848 1 79302419
2 14849 1 79307381
2 14850 1 79308488
2 14851 1 79312096
2 14852 1 79319081
2 14853 1 79321180
2 14854 1 79323312
2 14855 1 79327446
2 14856 1 79335106
2 14857 1 79337154
2 14858 1 79342212
2 14859 1 79347405
2 14860 1 79349323
2 14861 1 79352053
2 14862 1 79352757
2 14863 1 79368124
2 14864 1 79370856
2 14865 1 79375719
2 14866 1 79379326
2 14867 1 79386165
2 14868 1 79388313
2 14869 1 79388587
2 14870 1 79389733
2 14871 1 79397641
2 14872 1 79404434
2 14873 0 79416363
2 14874 0 79421354
2 14875 0 79424060
2 14876 0 79425990
2 14877 0 79429670
2 14878 0 79430149
2 14879 0 79438112
2 14880 0 79441025
2 14881 0 79445691
2 14882 0 79446322
2 14883 0 79450048
2 14884 0 79455047
2 14885 0 79475033
2 14886 0 79476659
2 14887 0 79480787
2 14888 0 79484749
2 14889 0 79488261
2 14890 0 79489373
2 14891 0 79498428
2 14892 0 79501471
2 14893 0 79507346
2 14894 0 79538892
2 14895 0 79567461
2 14896 0 79569831
2 14897 0 79572094
2 14898 0 79572677
2 14899 0 79576526
2 14900 0 79577456
2 14901 0 79581183
2 14902 0 79587364
2 14903 0 79591650
2 14904 0 79595081
2 14905 0 79595453
2 14906 0 79598158
2 14907 0 79603334
2 14908 0 79603417
2 14909 0 79603677
2 14910 0 79604820
2 14911 0 79611535
2 14912 0 79612915
2 14913 0 79615479
2 14914 0 79616163
2 14915 0 79619078
2 14916 0 79623689
2 14917 0 79625840
2 14918 0 79630748
2 14919 0 79633430
2 14920 0 79638461
2 14921 0 79640844
2 14922 1 79643826
2 14923 1 79647200
2 14924 1 79647381
2 14925 1 79647641
2 14926 1 79650809
2 14927 1 79651175
2 14928 1 79653267
2 14929 1 79653981
2 14930 1 79654271
2 14931 1 79656931
2 14932 1 79657344
2 14933 1 79661221
2 14934 1 79662086
2 14935 1 79662325
2 14936 1 79662970
2 14937 1 79673592
2 14938 1 79675333
2 14939 1 79676171
2 14940 1 79678292
2 14941 1 79679129
2 14942 1 79682851
2 14943 1 79684365
2 14944 0 79715408
2 14945 0 79724411
2 14946 0 79733925
2 14947 0 79736081
2 14948 0 79736651
2 14949 0 79740873
2 14950 0 79743438
2 14951 0 79748993
2 14952 0 79758601
2 14953 0 79758914
2 14954 0 79759696
2 14955 0 79766852
2 14956 0 79775073
2 14957 0 79788101
2 14958 0 79792625
2 14959 0 79807107
2 14960 0 79809426
2 14961 0 79811953
2 14962 0 79813498
2 14963 0 79822324
2 14964 0 79835212
2 14965 0 79839933
2 14966 0 79843484
2 14967 0 79847647
2 14968 0 79863675
2 14969 0 79869225
2 14970 0 79871063
2 14971 0 79876631
2 14972 0 79882260
2 14973 0 79883158
2 14974 0 79883307
2 14975 0 79890614
2 14976 0 79892122
2 14977 0 79893521
2 14978 0 79895551
2 14979 0 79898143
2 14980 0 79903892
2 14981 0 79905409
2 14982 0 79911999
2 14983 0 79913023
2 14984 0 79913062
2 14985 0 79918615
2 14986 0 79918967
2 14987 0 79922299
2 14988 0 79927980
2 14989 0 79929615
2 14990 0 79932277
2 14991 0 79934858
2 14992 0 79937964
2 14993 0 79943641
2 14994 0 79944853
2 14995 0 79946700
2 14996 0 79949086
2 14997 0 79951430
2 14998 0 79953443
2 14999 0 79959245
2 15000 0 79960475
2 15001 1 79964424
2 15002 1 79972964
2 15003 1 79979828
2 15004 1 79985976
2 15005 1 79989970
2 15006 1 79990250
2 15007 1 79990601
2 15008 1 79995851
2 15009 1 79996627
2 15010 1 80000181
2 15011 1 80003992
2 15012 1 80007723
2 15013 1 80014824
2 15014 1 80019733
2 15015 1 80024281
2 15016 1 80030605
2 15017 1 80032560
2 15018 1 80034519
2 15019 1 80051701
2 15020 1 80053351
2 15021 1 80053790
2 15022 1 80060209
2 15023 1 80065534
2 15024 1 80070753
2 15025 1 80072511
2 15026 1 80074236
2 15027 0 80083810
2 15028 0 80086123
2 15029 0 80099701
2 15030 0 80099762
2 15031 0 80100885
2 15032 0 80104599
2 15033 0 80112521
2 15034 0 80127491
2 15035 0 80127752
2 15036 0 80128272
2 15037 0 80135700
2 15038 0 80139610
2 15039 0 80142735
2 15040 0 80143145
2 15041 0 80144104
2 15042 0 80148428
2 15043 0 80150864
2 15044 0 80152628
2 15045 0 80156323
2 15046 0 80158388
2 15047 0 80158965
2 15048 0 80165951
2 15049 0 80167755
2 15050 0 80168349
2 15051 0 80173046
2 15052 0 80177997
2 15053 0 80182437
2 15054 0 80184694
2 15055 0 80184843
2 15056 0 80190679
2 15057 0 80191873
2 15058 0 80197590
2 15059 0 80198115
2 15060 0 80200262
2 15061 0 80202535
2 15062 0 80204893
2 15063 0 80210596
2 15064 0 80220045
2 15065 0 80222628
2 15066 0 80222868
2 15067 0 80223192
2 15068 0 80226347
2 15069 0 80226570
2 15070 0 80233525
2 15071 0 80238048
2 15072 0 80239432
2 15073 0 80245674
2 15074 0 80251966
2 15075 0 80255886
2 15076 0 80261189
2 15077 0 80262849
2 15078 0 80263182
2 15079 0 80263569
2 15080 0 80271255
2 15081 0 80274381
2 15082 0 80280077
2 15083 0 80280399
2 15084 0 80280659
2 15085 0 80290359
2 15086 0 80295490
2 15087 0 80296273
2 15088 0 80300905
2 15089 0 80306715
2 15090 0 80307386
2 15091 0 80307620
2 15092 0 80311722
2 15093 0 80311997
2 15094 0 80313126
2 15095 0 80316481
2 15096 0 80317194
2 15097 0 80323063
2 15098 0 80327615
2 15099 0 80329228
2 15100 0 80332205
2 15101 0 80338099
2 15102 0 80340801
2 15103 0 80341179
2 15104 0 80346886
2 15105 0 80348488
2 15106 0 80352422
2 15107 0 80354496
2 15108 0 80362745
2 15109 0 80363059
2 15110 0 80364255
2 15111 0 80368591
2 15112 0 80372622
2 15113 0 80374985
2 15114 0 80380511
2 15115 0 80380603
2 15116 0 80384400
2 15117 0 80384734
2 15118 0 80386763
2 15119 0 80389893
2 15120 0 80391326
2 15121 0 80396047
2 15122 0 80396712
2 15123 0 80401511
2 15124 0 80403555
2 15125 0 80406501
2 15126 0 80414729
2 15127 0 80415864
2 15128 0 80418097
2 15129 0 80423101
2 15130 1 80430425
2 15131 1 80438900
2 15132 1 80446016
2 15133 1 80447479
2 15134 1 80451559
2 15135 1 80460272
2 15136 1 80460581
2 15137 1 80463913
2 15138 1 80469059
2 15139 1 80471912
2 15140 1 80473608
2 15141 1 80473906
2 15142 1 80477546
2 15143 0 80487159
2 15144 0 80496117
2 15145 0 80498134
2 15146 0 80508421
2 15147 0 80515283
2 15148 0 80525018
2 15149 0 80526201
2 15150 0 80530197
2 15151 0 80533566
2 15152 0 80540386
2 15153 0 80545112
2 15154 0 80546401
2 15155 0 80548737
2 15156 0 80550803
2 15157 0 80551568
2 15158 0 80552308
2 15159 0 80553544
2 15160 0 80554845
2 15161 0 80556739
2 15162 0 80566667
2 15163 0 80566909
2 15164 0 80578450
2 15165 0 80580274
2 15166 0 80589178
2 15167 0 80592924
2 15168 0 80593183
2 15169 1 80601317
2 15170 1 80602094
2 15171 1 80602541
2 15172 1 80608053
2 15173 1 80608452
2 15174 1 80608514
2 15175 1 80613180
2 15176 1 80615522
2 15177 1 80621136
2 15178 1 80621397
2 15179 1 80625835
2 15180 1 80626530
2 15181 1 80627618
2 15182 1 80628104
2 15183 1 80628951
2 15184 1 80633551
2 15185 1 80641074
2 15186 1 80641962
2 15187 1 80645671
2 15188 1 80646254
2 15189 1 80665538
2 15190 0 80671947
2 15191 0 80676312
2 15192 0 80679247
2 15193 0 80685454
2 15194 0 80689893
2 15195 0 80691688
2 15196 0 80699809
2 15197 0 80703504
2 15198 0 80705553
2 15199 0 80718718
2 15200 0 80725833
2 15201 0 80725998
2 15202 0 80737559
2 15203 0 80778665
2 15204 0 80778847
2 15205 1 80783728
2 15206 1 80785532
2 15207 1 80785885
2 15208 1 80787365
2 15209 1 80787825
2 15210 1 80788497
2 15211 1 80791232
2 15212 1 80792274
2 15213 1 80793954
2 15214 1 80795176
2 15215 1 80800130
2 15216 1 80800660
2 15217 1 80806257
2 15218 1 80835610
2 15219 1 80836216
2 15220 1 80838027
2 15221 1 80843177
2 15222 1 80845983
2 15223 1 80852622
2 15224 1 80854161
2 15225 1 80859527
2 15226 1 80861623
2 15227 1 80862673
2 15228 1 80869093
2 15229 1 80875433
2 15230 1 80881895
2 15231 1 80884907
2 15232 1 80895704
2 15233 1 80918945
2 15234 0 80928881
2 15235 0 80936325
2 15236 0 80940745
2 15237 0 80945288
2 15238 0 80946171
2 15239 0 80946298
2 15240 0 80949671
2 15241 0 80950770
2 15242 0 80952107
2 15243 0 80953071
2 15244 0 80959104
2 15245 0 80971451
2 15246 0 80975876
2 15247 0 80980778
2 15248 0 80987096
2 15249 0 80989295
2 15250 1 80996674
2 15251 1 81004326
2 15252 1 81008508
2 15253 1 81008855
2 15254 1 81012140
2 15255 1 81014558
2 15256 1 81066003
2 15257 1 81070058
2 15258 1 81072371
2 15259 1 81079426
2 15260 1 81081883
2 15261 1 81082418
2 15262 1 81084257
2 15263 1 81090961
2 15264 1 81093556
2 15265 1 81095942
2 15266 1 81099257
2 15267 1 81104402
2 15268 0 81106175
2 15269 0 81108715
2 15270 0 81114675
2 15271 0 81125821
2 15272 0 81143476
2 15273 0 81144816
2 15274 0 81147042
2 15275 0 81153267
2 15276 0 81154045
2 15277 0 81155252
2 15278 0 81159497
2 15279 0 81161066
2 15280 0 81164364
2 15281 0 81167292
2 15282 0 81169454
2 15283 0 81173643
2 15284 0 81174336
2 15285 0 81194613
2 15286 0 81198742
2 15287 0 81202165
2 15288 0 81212395
2 15289 0 81220878
2 15290 0 81226461
2 15291 0 81229509
2 15292 0 81232854
2 15293 0 81240763
2 15294 0 81246411
2 15295 0 81254910
2 15296 0 81265443
2 15297 0 81268266
2 15298 0 81272665
2 15299 0 81272810
2 15300 0 81273839
2 15301 0 81280408
2 15302 0 81284998
2 15303 0 81289038
2 15304 0 81297782
2 15305 0 81305990
2 15306 0 81306104
2 15307 0 81308136
2 15308 0 81314473
2 15309 0 81316107
2 15310 0 81318394
2 15311 0 81322953
2 15312 0 81328457
2 15313 0 81334508
2 15314 0 81337515
2 15315 0 81339114
2 15316 0 81347376
2 15317 0 81348707
2 15318 0 81357130
2 15319 0 81369295
2 15320 0 81369403
2 15321 0 81370131
2 15322 0 81372971
2 15323 0 81373076
2 15324 0 81374167
2 15325 0 81378228
2 15326 0 81382516
2 15327 0 81383939
2 15328 0 81391266
2 15329 0 81392509
2 15330 0 81393463
2 15331 0 81399754
2 15332 0 81402814
2 15333 0 81410610
2 15334 0 81413862
2 15335 0 81417278
2 15336 0 81418189
2 15337 0 81420078
2 15338 0 81425080
2 15339 0 81427964
2 15340 0 81436186
2 15341 0 81438963
2 15342 0 81439910
2 15343 0 81444852
2 15344 0 81449612
2 15345 0 81449886
2 15346 0 81453418
2 15347 0 81459240
2 15348 0 81460505
2 15349 0 81464971
2 15350 0 81478187
2 15351 0 81479043
2 15352 0 81482132
2 15353 0 81487166
2 15354 0 81487225
2 15355 0 81487894
2 15356 0 81489452
2 15357 0 81493026
2 15358 0 81493269
2 15359 0 81493337
2 15360 0 81496388
2 15361 0 81498501
2 15362 0 81503703
2 15363 0 81504291
2 15364 0 81507697
2 15365 0 81517998
2 15366 0 81520629
2 15367 0 81531892
2 15368 0 81539564
2 15369 0 81548678
2 15370 0 81551406
2 15371 0 81553513
2 15372 0 81558696
2 15373 0 81563129
2 15374 0 81566700
2 15375 0 81566792
2 15376 0 81572340
2 15377 0 81574125
2 15378 0 81575598
2 15379 0 81582931
2 15380 0 81588968
2 15381 0 81597276
2 15382 0 81603982
2 15383 0 81605270
2 15384 0 81606017
2 15385 0 81610842
2 15386 0 81613900
2 15387 0 81617912
2 15388 0 81626224
2 15389 0 81628847
2 15390 0 81634850
2 15391 0 81644179
2 15392 0 81646245
2 15393 0 81654100
2 15394 0 81657195
2 15395 0 81658047
2 15396 0 81662245
2 15397 0 81663917
2 15398 0 81664830
2 15399 0 81669435
2 15400 0 81672740
2 15401 0 81673704
2 15402 0 81681922
2 15403 0 81687653
2 15404 0 81691505
2 15405 0 81696590
2 15406 0 81937740
2 15407 0 82389360
2 15408 0 82468518
2 15409 0 82708011
2 15410 0 82737352
2 15411 0 82894259
2 15412 0 82896437
2 15413 0 82899212
2 15414 0 82904115
2 15415 0 82913931
2 15416 0 82919580
2 15417 0 82919667
2 15418 0 82921860
2 15419 0 82929912
2 15420 0 82936762
2 15421 0 82943522
2 15422 0 82947544
2 15423 0 83007960
2 15424 0 83008304
2 15425 0 83010424
2 15426 0 83015596
2 15427 0 83018403
2 15428 0 83020546
2 15429 0 83024410
2 15430 0 83035366
2 15431 0 83045207
2 15432 0 83050682
2 15433 0 83050786
2 15434 0 83055135
2 15435 0 83072459
2 15436 0 83073270
2 15437 1 83081499
2 15438 1 83081994
2 15439 1 83087471
2 15440 1 83092214
2 15441 1 83094777
2 15442 1 83096444
2 15443 1 83097503
2 15444 1 83097694
2 15445 1 83102661
2 15446 1 83105789
2 15447 1 83115461
2 15448 1 83122110
2 15449 1 83123154
2 15450 1 83127973
2 15451 1 83134647
2 15452 1 83138092
2 15453 1 83255153
2 15454 1 83271953
2 15455 1 83277349
2 15456 1 83280801
2 15457 1 83282190
2 15458 1 83285237
2 15459 1 83293098
2 15460 1 83294148
2 15461 1 83296241
2 15462 1 83296554
2 15463 1 83302072
2 15464 1 83308246
2 15465 1 83317296
2 15466 1 83325571
2 15467 1 83332374
2 15468 1 83333381
2 15469 1 83341253
2 15470 1 83344799
2 15471 1 83344965
2 15472 1 83345653
2 15473 1 83355809
2 15474 1 83357435
2 15475 1 83361166
2 15476 1 83362064
2 15477 1 83368789
2 15478 1 83369595
2 15479 1 83375766
2 15480 1 83380589
2 15481 1 83382459
2 15482 1 83388921
2 15483 1 83394695
2 15484 1 83395521
2 15485 1 83398119
2 15486 1 83398920
2 15487 1 83404619
2 15488 1 83412777
2 15489 1 83415042
2 15490 1 83416363
2 15491 1 83418352
2 15492 1 83423647
2 15493 1 83432523
2 15494 1 83438220
2 15495 1 83439507
2 15496 0 83446519
2 15497 0 83449969
2 15498 0 83450677
2 15499 0 83456816
2 15500 0 83461443
2 15501 0 83467902
2 15502 0 83471669
2 15503 0 83475780
2 15504 0 83477038
2 15505 0 83481004
2 15506 0 83483542
2 15507 0 83484886
2 15508 0 83507281
2 15509 0 83519396
2 15510 0 83527204
2 15511 0 83536158
2 15512 0 83537274
2 15513 0 83542072
2 15514 0 83543299
2 15515 0 83566133
2 15516 0 83577007
2 15517 0 83578102
2 15518 0 83582825
2 15519 0 83586393
2 15520 0 83587723
2 15521 0 83590563
2 15522 0 83591961
2 15523 0 83597255
2 15524 0 83603943
2 15525 0 83604417
2 15526 0 83609051
2 15527 0 83609226
2 15528 0 83615254
2 15529 0 83619224
2 15530 0 83637485
2 15531 0 83647417
2 15532 0 83651897
2 15533 0 83655836
2 15534 0 83656813
2 15535 0 83659152
2 15536 0 83659959
2 15537 0 83661099
2 15538 0 83664268
2 15539 0 83666001
2 15540 0 83671537
2 15541 0 83675079
2 15542 0 83676719
2 15543 0 83684963
2 15544 0 83691882
2 15545 0 83693845
2 15546 0 83693951
2 15547 0 83697521
2 15548 0 83697987
2 15549 0 83702847
2 15550 0 83709489
2 15551 0 83711814
2 15552 0 83713182
2 15553 0 83717142
2 15554 0 83718279
2 15555 0 83719589
2 15556 0 83724305
2 15557 0 83724496
2 15558 0 83728245
2 15559 0 83737148
2 15560 0 83740623
2 15561 0 83741238
2 15562 0 83744399
2 15563 0 83747576
2 15564 0 83748305
2 15565 0 83750551
2 15566 0 83755970
2 15567 0 83764432
2 15568 0 83766374
2 15569 0 83770250
2 15570 0 83771971
2 15571 0 83776299
2 15572 0 83781768
2 15573 0 83782748
2 15574 0 83789501
2 15575 0 83789756
2 15576 0 83794725
2 15577 1 83800816
2 15578 1 83802482
2 15579 1 83804045
2 15580 1 83805550
2 15581 1 83817054
2 15582 1 83823051
2 15583 1 83823703
2 15584 1 83824845
2 15585 1 83826761
2 15586 1 83826781
2 15587 1 83828954
2 15588 1 83829379
2 15589 1 83831648
2 15590 1 83833404
2 15591 1 83835506
2 15592 1 83843524
2 15593 1 83844381
2 15594 1 83848969
2 15595 1 83852087
2 15596 1 83854334
2 15597 1 83858666
2 15598 1 83861269
2 15599 1 83868345
2 15600 1 83870508
2 15601 0 83874291
2 15602 0 83876233
2 15603 0 83876822
2 15604 0 83877874
2 15605 0 83887569
2 15606 0 83888696
2 15607 0 83895087
2 15608 0 83899070
2 15609 0 83899189
2 15610 0 83900413
2 15611 0 83901514
2 15612 0 83912305
2 15613 0 83915919
2 15614 0 83916529
2 15615 0 83921518
2 15616 0 83923954
2 15617 0 83931805
2 15618 0 83932790
2 15619 0 83934423
2 15620 0 83936403
2 15621 0 83936994
2 15622 0 83942056
2 15623 0 83942130
2 15624 0 83945210
2 15625 0 83946251
2 15626 0 83950267
2 15627 0 83958726
2 15628 0 83961211
2 15629 0 83964100
2 15630 0 83965266
2 15631 0 83967597
2 15632 0 83969785
2 15633 0 83972330
2 15634 0 83976096
2 15635 0 83976301
2 15636 0 83976894
2 15637 0 83991385
2 15638 0 83993073
2 15639 0 83997158
2 15640 0 84002802
2 15641 0 84014100
2 15642 0 84019953
2 15643 0 84020980
2 15644 0 84024934
2 15645 0 84028481
2 15646 0 84028656
2 15647 0 84029377
2 15648 0 84055011
2 15649 0 84060135
2 15650 0 84062989
2 15651 0 84070632
2 15652 0 84071011
2 15653 0 84076513
2 15654 0 84076854
2 15655 0 84077315
2 15656 0 84080166
2 15657 0 84082643
2 15658 0 84090383
2 15659 0 84097426
2 15660 0 84098576
2 15661 0 84099554
2 15662 0 84100213
2 15663 0 84107517
2 15664 0 84115004
2 15665 0 84120687
2 15666 0 84120784
2 15667 0 84124490
2 15668 0 84124799
2 15669 0 84126603
2 15670 0 84132793
2 15671 0 84134836
2 15672 0 84143506
2 15673 0 84146457
2 15674 0 84151035
2 15675 0 84151675
2 15676 0 84154509
2 15677 0 84154738
2 15678 0 84156773
2 15679 0 84161570
2 15680 0 84168508
2 15681 0 84171201
2 15682 0 84174933
2 15683 0 84177855
2 15684 0 84178399
2 15685 0 84180905
2 15686 0 84181519
2 15687 0 84186737
2 15688 0 84198078
2 15689 1 84207296
2 15690 1 84207359
2 15691 1 84216473
2 15692 1 84217971
2 15693 1 84218868
2 15694 1 84227327
2 15695 1 84231053
2 15696 1 84233596
2 15697 1 84236614
2 15698 1 84239221
2 15699 1 84244398
2 15700 1 84245050
2 15701 1 84246673
2 15702 1 84251020
2 15703 1 84253362
2 15704 1 84253395
2 15705 1 84255010
2 15706 1 84255558
2 15707 1 84260981
2 15708 1 84263484
2 15709 1 84263530
2 15710 1 84266839
2 15711 1 84270364
2 15712 1 84272050
2 15713 0 84280844
2 15714 0 84282729
2 15715 0 84287948
2 15716 0 84288411
2 15717 0 84292702
2 15718 0 84295299
2 15719 0 84304415
2 15720 0 84305788
2 15721 0 84307988
2 15722 0 84308186
2 15723 0 84308345
2 15724 0 84314955
2 15725 1 84320305
2 15726 1 84324174
2 15727 1 84324294
2 15728 1 84331819
2 15729 1 84333219
2 15730 1 84333313
2 15731 1 84340955
2 15732 1 84343522
2 15733 1 84347851
2 15734 1 84350232
2 15735 1 84357426
2 15736 1 84366203
2 15737 1 84372788
2 15738 1 84373133
2 15739 1 84385183
2 15740 1 84391719
2 15741 1 84394755
2 15742 1 84399667
2 15743 1 84400325
2 15744 1 84400770
2 15745 1 84408752
2 15746 1 84411855
2 15747 1 84416097
2 15748 1 84420890
2 15749 1 84425773
2 15750 1 84430830
2 15751 1 84433539
2 15752 1 84439203
2 15753 0 84439304
2 15754 0 84446279
2 15755 0 84450748
2 15756 0 84452161
2 15757 0 84458866
2 15758 0 84459930
2 15759 0 84463816
2 15760 0 84466161
2 15761 0 84471821
2 15762 0 84475280
2 15763 0 84477455
2 15764 0 84480615
2 15765 0 84482971
2 15766 0 84491978
2 15767 0 84497687
2 15768 0 84500159
2 15769 0 84502658
2 15770 0 84506871
2 15771 0 84514427
2 15772 0 84518477
2 15773 0 84523348
2 15774 0 84524326
2 15775 0 84528706
2 15776 0 84529642
2 15777 0 84539945
2 15778 0 84542921
2 15779 0 84545157
2 15780 0 84546787
2 15781 0 84549702
2 15782 0 84551316
2 15783 0 84564642
2 15784 0 84564858
2 15785 0 84565405
2 15786 0 84567371
2 15787 0 84575091
2 15788 0 84575287
2 15789 0 84580342
2 15790 0 84582005
2 15791 0 84586879
2 15792 0 84591595
2 15793 0 84593984
2 15794 0 84596241
2 15795 0 84599775
2 15796 0 84600573
2 15797 0 84605178
2 15798 0 84605770
2 15799 0 84606566
2 15800 0 84607584
2 15801 0 84610166
2 15802 1 84614605
2 15803 1 84626405
2 15804 1 84632130
2 15805 1 84634634
2 15806 1 84639331
2 15807 1 84643254
2 15808 1 84650306
2 15809 1 84650958
2 15810 1 84653487
2 15811 1 84656673
2 15812 1 84657568
2 15813 1 84659832
2 15814 1 84660574
2 15815 1 84661967
2 15816 1 84668407
2 15817 1 84675636
2 15818 1 84679278
2 15819 1 84681483
2 15820 1 84707194
2 15821 1 84708274
2 15822 1 84708952
2 15823 1 84713773
2 15824 1 84715860
2 15825 1 84717728
2 15826 1 84718178
2 15827 1 84719483
2 15828 1 84753658
2 15829 1 84759087
2 15830 0 84778894
2 15831 0 84789379
2 15832 1 84804246
2 15833 1 84811213
2 15834 1 84815017
2 15835 1 84826192
2 15836 1 84826230
2 15837 1 84829794
2 15838 1 84838573
2 15839 1 84842697
2 15840 1 84844721
2 15841 1 84847050
2 15842 1 84856258
2 15843 1 84858997
2 15844 1 84859290
2 15845 1 84871345
2 15846 1 84874531
2 15847 1 84879312
2 15848 1 84885909
2 15849 1 84897178
2 15850 1 84899937
2 15851 1 84905246
2 15852 1 84913754
2 15853 1 84914870
2 15854 1 84923683
2 15855 1 84933091
2 15856 1 84937388
2 15857 1 84962458
2 15858 1 84975267
2 15859 1 84975299
2 15860 1 84979823
2 15861 1 84984249
2 15862 1 84993162
2 15863 1 84999132
2 15864 0 85016951
2 15865 0 85017736
2 15866 0 85026308
2 15867 0 85033139
2 15868 0 85040300
2 15869 0 85048303
2 15870 0 85051046
2 15871 0 85054822
2 15872 0 85055348
2 15873 0 85059272
2 15874 0 85060875
2 15875 0 85066648
2 15876 0 85066814
2 15877 0 85067723
2 15878 0 85073805
2 15879 0 85080431
2 15880 0 85080674
2 15881 0 85080862
2 15882 0 85086827
2 15883 0 85087150
2 15884 0 85091080
2 15885 0 85096162
2 15886 0 85100643
2 15887 0 85105511
2 15888 0 85111148
2 15889 0 85111284
2 15890 0 85121179
2 15891 0 85122287
2 15892 0 85129662
2 15893 0 85131418
2 15894 0 85136268
2 15895 0 85137696
2 15896 0 85139331
2 15897 0 85143649
2 15898 0 85155359
2 15899 0 85160481
2 15900 0 85161300
2 15901 0 85161442
2 15902 0 85168850
2 15903 0 85168947
2 15904 0 85170616
2 15905 0 85174251
2 15906 0 85182139
2 15907 0 85182317
2 15908 0 85186909
2 15909 0 85193922
2 15910 0 85194079
2 15911 0 85202682
2 15912 0 85203495
2 15913 0 85204614
2 15914 0 85207875
2 15915 0 85216271
2 15916 0 85221309
2 15917 0 85226023
2 15918 0 85227779
2 15919 0 85229535
2 15920 0 85231715
2 15921 0 85247340
2 15922 0 85248273
2 15923 0 85258467
2 15924 0 85261825
2 15925 0 85268142
2 15926 0 85273395
2 15927 0 85281006
2 15928 0 85281676
2 15929 0 85284304
2 15930 0 85285971
2 15931 0 85287736
2 15932 0 85291334
2 15933 0 85291912
2 15934 0 85298817
2 15935 0 85304233
2 15936 0 85312191
2 15937 0 85312348
2 15938 0 85320092
2 15939 0 85324150
2 15940 0 85332090
2 15941 0 85335164
2 15942 0 85340937
2 15943 0 85343996
2 15944 0 85347835
2 15945 0 85349175
2 15946 0 85355960
2 15947 0 85359268
2 15948 0 85361967
2 15949 0 85368435
2 15950 0 85372408
2 15951 0 85374003
2 15952 0 85374299
2 15953 0 85382057
2 15954 0 85384744
2 15955 0 85384906
2 15956 0 85390920
2 15957 0 85398475
2 15958 0 85409728
2 15959 0 85411474
2 15960 0 85416011
2 15961 0 85425140
2 15962 0 85433152
2 15963 0 85441622
2 15964 1 85448407
2 15965 1 85456024
2 15966 1 85456963
2 15967 1 85464032
2 15968 1 85464448
2 15969 1 85466362
2 15970 1 85471751
2 15971 1 85476569
2 15972 1 85483521
2 15973 1 85486116
2 15974 1 85489330
2 15975 1 85493491
2 15976 1 85495176
2 15977 1 85503405
2 15978 1 85513556
2 15979 1 85522477
2 15980 1 85526672
2 15981 1 85528849
2 15982 1 85530746
2 15983 1 85532733
2 15984 1 85533996
2 15985 1 85536637
2 15986 1 85538325
2 15987 1 85540854
2 15988 1 85547965
2 15989 1 85549631
2 15990 1 85554613
2 15991 1 85557509
2 15992 1 85560660
2 15993 1 85566579
2 15994 1 85573444
2 15995 1 85578801
2 15996 1 85579339
2 15997 1 85580072
2 15998 1 85581925
2 15999 1 85582184
2 16000 1 85586938
2 16001 1 85587568
2 16002 1 85590538
2 16003 1 85590675
2 16004 1 85592115
2 16005 1 85594825
2 16006 1 85604899
2 16007 1 85613153
2 16008 1 85616450
2 16009 1 85618942
2 16010 1 85619449
2 16011 1 85621738
2 16012 0 85628567
2 16013 0 85630490
2 16014 0 85636733
2 16015 0 85646016
2 16016 0 85646496
2 16017 0 85650126
2 16018 0 85650338
2 16019 0 85656301
2 16020 0 85657024
2 16021 0 85661742
2 16022 0 85665665
2 16023 0 85668660
2 16024 0 85671406
2 16025 0 85671723
2 16026 0 85680948
2 16027 0 85683292
2 16028 0 85691764
2 16029 0 85692387
2 16030 0 85699628
2 16031 0 85708538
2 16032 0 85714278
2 16033 0 85724100
2 16034 0 85734715
2 16035 0 85736461
2 16036 0 85740184
2 16037 0 85740574
2 16038 0 85748767
2 16039 0 85756785
2 16040 0 85764405
2 16041 0 85770618
2 16042 0 85774264
2 16043 0 85774611
2 16044 0 85780889
2 16045 0 85781557
2 16046 0 85781602
2 16047 0 85785202
2 16048 0 85790351
2 16049 0 85795743
2 16050 0 85798388
2 16051 0 85802171
2 16052 0 85807984
2 16053 0 85816089
2 16054 0 85819868
2 16055 0 85826306
2 16056 1 85831389
2 16057 1 85832699
2 16058 1 85837949
2 16059 1 85844007
2 16060 1 85849670
2 16061 1 85850889
2 16062 1 85853972
2 16063 1 85854449
2 16064 1 85856945
2 16065 1 85858411
2 16066 1 85870196
2 16067 1 85873486
2 16068 1 85878809
2 16069 0 85880834
2 16070 0 85882346
2 16071 0 85884630
2 16072 0 85889234
2 16073 0 85889711
2 16074 0 85897710
2 16075 0 85902615
2 16076 0 85904725
2 16077 0 85911738
2 16078 0 85915332
2 16079 0 85918191
2 16080 0 85925580
2 16081 0 85935047
2 16082 0 85935192
2 16083 0 85936690
2 16084 0 85941008
2 16085 0 85944741
2 16086 0 85947013
2 16087 0 85949495
2 16088 0 85950647
2 16089 0 85955966
2 16090 0 85961040
2 16091 0 85969784
2 16092 0 85973622
2 16093 0 85976421
2 16094 0 85977222
2 16095 0 85985803
2 16096 0 85986492
2 16097 0 85994248
2 16098 0 85999587
2 16099 0 86001438
2 16100 0 86002276
2 16101 0 86007975
2 16102 0 86011430
2 16103 0 86018429
2 16104 0 86022345
2 16105 0 86023972
2 16106 0 86024740
2 16107 0 86028762
2 16108 0 86029417
2 16109 0 86035214
2 16110 0 86039323
2 16111 0 86039374
2 16112 0 86045411
2 16113 0 86055613
2 16114 0 86064119
2 16115 0 86067668
2 16116 0 86067746
2 16117 0 86072732
2 16118 0 86072788
2 16119 0 86080551
2 16120 0 86090917
2 16121 0 86093081
2 16122 0 86098746
2 16123 0 86105020
2 16124 0 86106508
2 16125 0 86106781
2 16126 0 86111853
2 16127 0 86128697
2 16128 0 86130223
2 16129 0 86138394
2 16130 0 86144717
2 16131 0 86146055
2 16132 0 86149765
2 16133 0 86155344
2 16134 0 86158172
2 16135 0 86164021
2 16136 0 86171159
2 16137 0 86175647
2 16138 0 86181461
2 16139 0 86185661
2 16140 0 86196119
2 16141 0 86204510
2 16142 0 86221145
2 16143 0 86222180
2 16144 0 86224741
2 16145 0 86225145
2 16146 0 86236480
2 16147 0 86239407
2 16148 0 86242843
2 16149 0 86245120
2 16150 0 86253815
2 16151 0 86262607
2 16152 0 86263943
2 16153 0 86265381
2 16154 0 86268395
2 16155 0 86274505
2 16156 0 86278853
2 16157 0 86285931
2 16158 0 86295553
2 16159 0 86296252
2 16160 0 86299647
2 16161 0 86302229
2 16162 0 86302748
2 16163 0 86308038
2 16164 0 86308124
2 16165 0 86313448
2 16166 0 86324400
2 16167 0 86324749
2 16168 0 86341708
2 16169 0 86348210
2 16170 0 86350914
2 16171 0 86357060
2 16172 0 86361960
2 16173 0 86364765
2 16174 0 86372973
2 16175 0 86381089
2 16176 0 86386441
2 16177 0 86395734
2 16178 0 86398091
2 16179 0 86404213
2 16180 0 86407468
2 16181 0 86411616
2 16182 0 86415118
2 16183 0 86419522
2 16184 0 86428424
2 16185 0 86432478
2 16186 0 86438556
2 16187 0 86451825
2 16188 0 86454949
2 16189 0 86461845
2 16190 0 86467723
2 16191 0 86470210
2 16192 0 86470542
2 16193 0 86474052
2 16194 0 86476524
2 16195 0 86479925
2 16196 0 86481083
2 16197 0 86488792
2 16198 0 86495722
2 16199 0 86496859
2 16200 0 86503200
2 16201 0 86505215
2 16202 0 86505574
2 16203 0 86506468
2 16204 0 86520392
2 16205 0 86536689
2 16206 0 86558895
2 16207 0 86565310
2 16208 0 86573641
2 16209 0 86575252
2 16210 0 86581489
2 16211 0 86581815
2 16212 0 86591488
2 16213 0 86595064
2 16214 0 86597468
2 16215 0 86598050
2 16216 0 86604078
2 16217 0 86618935
2 16218 0 86629722
2 16219 0 86634369
2 16220 0 86636723
2 16221 0 86649019
2 16222 0 86649348
2 16223 0 86679392
2 16224 0 86680261
2 16225 0 86687635
2 16226 0 86693743
2 16227 0 86699840
2 16228 0 86704539
2 16229 0 86719028
2 16230 0 86727648
2 16231 0 86736611
2 16232 0 86756656
2 16233 0 86763981
2 16234 0 86771400
2 16235 0 86784078
2 16236 0 86790983
2 16237 0 86793567
2 16238 0 86796766
2 16239 0 86808767
2 16240 0 86817913
2 16241 0 86824999
2 16242 0 86831131
2 16243 0 86844687
2 16244 0 86848901
2 16245 0 86854623
2 16246 0 86862658
2 16247 0 86866084
2 16248 0 86870345
2 16249 0 86870706
2 16250 0 86877480
2 16251 0 86878796
2 16252 0 86878889
2 16253 0 86888798
2 16254 0 86889945
2 16255 0 86892954
2 16256 0 86896546
2 16257 0 86904965
2 16258 0 86912383
2 16259 0 86914144
2 16260 0 86921721
2 16261 0 86925749
2 16262 0 86933232
2 16263 0 86939185
2 16264 0 86940671
2 16265 0 86942189
2 16266 0 86949236
2 16267 0 86958880
2 16268 0 86963766
2 16269 0 86963882
2 16270 0 86971570
2 16271 0 86972811
2 16272 0 86974994
2 16273 0 86976338
2 16274 0 86981266
2 16275 0 86982052
2 16276 0 86984659
2 16277 0 86992816
2 16278 0 87001789
2 16279 0 87005024
2 16280 0 87006652
2 16281 0 87009575
2 16282 0 87015188
2 16283 0 87021794
2 16284 0 87027245
2 16285 0 87028107
2 16286 0 87034314
2 16287 0 87042533
2 16288 0 87042724
2 16289 0 87047362
2 16290 0 87054592
2 16291 0 87068198
2 16292 0 87074394
2 16293 0 87076471
2 16294 0 87084841
2 16295 0 87088159
2 16296 0 87089791
2 16297 0 87101286
2 16298 0 87102362
2 16299 0 87107652
2 16300 0 87111242
2 16301 0 87118770
2 16302 0 87124167
2 16303 0 87139340
2 16304 0 87143659
2 16305 0 87154993
2 16306 0 87169957
2 16307 0 87172546
2 16308 0 87181486
2 16309 0 87189234
2 16310 0 87198812
2 16311 0 87205693
2 16312 0 87213056
2 16313 0 87216993
2 16314 0 87218283
2 16315 0 87220994
2 16316 0 87237969
2 16317 0 87242444
2 16318 0 87243438
2 16319 0 87252444
2 16320 0 87263716
2 16321 0 87269076
2 16322 0 87281780
2 16323 0 87291065
2 16324 0 87301535
2 16325 0 87313295
2 16326 0 87315252
2 16327 0 87318996
2 16328 0 87324918
2 16329 0 87327975
2 16330 0 87336035
2 16331 0 87336094
2 16332 0 87351983
2 16333 0 87353110
2 16334 0 87361386
2 16335 0 87369737
2 16336 0 87371181
2 16337 0 87380921
2 16338 0 87387977
2 16339 0 87396361
2 16340 0 87408272
2 16341 0 87413553
2 16342 0 87421380
2 16343 0 87426605
2 16344 0 87426896
2 16345 0 87430787
2 16346 0 87443300
2 16347 0 87448805
2 16348 0 87459359
2 16349 0 87466807
2 16350 0 87467618
2 16351 0 87477246
2 16352 0 87482116
2 16353 0 87482599
2 16354 0 87483941
2 16355 0 87491858
2 16356 0 87493087
2 16357 0 87498745
2 16358 0 87503754
2 16359 0 87507977
2 16360 0 87512770
2 16361 0 87515206
2 16362 0 87520335
2 16363 0 87525325
2 16364 0 87528391
2 16365 0 87531271
2 16366 0 87536031
2 16367 0 87539226
2 16368 0 87545798
2 16369 0 87574904
2 16370 0 87587934
2 16371 0 87588383
2 16372 0 87594950
2 16373 0 87595775
2 16374 0 87613357
2 16375 0 87618259
2 16376 0 87621793
2 16377 0 87629352
2 16378 0 87633998
2 16379 0 87636200
2 16380 0 87641659
2 16381 0 87644328
2 16382 0 87644401
2 16383 0 87650093
2 16384 0 87650344
2 16385 0 87655434
2 16386 0 87661373
2 16387 0 87661854
2 16388 0 87671006
2 16389 0 87674863
2 16390 0 87678733
2 16391 0 87682155
2 16392 0 87688163
2 16393 0 87690043
2 16394 0 87691869
2 16395 0 87692859
2 16396 0 87697256
2 16397 0 87699041
2 16398 0 87699992
2 16399 0 87703989
2 16400 0 87709046
2 16401 0 87716886
2 16402 0 87717954
2 16403 0 87720050
2 16404 0 87723926
2 16405 0 87725993
2 16406 0 87726388
2 16407 0 87727418
2 16408 0 87729391
2 16409 0 87735808
2 16410 0 87736011
2 16411 0 87741644
2 16412 0 87744417
2 16413 0 87745219
2 16414 0 87747075
2 16415 0 87750673
2 16416 0 87751816
2 16417 0 87752797
2 16418 0 87757404
2 16419 0 87760035
2 16420 0 87767876
2 16421 0 87769791
2 16422 0 87771426
2 16423 0 87777031
2 16424 0 87782220
2 16425 0 87789330
2 16426 0 87793837
2 16427 0 87796972
2 16428 0 87798575
2 16429 0 87800362
2 16430 1 87808423
2 16431 1 87817871
2 16432 1 87819754
2 16433 1 87822692
2 16434 1 87826463
2 16435 1 87827471
2 16436 1 87834114
2 16437 1 87834631
2 16438 1 87837854
2 16439 1 87842284
2 16440 0 87846273
2 16441 0 87847736
2 16442 0 87850139
2 16443 0 87855916
2 16444 0 87860876
2 16445 0 87862690
2 16446 0 87864845
2 16447 0 87868488
2 16448 0 87873883
2 16449 0 87884419
2 16450 0 87885551
2 16451 0 87889176
2 16452 0 87890538
2 16453 0 87892190
2 16454 0 87898602
2 16455 0 87898721
2 16456 0 87900819
2 16457 0 87904162
2 16458 0 87907238
2 16459 0 87909627
2 16460 0 87909805
2 16461 0 87916026
2 16462 0 87919481
2 16463 0 87920318
2 16464 0 87924220
2 16465 0 87929615
2 16466 0 87930208
2 16467 0 87931430
2 16468 0 87931931
2 16469 0 87934449
2 16470 0 87934859
2 16471 1 87939101
2 16472 1 87942429
2 16473 1 87949688
2 16474 1 87950735
2 16475 1 87952802
2 16476 1 87958561
2 16477 1 87960471
2 16478 1 87965651
2 16479 1 87968680
2 16480 1 87975792
2 16481 1 87976777
2 16482 1 87981659
2 16483 1 87982451
2 16484 1 87983811
2 16485 1 87985563
2 16486 1 87994564
2 16487 1 87994861
2 16488 1 87998023
2 16489 1 88001484
2 16490 1 88011006
2 16491 1 88019787
2 16492 1 88023226
2 16493 1 88030137
2 16494 1 88032642
2 16495 1 88036441
2 16496 1 88038658
2 16497 1 88039837
2 16498 1 88042718
2 16499 1 88043065
2 16500 1 88045150
2 16501 1 88053385
2 16502 1 88056748
2 16503 1 88058691
2 16504 1 88060520
2 16505 1 88061571
2 16506 1 88065124
2 16507 1 88066166
2 16508 1 88070027
2 16509 1 88076914
2 16510 1 88084269
2 16511 1 88088597
2 16512 1 88092840
2 16513 1 88102017
2 16514 1 88102748
2 16515 1 88109963
2 16516 1 88110697
2 16517 1 88119108
2 16518 1 88126213
2 16519 1 88127820
2 16520 1 88130440
2 16521 1 88135021
2 16522 1 88140780
2 16523 1 88143348
2 16524 1 88147509
2 16525 1 88149204
2 16526 1 88150810
2 16527 1 88151505
2 16528 1 88151843
2 16529 1 88152139
2 16530 1 88159056
2 16531 1 88159469
2 16532 1 88163693
2 16533 1 88167615
2 16534 1 88170693
2 16535 1 88174905
2 16536 1 88179311
2 16537 1 88184106
2 16538 1 88188440
2 16539 1 88192702
2 16540 1 88194093
2 16541 1 88196535
2 16542 1 88203109
2 16543 1 88203729
2 16544 1 88205374
2 16545 1 88207624
2 16546 1 88210606
2 16547 1 88214686
2 16548 1 88218456
2 16549 1 88220662
2 16550 1 88222203
2 16551 1 88227329
2 16552 1 88229585
2 16553 1 88230796
2 16554 1 88239067
2 16555 1 88244665
2 16556 1 88244984
2 16557 1 88247803
2 16558 1 88250575
2 16559 1 88252257
2 16560 1 88255846
2 16561 1 88256329
2 16562 1 88261585
2 16563 1 88261677
2 16564 1 88269562
2 16565 1 88271409
2 16566 1 88274612
2 16567 1 88279589
2 16568 1 88288381
2 16569 1 88291900
2 16570 1 88295374
2 16571 1 88299936
2 16572 1 88304100
2 16573 1 88306755
2 16574 1 88317962
2 16575 1 88320517
2 16576 1 88323726
2 16577 1 88327991
2 16578 1 88328329
2 16579 1 88328841
2 16580 1 88331112
2 16581 1 88334036
2 16582 1 88334679
2 16583 1 88339086
2 16584 1 88345517
2 16585 1 88354073
2 16586 1 88354126
2 16587 0 88360816
2 16588 0 88361778
2 16589 0 88371208
2 16590 0 88372768
2 16591 0 88377964
2 16592 0 88384274
2 16593 0 88387731
2 16594 0 88389794
2 16595 1 88395964
2 16596 1 88396107
2 16597 1 88398178
2 16598 1 88401444
2 16599 1 88406013
2 16600 1 88410520
2 16601 1 88412604
2 16602 1 88418228
2 16603 1 88418919
2 16604 1 88422882
2 16605 1 88427388
2 16606 0 88432931
2 16607 0 88434036
2 16608 0 88435945
2 16609 0 88436554
2 16610 0 88438142
2 16611 0 88439120
2 16612 0 88439967
2 16613 0 88445202
2 16614 0 88449281
2 16615 0 88454546
2 16616 0 88457526
2 16617 0 88457871
2 16618 0 88461991
2 16619 0 88462060
2 16620 0 88466670
2 16621 0 88473240
2 16622 1 88481524
2 16623 1 88483074
2 16624 1 88483582
2 16625 1 88486761
2 16626 1 88491310
2 16627 1 88492317
2 16628 1 88492434
2 16629 1 88499106
2 16630 1 88509042
2 16631 1 88513147
2 16632 1 88518497
2 16633 1 88520322
2 16634 1 88526098
2 16635 1 88527522
2 16636 1 88533236
2 16637 0 88538604
2 16638 0 88545722
2 16639 0 88546088
2 16640 0 88549463
2 16641 0 88550495
2 16642 0 88555640
2 16643 0 88558769
2 16644 0 88565350
2 16645 0 88569019
2 16646 0 88571525
2 16647 0 88574173
2 16648 0 88579122
2 16649 0 88584874
2 16650 0 88587997
2 16651 0 88597627
2 16652 0 88600290
2 16653 0 88603619
2 16654 0 88605351
2 16655 0 88605921
2 16656 0 88608756
2 16657 0 88609705
2 16658 0 88612459
2 16659 0 88612876
2 16660 0 88613702
2 16661 0 88618328
2 16662 0 88620829
2 16663 0 88622361
2 16664 1 88627479
2 16665 1 88634164
2 16666 1 88635137
2 16667 1 88636510
2 16668 1 88637412
2 16669 1 88638398
2 16670 1 88648632
2 16671 1 88654448
2 16672 1 88655465
2 16673 1 88659227
2 16674 1 88661475
2 16675 1 88661857
2 16676 1 88666036
2 16677 1 88671858
2 16678 1 88672776
2 16679 1 88675197
2 16680 1 88676704
2 16681 1 88683410
2 16682 1 88683527
2 16683 1 88687164
2 16684 1 88689298
2 16685 1 88693319
2 16686 1 88694714
2 16687 1 88699091
2 16688 1 88703957
2 16689 1 88711371
2 16690 1 88712878
2 16691 1 88723400
2 16692 0 88726965
2 16693 0 88732862
2 16694 0 88733665
2 16695 0 88737901
2 16696 0 88737961
2 16697 0 88740470
2 16698 1 88743620
2 16699 1 88754105
2 16700 1 88759400
2 16701 1 88761531
2 16702 1 88764067
2 16703 1 88766210
2 16704 1 88767380
2 16705 1 88772474
2 16706 1 88776749
2 16707 1 88777365
2 16708 1 88781723
2 16709 1 88784676
2 16710 1 88789729
2 16711 1 88790522
2 16712 1 88793706
2 16713 1 88795691
2 16714 1 88801612
2 16715 1 88811141
2 16716 1 88814800
2 16717 1 88816462
2 16718 1 88818135
2 16719 1 88821825
2 16720 1 88822138
2 16721 1 88831116
2 16722 1 88836386
2 16723 1 88837505
2 16724 1 88842393
2 16725 1 88843793
2 16726 1 88843819
2 16727 1 88846228
2 16728 1 88847297
2 16729 1 88850033
2 16730 1 88850768
2 16731 1 88853239
2 16732 1 88859701
2 16733 1 88865287
2 16734 1 88871377
2 16735 1 88879379
2 16736 1 88881452
2 16737 1 88882341
2 16738 1 88882911
2 16739 1 88883530
2 16740 1 88887943
2 16741 0 88892796
2 16742 0 88899548
2 16743 0 88904675
2 16744 0 88906521
2 16745 0 88907890
2 16746 0 88908454
2 16747 0 88913654
2 16748 0 88914553
2 16749 0 88914735
2 16750 0 88918395
2 16751 1 88921640
2 16752 1 88924574
2 16753 1 88932171
2 16754 1 88932286
2 16755 1 88932760
2 16756 1 88934250
2 16757 1 88935031
2 16758 1 88937898
2 16759 1 88943392
2 16760 1 88943765
2 16761 1 88948768
2 16762 1 88949315
2 16763 1 88950783
2 16764 1 88951890
2 16765 1 88952361
2 16766 0 88955941
2 16767 0 88957798
2 16768 0 88959131
2 16769 1 88961175
2 16770 1 88965682
2 16771 1 88966357
2 16772 1 88969528
2 16773 1 88971698
2 16774 1 88973768
2 16775 1 88979008
2 16776 1 88981025
2 16777 1 88982832
2 16778 1 88988380
2 16779 1 88991590
2 16780 1 88994578
2 16781 1 88997304
2 16782 1 89000192
2 16783 1 89002176
2 16784 1 89002696
2 16785 1 89004933
2 16786 1 89005875
2 16787 1 89010957
2 16788 1 89012162
2 16789 1 89014884
2 16790 1 89023092
2 16791 0 89028247
2 16792 0 89033065
2 16793 0 89037318
2 16794 0 89041057
2 16795 0 89044166
2 16796 0 89048985
2 16797 0 89049949
2 16798 0 89057770
2 16799 0 89065705
2 16800 0 89066472
2 16801 0 89068359
2 16802 0 89080694
2 16803 0 89083262
2 16804 0 89086026
2 16805 0 89086826
2 16806 0 89093364
2 16807 0 89102186
2 16808 0 89104564
2 16809 1 89109780
2 16810 1 89116113
2 16811 1 89116995
2 16812 1 89127137
2 16813 1 89128858
2 16814 1 89129761
2 16815 1 89133499
2 16816 1 89146672
2 16817 1 89147794
2 16818 1 89148956
2 16819 1 89149055
2 16820 1 89152380
2 16821 1 89156377
2 16822 1 89159202
2 16823 1 89164945
2 16824 1 89166447
2 16825 1 89169533
2 16826 1 89173859
2 16827 1 89177653
2 16828 1 89184902
2 16829 1 89186079
2 16830 1 89190008
2 16831 1 89193461
2 16832 1 89206199
2 16833 1 89208008
2 16834 1 89208322
2 16835 1 89212105
2 16836 1 89214741
2 16837 1 89216872
2 16838 1 89225379
2 16839 1 89228409
2 16840 1 89230253
2 16841 1 89235139
2 16842 0 89245666
2 16843 0 89249115
2 16844 0 89253401
2 16845 0 89262864
2 16846 0 89269308
2 16847 0 89277410
2 16848 0 89280093
2 16849 0 89283150
2 16850 0 89290533
2 16851 0 89291559
2 16852 0 89293993
2 16853 0 89297655
2 16854 0 89298983
2 16855 0 89301420
2 16856 0 89305544
2 16857 0 89307845
2 16858 0 89312578
2 16859 0 89321836
2 16860 0 89322617
2 16861 0 89329811
2 16862 0 89333317
2 16863 0 89333629
2 16864 0 89341273
2 16865 0 89343122
2 16866 0 89345378
2 16867 0 89345874
2 16868 0 89346337
2 16869 0 89350165
2 16870 0 89350205
2 16871 0 89351221
2 16872 0 89357402
2 16873 0 89360282
2 16874 0 89367702
2 16875 0 89371130
2 16876 0 89372227
2 16877 0 89387315
2 16878 0 89394069
2 16879 0 89396608
2 16880 0 89400086
2 16881 0 89400629
2 16882 0 89401914
2 16883 0 89402356
2 16884 0 89403949
2 16885 0 89408478
2 16886 0 89412359
2 16887 0 89416507
2 16888 0 89420321
2 16889 0 89426168
2 16890 0 89429567
2 16891 0 89432912
2 16892 0 89433360
2 16893 0 89433593
2 16894 0 89441897
2 16895 0 89442091
2 16896 0 89451092
2 16897 0 89456026
2 16898 0 89457004
2 16899 0 89460121
2 16900 0 89461061
2 16901 0 89466404
2 16902 0 89474703
2 16903 0 89484238
2 16904 0 89486024
2 16905 0 89487071
2 16906 0 89494264
2 16907 0 89495421
2 16908 0 89501858
2 16909 0 89505533
2 16910 0 89511023
2 16911 0 89511209
2 16912 0 89511638
2 16913 0 89520153
2 16914 0 89523461
2 16915 0 89526540
2 16916 0 89528843
2 16917 0 89531315
2 16918 0 89531527
2 16919 0 89534919
2 16920 0 89540171
2 16921 0 89543333
2 16922 0 89544451
2 16923 0 89545976
2 16924 0 89546669
2 16925 0 89550288
2 16926 0 89560781
2 16927 0 89567523
2 16928 0 89567821
2 16929 0 89571025
2 16930 0 89576381
2 16931 0 89579464
2 16932 0 89589663
2 16933 0 89596870
2 16934 0 89598409
2 16935 0 89603995
2 16936 0 89608987
2 16937 0 89609917
2 16938 0 89614168
2 16939 0 89623483
2 16940 0 89625815
2 16941 0 89626081
2 16942 0 89630825
2 16943 0 89630989
2 16944 0 89632705
2 16945 0 89634812
2 16946 0 89635039
2 16947 0 89638105
2 16948 0 89645716
2 16949 0 89646480
2 16950 0 89649524
2 16951 0 89655664
2 16952 0 89663314
2 16953 0 89664347
2 16954 0 89666082
2 16955 0 89671140
2 16956 0 89675130
2 16957 0 89683454
2 16958 0 89694092
2 16959 0 89696586
2 16960 0 89697419
2 16961 0 89701020
2 16962 0 89702206
2 16963 0 89711163
2 16964 0 89720192
2 16965 0 89727621
2 16966 0 89737143
2 16967 0 89755715
2 16968 0 89764780
2 16969 0 89771333
2 16970 0 89775928
2 16971 0 89777411
2 16972 0 89780413
2 16973 0 89783789
2 16974 0 89790222
2 16975 0 89799300
2 16976 0 89802330
2 16977 0 89805973
2 16978 0 89812164
2 16979 0 89820122
2 16980 0 89828263
2 16981 0 89828936
2 16982 0 89829135
2 16983 0 89834284
2 16984 0 89838773
2 16985 0 89844330
2 16986 0 89856070
2 16987 0 89869230
2 16988 0 89879915
2 16989 0 89891099
2 16990 0 89893875
2 16991 0 89899083
2 16992 1 89906862
2 16993 1 89907100
2 16994 1 89910943
2 16995 1 89912367
2 16996 1 89913071
2 16997 1 89914573
2 16998 1 89915848
2 16999 1 89916173
2 17000 1 89924212
2 17001 1 89931271
2 17002 1 89936540
2 17003 1 89940951
2 17004 1 89941326
2 17005 1 89949497
2 17006 1 89954638
2 17007 1 89955204
2 17008 1 89955760
2 17009 1 89956667
2 17010 1 89959083
2 17011 1 89966094
2 17012 1 89967253
2 17013 1 89974529
2 17014 1 89977369
2 17015 1 89979813
2 17016 1 89985249
2 17017 1 89986421
2 17018 1 89987077
2 17019 1 89994325
2 17020 1 89998707
2 17021 1 90001607
2 17022 1 90005879
2 17023 1 90006966
2 17024 1 90008972
2 17025 1 90010705
2 17026 1 90013093
2 17027 1 90016070
2 17028 1 90018036
2 17029 1 90019278
2 17030 1 90020675
2 17031 1 90025719
2 17032 1 90030113
2 17033 1 90034450
2 17034 1 90036956
2 17035 1 90040997
2 17036 1 90042516
2 17037 1 90048771
2 17038 1 90056556
2 17039 1 90061708
2 17040 1 90066251
2 17041 1 90068051
2 17042 1 90068093
2 17043 1 90070668
2 17044 1 90071345
2 17045 0 90073639
2 17046 0 90074116
2 17047 0 90079009
2 17048 0 90081820
2 17049 0 90083417
2 17050 0 90088447
2 17051 0 90091420
2 17052 0 90092266
2 17053 0 90093004
2 17054 0 90094574
2 17055 0 90099355
2 17056 0 90109017
2 17057 0 90115326
2 17058 0 90115892
2 17059 0 90116238
2 17060 0 90119706
2 17061 0 90120485
2 17062 0 90121419
2 17063 0 90125301
2 17064 0 90126069
2 17065 0 90131644
2 17066 1 90136967
2 17067 1 90139301
2 17068 1 90145593
2 17069 1 90156009
2 17070 1 90157803
2 17071 1 90159185
2 17072 1 90165559
2 17073 1 90166077
2 17074 1 90170287
2 17075 1 90173498
2 17076 1 90173613
2 17077 1 90174755
2 17078 1 90176499
2 17079 1 90181115
2 17080 1 90185209
2 17081 1 90188686
2 17082 1 90190139
2 17083 0 90191346
2 17084 0 90196077
2 17085 0 90199024
2 17086 0 90202205
2 17087 0 90207786
2 17088 0 90214501
2 17089 0 90214989
2 17090 0 90218969
2 17091 0 90220227
2 17092 0 90229354
2 17093 0 90231484
2 17094 0 90235860
2 17095 0 90238414
2 17096 0 90240017
2 17097 0 90243067
2 17098 0 90244069
2 17099 0 90244931
2 17100 0 90250596
2 17101 0 90251739
2 17102 0 90256014
2 17103 0 90258621
2 17104 0 90262603
2 17105 0 90268724
2 17106 0 90272436
2 17107 0 90276661
2 17108 0 90277344
2 17109 0 90278148
2 17110 0 90287673
2 17111 0 90291307
2 17112 0 90291940
2 17113 0 90295499
2 17114 0 90297761
2 17115 0 90300795
2 17116 0 90303147
2 17117 0 90303312
2 17118 0 90311716
2 17119 0 90313477
2 17120 0 90320168
2 17121 0 90323648
2 17122 0 90330103
2 17123 0 90331280
2 17124 0 90333103
2 17125 0 90337155
2 17126 0 90338707
2 17127 0 90341341
2 17128 0 90343485
2 17129 0 90343905
2 17130 0 90349838
2 17131 0 90352238
2 17132 0 90358786
2 17133 0 90363414
2 17134 0 90363914
2 17135 0 90367069
2 17136 0 90371269
2 17137 0 90371718
2 17138 0 90377350
2 17139 0 90377973
2 17140 0 90380810
2 17141 0 90381265
2 17142 0 90385350
2 17143 0 90393104
2 17144 0 90433093
2 17145 0 90433209
2 17146 0 90434390
2 17147 0 90437902
2 17148 0 90441271
2 17149 0 90442213
2 17150 0 90442389
2 17151 0 90447083
2 17152 0 90451042
2 17153 0 90451782
2 17154 0 90452122
2 17155 0 90453004
2 17156 0 90455693
2 17157 0 90456815
2 17158 0 90461988
2 17159 0 90468102
2 17160 0 90477607
2 17161 0 90480078
2 17162 0 90481015
2 17163 0 90482391
2 17164 0 90487148
2 17165 0 90487793
2 17166 0 90499450
2 17167 0 90500270
2 17168 0 90506985
2 17169 0 90509715
2 17170 0 90515520
2 17171 0 90520292
2 17172 0 90523226
2 17173 0 90528793
2 17174 0 90536021
2 17175 0 90541080
2 17176 0 90548834
2 17177 0 90551658
2 17178 0 90552049
2 17179 0 90553172
2 17180 0 90556973
2 17181 0 90560463
2 17182 0 90562256
2 17183 0 90566055
2 17184 1 90572523
2 17185 1 90573384
2 17186 1 90582897
2 17187 1 90585682
2 17188 1 90586690
2 17189 1 90593565
2 17190 1 90597699
2 17191 1 90599485
2 17192 1 90607949
2 17193 1 90609224
2 17194 1 90610578
2 17195 1 90614059
2 17196 1 90616700
2 17197 1 90619246
2 17198 1 90619287
2 17199 1 90623601
2 17200 1 90625781
2 17201 1 90629836
2 17202 0 90641433
2 17203 0 90642134
2 17204 0 90644211
2 17205 0 90646819
2 17206 0 90651256
2 17207 0 90660526
2 17208 0 90665941
2 17209 0 90670280
2 17210 0 90677262
2 17211 0 90677708
2 17212 0 90680031
2 17213 0 90682551
2 17214 0 90685801
2 17215 0 90686628
2 17216 0 90693925
2 17217 0 90695182
2 17218 0 90700689
2 17219 0 90702495
2 17220 0 90703772
2 17221 0 90708254
2 17222 0 90708872
2 17223 0 90709330
2 17224 0 90709869
2 17225 0 90717021
2 17226 0 90718200
2 17227 0 90728179
2 17228 0 90728386
2 17229 0 90733128
2 17230 0 90734317
2 17231 0 90735686
2 17232 0 90735908
2 17233 0 90749645
2 17234 0 90756091
2 17235 1 90766021
2 17236 1 90769941
2 17237 1 90773522
2 17238 1 90775233
2 17239 1 90777171
2 17240 1 90781135
2 17241 1 90783536
2 17242 1 90788960
2 17243 1 90790175
2 17244 1 90790395
2 17245 1 90791024
2 17246 1 90792260
2 17247 1 90793270
2 17248 1 90797422
2 17249 1 90799867
2 17250 1 90801983
2 17251 1 90811142
2 17252 1 90816021
2 17253 1 90817795
2 17254 1 90820635
2 17255 1 90825330
2 17256 1 90835067
2 17257 1 90841636
2 17258 1 90845333
2 17259 1 90849666
2 17260 1 90850482
2 17261 1 90856633
2 17262 0 90865799
2 17263 0 90869213
2 17264 0 90872488
2 17265 0 90877984
2 17266 0 90889345
2 17267 0 90895110
2 17268 0 90901944
2 17269 0 90903647
2 17270 0 90909896
2 17271 0 90913676
2 17272 0 90920376
2 17273 0 90921118
2 17274 0 90926811
2 17275 0 90927272
2 17276 0 90930183
2 17277 0 90931573
2 17278 0 90938385
2 17279 0 90943418
2 17280 0 90948666
2 17281 0 90953005
2 17282 0 90956972
2 17283 0 90968879
2 17284 0 90973688
2 17285 0 90979659
2 17286 0 90982307
2 17287 0 90984277
2 17288 0 90993359
2 17289 0 90995308
2 17290 0 90997600
2 17291 0 91003474
2 17292 0 91009489
2 17293 0 91014914
2 17294 0 91020151
2 17295 0 91022724
2 17296 0 91028957
2 17297 0 91030780
2 17298 0 91035996
2 17299 0 91037880
2 17300 0 91040430
2 17301 0 91044463
2 17302 0 91049443
2 17303 0 91056326
2 17304 0 91061912
2 17305 0 91065101
2 17306 0 91067991
2 17307 0 91076713
2 17308 0 91081829
2 17309 0 91087001
2 17310 0 91104738
2 17311 0 91119357
2 17312 0 91121399
2 17313 0 91129704
2 17314 0 91131029
2 17315 0 91134896
2 17316 0 91137909
2 17317 0 91139539
2 17318 0 91139966
2 17319 0 91140283
2 17320 0 91144710
2 17321 0 91154085
2 17322 0 91157836
2 17323 0 91162670
2 17324 0 91167296
2 17325 0 91173909
2 17326 0 91180870
2 17327 0 91183702
2 17328 0 91184062
2 17329 0 91187935
2 17330 0 91190406
2 17331 0 91193782
2 17332 0 91197327
2 17333 0 91206438
2 17334 0 91208969
2 17335 0 91214732
2 17336 0 91215765
2 17337 0 91218029
2 17338 0 91219987
2 17339 0 91220910
2 17340 0 91224558
2 17341 0 91225167
2 17342 0 91231874
2 17343 0 91241153
2 17344 0 91241657
2 17345 0 91245678
2 17346 0 91245991
2 17347 0 91248292
2 17348 0 91250710
2 17349 0 91257479
2 17350 0 91258442
2 17351 0 91263412
2 17352 0 91267805
2 17353 0 91269121
2 17354 0 91276780
2 17355 0 91281459
2 17356 0 91281905
2 17357 0 91283007
2 17358 0 91286029
2 17359 0 91292787
2 17360 0 91301869
2 17361 0 91307317
2 17362 0 91315912
2 17363 0 91317049
2 17364 0 91320037
2 17365 0 91327504
2 17366 0 91328378
2 17367 0 91329119
2 17368 0 91330588
2 17369 0 91332430
2 17370 0 91339310
2 17371 0 91340581
2 17372 0 91342535
2 17373 0 91344637
2 17374 0 91345602
2 17375 0 91346915
2 17376 0 91347876
2 17377 0 91349542
2 17378 0 91349700
2 17379 0 91356949
2 17380 0 91365635
2 17381 0 91368850
2 17382 0 91373705
2 17383 0 91374998
2 17384 0 91375098
2 17385 0 91379671
2 17386 0 91382269
2 17387 0 91385341
2 17388 0 91389878
2 17389 0 91390294
2 17390 0 91393866
2 17391 0 91401406
2 17392 0 91417029
2 17393 0 91419003
2 17394 0 91420490
2 17395 0 91422819
2 17396 0 91423632
2 17397 0 91435993
2 17398 1 91456644
2 17399 1 91457072
2 17400 1 91468730
2 17401 1 91471658
2 17402 1 91473912
2 17403 1 91478733
2 17404 1 91481781
2 17405 1 91483633
2 17406 1 91489460
2 17407 1 91493963
2 17408 1 91494916
2 17409 1 91501685
2 17410 1 91509424
2 17411 1 91520387
2 17412 1 91528642
2 17413 1 91538086
2 17414 1 91545129
2 17415 1 91548346
2 17416 1 91550616
2 17417 1 91551374
2 17418 1 91551696
2 17419 1 91564322
2 17420 1 91568857
2 17421 1 91578297
2 17422 1 91578318
2 17423 1 91588462
2 17424 1 91596166
2 17425 1 91599971
2 17426 1 91610434
2 17427 1 91616720
2 17428 1 91619318
2 17429 1 91623442
2 17430 1 91623709
2 17431 1 91627952
2 17432 1 91637366
2 17433 1 91639385
2 17434 1 91640966
2 17435 1 91645101
2 17436 1 91651028
2 17437 1 91658111
2 17438 1 91666230
2 17439 1 91674974
2 17440 1 91675730
2 17441 1 91682197
2 17442 1 91685102
2 17443 1 91687779
2 17444 1 91691344
2 17445 1 91692614
2 17446 1 91709364
2 17447 1 91712479
2 17448 1 91715199
2 17449 1 91716340
2 17450 1 91718008
2 17451 1 91722662
2 17452 1 91723957
2 17453 1 91725015
2 17454 1 91726946
2 17455 1 91734428
2 17456 1 91739894
2 17457 1 91742763
2 17458 1 91747919
2 17459 1 91748152
2 17460 1 91753119
2 17461 1 91756446
2 17462 1 91764633
2 17463 0 91774173
2 17464 0 91786182
2 17465 0 91793195
2 17466 0 91801872
2 17467 0 91801982
2 17468 0 91803957
2 17469 0 91806653
2 17470 0 91814015
2 17471 0 91818818
2 17472 0 91826010
2 17473 0 91831800
2 17474 0 91836300
2 17475 0 91837622
2 17476 0 91846063
2 17477 0 91853296
2 17478 0 91856291
2 17479 0 91858252
2 17480 0 91870817
2 17481 0 91877447
2 17482 0 91884092
2 17483 0 91889118
2 17484 0 91896283
2 17485 0 91898936
2 17486 0 91903269
2 17487 0 91910335
2 17488 0 91915258
2 17489 0 91920214
2 17490 0 91923556
2 17491 0 91929724
2 17492 0 91935711
2 17493 0 91937383
2 17494 0 91940291
2 17495 0 91943071
2 17496 0 91956260
2 17497 0 91962190
2 17498 0 91967346
2 17499 0 91968636
2 17500 0 91974808
2 17501 0 91977793
2 17502 0 91983367
2 17503 0 91986204
2 17504 0 91992315
2 17505 0 91999033
2 17506 0 92002122
2 17507 0 92004252
2 17508 0 92006053
2 17509 0 92006718
2 17510 0 92008305
2 17511 0 92013499
2 17512 0 92017044
2 17513 0 92022184
2 17514 0 92025972
2 17515 0 92025991
2 17516 0 92026847
2 17517 0 92027254
2 17518 0 92029461
2 17519 0 92032686
2 17520 0 92039451
2 17521 0 92046576
2 17522 0 92048184
2 17523 0 92048244
2 17524 0 92049964
2 17525 0 92053148
2 17526 0 92054436
2 17527 0 92058443
2 17528 0 92058618
2 17529 0 92061489
2 17530 0 92065757
2 17531 0 92069373
2 17532 0 92070106
2 17533 0 92074890
2 17534 0 92078247
2 17535 0 92081961
2 17536 0 92082309
2 17537 0 92087236
2 17538 0 92090952
2 17539 0 92109911
2 17540 0 92114132
2 17541 0 92114524
2 17542 0 92118907
2 17543 0 92123099
2 17544 0 92124134
2 17545 0 92127770
2 17546 0 92133828
2 17547 0 92136253
2 17548 0 92136754
2 17549 0 92143885
2 17550 0 92156130
2 17551 0 92164685
2 17552 0 92175021
2 17553 0 92175401
2 17554 0 92181607
2 17555 0 92182988
2 17556 0 92186517
2 17557 0 92186939
2 17558 0 92193949
2 17559 0 92199193
2 17560 0 92202220
2 17561 0 92207115
2 17562 0 92211709
2 17563 0 92212809
2 17564 0 92213278
2 17565 0 92219268
2 17566 0 92225047
2 17567 0 92228202
2 17568 0 92232475
2 17569 0 92232639
2 17570 0 92241639
2 17571 0 92242911
2 17572 0 92248072
2 17573 0 92255652
2 17574 0 92258357
2 17575 0 92262794
2 17576 0 92263513
2 17577 0 92265266
2 17578 0 92266483
2 17579 0 92284146
2 17580 0 92296293
2 17581 0 92299237
2 17582 0 92313920
2 17583 0 92317482
2 17584 0 92327055
2 17585 0 92331708
2 17586 0 92343855
2 17587 0 92346747
2 17588 0 92347619
2 17589 0 92347916
2 17590 0 92365941
2 17591 0 92369882
2 17592 0 92372980
2 17593 0 92384671
2 17594 0 92387668
2 17595 0 92391127
2 17596 0 92394137
2 17597 0 92397385
2 17598 0 92397554
2 17599 0 92398584
2 17600 0 92399948
2 17601 0 92403454
2 17602 0 92405553
2 17603 0 92408936
2 17604 0 92412915
2 17605 0 92418745
2 17606 0 92422191
2 17607 0 92424260
2 17608 0 92426869
2 17609 0 92427087
2 17610 0 92428550
2 17611 0 92436576
2 17612 0 92439116
2 17613 0 92446095
2 17614 0 92450499
2 17615 0 92450672
2 17616 0 92456267
2 17617 0 92457026
2 17618 0 92460373
2 17619 1 92473688
2 17620 1 92476665
2 17621 1 92478005
2 17622 1 92478990
2 17623 1 92487331
2 17624 1 92487585
2 17625 1 92495447
2 17626 1 92499266
2 17627 1 92502434
2 17628 1 92503335
2 17629 1 92518059
2 17630 1 92526191
2 17631 0 92536646
2 17632 0 92539456
2 17633 0 92541896
2 17634 0 92543818
2 17635 0 92556873
2 17636 0 92567004
2 17637 0 92567312
2 17638 0 92572678
2 17639 0 92573947
2 17640 0 92584316
2 17641 0 92592186
2 17642 0 92599296
2 17643 0 92599774
2 17644 0 92602419
2 17645 0 92610316
2 17646 0 92617663
2 17647 0 92626803
2 17648 0 92635959
2 17649 0 92642780
2 17650 0 92647871
2 17651 0 92648629
2 17652 0 92648740
2 17653 0 92663269
2 17654 0 92668167
2 17655 0 92671063
2 17656 0 92676805
2 17657 0 92678113
2 17658 0 92685495
2 17659 0 92688585
2 17660 0 92693501
2 17661 0 92702475
2 17662 0 92704085
2 17663 0 92706848
2 17664 0 92712040
2 17665 0 92712966
2 17666 0 92714158
2 17667 0 92721238
2 17668 0 92721255
2 17669 0 92728412
2 17670 0 92735014
2 17671 0 92737806
2 17672 0 92748506
2 17673 0 92757260
2 17674 0 92760299
2 17675 0 92767194
2 17676 0 92775796
2 17677 0 92779027
2 17678 0 92782967
2 17679 0 92784741
2 17680 0 92792694
2 17681 0 92830213
2 17682 0 92836286
2 17683 0 92846453
2 17684 0 92848857
2 17685 0 92852974
2 17686 0 92853287
2 17687 0 92855398
2 17688 0 92858381
2 17689 0 92861313
2 17690 0 92864032
2 17691 0 92864081
2 17692 0 92867937
2 17693 0 92873053
2 17694 0 92878202
2 17695 0 92881961
2 17696 0 92886393
2 17697 0 92888854
2 17698 0 92890977
2 17699 0 92901226
2 17700 0 92901633
2 17701 0 92907954
2 17702 0 92918039
2 17703 0 92924234
2 17704 0 92940972
2 17705 0 92942406
2 17706 0 92956990
2 17707 0 92967259
2 17708 0 92974707
2 17709 0 92978667
2 17710 0 92986930
2 17711 0 92992527
2 17712 0 92998773
2 17713 0 93001182
2 17714 0 93008270
2 17715 0 93013452
2 17716 0 93015706
2 17717 0 93015894
2 17718 0 93027900
2 17719 0 93034781
2 17720 0 93037198
2 17721 0 93045586
2 17722 0 93050321
2 17723 0 93063260
2 17724 0 93072379
2 17725 0 93077998
2 17726 0 93078689
2 17727 0 93087873
2 17728 0 93092145
2 17729 0 93097778
2 17730 0 93100221
2 17731 0 93106498
2 17732 0 93113658
2 17733 0 93114817
2 17734 0 93118373
2 17735 0 93122142
2 17736 0 93122687
2 17737 0 93127093
2 17738 0 93128807
2 17739 0 93131919
2 17740 0 93138671
2 17741 0 93144925
2 17742 0 93149492
2 17743 0 93154408
2 17744 0 93155235
2 17745 0 93163035
2 17746 0 93169321
2 17747 0 93176578
2 17748 0 93187445
2 17749 0 93191867
2 17750 0 93194087
2 17751 0 93197189
2 17752 0 93203888
2 17753 0 93204387
2 17754 0 93205825
2 17755 0 93207457
2 17756 0 93210327
2 17757 0 93213154
2 17758 0 93218299
2 17759 0 93219646
2 17760 0 93232989
2 17761 0 93235224
2 17762 0 93235354
2 17763 0 93237761
2 17764 0 93240756
2 17765 0 93241866
2 17766 0 93251235
2 17767 0 93257959
2 17768 0 93258238
2 17769 0 93259745
2 17770 0 93266039
2 17771 0 93272621
2 17772 0 93276836
2 17773 0 93282026
2 17774 0 93289730
2 17775 0 93302111
2 17776 0 93314096
2 17777 0 93317999
2 17778 0 93320273
2 17779 0 93327208
2 17780 0 93337093
2 17781 0 93339467
2 17782 0 93348000
2 17783 0 93351005
2 17784 0 93358022
2 17785 0 93359638
2 17786 0 93383313
2 17787 0 93395972
2 17788 0 93402494
2 17789 0 93412666
2 17790 0 93420214
2 17791 0 93425183
2 17792 0 93429136
2 17793 0 93446674
2 17794 0 93454248
2 17795 0 93461680
2 17796 0 93461726
2 17797 0 93468978
2 17798 0 93470504
2 17799 0 93477786
2 17800 0 93480069
2 17801 0 93485432
2 17802 0 93496555
2 17803 0 93504392
2 17804 0 93504450
2 17805 0 93505720
2 17806 0 93516091
2 17807 0 93516111
2 17808 0 93516938
2 17809 0 93526537
2 17810 0 93527449
2 17811 0 93531362
2 17812 0 93532209
2 17813 0 93535941
2 17814 0 93539292
2 17815 0 93545968
2 17816 0 93546592
2 17817 0 93550035
2 17818 0 93559350
2 17819 0 93571081
2 17820 0 93579462
2 17821 1 93586084
2 17822 1 93586329
2 17823 1 93592643
2 17824 1 93593537
2 17825 1 93596644
2 17826 1 93597675
2 17827 1 93602794
2 17828 1 93610155
2 17829 1 93616711
2 17830 1 93617708
2 17831 1 93618363
2 17832 1 93628976
2 17833 1 93635943
2 17834 1 93652519
2 17835 1 93664837
2 17836 1 93666643
2 17837 0 93669440
2 17838 0 93672341
2 17839 0 93675075
2 17840 0 93678807
2 17841 0 93680199
2 17842 0 93695547
2 17843 0 93697808
2 17844 0 93703834
2 17845 1 93732645
2 17846 1 93735065
2 17847 1 93742507
2 17848 1 93745214
2 17849 1 93748972
2 17850 1 93751585
2 17851 1 93755043
2 17852 1 93761917
2 17853 1 93770453
2 17854 1 93774292
2 17855 1 93783768
2 17856 1 93786556
2 17857 1 93793540
2 17858 1 93796819
2 17859 1 93800461
2 17860 1 93802162
2 17861 1 93812385
2 17862 1 93825373
2 17863 1 93829200
2 17864 1 93832483
2 17865 1 93832986
2 17866 1 93844821
2 17867 1 93851627
2 17868 1 93865778
2 17869 1 93876648
2 17870 1 93902131
2 17871 1 93911870
2 17872 1 93924305
2 17873 1 93936348
2 17874 1 93947022
2 17875 1 93949330
2 17876 1 93953402
2 17877 1 93958716
2 17878 0 93969444
2 17879 0 93969739
2 17880 0 93976210
2 17881 0 93984769
2 17882 0 93985751
2 17883 0 93988001
2 17884 0 93990078
2 17885 0 93992670
2 17886 0 93997700
2 17887 0 94005501
2 17888 0 94012953
2 17889 0 94015452
2 17890 0 94021793
2 17891 0 94022701
2 17892 0 94030797
2 17893 0 94032411
2 17894 0 94038227
2 17895 0 94047212
2 17896 0 94047630
2 17897 0 94048635
2 17898 0 94056611
2 17899 0 94064670
2 17900 0 94065438
2 17901 0 94068419
2 17902 1 94072588
2 17903 1 94074052
2 17904 1 94076711
2 17905 1 94078614
2 17906 1 94080963
2 17907 1 94084026
2 17908 1 94090652
2 17909 1 94099038
2 17910 1 94099126
2 17911 1 94107192
2 17912 1 94111488
2 17913 1 94111672
2 17914 1 94116208
2 17915 1 94124294
2 17916 1 94132693
2 17917 1 94133749
2 17918 1 94134855
2 17919 1 94138622
2 17920 1 94142572
2 17921 1 94146692
2 17922 1 94151744
2 17923 1 94158222
2 17924 1 94161597
2 17925 1 94162164
2 17926 1 94167526
2 17927 1 94172849
2 17928 1 94180029
2 17929 1 94180400
2 17930 1 94180980
2 17931 1 94184831
2 17932 1 94188955
2 17933 1 94192906
2 17934 0 94197123
2 17935 0 94198381
2 17936 0 94205153
2 17937 0 94206734
2 17938 0 94210739
2 17939 0 94214444
2 17940 0 94218575
2 17941 0 94219824
2 17942 0 94223833
2 17943 0 94227679
2 17944 0 94232114
2 17945 0 94240328
2 17946 0 94244498
2 17947 0 94245120
2 17948 0 94246155
2 17949 0 94249972
2 17950 0 94258670
2 17951 0 94263275
2 17952 0 94267066
2 17953 0 94271354
2 17954 0 94272701
2 17955 0 94283048
2 17956 0 94284976
2 17957 0 94290449
2 17958 0 94291123
2 17959 0 94295975
2 17960 0 94298323
2 17961 0 94299286
2 17962 0 94304550
2 17963 0 94304705
2 17964 0 94309271
2 17965 0 94313817
2 17966 0 94320242
2 17967 0 94321007
2 17968 0 94323781
2 17969 0 94325916
2 17970 0 94328799
2 17971 0 94333813
2 17972 0 94335168
2 17973 0 94343238
2 17974 0 94347663
2 17975 0 94350707
2 17976 0 94351125
2 17977 0 94354449
2 17978 0 94357608
2 17979 0 94358074
2 17980 0 94359247
2 17981 0 94365970
2 17982 0 94369140
2 17983 0 94375869
2 17984 0 94381892
2 17985 0 94384335
2 17986 0 94384749
2 17987 0 94389265
2 17988 0 94394441
2 17989 0 94405195
2 17990 0 94409642
2 17991 0 94413512
2 17992 0 94415878
2 17993 0 94420014
2 17994 0 94421211
2 17995 0 94425586
2 17996 0 94426183
2 17997 0 94430616
2 17998 0 94437049
2 17999 0 94444728
2 18000 0 94445896
2 18001 0 94448956
2 18002 0 94452728
2 18003 0 94459909
2 18004 0 94463211
2 18005 0 94466443
2 18006 0 94471204
2 18007 0 94473255
2 18008 0 94477446
2 18009 0 94478104
2 18010 0 94480679
2 18011 0 94492750
2 18012 0 94494376
2 18013 0 94499415
2 18014 0 94512165
2 18015 0 94526575
2 18016 0 94529143
2 18017 0 94534474
2 18018 0 94539241
2 18019 0 94551702
2 18020 0 94557961
2 18021 0 94559299
2 18022 0 94559917
2 18023 0 94561420
2 18024 0 94580198
2 18025 0 94634314
2 18026 0 94653430
2 18027 0 94663160
2 18028 0 94664347
2 18029 0 94667238
2 18030 0 94675023
2 18031 0 94683388
2 18032 0 94705681
2 18033 0 94711568
2 18034 0 94716974
2 18035 0 94719122
2 18036 0 94737280
2 18037 0 94887279
2 18038 0 94921020
2 18039 0 94989725
2 18040 0 95042249
2 18041 0 95115615
2 18042 0 95120077
2 18043 0 95128589
2 18044 0 95134276
2 18045 0 95136075
2 18046 0 95144917
2 18047 1 95150498
2 18048 1 95152299
2 18049 1 95157371
2 18050 1 95159526
2 18051 1 95161322
2 18052 1 95161908
2 18053 1 95170328
2 18054 1 95170603
2 18055 1 95175226
2 18056 1 95180036
2 18057 1 95190598
2 18058 1 95191648
2 18059 1 95202268
2 18060 1 95203282
2 18061 1 95208070
2 18062 0 95217659
2 18063 0 95225351
2 18064 0 95227982
2 18065 0 95228547
2 18066 0 95235519
2 18067 0 95242846
2 18068 0 95252404
2 18069 0 95253205
2 18070 0 95256949
2 18071 0 95260810
2 18072 0 95267890
2 18073 0 95296345
2 18074 0 95297514
2 18075 0 95306160
2 18076 0 95322622
2 18077 0 95328252
2 18078 0 95346461
2 18079 0 95353123
2 18080 0 95356652
2 18081 0 95359701
2 18082 0 95367236
2 18083 0 95372118
2 18084 0 95374353
2 18085 0 95380883
2 18086 0 95382159
2 18087 0 95382806
2 18088 0 95386537
2 18089 0 95390685
2 18090 0 95399338
2 18091 0 95401947
2 18092 0 95406772
2 18093 0 95410568
2 18094 0 95415098
2 18095 0 95418426
2 18096 0 95421992
2 18097 0 95434864
2 18098 0 95438989
2 18099 0 95441248
2 18100 0 95447104
2 18101 0 95451968
2 18102 0 95461114
2 18103 0 95475326
2 18104 0 95489792
2 18105 0 95501423
2 18106 0 95505666
2 18107 0 95509865
2 18108 0 95511592
2 18109 0 95516672
2 18110 0 95526166
2 18111 0 95536941
2 18112 0 95537339
2 18113 0 95542181
2 18114 0 95543375
2 18115 0 95547122
2 18116 0 95553770
2 18117 0 95558523
2 18118 0 95562968
2 18119 0 95567443
2 18120 0 95571724
2 18121 0 95580475
2 18122 0 95584814
2 18123 0 95587299
2 18124 0 95600920
2 18125 0 95602766
2 18126 0 95611723
2 18127 0 95612736
2 18128 0 95614677
2 18129 0 95622825
2 18130 0 95627098
2 18131 0 95632572
2 18132 0 95641183
2 18133 0 95650403
2 18134 0 95660034
2 18135 0 95665515
2 18136 0 95677800
2 18137 0 95678261
2 18138 0 95696738
2 18139 0 95696923
2 18140 0 95708896
2 18141 0 95710986
2 18142 0 95712551
2 18143 0 95717737
2 18144 0 95720283
2 18145 0 95721222
2 18146 0 95725277
2 18147 0 95735582
2 18148 0 95768930
2 18149 0 95781043
2 18150 0 95784568
2 18151 0 95791946
2 18152 0 95792000
2 18153 0 95798635
2 18154 0 95800646
2 18155 0 95802233
2 18156 0 95807013
2 18157 0 95818308
2 18158 0 95822286
2 18159 0 95823746
2 18160 0 95832609
2 18161 0 95833462
2 18162 0 95840767
2 18163 0 95842551
2 18164 0 95845345
2 18165 0 95849580
2 18166 0 95853901
2 18167 0 95862305
2 18168 0 95864610
2 18169 0 95866149
2 18170 0 95870708
2 18171 0 95878623
2 18172 0 95880018
2 18173 0 95886099
2 18174 0 95886762
2 18175 0 95888130
2 18176 0 95890731
2 18177 0 95890866
2 18178 0 95894762
2 18179 0 95898708
2 18180 0 95900580
2 18181 0 95901178
2 18182 0 95907542
2 18183 0 95907664
2 18184 0 95919206
2 18185 0 95930359
2 18186 0 95936482
2 18187 0 95936507
2 18188 0 95939289
2 18189 0 95949092
2 18190 0 95954306
2 18191 0 95961928
2 18192 0 95964135
2 18193 0 95971134
2 18194 0 95972198
2 18195 0 95977341
2 18196 0 95980766
2 18197 0 95988257
2 18198 0 95994082
2 18199 0 96002193
2 18200 0 96012119
2 18201 0 96016951
2 18202 0 96022064
2 18203 0 96026751
2 18204 0 96031146
2 18205 0 96031694
2 18206 0 96045145
2 18207 0 96053725
2 18208 0 96059719
2 18209 0 96061203
2 18210 0 96062032
2 18211 0 96067679
2 18212 0 96070845
2 18213 0 96078889
2 18214 0 96081167
2 18215 0 96084863
2 18216 0 96086042
2 18217 0 96091081
2 18218 0 96096588
2 18219 0 96109101
2 18220 0 96110026
2 18221 0 96111173
2 18222 0 96114105
2 18223 0 96114702
2 18224 0 96129997
2 18225 0 96136699
2 18226 0 96141243
2 18227 0 96146396
2 18228 0 96146776
2 18229 0 96148916
2 18230 0 96155903
2 18231 0 96164217
2 18232 0 96173017
2 18233 0 96174418
2 18234 0 96180546
2 18235 0 96180905
2 18236 0 96185382
2 18237 0 96187400
2 18238 0 96192552
2 18239 0 96198829
2 18240 0 96199900
2 18241 0 96205757
2 18242 0 96216042
2 18243 0 96228058
2 18244 0 96229100
2 18245 0 96232704
2 18246 0 96234493
2 18247 0 96243643
2 18248 0 96246119
2 18249 0 96248417
2 18250 0 96282610
2 18251 0 96286975
2 18252 0 96291766
2 18253 0 96295933
2 18254 0 96303001
2 18255 0 96303328
2 18256 0 96307744
2 18257 0 96313139
2 18258 0 96316586
2 18259 0 96324966
2 18260 0 96333355
2 18261 0 96341035
2 18262 0 96341519
2 18263 0 96344849
2 18264 0 96347773
2 18265 0 96347998
2 18266 0 96348118
2 18267 0 96350942
2 18268 0 96351565
2 18269 0 96352188
2 18270 0 96354878
2 18271 0 96359574
2 18272 0 96362124
2 18273 0 96366184
2 18274 0 96366440
2 18275 0 96369515
2 18276 0 96372143
2 18277 0 96373431
2 18278 0 96378326
2 18279 0 96380518
2 18280 0 96387291
2 18281 0 96388798
2 18282 0 96393570
2 18283 0 96402149
2 18284 0 96402450
2 18285 0 96405396
2 18286 0 96412510
2 18287 0 96415214
2 18288 0 96417431
2 18289 0 96422507
2 18290 0 96426173
2 18291 0 96431219
2 18292 0 96437794
2 18293 0 96440981
2 18294 0 96444540
2 18295 0 96449768
2 18296 0 96451935
2 18297 0 96456149
2 18298 0 96463045
2 18299 0 96481829
2 18300 0 96482786
2 18301 0 96493674
2 18302 0 96494035
2 18303 0 96496974
2 18304 0 96498451
2 18305 0 96500396
2 18306 0 96501980
2 18307 0 96509111
2 18308 0 96514131
2 18309 0 96518546
2 18310 0 96518926
2 18311 0 96519148
2 18312 0 96522405
2 18313 0 96530596
2 18314 0 96534482
2 18315 0 96534975
2 18316 0 96538248
2 18317 0 96539254
2 18318 0 96548532
2 18319 0 96552595
2 18320 0 96561129
2 18321 0 96566997
2 18322 0 96570193
2 18323 0 96574842
2 18324 0 96586778
2 18325 0 96590530
2 18326 0 96593322
2 18327 0 96597890
2 18328 0 96599145
2 18329 0 96602270
2 18330 0 96605174
2 18331 0 96611291
2 18332 0 96619056
2 18333 0 96621493
2 18334 0 96628049
2 18335 0 96630693
2 18336 0 96631613
2 18337 0 96631795
2 18338 0 96639784
2 18339 0 96643395
2 18340 0 96644030
2 18341 0 96647670
2 18342 0 96648782
2 18343 0 96650905
2 18344 0 96652264
2 18345 0 96658126
2 18346 0 96660173
2 18347 0 96665317
2 18348 0 96665821
2 18349 0 96668577
2 18350 0 96669596
2 18351 0 96672451
2 18352 0 96673968
2 18353 0 96675214
2 18354 0 96679504
2 18355 0 96683156
2 18356 0 96689472
2 18357 0 96689782
2 18358 0 96691575
2 18359 0 96703173
2 18360 0 96705729
2 18361 0 96707616
2 18362 0 96713832
2 18363 0 96716965
2 18364 0 96719567
2 18365 0 96721522
2 18366 0 96724671
2 18367 0 96725047
2 18368 0 96736148
2 18369 0 96739915
2 18370 0 96740150
2 18371 0 96742993
2 18372 0 96743109
2 18373 0 96748566
2 18374 0 96753529
2 18375 0 96759782
2 18376 1 96768232
2 18377 1 96769138
2 18378 1 96769789
2 18379 1 96770840
2 18380 1 96772435
2 18381 1 96776131
2 18382 1 96776310
2 18383 1 96779903
2 18384 1 96785896
2 18385 1 96792394
2 18386 1 96793119
2 18387 1 96794560
2 18388 1 96796126
2 18389 1 96802804
2 18390 1 96813548
2 18391 1 96814358
2 18392 1 96823672
2 18393 1 96825268
2 18394 1 96827567
2 18395 1 96829721
2 18396 1 96838549
2 18397 1 96840871
2 18398 1 96842662
2 18399 1 96843873
2 18400 0 96865518
2 18401 0 96869197
2 18402 0 96871951
2 18403 1 96879563
2 18404 1 96881257
2 18405 1 96884178
2 18406 1 96884729
2 18407 1 96888292
2 18408 1 96889855
2 18409 1 96889946
2 18410 1 96896643
2 18411 1 96897045
2 18412 1 96901371
2 18413 1 96905553
2 18414 0 96910697
2 18415 0 96911859
2 18416 0 96914408
2 18417 0 96922603
2 18418 0 96924721
2 18419 0 96930594
2 18420 0 96933555
2 18421 1 96939506
2 18422 1 96942506
2 18423 1 96946584
2 18424 1 96946964
2 18425 1 96950152
2 18426 1 96953575
2 18427 1 96953587
2 18428 1 96960724
2 18429 1 96962974
2 18430 1 96970069
2 18431 1 96975316
2 18432 1 96975370
2 18433 1 96976172
2 18434 1 96978702
2 18435 1 96984144
2 18436 1 97013801
2 18437 1 97027243
2 18438 0 97069971
2 18439 0 97071695
2 18440 0 97077246
2 18441 0 97084649
2 18442 0 97087039
2 18443 0 97090746
2 18444 0 97094966
2 18445 0 97100968
2 18446 0 97101661
2 18447 0 97105037
2 18448 0 97109292
2 18449 0 97110069
2 18450 0 97113051
2 18451 0 97114774
2 18452 0 97115390
2 18453 0 97118482
2 18454 0 97118786
2 18455 0 97121261
2 18456 0 97121629
2 18457 0 97126427
2 18458 0 97136464
2 18459 0 97137740
2 18460 0 97146063
2 18461 0 97147735
2 18462 0 97150471
2 18463 0 97155569
2 18464 0 97157141
2 18465 0 97166643
2 18466 0 97169372
2 18467 0 97169943
2 18468 0 97173126
2 18469 0 97177334
2 18470 0 97178928
2 18471 0 97187107
2 18472 0 97189000
2 18473 0 97197850
2 18474 0 97198542
2 18475 1 97205738
2 18476 1 97215970
2 18477 1 97217548
2 18478 1 97220705
2 18479 1 97223502
2 18480 1 97224044
2 18481 1 97229805
2 18482 1 97237814
2 18483 1 97273433
2 18484 1 97277796
2 18485 1 97278134
2 18486 1 97278388
2 18487 1 97288732
2 18488 1 97289362
2 18489 1 97291412
2 18490 1 97293528
2 18491 1 97295790
2 18492 1 97314002
2 18493 1 97316988
2 18494 0 97324186
2 18495 0 97326743
2 18496 0 97327098
2 18497 0 97332236
2 18498 0 97341577
2 18499 0 97343764
2 18500 0 97353099
2 18501 0 97358023
2 18502 0 97358109
2 18503 0 97365359
2 18504 0 97371327
2 18505 0 97381656
2 18506 0 97385829
2 18507 0 97388485
2 18508 0 97393745
2 18509 0 97404765
2 18510 0 97413170
2 18511 0 97417742
2 18512 0 97422229
2 18513 0 97422406
2 18514 0 97428711
2 18515 0 97429530
2 18516 0 97432548
2 18517 0 97435051
2 18518 0 97436765
2 18519 0 97437767
2 18520 0 97440145
2 18521 0 97447408
2 18522 0 97450033
2 18523 0 97450720
2 18524 0 97453100
2 18525 0 97454873
2 18526 0 97456103
2 18527 0 97458583
2 18528 0 97463924
2 18529 0 97464889
2 18530 0 97466257
2 18531 0 97466686
2 18532 0 97469062
2 18533 0 97469088
2 18534 0 97473081
2 18535 0 97476848
2 18536 0 97476910
2 18537 0 97481329
2 18538 0 97481397
2 18539 0 97487130
2 18540 0 97490590
2 18541 0 97490813
2 18542 0 97490979
2 18543 0 97496513
2 18544 0 97500052
2 18545 0 97506167
2 18546 0 97507699
2 18547 0 97508877
2 18548 0 97513967
2 18549 0 97517702
2 18550 0 97519682
2 18551 0 97524037
2 18552 0 97527972
2 18553 0 97531767
2 18554 0 97534769
2 18555 0 97539260
2 18556 0 97545028
2 18557 0 97546966
2 18558 0 97547508
2 18559 0 97550227
2 18560 0 97551270
2 18561 0 97552113
2 18562 0 97556576
2 18563 0 97556896
2 18564 0 97564500
2 18565 0 97568850
2 18566 0 97576983
2 18567 1 97591575
2 18568 1 97602468
2 18569 1 97607288
2 18570 1 97621619
2 18571 1 97624682
2 18572 1 97628389
2 18573 1 97629999
2 18574 1 97635305
2 18575 1 97637206
2 18576 1 97646015
2 18577 1 97652491
2 18578 1 97653278
2 18579 1 97660212
2 18580 1 97663379
2 18581 1 97673706
2 18582 1 97681566
2 18583 1 97682162
2 18584 1 97684449
2 18585 1 97690626
2 18586 1 97695051
2 18587 1 97700544
2 18588 1 97706467
2 18589 1 97708328
2 18590 1 97710492
2 18591 1 97712936
2 18592 1 97716230
2 18593 1 97717638
2 18594 1 97720548
2 18595 1 97721913
2 18596 1 97725788
2 18597 1 97743562
2 18598 1 97744210
2 18599 1 97747440
2 18600 1 97779857
2 18601 1 97788101
2 18602 1 97793946
2 18603 1 97795759
2 18604 1 97800934
2 18605 1 97805737
2 18606 1 97811008
2 18607 1 97814582
2 18608 1 97826593
2 18609 1 97831050
2 18610 1 97834419
2 18611 1 97836796
2 18612 1 97837322
2 18613 1 97842509
2 18614 1 97843670
2 18615 1 97849465
2 18616 1 97850883
2 18617 1 97854583
2 18618 1 97858279
2 18619 1 97866338
2 18620 1 97872554
2 18621 1 97873884
2 18622 1 97878816
2 18623 1 97879176
2 18624 1 97882036
2 18625 0 97884719
2 18626 0 97887364
2 18627 0 97889071
2 18628 0 97891273
2 18629 0 97894722
2 18630 0 97895542
2 18631 0 97896079
2 18632 0 97896671
2 18633 0 97900543
2 18634 0 97907775
2 18635 0 97916439
2 18636 0 97916748
2 18637 0 97918695
2 18638 0 97922860
2 18639 0 97924301
2 18640 0 97943693
2 18641 0 97944301
2 18642 0 97950515
2 18643 0 97950736
2 18644 0 97956150
2 18645 0 97956384
2 18646 0 97961054
2 18647 0 97964674
2 18648 0 97972022
2 18649 0 97976054
2 18650 0 97984991
2 18651 0 97990315
2 18652 0 97992512
2 18653 0 97994086
2 18654 0 98001310
2 18655 0 98001722
2 18656 0 98008967
2 18657 0 98075454
2 18658 0 98083624
2 18659 0 98087976
2 18660 0 98088715
2 18661 0 98089988
2 18662 0 98090621
2 18663 0 98108165
2 18664 0 98110278
2 18665 0 98112137
2 18666 0 98113043
2 18667 0 98113758
2 18668 0 98114262
2 18669 0 98119145
2 18670 0 98128289
2 18671 0 98130149
2 18672 0 98133001
2 18673 0 98139844
2 18674 0 98142672
2 18675 0 98145036
2 18676 0 98145110
2 18677 0 98145492
2 18678 0 98147785
2 18679 0 98152588
2 18680 0 98156339
2 18681 0 98158609
2 18682 0 98161616
2 18683 0 98164057
2 18684 0 98166825
2 18685 0 98168543
2 18686 0 98177131
2 18687 0 98179772
2 18688 0 98183936
2 18689 0 98184470
2 18690 0 98188295
2 18691 0 98188548
2 18692 0 98190086
2 18693 0 98195250
2 18694 0 98199157
2 18695 0 98203035
2 18696 0 98204860
2 18697 0 98208795
2 18698 0 98209558
2 18699 0 98218187
2 18700 0 98218950
2 18701 0 98223147
2 18702 0 98229872
2 18703 0 98243312
2 18704 0 98246535
2 18705 0 98250027
2 18706 0 98250383
2 18707 1 98256066
2 18708 1 98258280
2 18709 1 98260390
2 18710 1 98262276
2 18711 1 98266621
2 18712 1 98268473
2 18713 1 98273199
2 18714 1 98275631
2 18715 1 98276124
2 18716 1 98285528
2 18717 0 98291723
2 18718 0 98292197
2 18719 0 98292606
2 18720 0 98293106
2 18721 0 98294429
2 18722 0 98296219
2 18723 0 98300849
2 18724 0 98300967
2 18725 0 98302627
2 18726 0 98310753
2 18727 0 98311615
2 18728 0 98313391
2 18729 0 98316086
2 18730 0 98318632
2 18731 0 98323649
2 18732 1 98327613
2 18733 1 98329025
2 18734 1 98333642
2 18735 1 98333739
2 18736 1 98338571
2 18737 1 98338685
2 18738 1 98340455
2 18739 1 98343643
2 18740 1 98345502
2 18741 1 98346250
2 18742 1 98347780
2 18743 1 98354431
2 18744 1 98358758
2 18745 1 98359645
2 18746 1 98361549
2 18747 1 98365347
2 18748 1 98368306
2 18749 1 98378462
2 18750 1 98379255
2 18751 1 98382254
2 18752 0 98387323
2 18753 1 98391326
2 18754 1 98396713
2 18755 1 98399613
2 18756 1 98399893
2 18757 1 98403186
2 18758 1 98403264
2 18759 1 98403366
2 18760 1 98406146
2 18761 1 98408251
2 18762 1 98412566
2 18763 1 98416595
2 18764 1 98419192
2 18765 0 98423797
2 18766 1 98425522
2 18767 1 98427447
2 18768 1 98427958
2 18769 1 98430445
2 18770 1 98431006
2 18771 1 98431609
2 18772 1 98433241
2 18773 1 98437652
2 18774 1 98437831
2 18775 1 98438157
2 18776 1 98445184
2 18777 1 98446815
2 18778 1 98453730
2 18779 1 98454576
2 18780 1 98457267
2 18781 1 98457699
2 18782 1 98463990
2 18783 1 98465173
2 18784 1 98468572
2 18785 1 98469944
2 18786 1 98472054
2 18787 1 98479824
2 18788 0 98487614
2 18789 0 98497582
2 18790 0 98503078
2 18791 0 98506317
2 18792 0 98511668
2 18793 0 98513771
2 18794 0 98515230
2 18795 0 98519918
2 18796 0 98522993
2 18797 0 98528341
2 18798 0 98532683
2 18799 0 98536452
2 18800 0 98539877
2 18801 0 98542226
2 18802 0 98544333
2 18803 0 98549530
2 18804 0 98553606
2 18805 0 98555184
2 18806 0 98556065
2 18807 0 98560178
2 18808 0 98560731
2 18809 0 98563146
2 18810 0 98565640
2 18811 0 98567739
2 18812 0 98571125
2 18813 0 98571989
2 18814 0 98573670
2 18815 0 98574915
2 18816 0 98576958
2 18817 0 98578883
2 18818 0 98579005
2 18819 0 98579403
2 18820 0 98584327
2 18821 0 98589976
2 18822 0 98592345
2 18823 0 98596836
2 18824 0 98603348
2 18825 0 98603923
2 18826 0 98605963
2 18827 0 98609069
2 18828 1 98613139
2 18829 1 98613827
2 18830 1 98616688
2 18831 1 98618419
2 18832 1 98618671
2 18833 1 98621309
2 18834 1 98622445
2 18835 1 98624987
2 18836 1 98626216
2 18837 1 98627958
2 18838 1 98629266
2 18839 1 98630027
2 18840 1 98631842
2 18841 1 98638972
2 18842 1 98641898
2 18843 1 98644654
2 18844 1 98645092
2 18845 1 98645836
2 18846 1 98650532
2 18847 1 98650735
2 18848 1 98656016
2 18849 1 98656495
2 18850 1 98663250
2 18851 1 98663527
2 18852 1 98667479
2 18853 0 98707688
2 18854 0 98708612
2 18855 0 98713360
2 18856 0 98714231
2 18857 0 98716310
2 18858 0 98717473
2 18859 0 98719568
2 18860 0 98722533
2 18861 0 98723872
2 18862 0 98727533
2 18863 0 98730815
2 18864 0 98733417
2 18865 0 98738836
2 18866 0 98741899
2 18867 0 98746396
2 18868 0 98747637
2 18869 0 98753712
2 18870 0 98753926
2 18871 0 98756175
2 18872 0 98759113
2 18873 0 98761018
2 18874 0 98761051
2 18875 0 98762268
2 18876 0 98765557
2 18877 0 98766739
2 18878 0 98771643
2 18879 0 98773467
2 18880 0 98774158
2 18881 0 98776752
2 18882 0 98778689
2 18883 0 98780667
2 18884 0 98781132
2 18885 0 98781842
2 18886 0 98781956
2 18887 0 98782603
2 18888 0 98786828
2 18889 1 98792161
2 18890 1 98802968
2 18891 1 98803212
2 18892 1 98807383
2 18893 1 98808185
2 18894 1 98808257
2 18895 1 98810790
2 18896 1 98815297
2 18897 1 98818026
2 18898 1 98825910
2 18899 1 98831988
2 18900 1 98837469
2 18901 1 98837706
2 18902 1 98844154
2 18903 1 98849213
2 18904 1 98858570
2 18905 1 98860655
2 18906 1 98867780
2 18907 1 98868056
2 18908 1 98869275
2 18909 1 98870981
2 18910 1 98872439
2 18911 1 98879647
2 18912 1 98883632
2 18913 1 98890002
2 18914 1 98890150
2 18915 1 98893377
2 18916 1 98894503
2 18917 1 98899658
2 18918 1 98904794
2 18919 1 98908948
2 18920 1 98911237
2 18921 1 98918610
2 18922 1 98922048
2 18923 1 98923912
2 18924 1 98927799
2 18925 1 98932253
2 18926 1 98934218
2 18927 1 98944663
2 18928 1 98945205
2 18929 1 98951489
2 18930 1 98960999
2 18931 1 98961480
2 18932 1 98963060
2 18933 1 98964122
2 18934 1 98966456
2 18935 1 98971437
2 18936 1 98974293
2 18937 1 98975685
2 18938 1 98977955
2 18939 1 98981071
2 18940 1 98988370
2 18941 1 98994125
2 18942 1 98997227
2 18943 1 98998148
2 18944 1 99003351
2 18945 1 99004504
2 18946 1 99013661
2 18947 1 99016888
2 18948 1 99027612
2 18949 1 99034659
2 18950 1 99037775
2 18951 1 99045877
2 18952 1 99046466
2 18953 1 99049717
2 18954 1 99051480
2 18955 1 99052413
2 18956 1 99055185
2 18957 1 99056972
2 18958 1 99057874
2 18959 1 99058680
2 18960 1 99063196
2 18961 1 99065336
2 18962 1 99076337
2 18963 1 99078929
2 18964 1 99079140
2 18965 1 99082316
2 18966 1 99084180
2 18967 1 99085875
2 18968 1 99097780
2 18969 1 99099535
2 18970 1 99099598
2 18971 1 99108311
2 18972 1 99111869
2 18973 1 99113979
2 18974 1 99114906
2 18975 1 99119392
2 18976 1 99121509
2 18977 1 99123593
2 18978 1 99127874
2 18979 1 99129682
2 18980 1 99130438
2 18981 1 99131228
2 18982 1 99137901
2 18983 1 99146420
2 18984 0 99152318
2 18985 0 99155862
2 18986 0 99161775
2 18987 0 99162943
2 18988 0 99167768
2 18989 0 99169274
2 18990 0 99170892
2 18991 0 99173352
2 18992 0 99178919
2 18993 0 99183813
2 18994 0 99193088
2 18995 0 99195241
2 18996 0 99197170
2 18997 0 99201065
2 18998 0 99201311
2 18999 0 99204673
2 19000 0 99206395
2 19001 0 99212018
2 19002 0 99218657
2 19003 0 99219643
2 19004 0 99222514
2 19005 0 99226383
2 19006 0 99227686
2 19007 0 99229467
2 19008 0 99237456
2 19009 0 99246803
2 19010 0 99247390
2 19011 0 99252065
2 19012 0 99255676
2 19013 0 99255915
2 19014 0 99260053
2 19015 0 99265277
2 19016 0 99267895
2 19017 0 99269710
2 19018 0 99271080
2 19019 0 99272639
2 19020 0 99273295
2 19021 0 99274894
2 19022 0 99279222
2 19023 0 99285648
2 19024 0 99288101
2 19025 0 99299375
2 19026 0 99301435
2 19027 0 99309480
2 19028 0 99312640
2 19029 0 99315182
2 19030 0 99316218
2 19031 0 99317953
2 19032 0 99318993
2 19033 0 99323808
2 19034 0 99323933
2 19035 0 99328083
2 19036 0 99330213
2 19037 0 99331658
2 19038 0 99333250
2 19039 0 99334123
2 19040 0 99340857
2 19041 0 99345211
2 19042 0 99353331
2 19043 0 99353392
2 19044 0 99357501
2 19045 0 99370235
2 19046 0 99373517
2 19047 0 99375604
2 19048 0 99376366
2 19049 1 99382857
2 19050 1 99398368
2 19051 1 99401575
2 19052 1 99402583
2 19053 1 99410530
2 19054 1 99411431
2 19055 1 99420637
2 19056 1 99421781
2 19057 1 99425769
2 19058 1 99431363
2 19059 1 99432586
2 19060 1 99435912
2 19061 1 99438312
2 19062 1 99440294
2 19063 1 99446346
2 19064 1 99448966
2 19065 1 99449155
2 19066 1 99450205
2 19067 1 99452855
2 19068 1 99454439
2 19069 1 99454973
2 19070 1 99460655
2 19071 1 99467163
2 19072 1 99467402
2 19073 1 99471462
2 19074 1 99477330
2 19075 1 99479058
2 19076 0 99485460
2 19077 1 99495139
2 19078 1 99495519
2 19079 1 99500477
2 19080 1 99500731
2 19081 1 99508896
2 19082 1 99514900
2 19083 1 99522837
2 19084 1 99525765
2 19085 1 99528084
2 19086 1 99532072
2 19087 1 99535129
2 19088 1 99535320
2 19089 1 99536330
2 19090 1 99539310
2 19091 1 99542920
2 19092 1 99552583
2 19093 1 99557051
2 19094 0 99560756
2 19095 0 99563603
2 19096 0 99564610
2 19097 0 99572182
2 19098 0 99577759
2 19099 0 99577778
2 19100 0 99583543
2 19101 0 99586103
2 19102 0 99587932
2 19103 0 99592804
2 19104 0 99594010
2 19105 0 99599550
2 19106 0 99600679
2 19107 0 99615981
2 19108 0 99616185
2 19109 0 99617273
2 19110 0 99620542
2 19111 0 99625918
2 19112 0 99627903
2 19113 0 99635342
2 19114 0 99636097
2 19115 0 99641210
2 19116 0 99653124
2 19117 0 99653503
2 19118 0 99658044
2 19119 0 99658153
2 19120 0 99664384
2 19121 0 99667447
2 19122 0 99672323
2 19123 0 99681481
2 19124 0 99689253
2 19125 0 99705152
2 19126 0 99708718
2 19127 0 99715355
2 19128 0 99716864
2 19129 0 99719529
2 19130 0 99724110
2 19131 0 99730954
2 19132 0 99733294
2 19133 0 99736917
2 19134 0 99739931
2 19135 0 99743547
2 19136 0 99743897
2 19137 0 99746597
2 19138 0 99746816
2 19139 0 99753363
2 19140 0 99756227
2 19141 0 99761863
2 19142 0 99769238
2 19143 0 99772175
2 19144 0 99774745
2 19145 0 99776432
2 19146 0 99786086
2 19147 0 99790740
2 19148 0 99791416
2 19149 0 99794712
2 19150 0 99800178
2 19151 0 99800550
2 19152 0 99800916
2 19153 0 99807403
2 19154 0 99807981
2 19155 0 99814320
2 19156 0 99817768
2 19157 0 99821485
2 19158 0 99823405
2 19159 0 99826138
2 19160 0 99828099
2 19161 0 99829304
2 19162 0 99833517
2 19163 0 99839497
2 19164 0 99839833
2 19165 0 99840868
2 19166 0 99842076
2 19167 0 99842736
2 19168 0 99848076
2 19169 0 99852648
2 19170 0 99859417
2 19171 0 99861603
2 19172 0 99868799
2 19173 0 99869468
2 19174 0 99870862
2 19175 0 99871004
2 19176 0 99875781
2 19177 0 99878665
2 19178 0 99879901
2 19179 0 99882497
2 19180 0 99892157
2 19181 0 99892483
2 19182 0 99898438
2 19183 0 99902331
2 19184 0 99905288
2 19185 0 99906211
2 19186 0 99907681
2 19187 0 99910369
2 19188 0 99912221
2 19189 0 99918055
2 19190 0 99921831
2 19191 0 99921864
2 19192 0 99924850
2 19193 0 99927841
2 19194 0 99930375
2 19195 0 99933389
2 19196 0 99937735
2 19197 0 99938455
2 19198 0 99947402
2 19199 0 99956832
2 19200 0 99961506
2 19201 0 99964152
2 19202 0 99971328
2 19203 0 99972902
2 19204 0 99974002
2 19205 0 99976885
2 19206 0 99978541
2 19207 0 99980676
2 19208 0 99995324
2 19209 0 99997232
2 19210 0 100001750
2 19211 0 100006506
2 19212 0 100012008
2 19213 0 100012171
2 19214 1 100016508
2 19215 1 100016937
2 19216 1 100018820
2 19217 1 100019692
2 19218 1 100023001
2 19219 1 100027654
2 19220 1 100028491
2 19221 1 100031114
2 19222 1 100036963
2 19223 1 100037726
2 19224 1 100042677
2 19225 1 100063497
2 19226 1 100069669
2 19227 1 100069724
2 19228 1 100076324
2 19229 1 100078131
2 19230 0 100082773
2 19231 0 100089135
2 19232 0 100097869
2 19233 0 100098711
2 19234 0 100101363
2 19235 0 100107030
2 19236 0 100109490
2 19237 0 100120484
2 19238 0 100130778
2 19239 0 100136672
2 19240 0 100140868
2 19241 0 100141860
2 19242 0 100152389
2 19243 0 100152522
2 19244 0 100155920
2 19245 0 100156476
2 19246 0 100156623
2 19247 0 100160626
2 19248 0 100160771
2 19249 0 100167764
2 19250 0 100173346
2 19251 0 100176051
2 19252 0 100177245
2 19253 0 100178335
2 19254 0 100184643
2 19255 0 100186100
2 19256 0 100186219
2 19257 0 100188100
2 19258 0 100189785
2 19259 0 100198379
2 19260 0 100202468
2 19261 0 100209499
2 19262 0 100215507
2 19263 0 100230395
2 19264 0 100232997
2 19265 0 100235216
2 19266 0 100236982
2 19267 0 100250345
2 19268 0 100255783
2 19269 0 100260521
2 19270 0 100265224
2 19271 0 100265367
2 19272 0 100266704
2 19273 0 100272258
2 19274 0 100275741
2 19275 0 100281907
2 19276 0 100291479
2 19277 0 100292270
2 19278 0 100299504
2 19279 0 100302757
2 19280 0 100309831
2 19281 0 100310990
2 19282 0 100315733
2 19283 0 100317176
2 19284 0 100325283
2 19285 0 100327266
2 19286 0 100336277
2 19287 0 100337370
2 19288 0 100341464
2 19289 0 100344020
2 19290 0 100354654
2 19291 0 100355259
2 19292 0 100355820
2 19293 0 100358065
2 19294 0 100358244
2 19295 0 100360262
2 19296 0 100361427
2 19297 0 100365248
2 19298 0 100368522
2 19299 0 100369593
2 19300 0 100375015
2 19301 0 100376138
2 19302 0 100379414
2 19303 0 100379566
2 19304 0 100381755
2 19305 0 100384745
2 19306 0 100388924
2 19307 0 100399469
2 19308 0 100403534
2 19309 0 100410929
2 19310 0 100414934
2 19311 0 100418664
2 19312 0 100424595
2 19313 0 100424764
2 19314 0 100427644
2 19315 0 100437195
2 19316 0 100440110
2 19317 0 100445490
2 19318 0 100446559
2 19319 0 100447422
2 19320 0 100451603
2 19321 0 100472367
2 19322 0 100476858
2 19323 0 100488606
2 19324 0 100490385
2 19325 0 100498599
2 19326 0 100499836
2 19327 0 100508151
2 19328 0 100509033
2 19329 0 100510990
2 19330 0 100517306
2 19331 0 100521401
2 19332 0 100525600
2 19333 0 100530362
2 19334 0 100537622
2 19335 0 100541877
2 19336 0 100543139
2 19337 0 100554250
2 19338 1 100559880
2 19339 1 100562582
2 19340 1 100567236
2 19341 1 100571810
2 19342 1 100575652
2 19343 1 100575843
2 19344 1 100579972
2 19345 1 100586200
2 19346 1 100586402
2 19347 1 100591728
2 19348 1 100598964
2 19349 1 100599425
2 19350 1 100601951
2 19351 1 100603246
2 19352 1 100608528
2 19353 1 100611659
2 19354 1 100618748
2 19355 1 100626694
2 19356 1 100627890
2 19357 0 100629954
2 19358 0 100631933
2 19359 0 100636166
2 19360 0 100640339
2 19361 0 100641042
2 19362 0 100645675
2 19363 0 100650018
2 19364 0 100662222
2 19365 0 100665629
2 19366 0 100669512
2 19367 0 100673677
2 19368 0 100674159
2 19369 0 100676764
2 19370 0 100683352
2 19371 0 100689405
2 19372 0 100691621
2 19373 0 100700935
2 19374 0 100703123
2 19375 0 100707622
2 19376 0 100723278
2 19377 0 100732107
2 19378 0 100783663
2 19379 0 100793548
2 19380 0 100800376
2 19381 0 100803323
2 19382 0 100808148
2 19383 0 100809709
2 19384 0 100818186
2 19385 0 100880459
2 19386 0 100896005
2 19387 0 100901685
2 19388 0 100911124
2 19389 0 100912002
2 19390 0 100916246
2 19391 0 100916343
2 19392 0 100921620
2 19393 0 100922902
2 19394 0 100923970
2 19395 0 100929770
2 19396 0 100936177
2 19397 0 100942833
2 19398 0 100948447
2 19399 0 100957097
2 19400 0 100967240
2 19401 0 100972000
2 19402 0 100973264
2 19403 0 100975291
2 19404 0 100976480
2 19405 0 100982616
2 19406 0 100989301
2 19407 0 100993844
2 19408 0 100999197
2 19409 0 100999382
2 19410 0 101009392
2 19411 0 101018932
2 19412 0 101022832
2 19413 0 101027440
2 19414 0 101030748
2 19415 0 101033096
2 19416 0 101046061
2 19417 0 101052705
2 19418 0 101060634
2 19419 0 101063848
2 19420 0 101065476
2 19421 0 101071434
2 19422 0 101076003
2 19423 0 101079869
2 19424 0 101089997
2 19425 0 101092880
2 19426 0 101094358
2 19427 0 101102754
2 19428 0 101115119
2 19429 0 101115360
2 19430 0 101116252
2 19431 0 101118115
2 19432 0 101119926
2 19433 0 101122010
2 19434 0 101133177
2 19435 0 101142256
2 19436 0 101149451
2 19437 0 101157144
2 19438 0 101159387
2 19439 0 101167808
2 19440 0 101171428
2 19441 0 101175988
2 19442 0 101177685
2 19443 0 101179251
2 19444 0 101179299
2 19445 0 101180192
2 19446 0 101184726
2 19447 0 101184883
2 19448 0 101193621
2 19449 0 101197421
2 19450 0 101199152
2 19451 0 101199858
2 19452 0 101203307
2 19453 0 101208126
2 19454 0 101210897
2 19455 0 101219265
2 19456 0 101228282
2 19457 0 101237716
2 19458 0 101244583
2 19459 0 101245450
2 19460 0 101248763
2 19461 0 101255125
2 19462 0 101255321
2 19463 0 101257606
2 19464 0 101270106
2 19465 0 101275819
2 19466 0 101276860
2 19467 0 101281475
2 19468 0 101286284
2 19469 0 101287923
2 19470 0 101334475
2 19471 0 101339089
2 19472 0 101345475
2 19473 0 101354952
2 19474 0 101355581
2 19475 0 101359902
2 19476 0 101401960
2 19477 0 101406228
2 19478 0 101410550
2 19479 0 101412740
2 19480 0 101413500
2 19481 0 101419235
2 19482 0 101426735
2 19483 0 101435023
2 19484 0 101443160
2 19485 0 101444597
2 19486 0 101445171
2 19487 0 101446363
2 19488 0 101448302
2 19489 0 101451176
2 19490 0 101456204
2 19491 0 101463238
2 19492 0 101472702
2 19493 0 101488790
2 19494 0 101492042
2 19495 0 101497645
2 19496 0 101502941
2 19497 0 101508847
2 19498 0 101509492
2 19499 0 101512738
2 19500 0 101517733
2 19501 0 101525371
2 19502 0 101533051
2 19503 0 101533590
2 19504 0 101541491
2 19505 0 101545190
2 19506 0 101547150
2 19507 0 101553898
2 19508 0 101568499
2 19509 0 101570234
2 19510 0 101572326
2 19511 0 101586013
2 19512 0 101592005
2 19513 0 101597993
2 19514 0 101605236
2 19515 0 101608095
2 19516 0 101613347
2 19517 0 101614130
2 19518 0 101616783
2 19519 0 101624261
2 19520 0 101624369
2 19521 0 101633141
2 19522 0 101634800
2 19523 0 101640215
2 19524 0 101644473
2 19525 0 101644757
2 19526 0 101647565
2 19527 0 101648874
2 19528 0 101652534
2 19529 0 101652997
2 19530 0 101656802
2 19531 1 101665281
2 19532 1 101666709
2 19533 1 101670574
2 19534 1 101671468
2 19535 1 101675445
2 19536 1 101677200
2 19537 1 101682611
2 19538 1 101686156
2 19539 1 101687003
2 19540 1 101689533
2 19541 1 101693091
2 19542 1 101700533
2 19543 1 101707652
2 19544 1 101713361
2 19545 1 101720020
2 19546 1 101722537
2 19547 1 101725535
2 19548 1 101729483
2 19549 1 101734110
2 19550 1 101734157
2 19551 1 101739926
2 19552 1 101741315
2 19553 1 101747990
2 19554 1 101749575
2 19555 0 101751167
2 19556 0 101751857
2 19557 0 101756579
2 19558 0 101767643
2 19559 0 101775092
2 19560 0 101780180
2 19561 0 101786260
2 19562 0 101791897
2 19563 0 101794913
2 19564 0 101796543
2 19565 0 101804436
2 19566 1 101814808
2 19567 1 101814924
2 19568 1 101819217
2 19569 1 101820735
2 19570 1 101821060
2 19571 1 101823664
2 19572 1 101831893
2 19573 1 101834996
2 19574 1 101837978
2 19575 1 101843802
2 19576 1 101843858
2 19577 1 101845559
2 19578 1 101849083
2 19579 1 101850586
2 19580 1 101856403
2 19581 1 101856934
2 19582 1 101869218
2 19583 1 101875331
2 19584 1 101876251
2 19585 1 101880169
2 19586 1 101882489
2 19587 1 101887322
2 19588 1 101887974
2 19589 0 101892822
2 19590 0 101896355
2 19591 0 101896484
2 19592 0 101907845
2 19593 0 101912398
2 19594 0 101916887
2 19595 0 101920200
2 19596 0 101921042
2 19597 0 101924386
2 19598 0 101926066
2 19599 0 101929246
2 19600 0 101932942
2 19601 0 101934620
2 19602 0 101936872
2 19603 0 101939411
2 19604 0 101943595
2 19605 0 101944033
2 19606 0 101945078
2 19607 0 101946944
2 19608 0 101950287
2 19609 0 101952935
2 19610 0 101960565
2 19611 0 101960758
2 19612 0 101965979
2 19613 0 101966500
2 19614 0 101971277
2 19615 0 101976804
2 19616 1 101987450
2 19617 1 101989768
2 19618 1 101996400
2 19619 1 101998861
2 19620 1 102005120
2 19621 1 102009015
2 19622 1 102012274
2 19623 1 102015216
2 19624 1 102019390
2 19625 1 102020685
2 19626 1 102025436
2 19627 1 102027594
2 19628 1 102035979
2 19629 1 102042134
2 19630 1 102043227
2 19631 1 102045510
2 19632 0 102051726
2 19633 0 102051828
2 19634 1 102054379
2 19635 1 102055425
2 19636 1 102055478
2 19637 1 102059039
2 19638 1 102062386
2 19639 1 102062499
2 19640 1 102064421
2 19641 1 102070976
2 19642 1 102076124
2 19643 1 102076236
2 19644 0 102078538
2 19645 0 102081847
2 19646 0 102084026
2 19647 0 102089721
2 19648 0 102096642
2 19649 0 102102680
2 19650 0 102105206
2 19651 0 102111419
2 19652 0 102118416
2 19653 0 102119499
2 19654 1 102131391
2 19655 1 102133268
2 19656 1 102134823
2 19657 1 102138213
2 19658 1 102149744
2 19659 1 102152394
2 19660 1 102154155
2 19661 1 102160092
2 19662 1 102164502
2 19663 1 102166095
2 19664 1 102169726
2 19665 1 102176096
2 19666 1 102182661
2 19667 1 102185245
2 19668 1 102186006
2 19669 1 102188213
2 19670 0 102190023
2 19671 0 102192183
2 19672 0 102197458
2 19673 0 102200320
2 19674 0 102204504
2 19675 0 102206180
2 19676 0 102212756
2 19677 0 102214593
2 19678 0 102217120
2 19679 0 102219765
2 19680 0 102227515
2 19681 0 102227964
2 19682 0 102240521
2 19683 0 102242733
2 19684 0 102243980
2 19685 0 102248912
2 19686 0 102250955
2 19687 0 102257353
2 19688 0 102268306
2 19689 0 102284554
2 19690 0 102292244
2 19691 0 102292963
2 19692 0 102294812
2 19693 0 102296047
2 19694 0 102299685
2 19695 0 102302505
2 19696 0 102304487
2 19697 0 102312993
2 19698 0 102314324
2 19699 0 102315186
2 19700 0 102319055
2 19701 0 102322225
2 19702 0 102322642
2 19703 0 102326434
2 19704 0 102330829
2 19705 0 102333790
2 19706 0 102334537
2 19707 0 102339545
2 19708 0 102342695
2 19709 0 102345226
2 19710 0 102345620
2 19711 0 102347420
2 19712 0 102351263
2 19713 0 102355001
2 19714 0 102357153
2 19715 0 102357990
2 19716 0 102361152
2 19717 0 102367197
2 19718 0 102371532
2 19719 0 102372922
2 19720 0 102375901
2 19721 0 102377045
2 19722 0 102388007
2 19723 0 102395527
2 19724 0 102397615
2 19725 0 102400797
2 19726 0 102402330
2 19727 0 102405348
2 19728 0 102408342
2 19729 0 102408440
2 19730 0 102409575
2 19731 0 102410118
2 19732 0 102413988
2 19733 0 102427717
2 19734 0 102430115
2 19735 0 102433210
2 19736 0 102433672
2 19737 0 102436189
2 19738 0 102439171
2 19739 0 102439541
2 19740 0 102444687
2 19741 0 102451268
2 19742 0 102457777
2 19743 0 102458949
2 19744 0 102464199
2 19745 0 102472120
2 19746 0 102473134
2 19747 0 102475046
2 19748 0 102480454
2 19749 0 102485414
2 19750 0 102492986
2 19751 0 102501272
2 19752 0 102502265
2 19753 0 102505151
2 19754 0 102508915
2 19755 0 102509268
2 19756 0 102515375
2 19757 0 102517621
2 19758 0 102518816
2 19759 0 102520957
2 19760 0 102524653
2 19761 0 102526910
2 19762 1 102528991
2 19763 1 102529797
2 19764 1 102533704
2 19765 1 102536594
2 19766 1 102544253
2 19767 1 102581377
2 19768 1 102588106
2 19769 1 102588224
2 19770 1 102590163
2 19771 1 102592219
2 19772 1 102594392
2 19773 0 102596230
2 19774 0 102600899
2 19775 0 102605571
2 19776 0 102659121
2 19777 0 102717621
2 19778 0 102719484
2 19779 0 102721964
2 19780 0 102724986
2 19781 0 102728122
2 19782 0 102739317
2 19783 0 102740853
2 19784 0 102743125
2 19785 0 102748910
2 19786 0 102748964
2 19787 0 102752149
2 19788 0 102754106
2 19789 0 102754909
2 19790 0 102760909
2 19791 0 102761538
2 19792 1 102779772
2 19793 1 102781773
2 19794 1 102785276
2 19795 1 102788468
2 19796 1 102791221
2 19797 1 102791854
2 19798 1 102796370
2 19799 1 102797928
2 19800 1 102801772
2 19801 1 102805488
2 19802 1 102807096
2 19803 1 102811499
2 19804 1 102812415
2 19805 1 102816669
2 19806 1 102818922
2 19807 1 102830862
2 19808 1 102832804
2 19809 1 102836659
2 19810 1 102841054
2 19811 1 102843566
2 19812 1 102864575
2 19813 1 102864699
2 19814 1 102865741
2 19815 1 102870116
2 19816 1 102873329
2 19817 1 102873393
2 19818 0 102879706
2 19819 0 102884299
2 19820 0 102891953
2 19821 0 102893728
2 19822 0 102896312
2 19823 0 102916512
2 19824 0 102917192
2 19825 0 102921938
2 19826 0 102928343
2 19827 1 102932287
2 19828 1 102938651
2 19829 1 102940965
2 19830 1 102949948
2 19831 1 102951128
2 19832 1 102953697
2 19833 1 102962648
2 19834 1 102966672
2 19835 1 102969215
2 19836 1 102970829
2 19837 1 102977272
2 19838 1 102981172
2 19839 0 103008527
2 19840 0 103009034
2 19841 0 103009804
2 19842 0 103013239
2 19843 0 103043636
2 19844 0 103046779
2 19845 0 103048523
2 19846 0 103056012
2 19847 0 103061152
2 19848 0 103062540
2 19849 0 103064903
2 19850 0 103066860
2 19851 0 103083651
2 19852 0 103084149
2 19853 0 103095798
2 19854 0 103095891
2 19855 0 103096371
2 19856 0 103102688
2 19857 0 103107596
2 19858 0 103108602
2 19859 0 103109317
2 19860 0 103114994
2 19861 0 103119725
2 19862 0 103121179
2 19863 0 103124576
2 19864 0 103131491
2 19865 0 103135574
2 19866 0 103140558
2 19867 0 103147206
2 19868 0 103151809
2 19869 0 103152753
2 19870 0 103157486
2 19871 0 103158843
2 19872 0 103172984
2 19873 0 103178752
2 19874 0 103225536
2 19875 0 103226846
2 19876 0 103228950
2 19877 0 103234949
2 19878 0 103237791
2 19879 0 103243585
2 19880 0 103245585
2 19881 0 103249140
2 19882 0 103252845
2 19883 0 103254008
2 19884 0 103257067
2 19885 0 103257882
2 19886 0 103263898
2 19887 0 103267511
2 19888 0 103268596
2 19889 0 103273639
2 19890 0 103285610
2 19891 0 103288341
2 19892 0 103296236
2 19893 0 103297890
2 19894 0 103309694
2 19895 0 103316946
2 19896 0 103318004
2 19897 0 103328238
2 19898 0 103335177
2 19899 0 103337239
2 19900 0 103366862
2 19901 0 103369139
2 19902 0 103385986
2 19903 0 103390472
2 19904 0 103395091
2 19905 0 103400125
2 19906 0 103405407
2 19907 0 103407191
2 19908 0 103411310
2 19909 0 103413846
2 19910 0 103413958
2 19911 0 103417672
2 19912 0 103419907
2 19913 0 103429024
2 19914 0 103429863
2 19915 0 103436803
2 19916 0 103446932
2 19917 0 103450521
2 19918 0 103454105
2 19919 0 103457308
2 19920 0 103461538
2 19921 0 103467961
2 19922 0 103469131
2 19923 0 103475131
2 19924 0 103502100
2 19925 0 103503228
2 19926 0 103523599
2 19927 0 103532823
2 19928 0 103535923
2 19929 0 103537096
2 19930 0 103539790
2 19931 0 103541943
2 19932 0 103549263
2 19933 0 103552583
2 19934 0 103570668
2 19935 0 103580569
2 19936 0 103588657
2 19937 0 103591103
2 19938 0 103595708
2 19939 0 103632686
2 19940 0 103632834
2 19941 0 103633312
2 19942 0 103634549
2 19943 0 103638567
2 19944 0 103641939
2 19945 0 103652885
2 19946 0 103658963
2 19947 0 103661054
2 19948 0 103661223
2 19949 0 103664895
2 19950 0 103670284
2 19951 0 103672881
2 19952 0 103673689
2 19953 0 103675535
2 19954 0 103676054
2 19955 0 103677353
2 19956 0 103690012
2 19957 0 103700994
2 19958 0 103703294
2 19959 0 103705918
2 19960 0 103711297
2 19961 0 103714579
2 19962 0 103718293
2 19963 0 103720362
2 19964 0 103720438
2 19965 0 103786835
2 19966 0 103833395
2 19967 0 103843633
2 19968 0 103849571
2 19969 0 103883238
2 19970 0 103888149
2 19971 0 103890439
2 19972 1 103905364
2 19973 1 103908556
2 19974 1 103909934
2 19975 1 103915527
2 19976 1 103917578
2 19977 1 103920657
2 19978 1 103921695
2 19979 1 103929049
2 19980 1 103938123
2 19981 1 103946722
2 19982 1 103947260
2 19983 1 103953563
2 19984 0 103970389
2 19985 0 103971738
2 19986 0 103979029
2 19987 0 103986444
2 19988 0 103992980
2 19989 0 103994597
2 19990 0 103997145
2 19991 0 104016113
2 19992 0 104026020
2 19993 0 104035693
2 19994 0 104046036
2 19995 0 104051120
2 19996 0 104092299
2 19997 0 104092631
2 19998 0 104094612
2 19999 0 104134999
2 20000 0 104190433
2 20001 0 104191503
2 20002 0 104229506
2 20003 0 104232395
2 20004 0 104233760
2 20005 0 104239648
2 20006 0 104242791
2 20007 0 104246362
2 20008 0 104247423
2 20009 0 104253711
2 20010 0 104255373
2 20011 0 104257559
2 20012 0 104263137
2 20013 0 104267572
2 20014 0 104268023
2 20015 0 104268926
2 20016 0 104272137
2 20017 0 104278800
2 20018 0 104282893
2 20019 0 104291476
2 20020 0 104305015
2 20021 0 104312283
2 20022 0 104318268
2 20023 0 104325137
2 20024 0 104335118
2 20025 0 104338436
2 20026 0 104343643
2 20027 0 104344044
2 20028 0 104350242
2 20029 0 104353174
2 20030 0 104360402
2 20031 0 104364600
2 20032 0 104364722
2 20033 0 104368945
2 20034 0 104369459
2 20035 0 104370962
2 20036 0 104372675
2 20037 0 104375188
2 20038 0 104378108
2 20039 0 104386904
2 20040 0 104393256
2 20041 0 104393856
2 20042 0 104397135
2 20043 0 104401657
2 20044 0 104402884
2 20045 0 104407722
2 20046 0 104417491
2 20047 0 104424278
2 20048 0 104425812
2 20049 1 104432366
2 20050 1 104434550
2 20051 1 104436578
2 20052 1 104442169
2 20053 1 104449786
2 20054 1 104453518
2 20055 1 104455814
2 20056 1 104462827
2 20057 1 104468359
2 20058 1 104475946
2 20059 1 104481308
2 20060 1 104488215
2 20061 1 104494440
2 20062 1 104498815
2 20063 1 104499150
2 20064 1 104500231
2 20065 1 104510108
2 20066 1 104510375
2 20067 1 104516750
2 20068 1 104521795
2 20069 1 104523018
2 20070 1 104526798
2 20071 1 104532955
2 20072 0 104545212
2 20073 0 104555392
2 20074 0 104558109
2 20075 0 104560648
2 20076 0 104564584
2 20077 0 104568912
2 20078 0 104573660
2 20079 0 104579559
2 20080 0 104587989
2 20081 0 104589151
2 20082 0 104589960
2 20083 0 104590805
2 20084 0 104594006
2 20085 0 104596208
2 20086 0 104600088
2 20087 0 104600718
2 20088 0 104604923
2 20089 0 104606448
2 20090 0 104606553
2 20091 0 104610881
2 20092 0 104621116
2 20093 0 104627714
2 20094 0 104629824
2 20095 0 104632700
2 20096 0 104644593
2 20097 0 104651398
2 20098 0 104653349
2 20099 0 104657436
2 20100 0 104661752
2 20101 0 104666507
2 20102 0 104668984
2 20103 0 104669592
2 20104 0 104683606
2 20105 0 104684347
2 20106 0 104685210
2 20107 0 104689530
2 20108 0 104691153
2 20109 0 104693072
2 20110 0 104698003
2 20111 0 104703015
2 20112 0 104711113
2 20113 0 104711186
2 20114 0 104713912
2 20115 0 104716142
2 20116 0 104720970
2 20117 0 104725280
2 20118 0 104726091
2 20119 0 104727526
2 20120 0 104733280
2 20121 0 104733848
2 20122 0 104735004
2 20123 0 104740842
2 20124 0 104742856
2 20125 0 104744009
2 20126 0 104745194
2 20127 0 104745313
2 20128 0 104749898
2 20129 0 104752558
2 20130 0 104760123
2 20131 0 104764658
2 20132 0 104766825
2 20133 0 104766856
2 20134 0 104768630
2 20135 0 104772189
2 20136 0 104780830
2 20137 0 104782546
2 20138 0 104786989
2 20139 0 104790757
2 20140 0 104792078
2 20141 0 104798015
2 20142 0 104799128
2 20143 0 104806467
2 20144 0 104814361
2 20145 0 104815072
2 20146 0 104822503
2 20147 0 104828212
2 20148 0 104831592
2 20149 0 104839785
2 20150 0 104841589
2 20151 0 104848923
2 20152 0 104856763
2 20153 0 104860405
2 20154 0 104866600
2 20155 0 104866999
2 20156 0 104874070
2 20157 0 104878386
2 20158 0 104881667
2 20159 0 104881995
2 20160 0 104883241
2 20161 0 104884810
2 20162 0 104888532
2 20163 0 104892049
2 20164 0 104896776
2 20165 0 104898704
2 20166 0 104906403
2 20167 0 104908101
2 20168 0 104908757
2 20169 0 104911354
2 20170 0 104911469
2 20171 0 104912532
2 20172 0 104919378
2 20173 0 104925786
2 20174 0 104927179
2 20175 0 104930328
2 20176 0 104938731
2 20177 0 104938846
2 20178 0 104944902
2 20179 0 104947501
2 20180 0 104948424
2 20181 0 104953254
2 20182 0 104955094
2 20183 0 104957665
2 20184 0 104962813
2 20185 0 104962831
2 20186 0 104965861
2 20187 0 104971212
2 20188 0 104976419
2 20189 0 104977536
2 20190 0 104982186
2 20191 0 104987716
2 20192 0 104990604
2 20193 0 104990798
2 20194 0 104992119
2 20195 0 105003946
2 20196 0 105007466
2 20197 0 105010551
2 20198 0 105011618
2 20199 0 105012928
2 20200 0 105019840
2 20201 0 105022228
2 20202 0 105022843
2 20203 0 105034980
2 20204 0 105039305
2 20205 0 105045733
2 20206 0 105048165
2 20207 0 105048831
2 20208 0 105051157
2 20209 0 105052245
2 20210 0 105060531
2 20211 0 105066215
2 20212 0 105068221
2 20213 0 105068986
2 20214 0 105071747
2 20215 0 105075956
2 20216 0 105078336
2 20217 0 105088192
2 20218 0 105091365
2 20219 0 105091885
2 20220 0 105095631
2 20221 0 105100418
2 20222 0 105107225
2 20223 0 105108906
2 20224 0 105111235
2 20225 0 105156586
2 20226 0 105160661
2 20227 0 105162410
2 20228 0 105166747
2 20229 0 105168247
2 20230 0 105169710
2 20231 0 105177760
2 20232 0 105178212
2 20233 0 105184233
2 20234 0 105187320
2 20235 0 105192735
2 20236 0 105195187
2 20237 0 105196090
2 20238 0 105200798
2 20239 0 105201378
2 20240 0 105202326
2 20241 0 105210237
2 20242 0 105215549
2 20243 0 105216402
2 20244 0 105216780
2 20245 0 105219188
2 20246 0 105221703
2 20247 0 105224070
2 20248 0 105231177
2 20249 0 105236150
2 20250 0 105242068
2 20251 0 105243252
2 20252 0 105244081
2 20253 0 105246424
2 20254 0 105248998
2 20255 0 105254024
2 20256 0 105257253
2 20257 0 105257586
2 20258 0 105258793
2 20259 0 105263135
2 20260 0 105264305
2 20261 0 105266796
2 20262 0 105267107
2 20263 0 105271226
2 20264 0 105274902
2 20265 0 105275362
2 20266 0 105279545
2 20267 0 105280774
2 20268 0 105282388
2 20269 0 105285302
2 20270 0 105286265
2 20271 0 105287823
2 20272 0 105288454
2 20273 0 105294271
2 20274 0 105300524
2 20275 0 105308292
2 20276 0 105308720
2 20277 0 105316338
2 20278 0 105320349
2 20279 0 105324843
2 20280 0 105352653
2 20281 0 105365087
2 20282 0 105372238
2 20283 0 105375149
2 20284 0 105382292
2 20285 0 105388959
2 20286 0 105393102
2 20287 0 105402526
2 20288 0 105402869
2 20289 0 105408800
2 20290 0 105411844
2 20291 0 105419521
2 20292 0 105422734
2 20293 0 105423842
2 20294 0 105427670
2 20295 0 105430069
2 20296 0 105430463
2 20297 0 105434262
2 20298 0 105437791
2 20299 0 105448082
2 20300 0 105457034
2 20301 0 105458494
2 20302 0 105460770
2 20303 0 105466896
2 20304 0 105483679
2 20305 0 105485281
2 20306 0 105492902
2 20307 0 105499019
2 20308 0 105503021
2 20309 0 105504471
2 20310 0 105505537
2 20311 0 105511646
2 20312 0 105515518
2 20313 0 105515924
2 20314 0 105516932
2 20315 0 105520470
2 20316 0 105520788
2 20317 0 105525265
2 20318 0 105526761
2 20319 0 105528160
2 20320 0 105542074
2 20321 0 105545418
2 20322 0 105556875
2 20323 0 105558836
2 20324 0 105563475
2 20325 0 105567033
2 20326 0 105570438
2 20327 0 105576957
2 20328 0 105586227
2 20329 0 105587096
2 20330 0 105591828
2 20331 0 105597517
2 20332 0 105606185
2 20333 0 105619480
2 20334 0 105622080
2 20335 0 105626866
2 20336 0 105628802
2 20337 0 105631620
2 20338 0 105631747
2 20339 0 105632828
2 20340 0 105652624
2 20341 0 105655256
2 20342 0 105663139
2 20343 0 105668032
2 20344 0 105673049
2 20345 0 105674841
2 20346 0 105683807
2 20347 0 105685351
2 20348 0 105693085
2 20349 0 105695901
2 20350 0 105697443
2 20351 0 105697588
2 20352 0 105709518
2 20353 0 105717306
2 20354 0 105726291
2 20355 0 105730781
2 20356 0 105731124
2 20357 0 105735530
2 20358 0 105735649
2 20359 0 105736264
2 20360 0 105743640
2 20361 0 105746627
2 20362 0 105748969
2 20363 0 105750652
2 20364 0 105753193
2 20365 0 105755422
2 20366 0 105764162
2 20367 0 105772709
2 20368 0 105774585
2 20369 0 105776087
2 20370 0 105776495
2 20371 0 105781402
2 20372 0 105781740
2 20373 0 105784632
2 20374 0 105788983
2 20375 0 105793155
2 20376 0 105797851
2 20377 0 105800265
2 20378 0 105802265
2 20379 0 105802897
2 20380 0 105809678
2 20381 0 105810648
2 20382 0 105816316
2 20383 0 105822801
2 20384 0 105824951
2 20385 0 105829893
2 20386 0 105836226
2 20387 0 105840039
2 20388 0 105843091
2 20389 0 105843145
2 20390 0 105850177
2 20391 0 105856053
2 20392 0 105857387
2 20393 0 105857600
2 20394 0 105858239
2 20395 0 105868258
2 20396 0 105870676
2 20397 0 105874426
2 20398 0 105875659
2 20399 0 105879972
2 20400 0 105881131
2 20401 0 105888374
2 20402 0 105890668
2 20403 0 105895267
2 20404 0 105900742
2 20405 0 105906993
2 20406 0 105911389
2 20407 0 105915130
2 20408 0 105920651
2 20409 0 105927897
2 20410 0 105932317
2 20411 0 105934899
2 20412 0 105935871
2 20413 0 105942513
2 20414 1 105950369
2 20415 1 105954204
2 20416 1 105958978
2 20417 1 105960428
2 20418 1 105960975
2 20419 1 105961483
2 20420 1 105968270
2 20421 1 105975593
2 20422 1 105978577
2 20423 1 105980238
2 20424 1 105987864
2 20425 1 105988766
2 20426 1 105994800
2 20427 0 106000724
2 20428 0 106002117
2 20429 0 106008604
2 20430 0 106008664
2 20431 0 106012716
2 20432 0 106015707
2 20433 0 106017811
2 20434 0 106019533
2 20435 0 106020363
2 20436 0 106027248
2 20437 0 106027722
2 20438 0 106034654
2 20439 0 106036711
2 20440 0 106040157
2 20441 0 106042319
2 20442 0 106042661
2 20443 0 106046075
2 20444 0 106052490
2 20445 0 106054157
2 20446 0 106059821
2 20447 0 106063280
2 20448 0 106068628
2 20449 0 106073632
2 20450 0 106077233
2 20451 0 106078543
2 20452 0 106079084
2 20453 0 106082463
2 20454 0 106085555
2 20455 1 106086267
2 20456 1 106091030
2 20457 1 106095933
2 20458 1 106101253
2 20459 1 106101636
2 20460 1 106103874
2 20461 1 106104688
2 20462 1 106104793
2 20463 1 106105406
2 20464 1 106108646
2 20465 1 106112600
2 20466 1 106122093
2 20467 1 106124288
2 20468 1 106127510
2 20469 1 106130327
2 20470 1 106132639
2 20471 1 106135735
2 20472 1 106136251
2 20473 1 106138502
2 20474 1 106139214
2 20475 1 106139480
2 20476 1 106147992
2 20477 1 106148460
2 20478 1 106148596
2 20479 1 106158968
2 20480 1 106159814
2 20481 1 106161605
2 20482 1 106163448
2 20483 1 106167472
2 20484 1 106168715
2 20485 1 106174539
2 20486 1 106180850
2 20487 0 106185562
2 20488 0 106189425
2 20489 0 106189635
2 20490 1 106208818
2 20491 1 106210178
2 20492 1 106215636
2 20493 1 106220775
2 20494 1 106220841
2 20495 1 106220939
2 20496 1 106227480
2 20497 1 106234633
2 20498 1 106240546
2 20499 1 106244361
2 20500 1 106248376
2 20501 1 106249056
2 20502 1 106250311
2 20503 1 106252918
2 20504 1 106253471
2 20505 1 106258457
2 20506 1 106260112
2 20507 1 106264690
2 20508 1 106266936
2 20509 1 106268328
2 20510 1 106269057
2 20511 1 106270263
2 20512 1 106270370
2 20513 1 106273831
2 20514 1 106273949
2 20515 1 106278487
2 20516 1 106283543
2 20517 1 106287811
2 20518 1 106289153
2 20519 1 106292955
2 20520 1 106295567
2 20521 1 106299690
2 20522 1 106300921
2 20523 1 106309796
2 20524 0 106319518
2 20525 0 106324754
2 20526 0 106328467
2 20527 0 106329371
2 20528 0 106337898
2 20529 0 106337948
2 20530 1 106558929
2 20531 1 106563047
2 20532 1 106574363
2 20533 1 106578649
2 20534 1 106578760
2 20535 1 106581916
2 20536 1 106583025
2 20537 1 106585478
2 20538 1 106587249
2 20539 1 106589502
2 20540 1 106593893
2 20541 1 106594371
2 20542 1 106594808
2 20543 1 106599241
2 20544 1 106603298
2 20545 1 106606961
2 20546 1 106609225
2 20547 1 106611507
2 20548 1 106613678
2 20549 1 106615978
2 20550 1 106620064
2 20551 1 106624899
2 20552 1 106625931
2 20553 1 106627915
2 20554 1 106628202
2 20555 1 106637181
2 20556 1 106638215
2 20557 1 106645128
2 20558 1 106647178
2 20559 1 106654556
2 20560 1 106661607
2 20561 1 106662093
2 20562 1 106662990
2 20563 1 106664299
2 20564 1 106668176
2 20565 1 106670705
2 20566 1 106672772
2 20567 1 106680617
2 20568 0 106689689
2 20569 0 106690836
2 20570 0 106699246
2 20571 0 106701331
2 20572 0 106702865
2 20573 0 106712271
2 20574 0 106718786
2 20575 0 106722725
2 20576 0 106727970
2 20577 0 106728548
2 20578 0 106735585
2 20579 1 106738381
2 20580 1 106744860
2 20581 1 106747889
2 20582 1 106748070
2 20583 1 106749045
2 20584 1 106753926
2 20585 1 106754324
2 20586 1 106758043
2 20587 1 106759333
2 20588 1 106759930
2 20589 1 106767420
2 20590 1 106773422
2 20591 1 106774585
2 20592 1 106776663
2 20593 1 106784629
2 20594 1 106785098
2 20595 1 106786480
2 20596 1 106789711
2 20597 1 106792542
2 20598 1 106798206
2 20599 1 106805142
2 20600 1 106806539
2 20601 1 106815138
2 20602 1 106819810
2 20603 1 106825444
2 20604 1 106827451
2 20605 1 106828970
2 20606 0 106832692
2 20607 0 106834096
2 20608 0 106835902
2 20609 0 106841550
2 20610 0 106842282
2 20611 0 106849609
2 20612 0 106849988
2 20613 0 106854178
2 20614 0 106854697
2 20615 0 106860167
2 20616 0 106865499
2 20617 0 106868018
2 20618 0 106868268
2 20619 0 106868301
2 20620 0 106876134
2 20621 0 106880046
2 20622 0 106882894
2 20623 0 106886599
2 20624 0 106890683
2 20625 0 106891249
2 20626 0 106909728
2 20627 0 106911319
2 20628 0 106916132
2 20629 0 106917035
2 20630 0 106918489
2 20631 0 106921124
2 20632 0 106929040
2 20633 0 106931379
2 20634 0 106934043
2 20635 0 106938065
2 20636 0 106942147
2 20637 0 106947367
2 20638 0 106954299
2 20639 0 106955486
2 20640 0 106956222
2 20641 0 106959996
2 20642 0 106960093
2 20643 0 106964323
2 20644 0 106966132
2 20645 0 106969021
2 20646 0 106972869
2 20647 0 106975176
2 20648 0 106978784
2 20649 0 106994331
2 20650 0 106995585
2 20651 0 106996028
2 20652 0 107000524
2 20653 0 107000564
2 20654 0 107008002
2 20655 0 107011815
2 20656 0 107013811
2 20657 0 107015002
2 20658 0 107016395
2 20659 0 107016565
2 20660 0 107017560
2 20661 0 107018459
2 20662 0 107019949
2 20663 0 107025706
2 20664 0 107028478
2 20665 0 107029377
2 20666 0 107033918
2 20667 0 107036495
2 20668 0 107036862
2 20669 0 107037842
2 20670 0 107042333
2 20671 0 107043296
2 20672 0 107044369
2 20673 0 107045056
2 20674 0 107047502
2 20675 0 107051746
2 20676 0 107056837
2 20677 0 107059397
2 20678 0 107061452
2 20679 0 107061907
2 20680 0 107068190
2 20681 0 107069184
2 20682 0 107069825
2 20683 0 107073715
2 20684 0 107074264
2 20685 0 107077947
2 20686 0 107078915
2 20687 0 107084588
2 20688 0 107089629
2 20689 0 107092985
2 20690 0 107093713
2 20691 0 107099061
2 20692 0 107099234
2 20693 0 107102902
2 20694 0 107106678
2 20695 0 107106860
2 20696 0 107109323
2 20697 0 107111909
2 20698 1 107112826
2 20699 1 107121456
2 20700 1 107121855
2 20701 1 107124984
2 20702 1 107126668
2 20703 1 107127204
2 20704 1 107128632
2 20705 1 107131978
2 20706 1 107135317
2 20707 1 107139475
2 20708 1 107142648
2 20709 1 107146871
2 20710 1 107149815
2 20711 1 107150779
2 20712 1 107157748
2 20713 1 107159410
2 20714 1 107164227
2 20715 1 107168256
2 20716 1 107172681
2 20717 1 107176734
2 20718 1 107177697
2 20719 1 107179132
2 20720 1 107191600
2 20721 1 107192781
2 20722 1 107197434
2 20723 1 107198666
2 20724 1 107200706
2 20725 1 107203100
2 20726 1 107204335
2 20727 1 107206795
2 20728 1 107206890
2 20729 1 107207567
2 20730 1 107208242
2 20731 0 107213273
2 20732 0 107215431
2 20733 0 107218287
2 20734 0 107224227
2 20735 0 107227428
2 20736 0 107227752
2 20737 0 107228851
2 20738 0 107231109
2 20739 0 107233730
2 20740 0 107234096
2 20741 0 107238514
2 20742 0 107241325
2 20743 0 107244338
2 20744 0 107247746
2 20745 0 107247814
2 20746 0 107247991
2 20747 0 107255009
2 20748 0 107256936
2 20749 0 107257428
2 20750 0 107258307
2 20751 0 107268100
2 20752 0 107268604
2 20753 0 107273749
2 20754 0 107273810
2 20755 0 107274179
2 20756 0 107277397
2 20757 0 107285320
2 20758 0 107288771
2 20759 1 107294826
2 20760 1 107297997
2 20761 1 107300227
2 20762 1 107301517
2 20763 1 107303894
2 20764 1 107305660
2 20765 1 107307596
2 20766 1 107310192
2 20767 1 107311004
2 20768 1 107314290
2 20769 1 107315583
2 20770 1 107318733
2 20771 1 107322671
2 20772 0 107327986
2 20773 0 107328997
2 20774 0 107330428
2 20775 0 107332750
2 20776 1 107338189
2 20777 1 107338303
2 20778 1 107348679
2 20779 1 107355191
2 20780 1 107355381
2 20781 1 107358456
2 20782 1 107361056
2 20783 1 107362456
2 20784 1 107364678
2 20785 1 107365512
2 20786 1 107365802
2 20787 0 107369253
2 20788 0 107373862
2 20789 0 107374901
2 20790 0 107382389
2 20791 0 107383186
2 20792 0 107392499
2 20793 0 107394496
2 20794 0 107403741
2 20795 0 107403815
2 20796 0 107407455
2 20797 0 107410242
2 20798 0 107411830
2 20799 0 107417778
2 20800 0 107420446
2 20801 0 107423174
2 20802 0 107431129
2 20803 0 107433339
2 20804 0 107440433
2 20805 0 107441026
2 20806 0 107446241
2 20807 0 107446633
2 20808 0 107455253
2 20809 0 107460055
2 20810 0 107460254
2 20811 0 107463868
2 20812 0 107466360
2 20813 0 107467743
2 20814 0 107471118
2 20815 0 107472268
2 20816 0 107473770
2 20817 0 107474484
2 20818 0 107481079
2 20819 0 107489456
2 20820 0 107497063
2 20821 0 107497934
2 20822 0 107503967
2 20823 0 107504551
2 20824 0 107507355
2 20825 0 107508247
2 20826 0 107513756
2 20827 0 107516940
2 20828 0 107517245
2 20829 0 107518717
2 20830 0 107521267
2 20831 0 107523213
2 20832 0 107526217
2 20833 0 107530369
2 20834 0 107532391
2 20835 0 107536656
2 20836 0 107539007
2 20837 0 107540435
2 20838 0 107540628
2 20839 0 107543927
2 20840 0 107548395
2 20841 0 107548849
2 20842 0 107555453
2 20843 1 107557831
2 20844 1 107559276
2 20845 1 107563046
2 20846 1 107566151
2 20847 1 107572449
2 20848 1 107574021
2 20849 1 107576534
2 20850 1 107576934
2 20851 1 107578070
2 20852 1 107580282
2 20853 1 107581902
2 20854 0 107588678
2 20855 1 107594055
2 20856 1 107594136
2 20857 1 107597299
2 20858 1 107599628
2 20859 1 107608389
2 20860 1 107608655
2 20861 1 107611593
2 20862 1 107614020
2 20863 1 107614529
2 20864 1 107616314
2 20865 1 107620565
2 20866 1 107622652
2 20867 1 107623054
2 20868 1 107623611
2 20869 1 107625213
2 20870 1 107627805
2 20871 1 107629207
2 20872 1 107629585
2 20873 1 107633909
2 20874 1 107638837
2 20875 1 107639632
2 20876 1 107653723
2 20877 1 107658199
2 20878 1 107659813
2 20879 1 107660478
2 20880 1 107660859
2 20881 1 107670160
2 20882 0 107706980
2 20883 0 107712984
2 20884 0 107717229
2 20885 0 107719125
2 20886 0 107720038
2 20887 0 107727628
2 20888 0 107733042
2 20889 0 107737179
2 20890 0 107744869
2 20891 0 107744964
2 20892 0 107752466
2 20893 0 107758705
2 20894 0 107758943
2 20895 0 107761171
2 20896 0 107770001
2 20897 0 107778929
2 20898 0 107779322
2 20899 0 107785632
2 20900 0 107790789
2 20901 0 107795186
2 20902 0 107799387
2 20903 0 107799775
2 20904 0 107803448
2 20905 0 107804344
2 20906 0 107808179
2 20907 0 107813823
2 20908 0 107813971
2 20909 0 107814621
2 20910 0 107816670
2 20911 0 107820710
2 20912 0 107824698
2 20913 0 107830432
2 20914 0 107834450
2 20915 0 107841089
2 20916 0 107846205
2 20917 0 107854153
2 20918 0 107856375
2 20919 0 107859417
2 20920 0 107866954
2 20921 0 107874690
2 20922 0 107877477
2 20923 0 107881549
2 20924 0 107887059
2 20925 0 107888627
2 20926 0 107888703
2 20927 0 107891430
2 20928 0 107892133
2 20929 0 107897744
2 20930 0 107897818
2 20931 0 107901644
2 20932 0 107906230
2 20933 0 107909630
2 20934 0 107909860
2 20935 0 107910811
2 20936 0 107917191
2 20937 0 107918610
2 20938 0 107921672
2 20939 0 107921836
2 20940 0 107923523
2 20941 0 107928709
2 20942 0 107931048
2 20943 0 107931447
2 20944 0 107931835
2 20945 0 107934062
2 20946 0 107940698
2 20947 0 107945533
2 20948 0 107949424
2 20949 0 107950613
2 20950 0 107951142
2 20951 0 107956168
2 20952 0 107957747
2 20953 0 107961440
2 20954 0 107962361
2 20955 0 107969706
2 20956 0 107969909
2 20957 0 107972463
2 20958 0 107972797
2 20959 0 107985808
2 20960 0 107988670
2 20961 0 107993135
2 20962 0 107996370
2 20963 0 108000566
2 20964 0 108001951
2 20965 0 108009667
2 20966 0 108009831
2 20967 0 108011285
2 20968 0 108013154
2 20969 0 108014520
2 20970 0 108016998
2 20971 0 108024267
2 20972 0 108025728
2 20973 0 108032010
2 20974 0 108035487
2 20975 0 108037463
2 20976 0 108038194
2 20977 0 108043802
2 20978 0 108044876
2 20979 0 108053027
2 20980 0 108055451
2 20981 0 108058142
2 20982 0 108060641
2 20983 0 108065819
2 20984 0 108067900
2 20985 0 108068619
2 20986 0 108078671
2 20987 0 108080674
2 20988 0 108083749
2 20989 0 108087236
2 20990 0 108087551
2 20991 0 108088856
2 20992 0 108091070
2 20993 0 108094579
2 20994 0 108096274
2 20995 0 108097038
2 20996 0 108098534
2 20997 0 108100899
2 20998 0 108101843
2 20999 0 108104872
2 21000 0 108110126
2 21001 0 108116169
2 21002 0 108119321
2 21003 0 108121889
2 21004 0 108127549
2 21005 0 108132151
2 21006 0 108135839
2 21007 0 108137443
2 21008 0 108144964
2 21009 0 108145049
2 21010 0 108145653
2 21011 0 108152981
2 21012 0 108156253
2 21013 0 108157307
2 21014 0 108160666
2 21015 0 108164148
2 21016 0 108181599
2 21017 0 108189106
2 21018 0 108191065
2 21019 0 108194890
2 21020 0 108195857
2 21021 0 108242134
2 21022 0 108244202
2 21023 0 108414720
2 21024 0 108447152
2 21025 0 108449786
2 21026 0 108451377
2 21027 0 108455812
2 21028 0 108456670
2 21029 0 108456947
2 21030 0 108459274
2 21031 0 108465328
2 21032 0 108466490
2 21033 0 108469370
2 21034 0 108477385
2 21035 0 108478461
2 21036 0 108482392
2 21037 0 108484403
2 21038 0 108492905
2 21039 0 108502533
2 21040 0 108511231
2 21041 0 108514074
2 21042 0 108522909
2 21043 0 108523239
2 21044 0 108526520
2 21045 0 108531495
2 21046 0 108535101
2 21047 0 108538444
2 21048 0 108538761
2 21049 0 108539038
2 21050 0 108545252
2 21051 0 108552307
2 21052 0 108553585
2 21053 0 108561343
2 21054 0 108567266
2 21055 0 108569055
2 21056 0 108573931
2 21057 0 108574825
2 21058 0 108582025
2 21059 0 108582817
2 21060 0 108586390
2 21061 0 108592254
2 21062 0 108592490
2 21063 0 108597719
2 21064 0 108598578
2 21065 0 108603776
2 21066 0 108606717
2 21067 0 108609680
2 21068 0 108612192
2 21069 0 108612975
2 21070 0 108617335
2 21071 0 108629719
2 21072 1 108638260
2 21073 1 108643400
2 21074 1 108650810
2 21075 1 108654576
2 21076 1 108657676
2 21077 1 108661628
2 21078 1 108661799
2 21079 1 108662568
2 21080 1 108662582
2 21081 1 108669931
2 21082 1 108674106
2 21083 1 108677389
2 21084 1 108680537
2 21085 1 108688347
2 21086 1 108695792
2 21087 1 108704079
2 21088 1 108706206
2 21089 1 108706949
2 21090 1 108709923
2 21091 1 108711404
2 21092 1 108712664
2 21093 1 108716127
2 21094 1 108720650
2 21095 1 108724053
2 21096 1 108727509
2 21097 1 108734110
2 21098 1 108737044
2 21099 1 108743159
2 21100 1 108743726
2 21101 1 108744332
2 21102 1 108751910
2 21103 1 108756915
2 21104 1 108760754
2 21105 1 108764683
2 21106 1 108772296
2 21107 1 108773074
2 21108 1 108774877
2 21109 0 108776152
2 21110 0 108778072
2 21111 0 108783549
2 21112 0 108788254
2 21113 0 108789637
2 21114 0 108789917
2 21115 0 108791270
2 21116 0 108793595
2 21117 0 108795316
2 21118 0 108799491
2 21119 0 108808941
2 21120 0 108809138
2 21121 0 108811605
2 21122 0 108814955
2 21123 0 108816896
2 21124 0 108816966
2 21125 0 108823611
2 21126 0 108825563
2 21127 0 108825588
2 21128 0 108830441
2 21129 0 108834418
2 21130 0 108840570
2 21131 0 108842979
2 21132 0 108845881
2 21133 0 108846192
2 21134 0 108852603
2 21135 0 108857473
2 21136 0 108865680
2 21137 0 108866886
2 21138 0 108873692
2 21139 0 108876573
2 21140 0 108877335
2 21141 0 108878148
2 21142 0 108880546
2 21143 0 108882298
2 21144 0 108882672
2 21145 0 108885728
2 21146 0 108888378
2 21147 0 108893914
2 21148 0 108902261
2 21149 0 108902415
2 21150 0 108903249
2 21151 0 108909480
2 21152 0 108915546
2 21153 0 108921097
2 21154 0 108924916
2 21155 0 108927608
2 21156 0 108934077
2 21157 0 108935839
2 21158 0 108939267
2 21159 0 108945149
2 21160 0 108946578
2 21161 0 108956123
2 21162 0 108960217
2 21163 0 108961600
2 21164 0 108965176
2 21165 0 108966533
2 21166 0 108968912
2 21167 0 108969852
2 21168 0 108980815
2 21169 0 108981833
2 21170 0 108981964
2 21171 0 108987713
2 21172 0 108999480
2 21173 0 109005314
2 21174 0 109006921
2 21175 0 109008091
2 21176 0 109011727
2 21177 0 109013105
2 21178 0 109022185
2 21179 0 109029372
2 21180 0 109032530
2 21181 0 109034406
2 21182 0 109038683
2 21183 0 109039077
2 21184 0 109040702
2 21185 0 109046644
2 21186 0 109054420
2 21187 0 109063794
2 21188 0 109064297
2 21189 0 109064356
2 21190 0 109069705
2 21191 0 109070753
2 21192 0 109082237
2 21193 0 109087587
2 21194 0 109089800
2 21195 0 109090354
2 21196 0 109094764
2 21197 0 109106714
2 21198 0 109107709
2 21199 0 109116836
2 21200 0 109122061
2 21201 0 109124314
2 21202 0 109134828
2 21203 0 109139055
2 21204 0 109145367
2 21205 0 109151327
2 21206 0 109154494
2 21207 0 109161479
2 21208 0 109170344
2 21209 0 109170416
2 21210 0 109176291
2 21211 0 109179187
2 21212 0 109196379
2 21213 0 109202503
2 21214 0 109206220
2 21215 0 109209119
2 21216 0 109209354
2 21217 0 109213091
2 21218 0 109220002
2 21219 0 109222682
2 21220 0 109230421
2 21221 0 109230446
2 21222 0 109237677
2 21223 0 109239308
2 21224 0 109242928
2 21225 0 109247713
2 21226 0 109251044
2 21227 0 109251265
2 21228 1 109257780
2 21229 1 109260029
2 21230 1 109260291
2 21231 1 109267415
2 21232 1 109268903
2 21233 1 109272251
2 21234 1 109275202
2 21235 1 109284859
2 21236 1 109288230
2 21237 1 109292534
2 21238 1 109297990
2 21239 1 109301467
2 21240 1 109304782
2 21241 0 109309541
2 21242 0 109316586
2 21243 0 109317031
2 21244 0 109317530
2 21245 0 109319480
2 21246 0 109319523
2 21247 0 109324713
2 21248 0 109332500
2 21249 0 109343756
2 21250 0 109352434
2 21251 0 109357635
2 21252 0 109360409
2 21253 0 109361426
2 21254 0 109367151
2 21255 0 109369642
2 21256 0 109373435
2 21257 0 109380585
2 21258 0 109383121
2 21259 0 109383143
2 21260 0 109388338
2 21261 0 109390132
2 21262 0 109394328
2 21263 0 109400517
2 21264 0 109400734
2 21265 0 109403134
2 21266 0 109404276
2 21267 0 109408841
2 21268 0 109410541
2 21269 0 109411733
2 21270 0 109413998
2 21271 0 109414885
2 21272 0 109421434
2 21273 0 109423513
2 21274 0 109423759
2 21275 0 109425447
2 21276 0 109426517
2 21277 0 109429758
2 21278 0 109430101
2 21279 0 109451130
2 21280 0 109451474
2 21281 0 109455007
2 21282 0 109463677
2 21283 0 109467675
2 21284 0 109472671
2 21285 0 109473264
2 21286 0 109474112
2 21287 0 109483061
2 21288 0 109484784
2 21289 0 109488490
2 21290 0 109488682
2 21291 0 109495067
2 21292 0 109497601
2 21293 0 109503692
2 21294 0 109504138
2 21295 0 109515005
2 21296 0 109518983
2 21297 0 109523340
2 21298 0 109529044
2 21299 0 109530733
2 21300 0 109534043
2 21301 0 109538712
2 21302 0 109539146
2 21303 0 109539861
2 21304 0 109544446
2 21305 0 109548217
2 21306 0 109554511
2 21307 0 109556115
2 21308 0 109556736
2 21309 0 109566449
2 21310 0 109575736
2 21311 0 109576671
2 21312 0 109579517
2 21313 0 109581512
2 21314 0 109587619
2 21315 0 109589791
2 21316 0 109593665
2 21317 0 109597597
2 21318 0 109597821
2 21319 0 109600908
2 21320 0 109605414
2 21321 0 109609620
2 21322 0 109613808
2 21323 0 109617832
2 21324 1 109619849
2 21325 1 109620766
2 21326 1 109620851
2 21327 1 109623378
2 21328 1 109624071
2 21329 1 109626934
2 21330 1 109631290
2 21331 1 109643065
2 21332 1 109643960
2 21333 1 109650724
2 21334 1 109651324
2 21335 1 109657321
2 21336 1 109658321
2 21337 1 109658395
2 21338 1 109662673
2 21339 1 109665314
2 21340 1 109666962
2 21341 1 109669507
2 21342 1 109672628
2 21343 0 109679898
2 21344 0 109680100
2 21345 0 109683151
2 21346 0 109685780
2 21347 0 109688664
2 21348 0 109689646
2 21349 0 109692049
2 21350 0 109695339
2 21351 0 109696451
2 21352 0 109702633
2 21353 0 109705898
2 21354 0 109707897
2 21355 0 109711006
2 21356 0 109711602
2 21357 0 109713757
2 21358 0 109716136
2 21359 0 109719092
2 21360 0 109722404
2 21361 0 109725895
2 21362 0 109726337
2 21363 0 109732056
2 21364 0 109738012
2 21365 0 109740298
2 21366 0 109743320
2 21367 0 109744398
2 21368 0 109746422
2 21369 0 109748912
2 21370 0 109749443
2 21371 0 109752863
2 21372 0 109758803
2 21373 0 109758964
2 21374 0 109762368
2 21375 0 109766817
2 21376 0 109772099
2 21377 0 109772330
2 21378 0 109776045
2 21379 0 109782260
2 21380 0 109784704
2 21381 0 109785486
2 21382 0 109785626
2 21383 0 109786128
2 21384 0 109787134
2 21385 0 109788905
2 21386 0 109793325
2 21387 0 109795124
2 21388 0 109797913
2 21389 0 109798212
2 21390 0 109804945
2 21391 0 109805947
2 21392 0 109807341
2 21393 0 109807892
2 21394 0 109809035
2 21395 0 109813837
2 21396 0 109814528
2 21397 0 109815237
2 21398 0 109820172
2 21399 0 109823979
2 21400 0 109825115
2 21401 0 109828086
2 21402 0 109830223
2 21403 0 109841818
2 21404 0 109845795
2 21405 0 109846737
2 21406 0 109851625
2 21407 0 109851941
2 21408 0 109888627
2 21409 0 109889689
2 21410 0 109890207
2 21411 0 109892972
2 21412 0 109907502
2 21413 0 109915346
2 21414 0 109916792
2 21415 0 109929264
2 21416 0 109930463
2 21417 0 109933121
2 21418 0 109947165
2 21419 0 109948419
2 21420 0 109950055
2 21421 0 109953910
2 21422 0 109961203
2 21423 0 109961800
2 21424 0 109967359
2 21425 0 109974832
2 21426 0 109979675
2 21427 0 109987743
2 21428 0 109995994
2 21429 0 110005220
2 21430 0 110014272
2 21431 0 110016636
2 21432 0 110017722
2 21433 0 110019989
2 21434 0 110022802
2 21435 0 110026655
2 21436 0 110029991
2 21437 0 110030603
2 21438 0 110037090
2 21439 0 110038952
2 21440 0 110039408
2 21441 0 110043369
2 21442 0 110047401
2 21443 0 110055563
2 21444 0 110061073
2 21445 0 110065234
2 21446 0 110065400
2 21447 0 110069223
2 21448 0 110069815
2 21449 0 110074231
2 21450 0 110077542
2 21451 0 110082837
2 21452 0 110085232
2 21453 0 110086191
2 21454 0 110091000
2 21455 0 110091062
2 21456 0 110094344
2 21457 0 110095148
2 21458 0 110100249
2 21459 0 110106964
2 21460 0 110111730
2 21461 0 110120596
2 21462 0 110126478
2 21463 0 110128511
2 21464 0 110135394
2 21465 0 110135728
2 21466 0 110142794
2 21467 0 110176908
2 21468 0 110177134
2 21469 0 110189082
2 21470 0 110196096
2 21471 0 110199009
2 21472 0 110203560
2 21473 0 110204710
2 21474 0 110207216
2 21475 0 110212084
2 21476 0 110228782
2 21477 0 110233368
2 21478 0 110234887
2 21479 0 110245895
2 21480 0 110254887
2 21481 1 110256367
2 21482 1 110260350
2 21483 1 110266439
2 21484 1 110273993
2 21485 1 110300062
2 21486 1 110311419
2 21487 1 110312378
2 21488 1 110319738
2 21489 1 110323463
2 21490 1 110328172
2 21491 1 110330144
2 21492 1 110337147
2 21493 1 110338042
2 21494 1 110338795
2 21495 1 110342008
2 21496 1 110345701
2 21497 1 110347044
2 21498 1 110348391
2 21499 1 110354576
2 21500 1 110356115
2 21501 1 110364466
2 21502 1 110365452
2 21503 1 110367025
2 21504 1 110371815
2 21505 1 110373959
2 21506 1 110381192
2 21507 1 110386450
2 21508 1 110393931
2 21509 1 110403099
2 21510 1 110403283
2 21511 1 110405730
2 21512 1 110408260
2 21513 1 110410260
2 21514 1 110418634
2 21515 1 110425918
2 21516 1 110429154
2 21517 0 110432556
2 21518 0 110433644
2 21519 0 110434538
2 21520 0 110440971
2 21521 0 110443820
2 21522 0 110448049
2 21523 0 110449342
2 21524 0 110451646
2 21525 0 110453510
2 21526 0 110462187
2 21527 0 110466434
2 21528 0 110472173
2 21529 0 110472390
2 21530 0 110478021
2 21531 0 110481914
2 21532 0 110484027
2 21533 0 110485556
2 21534 0 110488501
2 21535 0 110490436
2 21536 0 110491778
2 21537 0 110497175
2 21538 0 110497831
2 21539 0 110502300
2 21540 0 110510907
2 21541 0 110514910
2 21542 0 110516199
2 21543 0 110517535
2 21544 0 110522349
2 21545 0 110524919
2 21546 0 110527471
2 21547 0 110530987
2 21548 0 110536447
2 21549 0 110540137
2 21550 0 110543992
2 21551 0 110550405
2 21552 0 110553878
2 21553 0 110560836
2 21554 0 110568358
2 21555 0 110569602
2 21556 0 110573570
2 21557 0 110578353
2 21558 0 110578398
2 21559 0 110582244
2 21560 0 110582345
2 21561 0 110585812
2 21562 0 110598391
2 21563 0 110600473
2 21564 0 110603135
2 21565 0 110608095
2 21566 0 110610154
2 21567 0 110615084
2 21568 0 110615362
2 21569 0 110619253
2 21570 0 110619824
2 21571 0 110624193
2 21572 0 110628618
2 21573 0 110628665
2 21574 0 110635308
2 21575 0 110636073
2 21576 0 110637647
2 21577 0 110639909
2 21578 0 110644921
2 21579 0 110648430
2 21580 0 110650539
2 21581 0 110654162
2 21582 0 110664425
2 21583 0 110666167
2 21584 0 110673088
2 21585 0 110682299
2 21586 0 110682879
2 21587 0 110687299
2 21588 0 110687578
2 21589 1 110690734
2 21590 1 110696231
2 21591 1 110701996
2 21592 1 110705680
2 21593 1 110706848
2 21594 1 110707099
2 21595 1 110708122
2 21596 1 110712166
2 21597 1 110721528
2 21598 1 110722281
2 21599 0 110725158
2 21600 0 110729964
2 21601 0 110730900
2 21602 0 110738365
2 21603 0 110738553
2 21604 0 110739472
2 21605 0 110742645
2 21606 0 110747627
2 21607 0 110750273
2 21608 0 110758945
2 21609 0 110760690
2 21610 0 110766723
2 21611 0 110773106
2 21612 0 110782172
2 21613 0 110790927
2 21614 0 110793054
2 21615 0 110797700
2 21616 0 110798055
2 21617 0 110803083
2 21618 0 110805635
2 21619 0 110813619
2 21620 0 110815677
2 21621 0 110844703
2 21622 0 110882889
2 21623 0 110887494
2 21624 0 110891427
2 21625 0 110895206
2 21626 0 110900832
2 21627 0 110902823
2 21628 0 110903391
2 21629 0 110903656
2 21630 0 110903924
2 21631 0 110908426
2 21632 0 110910601
2 21633 0 110916526
[truncated: 147,941 more chars]
