# Supplementary material for: A Scale-Corrected Comparison of Linkage Disequilibrium Levels between Genic and Non-Genic Regions
Source: PLoS One. 2015 Oct 30;10(10):e0141216. doi: 10.1371/journal.pone.0141216 (PMC4627745; doi:10.1371/journal.pone.0141216)
Supplement: S3 File — (ZIP) [file pone.0141216.s016.zip › markerInfo_chr3.txt]

chr SNP gene relDist
3 1 0 1
3 2 0 5234
3 3 0 10053
3 4 0 17410
3 5 0 21064
3 6 0 21672
3 7 0 21970
3 8 0 22079
3 9 0 26800
3 10 0 28049
3 11 0 32239
3 12 0 35938
3 13 0 37872
3 14 0 41895
3 15 0 42252
3 16 0 47289
3 17 1 51511
3 18 1 74312
3 19 1 83995
3 20 1 84701
3 21 1 85424
3 22 1 89505
3 23 1 90372
3 24 1 92217
3 25 1 103885
3 26 1 106417
3 27 1 110213
3 28 1 112688
3 29 1 117588
3 30 1 118192
3 31 0 124313
3 32 0 125152
3 33 0 130008
3 34 0 138476
3 35 0 141005
3 36 0 143390
3 37 0 148794
3 38 0 149858
3 39 0 151131
3 40 0 158132
3 41 0 158635
3 42 0 160106
3 43 0 167330
3 44 0 172881
3 45 0 173542
3 46 0 178715
3 47 0 178881
3 48 0 179793
3 49 0 185259
3 50 0 185985
3 51 0 190758
3 52 0 191572
3 53 0 196182
3 54 0 198741
3 55 0 199353
3 56 0 200136
3 57 0 206242
3 58 0 206663
3 59 1 231616
3 60 1 231765
3 61 1 235515
3 62 1 238456
3 63 1 240507
3 64 1 245053
3 65 1 250318
3 66 1 251496
3 67 1 252509
3 68 1 262277
3 69 1 263339
3 70 1 265298
3 71 1 269354
3 72 1 271211
3 73 1 273188
3 74 1 274771
3 75 1 275341
3 76 0 278690
3 77 0 281623
3 78 0 282636
3 79 0 285682
3 80 0 291151
3 81 0 292504
3 82 0 293222
3 83 0 293782
3 84 0 298838
3 85 0 299452
3 86 0 304670
3 87 0 305734
3 88 0 312841
3 89 0 316378
3 90 0 318653
3 91 0 320407
3 92 0 321980
3 93 0 326578
3 94 0 333170
3 95 0 335206
3 96 0 338015
3 97 0 338859
3 98 0 342253
3 99 0 344502
3 100 0 348048
3 101 0 349147
3 102 0 349192
3 103 0 356516
3 104 0 357631
3 105 0 358308
3 106 0 360624
3 107 0 360761
3 108 0 362261
3 109 0 364087
3 110 0 365296
3 111 0 367318
3 112 0 370817
3 113 0 371605
3 114 1 373288
3 115 1 377776
3 116 1 381754
3 117 1 384929
3 118 1 388743
3 119 1 389702
3 120 1 391147
3 121 1 392531
3 122 1 394247
3 123 1 395486
3 124 1 395761
3 125 1 399457
3 126 1 400379
3 127 1 407456
3 128 1 407837
3 129 1 414899
3 130 1 415627
3 131 1 420057
3 132 1 420392
3 133 1 422336
3 134 1 424290
3 135 1 430191
3 136 0 439301
3 137 0 443762
3 138 0 444446
3 139 0 445424
3 140 0 449659
3 141 0 453835
3 142 0 455308
3 143 0 456485
3 144 0 457984
3 145 0 467373
3 146 0 474608
3 147 0 480362
3 148 0 485549
3 149 0 486588
3 150 0 492842
3 151 0 493134
3 152 0 497212
3 153 0 500466
3 154 0 506136
3 155 0 507311
3 156 0 511299
3 157 0 514485
3 158 0 514628
3 159 0 518694
3 160 0 524547
3 161 0 527661
3 162 0 528989
3 163 0 532443
3 164 0 534776
3 165 0 535148
3 166 0 535633
3 167 0 539292
3 168 0 543806
3 169 0 543944
3 170 0 544162
3 171 0 545109
3 172 0 547757
3 173 0 548947
3 174 0 550036
3 175 0 553202
3 176 0 556040
3 177 0 556461
3 178 0 557728
3 179 0 561442
3 180 0 565748
3 181 0 569219
3 182 0 574152
3 183 0 575692
3 184 0 577077
3 185 0 578264
3 186 0 582535
3 187 0 585606
3 188 0 589588
3 189 0 591750
3 190 0 596145
3 191 0 599721
3 192 0 599788
3 193 0 605986
3 194 0 606970
3 195 0 613520
3 196 0 614172
3 197 0 614309
3 198 0 618893
3 199 0 626013
3 200 0 629608
3 201 0 632820
3 202 0 633953
3 203 0 647272
3 204 0 651735
3 205 0 682343
3 206 0 685951
3 207 0 691701
3 208 0 692605
3 209 0 695345
3 210 0 697822
3 211 0 703647
3 212 0 706125
3 213 0 708507
3 214 0 713211
3 215 0 718001
3 216 0 719977
3 217 0 725350
3 218 0 728908
3 219 0 730480
3 220 0 733339
3 221 0 735637
3 222 0 742577
3 223 0 748372
3 224 0 757134
3 225 0 760499
3 226 0 760734
3 227 0 762188
3 228 0 766672
3 229 0 770042
3 230 0 774532
3 231 0 777556
3 232 0 785492
3 233 0 813314
3 234 0 821381
3 235 0 825432
3 236 0 829387
3 237 0 837293
3 238 0 837447
3 239 0 841508
3 240 0 841528
3 241 0 844449
3 242 0 845657
3 243 0 849503
3 244 0 850970
3 245 1 856063
3 246 1 863597
3 247 1 867054
3 248 1 875120
3 249 1 884843
3 250 1 890765
3 251 1 896119
3 252 1 898758
3 253 1 902378
3 254 1 906901
3 255 1 913680
3 256 1 914064
3 257 1 917907
3 258 1 925918
3 259 0 928205
3 260 0 931149
3 261 0 931970
3 262 0 941848
3 263 0 947746
3 264 0 961649
3 265 0 963059
3 266 0 966457
3 267 0 981455
3 268 0 1003584
3 269 0 1018356
3 270 0 1024511
3 271 0 1026204
3 272 0 1029134
3 273 0 1032891
3 274 0 1035156
3 275 0 1036729
3 276 0 1038691
3 277 0 1040330
3 278 0 1048967
3 279 0 1058729
3 280 0 1063652
3 281 0 1064157
3 282 0 1065713
3 283 0 1065870
3 284 0 1067032
3 285 0 1072674
3 286 0 1074170
3 287 0 1078745
3 288 0 1081377
3 289 0 1082881
3 290 0 1085545
3 291 0 1089745
3 292 0 1095348
3 293 0 1095874
3 294 0 1100677
3 295 0 1101506
3 296 0 1107024
3 297 0 1107317
3 298 0 1109943
3 299 0 1110894
3 300 0 1114763
3 301 0 1117826
3 302 0 1126697
3 303 0 1128978
3 304 0 1131199
3 305 0 1137944
3 306 0 1141851
3 307 0 1146300
3 308 0 1148635
3 309 0 1151156
3 310 0 1153408
3 311 0 1153461
3 312 0 1178751
3 313 0 1182748
3 314 0 1188105
3 315 0 1192663
3 316 0 1194833
3 317 0 1197168
3 318 0 1199253
3 319 0 1206891
3 320 0 1208758
3 321 0 1210039
3 322 0 1212437
3 323 0 1212600
3 324 0 1215204
3 325 0 1217583
3 326 0 1221143
3 327 0 1230280
3 328 0 1233335
3 329 0 1244716
3 330 0 1247348
3 331 0 1248390
3 332 0 1249854
3 333 0 1253991
3 334 0 1261969
3 335 0 1263617
3 336 0 1269081
3 337 0 1271363
3 338 0 1273373
3 339 0 1275527
3 340 0 1282333
3 341 0 1284408
3 342 0 1290886
3 343 0 1294921
3 344 0 1295797
3 345 0 1296097
3 346 0 1299444
3 347 0 1304332
3 348 0 1306690
3 349 0 1311903
3 350 0 1314614
3 351 0 1320680
3 352 0 1326190
3 353 0 1326786
3 354 0 1328007
3 355 0 1332017
3 356 0 1332852
3 357 0 1332954
3 358 0 1334796
3 359 0 1337320
3 360 0 1345574
3 361 0 1347705
3 362 0 1357551
3 363 0 1357980
3 364 0 1359152
3 365 0 1363192
3 366 0 1363222
3 367 0 1365103
3 368 0 1370080
3 369 0 1370513
3 370 0 1373786
3 371 0 1376024
3 372 0 1376903
3 373 0 1380195
3 374 0 1385845
3 375 0 1387389
3 376 0 1389002
3 377 0 1391428
3 378 0 1399537
3 379 0 1400711
3 380 0 1405778
3 381 0 1405916
3 382 0 1407007
3 383 0 1411438
3 384 0 1414609
3 385 0 1416512
3 386 0 1421905
3 387 0 1424994
3 388 0 1430951
3 389 0 1431443
3 390 0 1432166
3 391 0 1435321
3 392 0 1437923
3 393 0 1439870
3 394 0 1444411
3 395 0 1447266
3 396 0 1448453
3 397 0 1448684
3 398 0 1453423
3 399 0 1453886
3 400 0 1457498
3 401 0 1459919
3 402 0 1461331
3 403 0 1465072
3 404 0 1465333
3 405 0 1468491
3 406 0 1475139
3 407 0 1479665
3 408 0 1483273
3 409 0 1483360
3 410 0 1484960
3 411 0 1488641
3 412 0 1490645
3 413 0 1490720
3 414 0 1494011
3 415 0 1495272
3 416 0 1495285
3 417 0 1499109
3 418 0 1499475
3 419 0 1503786
3 420 0 1504296
3 421 0 1512392
3 422 0 1512643
3 423 0 1515949
3 424 0 1519948
3 425 0 1524166
3 426 0 1525171
3 427 0 1527523
3 428 0 1528716
3 429 0 1532488
3 430 0 1534001
3 431 0 1536060
3 432 0 1540637
3 433 0 1544658
3 434 0 1549163
3 435 0 1549909
3 436 0 1549969
3 437 0 1550855
3 438 0 1554353
3 439 0 1558466
3 440 0 1560335
3 441 0 1567183
3 442 0 1570298
3 443 0 1574019
3 444 0 1574563
3 445 0 1579643
3 446 0 1580836
3 447 0 1581802
3 448 0 1582453
3 449 0 1583419
3 450 0 1586131
3 451 0 1586684
3 452 0 1591956
3 453 0 1593954
3 454 0 1599679
3 455 0 1600962
3 456 0 1601443
3 457 0 1604449
3 458 0 1607646
3 459 0 1617860
3 460 0 1619947
3 461 0 1628438
3 462 0 1629312
3 463 0 1631198
3 464 0 1632625
3 465 0 1645049
3 466 0 1658769
3 467 0 1668124
3 468 0 1668365
3 469 0 1671884
3 470 0 1672009
3 471 0 1673198
3 472 0 1676271
3 473 0 1676352
3 474 0 1678319
3 475 0 1696388
3 476 0 1698577
3 477 0 1704093
3 478 0 1710786
3 479 0 1714751
3 480 0 1717875
3 481 0 1730011
3 482 0 1739862
3 483 0 1743472
3 484 0 1752689
3 485 0 1758108
3 486 0 1766026
3 487 0 1772865
3 488 0 1778853
3 489 0 1783821
3 490 0 1786534
3 491 0 1791599
3 492 0 1795498
3 493 0 1799898
3 494 0 1804165
3 495 0 1805498
3 496 0 1812495
3 497 0 1818638
3 498 0 1865821
3 499 0 2378411
3 500 0 2808300
3 501 0 2824618
3 502 0 2912948
3 503 0 2922146
3 504 0 2922250
3 505 0 2926903
3 506 0 2931858
3 507 0 2934821
3 508 0 2942472
3 509 0 2947866
3 510 1 2962535
3 511 1 2962699
3 512 1 2967541
3 513 1 2971337
3 514 1 2978015
3 515 1 2982575
3 516 1 2984682
3 517 1 2993083
3 518 1 2996986
3 519 1 2999358
3 520 1 3004329
3 521 1 3007654
3 522 1 3013357
3 523 0 3030194
3 524 0 3032771
3 525 0 3034856
3 526 0 3037569
3 527 0 3038346
3 528 0 3038995
3 529 0 3046220
3 530 0 3046454
3 531 0 3054301
3 532 0 3058081
3 533 0 3089225
3 534 0 3102853
3 535 0 3122049
3 536 0 3129269
3 537 0 3135590
3 538 0 3136189
3 539 0 3139277
3 540 0 3143426
3 541 0 3149419
3 542 0 3150729
3 543 0 3150892
3 544 0 3155657
3 545 0 3159143
3 546 0 3167675
3 547 0 3175733
3 548 0 3177580
3 549 0 3184486
3 550 0 3188653
3 551 0 3193971
3 552 0 3195408
3 553 0 3196405
3 554 0 3206565
3 555 0 3210634
3 556 0 3215090
3 557 0 3216573
3 558 0 3218927
3 559 0 3224532
3 560 0 3228875
3 561 0 3271820
3 562 0 3272384
3 563 0 3273530
3 564 0 3276222
3 565 0 3278804
3 566 0 3282853
3 567 0 3283400
3 568 0 3288091
3 569 0 3291530
3 570 0 3292354
3 571 0 3293047
3 572 0 3294746
3 573 0 3305541
3 574 0 3307714
3 575 0 3311916
3 576 0 3338450
3 577 0 3343947
3 578 0 3345370
3 579 0 3347275
3 580 0 3347441
3 581 0 3352529
3 582 0 3354002
3 583 0 3354655
3 584 0 3355927
3 585 0 3358980
3 586 0 3362638
3 587 0 3362717
3 588 0 3366571
3 589 0 3369280
3 590 0 3371855
3 591 0 3373701
3 592 0 3375819
3 593 0 3376773
3 594 0 3379745
3 595 0 3380461
3 596 0 3382597
3 597 0 3383073
3 598 0 3387098
3 599 0 3401416
3 600 0 3402679
3 601 0 3408881
3 602 0 3411268
3 603 0 3432722
3 604 0 3447430
3 605 0 3455749
3 606 0 3463352
3 607 0 3463870
3 608 0 3465470
3 609 1 3473231
3 610 1 3479223
3 611 1 3479403
3 612 1 3484469
3 613 1 3485691
3 614 1 3494913
3 615 1 3495195
3 616 1 3499079
3 617 1 3501345
3 618 1 3504984
3 619 1 3507175
3 620 1 3508365
3 621 1 3511066
3 622 1 3515577
3 623 1 3516151
3 624 0 3574990
3 625 0 3594408
3 626 0 3599627
3 627 0 3600647
3 628 0 3604232
3 629 0 3606244
3 630 0 3607436
3 631 0 3620368
3 632 0 3629161
3 633 0 3632800
3 634 0 3634248
3 635 1 3637738
3 636 1 3638649
3 637 1 3638862
3 638 1 3640624
3 639 1 3643338
3 640 1 3645500
3 641 1 3649125
3 642 1 3654045
3 643 1 3654673
3 644 1 3654984
3 645 1 3662839
3 646 1 3668731
3 647 1 3669937
3 648 1 3670347
3 649 1 3671825
3 650 1 3676616
3 651 1 3684249
3 652 1 3688043
3 653 1 3688911
3 654 1 3689505
3 655 1 3689992
3 656 1 3692490
3 657 1 3693136
3 658 1 3696262
3 659 1 3698941
3 660 1 3700524
3 661 1 3706062
3 662 1 3711567
3 663 1 3711633
3 664 1 3711768
3 665 1 3717167
3 666 1 3718123
3 667 1 3719496
3 668 1 3722678
3 669 1 3725817
3 670 1 3728429
3 671 1 3730513
3 672 1 3730709
3 673 1 3734334
3 674 1 3736006
3 675 1 3737345
3 676 1 3737382
3 677 1 3744568
3 678 1 3745268
3 679 0 3752801
3 680 1 3759037
3 681 1 3759383
3 682 1 3762525
3 683 1 3763408
3 684 1 3765255
3 685 1 3769703
3 686 1 3771583
3 687 1 3772629
3 688 1 3773243
3 689 1 3774294
3 690 1 3779295
3 691 1 3785091
3 692 1 3785607
3 693 1 3788025
3 694 1 3789648
3 695 1 3791446
3 696 1 3793178
3 697 1 3798575
3 698 1 3799432
3 699 1 3800911
3 700 1 3805127
3 701 1 3805771
3 702 1 3811277
3 703 1 3813006
3 704 1 3816898
3 705 1 3818801
3 706 1 3819521
3 707 1 3821729
3 708 1 3821968
3 709 1 3827837
3 710 1 3829771
3 711 1 3832050
3 712 1 3833947
3 713 1 3834071
3 714 1 3841569
3 715 1 3846719
3 716 1 3852178
3 717 1 3859823
3 718 0 3861115
3 719 0 3863471
3 720 0 3866620
3 721 0 3868006
3 722 0 3870258
3 723 0 3872710
3 724 0 3874282
3 725 0 3875106
3 726 0 3879581
3 727 0 3885068
3 728 0 3888366
3 729 0 3891933
3 730 0 3899021
3 731 1 3903781
3 732 1 3905641
3 733 1 3911778
3 734 1 3915518
3 735 1 3923449
3 736 1 3924947
3 737 1 3926989
3 738 1 3929378
3 739 1 3930660
3 740 1 3937827
3 741 1 3938032
3 742 1 3944714
3 743 1 3945281
3 744 1 3949520
3 745 1 3952697
3 746 1 3959485
3 747 1 3964137
3 748 1 3965946
3 749 1 3968383
3 750 1 3971369
3 751 1 3971550
3 752 1 3979431
3 753 1 3980515
3 754 1 3981457
3 755 1 3984257
3 756 1 3984305
3 757 1 3991209
3 758 1 3994776
3 759 1 3995424
3 760 1 3995472
3 761 1 3997420
3 762 1 3999847
3 763 1 4009961
3 764 1 4014886
3 765 1 4015799
3 766 1 4016432
3 767 1 4024708
3 768 1 4025329
3 769 1 4026187
3 770 1 4026534
3 771 1 4029714
3 772 0 4032776
3 773 0 4032893
3 774 0 4033016
3 775 0 4037067
3 776 0 4040337
3 777 0 4042904
3 778 0 4046976
3 779 1 4052634
3 780 1 4053352
3 781 1 4057797
3 782 1 4058967
3 783 1 4059038
3 784 1 4060726
3 785 1 4063915
3 786 1 4065829
3 787 1 4066741
3 788 1 4074445
3 789 1 4075155
3 790 1 4077147
3 791 1 4078516
3 792 1 4079752
3 793 1 4083982
3 794 1 4084381
3 795 1 4090529
3 796 1 4091461
3 797 1 4093089
3 798 1 4100603
3 799 1 4101450
3 800 1 4106344
3 801 1 4108863
3 802 0 4116707
3 803 0 4120845
3 804 0 4126841
3 805 0 4138356
3 806 0 4144165
3 807 0 4146557
3 808 0 4153466
3 809 0 4156593
3 810 0 4158167
3 811 0 4158992
3 812 0 4160673
3 813 0 4161881
3 814 0 4166407
3 815 0 4170415
3 816 0 4172454
3 817 0 4175319
3 818 0 4179531
3 819 0 4182634
3 820 0 4186023
3 821 0 4189250
3 822 0 4196264
3 823 0 4204538
3 824 0 4206515
3 825 0 4212028
3 826 0 4217945
3 827 0 4220360
3 828 0 4225529
3 829 0 4225848
3 830 0 4226560
3 831 0 4230569
3 832 0 4238084
3 833 0 4245268
3 834 0 4246772
3 835 0 4247556
3 836 0 4249015
3 837 0 4250547
3 838 0 4255746
3 839 0 4256684
3 840 0 4262363
3 841 0 4262672
3 842 0 4264173
3 843 0 4265675
3 844 0 4270760
3 845 0 4276301
3 846 0 4290382
3 847 0 4292535
3 848 0 4297452
3 849 0 4299053
3 850 0 4316950
3 851 0 4326930
3 852 0 4327256
3 853 0 4331118
3 854 0 4335385
3 855 0 4335870
3 856 0 4339669
3 857 0 4342937
3 858 0 4345749
3 859 0 4348805
3 860 0 4350720
3 861 0 4352646
3 862 0 4357483
3 863 0 4365180
3 864 0 4365202
3 865 0 4366024
3 866 0 4368000
3 867 0 4378999
3 868 0 4382881
3 869 0 4383054
3 870 0 4385499
3 871 0 4388413
3 872 0 4390485
3 873 0 4391842
3 874 0 4392812
3 875 1 4399032
3 876 1 4404617
3 877 1 4405814
3 878 1 4407954
3 879 1 4411411
3 880 1 4415268
3 881 1 4417055
3 882 1 4417210
3 883 1 4417427
3 884 1 4419865
3 885 1 4422734
3 886 1 4423383
3 887 1 4427573
3 888 1 4430065
3 889 1 4432141
3 890 1 4434458
3 891 1 4436203
3 892 0 4441228
3 893 0 4441954
3 894 0 4443747
3 895 0 4445775
3 896 0 4446799
3 897 0 4449648
3 898 0 4455867
3 899 0 4459519
3 900 0 4467129
3 901 0 4467945
3 902 0 4471473
3 903 0 4472210
3 904 0 4474478
3 905 0 4477092
3 906 0 4482760
3 907 0 4485345
3 908 0 4485528
3 909 0 4489020
3 910 0 4490934
3 911 0 4493168
3 912 0 4494415
3 913 0 4498973
3 914 0 4500055
3 915 0 4503544
3 916 0 4505489
3 917 1 4510371
3 918 1 4516353
3 919 1 4517905
3 920 1 4520916
3 921 1 4520969
3 922 1 4522042
3 923 1 4524598
3 924 1 4526740
3 925 1 4527365
3 926 1 4527846
3 927 1 4529647
3 928 1 4531974
3 929 1 4535959
3 930 1 4539351
3 931 1 4543105
3 932 1 4547128
3 933 1 4548103
3 934 1 4549692
3 935 1 4551343
3 936 1 4555372
3 937 1 4557050
3 938 1 4560990
3 939 1 4569411
3 940 1 4571015
3 941 1 4573578
3 942 1 4574726
3 943 1 4578854
3 944 1 4581335
3 945 1 4588058
3 946 1 4593580
3 947 1 4595738
3 948 1 4600150
3 949 1 4604437
3 950 1 4612657
3 951 1 4620676
3 952 1 4627296
3 953 1 4630295
3 954 1 4635965
3 955 1 4641479
3 956 1 4648792
3 957 1 4656473
3 958 1 4664554
3 959 1 4674291
3 960 1 4677709
3 961 1 4683876
3 962 1 4689639
3 963 1 4693049
3 964 1 4693845
3 965 1 4693906
3 966 1 4695249
3 967 1 4695419
3 968 1 4696587
3 969 1 4696629
3 970 1 4697748
3 971 1 4699323
3 972 1 4699561
3 973 1 4701424
3 974 1 4703029
3 975 1 4703371
3 976 1 4705358
3 977 1 4707062
3 978 1 4709613
3 979 1 4716028
3 980 1 4718485
3 981 1 4720002
3 982 1 4722693
3 983 1 4723303
3 984 1 4727179
3 985 1 4731173
3 986 1 4734873
3 987 1 4742024
3 988 1 4742936
3 989 1 4745109
3 990 1 4749065
3 991 1 4750724
3 992 1 4750924
3 993 1 4752354
3 994 1 4754622
3 995 1 4756730
3 996 1 4762258
3 997 1 4765905
3 998 1 4766287
3 999 0 4767664
3 1000 0 4773020
3 1001 0 4780891
3 1002 0 4786139
3 1003 0 4787282
3 1004 0 4792474
3 1005 0 4794857
3 1006 0 4798614
3 1007 0 4798830
3 1008 0 4800913
3 1009 0 4802624
3 1010 0 4805247
3 1011 0 4807007
3 1012 0 4807168
3 1013 0 4810730
3 1014 0 4822966
3 1015 0 4825216
3 1016 0 4828064
3 1017 0 4832670
3 1018 0 4836851
3 1019 0 4842903
3 1020 1 4844355
3 1021 1 4846926
3 1022 1 4847501
3 1023 1 4848079
3 1024 1 4849812
3 1025 1 4853033
3 1026 1 4854634
3 1027 1 4857878
3 1028 1 4859815
3 1029 1 4860178
3 1030 1 4867208
3 1031 1 4869714
3 1032 1 4873561
3 1033 1 4876804
3 1034 1 4877571
3 1035 1 4877644
3 1036 1 4882474
3 1037 1 4887932
3 1038 1 4889135
3 1039 1 4890663
3 1040 1 4892962
3 1041 1 4893328
3 1042 1 4897789
3 1043 1 4900926
3 1044 1 4906710
3 1045 1 4908280
3 1046 1 4909148
3 1047 1 4911587
3 1048 1 4915055
3 1049 1 4958029
3 1050 1 4964940
3 1051 1 4976363
3 1052 1 4976783
3 1053 1 4979938
3 1054 1 4987149
3 1055 1 4992237
3 1056 1 5017319
3 1057 1 5118764
3 1058 1 5119971
3 1059 1 5124633
3 1060 1 5133200
3 1061 1 5137357
3 1062 1 5139718
3 1063 1 5140641
3 1064 1 5143136
3 1065 1 5143318
3 1066 1 5146580
3 1067 1 5151642
3 1068 1 5153334
3 1069 1 5160347
3 1070 1 5165802
3 1071 1 5172117
3 1072 1 5172969
3 1073 1 5174402
3 1074 1 5174777
3 1075 1 5181425
3 1076 1 5181558
3 1077 1 5184659
3 1078 1 5188224
3 1079 1 5189791
3 1080 1 5191131
3 1081 1 5194495
3 1082 1 5195850
3 1083 1 5198040
3 1084 1 5198260
3 1085 1 5203306
3 1086 1 5205842
3 1087 1 5206254
3 1088 1 5206467
3 1089 1 5212629
3 1090 1 5215424
3 1091 1 5219770
3 1092 1 5223430
3 1093 1 5228227
3 1094 1 5232381
3 1095 1 5234896
3 1096 1 5241651
3 1097 1 5251063
3 1098 1 5252031
3 1099 1 5253765
3 1100 1 5256449
3 1101 1 5257894
3 1102 1 5265793
3 1103 1 5270552
3 1104 1 5277551
3 1105 1 5283917
3 1106 1 5285148
3 1107 1 5286540
3 1108 1 5292876
3 1109 1 5292947
3 1110 1 5296420
3 1111 1 5305471
3 1112 1 5308883
3 1113 1 5309667
3 1114 1 5313917
3 1115 1 5314695
3 1116 1 5323141
3 1117 1 5324731
3 1118 1 5325839
3 1119 1 5331510
3 1120 1 5337421
3 1121 1 5338634
3 1122 1 5344012
3 1123 0 5346273
3 1124 0 5347894
3 1125 0 5348432
3 1126 0 5351459
3 1127 0 5356332
3 1128 0 5356401
3 1129 0 5358289
3 1130 0 5363605
3 1131 0 5365560
3 1132 0 5366882
3 1133 0 5369704
3 1134 0 5374621
3 1135 0 5377511
3 1136 0 5379310
3 1137 0 5379694
3 1138 0 5385179
3 1139 0 5386566
3 1140 0 5394080
3 1141 0 5403900
3 1142 0 5406863
3 1143 0 5410009
3 1144 1 5426850
3 1145 1 5438008
3 1146 1 5445125
3 1147 1 5451244
3 1148 1 5456787
3 1149 1 5463427
3 1150 1 5466838
3 1151 1 5471438
3 1152 1 5479085
3 1153 1 5480523
3 1154 1 5490880
3 1155 1 5494138
3 1156 1 5500533
3 1157 1 5503026
3 1158 1 5508112
3 1159 1 5513739
3 1160 1 5518717
3 1161 1 5519443
3 1162 1 5524337
3 1163 1 5527494
3 1164 1 5532532
3 1165 1 5533695
3 1166 1 5537388
3 1167 1 5537970
3 1168 1 5541544
3 1169 1 5546943
3 1170 0 5548662
3 1171 0 5551993
3 1172 0 5556026
3 1173 0 5563795
3 1174 0 5567737
3 1175 0 5583314
3 1176 0 5584513
3 1177 0 5586984
3 1178 0 5590955
3 1179 0 5599613
3 1180 0 5608514
3 1181 0 5609164
3 1182 0 5610719
3 1183 0 5616673
3 1184 0 5624207
3 1185 0 5630707
3 1186 0 5642098
3 1187 0 5652097
3 1188 0 5652432
3 1189 0 5654067
3 1190 0 5674401
3 1191 0 5864497
3 1192 0 5868377
3 1193 0 5869125
3 1194 0 5872395
3 1195 0 5894304
3 1196 0 5923487
3 1197 0 5939456
3 1198 0 5944052
3 1199 0 5944918
3 1200 0 5949101
3 1201 0 5951386
3 1202 0 5955509
3 1203 0 5955803
3 1204 0 5957656
3 1205 0 5959882
3 1206 0 5960755
3 1207 0 5960784
3 1208 0 5962780
3 1209 0 5966632
3 1210 0 5968773
3 1211 0 5971254
3 1212 0 5972543
3 1213 0 5979777
3 1214 0 6025948
3 1215 0 6030633
3 1216 0 6033163
3 1217 0 6034292
3 1218 0 6047277
3 1219 0 6049126
3 1220 0 6049430
3 1221 0 6051389
3 1222 0 6059137
3 1223 0 6068447
3 1224 0 6073551
3 1225 0 6075539
3 1226 0 6084515
3 1227 0 6090990
3 1228 0 6095027
3 1229 0 6095859
3 1230 0 6100319
3 1231 0 6101639
3 1232 0 6102833
3 1233 0 6104062
3 1234 0 6104921
3 1235 0 6110384
3 1236 0 6112016
3 1237 0 6113760
3 1238 0 6115157
3 1239 0 6117245
3 1240 0 6118196
3 1241 0 6124891
3 1242 0 6125387
3 1243 0 6125845
3 1244 0 6128001
3 1245 0 6128744
3 1246 0 6134374
3 1247 0 6150078
3 1248 0 6155782
3 1249 0 6156709
3 1250 0 6156857
3 1251 0 6160045
3 1252 0 6163336
3 1253 0 6166874
3 1254 0 6170590
3 1255 0 6175179
3 1256 0 6175458
3 1257 0 6179031
3 1258 0 6179061
3 1259 0 6182857
3 1260 0 6183994
3 1261 0 6187172
3 1262 0 6195690
3 1263 0 6197552
3 1264 0 6201194
3 1265 0 6207933
3 1266 0 6209397
3 1267 0 6211602
3 1268 0 6212881
3 1269 0 6214450
3 1270 0 6217137
3 1271 0 6218911
3 1272 0 6220583
3 1273 0 6228344
3 1274 0 6236129
3 1275 0 6243820
3 1276 0 6245090
3 1277 0 6246935
3 1278 0 6249455
3 1279 0 6251937
3 1280 0 6260343
3 1281 0 6260598
3 1282 0 6262261
3 1283 0 6265850
3 1284 0 6268779
3 1285 0 6275112
3 1286 0 6277780
3 1287 0 6278112
3 1288 0 6278496
3 1289 0 6286157
3 1290 0 6291779
3 1291 0 6300496
3 1292 0 6300930
3 1293 0 6306627
3 1294 0 6311784
3 1295 0 6315144
3 1296 0 6316898
3 1297 0 6317013
3 1298 0 6320473
3 1299 0 6323224
3 1300 0 6327152
3 1301 0 6328453
3 1302 0 6334537
3 1303 0 6337264
3 1304 0 6340942
3 1305 0 6358091
3 1306 0 6359625
3 1307 0 6363487
3 1308 0 6367186
3 1309 0 6371281
3 1310 0 6376872
3 1311 0 6384499
3 1312 0 6386530
3 1313 0 6387874
3 1314 0 6388743
3 1315 0 6391253
3 1316 0 6392966
3 1317 0 6395846
3 1318 0 6396250
3 1319 0 6396681
3 1320 0 6396788
3 1321 0 6402441
3 1322 0 6405251
3 1323 0 6406567
3 1324 0 6407414
3 1325 0 6409142
3 1326 0 6410356
3 1327 0 6413858
3 1328 0 6420081
3 1329 0 6424749
3 1330 0 6430877
3 1331 0 6435732
3 1332 0 6440009
3 1333 0 6443677
3 1334 1 6450413
3 1335 1 6457847
3 1336 1 6463861
3 1337 1 6472484
3 1338 1 6479641
3 1339 1 6485048
3 1340 1 6489395
3 1341 1 6495248
3 1342 1 6500413
3 1343 1 6501405
3 1344 1 6507603
3 1345 1 6510654
3 1346 1 6510918
3 1347 1 6511094
3 1348 1 6513121
3 1349 1 6513515
3 1350 1 6515423
3 1351 1 6515711
3 1352 1 6516155
3 1353 1 6523235
3 1354 1 6526525
3 1355 1 6527186
3 1356 1 6533942
3 1357 1 6535978
3 1358 1 6539111
3 1359 1 6539133
3 1360 1 6540546
3 1361 1 6540887
3 1362 1 6548381
3 1363 1 6550264
3 1364 1 6553393
3 1365 1 6556093
3 1366 1 6558006
3 1367 1 6564672
3 1368 1 6564988
3 1369 1 6567315
3 1370 1 6573085
3 1371 1 6573117
3 1372 1 6576121
3 1373 1 6576734
3 1374 1 6581408
3 1375 1 6583430
3 1376 1 6591312
3 1377 1 6597681
3 1378 1 6598014
3 1379 1 6598441
3 1380 1 6598532
3 1381 1 6601873
3 1382 1 6602024
3 1383 1 6602610
3 1384 1 6606563
3 1385 1 6609400
3 1386 1 6610630
3 1387 1 6617227
3 1388 1 6619569
3 1389 1 6621840
3 1390 1 6623410
3 1391 1 6626240
3 1392 1 6627477
3 1393 1 6632997
3 1394 1 6644158
3 1395 1 6644899
3 1396 1 6652986
3 1397 1 6659631
3 1398 1 6662783
3 1399 1 6664149
3 1400 1 6668930
3 1401 1 6673181
3 1402 1 6673951
3 1403 1 6674372
3 1404 1 6676238
3 1405 1 6680277
3 1406 1 6683928
3 1407 1 6710832
3 1408 1 6710904
3 1409 1 6712400
3 1410 1 6719090
3 1411 1 6723293
3 1412 1 6725998
3 1413 1 6728414
3 1414 1 6730888
3 1415 1 6734040
3 1416 1 6739686
3 1417 1 6742908
3 1418 1 6746733
3 1419 1 6750964
3 1420 1 6754032
3 1421 1 6754329
3 1422 1 6754610
3 1423 1 6755380
3 1424 1 6757917
3 1425 1 6759917
3 1426 1 6762790
3 1427 1 6767412
3 1428 1 6774790
3 1429 1 6776842
3 1430 1 6777754
3 1431 1 6779265
3 1432 1 6780950
3 1433 1 6784120
3 1434 1 6785129
3 1435 1 6788210
3 1436 1 6789839
3 1437 1 6792913
3 1438 1 6793288
3 1439 1 6793741
3 1440 1 6796239
3 1441 1 6798850
3 1442 1 6799206
3 1443 1 6802205
3 1444 1 6806164
3 1445 1 6808356
3 1446 1 6812947
3 1447 1 6813263
3 1448 1 6814821
3 1449 1 6815435
3 1450 1 6816452
3 1451 1 6820465
3 1452 1 6820519
3 1453 1 6822314
3 1454 1 6825645
3 1455 1 6833703
3 1456 1 6838858
3 1457 1 6842683
3 1458 1 6843170
3 1459 1 6847988
3 1460 1 6848007
3 1461 1 6850506
3 1462 1 6853052
3 1463 1 6855237
3 1464 1 6860234
3 1465 1 6860613
3 1466 1 6863965
3 1467 1 6865689
3 1468 1 6866311
3 1469 1 6869271
3 1470 1 6871379
3 1471 1 6875033
3 1472 1 6875266
3 1473 1 6877815
3 1474 1 6905794
3 1475 1 6912132
3 1476 1 6958295
3 1477 1 6958754
3 1478 1 6960479
3 1479 1 6961849
3 1480 1 6965233
3 1481 1 6969209
3 1482 1 6974174
3 1483 1 6975180
3 1484 1 6977836
3 1485 1 6978819
3 1486 1 6979649
3 1487 1 6983781
3 1488 1 6985744
3 1489 1 6988260
3 1490 1 6992861
3 1491 1 6999783
3 1492 1 7001988
3 1493 1 7009694
3 1494 1 7012644
3 1495 1 7014985
3 1496 1 7018150
3 1497 1 7021002
3 1498 1 7025140
3 1499 1 7026919
3 1500 1 7030636
3 1501 1 7034771
3 1502 1 7040378
3 1503 1 7040427
3 1504 1 7056269
3 1505 1 7060983
3 1506 1 7063808
3 1507 1 7067394
3 1508 1 7069695
3 1509 1 7073297
3 1510 1 7078553
3 1511 1 7079248
3 1512 1 7082024
3 1513 1 7087589
3 1514 1 7092479
3 1515 0 7096413
3 1516 0 7098152
3 1517 0 7099350
3 1518 0 7105419
3 1519 0 7108890
3 1520 0 7109987
3 1521 0 7113024
3 1522 0 7113293
3 1523 0 7117523
3 1524 0 7119724
3 1525 0 7122009
3 1526 0 7127129
3 1527 0 7127884
3 1528 0 7130680
3 1529 0 7131149
3 1530 0 7132729
3 1531 0 7134649
3 1532 0 7136574
3 1533 0 7140157
3 1534 0 7143634
3 1535 0 7177101
3 1536 0 7178747
3 1537 0 7186441
3 1538 0 7188212
3 1539 0 7191925
3 1540 0 7201519
3 1541 0 7211435
3 1542 0 7242709
3 1543 0 7270997
3 1544 0 7271233
3 1545 0 7274081
3 1546 0 7274983
3 1547 0 7277231
3 1548 0 7279660
3 1549 0 7284132
3 1550 0 7285041
3 1551 0 7286376
3 1552 0 7289021
3 1553 0 7290581
3 1554 0 7291283
3 1555 0 7292698
3 1556 0 7301623
3 1557 0 7301774
3 1558 0 7306160
3 1559 0 7309673
3 1560 0 7311084
3 1561 0 7315143
3 1562 0 7315579
3 1563 0 7324176
3 1564 0 7329228
3 1565 0 7333584
3 1566 0 7335931
3 1567 1 7342853
3 1568 1 7350704
3 1569 1 7356102
3 1570 1 7359922
3 1571 1 7364183
3 1572 1 7364737
3 1573 1 7364851
3 1574 1 7366011
3 1575 1 7367417
3 1576 1 7369831
3 1577 1 7370594
3 1578 1 7375509
3 1579 1 7378503
3 1580 1 7380122
3 1581 1 7382755
3 1582 1 7384300
3 1583 1 7385120
3 1584 1 7389562
3 1585 1 7391716
3 1586 1 7392985
3 1587 1 7397156
3 1588 1 7397923
3 1589 1 7400585
3 1590 1 7401745
3 1591 1 7403618
3 1592 1 7405251
3 1593 1 7409384
3 1594 1 7410656
3 1595 1 7412464
3 1596 1 7415540
3 1597 0 7421969
3 1598 0 7424286
3 1599 0 7425299
3 1600 0 7428737
3 1601 0 7430367
3 1602 0 7431277
3 1603 0 7439141
3 1604 0 7441475
3 1605 0 7442717
3 1606 0 7450410
3 1607 0 7462857
3 1608 0 7469588
3 1609 0 7481442
3 1610 0 7483529
3 1611 0 7488847
3 1612 0 7493806
3 1613 0 7494642
3 1614 0 7496514
3 1615 0 7499543
3 1616 0 7507434
3 1617 0 7512780
3 1618 0 7517581
3 1619 0 7521189
3 1620 0 7522884
3 1621 0 7527976
3 1622 0 7529296
3 1623 0 7531894
3 1624 0 7537754
3 1625 0 7540356
3 1626 0 7548041
3 1627 0 7548216
3 1628 0 7550625
3 1629 0 7555094
3 1630 0 7555984
3 1631 0 7556015
3 1632 0 7561206
3 1633 0 7567519
3 1634 0 7581470
3 1635 0 7583558
3 1636 0 7586658
3 1637 0 7589833
3 1638 0 7597486
3 1639 0 7603349
3 1640 0 7603868
3 1641 0 7608215
3 1642 0 7611499
3 1643 0 7613080
3 1644 0 7613172
3 1645 0 7615755
3 1646 0 7624773
3 1647 0 7653041
3 1648 0 7657184
3 1649 1 7665353
3 1650 1 7668175
3 1651 1 7678096
3 1652 1 7680187
3 1653 1 7684351
3 1654 1 7686121
3 1655 1 7686225
3 1656 1 7694535
3 1657 1 7696609
3 1658 1 7700837
3 1659 1 7703648
3 1660 1 7709840
3 1661 1 7712735
3 1662 1 7713108
3 1663 1 7716479
3 1664 1 7718125
3 1665 1 7724766
3 1666 0 7737081
3 1667 0 7738533
3 1668 0 7742387
3 1669 0 7748636
3 1670 0 7754201
3 1671 0 7755413
3 1672 0 7759801
3 1673 0 7769450
3 1674 0 7773899
3 1675 0 7779942
3 1676 0 7790237
3 1677 0 7790987
3 1678 0 7792860
3 1679 0 7797891
3 1680 1 7804392
3 1681 1 7806154
3 1682 1 7807093
3 1683 1 7807482
3 1684 1 7809525
3 1685 1 7816060
3 1686 1 7817026
3 1687 1 7818281
3 1688 1 7822195
3 1689 1 7824149
3 1690 1 7834739
3 1691 1 7839062
3 1692 1 7841417
3 1693 1 7842147
3 1694 1 7848432
3 1695 1 7850594
3 1696 1 7851523
3 1697 1 7852666
3 1698 1 7855833
3 1699 1 7860734
3 1700 1 7894588
3 1701 1 7906253
3 1702 1 7907458
3 1703 1 7910388
3 1704 1 7910590
3 1705 1 7914931
3 1706 1 7918625
3 1707 1 7921033
3 1708 1 7922720
3 1709 1 7923594
3 1710 1 7925696
3 1711 1 7926922
3 1712 1 7929032
3 1713 1 7932915
3 1714 1 7933168
3 1715 1 7937570
3 1716 1 7937803
3 1717 1 7945081
3 1718 1 7945858
3 1719 1 7949318
3 1720 1 7953953
3 1721 1 7954172
3 1722 1 7956409
3 1723 1 7959237
3 1724 1 7960963
3 1725 1 7961665
3 1726 0 7971256
3 1727 0 7972600
3 1728 0 7974460
3 1729 0 7986207
3 1730 0 7992374
3 1731 0 8004837
3 1732 0 8012902
3 1733 0 8022189
3 1734 0 8025146
3 1735 0 8032987
3 1736 0 8033570
3 1737 0 8039186
3 1738 0 8041723
3 1739 0 8042853
3 1740 0 8046722
3 1741 0 8055303
3 1742 0 8058853
3 1743 0 8059752
3 1744 0 8062678
3 1745 0 8064666
3 1746 0 8067603
3 1747 0 8071900
3 1748 1 8093340
3 1749 1 8096483
3 1750 1 8097735
3 1751 1 8102030
3 1752 1 8107740
3 1753 1 8107819
3 1754 1 8111139
3 1755 1 8112955
3 1756 1 8113200
3 1757 1 8115837
3 1758 1 8119164
3 1759 1 8122897
3 1760 1 8123286
3 1761 1 8127563
3 1762 1 8130832
3 1763 1 8133893
3 1764 1 8137586
3 1765 1 8139127
3 1766 1 8141618
3 1767 1 8142781
3 1768 1 8148507
3 1769 1 8153826
3 1770 1 8154206
3 1771 1 8154814
3 1772 1 8161998
3 1773 1 8173702
3 1774 1 8174089
3 1775 1 8176676
3 1776 1 8177975
3 1777 1 8181630
3 1778 1 8182114
3 1779 1 8186233
3 1780 1 8190164
3 1781 1 8193986
3 1782 1 8194885
3 1783 1 8197100
3 1784 1 8197308
3 1785 1 8199380
3 1786 1 8200243
3 1787 1 8201460
3 1788 1 8204361
3 1789 1 8205007
3 1790 1 8205234
3 1791 1 8208877
3 1792 1 8211981
3 1793 1 8213219
3 1794 1 8227448
3 1795 1 8228323
3 1796 1 8262087
3 1797 1 8275727
3 1798 1 8279237
3 1799 1 8279593
3 1800 1 8281473
3 1801 1 8290146
3 1802 1 8292554
3 1803 1 8292634
3 1804 1 8295560
3 1805 1 8296202
3 1806 1 8301281
3 1807 1 8308086
3 1808 1 8309000
3 1809 1 8311015
3 1810 1 8311882
3 1811 1 8313006
3 1812 1 8314540
3 1813 1 8319372
3 1814 1 8324491
3 1815 1 8327800
3 1816 1 8332137
3 1817 1 8332834
3 1818 1 8340374
3 1819 1 8341291
3 1820 1 8343803
3 1821 1 8347823
3 1822 1 8349360
3 1823 1 8349598
3 1824 1 8352150
3 1825 1 8354807
3 1826 1 8364851
3 1827 1 8368936
3 1828 1 8391042
3 1829 1 8392176
3 1830 1 8400840
3 1831 1 8403057
3 1832 1 8406429
3 1833 0 8410741
3 1834 0 8413551
3 1835 0 8419875
3 1836 0 8419996
3 1837 0 8420163
3 1838 0 8426461
3 1839 0 8428889
3 1840 0 8433122
3 1841 0 8433862
3 1842 0 8435400
3 1843 1 8440922
3 1844 1 8443159
3 1845 1 8446568
3 1846 1 8449442
3 1847 1 8463315
3 1848 1 8465389
3 1849 1 8466083
3 1850 1 8475224
3 1851 1 8475943
3 1852 1 8477380
3 1853 0 8479283
3 1854 0 8482798
3 1855 0 8486540
3 1856 0 8492725
3 1857 0 8498422
3 1858 0 8503612
3 1859 0 8506137
3 1860 0 8509207
3 1861 0 8513501
3 1862 0 8515458
3 1863 0 8519332
3 1864 0 8522667
3 1865 0 8526629
3 1866 0 8535746
3 1867 0 8538486
3 1868 0 8539892
3 1869 1 8543259
3 1870 1 8545528
3 1871 1 8549919
3 1872 1 8552341
3 1873 1 8552573
3 1874 1 8557950
3 1875 1 8560151
3 1876 1 8563307
3 1877 1 8564164
3 1878 1 8567181
3 1879 1 8567857
3 1880 0 8585944
3 1881 0 8590285
3 1882 0 8593052
3 1883 0 8597106
3 1884 0 8597642
3 1885 0 8604615
3 1886 0 8605348
3 1887 0 8633244
3 1888 0 8640843
3 1889 0 8640967
3 1890 0 8642662
3 1891 0 8642789
3 1892 1 8647381
3 1893 1 8648529
3 1894 1 8650609
3 1895 1 8651662
3 1896 1 8654164
3 1897 1 8656949
3 1898 1 8658448
3 1899 1 8662525
3 1900 1 8666038
3 1901 1 8666283
3 1902 1 8669951
3 1903 1 8672473
3 1904 1 8674843
3 1905 1 8676176
3 1906 1 8685860
3 1907 1 8686354
3 1908 1 8687414
3 1909 1 8690889
3 1910 1 8691980
3 1911 1 8696843
3 1912 1 8697600
3 1913 1 8703146
3 1914 1 8705654
3 1915 1 8706436
3 1916 0 8712110
3 1917 0 8715082
3 1918 0 8717721
3 1919 0 8717837
3 1920 0 8722205
3 1921 0 8724844
3 1922 0 8726691
3 1923 0 8731438
3 1924 0 8731711
3 1925 0 8733317
3 1926 0 8740585
3 1927 0 8741221
3 1928 0 8745545
3 1929 0 8745814
3 1930 0 8748801
3 1931 0 8749862
3 1932 0 8750308
3 1933 0 8755821
3 1934 0 8758733
3 1935 0 8790040
3 1936 0 8798587
3 1937 0 8802685
3 1938 0 8803590
3 1939 0 8814142
3 1940 0 8815724
3 1941 0 8819593
3 1942 0 8825331
3 1943 0 8827782
3 1944 0 8830734
3 1945 0 8837537
3 1946 0 8841958
3 1947 0 8852828
3 1948 0 8856738
3 1949 0 8856786
3 1950 0 8859454
3 1951 0 8867444
3 1952 1 8869584
3 1953 1 8873769
3 1954 1 8877181
3 1955 1 8877394
3 1956 1 8877750
3 1957 1 8881574
3 1958 1 8884658
3 1959 1 8886069
3 1960 1 8889491
3 1961 1 8895686
3 1962 1 8898034
3 1963 1 8898443
3 1964 1 8900040
3 1965 1 8902568
3 1966 1 8904378
3 1967 1 8906591
3 1968 1 8912677
3 1969 1 8917108
3 1970 1 8920736
3 1971 0 9090891
3 1972 0 9458445
3 1973 0 9458608
3 1974 0 9458981
3 1975 0 9462176
3 1976 0 9463398
3 1977 0 9464669
3 1978 0 9465632
3 1979 0 9468066
3 1980 0 9473993
3 1981 0 9479236
3 1982 0 9479952
3 1983 0 9484205
3 1984 0 9489769
3 1985 0 9491918
3 1986 0 9494641
3 1987 0 9500280
3 1988 0 9505145
3 1989 0 9518393
3 1990 0 9522335
3 1991 0 9524716
3 1992 0 9529098
3 1993 0 9530587
3 1994 0 9531622
3 1995 0 9537132
3 1996 0 9537210
3 1997 0 9538769
3 1998 0 9542129
3 1999 0 9542509
3 2000 0 9546932
3 2001 0 9549981
3 2002 0 9551964
3 2003 0 9554200
3 2004 0 9559964
3 2005 0 9565523
3 2006 0 9568356
3 2007 0 9568557
3 2008 0 9570592
3 2009 0 9571565
3 2010 0 9578568
3 2011 0 9581423
3 2012 0 9585475
3 2013 0 9590846
3 2014 0 9598831
3 2015 0 9600063
3 2016 0 9604867
3 2017 0 9606987
3 2018 0 9609148
3 2019 0 9609829
3 2020 0 9616981
3 2021 0 9617361
3 2022 0 9619434
3 2023 0 9626416
3 2024 0 9634960
3 2025 0 9637418
3 2026 0 9639346
3 2027 0 9643613
3 2028 0 9645040
3 2029 0 9647225
3 2030 1 9652011
3 2031 1 9653671
3 2032 1 9655210
3 2033 1 9656247
3 2034 1 9658609
3 2035 1 9658690
3 2036 1 9659486
3 2037 1 9669737
3 2038 1 9674116
3 2039 1 9674316
3 2040 1 9687199
3 2041 0 9688368
3 2042 0 9689622
3 2043 0 9697796
3 2044 0 9701899
3 2045 0 9709116
3 2046 0 9713380
3 2047 0 9716040
3 2048 0 9720683
3 2049 0 9721667
3 2050 0 9727146
3 2051 0 9727563
3 2052 0 9730984
3 2053 0 9731938
3 2054 0 9736562
3 2055 0 9736612
3 2056 0 9738915
3 2057 0 9744846
3 2058 0 9745481
3 2059 0 9746747
3 2060 0 9748424
3 2061 0 9750638
3 2062 0 9757092
3 2063 0 9765511
3 2064 0 9765667
3 2065 0 9772574
3 2066 0 9775558
3 2067 0 9779846
3 2068 0 9783520
3 2069 0 9787718
3 2070 0 9790722
3 2071 0 9797753
3 2072 0 9800865
3 2073 0 9807164
3 2074 0 9809865
3 2075 0 9811240
3 2076 0 9814756
3 2077 0 9814949
3 2078 0 9817584
3 2079 0 9823949
3 2080 0 9827096
3 2081 0 9829060
3 2082 0 9830062
3 2083 0 9830448
3 2084 0 9836422
3 2085 0 9843965
3 2086 0 9846074
3 2087 0 9852617
3 2088 0 9853051
3 2089 0 9856131
3 2090 0 9857395
3 2091 0 9859276
3 2092 0 9861975
3 2093 0 9864477
3 2094 0 9865559
3 2095 0 9870083
3 2096 0 9872158
3 2097 0 9873975
3 2098 0 9875833
3 2099 0 9880981
3 2100 0 9883085
3 2101 0 9890137
3 2102 0 9890998
3 2103 0 9893365
3 2104 0 9894756
3 2105 0 9899799
3 2106 0 9909425
3 2107 0 9909678
3 2108 0 9910131
3 2109 0 9915586
3 2110 0 9917072
3 2111 0 9921548
3 2112 0 9926540
3 2113 0 9927805
3 2114 0 9931805
3 2115 0 9934095
3 2116 0 9935835
3 2117 0 9943113
3 2118 0 9944147
3 2119 0 9948987
3 2120 0 9949328
3 2121 0 9958825
3 2122 0 9966508
3 2123 0 9968305
3 2124 0 9971997
3 2125 0 9975009
3 2126 0 9977966
3 2127 0 9982247
3 2128 0 9984149
3 2129 0 9985634
3 2130 0 9989075
3 2131 0 9991270
3 2132 0 9994334
3 2133 0 9997995
3 2134 0 9999782
3 2135 0 10001384
3 2136 0 10001567
3 2137 0 10002373
3 2138 0 10004177
3 2139 0 10009734
3 2140 0 10012141
3 2141 0 10015317
3 2142 0 10017410
3 2143 0 10019914
3 2144 0 10024074
3 2145 0 10025679
3 2146 0 10026789
3 2147 0 10028595
3 2148 0 10029873
3 2149 0 10033564
3 2150 0 10034308
3 2151 0 10037258
3 2152 0 10037800
3 2153 0 10042422
3 2154 0 10046762
3 2155 0 10048287
3 2156 0 10050384
3 2157 0 10051698
3 2158 0 10056013
3 2159 0 10060300
3 2160 0 10060752
3 2161 0 10061740
3 2162 0 10063669
3 2163 0 10070710
3 2164 0 10075030
3 2165 0 10075727
3 2166 0 10080633
3 2167 0 10085369
3 2168 0 10086565
3 2169 0 10089609
3 2170 0 10092751
3 2171 0 10099458
3 2172 0 10102673
3 2173 0 10102893
3 2174 0 10106402
3 2175 0 10110461
3 2176 0 10110743
3 2177 0 10112076
3 2178 0 10117025
3 2179 0 10118458
3 2180 0 10126815
3 2181 0 10128293
3 2182 0 10132721
3 2183 0 10136413
3 2184 0 10138706
3 2185 0 10140513
3 2186 0 10141416
3 2187 0 10141482
3 2188 0 10149089
3 2189 0 10149636
3 2190 0 10151322
3 2191 0 10155211
3 2192 0 10160514
3 2193 0 10164711
3 2194 0 10165516
3 2195 0 10169107
3 2196 0 10173251
3 2197 0 10174797
3 2198 0 10176001
3 2199 0 10181025
3 2200 0 10185562
3 2201 0 10191213
3 2202 0 10193018
3 2203 0 10194147
3 2204 0 10194682
3 2205 0 10201011
3 2206 0 10201548
3 2207 0 10206157
3 2208 0 10209008
3 2209 0 10211101
3 2210 0 10213324
3 2211 0 10217905
3 2212 0 10220814
3 2213 0 10225372
3 2214 0 10228155
3 2215 0 10232019
3 2216 0 10237064
3 2217 0 10238438
3 2218 0 10240186
3 2219 0 10242469
3 2220 0 10243026
3 2221 0 10246697
3 2222 0 10247487
3 2223 0 10250355
3 2224 0 10250766
3 2225 0 10256227
3 2226 0 10257633
3 2227 0 10260068
3 2228 0 10260177
3 2229 0 10262305
3 2230 0 10264814
3 2231 0 10266676
3 2232 0 10269412
3 2233 0 10274088
3 2234 0 10276170
3 2235 0 10277932
3 2236 0 10284098
3 2237 0 10284934
3 2238 0 10289159
3 2239 0 10291612
3 2240 0 10295450
3 2241 0 10298900
3 2242 0 10300007
3 2243 0 10300246
3 2244 0 10302603
3 2245 0 10307438
3 2246 0 10311807
3 2247 0 10312252
3 2248 0 10314290
3 2249 0 10314745
3 2250 0 10317065
3 2251 0 10323829
3 2252 0 10327519
3 2253 0 10333278
3 2254 0 10336507
3 2255 0 10338939
3 2256 0 10343516
3 2257 0 10350019
3 2258 0 10351760
3 2259 0 10353036
3 2260 0 10353048
3 2261 1 10364710
3 2262 1 10368447
3 2263 1 10370522
3 2264 1 10372447
3 2265 1 10372758
3 2266 1 10376837
3 2267 1 10382766
3 2268 1 10386269
3 2269 1 10389165
3 2270 1 10391578
3 2271 1 10397249
3 2272 1 10401787
3 2273 1 10402728
3 2274 1 10404991
3 2275 1 10407886
3 2276 1 10410438
3 2277 1 10414980
3 2278 1 10417269
3 2279 1 10425317
3 2280 1 10427966
3 2281 1 10429104
3 2282 1 10432599
3 2283 1 10436167
3 2284 1 10441866
3 2285 1 10442565
3 2286 0 10454763
3 2287 0 10465881
3 2288 0 10467163
3 2289 0 10467970
3 2290 0 10471689
3 2291 0 10472259
3 2292 0 10472644
3 2293 0 10472684
3 2294 0 10481743
3 2295 0 10483180
3 2296 0 10485916
3 2297 0 10486117
3 2298 0 10488894
3 2299 0 10493752
3 2300 0 10494646
3 2301 0 10497256
3 2302 0 10498826
3 2303 0 10500790
3 2304 0 10507051
3 2305 0 10508393
3 2306 0 10513008
3 2307 0 10520027
3 2308 0 10522713
3 2309 0 10526637
3 2310 0 10529869
3 2311 0 10536385
3 2312 0 10536490
3 2313 0 10541441
3 2314 0 10549112
3 2315 0 10553088
3 2316 0 10554025
3 2317 0 10558266
3 2318 0 10560046
3 2319 0 10565124
3 2320 0 10565457
3 2321 0 10569930
3 2322 0 10574440
3 2323 0 10578881
3 2324 0 10581072
3 2325 0 10584549
3 2326 0 10586274
3 2327 0 10590076
3 2328 0 10594188
3 2329 0 10594876
3 2330 0 10596994
3 2331 0 10598069
3 2332 0 10599214
3 2333 0 10602787
3 2334 0 10603466
3 2335 0 10608396
3 2336 0 10610585
3 2337 0 10613708
3 2338 0 10615179
3 2339 0 10621131
3 2340 0 10622935
3 2341 0 10625620
3 2342 0 10628615
3 2343 0 10631542
3 2344 0 10634630
3 2345 0 10635689
3 2346 0 10640525
3 2347 0 10645492
3 2348 0 10651590
3 2349 0 10654870
3 2350 0 10659910
3 2351 0 10670022
3 2352 0 10672085
3 2353 0 10683195
3 2354 0 10687473
3 2355 0 10690265
3 2356 0 10693284
3 2357 0 10693970
3 2358 0 10696026
3 2359 0 10697171
3 2360 0 10701635
3 2361 0 10704162
3 2362 0 10706100
3 2363 0 10711962
3 2364 0 10717658
3 2365 0 10719090
3 2366 0 10725962
3 2367 0 10730653
3 2368 0 10732902
3 2369 0 10741394
3 2370 0 10745807
3 2371 0 10753704
3 2372 0 10759574
3 2373 0 10761514
3 2374 0 10763929
3 2375 0 10764019
3 2376 0 10771847
3 2377 0 10772541
3 2378 0 10777906
3 2379 0 10779710
3 2380 0 10780783
3 2381 0 10782799
3 2382 0 10783834
3 2383 0 10787830
3 2384 0 10795453
3 2385 0 10798077
3 2386 0 10804153
3 2387 0 10806647
3 2388 0 10811346
3 2389 0 10811871
3 2390 0 10816281
3 2391 0 10819965
3 2392 0 10820493
3 2393 0 10829119
3 2394 0 10829215
3 2395 0 10832172
3 2396 0 10835155
3 2397 0 10837431
3 2398 0 10843467
3 2399 0 10844878
3 2400 0 10846278
3 2401 0 10848320
3 2402 0 10849807
3 2403 0 10852296
3 2404 0 10856295
3 2405 0 10858850
3 2406 0 10861352
3 2407 0 10864390
3 2408 0 10866229
3 2409 0 10867477
3 2410 0 10870588
3 2411 0 10871671
3 2412 0 10873967
3 2413 0 10876749
3 2414 0 10879389
3 2415 0 10881371
3 2416 0 10883711
3 2417 0 10888130
3 2418 0 10890324
3 2419 0 10896795
3 2420 0 10899096
3 2421 0 10903066
3 2422 0 10906844
3 2423 0 10907385
3 2424 0 10910574
3 2425 0 10915299
3 2426 0 10916318
3 2427 0 10917080
3 2428 0 10923212
3 2429 0 10930469
3 2430 0 10932085
3 2431 0 10939163
3 2432 0 10945628
3 2433 0 10952506
3 2434 0 10959824
3 2435 0 10963693
3 2436 0 10966976
3 2437 0 10970338
3 2438 0 10970754
3 2439 0 10977909
3 2440 0 10984338
3 2441 0 10987476
3 2442 0 10994848
3 2443 0 11003518
3 2444 0 11010257
3 2445 0 11013228
3 2446 0 11017017
3 2447 0 11021443
3 2448 0 11022820
3 2449 0 11023549
3 2450 0 11028347
3 2451 0 11030521
3 2452 0 11032096
3 2453 0 11035135
3 2454 0 11036630
3 2455 0 11041391
3 2456 0 11043606
3 2457 0 11048984
3 2458 0 11050690
3 2459 0 11055029
3 2460 0 11059405
3 2461 0 11061663
3 2462 0 11062397
3 2463 0 11067157
3 2464 0 11068516
3 2465 0 11071784
3 2466 0 11074387
3 2467 0 11076461
3 2468 0 11082158
3 2469 0 11082550
3 2470 0 11084850
3 2471 0 11085414
3 2472 0 11093098
3 2473 0 11096438
3 2474 0 11098509
3 2475 0 11099694
3 2476 0 11101227
3 2477 0 11102512
3 2478 0 11104219
3 2479 0 11108821
3 2480 0 11110604
3 2481 0 11113373
3 2482 0 11115315
3 2483 0 11115472
3 2484 0 11117389
3 2485 0 11118315
3 2486 0 11120011
3 2487 0 11120868
3 2488 0 11121111
3 2489 0 11121288
3 2490 0 11124956
3 2491 0 11125841
3 2492 0 11129477
3 2493 0 11129542
3 2494 0 11130243
3 2495 0 11131298
3 2496 0 11134408
3 2497 0 11136560
3 2498 0 11140026
3 2499 0 11140466
3 2500 1 11143224
3 2501 1 11144844
3 2502 1 11147078
3 2503 1 11150018
3 2504 1 11158683
3 2505 1 11162708
3 2506 1 11165515
3 2507 1 11167590
3 2508 1 11168321
3 2509 1 11169575
3 2510 0 11174867
3 2511 0 11175076
3 2512 0 11175224
3 2513 0 11179610
3 2514 0 11179675
3 2515 0 11184163
3 2516 0 11190452
3 2517 0 11194615
3 2518 0 11200866
3 2519 0 11202687
3 2520 0 11203464
3 2521 0 11203610
3 2522 0 11208071
3 2523 0 11215368
3 2524 0 11216549
3 2525 0 11219275
3 2526 0 11219843
3 2527 0 11222019
3 2528 0 11226381
3 2529 0 11227563
3 2530 0 11230896
3 2531 0 11243320
3 2532 0 11247471
3 2533 0 11253544
3 2534 0 11254641
3 2535 0 11257576
3 2536 0 11259100
3 2537 0 11263456
3 2538 0 11266430
3 2539 0 11268304
3 2540 0 11273420
3 2541 0 11275081
3 2542 0 11279000
3 2543 0 11282893
3 2544 0 11284888
3 2545 0 11287167
3 2546 0 11290740
3 2547 0 11293325
3 2548 0 11309505
3 2549 0 11309774
3 2550 0 11311532
3 2551 0 11318648
3 2552 0 11325429
3 2553 0 11327060
3 2554 0 11328784
3 2555 0 11329837
3 2556 0 11330991
3 2557 0 11338600
3 2558 0 11342616
3 2559 0 11347166
3 2560 0 11347819
3 2561 0 11350239
3 2562 0 11356339
3 2563 0 11359204
3 2564 0 11360520
3 2565 0 11365888
3 2566 0 11371094
3 2567 0 11372222
3 2568 0 11376169
3 2569 0 11378066
3 2570 0 11378158
3 2571 0 11381119
3 2572 1 11383439
3 2573 1 11386003
3 2574 1 11389670
3 2575 1 11392086
3 2576 1 11396464
3 2577 1 11408723
3 2578 1 11409969
3 2579 1 11412654
3 2580 1 11415392
3 2581 1 11415666
3 2582 1 11417040
3 2583 1 11421908
3 2584 1 11428397
3 2585 1 11429088
3 2586 1 11434006
3 2587 1 11434157
3 2588 1 11443102
3 2589 1 11445691
3 2590 1 11452371
3 2591 1 11455804
3 2592 1 11459378
3 2593 1 11461772
3 2594 1 11464589
3 2595 1 11466007
3 2596 1 11472436
3 2597 1 11473904
3 2598 1 11474926
3 2599 1 11476300
3 2600 1 11477487
3 2601 0 11482581
3 2602 0 11486863
3 2603 0 11494403
3 2604 0 11499383
3 2605 0 11500950
3 2606 0 11505080
3 2607 0 11508548
3 2608 0 11512149
3 2609 0 11513152
3 2610 0 11515305
3 2611 0 11515641
3 2612 0 11518860
3 2613 0 11520489
3 2614 0 11524137
3 2615 0 11525317
3 2616 0 11528568
3 2617 0 11594422
3 2618 0 11599680
3 2619 0 11602239
3 2620 0 11603086
3 2621 0 11603834
3 2622 0 11607434
3 2623 0 11612635
3 2624 0 11612865
3 2625 0 11621132
3 2626 0 11621400
3 2627 0 11624261
3 2628 0 11626590
3 2629 0 11627761
3 2630 0 11632010
3 2631 1 11640625
3 2632 1 11647432
3 2633 1 11647581
3 2634 1 11650753
3 2635 1 11655620
3 2636 1 11665298
3 2637 1 11665742
3 2638 1 11669471
3 2639 1 11676958
3 2640 1 11681356
3 2641 1 11685526
3 2642 1 11688288
3 2643 1 11690075
3 2644 1 11692611
3 2645 1 11695446
3 2646 1 11698601
3 2647 1 11703009
3 2648 1 11703602
3 2649 1 11706384
3 2650 1 11707582
3 2651 1 11707808
3 2652 1 11708723
3 2653 1 11712669
3 2654 1 11712766
3 2655 1 11714435
3 2656 1 11714944
3 2657 1 11715464
3 2658 1 11717340
3 2659 1 11718605
3 2660 1 11720018
3 2661 1 11790916
3 2662 0 11874257
3 2663 0 11874548
3 2664 1 11881296
3 2665 1 11882638
3 2666 1 11884991
3 2667 1 11889743
3 2668 1 11897170
3 2669 1 11900463
3 2670 1 11901710
3 2671 1 11907698
3 2672 1 11908366
3 2673 1 11914880
3 2674 1 11917302
3 2675 1 11919344
3 2676 1 11923435
3 2677 0 11928912
3 2678 0 11934186
3 2679 0 11934270
3 2680 0 11936327
3 2681 0 11944632
3 2682 0 11954609
3 2683 0 11960644
3 2684 0 11966567
3 2685 1 11971187
3 2686 1 11978931
3 2687 1 11979643
3 2688 1 11980711
3 2689 1 11983348
3 2690 1 11983877
3 2691 1 11987440
3 2692 1 11991258
3 2693 1 11992998
3 2694 1 11999478
3 2695 1 12001715
3 2696 1 12002028
3 2697 1 12005176
3 2698 1 12013067
3 2699 1 12017513
3 2700 1 12021144
3 2701 1 12022282
3 2702 1 12025838
3 2703 1 12035572
3 2704 0 12044939
3 2705 0 12051457
3 2706 0 12053573
3 2707 0 12058683
3 2708 0 12061262
3 2709 0 12062638
3 2710 0 12064242
3 2711 1 12067563
3 2712 1 12071611
3 2713 1 12073923
3 2714 1 12075824
3 2715 1 12080023
3 2716 1 12083902
3 2717 1 12087835
3 2718 1 12090210
3 2719 1 12094385
3 2720 1 12097290
3 2721 1 12102849
3 2722 1 12104087
3 2723 1 12104125
3 2724 0 12112437
3 2725 0 12116182
3 2726 0 12122354
3 2727 0 12126361
3 2728 0 12127247
3 2729 0 12131717
3 2730 1 12133899
3 2731 1 12135248
3 2732 1 12138207
3 2733 1 12139610
3 2734 1 12142783
3 2735 1 12143173
3 2736 1 12149181
3 2737 1 12151560
3 2738 1 12159344
3 2739 1 12163825
3 2740 1 12165141
3 2741 1 12171707
3 2742 1 12182854
3 2743 1 12187499
3 2744 1 12190322
3 2745 1 12199145
3 2746 1 12204504
3 2747 1 12206884
3 2748 1 12208227
3 2749 1 12214391
3 2750 1 12215721
3 2751 0 12217648
3 2752 0 12220820
3 2753 0 12221551
3 2754 0 12228397
3 2755 0 12229300
3 2756 0 12232454
3 2757 0 12299448
3 2758 0 12304408
3 2759 0 12311822
3 2760 0 12312244
3 2761 0 12316156
3 2762 0 12321903
3 2763 0 12324889
3 2764 0 12329701
3 2765 0 12336871
3 2766 0 12340247
3 2767 0 12342457
3 2768 0 12342629
3 2769 0 12344600
3 2770 0 12345359
3 2771 0 12351446
3 2772 0 12351490
3 2773 0 12351982
3 2774 0 12356613
3 2775 0 12367939
3 2776 0 12368243
3 2777 0 12379460
3 2778 0 12379579
3 2779 0 12385180
3 2780 0 12389902
3 2781 0 12391231
3 2782 0 12391897
3 2783 0 12394094
3 2784 0 12394935
3 2785 0 12400617
3 2786 0 12404708
3 2787 0 12404936
3 2788 0 12405808
3 2789 0 12411018
3 2790 0 12415045
3 2791 0 12417765
3 2792 0 12422090
3 2793 0 12425342
3 2794 0 12453641
3 2795 0 12453914
3 2796 0 12457169
3 2797 0 12457347
3 2798 0 12470655
3 2799 0 12473777
3 2800 0 12478557
3 2801 0 12480871
3 2802 0 12480991
3 2803 0 12481672
3 2804 0 12486552
3 2805 0 12490183
3 2806 0 12494209
3 2807 0 12498394
3 2808 0 12500896
3 2809 0 12501445
3 2810 0 12504058
3 2811 0 12506117
3 2812 0 12507072
3 2813 0 12515314
3 2814 0 12515810
3 2815 0 12519334
3 2816 0 12521793
3 2817 0 12527578
3 2818 0 12527742
3 2819 0 12532969
3 2820 0 12533129
3 2821 0 12534571
3 2822 0 12538107
3 2823 0 12541392
3 2824 0 12541523
3 2825 0 12547159
3 2826 0 12551864
3 2827 0 12552173
3 2828 0 12555524
3 2829 0 12556488
3 2830 0 12557634
3 2831 0 12559081
3 2832 0 12561110
3 2833 0 12563938
3 2834 0 12567068
3 2835 0 12568187
3 2836 0 12572239
3 2837 0 12572857
3 2838 0 12576340
3 2839 0 12576465
3 2840 0 12576615
3 2841 0 12581566
3 2842 0 12585015
3 2843 0 12588707
3 2844 0 12591115
3 2845 0 12592988
3 2846 0 12594354
3 2847 0 12599674
3 2848 0 12602565
3 2849 0 12604054
3 2850 0 12604366
3 2851 0 12608403
3 2852 0 12609801
3 2853 0 12612864
3 2854 0 12615401
3 2855 0 12617753
3 2856 0 12622025
3 2857 0 12624239
3 2858 0 12625367
3 2859 0 12626154
3 2860 0 12629818
3 2861 0 12631191
3 2862 0 12631546
3 2863 0 12636553
3 2864 0 12637903
3 2865 0 12641261
3 2866 0 12643214
3 2867 0 12643736
3 2868 0 12645670
3 2869 0 12648474
3 2870 0 12649518
3 2871 0 12650052
3 2872 0 12666064
3 2873 0 12668187
3 2874 0 12671319
3 2875 0 12677087
3 2876 0 12677977
3 2877 0 12679639
3 2878 0 12687329
3 2879 0 12691370
3 2880 0 12693902
3 2881 0 12697738
3 2882 0 12700783
3 2883 0 12701894
3 2884 0 12708615
3 2885 0 12709589
3 2886 0 12710968
3 2887 0 12713088
3 2888 0 12714842
3 2889 0 12716752
3 2890 0 12727450
3 2891 0 12728447
3 2892 0 12736488
3 2893 0 12737950
3 2894 0 12742045
3 2895 0 12743417
3 2896 0 12743451
3 2897 0 12750683
3 2898 0 12750912
3 2899 0 12753964
3 2900 0 12756977
3 2901 0 12757718
3 2902 0 12762845
3 2903 0 12765440
3 2904 0 12766120
3 2905 0 12767546
3 2906 0 12772191
3 2907 0 12775691
3 2908 0 12790562
3 2909 0 12792844
3 2910 0 12800145
3 2911 0 12800648
3 2912 0 12803368
3 2913 0 12804897
3 2914 0 12814265
3 2915 0 12815262
3 2916 0 12818612
3 2917 0 12818752
3 2918 0 12821326
3 2919 0 12822327
3 2920 0 12825820
3 2921 0 12828621
3 2922 0 12830261
3 2923 0 12833601
3 2924 0 12837452
3 2925 0 12838464
3 2926 0 12839267
3 2927 0 12841261
3 2928 0 12865346
3 2929 0 12865379
3 2930 0 12871203
3 2931 0 12875412
3 2932 0 12879281
3 2933 0 12882502
3 2934 0 12885955
3 2935 0 12886340
3 2936 0 12889550
3 2937 0 12891462
3 2938 0 12895117
3 2939 0 12903164
3 2940 0 12904698
3 2941 0 12940015
3 2942 0 12971120
3 2943 0 12973065
3 2944 0 12977029
3 2945 0 12977536
3 2946 0 12980509
3 2947 0 12981606
3 2948 0 12987192
3 2949 0 12989949
3 2950 0 12990155
3 2951 0 12990528
3 2952 1 12995395
3 2953 1 12995426
3 2954 1 12998535
3 2955 1 13003484
3 2956 1 13004631
3 2957 1 13013383
3 2958 1 13016168
3 2959 1 13017363
3 2960 1 13020465
3 2961 1 13023613
3 2962 1 13024540
3 2963 0 13031741
3 2964 0 13033504
3 2965 0 13040215
3 2966 0 13043501
3 2967 0 13047942
3 2968 0 13052583
3 2969 0 13054225
3 2970 0 13054277
3 2971 0 13058408
3 2972 0 13058481
3 2973 0 13061449
3 2974 0 13065338
3 2975 0 13069660
3 2976 0 13078164
3 2977 0 13081209
3 2978 0 13083189
3 2979 0 13086547
3 2980 0 13087122
3 2981 0 13095138
3 2982 1 13136674
3 2983 1 13142960
3 2984 1 13144552
3 2985 1 13150206
3 2986 1 13152743
3 2987 1 13156109
3 2988 1 13157717
3 2989 1 13159359
3 2990 1 13162751
3 2991 1 13164372
3 2992 1 13167068
3 2993 1 13171101
3 2994 1 13174887
3 2995 1 13177040
3 2996 1 13195453
3 2997 1 13197666
3 2998 1 13200482
3 2999 1 13240112
3 3000 1 13244657
3 3001 1 13253929
3 3002 1 13258981
3 3003 1 13260425
3 3004 1 13261146
3 3005 1 13262316
3 3006 1 13262798
3 3007 1 13268438
3 3008 1 13275187
3 3009 1 13278735
3 3010 0 13294001
3 3011 0 13299435
3 3012 1 13303408
3 3013 1 13304922
3 3014 1 13308723
3 3015 1 13311981
3 3016 1 13319094
3 3017 1 13319960
3 3018 1 13321541
3 3019 1 13325339
3 3020 1 13327287
3 3021 1 13329744
3 3022 1 13331414
3 3023 1 13331943
3 3024 1 13337306
3 3025 1 13344630
3 3026 1 13345681
3 3027 1 13350797
3 3028 1 13354949
3 3029 0 13425858
3 3030 0 13440800
3 3031 0 13467076
3 3032 0 13468709
3 3033 0 13478851
3 3034 0 13482237
3 3035 0 13482904
3 3036 0 13484341
3 3037 0 13486883
3 3038 0 13487808
3 3039 0 13490845
3 3040 0 13491412
3 3041 0 13494020
3 3042 0 13494571
3 3043 0 13503216
3 3044 0 13512182
3 3045 0 13512382
3 3046 0 13513116
3 3047 0 13514048
3 3048 0 13515728
3 3049 0 13518397
3 3050 0 13520886
3 3051 0 13532745
3 3052 0 13536699
3 3053 0 13562534
3 3054 0 13568043
3 3055 0 13568376
3 3056 0 13576642
3 3057 0 13584040
3 3058 0 13584764
3 3059 0 13585818
3 3060 0 13591015
3 3061 1 13596947
3 3062 1 13665441
3 3063 1 13671747
3 3064 1 13677479
3 3065 1 13678086
3 3066 1 13679625
3 3067 1 13681110
3 3068 1 13685881
3 3069 1 13688189
3 3070 1 13689965
3 3071 1 13691979
3 3072 1 13692364
3 3073 1 13693326
3 3074 1 13696788
3 3075 1 13704357
3 3076 1 13708665
3 3077 1 13711709
3 3078 1 13718502
3 3079 1 13720788
3 3080 1 13722035
3 3081 1 13722860
3 3082 1 13725223
3 3083 1 13726630
3 3084 1 13730059
3 3085 1 13742209
3 3086 1 13742856
3 3087 1 13743292
3 3088 1 13745929
3 3089 1 13748303
3 3090 1 13755313
3 3091 1 13756066
3 3092 1 13756390
3 3093 1 13762539
3 3094 1 13769681
3 3095 1 13770428
3 3096 1 13772285
3 3097 1 13776637
3 3098 1 13783065
3 3099 1 13787881
3 3100 1 13787893
3 3101 1 13791675
3 3102 1 13796933
3 3103 1 13797929
3 3104 1 13801480
3 3105 1 13802601
3 3106 1 13805495
3 3107 1 13808146
3 3108 1 13809115
3 3109 1 13814185
3 3110 1 13814397
3 3111 1 13819931
3 3112 1 13833574
3 3113 1 13834929
3 3114 1 13840284
3 3115 1 13840672
3 3116 1 13843473
3 3117 1 13857586
3 3118 1 13861655
3 3119 1 13868688
3 3120 1 13876757
3 3121 1 13879518
3 3122 1 13882623
3 3123 1 13883266
3 3124 1 13888003
3 3125 1 13891383
3 3126 1 13892183
3 3127 1 13896400
3 3128 1 13896426
3 3129 0 13905032
3 3130 0 13905198
3 3131 0 13912846
3 3132 0 13917748
3 3133 0 13921851
3 3134 0 13924533
3 3135 0 13968937
3 3136 0 13970817
3 3137 0 13971524
3 3138 0 13974323
3 3139 0 13988836
3 3140 0 13993141
3 3141 0 13994921
3 3142 0 13999718
3 3143 0 14020633
3 3144 0 14025907
3 3145 0 14028922
3 3146 0 14028998
3 3147 0 14115047
3 3148 0 14118124
3 3149 0 14120885
3 3150 0 14128346
3 3151 0 14129154
3 3152 0 14136348
3 3153 0 14136435
3 3154 0 14138220
3 3155 0 14143717
3 3156 0 14146313
3 3157 0 14147231
3 3158 0 14147694
3 3159 0 14168985
3 3160 0 14173002
3 3161 0 14183056
3 3162 0 14184593
3 3163 0 14190570
3 3164 0 14204841
3 3165 0 14208635
3 3166 0 14213476
3 3167 0 14217766
3 3168 0 14218695
3 3169 0 14224584
3 3170 0 14226901
3 3171 0 14229870
3 3172 0 14232788
3 3173 0 14233600
3 3174 0 14236536
3 3175 0 14239980
3 3176 0 14243002
3 3177 0 14246346
3 3178 0 14288500
3 3179 0 14288543
3 3180 0 14292283
3 3181 0 14295679
3 3182 0 14297587
3 3183 0 14299452
3 3184 0 14303699
3 3185 0 14308712
3 3186 0 14312369
3 3187 0 14313404
3 3188 0 14314896
3 3189 0 14317268
3 3190 0 14341089
3 3191 0 14342772
3 3192 0 14343722
3 3193 0 14345106
3 3194 0 14350991
3 3195 0 14351400
3 3196 0 14352588
3 3197 0 14353137
3 3198 0 14358889
3 3199 0 14361517
3 3200 0 14362187
3 3201 0 14366735
3 3202 0 14369229
3 3203 0 14369842
3 3204 0 14377633
3 3205 0 14378161
3 3206 0 14384057
3 3207 0 14384128
3 3208 0 14387412
3 3209 0 14397027
3 3210 0 14399606
3 3211 0 14404342
3 3212 0 14410132
3 3213 0 14417174
3 3214 0 14424355
3 3215 0 14436514
3 3216 0 14436918
3 3217 0 14437376
3 3218 0 14459287
3 3219 0 14462321
3 3220 0 14467303
3 3221 0 14495614
3 3222 0 14499960
3 3223 0 14504038
3 3224 0 14526579
3 3225 0 14527813
3 3226 0 14538017
3 3227 0 14538306
3 3228 0 14545024
3 3229 0 14545397
3 3230 0 14548609
3 3231 0 14549117
3 3232 0 14552662
3 3233 0 14555057
3 3234 0 14560686
3 3235 0 14562073
3 3236 0 14568034
3 3237 0 14570267
3 3238 0 14570834
3 3239 0 14576161
3 3240 0 14578886
3 3241 0 14581876
3 3242 0 14584350
3 3243 0 14588129
3 3244 0 14590809
3 3245 0 14591510
3 3246 0 14601783
3 3247 0 14611980
3 3248 0 14613131
3 3249 0 14614581
3 3250 0 14616788
3 3251 0 14621899
3 3252 0 14626186
3 3253 0 14626597
3 3254 0 14628205
3 3255 0 14630765
3 3256 0 14633561
3 3257 0 14637931
3 3258 0 14640578
3 3259 0 14646095
3 3260 0 14659159
3 3261 0 14659421
3 3262 0 14666047
3 3263 0 14668011
3 3264 0 14668647
3 3265 0 14668752
3 3266 0 14669244
3 3267 0 14670223
3 3268 0 14671397
3 3269 0 14671798
3 3270 0 14674792
3 3271 0 14677879
3 3272 0 14678510
3 3273 0 14685877
3 3274 0 14687155
3 3275 0 14689078
3 3276 0 14689773
3 3277 0 14693255
3 3278 0 14694687
3 3279 0 14712623
3 3280 0 14714083
3 3281 0 14725165
3 3282 0 14742034
3 3283 0 14750229
3 3284 0 14753184
3 3285 0 14778404
3 3286 0 14780989
3 3287 0 14783538
3 3288 0 14797313
3 3289 0 14800627
3 3290 0 14804465
3 3291 0 14814186
3 3292 0 14816497
3 3293 0 14819184
3 3294 0 14820625
3 3295 0 14826256
3 3296 0 14826311
3 3297 0 14900693
3 3298 0 14903413
3 3299 0 14906692
3 3300 0 14912537
3 3301 0 14918994
3 3302 0 14919359
3 3303 0 14920672
3 3304 0 14921492
3 3305 0 14924083
3 3306 0 14924415
3 3307 0 14925941
3 3308 0 14932774
3 3309 0 14943744
3 3310 0 14944641
3 3311 0 14952662
3 3312 0 14960664
3 3313 0 14961894
3 3314 0 14963218
3 3315 0 14967653
3 3316 0 14971171
3 3317 0 14972096
3 3318 0 14977998
3 3319 0 14983924
3 3320 0 14984234
3 3321 0 14992216
3 3322 0 14995728
3 3323 0 14998221
3 3324 0 15000117
3 3325 0 15006314
3 3326 1 15010763
3 3327 1 15010848
3 3328 1 15021210
3 3329 1 15028916
3 3330 1 15035281
3 3331 1 15036790
3 3332 1 15037404
3 3333 1 15038018
3 3334 1 15044773
3 3335 1 15045102
3 3336 1 15047592
3 3337 1 15049482
3 3338 1 15051600
3 3339 1 15054374
3 3340 1 15061924
3 3341 1 15066426
3 3342 1 15066784
3 3343 1 15068166
3 3344 1 15070032
3 3345 1 15071813
3 3346 1 15072207
3 3347 1 15074873
3 3348 1 15081485
3 3349 1 15087365
3 3350 1 15087910
3 3351 1 15088738
3 3352 1 15092977
3 3353 1 15093537
3 3354 1 15100099
3 3355 1 15100585
3 3356 1 15104950
3 3357 0 15108022
3 3358 0 15109223
3 3359 0 15109840
3 3360 0 15109920
3 3361 0 15114716
3 3362 0 15118134
3 3363 0 15122423
3 3364 0 15124771
3 3365 0 15129006
3 3366 0 15131325
3 3367 0 15131530
3 3368 0 15131588
3 3369 0 15136554
3 3370 0 15139238
3 3371 0 15142482
3 3372 0 15144212
3 3373 0 15147356
3 3374 0 15148858
3 3375 0 15151488
3 3376 0 15157234
3 3377 0 15164290
3 3378 0 15165106
3 3379 0 15172218
3 3380 0 15173797
3 3381 0 15174787
3 3382 0 15177066
3 3383 0 15179019
3 3384 0 15182971
3 3385 0 15188792
3 3386 0 15196253
3 3387 0 15198160
3 3388 0 15204647
3 3389 0 15206620
3 3390 0 15209454
3 3391 0 15209862
3 3392 0 15213101
3 3393 0 15218552
3 3394 0 15221321
3 3395 0 15224188
3 3396 0 15227223
3 3397 0 15228432
3 3398 0 15231287
3 3399 0 15231520
3 3400 0 15232139
3 3401 0 15233961
3 3402 0 15235227
3 3403 0 15236431
3 3404 0 15238473
3 3405 1 15239622
3 3406 1 15240884
3 3407 1 15245817
3 3408 1 15246287
3 3409 1 15246637
3 3410 1 15249853
3 3411 1 15251399
3 3412 1 15251512
3 3413 1 15253867
3 3414 1 15254186
3 3415 1 15260411
3 3416 1 15262147
3 3417 1 15262483
3 3418 1 15265593
3 3419 1 15267320
3 3420 1 15274134
3 3421 1 15274210
3 3422 1 15275128
3 3423 1 15277403
3 3424 1 15283533
3 3425 1 15284088
3 3426 1 15285880
3 3427 1 15291484
3 3428 1 15293587
3 3429 1 15293599
3 3430 1 15300537
3 3431 1 15301791
3 3432 1 15305184
3 3433 1 15305313
3 3434 1 15311688
3 3435 0 15318728
3 3436 0 15323476
3 3437 0 15324238
3 3438 0 15328646
3 3439 0 15330574
3 3440 0 15332699
3 3441 0 15334212
3 3442 0 15338568
3 3443 0 15349718
3 3444 0 15352845
3 3445 0 15354413
3 3446 0 15356161
3 3447 0 15364066
3 3448 0 15371135
3 3449 0 15383387
3 3450 0 15385540
3 3451 0 15397999
3 3452 0 15404890
3 3453 0 15406369
3 3454 0 15411158
3 3455 0 15411606
3 3456 0 15418153
3 3457 0 15426420
3 3458 0 15430582
3 3459 0 15430603
3 3460 0 15435778
3 3461 0 15440161
3 3462 0 15440794
3 3463 1 15463527
3 3464 1 15468294
3 3465 1 15472706
3 3466 1 15473415
3 3467 1 15474758
3 3468 1 15477066
3 3469 1 15478757
3 3470 1 15481542
3 3471 1 15482565
3 3472 1 15486714
3 3473 0 15491580
3 3474 0 15493854
3 3475 0 15494535
3 3476 0 15498054
3 3477 0 15500017
3 3478 0 15502932
3 3479 0 15512356
3 3480 0 15514135
3 3481 0 15514407
3 3482 0 15518890
3 3483 0 15523226
3 3484 0 15529018
3 3485 0 15529150
3 3486 0 15531245
3 3487 0 15534207
3 3488 0 15534474
3 3489 0 15537251
3 3490 0 15542950
3 3491 0 15551647
3 3492 0 15554009
3 3493 0 15555047
3 3494 0 15557371
3 3495 0 15558057
3 3496 0 15560093
3 3497 0 15569257
3 3498 0 15574330
3 3499 0 15583296
3 3500 0 15584813
3 3501 0 15585663
3 3502 0 15588710
3 3503 0 15594590
3 3504 0 15602729
3 3505 0 15604369
3 3506 0 15606807
3 3507 0 15609482
3 3508 0 15614805
3 3509 0 15616397
3 3510 0 15621268
3 3511 0 15626027
3 3512 0 15634361
3 3513 0 15634751
3 3514 0 15635593
3 3515 0 15643022
3 3516 0 15643086
3 3517 0 15643467
3 3518 0 15645655
3 3519 0 15648560
3 3520 0 15658088
3 3521 1 15666780
3 3522 1 15667379
3 3523 1 15671755
3 3524 1 15684884
3 3525 1 15687482
3 3526 1 15694361
3 3527 1 15694485
3 3528 1 15698519
3 3529 1 15700366
3 3530 1 15702211
3 3531 1 15706386
3 3532 1 15707485
3 3533 1 15711840
3 3534 1 15713693
3 3535 1 15717845
3 3536 1 15719351
3 3537 1 15720518
3 3538 1 15723227
3 3539 1 15733395
3 3540 1 15734416
3 3541 1 15741080
3 3542 0 15745582
3 3543 0 15748854
3 3544 0 15752369
3 3545 0 15753404
3 3546 0 15756183
3 3547 0 15757217
3 3548 0 15763860
3 3549 0 15764742
3 3550 1 15770506
3 3551 1 15772374
3 3552 1 15773258
3 3553 1 15774849
3 3554 1 15776070
3 3555 1 15776535
3 3556 1 15778427
3 3557 1 15779770
3 3558 1 15789706
3 3559 1 15790214
3 3560 1 15794714
3 3561 1 15798842
3 3562 1 15798985
3 3563 1 15801538
3 3564 1 15804084
3 3565 0 15809990
3 3566 0 15813437
3 3567 0 15823483
3 3568 0 15830193
3 3569 0 15833805
3 3570 0 15836976
3 3571 0 15843874
3 3572 0 15848010
3 3573 0 15856898
3 3574 0 15863477
3 3575 0 15870753
3 3576 0 15871474
3 3577 0 15874206
3 3578 0 15925050
3 3579 0 15926326
3 3580 0 15931182
3 3581 0 15939215
3 3582 0 15945508
3 3583 0 15967943
3 3584 0 15972205
3 3585 0 15974377
3 3586 0 15975435
3 3587 0 15981439
3 3588 0 15987572
3 3589 0 15992111
3 3590 1 16002501
3 3591 1 16008562
3 3592 1 16010424
3 3593 1 16017504
3 3594 1 16025159
3 3595 1 16038945
3 3596 1 16066613
3 3597 1 16070832
3 3598 1 16074099
3 3599 1 16078138
3 3600 1 16082739
3 3601 0 16087070
3 3602 0 16087516
3 3603 0 16088630
3 3604 0 16095964
3 3605 0 16099978
3 3606 0 16101549
3 3607 0 16117084
3 3608 0 16117349
3 3609 0 16117483
3 3610 0 16122328
3 3611 0 16126631
3 3612 0 16128383
3 3613 0 16133324
3 3614 0 16135866
3 3615 0 16137351
3 3616 0 16140725
3 3617 0 16147898
3 3618 0 16148021
3 3619 0 16151093
3 3620 0 16242618
3 3621 0 16245323
3 3622 0 16246326
3 3623 0 16250979
3 3624 0 16251075
3 3625 0 16254728
3 3626 0 16255080
3 3627 0 16255297
3 3628 0 16259090
3 3629 0 16260161
3 3630 0 16262334
3 3631 0 16267090
3 3632 0 16275859
3 3633 0 16276668
3 3634 0 16278611
3 3635 0 16286388
3 3636 0 16287940
3 3637 0 16295840
3 3638 0 16296393
3 3639 0 16297533
3 3640 0 16299091
3 3641 0 16307464
3 3642 0 16312056
3 3643 0 16313721
3 3644 0 16319759
3 3645 0 16321521
3 3646 0 16323489
3 3647 0 16325868
3 3648 0 16326992
3 3649 0 16327026
3 3650 0 16328949
3 3651 0 16335308
3 3652 0 16337154
3 3653 0 16339145
3 3654 0 16339463
3 3655 0 16343253
3 3656 0 16345294
3 3657 0 16348586
3 3658 0 16350301
3 3659 1 16365803
3 3660 1 16366102
3 3661 1 16366614
3 3662 1 16366863
3 3663 1 16367271
3 3664 1 16370694
3 3665 1 16371051
3 3666 1 16375209
3 3667 1 16376780
3 3668 1 16380549
3 3669 1 16384213
3 3670 1 16386766
3 3671 0 16395299
3 3672 0 16396820
3 3673 0 16397462
3 3674 0 16442360
3 3675 0 16443328
3 3676 0 16447231
3 3677 0 16449258
3 3678 0 16451166
3 3679 0 16451951
3 3680 0 16456141
3 3681 0 16457253
3 3682 0 16457621
3 3683 0 16458341
3 3684 0 16459785
3 3685 0 16460975
3 3686 0 16466035
3 3687 0 16481933
3 3688 0 16483211
3 3689 0 16488667
3 3690 0 16490601
3 3691 0 16497405
3 3692 0 16499194
3 3693 0 16499504
3 3694 0 16502290
3 3695 0 16507793
3 3696 0 16508216
3 3697 0 16508650
3 3698 0 16511806
3 3699 0 16520255
3 3700 0 16521637
3 3701 0 16529826
3 3702 0 16536998
3 3703 0 16543319
3 3704 0 16549072
3 3705 0 16555201
3 3706 0 16557380
3 3707 0 16561108
3 3708 0 16561552
3 3709 0 16564820
3 3710 0 16574183
3 3711 0 16574333
3 3712 0 16575415
3 3713 0 16582606
3 3714 0 16585890
3 3715 0 16589953
3 3716 0 16590890
3 3717 0 16591427
3 3718 0 16591643
3 3719 0 16591931
3 3720 0 16595886
3 3721 0 16599666
3 3722 0 16601555
3 3723 0 16601834
3 3724 0 16603574
3 3725 0 16606422
3 3726 0 16610801
3 3727 0 16610896
3 3728 0 16612690
3 3729 0 16616319
3 3730 0 16616863
3 3731 0 16619737
3 3732 0 16620842
3 3733 0 16624476
3 3734 1 16635232
3 3735 1 16638373
3 3736 1 16640793
3 3737 1 16641427
3 3738 1 16644982
3 3739 1 16647339
3 3740 1 16647802
3 3741 1 16651576
3 3742 1 16652070
3 3743 1 16652330
3 3744 1 16654272
3 3745 1 16656082
3 3746 1 16656521
3 3747 1 16656848
3 3748 1 16665139
3 3749 1 16670678
3 3750 1 16672136
3 3751 1 16672558
3 3752 1 16679383
3 3753 1 16680884
3 3754 1 16682170
3 3755 1 16682590
3 3756 1 16683294
3 3757 1 16684727
3 3758 1 16684893
3 3759 1 16688157
3 3760 1 16692896
3 3761 1 16693831
3 3762 1 16697765
3 3763 1 16699837
3 3764 1 16704273
3 3765 1 16704716
3 3766 1 16709057
3 3767 1 16712739
3 3768 1 16713314
3 3769 1 16716006
3 3770 1 16717654
3 3771 1 16720675
3 3772 0 16724981
3 3773 0 16725214
3 3774 0 16728443
3 3775 0 16731031
3 3776 0 16732711
3 3777 0 16733355
3 3778 0 16735290
3 3779 0 16737749
3 3780 0 16738741
3 3781 0 16740676
3 3782 0 16745869
3 3783 0 16748201
3 3784 0 16750173
3 3785 0 16750218
3 3786 0 16751166
3 3787 0 16753854
3 3788 0 16754007
3 3789 0 16757876
3 3790 0 16758319
3 3791 0 16758467
3 3792 0 16759691
3 3793 0 16762359
3 3794 0 16764116
3 3795 0 16766771
3 3796 0 16766881
3 3797 0 16766967
3 3798 0 16767612
3 3799 0 16771081
3 3800 0 16771139
3 3801 0 16776105
3 3802 0 16776984
3 3803 0 16777548
3 3804 0 16780002
3 3805 0 16781533
3 3806 0 16783344
3 3807 0 16788068
3 3808 0 16788259
3 3809 0 16792411
3 3810 0 16795579
3 3811 0 16797095
3 3812 0 16797507
3 3813 1 16800515
3 3814 1 16801907
3 3815 1 16806027
3 3816 1 16808124
3 3817 1 16809967
3 3818 1 16813731
3 3819 1 16819341
3 3820 1 16820097
3 3821 1 16827935
3 3822 1 16834672
3 3823 1 16838770
3 3824 0 16840308
3 3825 0 16841990
3 3826 0 16842241
3 3827 0 16844631
3 3828 0 16845068
3 3829 0 16847483
3 3830 0 16848129
3 3831 0 16849136
3 3832 0 16852247
3 3833 0 16853257
3 3834 0 16856451
3 3835 0 16863110
3 3836 0 16863279
3 3837 0 16865717
3 3838 0 16866218
3 3839 0 16871674
3 3840 0 16875018
3 3841 0 16877198
3 3842 0 16879782
3 3843 0 16884446
3 3844 0 16891367
3 3845 0 16898190
3 3846 0 16900204
3 3847 0 16906726
3 3848 0 16909494
3 3849 0 16913023
3 3850 0 16915916
3 3851 0 16924327
3 3852 0 16925351
3 3853 0 16932124
3 3854 0 16933584
3 3855 0 16938728
3 3856 0 16940311
3 3857 0 16945173
3 3858 0 16945430
3 3859 0 16951092
3 3860 0 16953278
3 3861 0 16958306
3 3862 0 16962941
3 3863 0 16965615
3 3864 0 16966181
3 3865 0 16967297
3 3866 0 16969923
3 3867 0 16970001
3 3868 0 16971176
3 3869 0 16971722
3 3870 1 16980215
3 3871 1 16982704
3 3872 1 16983473
3 3873 1 16991270
3 3874 1 16993622
3 3875 1 16999518
3 3876 1 17000234
3 3877 1 17007603
3 3878 1 17008303
3 3879 1 17012369
3 3880 1 17016944
3 3881 1 17019549
3 3882 1 17022196
3 3883 1 17025871
3 3884 1 17034167
3 3885 0 17040525
3 3886 0 17045766
3 3887 0 17046423
3 3888 0 17051212
3 3889 0 17055041
3 3890 0 17062162
3 3891 0 17071689
3 3892 0 17075256
3 3893 0 17077245
3 3894 0 17077931
3 3895 0 17085400
3 3896 0 17086112
3 3897 0 17086482
3 3898 0 17087617
3 3899 0 17091109
3 3900 0 17091868
3 3901 0 17096962
3 3902 0 17108638
3 3903 0 17110711
3 3904 0 17114641
3 3905 0 17118392
3 3906 0 17125865
3 3907 0 17126032
3 3908 0 17128366
3 3909 0 17138211
3 3910 0 17138855
3 3911 0 17149102
3 3912 0 17152836
3 3913 0 17156617
3 3914 0 17163060
3 3915 0 17167549
3 3916 0 17171337
3 3917 0 17173040
3 3918 0 17179739
3 3919 0 17180995
3 3920 0 17183564
3 3921 0 17185322
3 3922 0 17192088
3 3923 0 17200429
3 3924 0 17200600
3 3925 0 17205061
3 3926 0 17205907
3 3927 0 17207565
3 3928 0 17208765
3 3929 0 17213884
3 3930 0 17215713
3 3931 0 17221195
3 3932 0 17222603
3 3933 0 17222784
3 3934 0 17223709
3 3935 0 17227286
3 3936 0 17232529
3 3937 0 17289257
3 3938 0 17301520
3 3939 0 17310758
3 3940 0 17313342
3 3941 0 17315331
3 3942 0 17322762
3 3943 0 17324738
3 3944 0 17325690
3 3945 0 17328073
3 3946 0 17328531
3 3947 0 17337472
3 3948 0 17344923
3 3949 0 17347739
3 3950 0 17355119
3 3951 0 17365408
3 3952 0 17371620
3 3953 0 17373576
3 3954 0 17378612
3 3955 0 17407322
3 3956 0 17408508
3 3957 0 17410695
3 3958 0 17416329
3 3959 0 17418609
3 3960 0 17422368
3 3961 0 17426391
3 3962 0 17431310
3 3963 0 17435786
3 3964 0 17435833
3 3965 0 17443161
3 3966 0 17443919
3 3967 0 17447493
3 3968 0 17448361
3 3969 0 17455563
3 3970 0 17460533
3 3971 0 17462560
3 3972 0 17464063
3 3973 0 17471832
3 3974 0 17477180
3 3975 0 17477547
3 3976 0 17482923
3 3977 0 17483676
3 3978 0 17485230
3 3979 0 17490809
3 3980 0 17497108
3 3981 0 17497240
3 3982 0 17497481
3 3983 0 17498514
3 3984 0 17500732
3 3985 0 17503929
3 3986 0 17506617
3 3987 0 17511554
3 3988 0 17512031
3 3989 0 17513536
3 3990 0 17514483
3 3991 0 17525220
3 3992 0 17528164
3 3993 0 17533864
3 3994 0 17535080
3 3995 0 17537383
3 3996 0 17538338
3 3997 0 17539182
3 3998 0 17541306
3 3999 0 17547513
3 4000 0 17548229
3 4001 0 17548762
3 4002 0 17554507
3 4003 0 17559711
3 4004 0 17570616
3 4005 0 17573111
3 4006 0 17577115
3 4007 0 17582289
3 4008 0 17582692
3 4009 0 17586726
3 4010 0 17590645
3 4011 0 17592643
3 4012 0 17597986
3 4013 0 17606221
3 4014 0 17611775
3 4015 0 17613750
3 4016 0 17617894
3 4017 0 17618505
3 4018 0 17622791
3 4019 0 17640045
3 4020 0 17642301
3 4021 0 17643512
3 4022 0 17649621
3 4023 0 17652473
3 4024 0 17652848
3 4025 0 17654153
3 4026 0 17654232
3 4027 0 17655327
3 4028 0 17660379
3 4029 0 17662755
3 4030 0 17666713
3 4031 0 17671843
3 4032 0 17675961
3 4033 0 17678179
3 4034 0 17678757
3 4035 0 17680742
3 4036 0 17681135
3 4037 0 17684970
3 4038 0 17689466
3 4039 0 17694042
3 4040 0 17695983
3 4041 0 17698574
3 4042 0 17701252
3 4043 0 17701634
3 4044 0 17704950
3 4045 0 17705853
3 4046 0 17708190
3 4047 0 17708756
3 4048 0 17713420
3 4049 0 17714736
3 4050 0 17718320
3 4051 0 17718636
3 4052 0 17721205
3 4053 0 17724101
3 4054 0 17727393
3 4055 0 17732192
3 4056 0 17732901
3 4057 0 17733107
3 4058 0 17733623
3 4059 0 17736498
3 4060 0 17738463
3 4061 0 17740156
3 4062 0 17742226
3 4063 0 17743494
3 4064 0 17744238
3 4065 0 17745340
3 4066 0 17746177
3 4067 0 17748247
3 4068 0 17754208
3 4069 0 17756579
3 4070 0 17757721
3 4071 0 17757991
3 4072 0 17758163
3 4073 0 17763717
3 4074 0 17764074
3 4075 0 17769155
3 4076 0 17771929
3 4077 0 17774992
3 4078 0 17781528
3 4079 0 17781625
3 4080 0 17789178
3 4081 0 17795630
3 4082 0 17800187
3 4083 0 17801375
3 4084 0 17802379
3 4085 0 17808065
3 4086 0 17814600
3 4087 0 17817926
3 4088 0 17821238
3 4089 0 17822124
3 4090 0 17822262
3 4091 0 17826360
3 4092 0 17828438
3 4093 0 17835420
3 4094 0 17836363
3 4095 0 17839998
3 4096 0 17841415
3 4097 0 17845961
3 4098 0 17847843
3 4099 0 17849020
3 4100 0 17851139
3 4101 0 17855221
3 4102 0 17861504
3 4103 0 17867276
3 4104 0 17868069
3 4105 0 17873107
3 4106 0 17876794
3 4107 0 17878939
3 4108 0 17879252
3 4109 0 17880037
3 4110 0 17886697
3 4111 0 17888772
3 4112 0 17896681
3 4113 0 17896797
3 4114 0 17898370
3 4115 0 17900996
3 4116 0 17903585
3 4117 0 17904352
3 4118 0 17908301
3 4119 0 17911276
3 4120 0 17911975
3 4121 0 17916110
3 4122 0 17921406
3 4123 0 17923277
3 4124 0 17928109
3 4125 0 17930275
3 4126 0 17939254
3 4127 0 17942137
3 4128 0 17945565
3 4129 0 17950207
3 4130 0 17952258
3 4131 0 17952846
3 4132 0 17954217
3 4133 0 17955217
3 4134 0 17955258
3 4135 0 17964103
3 4136 0 17967796
3 4137 0 17970143
3 4138 0 17978751
3 4139 0 17981069
3 4140 1 17983021
3 4141 1 17985531
3 4142 1 17985849
3 4143 1 17986508
3 4144 1 17988988
3 4145 1 17995414
3 4146 1 18001427
3 4147 1 18003430
3 4148 1 18026206
3 4149 1 18029106
3 4150 1 18031197
3 4151 1 18032854
3 4152 1 18033457
3 4153 1 18034349
3 4154 1 18034383
3 4155 1 18034994
3 4156 1 18038877
3 4157 0 18054112
3 4158 0 18055589
3 4159 0 18061710
3 4160 0 18064467
3 4161 0 18067236
3 4162 0 18068124
3 4163 0 18068343
3 4164 0 18074378
3 4165 0 18076298
3 4166 0 18080370
3 4167 0 18081767
3 4168 0 18083917
3 4169 0 18138359
3 4170 0 18143286
3 4171 0 18145511
3 4172 0 18167188
3 4173 0 18172879
3 4174 0 18174038
3 4175 0 18180511
3 4176 0 18183845
3 4177 0 18212937
3 4178 0 18215190
3 4179 0 18219831
3 4180 0 18221479
3 4181 0 18223024
3 4182 0 18232158
3 4183 0 18236634
3 4184 0 18242318
3 4185 0 18244847
3 4186 0 18245590
3 4187 0 18249203
3 4188 0 18250790
3 4189 0 18254757
3 4190 0 18257658
3 4191 0 18260551
3 4192 0 18263802
3 4193 0 18264488
3 4194 0 18267241
3 4195 0 18269449
3 4196 0 18270117
3 4197 0 18275340
3 4198 0 18277911
3 4199 0 18278706
3 4200 0 18283350
3 4201 0 18284174
3 4202 0 18288655
3 4203 0 18324790
3 4204 0 18326281
3 4205 0 18334532
3 4206 0 18339145
3 4207 0 18340086
3 4208 0 18340352
3 4209 0 18341022
3 4210 0 18345933
3 4211 0 18351837
3 4212 0 18357634
3 4213 0 18359334
3 4214 0 18360079
3 4215 0 18362884
3 4216 0 18363209
3 4217 0 18367732
3 4218 0 18370727
3 4219 0 18372358
3 4220 0 18372472
3 4221 0 18375404
3 4222 0 18377314
3 4223 0 18379394
3 4224 0 18382115
3 4225 0 18386187
3 4226 0 18413344
3 4227 0 18417061
3 4228 0 18420146
3 4229 0 18421910
3 4230 0 18426966
3 4231 0 18427240
3 4232 0 18435703
3 4233 0 18441850
3 4234 0 18442752
3 4235 0 18443422
3 4236 0 18446116
3 4237 0 18448104
3 4238 0 18448218
3 4239 0 18448739
3 4240 0 18449893
3 4241 0 18452901
3 4242 0 18457370
3 4243 0 18460062
3 4244 0 18464103
3 4245 0 18468110
3 4246 0 18468981
3 4247 0 18469942
3 4248 0 18472074
3 4249 0 18475236
3 4250 0 18482349
3 4251 0 18487612
3 4252 0 18490418
3 4253 0 18491117
3 4254 0 18491900
3 4255 0 18494378
3 4256 0 18495626
3 4257 0 18499033
3 4258 0 18501455
3 4259 0 18504060
3 4260 0 18508206
3 4261 0 18510458
3 4262 0 18511155
3 4263 0 18512252
3 4264 0 18517926
3 4265 0 18520338
3 4266 0 18521066
3 4267 0 18525717
3 4268 0 18526739
3 4269 0 18528472
3 4270 0 18532464
3 4271 0 18534862
3 4272 0 18537896
3 4273 0 18542311
3 4274 0 18543050
3 4275 0 18544418
3 4276 0 18567089
3 4277 0 18570752
3 4278 0 18572235
3 4279 0 18572542
3 4280 0 18573035
3 4281 0 18577037
3 4282 0 18580496
3 4283 0 18581793
3 4284 0 18585973
3 4285 0 18587049
3 4286 0 18593802
3 4287 0 18597236
3 4288 0 18597636
3 4289 0 18600855
3 4290 0 18606651
3 4291 0 18606895
3 4292 0 18608745
3 4293 0 18611209
3 4294 0 18611737
3 4295 0 18611972
3 4296 0 18613881
3 4297 0 18617418
3 4298 0 18617585
3 4299 0 18621254
3 4300 0 18622211
3 4301 0 18626249
3 4302 0 18629704
3 4303 0 18632631
3 4304 0 18634649
3 4305 0 18635586
3 4306 0 18638879
3 4307 0 18639989
3 4308 0 18646463
3 4309 0 18647917
3 4310 0 18654482
3 4311 0 18656324
3 4312 0 18657129
3 4313 0 18662443
3 4314 0 18667726
3 4315 0 18668884
3 4316 0 18679493
3 4317 0 18683845
3 4318 0 18685134
3 4319 0 18687925
3 4320 0 18688338
3 4321 1 18692683
3 4322 1 18696196
3 4323 1 18697720
3 4324 1 18697955
3 4325 1 18700076
3 4326 1 18706995
3 4327 1 18709845
3 4328 1 18711723
3 4329 1 18715671
3 4330 1 18715779
3 4331 1 18716406
3 4332 1 18719701
3 4333 1 18721000
3 4334 1 18725558
3 4335 1 18726095
3 4336 1 18733162
3 4337 1 18736726
3 4338 1 18737352
3 4339 1 18739640
3 4340 1 18740951
3 4341 1 18743222
3 4342 1 18745577
3 4343 1 18747332
3 4344 1 18750313
3 4345 0 18753123
3 4346 0 18756175
3 4347 0 18761205
3 4348 0 18770794
3 4349 0 18775874
3 4350 0 18781081
3 4351 0 18785245
3 4352 0 18788063
3 4353 0 18789312
3 4354 0 18791963
3 4355 0 18812629
3 4356 0 18814108
3 4357 0 18814557
3 4358 0 18820586
3 4359 0 18821507
3 4360 0 18827310
3 4361 0 18827419
3 4362 0 18830488
3 4363 0 18835735
3 4364 0 18841945
3 4365 0 18847027
3 4366 0 18852238
3 4367 0 18854363
3 4368 0 18856392
3 4369 0 18856981
3 4370 0 18861549
3 4371 0 18863168
3 4372 0 18865384
3 4373 0 18869769
3 4374 0 18870609
3 4375 0 18871552
3 4376 0 18874808
3 4377 0 18875640
3 4378 0 18877307
3 4379 0 18882886
3 4380 0 18884444
3 4381 0 18885208
3 4382 0 18889051
3 4383 0 18889833
3 4384 0 18894564
3 4385 0 18903171
3 4386 0 18905142
3 4387 0 18908919
3 4388 0 18912066
3 4389 0 18916884
3 4390 0 18917911
3 4391 0 18918141
3 4392 0 18919299
3 4393 0 18923525
3 4394 0 18928751
3 4395 0 18930787
3 4396 0 18937131
3 4397 0 18938519
3 4398 0 18939977
3 4399 0 18940540
3 4400 0 18941198
3 4401 0 18944519
3 4402 0 18952122
3 4403 0 18954533
3 4404 0 18954680
3 4405 0 18958559
3 4406 0 18963577
3 4407 0 18964550
3 4408 0 18966609
3 4409 0 18968382
3 4410 0 18969018
3 4411 0 18974693
3 4412 0 18979484
3 4413 0 18979972
3 4414 0 18983728
3 4415 0 18985802
3 4416 1 18991690
3 4417 1 18991793
3 4418 1 18993986
3 4419 1 18994613
3 4420 1 18995848
3 4421 1 18998731
3 4422 1 19001594
3 4423 1 19012472
3 4424 1 19067650
3 4425 1 19077402
3 4426 1 19078893
3 4427 1 19082241
3 4428 1 19085214
3 4429 1 19088659
3 4430 1 19089940
3 4431 1 19092731
3 4432 1 19101400
3 4433 1 19107193
3 4434 1 19107282
3 4435 1 19112539
3 4436 1 19116271
3 4437 1 19122382
3 4438 1 19122869
3 4439 1 19123356
3 4440 1 19124683
3 4441 1 19125863
3 4442 1 19133234
3 4443 1 19135850
3 4444 1 19140936
3 4445 1 19146392
3 4446 1 19148947
3 4447 1 19149845
3 4448 1 19157458
3 4449 1 19159870
3 4450 0 19183169
3 4451 0 19189574
3 4452 0 19215346
3 4453 0 19234538
3 4454 0 19236034
3 4455 0 19236084
3 4456 0 19241216
3 4457 0 19244044
3 4458 0 19245262
3 4459 0 19248764
3 4460 0 19253102
3 4461 0 19256478
3 4462 0 19257613
3 4463 0 19281266
3 4464 0 19284779
3 4465 0 19286726
3 4466 0 19296190
3 4467 0 19297286
3 4468 0 19302622
3 4469 0 19305625
3 4470 0 19305988
3 4471 0 19313465
3 4472 0 19319288
3 4473 0 19320677
3 4474 0 19323217
3 4475 0 19325683
3 4476 0 19326428
3 4477 0 19328678
3 4478 0 19331230
3 4479 0 19333679
3 4480 0 19335318
3 4481 0 19338075
3 4482 0 19341490
3 4483 0 19348124
3 4484 0 19349715
3 4485 0 19354896
3 4486 0 19357716
3 4487 0 19361708
3 4488 0 19362696
3 4489 0 19363320
3 4490 0 19364997
3 4491 0 19380033
3 4492 0 19381886
3 4493 0 19389828
3 4494 0 19402841
3 4495 0 19403406
3 4496 0 19403739
3 4497 0 19404780
3 4498 0 19408968
3 4499 0 19410600
3 4500 0 19411677
3 4501 0 19413884
3 4502 0 19414167
3 4503 0 19417673
3 4504 0 19417784
3 4505 0 19421967
3 4506 0 19424700
3 4507 0 19427501
3 4508 0 19430029
3 4509 0 19437753
3 4510 0 19443675
3 4511 0 19450492
3 4512 0 19454903
3 4513 0 19457395
3 4514 0 19465034
3 4515 0 19468193
3 4516 0 19470380
3 4517 0 19472001
3 4518 0 19476392
3 4519 0 19478447
3 4520 0 19478517
3 4521 0 19480465
3 4522 0 19481313
3 4523 0 19485055
3 4524 0 19486792
3 4525 0 19488737
3 4526 0 19493004
3 4527 0 19493505
3 4528 0 19494333
3 4529 0 19496063
3 4530 0 19496433
3 4531 0 19501893
3 4532 0 19514987
3 4533 0 19516594
3 4534 0 19523583
3 4535 0 19524316
3 4536 0 19525132
3 4537 0 19529258
3 4538 0 19533963
3 4539 0 19538374
3 4540 0 19548759
3 4541 1 19555298
3 4542 1 19561423
3 4543 1 19563042
3 4544 1 19567267
3 4545 1 19568543
3 4546 1 19572612
3 4547 1 19581834
3 4548 1 19584897
3 4549 1 19590560
3 4550 1 19590970
3 4551 1 19594237
3 4552 1 19595271
3 4553 1 19600312
3 4554 1 19602491
3 4555 1 19607539
3 4556 1 19610035
3 4557 1 19615394
3 4558 1 19620061
3 4559 1 19623447
3 4560 1 19624631
3 4561 1 19626127
3 4562 1 19626744
3 4563 1 19632882
3 4564 1 19638032
3 4565 1 19640264
3 4566 1 19640366
3 4567 1 19640623
3 4568 1 19643031
3 4569 1 19652861
3 4570 1 19655123
3 4571 1 19655727
3 4572 1 19665357
3 4573 1 19668175
3 4574 1 19670039
3 4575 0 19682294
3 4576 0 19683011
3 4577 0 19691062
3 4578 1 19698934
3 4579 1 19699511
3 4580 1 19703213
3 4581 1 19703535
3 4582 1 19709320
3 4583 1 19712057
3 4584 1 19713209
3 4585 1 19715374
3 4586 1 19716852
3 4587 1 19718376
3 4588 1 19721085
3 4589 1 19725623
3 4590 1 19728589
3 4591 1 19730369
3 4592 1 19734621
3 4593 1 19742899
3 4594 1 19743621
3 4595 1 19744435
3 4596 1 19752138
3 4597 1 19755570
3 4598 1 19758220
3 4599 1 19765888
3 4600 1 19768345
3 4601 1 19770043
3 4602 1 19772504
3 4603 1 19776434
3 4604 1 19777612
3 4605 1 19779158
3 4606 1 19783166
3 4607 1 19787956
3 4608 0 19795850
3 4609 0 19796447
3 4610 0 19798488
3 4611 0 19801173
3 4612 0 19805710
3 4613 0 19809800
3 4614 0 19812978
3 4615 0 19818433
3 4616 0 19821039
3 4617 0 19823402
3 4618 0 19825797
3 4619 0 19829167
3 4620 0 19831212
3 4621 0 19831924
3 4622 1 19834210
3 4623 1 19837553
3 4624 1 19837904
3 4625 1 19838129
3 4626 1 19838161
3 4627 1 19845639
3 4628 1 19846664
3 4629 1 19847705
3 4630 1 19852655
3 4631 1 19857380
3 4632 1 19857499
3 4633 1 19858165
3 4634 1 19860844
3 4635 1 19861819
3 4636 1 19863936
3 4637 1 19870332
3 4638 1 19873270
3 4639 1 19877713
3 4640 1 19879812
3 4641 1 19880616
3 4642 1 19882681
3 4643 1 19885557
3 4644 1 19888190
3 4645 1 19888243
3 4646 1 19888556
3 4647 1 19890068
3 4648 1 19894331
3 4649 1 19897080
3 4650 1 19899694
3 4651 1 19902867
3 4652 1 19904876
3 4653 1 19905312
3 4654 1 19905566
3 4655 1 19907230
3 4656 1 19909901
3 4657 1 19911451
3 4658 1 19913411
3 4659 1 19914282
3 4660 1 19928116
3 4661 0 19932963
3 4662 0 19935633
3 4663 0 19937256
3 4664 0 19944431
3 4665 0 19948968
3 4666 0 19951216
3 4667 0 19952589
3 4668 0 19956662
3 4669 0 19958664
3 4670 0 19959731
3 4671 0 19965334
3 4672 0 19970427
3 4673 0 19974652
3 4674 0 19978239
3 4675 0 19980483
3 4676 0 19984706
3 4677 0 19985994
3 4678 0 19987703
3 4679 0 19993986
3 4680 0 19996550
3 4681 0 20000440
3 4682 0 20000631
3 4683 0 20004480
3 4684 0 20006011
3 4685 1 20009378
3 4686 1 20012748
3 4687 1 20013078
3 4688 1 20014456
3 4689 1 20016335
3 4690 1 20020167
3 4691 1 20023738
3 4692 1 20027114
3 4693 1 20028123
3 4694 1 20035941
3 4695 1 20037116
3 4696 1 20045235
3 4697 1 20052293
3 4698 1 20056428
3 4699 1 20063478
3 4700 0 20067745
3 4701 0 20068787
3 4702 0 20071268
3 4703 0 20071589
3 4704 0 20076849
3 4705 0 20080656
3 4706 0 20080874
3 4707 0 20083666
3 4708 0 20091493
3 4709 0 20097830
3 4710 0 20105048
3 4711 0 20105499
3 4712 0 20106417
3 4713 0 20111288
3 4714 0 20115911
3 4715 0 20116351
3 4716 0 20120765
3 4717 0 20123286
3 4718 0 20124334
3 4719 0 20124915
3 4720 0 20126998
3 4721 0 20127693
3 4722 0 20129391
3 4723 0 20130262
3 4724 0 20133230
3 4725 0 20136778
3 4726 0 20141370
3 4727 0 20141659
3 4728 0 20148851
3 4729 0 20154222
3 4730 0 20157055
3 4731 0 20158119
3 4732 0 20164911
3 4733 0 20166718
3 4734 0 20168292
3 4735 0 20172339
3 4736 1 20179937
3 4737 1 20187609
3 4738 1 20193550
3 4739 1 20196514
3 4740 1 20203012
3 4741 1 20207267
3 4742 1 20211906
3 4743 1 20213036
3 4744 1 20214447
3 4745 1 20221005
3 4746 1 20222317
3 4747 1 20228166
3 4748 1 20229564
3 4749 1 20230322
3 4750 1 20233270
3 4751 1 20234614
3 4752 1 20235588
3 4753 1 20235756
3 4754 1 20239119
3 4755 1 20240771
3 4756 1 20242173
3 4757 1 20244267
3 4758 0 20289494
3 4759 0 20292645
3 4760 0 20296542
3 4761 0 20298005
3 4762 0 20298089
3 4763 0 20299828
3 4764 0 20313980
3 4765 0 20316680
3 4766 0 20318010
3 4767 0 20318183
3 4768 0 20320383
3 4769 0 20325949
3 4770 0 20329211
3 4771 0 20337198
3 4772 0 20339471
3 4773 0 20340505
3 4774 0 20343170
3 4775 0 20343899
3 4776 0 20349153
3 4777 0 20351426
3 4778 0 20352065
3 4779 0 20362040
3 4780 0 20362818
3 4781 0 20365263
3 4782 0 20370269
3 4783 0 20376662
3 4784 0 20380063
3 4785 0 20382110
3 4786 0 20389079
3 4787 0 20402621
3 4788 0 20405086
3 4789 0 20406059
3 4790 0 20412797
3 4791 0 20413893
3 4792 0 20419233
3 4793 0 20423985
3 4794 0 20425081
3 4795 0 20430472
3 4796 0 20435554
3 4797 1 20438044
3 4798 1 20440563
3 4799 1 20442955
3 4800 1 20445338
3 4801 1 20449613
3 4802 1 20453479
3 4803 1 20454976
3 4804 1 20457133
3 4805 1 20457518
3 4806 1 20465438
3 4807 1 20472149
3 4808 1 20473306
3 4809 1 20475193
3 4810 1 20483140
3 4811 1 20485654
3 4812 1 20487477
3 4813 1 20490178
3 4814 1 20491628
3 4815 1 20496576
3 4816 1 20497480
3 4817 1 20499938
3 4818 1 20500950
3 4819 0 20504695
3 4820 0 20506410
3 4821 0 20508396
3 4822 0 20512693
3 4823 0 20519182
3 4824 0 20520005
3 4825 0 20522087
3 4826 0 20524444
3 4827 0 20528455
3 4828 0 20532672
3 4829 0 20534359
3 4830 0 20534560
3 4831 0 20537328
3 4832 0 20542407
3 4833 0 20547016
3 4834 0 20549477
3 4835 0 20554746
3 4836 0 20561433
3 4837 0 20568755
3 4838 0 20569076
3 4839 0 20570383
3 4840 0 20571655
3 4841 0 20572248
3 4842 0 20575869
3 4843 0 20579179
3 4844 0 20579864
3 4845 0 20581643
3 4846 0 20582294
3 4847 0 20589906
3 4848 0 20599324
3 4849 0 20600801
3 4850 0 20610823
3 4851 1 20625119
3 4852 1 20626665
3 4853 1 20627910
3 4854 1 20630523
3 4855 1 20633998
3 4856 1 20641171
3 4857 1 20643809
3 4858 1 20648108
3 4859 1 20649438
3 4860 1 20651168
3 4861 1 20652073
3 4862 1 20656277
3 4863 1 20660047
3 4864 0 20664178
3 4865 0 20671308
3 4866 0 20673397
3 4867 0 20678345
3 4868 0 20678624
3 4869 0 20683452
3 4870 0 20690086
3 4871 0 20698710
3 4872 0 20700479
3 4873 0 20705590
3 4874 0 20707948
3 4875 0 20711699
3 4876 0 20717957
3 4877 0 20724298
3 4878 0 20731694
3 4879 0 20732439
3 4880 0 20734037
3 4881 0 20736865
3 4882 0 20742937
3 4883 0 20744088
3 4884 0 20747075
3 4885 0 20750424
3 4886 0 20755424
3 4887 0 20758641
3 4888 0 20762773
3 4889 0 20765929
3 4890 0 20767871
3 4891 0 20771762
3 4892 0 20775492
3 4893 0 20781772
3 4894 0 20784025
3 4895 0 20784184
3 4896 0 20784666
3 4897 0 20787745
3 4898 0 20789826
3 4899 0 20789959
3 4900 0 20791890
3 4901 0 20797980
3 4902 0 20802014
3 4903 0 20804560
3 4904 0 20805314
3 4905 0 20806959
3 4906 0 20812214
3 4907 0 20824333
3 4908 0 20831062
3 4909 0 20835159
3 4910 0 20835515
3 4911 0 20839993
3 4912 0 20843397
3 4913 0 20845620
3 4914 0 20846141
3 4915 0 20846726
3 4916 0 20850257
3 4917 0 20853626
3 4918 0 20871248
3 4919 0 20893166
3 4920 0 20896025
3 4921 0 20896643
3 4922 0 20898578
3 4923 0 20898835
3 4924 0 20899204
3 4925 0 20904636
3 4926 0 20908092
3 4927 0 20911162
3 4928 0 20911639
3 4929 0 20918134
3 4930 0 20920224
3 4931 0 20925616
3 4932 0 20932653
3 4933 0 20933408
3 4934 0 20933758
3 4935 0 20939809
3 4936 0 20942948
3 4937 0 20946351
3 4938 0 20956894
3 4939 0 20961258
3 4940 0 20968079
3 4941 0 20971309
3 4942 1 20981024
3 4943 1 20981115
3 4944 1 20988226
3 4945 1 20991737
3 4946 1 20992431
3 4947 1 20992962
3 4948 1 20998973
3 4949 1 20999706
3 4950 1 21001260
3 4951 1 21003161
3 4952 1 21007442
3 4953 1 21009555
3 4954 1 21013164
3 4955 1 21015593
3 4956 1 21023715
3 4957 1 21024999
3 4958 1 21026405
3 4959 1 21031684
3 4960 1 21039067
3 4961 1 21041457
3 4962 1 21043201
3 4963 1 21044497
3 4964 1 21047318
3 4965 1 21051456
3 4966 1 21051645
3 4967 1 21051867
3 4968 1 21053827
3 4969 1 21058493
3 4970 1 21059102
3 4971 1 21060673
3 4972 1 21063042
3 4973 0 21064800
3 4974 0 21066652
3 4975 0 21074059
3 4976 0 21077854
3 4977 0 21078597
3 4978 0 21080451
3 4979 0 21081510
3 4980 0 21086915
3 4981 0 21106853
3 4982 0 21115863
3 4983 0 21122069
3 4984 0 21122454
3 4985 0 21123843
3 4986 0 21125790
3 4987 0 21126739
3 4988 0 21140609
3 4989 0 21143733
3 4990 0 21146323
3 4991 0 21146466
3 4992 0 21149015
3 4993 0 21150257
3 4994 0 21150709
3 4995 0 21151641
3 4996 0 21152565
3 4997 0 21163503
3 4998 0 21163771
3 4999 0 21165538
3 5000 0 21179191
3 5001 0 21183597
3 5002 0 21186730
3 5003 0 21187551
3 5004 0 21192059
3 5005 0 21194413
3 5006 0 21198759
3 5007 0 21200903
3 5008 0 21203541
3 5009 0 21203855
3 5010 0 21205345
3 5011 0 21209108
3 5012 0 21209758
3 5013 0 21212227
3 5014 0 21217013
3 5015 0 21223783
3 5016 0 21226485
3 5017 0 21229891
3 5018 0 21232273
3 5019 0 21234861
3 5020 0 21236857
3 5021 0 21238038
3 5022 0 21239677
3 5023 0 21243328
3 5024 0 21253293
3 5025 0 21257914
3 5026 0 21258725
3 5027 0 21260309
3 5028 0 21262361
3 5029 0 21265347
3 5030 0 21265609
3 5031 0 21267216
3 5032 0 21272350
3 5033 0 21273839
3 5034 0 21276461
3 5035 0 21278827
3 5036 0 21281121
3 5037 0 21281174
3 5038 0 21282183
3 5039 0 21282834
3 5040 0 21283211
3 5041 1 21291830
3 5042 1 21296447
3 5043 1 21298120
3 5044 1 21303136
3 5045 1 21312199
3 5046 1 21314737
3 5047 1 21318170
3 5048 1 21318695
3 5049 1 21323233
3 5050 1 21325748
3 5051 1 21327564
3 5052 0 21332172
3 5053 0 21333556
3 5054 0 21334648
3 5055 0 21344281
3 5056 0 21345107
3 5057 0 21348607
3 5058 0 21350108
3 5059 0 21352118
3 5060 0 21352794
3 5061 0 21353618
3 5062 0 21354554
3 5063 0 21358462
3 5064 0 21358823
3 5065 0 21359735
3 5066 0 21361243
3 5067 0 21362191
3 5068 1 21364360
3 5069 1 21367755
3 5070 1 21368040
3 5071 1 21368373
3 5072 1 21372941
3 5073 1 21374656
3 5074 1 21376674
3 5075 1 21378983
3 5076 1 21383498
3 5077 1 21383911
3 5078 1 21386665
3 5079 1 21391391
3 5080 1 21392795
3 5081 1 21396210
3 5082 1 21397706
3 5083 1 21399094
3 5084 1 21401485
3 5085 0 21407298
3 5086 0 21409507
3 5087 0 21410389
3 5088 0 21412573
3 5089 0 21419175
3 5090 0 21423329
3 5091 1 21429410
3 5092 1 21436724
3 5093 1 21437192
3 5094 1 21442292
3 5095 1 21445145
3 5096 1 21450729
3 5097 1 21450810
3 5098 1 21456805
3 5099 1 21458362
3 5100 1 21464223
3 5101 1 21465020
3 5102 1 21465164
3 5103 1 21465393
3 5104 1 21466698
3 5105 1 21470440
3 5106 1 21471762
3 5107 0 21480391
3 5108 0 21480497
3 5109 0 21481346
3 5110 0 21485474
3 5111 0 21489140
3 5112 0 21492155
3 5113 0 21492697
3 5114 0 21494577
3 5115 0 21495961
3 5116 0 21498812
3 5117 0 21504924
3 5118 0 21511286
3 5119 0 21518077
3 5120 0 21520900
3 5121 0 21521749
3 5122 0 21523509
3 5123 0 21526280
3 5124 0 21527848
3 5125 0 21531962
3 5126 0 21532438
3 5127 0 21536656
3 5128 0 21539933
3 5129 0 21540906
3 5130 0 21549610
3 5131 0 21549951
3 5132 0 21551733
3 5133 0 21552643
3 5134 0 21560134
3 5135 0 21563012
3 5136 0 21563383
3 5137 0 21563397
3 5138 0 21564803
3 5139 0 21566884
3 5140 0 21569412
3 5141 0 21570360
3 5142 0 21574525
3 5143 0 21579895
3 5144 0 21592210
3 5145 0 21595784
3 5146 0 21596003
3 5147 0 21596682
3 5148 0 21601687
3 5149 0 21605029
3 5150 0 21607234
3 5151 0 21613458
3 5152 0 21613632
3 5153 0 21617854
3 5154 0 21621208
3 5155 0 21624205
3 5156 0 21625550
3 5157 0 21630414
3 5158 0 21633387
3 5159 0 21638675
3 5160 0 21642923
3 5161 0 21648048
3 5162 0 21650915
3 5163 0 21656946
3 5164 0 21659404
3 5165 0 21659803
3 5166 0 21662595
3 5167 0 21663903
3 5168 0 21669426
3 5169 0 21670286
3 5170 0 21674998
3 5171 0 21677450
3 5172 1 21682943
3 5173 1 21686073
3 5174 1 21691011
3 5175 1 21696441
3 5176 1 21697529
3 5177 1 21698440
3 5178 1 21708686
3 5179 1 21711500
3 5180 1 21713124
3 5181 1 21714080
3 5182 1 21719614
3 5183 1 21720949
3 5184 1 21721751
3 5185 1 21725124
3 5186 1 21728799
3 5187 1 21729454
3 5188 1 21734369
3 5189 1 21734749
3 5190 1 21742174
3 5191 1 21745003
3 5192 1 21750672
3 5193 1 21750898
3 5194 1 21754876
3 5195 1 21759041
3 5196 1 21760246
3 5197 1 21763593
3 5198 1 21766184
3 5199 1 21772453
3 5200 1 21773143
3 5201 1 21776288
3 5202 1 21777661
3 5203 1 21779880
3 5204 1 21780106
3 5205 1 21783236
3 5206 1 21787456
3 5207 1 21788483
3 5208 1 21790588
3 5209 1 21794088
3 5210 1 21797101
3 5211 1 21799867
3 5212 1 21802768
3 5213 1 21804339
3 5214 1 21807864
3 5215 1 21809140
3 5216 1 21809382
3 5217 1 21809520
3 5218 1 21815497
3 5219 1 21816272
3 5220 1 21818697
3 5221 1 21823165
3 5222 1 21824994
3 5223 1 21831954
3 5224 1 21834515
3 5225 0 21838790
3 5226 0 21844038
3 5227 0 21845078
3 5228 0 21852046
3 5229 0 21857099
3 5230 0 21858070
3 5231 0 21859795
3 5232 0 21860437
3 5233 0 21864354
3 5234 0 21865217
3 5235 0 21867158
3 5236 0 21871648
3 5237 0 21872007
3 5238 0 21874130
3 5239 0 21874944
3 5240 1 21878315
3 5241 1 21881336
3 5242 1 21884835
3 5243 1 21885714
3 5244 1 21889300
3 5245 1 21889434
3 5246 1 21890380
3 5247 1 21891667
3 5248 1 21894374
3 5249 1 21895815
3 5250 1 21898092
3 5251 1 21898444
3 5252 1 21900975
3 5253 1 21903895
3 5254 1 21905039
3 5255 1 21908138
3 5256 1 21912133
3 5257 1 21916556
3 5258 1 21920211
3 5259 1 21920659
3 5260 1 21922855
3 5261 1 21924974
3 5262 1 21929241
3 5263 1 21929501
3 5264 1 21931979
3 5265 1 21933072
3 5266 1 21934768
3 5267 1 21937165
3 5268 1 21941078
3 5269 1 21943033
3 5270 1 21944487
3 5271 1 21945686
3 5272 1 21949140
3 5273 1 21950824
3 5274 1 21958017
3 5275 1 21958369
3 5276 1 21962959
3 5277 1 21966690
3 5278 1 21970032
3 5279 1 21972798
3 5280 1 21977246
3 5281 1 21979846
3 5282 1 21985246
3 5283 1 21986146
3 5284 1 21986573
3 5285 1 21990900
3 5286 1 21991405
3 5287 0 22002376
3 5288 0 22004372
3 5289 0 22005995
3 5290 0 22013108
3 5291 0 22015681
3 5292 0 22017679
3 5293 0 22018486
3 5294 0 22022620
3 5295 0 22029213
3 5296 0 22038501
3 5297 0 22038629
3 5298 0 22042910
3 5299 0 22044432
3 5300 0 22045142
3 5301 0 22047081
3 5302 0 22050197
3 5303 0 22054313
3 5304 0 22056029
3 5305 0 22058081
3 5306 0 22059735
3 5307 0 22060703
3 5308 1 22070796
3 5309 1 22081773
3 5310 1 22083745
3 5311 1 22084491
3 5312 1 22085943
3 5313 1 22096663
3 5314 1 22100345
3 5315 1 22109629
3 5316 1 22110571
3 5317 1 22119158
3 5318 1 22121599
3 5319 1 22122136
3 5320 1 22131822
3 5321 0 22144596
3 5322 0 22146394
3 5323 0 22148042
3 5324 0 22149369
3 5325 0 22149481
3 5326 0 22151894
3 5327 0 22153554
3 5328 0 22161885
3 5329 0 22163054
3 5330 0 22167337
3 5331 0 22168331
3 5332 0 22168420
3 5333 0 22171485
3 5334 0 22174396
3 5335 0 22174596
3 5336 0 22181078
3 5337 0 22185675
3 5338 0 22188064
3 5339 0 22190174
3 5340 0 22190549
3 5341 0 22194237
3 5342 0 22196583
3 5343 0 22201575
3 5344 1 22205255
3 5345 1 22206301
3 5346 1 22207267
3 5347 1 22210961
3 5348 1 22212087
3 5349 1 22213813
3 5350 1 22214246
3 5351 1 22214515
3 5352 1 22215950
3 5353 1 22222212
3 5354 1 22222892
3 5355 1 22230263
3 5356 1 22234409
3 5357 1 22240218
3 5358 1 22241132
3 5359 1 22247113
3 5360 1 22247598
3 5361 1 22248834
3 5362 1 22255479
3 5363 1 22259410
3 5364 1 22265917
3 5365 1 22267927
3 5366 1 22274260
3 5367 0 22281982
3 5368 0 22284570
3 5369 0 22289290
3 5370 0 22292503
3 5371 0 22294264
3 5372 0 22299237
3 5373 0 22299869
3 5374 0 22306568
3 5375 0 22307058
3 5376 0 22310143
3 5377 0 22310252
3 5378 0 22312258
3 5379 0 22317421
3 5380 1 22320935
3 5381 1 22321135
3 5382 1 22324112
3 5383 1 22332256
3 5384 1 22334507
3 5385 1 22338660
3 5386 1 22339021
3 5387 1 22343153
3 5388 1 22349468
3 5389 1 22352988
3 5390 1 22358934
3 5391 1 22359586
3 5392 1 22362211
3 5393 1 22367918
3 5394 1 22372252
3 5395 0 22372913
3 5396 0 22377024
3 5397 0 22378151
3 5398 0 22380904
3 5399 0 22393855
3 5400 0 22393895
3 5401 0 22398379
3 5402 0 22402657
3 5403 0 22404165
3 5404 0 22404479
3 5405 0 22406969
3 5406 0 22408267
3 5407 0 22414709
3 5408 0 22415212
3 5409 0 22419526
3 5410 0 22422014
3 5411 0 22424872
3 5412 0 22430880
3 5413 0 22431447
3 5414 0 22436877
3 5415 0 22440683
3 5416 0 22441401
3 5417 0 22446243
3 5418 0 22465123
3 5419 0 22467137
3 5420 0 22470412
3 5421 0 22475531
3 5422 0 22479487
3 5423 0 22484475
3 5424 0 22485540
3 5425 0 22486143
3 5426 0 22491884
3 5427 0 22492860
3 5428 0 22496015
3 5429 0 22497929
3 5430 0 22500006
3 5431 0 22505084
3 5432 0 22510614
3 5433 0 22513036
3 5434 0 22520944
3 5435 0 22525035
3 5436 0 22530383
3 5437 0 22531493
3 5438 0 22536836
3 5439 0 22538605
3 5440 0 22539892
3 5441 0 22541344
3 5442 0 22546574
3 5443 0 22549269
3 5444 0 22550242
3 5445 0 22556505
3 5446 0 22565889
3 5447 0 22573146
3 5448 0 22583153
3 5449 0 22586659
3 5450 0 22587190
3 5451 0 22589362
3 5452 0 22590687
3 5453 0 22591910
3 5454 0 22593801
3 5455 0 22608068
3 5456 0 22612176
3 5457 0 22617379
3 5458 0 22621971
3 5459 0 22630931
3 5460 0 22633504
3 5461 0 22637614
3 5462 0 22639975
3 5463 0 22640666
3 5464 0 22642374
3 5465 0 22652508
3 5466 0 22658726
3 5467 0 22661867
3 5468 0 22663357
3 5469 1 22669699
3 5470 1 22671354
3 5471 1 22675688
3 5472 1 22680165
3 5473 1 22683672
3 5474 1 22683771
3 5475 1 22684202
3 5476 1 22684249
3 5477 1 22688469
3 5478 1 22691761
3 5479 0 22701787
3 5480 0 22703741
3 5481 0 22706387
3 5482 0 22708864
3 5483 0 22716481
3 5484 0 22717767
3 5485 0 22721049
3 5486 0 22727878
3 5487 0 22740365
3 5488 0 22747006
3 5489 0 22749960
3 5490 0 22750731
3 5491 0 22752875
3 5492 0 22754106
3 5493 0 22758312
3 5494 0 22777332
3 5495 0 22777354
3 5496 0 22783750
3 5497 0 22786236
3 5498 0 22788934
3 5499 0 22791251
3 5500 0 22793008
3 5501 0 22797407
3 5502 0 22799062
3 5503 0 22800251
3 5504 0 22801307
3 5505 0 22803959
3 5506 0 22805088
3 5507 0 22825260
3 5508 0 22833040
3 5509 0 22839309
3 5510 0 22842212
3 5511 0 22847055
3 5512 0 22851032
3 5513 0 22863574
3 5514 0 22868131
3 5515 0 22872095
3 5516 0 22873278
3 5517 0 22879252
3 5518 0 22884849
3 5519 0 22887218
3 5520 0 22887976
3 5521 0 22892642
3 5522 0 22893542
3 5523 0 22897161
3 5524 0 22904509
3 5525 0 22905315
3 5526 0 22909266
3 5527 0 22913070
3 5528 0 22913847
3 5529 0 22920875
3 5530 0 22925545
3 5531 0 22925604
3 5532 1 22941271
3 5533 1 22941621
3 5534 1 22944278
3 5535 1 22948374
3 5536 1 22949318
3 5537 1 22949344
3 5538 1 22957908
3 5539 1 22958347
3 5540 1 22961513
3 5541 1 22964054
3 5542 1 22964298
3 5543 1 22973673
3 5544 1 22974219
3 5545 1 22979072
3 5546 1 22981556
3 5547 1 22985197
3 5548 1 22994821
3 5549 1 23015067
3 5550 1 23016913
3 5551 1 23017540
3 5552 1 23020203
3 5553 1 23084523
3 5554 1 23088197
3 5555 1 23092517
3 5556 1 23097614
3 5557 1 23100050
3 5558 1 23100146
3 5559 1 23100511
3 5560 1 23106086
3 5561 1 23112686
3 5562 1 23117866
3 5563 1 23120006
3 5564 1 23124075
3 5565 1 23138258
3 5566 1 23141454
3 5567 1 23141691
3 5568 1 23145904
3 5569 1 23147250
3 5570 1 23150310
3 5571 1 23153201
3 5572 1 23159978
3 5573 1 23163956
3 5574 1 23168003
3 5575 1 23169994
3 5576 1 23171776
3 5577 1 23175973
3 5578 1 23178497
3 5579 1 23180019
3 5580 1 23186231
3 5581 1 23187664
3 5582 1 23190639
3 5583 1 23190784
3 5584 1 23194376
3 5585 1 23204740
3 5586 1 23206577
3 5587 1 23209572
3 5588 1 23216394
3 5589 1 23216513
3 5590 1 23219939
3 5591 1 23221142
3 5592 1 23225696
3 5593 1 23226340
3 5594 1 23229447
3 5595 1 23230925
3 5596 1 23236678
3 5597 1 23246299
3 5598 1 23252470
3 5599 1 23255123
3 5600 1 23266423
3 5601 1 23266866
3 5602 1 23270909
3 5603 1 23271059
3 5604 0 23278653
3 5605 0 23281043
3 5606 0 23286404
3 5607 0 23288930
3 5608 1 23293626
3 5609 1 23295872
3 5610 1 23296451
3 5611 1 23298393
3 5612 1 23298524
3 5613 1 23306752
3 5614 1 23308217
3 5615 1 23314950
3 5616 1 23315778
3 5617 1 23319278
3 5618 1 23319609
3 5619 1 23323176
3 5620 1 23324624
3 5621 1 23327954
3 5622 1 23332352
3 5623 1 23338559
3 5624 1 23340702
3 5625 1 23341458
3 5626 1 23341851
3 5627 1 23342858
3 5628 1 23347031
3 5629 1 23347717
3 5630 1 23347884
3 5631 1 23349031
3 5632 1 23351109
3 5633 1 23352604
3 5634 1 23353099
3 5635 1 23356736
3 5636 1 23366116
3 5637 1 23367376
3 5638 1 23372172
3 5639 1 23375100
3 5640 1 23378652
3 5641 1 23382994
3 5642 1 23389036
3 5643 1 23393451
3 5644 1 23400766
3 5645 0 23408191
3 5646 0 23409439
3 5647 0 23410522
3 5648 0 23410553
3 5649 0 23416722
3 5650 0 23418481
3 5651 0 23426962
3 5652 0 23428187
3 5653 0 23428573
3 5654 0 23430820
3 5655 0 23433687
3 5656 0 23436366
3 5657 0 23438298
3 5658 0 23443976
3 5659 0 23445576
3 5660 0 23449732
3 5661 0 23451203
3 5662 0 23453645
3 5663 0 23455847
3 5664 0 23458869
3 5665 0 23462981
3 5666 0 23466711
3 5667 0 23467909
3 5668 0 23473358
3 5669 0 23475773
3 5670 0 23477120
3 5671 0 23484494
3 5672 0 23492711
3 5673 0 23496396
3 5674 0 23499376
3 5675 0 23505273
3 5676 0 23512234
3 5677 0 23517782
3 5678 0 23522897
3 5679 0 23525972
3 5680 0 23526180
3 5681 0 23526736
3 5682 0 23531600
3 5683 0 23533088
3 5684 0 23538253
3 5685 0 23544456
3 5686 0 23549481
3 5687 0 23552772
3 5688 0 23556812
3 5689 0 23557790
3 5690 0 23557932
3 5691 0 23563718
3 5692 0 23565203
3 5693 0 23565688
3 5694 0 23609184
3 5695 0 23614477
3 5696 0 23616202
3 5697 0 23623640
3 5698 0 23627540
3 5699 0 23652984
3 5700 0 23653416
3 5701 0 23660153
3 5702 0 23662817
3 5703 0 23665667
3 5704 0 23665867
3 5705 0 23668858
3 5706 0 23669663
3 5707 0 23670945
3 5708 0 23674345
3 5709 0 23684973
3 5710 0 23684985
3 5711 0 23690996
3 5712 0 23691800
3 5713 0 23694939
3 5714 0 23697926
3 5715 0 23698135
3 5716 0 23702726
3 5717 0 23706991
3 5718 0 23764352
3 5719 0 23783513
3 5720 0 23787871
3 5721 0 23792159
3 5722 0 23795637
3 5723 0 23797847
3 5724 0 23803585
3 5725 0 23804511
3 5726 0 23807409
3 5727 0 23811888
3 5728 0 23812649
3 5729 0 23817776
3 5730 0 23823006
3 5731 0 23830670
3 5732 0 23833109
3 5733 0 23835943
3 5734 0 23836147
3 5735 0 23837125
3 5736 0 23839031
3 5737 0 23839556
3 5738 0 23843189
3 5739 0 23847339
3 5740 0 23849467
3 5741 0 23854620
3 5742 0 23858766
3 5743 0 23866475
3 5744 0 23869293
3 5745 0 23870745
3 5746 0 23874420
3 5747 0 23875509
3 5748 0 23878145
3 5749 0 23882076
3 5750 0 23882536
3 5751 0 23918543
3 5752 0 23923333
3 5753 0 23927311
3 5754 0 23972024
3 5755 0 23984677
3 5756 0 23987814
3 5757 0 23994667
3 5758 0 23997217
3 5759 0 23997760
3 5760 0 24003429
3 5761 0 24005160
3 5762 0 24010806
3 5763 0 24011940
3 5764 0 24012174
3 5765 0 24012437
3 5766 0 24024457
3 5767 0 24030105
3 5768 0 24030386
3 5769 0 24039468
3 5770 0 24044819
3 5771 0 24045272
3 5772 0 24055390
3 5773 0 24059617
3 5774 0 24061728
3 5775 0 24066295
3 5776 0 24070076
3 5777 0 24074614
3 5778 0 24074986
3 5779 0 24077723
3 5780 0 24078914
3 5781 0 24079363
3 5782 0 24079652
3 5783 0 24083168
3 5784 0 24089004
3 5785 0 24095863
3 5786 0 24097572
3 5787 0 24101031
3 5788 0 24102156
3 5789 0 24102191
3 5790 0 24103190
3 5791 0 24107815
3 5792 0 24108765
3 5793 0 24112864
3 5794 0 24116942
3 5795 0 24123364
3 5796 0 24129379
3 5797 0 24135202
3 5798 0 24137620
3 5799 0 24145916
3 5800 0 24151840
3 5801 0 24153361
3 5802 0 24155862
3 5803 0 24158123
3 5804 0 24159613
3 5805 0 24163744
3 5806 0 24168964
3 5807 0 24215762
3 5808 0 24221565
3 5809 0 24227155
3 5810 0 24231719
3 5811 0 24240741
3 5812 0 24242830
3 5813 0 24248487
3 5814 0 24254439
3 5815 0 24300235
3 5816 0 24307729
3 5817 0 24313883
3 5818 0 24314427
3 5819 0 24316242
3 5820 0 24317094
3 5821 0 24319656
3 5822 0 24320913
3 5823 0 24327369
3 5824 1 24333448
3 5825 1 24336456
3 5826 1 24340424
3 5827 1 24344320
3 5828 1 24346404
3 5829 1 24354264
3 5830 1 24354343
3 5831 1 24357542
3 5832 1 24359471
3 5833 1 24363051
3 5834 1 24366234
3 5835 1 24372890
3 5836 1 24373930
3 5837 1 24379350
3 5838 1 24383874
3 5839 1 24390617
3 5840 1 24398715
3 5841 1 24399966
3 5842 1 24401556
3 5843 1 24402129
3 5844 1 24408268
3 5845 1 24409171
3 5846 1 24415873
3 5847 1 24416666
3 5848 1 24421679
3 5849 1 24423422
3 5850 1 24426880
3 5851 1 24427803
3 5852 1 24430105
3 5853 1 24434061
3 5854 1 24440811
3 5855 1 24441827
3 5856 1 24444522
3 5857 1 24445121
3 5858 1 24447308
3 5859 1 24449028
3 5860 1 24453727
3 5861 1 24456327
3 5862 1 24460637
3 5863 1 24463194
3 5864 1 24463616
3 5865 1 24465410
3 5866 1 24470500
3 5867 1 24471728
3 5868 1 24478022
3 5869 1 24478543
3 5870 1 24482693
3 5871 1 24483879
3 5872 0 24485845
3 5873 0 24488596
3 5874 1 24490880
3 5875 1 24501889
3 5876 1 24507619
3 5877 1 24511913
3 5878 1 24514377
3 5879 1 24516418
3 5880 1 24520035
3 5881 1 24523753
3 5882 1 24525748
3 5883 1 24528434
3 5884 1 24528557
3 5885 1 24529136
3 5886 1 24535124
3 5887 1 24539082
3 5888 1 24543659
3 5889 1 24547122
3 5890 1 24548498
3 5891 1 24550174
3 5892 1 24557585
3 5893 1 24566952
3 5894 1 24570331
3 5895 1 24572293
3 5896 1 24578848
3 5897 1 24583229
3 5898 1 24586342
3 5899 1 24590349
3 5900 1 24590382
3 5901 1 24593777
3 5902 0 24599136
3 5903 0 24601331
3 5904 0 24604363
3 5905 1 24608602
3 5906 1 24612472
3 5907 1 24612963
3 5908 1 24616559
3 5909 1 24616570
3 5910 1 24623120
3 5911 1 24629797
3 5912 1 24631135
3 5913 1 24643742
3 5914 1 24650701
3 5915 1 24651418
3 5916 1 24653412
3 5917 1 24656947
3 5918 1 24659357
3 5919 1 24667709
3 5920 1 24674709
3 5921 1 24675839
3 5922 1 24680461
3 5923 1 24686468
3 5924 1 24693080
3 5925 1 24693809
3 5926 0 24695352
3 5927 1 24697903
3 5928 1 24701249
3 5929 1 24706612
3 5930 1 24707679
3 5931 1 24708282
3 5932 1 24710762
3 5933 1 24713259
3 5934 1 24713517
3 5935 1 24715542
3 5936 1 24729104
3 5937 1 24732407
3 5938 1 24737425
3 5939 1 24739422
3 5940 1 24741522
3 5941 1 24742296
3 5942 1 24746476
3 5943 0 24752438
3 5944 0 24758850
3 5945 0 24758882
3 5946 1 24762586
3 5947 1 24764348
3 5948 1 24768519
3 5949 1 24771781
3 5950 1 24780023
3 5951 1 24782269
3 5952 1 24784249
3 5953 1 24787995
3 5954 1 24791711
3 5955 1 24796795
3 5956 1 24797096
3 5957 1 24799574
3 5958 1 24801032
3 5959 1 24806446
3 5960 1 24807529
3 5961 1 24812393
3 5962 1 24816742
3 5963 0 24819948
3 5964 1 24826897
3 5965 1 24829215
3 5966 1 24838136
3 5967 1 24838743
3 5968 1 24842417
3 5969 1 24842471
3 5970 1 24848837
3 5971 1 24848971
3 5972 1 24853329
3 5973 1 24855112
3 5974 0 24864872
3 5975 0 24865082
3 5976 0 24867940
3 5977 0 24869548
3 5978 0 24874503
3 5979 0 24877541
3 5980 0 24877915
3 5981 0 24878836
3 5982 0 24880252
3 5983 0 24883905
3 5984 0 24884622
3 5985 0 24885797
3 5986 0 24887458
3 5987 0 24893116
3 5988 0 24903258
3 5989 0 24908087
3 5990 0 24911804
3 5991 0 24919271
3 5992 0 24926216
3 5993 0 24932800
3 5994 0 24939722
3 5995 0 24939890
3 5996 0 24945555
3 5997 0 24950402
3 5998 0 24953266
3 5999 0 24958256
3 6000 0 24959310
3 6001 0 24965441
3 6002 0 24970653
3 6003 0 24972224
3 6004 0 24979981
3 6005 0 24986481
3 6006 0 24990742
3 6007 0 24993160
3 6008 0 24999870
3 6009 0 25000256
3 6010 0 25006358
3 6011 0 25014005
3 6012 0 25016984
3 6013 0 25020505
3 6014 0 25021089
3 6015 0 25025563
3 6016 0 25035384
3 6017 0 25039952
3 6018 0 25046990
3 6019 0 25048002
3 6020 0 25053100
3 6021 0 25058207
3 6022 0 25058630
3 6023 0 25061613
3 6024 0 25067754
3 6025 0 25071739
3 6026 0 25073572
3 6027 0 25080957
3 6028 0 25082439
3 6029 0 25083574
3 6030 0 25089257
3 6031 0 25094490
3 6032 0 25102146
3 6033 0 25105871
3 6034 0 25109457
3 6035 0 25116801
3 6036 0 25122877
3 6037 0 25125184
3 6038 0 25127323
3 6039 0 25131460
3 6040 0 25137572
3 6041 0 25144332
3 6042 0 25150470
3 6043 0 25156603
3 6044 0 25172017
3 6045 0 25173024
3 6046 0 25177787
3 6047 0 25179152
3 6048 0 25186984
3 6049 0 25189819
3 6050 0 25198958
3 6051 0 25203807
3 6052 0 25208418
3 6053 0 25210664
3 6054 0 25213807
3 6055 0 25221152
3 6056 0 25230586
3 6057 0 25233472
3 6058 0 25236409
3 6059 0 25248445
3 6060 0 25254998
3 6061 0 25279099
3 6062 0 25282621
3 6063 0 25288133
3 6064 0 25315143
3 6065 0 25318672
3 6066 0 25324987
3 6067 0 25333887
3 6068 0 25377243
3 6069 0 25384880
3 6070 0 25387266
3 6071 0 25396901
3 6072 0 25397108
3 6073 0 25398117
3 6074 0 25399219
3 6075 0 25416805
3 6076 0 25420056
3 6077 0 25421898
3 6078 0 25429647
3 6079 1 25432673
3 6080 1 25438161
3 6081 1 25439711
3 6082 1 25443380
3 6083 1 25444697
3 6084 1 25447158
3 6085 1 25452824
3 6086 1 25459261
3 6087 1 25462430
3 6088 1 25466971
3 6089 1 25467702
3 6090 1 25468987
3 6091 1 25495168
3 6092 1 25502392
3 6093 1 25512473
3 6094 1 25515444
3 6095 1 25516528
3 6096 1 25520318
3 6097 1 25525381
3 6098 1 25525982
3 6099 1 25527017
3 6100 1 25530025
3 6101 0 25555582
3 6102 1 25598700
3 6103 1 25604221
3 6104 1 25609076
3 6105 1 25616761
3 6106 1 25623145
3 6107 1 25627398
3 6108 1 25630103
3 6109 1 25635360
3 6110 1 25640875
3 6111 1 25645451
3 6112 1 25646711
3 6113 1 25648333
3 6114 1 25653581
3 6115 1 25657310
3 6116 1 25660758
3 6117 1 25664240
3 6118 1 25664350
3 6119 1 25667645
3 6120 1 25669519
3 6121 1 25671687
3 6122 1 25674150
3 6123 1 25681595
3 6124 1 25682871
3 6125 1 25687631
3 6126 1 25691729
3 6127 1 25694729
3 6128 1 25700207
3 6129 1 25704641
3 6130 1 25707567
3 6131 1 25713026
3 6132 1 25713724
3 6133 1 25720433
3 6134 1 25726296
3 6135 1 25734296
3 6136 1 25734990
3 6137 1 25736660
3 6138 1 25741034
3 6139 1 25747551
3 6140 1 25749791
3 6141 1 25751136
3 6142 1 25758643
3 6143 1 25759229
3 6144 1 25760393
3 6145 1 25761398
3 6146 1 25767290
3 6147 1 25777372
3 6148 1 25779793
3 6149 1 25784972
3 6150 1 25789717
3 6151 1 25789774
3 6152 1 25797833
3 6153 1 25804426
3 6154 1 25808783
3 6155 1 25817856
3 6156 1 25823821
3 6157 1 25824095
3 6158 1 25830115
3 6159 1 25830283
3 6160 1 25830380
3 6161 1 25838783
3 6162 1 25844963
3 6163 1 25845713
3 6164 1 25849676
3 6165 1 25849768
3 6166 0 25857478
3 6167 0 25860772
3 6168 0 25862990
3 6169 0 25874980
3 6170 0 25878430
3 6171 0 25882660
3 6172 0 25883041
3 6173 0 25888128
3 6174 0 25888796
3 6175 0 25892969
3 6176 0 25896061
3 6177 0 25902923
3 6178 0 25904625
3 6179 0 25907948
3 6180 0 25909243
3 6181 0 25912580
3 6182 0 25916320
3 6183 0 25918408
3 6184 0 25923504
3 6185 0 25933994
3 6186 0 25937407
3 6187 0 25937663
3 6188 0 25940154
3 6189 0 25943210
3 6190 0 25945275
3 6191 0 25945758
3 6192 0 25952419
3 6193 0 26008482
3 6194 0 26010288
3 6195 0 26013153
3 6196 0 26019090
3 6197 0 26027017
3 6198 0 26027441
3 6199 0 26031057
3 6200 0 26033373
3 6201 0 26036830
3 6202 0 26038788
3 6203 0 26042612
3 6204 0 26050375
3 6205 0 26052394
3 6206 0 26057970
3 6207 0 26064890
3 6208 0 26065275
3 6209 0 26070861
3 6210 1 26081113
3 6211 1 26087024
3 6212 1 26088221
3 6213 1 26092307
3 6214 1 26092453
3 6215 1 26094789
3 6216 1 26096914
3 6217 1 26099007
3 6218 1 26100115
3 6219 1 26107685
3 6220 0 26132595
3 6221 0 26134006
3 6222 0 26138158
3 6223 0 26149177
3 6224 0 26159495
3 6225 0 26163600
3 6226 0 26165727
3 6227 0 26169393
3 6228 0 26171238
3 6229 0 26174477
3 6230 0 26177175
3 6231 0 26177870
3 6232 0 26186629
3 6233 0 26193351
3 6234 0 26193922
3 6235 0 26200453
3 6236 0 26210294
3 6237 0 26213243
3 6238 0 26216151
3 6239 0 26217226
3 6240 0 26218918
3 6241 0 26223531
3 6242 0 26225582
3 6243 0 26231417
3 6244 0 26234727
3 6245 0 26236210
3 6246 0 26250097
3 6247 0 26263981
3 6248 0 26271236
3 6249 0 26273423
3 6250 0 26279648
3 6251 1 26295484
3 6252 1 26309088
3 6253 1 26311192
3 6254 1 26311509
3 6255 1 26314120
3 6256 1 26341257
3 6257 1 26347754
3 6258 1 26359873
3 6259 1 26361244
3 6260 1 26361629
3 6261 1 26366218
3 6262 1 26371127
3 6263 1 26373999
3 6264 1 26375608
3 6265 1 26379535
3 6266 1 26392962
3 6267 1 26393146
3 6268 1 26396886
3 6269 1 26403563
3 6270 1 26405919
3 6271 1 26405955
3 6272 1 26408372
3 6273 1 26409731
3 6274 1 26413202
3 6275 1 26417404
3 6276 1 26424993
3 6277 1 26439199
3 6278 1 26445599
3 6279 1 26447363
3 6280 1 26447769
3 6281 1 26449181
3 6282 0 26454108
3 6283 0 26456924
3 6284 0 26461459
3 6285 0 26468919
3 6286 0 26475806
3 6287 0 26480158
3 6288 0 26482781
3 6289 0 26483368
3 6290 0 26490069
3 6291 0 26494908
3 6292 0 26499623
3 6293 0 26510458
3 6294 0 26514496
3 6295 0 26518851
3 6296 0 26522456
3 6297 0 26530912
3 6298 0 26533542
3 6299 0 26535423
3 6300 0 26544279
3 6301 0 26545453
3 6302 0 26546978
3 6303 0 26586910
3 6304 0 26592429
3 6305 0 26596525
3 6306 0 26600389
3 6307 0 26604416
3 6308 0 26617103
3 6309 0 26652026
3 6310 0 26657362
3 6311 0 26658194
3 6312 0 26661078
3 6313 0 26665633
3 6314 0 26708923
3 6315 0 26742787
3 6316 0 26750784
3 6317 0 26750885
3 6318 0 26758051
3 6319 1 26773075
3 6320 1 26776815
3 6321 1 26783308
3 6322 1 26784591
3 6323 1 26792814
3 6324 1 26793109
3 6325 1 26800757
3 6326 1 26806296
3 6327 1 26811771
3 6328 1 26812199
3 6329 1 26815127
3 6330 1 26820258
3 6331 1 26826220
3 6332 1 26827044
3 6333 1 26831683
3 6334 1 26841862
3 6335 1 26844270
3 6336 1 26846003
3 6337 1 26847486
3 6338 1 26851870
3 6339 1 26855623
3 6340 1 26858211
3 6341 1 26861500
3 6342 1 26862534
3 6343 1 26864764
3 6344 1 26870448
3 6345 1 26871243
3 6346 1 26873967
3 6347 1 26880570
3 6348 1 26883133
3 6349 1 26886854
3 6350 1 26892103
3 6351 1 26892960
3 6352 1 26894714
3 6353 1 26895017
3 6354 1 26899455
3 6355 1 26906882
3 6356 1 26907308
3 6357 1 26917041
3 6358 1 26931962
3 6359 1 26940326
3 6360 1 26945790
3 6361 1 26947968
3 6362 1 26952141
3 6363 1 26952364
3 6364 1 26958632
3 6365 1 26965366
3 6366 1 26966562
3 6367 1 26968640
3 6368 1 26968758
3 6369 1 26975519
3 6370 1 26975650
3 6371 1 26984812
3 6372 1 26995596
3 6373 0 27002331
3 6374 0 27011870
3 6375 0 27038735
3 6376 0 27041494
3 6377 0 27045457
3 6378 0 27047507
3 6379 0 27052498
3 6380 0 27055744
3 6381 0 27057617
3 6382 0 27061394
3 6383 0 27063809
3 6384 0 27069051
3 6385 0 27073065
3 6386 0 27076639
3 6387 0 27081222
3 6388 0 27082238
3 6389 0 27087709
3 6390 0 27088312
3 6391 0 27089222
3 6392 0 27091820
3 6393 0 27094076
3 6394 0 27098924
3 6395 0 27102791
3 6396 0 27107572
3 6397 0 27112457
3 6398 0 27118677
3 6399 0 27120071
3 6400 0 27120493
3 6401 0 27121587
3 6402 0 27122741
3 6403 0 27124477
3 6404 0 27127689
3 6405 0 27130700
3 6406 0 27137987
3 6407 0 27175495
3 6408 0 27183554
3 6409 0 27193995
3 6410 0 27257515
3 6411 0 27263235
3 6412 0 27269962
3 6413 0 27273317
3 6414 0 27279018
3 6415 0 27282310
3 6416 0 27283082
3 6417 0 27287094
3 6418 0 27287559
3 6419 0 27291171
3 6420 0 27298384
3 6421 0 27302411
3 6422 0 27302663
3 6423 0 27305010
3 6424 0 27310465
3 6425 0 27314206
3 6426 0 27316624
3 6427 0 27319203
3 6428 0 27321498
3 6429 0 27327624
3 6430 0 27332354
3 6431 0 27338234
3 6432 0 27339256
3 6433 0 27341868
3 6434 0 27345528
3 6435 0 27346636
3 6436 0 27347661
3 6437 0 27354882
3 6438 0 27359355
3 6439 0 27361550
3 6440 0 27363339
3 6441 0 27365676
3 6442 0 27367480
3 6443 0 27370291
3 6444 0 27373163
3 6445 0 27375372
3 6446 0 27381716
3 6447 0 27385237
3 6448 0 27389359
3 6449 0 27390133
3 6450 0 27391032
3 6451 0 27393560
3 6452 0 27400117
3 6453 0 27401347
3 6454 0 27405318
3 6455 0 27407494
3 6456 0 27409993
3 6457 0 27411904
3 6458 0 27412942
3 6459 0 27430601
3 6460 0 27431916
3 6461 0 27437817
3 6462 0 27442649
3 6463 0 27445919
3 6464 0 27451263
3 6465 0 27456257
3 6466 0 27464468
3 6467 0 27469809
3 6468 0 27471076
3 6469 0 27475473
3 6470 0 27475612
3 6471 0 27483030
3 6472 0 27488869
3 6473 0 27489688
3 6474 0 27490012
3 6475 0 27490694
3 6476 0 27493960
3 6477 0 27497863
3 6478 0 27497992
3 6479 0 27501055
3 6480 0 27502860
3 6481 0 27508092
3 6482 0 27515524
3 6483 0 27516300
3 6484 0 27519610
3 6485 0 27522206
3 6486 0 27524429
3 6487 0 27527899
3 6488 0 27529794
3 6489 0 27535513
3 6490 0 27539665
3 6491 0 28051422
3 6492 0 28106654
3 6493 0 28946935
3 6494 0 29011989
3 6495 0 29113221
3 6496 0 29113353
3 6497 0 29116101
3 6498 0 29119259
3 6499 0 29120736
3 6500 0 29124031
3 6501 0 29125868
3 6502 0 29131555
3 6503 0 29134345
3 6504 0 29142726
3 6505 0 29143413
3 6506 0 29145300
3 6507 0 29146648
3 6508 0 29154436
3 6509 0 29155329
3 6510 0 29160965
3 6511 0 29168401
3 6512 0 29176951
3 6513 0 29177173
3 6514 0 29181910
3 6515 0 29189590
3 6516 0 29193518
3 6517 0 29205682
3 6518 0 29208469
3 6519 0 29213023
3 6520 0 29219708
3 6521 0 29223465
3 6522 0 29226033
3 6523 0 29228386
3 6524 0 29229799
3 6525 0 29234663
3 6526 0 29245537
3 6527 0 29245887
3 6528 0 29248532
3 6529 0 29250071
3 6530 0 29256518
3 6531 0 29260877
3 6532 0 29261565
3 6533 0 29271439
3 6534 0 29272023
3 6535 0 29273895
3 6536 0 29276570
3 6537 0 29280711
3 6538 0 29285198
3 6539 0 29285493
3 6540 0 29287585
3 6541 0 29290495
3 6542 0 29296874
3 6543 0 29303296
3 6544 0 29307682
3 6545 0 29309661
3 6546 0 29310691
3 6547 0 29322510
3 6548 0 29389907
3 6549 0 29398222
3 6550 0 29399705
3 6551 0 29399949
3 6552 0 29405306
3 6553 0 29416197
3 6554 0 29419521
3 6555 0 29421663
3 6556 0 29427160
3 6557 0 29428163
3 6558 0 29445294
3 6559 0 29451457
3 6560 0 29472020
3 6561 0 29473542
3 6562 0 29476172
3 6563 0 29477239
3 6564 0 29478144
3 6565 0 29481625
3 6566 0 29486262
3 6567 0 29488310
3 6568 0 29491046
3 6569 0 29492739
3 6570 0 29499142
3 6571 0 29501093
3 6572 0 29501817
3 6573 0 29554750
3 6574 0 29559400
3 6575 0 29560710
3 6576 0 29561126
3 6577 0 29565378
3 6578 0 29566258
3 6579 0 29568501
3 6580 0 29570555
3 6581 0 29575093
3 6582 0 29601157
3 6583 0 29602249
3 6584 0 29618701
3 6585 0 29637647
3 6586 0 29638523
3 6587 0 29668165
3 6588 0 29677203
3 6589 0 29679170
3 6590 0 29684954
3 6591 0 29688299
3 6592 0 29688613
3 6593 0 29700361
3 6594 0 29705873
3 6595 0 29708680
3 6596 0 29711321
3 6597 0 29715013
3 6598 0 29717212
3 6599 0 29722015
3 6600 0 29729695
3 6601 0 29731328
3 6602 0 29736819
3 6603 0 29739148
3 6604 0 29743642
3 6605 0 29750246
3 6606 0 29757880
3 6607 0 29758684
3 6608 0 29770565
3 6609 0 29782069
3 6610 0 29784183
3 6611 0 29787487
3 6612 0 29791842
3 6613 0 29802028
3 6614 0 29804192
3 6615 0 29807568
3 6616 0 29814066
3 6617 0 29817465
3 6618 0 29820688
3 6619 0 29824521
3 6620 0 29831180
3 6621 0 29834675
3 6622 0 29836641
3 6623 0 29840132
3 6624 0 29840544
3 6625 0 29840613
3 6626 0 29841051
3 6627 0 29845155
3 6628 0 29847810
3 6629 0 29848574
3 6630 0 29848983
3 6631 0 29852342
3 6632 0 29856956
3 6633 0 29858021
3 6634 0 29858604
3 6635 0 29859469
3 6636 0 29863227
3 6637 0 29864668
3 6638 0 29866193
3 6639 0 29870928
3 6640 0 29871172
3 6641 0 29873495
3 6642 0 29885659
3 6643 0 29885840
3 6644 0 29887626
3 6645 0 29895243
3 6646 0 29897486
3 6647 0 29903337
3 6648 0 29907332
3 6649 0 29912825
3 6650 0 29916039
3 6651 0 29916109
3 6652 0 29917331
3 6653 0 29918442
3 6654 0 29922555
3 6655 0 29927034
3 6656 0 29927601
3 6657 0 29932057
3 6658 0 29936774
3 6659 0 29938994
3 6660 0 29940466
3 6661 0 29943821
3 6662 0 29945882
3 6663 0 29948740
3 6664 0 29951920
3 6665 0 29952529
3 6666 0 29986607
3 6667 0 29990886
3 6668 0 29996847
3 6669 0 30003302
3 6670 0 30005756
3 6671 0 30007663
3 6672 0 30009015
3 6673 0 30013218
3 6674 0 30016485
3 6675 0 30022330
3 6676 0 30027159
3 6677 0 30074223
3 6678 0 30079197
3 6679 0 30088270
3 6680 0 30090386
3 6681 0 30095375
3 6682 0 30095816
3 6683 0 30101004
3 6684 0 30108580
3 6685 0 30117686
3 6686 0 30118138
3 6687 0 30122621
3 6688 0 30135763
3 6689 0 30143522
3 6690 0 30147582
3 6691 0 30150774
3 6692 0 30152386
3 6693 0 30154085
3 6694 0 30154313
3 6695 0 30156447
3 6696 0 30162460
3 6697 0 30165682
3 6698 0 30168148
3 6699 0 30168662
3 6700 0 30172391
3 6701 0 30172680
3 6702 0 30173028
3 6703 0 30173216
3 6704 0 30194419
3 6705 0 30195318
3 6706 0 30199489
3 6707 0 30204241
3 6708 0 30210656
3 6709 0 30210876
3 6710 0 30239642
3 6711 0 30239692
3 6712 0 30244602
3 6713 0 30247328
3 6714 0 30249951
3 6715 0 30258349
3 6716 0 30262127
3 6717 0 30263549
3 6718 0 30265958
3 6719 0 30272721
3 6720 0 30274535
3 6721 0 30277788
3 6722 0 30278246
3 6723 0 30281162
3 6724 0 30281684
3 6725 0 30282014
3 6726 0 30284132
3 6727 0 30298466
3 6728 0 30302093
3 6729 0 30308171
3 6730 0 30308234
3 6731 0 30312501
3 6732 0 30313775
3 6733 0 30320419
3 6734 0 30320848
3 6735 0 30328055
3 6736 0 30329628
3 6737 0 30333572
3 6738 0 30338718
3 6739 0 30342669
3 6740 0 30343469
3 6741 0 30348479
3 6742 0 30350631
3 6743 0 30353917
3 6744 0 30361567
3 6745 0 30365956
3 6746 0 30367671
3 6747 0 30374364
3 6748 0 30375811
3 6749 0 30379547
3 6750 0 30380055
3 6751 0 30383705
3 6752 0 30387004
3 6753 0 30387497
3 6754 0 30392290
3 6755 0 30395715
3 6756 0 30400361
3 6757 0 30408708
3 6758 0 30414405
3 6759 0 30420885
3 6760 0 30421820
3 6761 0 30426067
3 6762 0 30439657
3 6763 0 30440922
3 6764 0 30443098
3 6765 0 30444400
3 6766 0 30453235
3 6767 0 30457755
3 6768 0 30460253
3 6769 0 30461833
3 6770 0 30466688
3 6771 0 30470201
3 6772 0 30473398
3 6773 0 30480007
3 6774 0 30481504
3 6775 1 30484935
3 6776 1 30486164
3 6777 1 30486862
3 6778 1 30489327
3 6779 1 30491729
3 6780 1 30497328
3 6781 1 30497378
3 6782 1 30502270
3 6783 1 30502687
3 6784 1 30504535
3 6785 1 30510101
3 6786 1 30519726
3 6787 1 30520861
3 6788 1 30528712
3 6789 1 30535836
3 6790 1 30554424
3 6791 1 30555587
3 6792 1 30557646
3 6793 1 30560986
3 6794 1 30564675
3 6795 1 30565264
3 6796 1 30568228
3 6797 1 30572201
3 6798 1 30574761
3 6799 1 30577559
3 6800 1 30583361
3 6801 1 30584334
3 6802 1 30588219
3 6803 1 30590902
3 6804 1 30596118
3 6805 1 30597551
3 6806 1 30598058
3 6807 1 30598767
3 6808 1 30598834
3 6809 1 30599051
3 6810 1 30601287
3 6811 1 30602922
3 6812 1 30603116
3 6813 1 30607598
3 6814 1 30609196
3 6815 1 30613563
3 6816 1 30614292
3 6817 1 30617035
3 6818 1 30618569
3 6819 1 30620105
3 6820 1 30622950
3 6821 1 30625294
3 6822 1 30627501
3 6823 1 30634934
3 6824 1 30635685
3 6825 1 30642917
3 6826 1 30643616
3 6827 1 30646434
3 6828 1 30650129
3 6829 1 30650998
3 6830 1 30653465
3 6831 1 30653614
3 6832 1 30660126
3 6833 1 30662543
3 6834 1 30663533
3 6835 1 30664477
3 6836 0 30667689
3 6837 0 30670110
3 6838 0 30676933
3 6839 0 30682640
3 6840 0 30683852
3 6841 0 30687005
3 6842 0 30691731
3 6843 0 30692713
3 6844 0 30694605
3 6845 0 30695592
3 6846 0 30697296
3 6847 0 30697620
3 6848 0 30699019
3 6849 0 30700991
3 6850 0 30701766
3 6851 0 30701829
3 6852 0 30705796
3 6853 0 30706587
3 6854 0 30712835
3 6855 0 30714974
3 6856 0 30717786
3 6857 1 30718194
3 6858 1 30720849
3 6859 1 30721882
3 6860 1 30722304
3 6861 1 30723806
3 6862 1 30725145
3 6863 1 30726569
3 6864 1 30730782
3 6865 1 30731129
3 6866 1 30732231
3 6867 1 30732517
3 6868 1 30736415
3 6869 1 30738676
3 6870 1 30741253
3 6871 1 30745378
3 6872 1 30747070
3 6873 1 30750107
3 6874 1 30752751
3 6875 1 30753030
3 6876 1 30756227
3 6877 1 30758765
3 6878 1 30765421
3 6879 1 30768198
3 6880 1 30769397
3 6881 1 30769551
3 6882 1 30770421
3 6883 1 30771876
3 6884 1 30772369
3 6885 1 30775156
3 6886 1 30777944
3 6887 1 30778193
3 6888 1 30782424
3 6889 1 30784572
3 6890 1 30784625
3 6891 1 30790053
3 6892 1 30791164
3 6893 1 30792421
3 6894 1 30795978
3 6895 1 30796935
3 6896 1 30800708
3 6897 1 30809429
3 6898 1 30809867
3 6899 1 30814351
3 6900 1 30816105
3 6901 1 30817005
3 6902 1 30819211
3 6903 1 30819415
3 6904 0 30823136
3 6905 0 30824411
3 6906 0 30825061
3 6907 0 30825283
3 6908 0 30826081
3 6909 0 30826447
3 6910 0 30828050
3 6911 0 30829113
3 6912 0 30830382
3 6913 0 30831843
3 6914 0 30832224
3 6915 0 30832274
3 6916 0 30835385
3 6917 0 30835799
3 6918 0 30836075
3 6919 0 30836206
3 6920 0 30842430
3 6921 1 30846881
3 6922 1 30847307
3 6923 1 30848119
3 6924 1 30851876
3 6925 1 30851916
3 6926 1 30852189
3 6927 1 30856629
3 6928 1 30857269
3 6929 1 30862044
3 6930 1 30862859
3 6931 1 30865695
3 6932 1 30868566
3 6933 1 30872245
3 6934 1 30877449
3 6935 1 30885621
3 6936 1 30887148
3 6937 1 30891909
3 6938 1 30895462
3 6939 1 30898883
3 6940 1 30903756
3 6941 1 30909257
3 6942 1 30910854
3 6943 1 30917855
3 6944 1 30920868
3 6945 1 30923887
3 6946 1 30928356
3 6947 1 30929908
3 6948 1 30932167
3 6949 1 30933238
3 6950 1 30938156
3 6951 1 30939791
3 6952 1 30939957
3 6953 1 30940016
3 6954 1 30940172
3 6955 1 30946475
3 6956 1 30946925
3 6957 1 30950712
3 6958 1 30954436
3 6959 1 30955031
3 6960 1 30955220
3 6961 1 30961146
3 6962 1 30961207
3 6963 1 30961565
3 6964 1 30963686
3 6965 1 30970786
3 6966 1 30970852
3 6967 1 30978991
3 6968 1 30979216
3 6969 1 30981405
3 6970 1 30981574
3 6971 1 30990896
3 6972 1 30991466
3 6973 1 30993164
3 6974 1 30997797
3 6975 1 31000505
3 6976 0 31004050
3 6977 0 31006578
3 6978 0 31006825
3 6979 0 31008706
3 6980 0 31014077
3 6981 0 31015398
3 6982 0 31018557
3 6983 0 31023902
3 6984 0 31025472
3 6985 0 31026576
3 6986 0 31029990
3 6987 0 31030604
3 6988 0 31033631
3 6989 0 31034549
3 6990 0 31035776
3 6991 0 31038837
3 6992 0 31040134
3 6993 0 31044714
3 6994 0 31049599
3 6995 0 31050716
3 6996 0 31051818
3 6997 0 31053365
3 6998 0 31055589
3 6999 0 31055687
3 7000 0 31059544
3 7001 0 31059692
3 7002 0 31064546
3 7003 0 31065943
3 7004 0 31066252
3 7005 0 31066734
3 7006 0 31069917
3 7007 0 31071625
3 7008 0 31072581
3 7009 0 31080603
3 7010 0 31081451
3 7011 0 31088129
3 7012 0 31088435
3 7013 0 31090498
3 7014 0 31093194
3 7015 0 31098260
3 7016 0 31099320
3 7017 0 31101507
3 7018 0 31103213
3 7019 0 31108520
3 7020 0 31111422
3 7021 0 31113509
3 7022 0 31114536
3 7023 0 31119648
3 7024 0 31123050
3 7025 0 31124224
3 7026 0 31125305
3 7027 0 31126869
3 7028 0 31129965
3 7029 0 31134129
3 7030 0 31137579
3 7031 0 31141906
3 7032 0 31142785
3 7033 0 31145162
3 7034 0 31150747
3 7035 0 31154415
3 7036 0 31157027
3 7037 0 31159905
3 7038 0 31172482
3 7039 0 31178523
3 7040 0 31181433
3 7041 0 31188937
3 7042 0 31192557
3 7043 0 31195132
3 7044 0 31200749
3 7045 0 31202464
3 7046 0 31207613
3 7047 0 31208194
3 7048 0 31211403
3 7049 1 31218233
3 7050 1 31223284
3 7051 1 31224971
3 7052 1 31232694
3 7053 1 31232730
3 7054 1 31234763
3 7055 1 31237400
3 7056 1 31243098
3 7057 1 31245772
3 7058 1 31246834
3 7059 1 31251314
3 7060 1 31254865
3 7061 0 31263269
3 7062 0 31268232
3 7063 0 31268357
3 7064 0 31270173
3 7065 0 31271556
3 7066 0 31271843
3 7067 0 31274427
3 7068 0 31276257
3 7069 0 31278649
3 7070 0 31287045
3 7071 0 31288695
3 7072 0 31292941
3 7073 0 31298240
3 7074 0 31302962
3 7075 0 31312988
3 7076 0 31315221
3 7077 0 31316697
3 7078 0 31318127
3 7079 0 31322765
3 7080 0 31325090
3 7081 0 31327933
3 7082 0 31330092
3 7083 0 31331335
3 7084 0 31338084
3 7085 0 31346903
3 7086 0 31351566
3 7087 0 31353111
3 7088 0 31356814
3 7089 0 31369091
3 7090 0 31372016
3 7091 0 31372523
3 7092 1 31377737
3 7093 1 31379505
3 7094 1 31380599
3 7095 1 31383476
3 7096 1 31383851
3 7097 1 31386173
3 7098 1 31391127
3 7099 1 31392161
3 7100 1 31392282
3 7101 1 31400400
3 7102 1 31409053
3 7103 1 31414245
3 7104 1 31414710
3 7105 1 31419685
3 7106 1 31422039
3 7107 0 31425509
3 7108 1 31428402
3 7109 1 31430468
3 7110 1 31432730
3 7111 1 31434338
3 7112 1 31435575
3 7113 1 31439500
3 7114 1 31440064
3 7115 1 31441783
3 7116 1 31444141
3 7117 1 31446045
3 7118 1 31449716
3 7119 1 31453353
3 7120 1 31457612
3 7121 1 31463638
3 7122 1 31468659
3 7123 1 31470501
3 7124 1 31472877
3 7125 1 31473547
3 7126 1 31475441
3 7127 1 31475947
3 7128 1 31482520
3 7129 1 31482659
3 7130 0 31488443
3 7131 0 31489087
3 7132 0 31493569
3 7133 0 31495347
3 7134 1 31500770
3 7135 1 31503896
3 7136 1 31507824
3 7137 1 31512754
3 7138 1 31515347
3 7139 1 31519121
3 7140 1 31523158
3 7141 1 31524610
3 7142 1 31526179
3 7143 1 31529554
3 7144 1 31538308
3 7145 0 31540248
3 7146 0 31544351
3 7147 0 31544796
3 7148 0 31545380
3 7149 0 31552291
3 7150 0 31556286
3 7151 0 31557646
3 7152 0 31557911
3 7153 0 31558274
3 7154 0 31563211
3 7155 0 31566546
3 7156 0 31568192
3 7157 0 31571338
3 7158 0 31574411
3 7159 0 31576956
3 7160 0 31577014
3 7161 0 31580006
3 7162 0 31584785
3 7163 0 31589546
3 7164 0 31589585
3 7165 0 31591397
3 7166 0 31591794
3 7167 0 31604096
3 7168 0 31608840
3 7169 0 31611684
3 7170 0 31612372
3 7171 0 31620353
3 7172 0 31623164
3 7173 0 31625497
3 7174 0 31628451
3 7175 0 31630456
3 7176 1 31635449
3 7177 1 31637307
3 7178 1 31642099
3 7179 1 31645956
3 7180 1 31655437
3 7181 1 31660910
3 7182 1 31662660
3 7183 1 31669341
3 7184 1 31671293
3 7185 1 31674336
3 7186 1 31678222
3 7187 1 31680448
3 7188 1 31682270
3 7189 1 31682997
3 7190 1 31687036
3 7191 1 31689851
3 7192 1 31693993
3 7193 1 31696795
3 7194 1 31697236
3 7195 1 31697261
3 7196 1 31697547
3 7197 1 31703106
3 7198 1 31703374
3 7199 1 31708775
3 7200 1 31709487
3 7201 1 31713484
3 7202 1 31713496
3 7203 1 31714699
3 7204 1 31716540
3 7205 1 31717398
3 7206 1 31717450
3 7207 1 31718944
3 7208 1 31721908
3 7209 1 31723453
3 7210 1 31724974
3 7211 1 31736331
3 7212 1 31739729
3 7213 1 31743752
3 7214 1 31745701
3 7215 1 31746617
3 7216 1 31747095
3 7217 1 31750372
3 7218 1 31752536
3 7219 1 31754549
3 7220 1 31757421
3 7221 1 31758264
3 7222 1 31762756
3 7223 1 31768467
3 7224 1 31769533
3 7225 1 31776482
3 7226 1 31777783
3 7227 1 31780878
3 7228 1 31782433
3 7229 1 31783431
3 7230 1 31783518
3 7231 1 31788126
3 7232 1 31790082
3 7233 0 31793603
3 7234 0 31795333
3 7235 0 31795751
3 7236 0 31798229
3 7237 0 31803112
3 7238 0 31804610
3 7239 0 31807747
3 7240 0 31811139
3 7241 0 31817442
3 7242 0 31823705
3 7243 0 31826106
3 7244 0 31833460
3 7245 0 31835376
3 7246 0 31842676
3 7247 0 31844375
3 7248 0 31844992
3 7249 0 31845798
3 7250 0 31849603
3 7251 0 31859115
3 7252 0 31862970
3 7253 0 31866305
3 7254 0 31866764
3 7255 0 31869211
3 7256 0 31875788
3 7257 0 31885812
3 7258 0 31886806
3 7259 0 31889862
3 7260 0 31891070
3 7261 0 31895038
3 7262 0 31896515
3 7263 0 31901391
3 7264 0 31911088
3 7265 0 31913342
3 7266 0 31916574
3 7267 0 31920937
3 7268 0 31923810
3 7269 0 31929041
3 7270 0 31929297
3 7271 0 31932449
3 7272 0 31934070
3 7273 0 31934334
3 7274 0 31936620
3 7275 0 31936974
3 7276 0 31942087
3 7277 0 31943072
3 7278 0 31946629
3 7279 0 31947179
3 7280 0 31950309
3 7281 0 31955398
3 7282 0 31962182
3 7283 0 31966413
3 7284 0 31970387
3 7285 0 31972629
3 7286 0 31975883
3 7287 0 31976679
3 7288 0 31977897
3 7289 0 31983136
3 7290 0 31988159
3 7291 0 31990941
3 7292 0 31992337
3 7293 0 32001590
3 7294 0 32005351
3 7295 0 32008977
3 7296 0 32011492
3 7297 0 32011819
3 7298 0 32019418
3 7299 0 32019657
3 7300 0 32024773
3 7301 0 32030620
3 7302 0 32035666
3 7303 0 32040534
3 7304 0 32041281
3 7305 0 32043144
3 7306 0 32043446
3 7307 0 32046845
3 7308 0 32050889
3 7309 0 32053158
3 7310 0 32058635
3 7311 0 32059524
3 7312 0 32062849
3 7313 0 32064181
3 7314 0 32076606
3 7315 0 32079043
3 7316 0 32082602
3 7317 0 32087673
3 7318 0 32091958
3 7319 0 32096273
3 7320 0 32096795
3 7321 0 32107003
3 7322 0 32111255
3 7323 0 32114806
3 7324 0 32118718
3 7325 0 32122158
3 7326 0 32137488
3 7327 0 32144502
3 7328 0 32147616
3 7329 0 32150055
3 7330 0 32159708
3 7331 0 32160848
3 7332 0 32164910
3 7333 0 32171033
3 7334 0 32178970
3 7335 0 32180129
3 7336 0 32183508
3 7337 0 32187406
3 7338 0 32204213
3 7339 0 32211304
3 7340 0 32216409
3 7341 0 32219152
3 7342 0 32219470
3 7343 0 32222737
3 7344 0 32223930
3 7345 0 32238894
3 7346 0 32241801
3 7347 0 32246471
3 7348 0 32249307
3 7349 0 32250206
3 7350 0 32250318
3 7351 0 32250752
3 7352 0 32254611
3 7353 0 32261135
3 7354 0 32266070
3 7355 0 32274488
3 7356 0 32277057
3 7357 0 32279678
3 7358 0 32285130
3 7359 0 32286453
3 7360 0 32288753
3 7361 0 32289074
3 7362 0 32290455
3 7363 0 32291512
3 7364 0 32297007
3 7365 0 32302388
3 7366 0 32303164
3 7367 0 32310051
3 7368 0 32314880
3 7369 0 32317221
3 7370 0 32319355
3 7371 0 32323509
3 7372 0 32326140
3 7373 0 32339502
3 7374 0 32343509
3 7375 0 32345675
3 7376 0 32353119
3 7377 0 32353284
3 7378 0 32354986
3 7379 0 32357449
3 7380 0 32358124
3 7381 0 32360170
3 7382 0 32362922
3 7383 0 32366957
3 7384 0 32371077
3 7385 0 32375317
3 7386 0 32386071
3 7387 0 32391450
3 7388 0 32391952
3 7389 0 32396288
3 7390 0 32400494
3 7391 0 32406132
3 7392 0 32407073
3 7393 0 32408670
3 7394 0 32412875
3 7395 0 32416451
3 7396 0 32418648
3 7397 0 32421026
3 7398 0 32423661
3 7399 0 32425686
3 7400 0 32429703
3 7401 0 32436718
3 7402 0 32443902
3 7403 0 32452742
3 7404 0 32460913
3 7405 0 32468751
3 7406 0 32469255
3 7407 0 32476272
3 7408 0 32477745
3 7409 0 32480373
3 7410 0 32494856
3 7411 0 32495381
3 7412 0 32495586
3 7413 0 32501126
3 7414 0 32501978
3 7415 0 32504445
3 7416 0 32506444
3 7417 0 32508575
3 7418 0 32512436
3 7419 0 32513710
3 7420 0 32515173
3 7421 0 32522148
3 7422 0 32523738
3 7423 0 32527480
3 7424 0 32531516
3 7425 0 32535498
3 7426 0 32538683
3 7427 0 32543719
3 7428 0 32546971
3 7429 0 32548012
3 7430 0 32552669
3 7431 0 32555831
3 7432 0 32558371
3 7433 0 32559083
3 7434 0 32559783
3 7435 0 32559829
3 7436 0 32565627
3 7437 0 32569476
3 7438 0 32570474
3 7439 0 32573639
3 7440 0 32577953
3 7441 0 32581363
3 7442 0 32584142
3 7443 0 32584209
3 7444 0 32585861
3 7445 0 32587091
3 7446 0 32588358
3 7447 0 32589534
3 7448 0 32591005
3 7449 0 32595366
3 7450 0 32597682
3 7451 0 32600561
3 7452 0 32604634
3 7453 0 32608731
3 7454 0 32610500
3 7455 0 32612595
3 7456 0 32612773
3 7457 0 32616877
3 7458 0 32621573
3 7459 0 32623525
3 7460 0 32625571
3 7461 0 32635026
3 7462 0 32640232
3 7463 0 32642366
3 7464 0 32644752
3 7465 0 32645881
3 7466 0 32647867
3 7467 0 32648556
3 7468 0 32648922
3 7469 0 32653361
3 7470 0 32657988
3 7471 0 32658987
3 7472 0 32663368
3 7473 0 32663898
3 7474 0 32667357
3 7475 0 32669029
3 7476 0 32672217
3 7477 0 32677778
3 7478 0 32682909
3 7479 0 32691307
3 7480 0 32696620
3 7481 0 32700006
3 7482 0 32703254
3 7483 0 32707586
3 7484 0 32715766
3 7485 0 32734627
3 7486 0 32735820
3 7487 0 32741209
3 7488 0 32741585
3 7489 0 32745903
3 7490 0 32747768
3 7491 0 32755916
3 7492 0 32759710
3 7493 0 32767240
3 7494 0 32773662
3 7495 0 32775101
3 7496 0 32777434
3 7497 0 32781136
3 7498 0 32792230
3 7499 0 32811720
3 7500 0 32834865
3 7501 0 32839518
3 7502 0 32844886
3 7503 0 32846366
3 7504 0 32855357
3 7505 0 32859642
3 7506 0 32859770
3 7507 0 32868966
3 7508 0 32876654
3 7509 0 32877259
3 7510 0 32891149
3 7511 0 32891571
3 7512 0 32894004
3 7513 0 32899382
3 7514 0 32902819
3 7515 0 32906188
3 7516 0 32909759
3 7517 0 32918443
3 7518 0 32924697
3 7519 0 32925808
3 7520 0 32932234
3 7521 0 32936735
3 7522 0 32938638
3 7523 0 32941747
3 7524 0 32943525
3 7525 0 32944688
3 7526 0 32944719
3 7527 0 32951919
3 7528 0 32954997
3 7529 0 32956676
3 7530 0 32964285
3 7531 0 32971784
3 7532 0 32979475
3 7533 0 32983418
3 7534 0 32985831
3 7535 0 32988008
3 7536 0 32988608
3 7537 0 32994086
3 7538 0 33002559
3 7539 0 33004021
3 7540 0 33010270
3 7541 0 33012093
3 7542 0 33012260
3 7543 0 33016980
3 7544 0 33019311
3 7545 0 33022723
3 7546 0 33023512
3 7547 0 33028351
3 7548 0 33033022
3 7549 0 33038512
3 7550 0 33042057
3 7551 0 33043251
3 7552 0 33043622
3 7553 0 33048043
3 7554 0 33049723
3 7555 0 33051994
3 7556 0 33052145
3 7557 0 33060098
3 7558 0 33063764
3 7559 0 33065880
3 7560 0 33070710
3 7561 0 33070778
3 7562 0 33076419
3 7563 0 33107493
3 7564 0 33109890
3 7565 1 33114458
3 7566 1 33116638
3 7567 1 33117734
3 7568 1 33123022
3 7569 1 33125875
3 7570 1 33128855
3 7571 1 33130635
3 7572 1 33134944
3 7573 1 33135079
3 7574 1 33140006
3 7575 1 33142634
3 7576 1 33144493
3 7577 1 33145289
3 7578 1 33146748
3 7579 1 33154518
3 7580 1 33162159
3 7581 1 33165171
3 7582 0 33169877
3 7583 0 33171210
3 7584 0 33171935
3 7585 0 33176130
3 7586 0 33178163
3 7587 0 33187463
3 7588 0 33189332
3 7589 0 33190661
3 7590 0 33194726
3 7591 0 33196825
3 7592 0 33200270
3 7593 0 33202686
3 7594 0 33204770
3 7595 0 33208525
3 7596 0 33212401
3 7597 0 33217882
3 7598 0 33218630
3 7599 0 33222293
3 7600 0 33223679
3 7601 0 33226313
3 7602 0 33229506
3 7603 1 33230986
3 7604 1 33232544
3 7605 1 33234832
3 7606 1 33239124
3 7607 1 33240669
3 7608 1 33241058
3 7609 1 33246613
3 7610 1 33248938
3 7611 1 33256987
3 7612 1 33262581
3 7613 1 33264382
3 7614 0 33271747
3 7615 0 33277608
3 7616 0 33278796
3 7617 0 33279960
3 7618 0 33280053
3 7619 0 33283661
3 7620 0 33289784
3 7621 0 33295332
3 7622 0 33297233
3 7623 0 33300585
3 7624 0 33307789
3 7625 0 33310066
3 7626 0 33315401
3 7627 0 33317064
3 7628 0 33323456
3 7629 0 33325724
3 7630 0 33330166
3 7631 0 33332730
3 7632 0 33334687
3 7633 0 33344772
3 7634 0 33354865
3 7635 0 33356242
3 7636 0 33357979
3 7637 0 33363284
3 7638 0 33364996
3 7639 0 33368108
3 7640 0 33371408
3 7641 0 33373965
3 7642 0 33377566
3 7643 0 33377816
3 7644 0 33380103
3 7645 0 33380811
3 7646 0 33381006
3 7647 0 33383298
3 7648 0 33384013
3 7649 0 33385184
3 7650 0 33393166
3 7651 0 33398650
3 7652 0 33402590
3 7653 0 33403000
3 7654 1 33406427
3 7655 1 33407304
3 7656 1 33407886
3 7657 1 33409852
3 7658 1 33411181
3 7659 1 33411366
3 7660 1 33411969
3 7661 1 33413947
3 7662 1 33417742
3 7663 1 33419892
3 7664 1 33420283
3 7665 1 33420447
3 7666 1 33423130
3 7667 1 33424249
3 7668 1 33426499
3 7669 1 33427621
3 7670 1 33428809
3 7671 1 33429407
3 7672 1 33431494
3 7673 1 33434583
3 7674 1 33435143
3 7675 1 33435729
3 7676 1 33435979
3 7677 1 33437437
3 7678 1 33438880
3 7679 1 33442308
3 7680 1 33442362
3 7681 1 33442561
3 7682 1 33443556
3 7683 1 33446174
3 7684 1 33447425
3 7685 1 33448350
3 7686 1 33452121
3 7687 1 33452922
3 7688 1 33455127
3 7689 1 33458143
3 7690 1 33458673
3 7691 1 33467546
3 7692 1 33470596
3 7693 1 33471477
3 7694 1 33473099
3 7695 1 33477305
3 7696 1 33481574
3 7697 1 33486163
3 7698 1 33492356
3 7699 1 33494838
3 7700 1 33502346
3 7701 1 33503196
3 7702 1 33505611
3 7703 1 33512411
3 7704 1 33520407
3 7705 1 33526584
3 7706 1 33527938
3 7707 1 33528922
3 7708 1 33532142
3 7709 1 33532360
3 7710 1 33534840
3 7711 1 33535142
3 7712 1 33538858
3 7713 1 33540415
3 7714 1 33540474
3 7715 1 33541266
3 7716 1 33542722
3 7717 1 33543984
3 7718 1 33545236
3 7719 1 33549912
3 7720 1 33551641
3 7721 1 33555254
3 7722 1 33556147
3 7723 1 33556613
3 7724 1 33557564
3 7725 1 33570180
3 7726 1 33572571
3 7727 1 33576764
3 7728 1 33579326
3 7729 1 33580929
3 7730 1 33585440
3 7731 1 33585635
3 7732 1 33588547
3 7733 1 33589240
3 7734 1 33591419
3 7735 1 33592724
3 7736 1 33593551
3 7737 1 33595522
3 7738 1 33599260
3 7739 1 33603313
3 7740 1 33603561
3 7741 1 33604773
3 7742 1 33605583
3 7743 1 33607667
3 7744 1 33611114
3 7745 1 33611949
3 7746 1 33615182
3 7747 1 33619361
3 7748 1 33621028
3 7749 1 33621720
3 7750 1 33622899
3 7751 1 33624627
3 7752 1 33628343
3 7753 1 33628395
3 7754 1 33632515
3 7755 1 33634301
3 7756 1 33634555
3 7757 1 33636134
3 7758 1 33640089
3 7759 1 33642286
3 7760 1 33645676
3 7761 1 33647872
3 7762 1 33648354
3 7763 0 33655131
3 7764 0 33660457
3 7765 0 33662991
3 7766 1 33668068
3 7767 1 33672724
3 7768 1 33673702
3 7769 1 33674578
3 7770 1 33681136
3 7771 1 33693696
3 7772 1 33693776
3 7773 1 33698245
3 7774 1 33698352
3 7775 1 33699878
3 7776 1 33702907
3 7777 1 33708308
3 7778 1 33708379
3 7779 1 33710403
3 7780 1 33712849
3 7781 1 33713328
3 7782 1 33713814
3 7783 1 33719215
3 7784 1 33727449
3 7785 1 33730413
3 7786 1 33734548
3 7787 1 33735116
3 7788 1 33741852
3 7789 1 33744963
3 7790 1 33750358
3 7791 1 33752594
3 7792 1 33757888
3 7793 1 33757993
3 7794 1 33761988
3 7795 1 33764734
3 7796 1 33765953
3 7797 1 33767446
3 7798 1 33767466
3 7799 1 33770420
3 7800 1 33773171
3 7801 1 33774908
3 7802 1 33777058
3 7803 1 33778495
3 7804 1 33778524
3 7805 1 33783236
3 7806 1 33787231
3 7807 1 33787998
3 7808 1 33849774
3 7809 1 33851640
3 7810 1 33852341
3 7811 1 33855573
3 7812 1 33855892
3 7813 1 33856767
3 7814 1 33868752
3 7815 1 33880216
3 7816 1 33888321
3 7817 1 33895168
3 7818 1 33895296
3 7819 1 33899325
3 7820 1 33901305
3 7821 1 33902182
3 7822 1 33903770
3 7823 1 33908291
3 7824 1 33908929
3 7825 1 33919925
3 7826 1 33921646
3 7827 1 33923506
3 7828 1 33929381
3 7829 1 33936751
3 7830 1 33942171
3 7831 1 33943942
3 7832 1 33948306
3 7833 1 33948805
3 7834 0 33956786
3 7835 0 33960060
3 7836 0 33961573
3 7837 0 33966248
3 7838 0 33967325
3 7839 0 33977367
3 7840 0 33981541
3 7841 0 33982806
3 7842 0 33984759
3 7843 0 33986850
3 7844 0 33987588
3 7845 0 33987892
3 7846 0 33990787
3 7847 0 33994121
3 7848 0 33996651
3 7849 0 33998185
3 7850 0 34002475
3 7851 0 34006740
3 7852 0 34009336
3 7853 0 34010844
3 7854 0 34011080
3 7855 0 34012235
3 7856 0 34013841
3 7857 0 34019490
3 7858 0 34019593
3 7859 0 34026101
3 7860 0 34036399
3 7861 0 34038879
3 7862 0 34040156
3 7863 0 34050446
3 7864 0 34050771
3 7865 0 34051293
3 7866 0 34056154
3 7867 0 34061882
3 7868 0 34062920
3 7869 0 34065261
3 7870 0 34068299
3 7871 0 34073431
3 7872 1 34077932
3 7873 1 34078634
3 7874 1 34083443
3 7875 1 34085547
3 7876 1 34086690
3 7877 1 34090112
3 7878 1 34090781
3 7879 1 34090916
3 7880 1 34094401
3 7881 1 34095326
3 7882 1 34098596
3 7883 1 34099557
3 7884 1 34101414
3 7885 0 34105063
3 7886 0 34105405
3 7887 0 34106230
3 7888 0 34112084
3 7889 0 34115707
3 7890 0 34116293
3 7891 0 34119138
3 7892 0 34119508
3 7893 0 34122220
3 7894 0 34122596
3 7895 0 34123701
3 7896 0 34132253
3 7897 0 34141915
3 7898 0 34142307
3 7899 0 34146620
3 7900 0 34147727
3 7901 0 34150517
3 7902 0 34154876
3 7903 0 34154948
3 7904 0 34159955
3 7905 0 34162549
3 7906 0 34166666
3 7907 0 34169705
3 7908 0 34170226
3 7909 0 34173982
3 7910 0 34178175
3 7911 0 34179228
3 7912 0 34182245
3 7913 0 34184387
3 7914 0 34184596
3 7915 0 34186365
3 7916 0 34192919
3 7917 0 34193085
3 7918 0 34197202
3 7919 0 34204091
3 7920 0 34205438
3 7921 0 34208408
3 7922 0 34212763
3 7923 0 34213375
3 7924 0 34230643
3 7925 1 34236116
3 7926 1 34240829
3 7927 1 34240953
3 7928 1 34242592
3 7929 1 34245823
3 7930 1 34248990
3 7931 1 34250086
3 7932 1 34250835
3 7933 1 34256815
3 7934 1 34260478
3 7935 1 34261254
3 7936 1 34261454
3 7937 1 34265446
3 7938 1 34265558
3 7939 1 34267111
3 7940 0 34271913
3 7941 0 34277785
3 7942 0 34279627
3 7943 0 34289439
3 7944 0 34298041
3 7945 0 34304406
3 7946 0 34311143
3 7947 0 34313597
3 7948 0 34314559
3 7949 1 34331630
3 7950 1 34338000
3 7951 1 34344113
3 7952 1 34347623
3 7953 1 34349246
3 7954 1 34360259
3 7955 1 34361766
3 7956 1 34361998
3 7957 1 34363878
3 7958 1 34367777
3 7959 1 34370960
3 7960 1 34371772
3 7961 1 34375222
3 7962 1 34375573
3 7963 1 34378198
3 7964 1 34378560
3 7965 1 34379467
3 7966 1 34392113
3 7967 1 34392663
3 7968 1 34399036
3 7969 1 34407747
3 7970 1 34410456
3 7971 1 34413429
3 7972 1 34413760
3 7973 1 34416588
3 7974 1 34417505
3 7975 1 34418442
3 7976 1 34425736
3 7977 1 34426719
3 7978 1 34435044
3 7979 1 34438881
3 7980 1 34442376
3 7981 1 34445192
3 7982 1 34449618
3 7983 0 34456806
3 7984 0 34457014
3 7985 0 34460876
3 7986 1 34470546
3 7987 1 34477983
3 7988 1 34478462
3 7989 1 34478860
3 7990 1 34483173
3 7991 1 34487107
3 7992 1 34489312
3 7993 1 34497454
3 7994 1 34499048
3 7995 1 34500954
3 7996 1 34501940
3 7997 1 34502868
3 7998 1 34506546
3 7999 1 34512225
3 8000 1 34514449
3 8001 1 34516744
3 8002 1 34519667
3 8003 1 34521149
3 8004 1 34521389
3 8005 1 34524542
3 8006 1 34527615
3 8007 1 34528414
3 8008 1 34532063
3 8009 1 34535146
3 8010 1 34537748
3 8011 1 34539544
3 8012 1 34541601
3 8013 1 34544886
3 8014 1 34545389
3 8015 1 34550251
3 8016 1 34551521
3 8017 1 34555099
3 8018 1 34557769
3 8019 1 34560484
3 8020 1 34561633
3 8021 1 34562107
3 8022 0 34563391
3 8023 0 34563487
3 8024 0 34569335
3 8025 0 34570563
3 8026 0 34576079
3 8027 0 34577046
3 8028 0 34580414
3 8029 0 34581053
3 8030 0 34582494
3 8031 0 34583863
3 8032 0 34585710
3 8033 1 34588962
3 8034 1 34594682
3 8035 1 34595146
3 8036 1 34598128
3 8037 1 34603071
3 8038 1 34603945
3 8039 1 34607532
3 8040 1 34615072
3 8041 1 34618964
3 8042 1 34622762
3 8043 1 34623724
3 8044 1 34629546
3 8045 1 34631936
3 8046 1 34641409
3 8047 1 34645162
3 8048 1 34647408
3 8049 1 34648215
3 8050 1 34651980
3 8051 0 34657120
3 8052 0 34658974
3 8053 0 34660020
3 8054 0 34660540
3 8055 0 34665324
3 8056 0 34668986
3 8057 0 34672472
3 8058 0 34673058
3 8059 0 34677366
3 8060 0 34683162
3 8061 0 34684833
3 8062 0 34685261
3 8063 0 34687153
3 8064 0 34689159
3 8065 0 34692552
3 8066 0 34693077
3 8067 0 34693528
3 8068 0 34699089
3 8069 0 34702641
3 8070 0 34707376
3 8071 0 34707549
3 8072 0 34709022
3 8073 0 34711116
3 8074 0 34711453
3 8075 0 34718124
3 8076 0 34721342
3 8077 0 34722321
3 8078 0 34724848
3 8079 0 34728657
3 8080 0 34730055
3 8081 0 34732820
3 8082 0 34737398
3 8083 0 34744848
3 8084 0 34748574
3 8085 0 34754269
3 8086 0 34755272
3 8087 0 34755562
3 8088 0 34759187
3 8089 0 34759982
3 8090 0 34762148
3 8091 0 34770006
3 8092 0 34771129
3 8093 0 34779442
3 8094 0 34782752
3 8095 0 34784617
3 8096 0 34787469
3 8097 0 34789576
3 8098 0 34795421
3 8099 0 34799389
3 8100 0 34799567
3 8101 0 34800539
3 8102 0 34803728
3 8103 0 34808849
3 8104 1 34819549
3 8105 1 34820400
3 8106 1 34820693
3 8107 1 34825823
3 8108 1 34827075
3 8109 1 34833906
3 8110 1 34837059
3 8111 1 34839202
3 8112 1 34855613
3 8113 1 34863832
3 8114 1 34864651
3 8115 1 34873944
3 8116 1 34875951
3 8117 1 34882202
3 8118 1 34885254
3 8119 1 34887204
3 8120 1 34889853
3 8121 1 34890127
3 8122 1 34890258
3 8123 1 34894076
3 8124 1 34898422
3 8125 1 34899113
3 8126 1 34901807
3 8127 1 34902332
3 8128 1 34906383
3 8129 1 34909952
3 8130 1 34924143
3 8131 1 34924697
3 8132 1 34931424
3 8133 1 34936859
3 8134 1 34941527
3 8135 1 34942023
3 8136 1 34945910
3 8137 1 34947045
3 8138 1 34948416
3 8139 1 34957042
3 8140 1 34958802
3 8141 1 34963447
3 8142 1 34966459
3 8143 1 34967483
3 8144 1 34973061
3 8145 0 34976567
3 8146 0 34981893
3 8147 0 34982662
3 8148 0 34987291
3 8149 0 34990353
3 8150 0 34990858
3 8151 0 34994423
3 8152 0 34995972
3 8153 0 34998044
3 8154 0 35001141
3 8155 0 35002749
3 8156 0 35004891
3 8157 0 35008861
3 8158 0 35012876
3 8159 0 35013913
3 8160 0 35014239
3 8161 0 35018678
3 8162 0 35018819
3 8163 0 35023809
3 8164 0 35025860
3 8165 0 35040428
3 8166 0 35043223
3 8167 0 35044342
3 8168 0 35047882
3 8169 0 35048259
3 8170 0 35051352
3 8171 0 35055250
3 8172 0 35057838
3 8173 0 35066442
3 8174 0 35066545
3 8175 0 35070422
3 8176 0 35071988
3 8177 0 35072802
3 8178 0 35073480
3 8179 0 35075781
3 8180 0 35076589
3 8181 0 35078753
3 8182 0 35079671
3 8183 0 35079915
3 8184 0 35081217
3 8185 0 35086550
3 8186 1 35091112
3 8187 1 35092055
3 8188 1 35097160
3 8189 1 35098826
3 8190 1 35100308
3 8191 1 35103727
3 8192 1 35105864
3 8193 1 35107952
3 8194 1 35111073
3 8195 1 35115200
3 8196 1 35115556
3 8197 1 35117487
3 8198 1 35122277
3 8199 1 35124367
3 8200 1 35125415
3 8201 1 35132230
3 8202 1 35135139
3 8203 1 35135585
3 8204 1 35142741
3 8205 0 35148828
3 8206 0 35150056
3 8207 0 35153018
3 8208 0 35160460
3 8209 0 35168935
3 8210 0 35169949
3 8211 0 35174565
3 8212 0 35175502
3 8213 0 35179667
3 8214 0 35182108
3 8215 0 35190050
3 8216 0 35190999
3 8217 0 35195505
3 8218 0 35202446
3 8219 0 35203247
3 8220 0 35203729
3 8221 0 35206776
3 8222 0 35207275
3 8223 0 35213661
3 8224 0 35214803
3 8225 0 35215362
3 8226 0 35228516
3 8227 0 35230925
3 8228 0 35233158
3 8229 0 35235017
3 8230 0 35236797
3 8231 1 35241083
3 8232 1 35243010
3 8233 1 35252102
3 8234 1 35260057
3 8235 1 35267530
3 8236 1 35275373
3 8237 1 35277700
3 8238 1 35281476
3 8239 1 35285151
3 8240 1 35288132
3 8241 1 35294694
3 8242 1 35304100
3 8243 1 35304237
3 8244 1 35313289
3 8245 1 35314716
3 8246 1 35315059
3 8247 1 35316469
3 8248 1 35317095
3 8249 1 35321310
3 8250 1 35332454
3 8251 1 35333547
3 8252 1 35338130
3 8253 1 35338378
3 8254 1 35341905
3 8255 1 35346479
3 8256 1 35347492
3 8257 1 35351403
3 8258 1 35360031
3 8259 1 35361996
3 8260 1 35362866
3 8261 1 35366435
3 8262 1 35367207
3 8263 1 35371450
3 8264 1 35372379
3 8265 1 35373504
3 8266 1 35379668
3 8267 1 35380417
3 8268 1 35385277
3 8269 1 35388485
3 8270 1 35389054
3 8271 1 35394553
3 8272 1 35396935
3 8273 1 35398578
3 8274 1 35404979
3 8275 1 35406239
3 8276 1 35410657
3 8277 1 35410943
3 8278 1 35411409
3 8279 1 35412044
3 8280 1 35415623
3 8281 1 35416651
3 8282 1 35420068
3 8283 1 35425781
3 8284 1 35432320
3 8285 1 35433497
3 8286 1 35434540
3 8287 1 35442275
3 8288 1 35442969
3 8289 1 35446799
3 8290 1 35448748
3 8291 1 35448759
3 8292 1 35450502
3 8293 1 35451257
3 8294 1 35454324
3 8295 1 35460569
3 8296 1 35462026
3 8297 1 35468637
3 8298 0 35472083
3 8299 0 35476163
3 8300 0 35477952
3 8301 0 35480795
3 8302 0 35483216
3 8303 0 35485941
3 8304 0 35491182
3 8305 0 35493762
3 8306 0 35500026
3 8307 0 35504306
3 8308 0 35514114
3 8309 0 35519926
3 8310 0 35520511
3 8311 0 35525446
3 8312 0 35528279
3 8313 0 35531738
3 8314 0 35537553
3 8315 1 35540473
3 8316 1 35542053
3 8317 1 35542216
3 8318 1 35551938
3 8319 1 35554696
3 8320 1 35556213
3 8321 1 35558160
3 8322 1 35559433
3 8323 1 35562963
3 8324 1 35563368
3 8325 1 35570347
3 8326 1 35580245
3 8327 1 35583413
3 8328 1 35583493
3 8329 1 35587134
3 8330 1 35590854
3 8331 1 35601036
3 8332 1 35601398
3 8333 1 35602207
3 8334 1 35607744
3 8335 1 35610313
3 8336 1 35618084
3 8337 1 35619641
3 8338 1 35622718
3 8339 1 35625304
3 8340 1 35625828
3 8341 1 35629211
3 8342 1 35632915
3 8343 1 35633316
3 8344 1 35637653
3 8345 1 35652673
3 8346 1 35654130
3 8347 1 35658054
3 8348 1 35659551
3 8349 1 35660145
3 8350 1 35666481
3 8351 1 35670411
3 8352 1 35671009
3 8353 1 35673953
3 8354 0 35684158
3 8355 0 35686366
3 8356 0 35686637
3 8357 0 35687693
3 8358 0 35690042
3 8359 0 35692580
3 8360 0 35697101
3 8361 0 35701234
3 8362 0 35704098
3 8363 0 35705408
3 8364 0 35705838
3 8365 0 35710800
3 8366 0 35715450
3 8367 0 35716726
3 8368 0 35716912
3 8369 0 35724710
3 8370 1 35726031
3 8371 1 35732020
3 8372 1 35734975
3 8373 1 35738971
3 8374 1 35741269
3 8375 1 35746592
3 8376 1 35746628
3 8377 1 35750401
3 8378 1 35752501
3 8379 1 35756596
3 8380 1 35757324
3 8381 1 35763510
3 8382 1 35763754
3 8383 1 35766470
3 8384 1 35768269
3 8385 1 35769382
3 8386 1 35772531
3 8387 1 35773043
3 8388 1 35773173
3 8389 1 35776090
3 8390 1 35778770
3 8391 1 35782349
3 8392 1 35790144
3 8393 1 35793556
3 8394 1 35795996
3 8395 1 35796575
3 8396 1 35798341
3 8397 1 35801142
3 8398 1 35801711
3 8399 1 35808967
3 8400 1 35813734
3 8401 1 35814933
3 8402 1 35815948
3 8403 1 35821588
3 8404 1 35821905
3 8405 1 35824006
3 8406 1 35827743
3 8407 1 35833064
3 8408 1 35836825
3 8409 1 35848108
3 8410 1 35850354
3 8411 1 35852291
3 8412 1 35854001
3 8413 1 35855884
3 8414 1 35861088
3 8415 1 35864309
3 8416 1 35867579
3 8417 1 35868309
3 8418 1 35871671
3 8419 1 35873473
3 8420 0 35877811
3 8421 0 35881292
3 8422 0 35883838
3 8423 0 35893349
3 8424 0 35898724
3 8425 0 35898830
3 8426 0 35902304
3 8427 0 35904429
3 8428 0 35905930
3 8429 0 35910837
3 8430 0 35911562
3 8431 0 35915461
3 8432 0 35916479
3 8433 0 35918659
3 8434 0 35918930
3 8435 0 35926611
3 8436 0 35927302
3 8437 0 35931930
3 8438 0 35934457
3 8439 0 35934636
3 8440 0 35942844
3 8441 0 35949044
3 8442 0 35953068
3 8443 0 35955625
3 8444 0 35956009
3 8445 0 35959021
3 8446 0 35960321
3 8447 0 35961362
3 8448 0 35966238
3 8449 0 35968685
3 8450 0 35969642
3 8451 0 35970031
3 8452 0 35971878
3 8453 0 35977174
3 8454 0 35979674
3 8455 0 35985089
3 8456 0 35985521
3 8457 0 35986547
3 8458 0 35987597
3 8459 0 35989655
3 8460 0 35994733
3 8461 0 36004405
3 8462 0 36007386
3 8463 0 36010662
3 8464 0 36011556
3 8465 0 36020161
3 8466 0 36026575
3 8467 0 36026732
3 8468 0 36031631
3 8469 0 36032338
3 8470 0 36035603
3 8471 0 36040019
3 8472 0 36043197
3 8473 0 36048259
3 8474 0 36050802
3 8475 0 36053816
3 8476 0 36055064
3 8477 0 36055838
3 8478 0 36066048
3 8479 0 36068510
3 8480 0 36074422
3 8481 0 36082134
3 8482 0 36091428
3 8483 0 36095563
3 8484 0 36102434
3 8485 0 36103405
3 8486 0 36106833
3 8487 0 36110417
3 8488 0 36112557
3 8489 0 36113208
3 8490 0 36116024
3 8491 0 36117055
3 8492 0 36125493
3 8493 0 36130153
3 8494 0 36131334
3 8495 0 36131400
3 8496 0 36135400
3 8497 0 36140920
3 8498 0 36145196
3 8499 0 36151305
3 8500 0 36158451
3 8501 0 36180795
3 8502 0 36181363
3 8503 0 36184074
3 8504 0 36185952
3 8505 0 36194324
3 8506 0 36202220
3 8507 0 36207571
3 8508 0 36208979
3 8509 0 36209997
3 8510 0 36211737
3 8511 0 36217715
3 8512 0 36227562
3 8513 0 36229843
3 8514 0 36232270
3 8515 0 36232477
3 8516 0 36237527
3 8517 0 36237581
3 8518 0 36242540
3 8519 0 36247814
3 8520 0 36255299
3 8521 0 36258191
3 8522 0 36262369
3 8523 0 36268762
3 8524 0 36269159
3 8525 0 36269992
3 8526 0 36272295
3 8527 0 36274614
3 8528 0 36274658
3 8529 0 36279458
3 8530 0 36280975
3 8531 0 36284251
3 8532 0 36289887
3 8533 0 36290978
3 8534 0 36291916
3 8535 0 36292602
3 8536 0 36300085
3 8537 0 36306194
3 8538 0 36310743
3 8539 0 36311755
3 8540 0 36314127
3 8541 0 36316331
3 8542 0 36318892
3 8543 0 36322116
3 8544 0 36324566
3 8545 0 36327527
3 8546 0 36331427
3 8547 0 36332734
3 8548 0 36334877
3 8549 0 36337970
3 8550 0 36345269
3 8551 0 36346321
3 8552 0 36354058
3 8553 0 36362268
3 8554 0 36370294
3 8555 0 36372510
3 8556 0 36377134
3 8557 0 36377521
3 8558 0 36380025
3 8559 0 36382365
3 8560 0 36384599
3 8561 0 36396442
3 8562 0 36398058
3 8563 0 36402574
3 8564 0 36402794
3 8565 0 36405073
3 8566 0 36407105
3 8567 0 36409500
3 8568 0 36412086
3 8569 0 36414377
3 8570 0 36416450
3 8571 0 36418022
3 8572 0 36422422
3 8573 0 36422701
3 8574 0 36424479
3 8575 0 36428709
3 8576 0 36431578
3 8577 0 36434122
3 8578 0 36437929
3 8579 0 36441691
3 8580 0 36443243
3 8581 0 36444307
3 8582 0 36450804
3 8583 0 36455208
3 8584 0 36455332
3 8585 0 36456748
3 8586 0 36460391
3 8587 0 36460503
3 8588 0 36462736
3 8589 0 36463523
3 8590 0 36465663
3 8591 0 36473901
3 8592 0 36485809
3 8593 0 36488790
3 8594 0 36490258
3 8595 1 36498399
3 8596 1 36508193
3 8597 1 36515567
3 8598 1 36517087
3 8599 1 36524019
3 8600 1 36526897
3 8601 1 36530608
3 8602 1 36539392
3 8603 1 36539637
3 8604 1 36543092
3 8605 1 36543457
3 8606 1 36549344
3 8607 1 36560668
3 8608 1 36560816
3 8609 1 36566153
3 8610 1 36567426
3 8611 1 36568976
3 8612 1 36573292
3 8613 1 36573666
3 8614 1 36580370
3 8615 1 36582667
3 8616 1 36583474
3 8617 1 36587668
3 8618 1 36589066
3 8619 1 36596339
3 8620 1 36596348
3 8621 1 36600108
3 8622 1 36604040
3 8623 1 36604547
3 8624 1 36609832
3 8625 1 36612207
3 8626 1 36612925
3 8627 1 36616565
3 8628 1 36620804
3 8629 1 36623576
3 8630 1 36628229
3 8631 1 36636891
3 8632 1 36637717
3 8633 1 36644451
3 8634 1 36648291
3 8635 1 36652519
3 8636 1 36654572
3 8637 1 36658525
3 8638 0 36666320
3 8639 0 36667345
3 8640 0 36671488
3 8641 0 36675260
3 8642 0 36681835
3 8643 0 36686558
3 8644 0 36687879
3 8645 0 36691987
3 8646 0 36693970
3 8647 0 36694291
3 8648 0 36697054
3 8649 0 36700461
3 8650 0 36704815
3 8651 0 36709109
3 8652 0 36711354
3 8653 0 36716579
3 8654 0 36719399
3 8655 0 36725903
3 8656 0 36727636
3 8657 0 36729406
3 8658 0 36750345
3 8659 0 36753652
3 8660 0 36755823
3 8661 0 36758988
3 8662 0 36759298
3 8663 0 36761752
3 8664 0 36769754
3 8665 0 36772874
3 8666 0 36774099
3 8667 0 36776389
3 8668 0 36785503
3 8669 0 36792629
3 8670 0 36795751
3 8671 0 36798440
3 8672 0 36804238
3 8673 0 36815284
3 8674 0 36817473
3 8675 0 36820266
3 8676 0 36821408
3 8677 0 36825001
3 8678 0 36825342
3 8679 0 36830283
3 8680 0 36835803
3 8681 0 36836583
3 8682 0 36837588
3 8683 0 36837629
3 8684 0 36839349
3 8685 0 36844036
3 8686 0 36846101
3 8687 0 36846893
3 8688 0 36850181
3 8689 0 36855044
3 8690 0 36855130
3 8691 0 36865616
3 8692 0 36870169
3 8693 0 36875055
3 8694 0 36879832
3 8695 0 36881534
3 8696 0 36883549
3 8697 1 36892033
3 8698 1 36901063
3 8699 1 36902123
3 8700 1 36903018
3 8701 1 36904519
3 8702 1 36906596
3 8703 1 36910106
3 8704 1 36913777
3 8705 1 36914239
3 8706 1 36920591
3 8707 1 36925116
3 8708 1 36925191
3 8709 1 36928007
3 8710 0 36932056
3 8711 0 36939464
3 8712 1 36946891
3 8713 1 36952996
3 8714 1 36953872
3 8715 1 36964177
3 8716 1 36967719
3 8717 1 36978442
3 8718 1 36982962
3 8719 1 36990183
3 8720 1 36992176
3 8721 1 36993129
3 8722 1 36994793
3 8723 1 36995861
3 8724 1 37007584
3 8725 1 37009158
3 8726 0 37014313
3 8727 0 37017049
3 8728 0 37018996
3 8729 1 37023665
3 8730 1 37026900
3 8731 1 37028318
3 8732 1 37029303
3 8733 1 37030041
3 8734 1 37034592
3 8735 1 37035328
3 8736 1 37038951
3 8737 1 37044333
3 8738 1 37048120
3 8739 1 37048646
3 8740 1 37048996
3 8741 1 37053574
3 8742 0 37060687
3 8743 0 37062526
3 8744 0 37066318
3 8745 0 37070346
3 8746 0 37072767
3 8747 0 37074195
3 8748 0 37078344
3 8749 0 37080124
3 8750 0 37085930
3 8751 0 37088208
3 8752 0 37089045
3 8753 0 37091851
3 8754 0 37092731
3 8755 1 37100384
3 8756 1 37104559
3 8757 1 37105332
3 8758 1 37105384
3 8759 1 37108356
3 8760 1 37109534
3 8761 1 37114235
3 8762 1 37115035
3 8763 1 37124497
3 8764 1 37128249
3 8765 1 37129419
3 8766 0 37146362
3 8767 0 37149260
3 8768 0 37150994
3 8769 0 37153719
3 8770 0 37155388
3 8771 0 37160428
3 8772 0 37161330
3 8773 0 37176481
3 8774 0 37179862
3 8775 0 37180578
3 8776 0 37184627
3 8777 0 37186095
3 8778 0 37190027
3 8779 0 37194319
3 8780 0 37236682
3 8781 0 37239177
3 8782 0 37245153
3 8783 0 37247963
3 8784 0 37248922
3 8785 0 37248999
3 8786 0 37251155
3 8787 0 37263107
3 8788 0 37263389
3 8789 0 37272285
3 8790 0 37272924
3 8791 1 37278237
3 8792 1 37285163
3 8793 1 37288807
3 8794 1 37292662
3 8795 1 37296865
3 8796 1 37302125
3 8797 1 37311940
3 8798 1 37314525
3 8799 1 37319191
3 8800 1 37319249
3 8801 1 37324083
3 8802 1 37327835
3 8803 1 37328656
3 8804 1 37331752
3 8805 1 37333638
3 8806 1 37335350
3 8807 0 37336629
3 8808 0 37346127
3 8809 0 37346976
3 8810 0 37351401
3 8811 0 37353279
3 8812 0 37355392
3 8813 0 37356720
3 8814 0 37358128
3 8815 0 37361193
3 8816 0 37368518
3 8817 0 37374398
3 8818 0 37387802
3 8819 0 37390202
3 8820 0 37397449
3 8821 0 37397947
3 8822 0 37406113
3 8823 0 37406461
3 8824 0 37408608
3 8825 0 37410122
3 8826 0 37415501
3 8827 0 37415919
3 8828 0 37418802
3 8829 0 37423138
3 8830 0 37423336
3 8831 0 37430910
3 8832 0 37431324
3 8833 0 37434439
3 8834 0 37434587
3 8835 1 37437869
3 8836 1 37439855
3 8837 1 37440906
3 8838 1 37457423
3 8839 1 37460817
3 8840 1 37461456
3 8841 1 37462915
3 8842 1 37465071
3 8843 1 37466360
3 8844 1 37469124
3 8845 1 37471494
3 8846 1 37472472
3 8847 1 37474725
3 8848 1 37477832
3 8849 1 37482179
3 8850 1 37482631
3 8851 1 37487370
3 8852 1 37490403
3 8853 1 37504945
3 8854 1 37505141
3 8855 1 37507771
3 8856 1 37511139
3 8857 1 37512925
3 8858 1 37519984
3 8859 0 37525640
3 8860 0 37526196
3 8861 0 37528855
3 8862 0 37578610
3 8863 0 37579170
3 8864 0 37580042
3 8865 0 37583310
3 8866 0 37588498
3 8867 0 37590059
3 8868 0 37590969
3 8869 0 37594289
3 8870 0 37598005
3 8871 0 37625066
3 8872 0 37631491
3 8873 0 37638644
3 8874 0 37643150
3 8875 0 37646204
3 8876 0 37665214
3 8877 0 37670461
3 8878 0 37691404
3 8879 0 37692800
3 8880 0 37702189
3 8881 0 37704491
3 8882 0 37714408
3 8883 0 37715978
3 8884 0 37718701
3 8885 0 37720761
3 8886 0 37724536
3 8887 0 37727119
3 8888 0 37733725
3 8889 0 37743858
3 8890 0 37745727
3 8891 0 37749686
3 8892 0 37750507
3 8893 0 37752933
3 8894 0 37755209
3 8895 0 37757544
3 8896 0 37758026
3 8897 0 37758535
3 8898 0 37764278
3 8899 0 37765931
3 8900 0 37780313
3 8901 0 37784914
3 8902 0 37791882
3 8903 0 37796064
3 8904 0 37800516
3 8905 0 37801983
3 8906 0 37802074
3 8907 1 37829757
3 8908 1 37832688
3 8909 1 37834007
3 8910 1 37838280
3 8911 1 37838409
3 8912 1 37843948
3 8913 1 37844264
3 8914 1 37848012
3 8915 1 37856585
3 8916 1 37863277
3 8917 1 37866863
3 8918 1 37871789
3 8919 1 37874211
3 8920 1 37875540
3 8921 1 37882735
3 8922 1 37884875
3 8923 1 37890899
3 8924 1 37891796
3 8925 1 37898975
3 8926 1 37899420
3 8927 1 37901481
3 8928 1 37904794
3 8929 1 37907276
3 8930 1 37909477
3 8931 1 37909978
3 8932 1 37913673
3 8933 1 37916504
3 8934 1 37917454
3 8935 1 37919259
3 8936 1 37922080
3 8937 1 37924596
3 8938 1 37932111
3 8939 1 37933272
3 8940 1 37934737
3 8941 1 37936327
3 8942 1 37940335
3 8943 1 37941216
3 8944 1 37941564
3 8945 1 37944454
3 8946 1 37944893
3 8947 1 37946528
3 8948 1 37953699
3 8949 0 37958571
3 8950 0 37960334
3 8951 0 37968395
3 8952 0 37970452
3 8953 0 37973998
3 8954 0 37974155
3 8955 0 37979039
3 8956 0 38005798
3 8957 0 38011136
3 8958 0 38012701
3 8959 0 38014058
3 8960 0 38015658
3 8961 0 38021517
3 8962 0 38029131
3 8963 0 38037642
3 8964 0 38038057
3 8965 0 38045070
3 8966 0 38047998
3 8967 0 38049914
3 8968 0 38053965
3 8969 0 38059399
3 8970 0 38060751
3 8971 0 38064265
3 8972 0 38067203
3 8973 0 38069739
3 8974 0 38070822
3 8975 0 38075746
3 8976 0 38083414
3 8977 0 38089721
3 8978 0 38095088
3 8979 0 38099072
3 8980 0 38105963
3 8981 0 38113111
3 8982 0 38117826
3 8983 0 38123884
3 8984 0 38125915
3 8985 0 38126764
3 8986 0 38131832
3 8987 0 38137591
3 8988 0 38141565
3 8989 0 38146206
3 8990 0 38147587
3 8991 0 38147850
3 8992 0 38159752
3 8993 0 38165261
3 8994 0 38166828
3 8995 0 38176515
3 8996 0 38178149
3 8997 1 38183525
3 8998 1 38184469
3 8999 1 38184974
3 9000 1 38192281
3 9001 1 38192641
3 9002 1 38201854
3 9003 1 38208114
3 9004 1 38209581
3 9005 1 38214003
3 9006 1 38217899
3 9007 1 38221403
3 9008 1 38224510
3 9009 1 38225154
3 9010 1 38228761
3 9011 1 38229235
3 9012 1 38231546
3 9013 1 38232913
3 9014 1 38234105
3 9015 1 38236670
3 9016 1 38239814
3 9017 1 38247768
3 9018 1 38248184
3 9019 1 38252069
3 9020 1 38255304
3 9021 1 38261227
3 9022 1 38268111
3 9023 1 38268760
3 9024 1 38268824
3 9025 1 38273384
3 9026 1 38276198
3 9027 1 38279063
3 9028 1 38279385
3 9029 1 38284791
3 9030 1 38286472
3 9031 1 38289846
3 9032 1 38292307
3 9033 1 38292710
3 9034 1 38294362
3 9035 1 38294449
3 9036 1 38296597
3 9037 1 38301673
3 9038 1 38305930
3 9039 1 38308061
3 9040 1 38308165
3 9041 1 38312424
3 9042 1 38315696
3 9043 1 38319691
3 9044 1 38324435
3 9045 0 38328060
3 9046 0 38330225
3 9047 0 38331857
3 9048 0 38335177
3 9049 0 38337656
3 9050 0 38340528
3 9051 0 38343799
3 9052 0 38345278
3 9053 0 38346628
3 9054 0 38349831
3 9055 0 38356259
3 9056 0 38357146
3 9057 0 38360494
3 9058 0 38365412
3 9059 0 38367147
3 9060 0 38367952
3 9061 0 38371964
3 9062 0 38374483
3 9063 0 38378171
3 9064 0 38379491
3 9065 0 38383092
3 9066 0 38393613
3 9067 0 38395515
3 9068 0 38398473
3 9069 0 38399630
3 9070 0 38401825
3 9071 0 38402004
3 9072 0 38404571
3 9073 0 38408875
3 9074 0 38412213
3 9075 0 38415162
3 9076 0 38421189
3 9077 0 38421932
3 9078 0 38425932
3 9079 0 38426312
3 9080 0 38428722
3 9081 0 38434286
3 9082 0 38434890
3 9083 0 38435245
3 9084 0 38442148
3 9085 0 38442538
3 9086 0 38452693
3 9087 0 38458226
3 9088 0 38467557
3 9089 0 38472380
3 9090 0 38472981
3 9091 1 38477302
3 9092 1 38481722
3 9093 1 38482252
3 9094 1 38486805
3 9095 1 38493976
3 9096 1 38498808
3 9097 1 38502991
3 9098 1 38505782
3 9099 1 38507652
3 9100 1 38513153
3 9101 1 38519202
3 9102 1 38522640
3 9103 1 38526670
3 9104 1 38534253
3 9105 1 38535024
3 9106 1 38538357
3 9107 1 38544266
3 9108 1 38546122
3 9109 1 38547706
3 9110 1 38551336
3 9111 1 38553149
3 9112 1 38559292
3 9113 1 38565864
3 9114 1 38566826
3 9115 1 38574776
3 9116 1 38578301
3 9117 1 38578657
3 9118 1 38582200
3 9119 1 38584559
3 9120 1 38588903
3 9121 1 38591590
3 9122 1 38591701
3 9123 1 38591722
3 9124 1 38595546
3 9125 1 38595728
3 9126 1 38600533
3 9127 1 38602601
3 9128 1 38606878
3 9129 1 38607419
3 9130 1 38607493
3 9131 1 38609128
3 9132 0 38614067
3 9133 0 38617977
3 9134 0 38627622
3 9135 0 38629739
3 9136 0 38631525
3 9137 0 38633834
3 9138 0 38639415
3 9139 0 38642652
3 9140 0 38646416
3 9141 0 38649102
3 9142 0 38655116
3 9143 0 38659034
3 9144 0 38659847
3 9145 0 38660789
3 9146 0 38662529
3 9147 0 38667145
3 9148 0 38672122
3 9149 0 38675454
3 9150 0 38683650
3 9151 0 38683835
3 9152 0 38683943
3 9153 0 38686668
3 9154 0 38689321
3 9155 0 38693318
3 9156 0 38697252
3 9157 0 38702608
3 9158 0 38702664
3 9159 0 38704592
3 9160 0 38708721
3 9161 0 38710607
3 9162 0 38717189
3 9163 0 38719553
3 9164 0 38720712
3 9165 0 38722734
3 9166 0 38729589
3 9167 0 38734191
3 9168 0 38737508
3 9169 0 38739531
3 9170 0 38742184
3 9171 0 38745654
3 9172 0 38750692
3 9173 0 38755165
3 9174 0 38757779
3 9175 0 38765009
3 9176 0 38765191
3 9177 0 38770399
3 9178 0 38772087
3 9179 0 38772627
3 9180 0 38773684
3 9181 0 38774818
3 9182 0 38782015
3 9183 0 38782152
3 9184 0 38783652
3 9185 0 38786228
3 9186 1 38789195
3 9187 1 38792262
3 9188 1 38794360
3 9189 1 38795476
3 9190 1 38799561
3 9191 1 38804059
3 9192 1 38804655
3 9193 1 38806031
3 9194 1 38807152
3 9195 1 38812721
3 9196 1 38813439
3 9197 1 38817932
3 9198 1 38819545
3 9199 1 38821739
3 9200 1 38823430
3 9201 1 38826512
3 9202 1 38832962
3 9203 1 38833850
3 9204 1 38836027
3 9205 1 38848194
3 9206 1 38850649
3 9207 1 38853245
3 9208 1 38853827
3 9209 1 38857380
3 9210 1 38860810
3 9211 1 38861138
3 9212 1 38863813
3 9213 1 38864407
3 9214 1 38868261
3 9215 1 38868576
3 9216 1 38868957
3 9217 1 38868975
3 9218 1 38870067
3 9219 1 38870737
3 9220 1 38873904
3 9221 1 38877840
3 9222 1 38880651
3 9223 1 38882020
3 9224 1 38882472
3 9225 1 38884823
3 9226 1 38885477
3 9227 1 38891935
3 9228 1 38895014
3 9229 1 38895665
3 9230 1 38899994
3 9231 1 38901370
3 9232 1 38901724
3 9233 1 38906739
3 9234 1 38907815
3 9235 1 38908123
3 9236 1 38909898
3 9237 1 38912110
3 9238 1 38915279
3 9239 1 38915570
3 9240 1 38916899
3 9241 1 38926582
3 9242 1 38926714
3 9243 1 38931227
3 9244 1 38933360
3 9245 1 38935945
3 9246 1 38943485
3 9247 1 38946931
3 9248 1 38947895
3 9249 1 38951005
3 9250 1 38960659
3 9251 1 38964249
3 9252 1 38966077
3 9253 1 38973767
3 9254 1 38974028
3 9255 1 38976679
3 9256 1 38977342
3 9257 1 38978531
3 9258 1 38982639
3 9259 0 38985933
3 9260 0 38987891
3 9261 0 38988485
3 9262 0 38993840
3 9263 0 39000084
3 9264 0 39000221
3 9265 0 39001039
3 9266 1 39004889
3 9267 1 39005702
3 9268 1 39007369
3 9269 1 39009336
3 9270 1 39013418
3 9271 1 39014672
3 9272 1 39016605
3 9273 1 39017873
3 9274 1 39018381
3 9275 1 39019014
3 9276 1 39021141
3 9277 0 39026036
3 9278 0 39028250
3 9279 0 39028487
3 9280 0 39029273
3 9281 0 39030162
3 9282 0 39030837
3 9283 0 39032737
3 9284 0 39034654
3 9285 0 39034973
3 9286 0 39035502
3 9287 0 39039582
3 9288 0 39040583
3 9289 0 39041232
3 9290 0 39041594
3 9291 0 39043053
3 9292 0 39043723
3 9293 0 39044477
3 9294 1 39054456
3 9295 1 39055849
3 9296 1 39058016
3 9297 1 39059194
3 9298 1 39063181
3 9299 1 39065911
3 9300 1 39067710
3 9301 1 39068334
3 9302 1 39068808
3 9303 1 39070066
3 9304 1 39072664
3 9305 1 39072815
3 9306 1 39078054
3 9307 1 39079775
3 9308 1 39081711
3 9309 0 39086406
3 9310 0 39090725
3 9311 1 39092340
3 9312 1 39097375
3 9313 1 39101904
3 9314 1 39104463
3 9315 1 39105618
3 9316 1 39107549
3 9317 1 39120770
3 9318 1 39123519
3 9319 1 39124409
3 9320 1 39124872
3 9321 1 39127015
3 9322 1 39128447
3 9323 0 39131632
3 9324 0 39134322
3 9325 0 39140201
3 9326 0 39144915
3 9327 0 39147072
3 9328 0 39147349
3 9329 0 39153274
3 9330 0 39155991
3 9331 0 39157496
3 9332 0 39160424
3 9333 0 39162090
3 9334 0 39163081
3 9335 0 39167479
3 9336 0 39172919
3 9337 0 39180400
3 9338 0 39188339
3 9339 0 39194230
3 9340 0 39194390
3 9341 0 39198084
3 9342 0 39199323
3 9343 0 39204177
3 9344 0 39206782
3 9345 0 39208134
3 9346 0 39210309
3 9347 0 39210732
3 9348 0 39215468
3 9349 0 39218440
3 9350 0 39218651
3 9351 0 39222087
3 9352 0 39224046
3 9353 0 39229206
3 9354 0 39231493
3 9355 0 39241319
3 9356 0 39245392
3 9357 0 39247596
3 9358 0 39250360
3 9359 0 39250992
3 9360 0 39251927
3 9361 0 39258505
3 9362 0 39265043
3 9363 0 39267754
3 9364 0 39271951
3 9365 0 39275394
3 9366 0 39279399
3 9367 0 39286402
3 9368 0 39300999
3 9369 0 39328276
3 9370 0 39339836
3 9371 1 39345349
3 9372 1 39345491
3 9373 1 39347589
3 9374 1 39347817
3 9375 1 39350202
3 9376 1 39352817
3 9377 1 39357003
3 9378 1 39358476
3 9379 1 39360870
3 9380 1 39361353
3 9381 1 39363311
3 9382 1 39367597
3 9383 0 39373314
3 9384 0 39376690
3 9385 0 39376826
3 9386 0 39379693
3 9387 0 39383262
3 9388 0 39388004
3 9389 0 39390861
3 9390 0 39394467
3 9391 0 39394665
3 9392 0 39402418
3 9393 0 39407396
3 9394 0 39408748
3 9395 0 39411882
3 9396 0 39419530
3 9397 0 39419836
3 9398 0 39421448
3 9399 0 39422612
3 9400 0 39425151
3 9401 0 39425749
3 9402 0 39433191
3 9403 0 39433650
3 9404 0 39434708
3 9405 0 39441312
3 9406 0 39444134
3 9407 0 39444920
3 9408 0 39450685
3 9409 0 39451018
3 9410 0 39457674
3 9411 0 39464667
3 9412 0 39467411
3 9413 0 39471104
3 9414 0 39471563
3 9415 0 39477611
3 9416 0 39485745
3 9417 0 39490749
3 9418 0 39494907
3 9419 0 39495871
3 9420 0 39497522
3 9421 0 39500980
3 9422 0 39501462
3 9423 0 39504800
3 9424 0 39509269
3 9425 0 39511456
3 9426 0 39512732
3 9427 0 39515725
3 9428 0 39517627
3 9429 0 39520708
3 9430 0 39523697
3 9431 0 39536966
3 9432 0 39538787
3 9433 1 39544873
3 9434 1 39549447
3 9435 1 39549949
3 9436 1 39553770
3 9437 1 39554942
3 9438 1 39558119
3 9439 1 39565344
3 9440 1 39571781
3 9441 1 39574502
3 9442 1 39575330
3 9443 1 39580542
3 9444 1 39582061
3 9445 1 39586201
3 9446 1 39587994
3 9447 1 39625333
3 9448 1 39627828
3 9449 0 39634209
3 9450 0 39635385
3 9451 0 39636272
3 9452 0 39636751
3 9453 0 39638612
3 9454 0 39639722
3 9455 0 39644100
3 9456 0 39647814
3 9457 0 39650177
3 9458 0 39667344
3 9459 0 39669896
3 9460 0 39673619
3 9461 0 39674476
3 9462 0 39675049
3 9463 0 39684165
3 9464 0 39686885
3 9465 0 39689724
3 9466 0 39698964
3 9467 0 39699585
3 9468 0 39700214
3 9469 0 39727574
3 9470 0 39733371
3 9471 0 39734174
3 9472 0 39738704
3 9473 0 39739002
3 9474 0 39740572
3 9475 0 39746401
3 9476 0 39748794
3 9477 0 39755096
3 9478 1 39762050
3 9479 1 39763774
3 9480 1 39767167
3 9481 1 39771954
3 9482 1 39772274
3 9483 1 39772502
3 9484 1 39776500
3 9485 1 39780955
3 9486 1 39782136
3 9487 1 39787684
3 9488 0 39792433
3 9489 0 39797196
3 9490 0 39798831
3 9491 0 39803227
3 9492 0 39805525
3 9493 0 39812698
3 9494 0 39816379
3 9495 0 39817823
3 9496 0 39822990
3 9497 0 39830442
3 9498 0 39831862
3 9499 0 39839674
3 9500 0 39844093
3 9501 0 39852642
3 9502 0 39854458
3 9503 0 39855262
3 9504 0 39856329
3 9505 0 39860254
3 9506 0 39861865
3 9507 0 39871524
3 9508 0 39873842
3 9509 0 39875729
3 9510 1 39877716
3 9511 1 39881390
3 9512 1 39885789
3 9513 1 39886893
3 9514 1 39889571
3 9515 1 39892786
3 9516 1 39893775
3 9517 1 39898627
3 9518 1 39901100
3 9519 1 39902660
3 9520 1 39906473
3 9521 1 39908638
3 9522 1 39908748
3 9523 1 39910993
3 9524 1 39911192
3 9525 0 39916458
3 9526 0 39917587
3 9527 0 39917862
3 9528 0 39921587
3 9529 0 39922051
3 9530 0 39928207
3 9531 0 39928354
3 9532 0 39932685
3 9533 0 39934950
3 9534 0 39938194
3 9535 0 39938601
3 9536 0 39938693
3 9537 0 39938944
3 9538 0 39939627
3 9539 0 39939824
3 9540 0 39940637
3 9541 0 39948039
3 9542 0 39954454
3 9543 0 39956640
3 9544 0 39959503
3 9545 0 39961411
3 9546 0 39963865
3 9547 0 39965089
3 9548 0 39969899
3 9549 0 39977426
3 9550 0 39983687
3 9551 0 39986786
3 9552 0 39987835
3 9553 0 39992029
3 9554 0 39995955
3 9555 0 40000281
3 9556 0 40000942
3 9557 0 40003883
3 9558 0 40009724
3 9559 0 40010611
3 9560 0 40018439
3 9561 0 40022492
3 9562 0 40022515
3 9563 0 40026776
3 9564 0 40031753
3 9565 0 40034045
3 9566 0 40039818
3 9567 0 40040565
3 9568 0 40042426
3 9569 0 40044850
3 9570 0 40045959
3 9571 0 40048172
3 9572 0 40050187
3 9573 0 40057265
3 9574 0 40058993
3 9575 0 40063761
3 9576 0 40065984
3 9577 0 40068237
3 9578 0 40073675
3 9579 0 40075633
3 9580 0 40077865
3 9581 0 40078831
3 9582 0 40084668
3 9583 0 40087690
3 9584 0 40088202
3 9585 0 40094587
3 9586 0 40099981
3 9587 0 40101195
3 9588 0 40102353
3 9589 0 40103112
3 9590 0 40103151
3 9591 0 40105148
3 9592 0 40108469
3 9593 0 40110456
3 9594 0 40112090
3 9595 1 40114423
3 9596 1 40120553
3 9597 1 40126086
3 9598 1 40132022
3 9599 1 40137677
3 9600 1 40141913
3 9601 1 40142035
3 9602 1 40146872
3 9603 1 40148713
3 9604 1 40149592
3 9605 1 40151840
3 9606 1 40155811
3 9607 1 40156144
3 9608 1 40160433
3 9609 0 40163329
3 9610 0 40175225
3 9611 0 40184065
3 9612 0 40185664
3 9613 0 40190832
3 9614 0 40195470
3 9615 0 40199119
3 9616 0 40199630
3 9617 0 40199896
3 9618 0 40199991
3 9619 0 40204719
3 9620 0 40207377
3 9621 0 40209123
3 9622 0 40211884
3 9623 0 40217597
3 9624 0 40217728
3 9625 0 40224211
3 9626 0 40231887
3 9627 0 40235917
3 9628 0 40239997
3 9629 0 40248138
3 9630 0 40251188
3 9631 0 40252554
3 9632 0 40253947
3 9633 0 40255233
3 9634 0 40256311
3 9635 0 40260764
3 9636 0 40263102
3 9637 0 40264390
3 9638 0 40267987
3 9639 0 40273698
3 9640 0 40278218
3 9641 0 40281505
3 9642 0 40287100
3 9643 0 40290351
3 9644 0 40290574
3 9645 0 40293844
3 9646 0 40294242
3 9647 0 40295440
3 9648 0 40299438
3 9649 0 40300239
3 9650 0 40303812
3 9651 0 40307977
3 9652 0 40313136
3 9653 0 40323327
3 9654 0 40324140
3 9655 0 40328818
3 9656 0 40330322
3 9657 0 40338630
3 9658 0 40340114
3 9659 0 40343191
3 9660 0 40346084
3 9661 0 40351064
3 9662 0 40352856
3 9663 0 40355189
3 9664 0 40359472
3 9665 0 40366854
3 9666 0 40369856
3 9667 0 40369929
3 9668 0 40380145
3 9669 0 40385905
3 9670 0 40388266
3 9671 0 40390588
3 9672 0 40392072
3 9673 0 40392176
3 9674 0 40393986
3 9675 0 40399522
3 9676 0 40404298
3 9677 0 40406181
3 9678 0 40409746
3 9679 0 40418791
3 9680 0 40419708
3 9681 0 40421803
3 9682 0 40427128
3 9683 0 40432767
3 9684 0 40441199
3 9685 0 40445452
3 9686 0 40448875
3 9687 0 40450862
3 9688 0 40451528
3 9689 0 40455339
3 9690 0 40462101
3 9691 0 40465070
3 9692 0 40472340
3 9693 0 40474053
3 9694 0 40476719
3 9695 0 40478816
3 9696 0 40480494
3 9697 1 40490393
3 9698 1 40491044
3 9699 1 40491368
3 9700 1 40496313
3 9701 1 40498026
3 9702 1 40500263
3 9703 1 40501255
3 9704 1 40506015
3 9705 1 40506577
3 9706 1 40508917
3 9707 1 40509948
3 9708 1 40512939
3 9709 1 40515431
3 9710 1 40521630
3 9711 1 40525880
3 9712 1 40526032
3 9713 1 40534343
3 9714 1 40542846
3 9715 1 40545346
3 9716 1 40546160
3 9717 1 40551756
3 9718 0 40554429
3 9719 0 40559425
3 9720 0 40560943
3 9721 0 40561004
3 9722 0 40566245
3 9723 0 40566445
3 9724 0 40567080
3 9725 0 40573941
3 9726 0 40576779
3 9727 0 40577044
3 9728 0 40587018
3 9729 0 40587980
3 9730 0 40593442
3 9731 0 40597607
3 9732 0 40607091
3 9733 0 40613169
3 9734 0 40613438
3 9735 0 40627332
3 9736 0 40629936
3 9737 0 40632040
3 9738 0 40635707
3 9739 0 40647728
3 9740 0 40652778
3 9741 0 40653085
3 9742 0 40655167
3 9743 0 40657544
3 9744 0 40665149
3 9745 0 40671062
3 9746 0 40671853
3 9747 0 40673823
3 9748 0 40676817
3 9749 0 40676937
3 9750 1 40679610
3 9751 1 40681506
3 9752 1 40683916
3 9753 1 40687155
3 9754 1 40688150
3 9755 1 40691834
3 9756 1 40691961
3 9757 1 40697778
3 9758 1 40704231
3 9759 1 40707197
3 9760 1 40708664
3 9761 0 40713033
3 9762 0 40718654
3 9763 0 40719348
3 9764 0 40719649
3 9765 0 40726870
3 9766 0 40729774
3 9767 0 40734843
3 9768 0 40738661
3 9769 0 40743411
3 9770 0 40746215
3 9771 0 40747977
3 9772 0 40752504
3 9773 0 40753437
3 9774 0 40753812
3 9775 0 40759257
3 9776 0 40764118
3 9777 0 40766222
3 9778 0 40768373
3 9779 0 40770938
3 9780 0 40776311
3 9781 0 40780933
3 9782 0 40791175
3 9783 0 40795148
3 9784 0 40798551
3 9785 0 40804751
3 9786 0 40806150
3 9787 0 40808107
3 9788 0 40816178
3 9789 0 40818694
3 9790 0 40819563
3 9791 0 40819869
3 9792 0 40822522
3 9793 0 40823446
3 9794 0 40826025
3 9795 0 40829555
3 9796 0 40831161
3 9797 0 40831752
3 9798 0 40840763
3 9799 0 40840914
3 9800 0 40841325
3 9801 0 40841699
3 9802 0 40844121
3 9803 0 40849528
3 9804 0 40851951
3 9805 0 40853770
3 9806 0 40856601
3 9807 0 40863319
3 9808 0 40864292
3 9809 0 40865300
3 9810 0 40867732
3 9811 0 40870855
3 9812 0 40872625
3 9813 0 40874093
3 9814 0 40876413
3 9815 0 40876643
3 9816 0 40881630
3 9817 0 40881972
3 9818 0 40884911
3 9819 0 40893490
3 9820 0 40902652
3 9821 0 40903337
3 9822 0 40905883
3 9823 0 40908434
3 9824 0 40908896
3 9825 0 40911238
3 9826 0 40913953
3 9827 0 40914317
3 9828 0 40914989
3 9829 0 40923072
3 9830 0 40923367
3 9831 0 40925725
3 9832 0 40932403
3 9833 0 40932447
3 9834 0 40936378
3 9835 1 40942161
3 9836 1 40952041
3 9837 1 40952162
3 9838 1 40955250
3 9839 1 40960525
3 9840 1 40966968
3 9841 1 40976277
3 9842 1 40983316
3 9843 1 40988734
3 9844 1 40990315
3 9845 1 40993127
3 9846 1 41006237
3 9847 1 41010586
3 9848 1 41010858
3 9849 1 41014883
3 9850 1 41028421
3 9851 1 41031048
3 9852 0 41032364
3 9853 0 41039817
3 9854 0 41043733
3 9855 0 41047714
3 9856 0 41050487
3 9857 0 41051227
3 9858 0 41052427
3 9859 0 41054195
3 9860 0 41054948
3 9861 0 41061240
3 9862 0 41061310
3 9863 0 41063386
3 9864 0 41067774
3 9865 0 41069767
3 9866 0 41073670
3 9867 0 41076517
3 9868 0 41077762
3 9869 0 41084670
3 9870 0 41089113
3 9871 0 41093973
3 9872 0 41094308
3 9873 0 41094719
3 9874 0 41100482
3 9875 0 41109884
3 9876 1 41122400
3 9877 1 41131544
3 9878 1 41132926
3 9879 1 41135511
3 9880 1 41141304
3 9881 1 41141839
3 9882 1 41146452
3 9883 1 41147610
3 9884 1 41152671
3 9885 1 41152981
3 9886 1 41153633
3 9887 0 41157389
3 9888 0 41161346
3 9889 0 41161865
3 9890 0 41164958
3 9891 0 41166704
3 9892 0 41171146
3 9893 0 41175115
3 9894 0 41178071
3 9895 0 41182801
3 9896 0 41183472
3 9897 0 41208624
3 9898 0 41224092
3 9899 0 41228857
3 9900 0 41231766
3 9901 0 41242340
3 9902 0 41255460
3 9903 0 41257182
3 9904 0 41264047
3 9905 0 41266720
3 9906 0 41268389
3 9907 0 41270404
3 9908 0 41272650
3 9909 0 41275798
3 9910 0 41285862
3 9911 0 41287891
3 9912 0 41293171
3 9913 0 41293333
3 9914 0 41312521
3 9915 0 41317533
3 9916 0 41331415
3 9917 0 41339223
3 9918 0 41340908
3 9919 0 41343533
3 9920 0 41344960
3 9921 0 41347401
3 9922 0 41348459
3 9923 0 41350253
3 9924 0 41358208
3 9925 0 41358781
3 9926 0 41366776
3 9927 0 41372879
3 9928 0 41379157
3 9929 0 41383516
3 9930 0 41387210
3 9931 0 41388325
3 9932 1 41392562
3 9933 1 41394984
3 9934 1 41398424
3 9935 1 41402030
3 9936 1 41403468
3 9937 1 41407772
3 9938 1 41409154
3 9939 1 41414243
3 9940 1 41415331
3 9941 1 41420938
3 9942 1 41429273
3 9943 1 41432366
3 9944 1 41437200
3 9945 1 41441536
3 9946 1 41442612
3 9947 1 41455663
3 9948 1 41469582
3 9949 0 41477057
3 9950 0 41480871
3 9951 0 41484811
3 9952 0 41485435
3 9953 0 41489539
3 9954 0 41493809
3 9955 0 41500037
3 9956 0 41502964
3 9957 0 41506565
3 9958 0 41509343
3 9959 0 41511911
3 9960 0 41514264
3 9961 0 41516687
3 9962 0 41517577
3 9963 0 41520290
3 9964 0 41522177
3 9965 0 41527747
3 9966 0 41529847
3 9967 0 41533612
3 9968 0 41534648
3 9969 0 41536018
3 9970 0 41536055
3 9971 0 41538173
3 9972 0 41539339
3 9973 0 41542056
3 9974 0 41544715
3 9975 0 41546023
3 9976 0 41548647
3 9977 0 41555621
3 9978 0 41560901
3 9979 0 41561027
3 9980 0 41564809
3 9981 0 41569430
3 9982 0 41624542
3 9983 0 41626655
3 9984 0 41628334
3 9985 0 41633573
3 9986 0 41633630
3 9987 0 41638822
3 9988 0 41646513
3 9989 0 41649084
3 9990 0 41650775
3 9991 0 41651665
3 9992 0 41656192
3 9993 0 41658047
3 9994 0 41665192
3 9995 0 41668241
3 9996 0 41668771
3 9997 0 41681442
3 9998 0 41683846
3 9999 0 41686703
3 10000 0 41691558
3 10001 0 41695123
3 10002 0 41700598
3 10003 0 41702182
3 10004 0 41707112
3 10005 0 41713665
3 10006 0 41714955
3 10007 0 41721671
3 10008 0 41721863
3 10009 0 41729152
3 10010 0 41734604
3 10011 0 41739552
3 10012 0 41740934
3 10013 0 41743165
3 10014 0 41744524
3 10015 0 41748970
3 10016 0 41758154
3 10017 0 41764192
3 10018 0 41770687
3 10019 0 41771698
3 10020 0 41773737
3 10021 0 41776036
3 10022 0 41777891
3 10023 0 41852355
3 10024 0 41855431
3 10025 0 41858375
3 10026 0 41882338
3 10027 0 41884362
3 10028 0 41887205
3 10029 0 41890247
3 10030 0 41893636
3 10031 0 41900672
3 10032 0 41945222
3 10033 0 41951965
3 10034 1 41959426
3 10035 1 41959491
3 10036 1 41966329
3 10037 1 41971033
3 10038 1 41973771
3 10039 1 41977302
3 10040 1 41978739
3 10041 1 41980565
3 10042 1 41996696
3 10043 1 41999420
3 10044 1 42000441
3 10045 1 42004588
3 10046 1 42008752
3 10047 1 42011491
3 10048 1 42017250
3 10049 1 42024968
3 10050 1 42025024
3 10051 1 42031887
3 10052 1 42040927
3 10053 1 42045774
3 10054 1 42052541
3 10055 1 42052897
3 10056 1 42055864
3 10057 1 42059631
3 10058 1 42061572
3 10059 1 42067187
3 10060 1 42074187
3 10061 1 42078086
3 10062 1 42079871
3 10063 1 42081773
3 10064 1 42082454
3 10065 1 42088643
3 10066 1 42088967
3 10067 1 42094710
3 10068 1 42101625
3 10069 1 42106314
3 10070 1 42107122
3 10071 1 42107530
3 10072 1 42108623
3 10073 1 42109445
3 10074 1 42112118
3 10075 0 42116803
3 10076 0 42117320
3 10077 0 42121976
3 10078 0 42124237
3 10079 0 42130997
3 10080 0 42132994
3 10081 0 42136893
3 10082 0 42141570
3 10083 0 42142937
3 10084 0 42155982
3 10085 0 42156045
3 10086 0 42158379
3 10087 0 42160025
3 10088 0 42164331
3 10089 0 42170702
3 10090 0 42172699
3 10091 0 42176387
3 10092 0 42183083
3 10093 0 42210535
3 10094 0 42215667
3 10095 0 42219428
3 10096 0 42222080
3 10097 0 42223541
3 10098 0 42227447
3 10099 0 42234246
3 10100 0 42241635
3 10101 0 42242186
3 10102 0 42244171
3 10103 0 42247937
3 10104 0 42248670
3 10105 0 42261993
3 10106 0 42262651
3 10107 0 42272147
3 10108 0 42311383
3 10109 0 42315042
3 10110 0 42315384
3 10111 0 42322693
3 10112 0 42325115
3 10113 0 42326863
3 10114 0 42328725
3 10115 0 42333133
3 10116 0 42334975
3 10117 0 42336250
3 10118 0 42336935
3 10119 0 42340464
3 10120 0 42347172
3 10121 0 42352865
3 10122 0 42355561
3 10123 0 42365051
3 10124 0 42366551
3 10125 0 42369217
3 10126 0 42381976
3 10127 0 42387539
3 10128 0 42420156
3 10129 0 42423802
3 10130 0 42423881
3 10131 0 42426621
3 10132 0 42427433
3 10133 0 42438244
3 10134 0 42445332
3 10135 0 42448040
3 10136 0 42449041
3 10137 0 42459365
3 10138 1 42465399
3 10139 1 42480184
3 10140 1 42486242
3 10141 1 42493666
3 10142 1 42495558
3 10143 1 42501717
3 10144 1 42503765
3 10145 1 42504284
3 10146 1 42511314
3 10147 1 42516232
3 10148 1 42521724
3 10149 1 42523498
3 10150 1 42523855
3 10151 1 42529422
3 10152 1 42537456
3 10153 1 42538836
3 10154 1 42543541
3 10155 1 42546187
3 10156 1 42552296
3 10157 1 42553600
3 10158 1 42574987
3 10159 1 42579225
3 10160 1 42579685
3 10161 1 42580652
3 10162 1 42585820
3 10163 1 42586477
3 10164 1 42588601
3 10165 1 42590145
3 10166 1 42593643
3 10167 1 42601203
3 10168 1 42601794
3 10169 1 42610516
3 10170 1 42614327
3 10171 1 42615093
3 10172 1 42619094
3 10173 0 42626006
3 10174 0 42632054
3 10175 0 42642295
3 10176 0 42642608
3 10177 0 42648155
3 10178 0 42655425
3 10179 0 42661867
3 10180 0 42669100
3 10181 0 42676310
3 10182 0 42683639
3 10183 0 42685574
3 10184 0 42688278
3 10185 0 42688957
3 10186 0 42690690
3 10187 0 42692140
3 10188 0 42696324
3 10189 0 42697507
3 10190 0 42703540
3 10191 0 42703771
3 10192 0 42704226
3 10193 0 42706834
3 10194 0 42709941
3 10195 0 42720322
3 10196 0 42723858
3 10197 0 42726786
3 10198 0 42727315
3 10199 0 42727769
3 10200 0 42728731
3 10201 0 42731361
3 10202 0 42739773
3 10203 0 42744398
3 10204 0 42749067
3 10205 0 42750375
3 10206 0 42755034
3 10207 0 42756844
3 10208 0 42757994
3 10209 0 42763194
3 10210 0 42764515
3 10211 0 42771355
3 10212 0 42776956
3 10213 0 42777747
3 10214 0 42779217
3 10215 0 42785533
3 10216 0 42791385
3 10217 0 42797135
3 10218 0 42805703
3 10219 0 42806543
3 10220 0 42811690
3 10221 0 42812265
3 10222 0 42812806
3 10223 0 42817002
3 10224 0 42819422
3 10225 0 42820863
3 10226 0 42821919
3 10227 0 42826837
3 10228 0 42830781
3 10229 0 42832908
3 10230 0 42835916
3 10231 0 42836842
3 10232 0 42837122
3 10233 0 42837135
3 10234 0 42837264
3 10235 0 42842661
3 10236 0 42847802
3 10237 0 42852205
3 10238 0 42856109
3 10239 0 42863353
3 10240 0 42867244
3 10241 0 42870164
3 10242 0 42872746
3 10243 0 42874219
3 10244 0 42877355
3 10245 0 42879455
3 10246 0 42882785
3 10247 0 42884435
3 10248 0 42886795
3 10249 0 42888437
3 10250 0 42903813
3 10251 0 42907018
3 10252 0 42909771
3 10253 0 42917538
3 10254 0 42919002
3 10255 0 42923766
3 10256 0 42927082
3 10257 0 42932449
3 10258 0 42940542
3 10259 0 42940622
3 10260 0 42952037
3 10261 0 42953486
3 10262 0 42955257
3 10263 0 42958505
3 10264 0 42959059
3 10265 0 42962698
3 10266 0 42962777
3 10267 0 42967821
3 10268 0 42970079
3 10269 0 43023845
3 10270 0 43030695
3 10271 0 43031608
3 10272 0 43048857
3 10273 0 43061343
3 10274 0 43065715
3 10275 0 43070205
3 10276 0 43071338
3 10277 0 43073177
3 10278 0 43079018
3 10279 0 43082821
3 10280 0 43087801
3 10281 0 43093690
3 10282 0 43096906
3 10283 0 43102635
3 10284 0 43102997
3 10285 0 43106878
3 10286 0 43112671
3 10287 0 43113940
3 10288 0 43118684
3 10289 0 43123220
3 10290 0 43123475
3 10291 0 43127523
3 10292 0 43132533
3 10293 0 43139510
3 10294 0 43143878
3 10295 0 43144174
3 10296 0 43151485
3 10297 0 43152020
3 10298 0 43161238
3 10299 0 43164641
3 10300 0 43172869
3 10301 0 43176887
3 10302 0 43179365
3 10303 0 43181135
3 10304 0 43187020
3 10305 0 43189999
3 10306 0 43195136
3 10307 0 43198696
3 10308 0 43202712
3 10309 0 43203593
3 10310 0 43207366
3 10311 0 43208298
3 10312 0 43211566
3 10313 0 43214496
3 10314 0 43218226
3 10315 0 43219181
3 10316 0 43222861
3 10317 0 43225732
3 10318 0 43226050
3 10319 0 43231638
3 10320 0 43233051
3 10321 0 43241407
3 10322 0 43263687
3 10323 0 43265047
3 10324 0 43266182
3 10325 0 43269606
3 10326 0 43272285
3 10327 0 43274107
3 10328 0 43277346
3 10329 0 43278501
3 10330 0 43282834
3 10331 0 43290127
3 10332 0 43291309
3 10333 0 43292398
3 10334 0 43294346
3 10335 0 43300933
3 10336 0 43306471
3 10337 0 43309368
3 10338 0 43312778
3 10339 0 43314795
3 10340 0 43316901
3 10341 0 43324453
3 10342 0 43328443
3 10343 0 43331740
3 10344 0 43333147
3 10345 0 43336481
3 10346 0 43343734
3 10347 0 43350187
3 10348 0 43355742
3 10349 0 43357692
3 10350 0 43358395
3 10351 0 43358694
3 10352 0 43360740
3 10353 0 43363128
3 10354 0 43367674
3 10355 0 43368167
3 10356 0 43368398
3 10357 0 43374441
3 10358 0 43375865
3 10359 0 43378573
3 10360 0 43378930
3 10361 0 43381060
3 10362 0 43382875
3 10363 0 43384667
3 10364 0 43392811
3 10365 0 43394473
3 10366 0 43395325
3 10367 1 43398003
3 10368 1 43399601
3 10369 1 43402652
3 10370 1 43406008
3 10371 1 43409686
3 10372 1 43411084
3 10373 1 43414726
3 10374 1 43416695
3 10375 1 43417313
3 10376 1 43422641
3 10377 1 43426269
3 10378 1 43431857
3 10379 1 43434326
3 10380 1 43434490
3 10381 1 43438298
3 10382 1 43440525
3 10383 1 43443753
3 10384 1 43459209
3 10385 1 43461163
3 10386 1 43464370
3 10387 1 43466176
3 10388 1 43469502
3 10389 1 43472876
3 10390 1 43474278
3 10391 1 43475943
3 10392 1 43478661
3 10393 1 43479795
3 10394 1 43485781
3 10395 1 43487124
3 10396 1 43491091
3 10397 1 43491935
3 10398 1 43496204
3 10399 1 43496550
3 10400 1 43499016
3 10401 1 43502477
3 10402 1 43506334
3 10403 1 43514025
3 10404 1 43517049
3 10405 1 43520402
3 10406 1 43521088
3 10407 1 43524369
3 10408 1 43525043
3 10409 1 43525918
3 10410 0 43540026
3 10411 0 43541196
3 10412 0 43541569
3 10413 0 43544969
3 10414 0 43546252
3 10415 0 43548973
3 10416 0 43550082
3 10417 0 43554264
3 10418 0 43555807
3 10419 0 43558723
3 10420 1 43561358
3 10421 1 43564280
3 10422 1 43564904
3 10423 1 43565725
3 10424 1 43572013
3 10425 1 43586023
3 10426 1 43586784
3 10427 1 43592885
3 10428 1 43594870
3 10429 1 43597230
3 10430 1 43603507
3 10431 1 43609837
3 10432 1 43611703
3 10433 1 43618375
3 10434 1 43626695
3 10435 1 43629732
3 10436 1 43631716
3 10437 1 43639142
3 10438 1 43646283
3 10439 1 43646555
3 10440 1 43650740
3 10441 1 43653565
3 10442 1 43656265
3 10443 1 43657137
3 10444 1 43659130
3 10445 1 43660907
3 10446 1 43675738
3 10447 1 43675787
3 10448 1 43680377
3 10449 1 43684074
3 10450 1 43689266
3 10451 1 43689591
3 10452 1 43697900
3 10453 1 43703798
3 10454 1 43704399
3 10455 1 43705556
3 10456 1 43712635
3 10457 1 43717061
3 10458 1 43717829
3 10459 1 43723957
3 10460 1 43724115
3 10461 1 43730586
3 10462 1 43735366
3 10463 1 43739237
3 10464 1 43746851
3 10465 1 43749260
3 10466 1 43749469
3 10467 1 43752486
3 10468 1 43758834
3 10469 1 43767451
3 10470 1 43767592
3 10471 1 43775484
3 10472 1 43777060
3 10473 1 43777188
3 10474 1 43780238
3 10475 1 43780788
3 10476 1 43783358
3 10477 1 43787254
3 10478 1 43789557
3 10479 1 43789849
3 10480 1 43794824
3 10481 1 43802127
3 10482 1 43824738
3 10483 1 43827250
3 10484 1 43827927
3 10485 1 43830774
3 10486 1 43831539
3 10487 1 43836282
3 10488 1 43841372
3 10489 1 43845914
3 10490 1 43851391
3 10491 1 43852892
3 10492 1 43853843
3 10493 1 43859296
3 10494 1 43863504
3 10495 1 43870176
3 10496 1 43877589
3 10497 1 43879536
3 10498 1 43881196
3 10499 1 43882177
3 10500 1 43883930
3 10501 1 43885006
3 10502 1 43885977
3 10503 1 43887963
3 10504 1 43890976
3 10505 1 43891804
3 10506 1 43892025
3 10507 1 43895689
3 10508 1 43899215
3 10509 1 43902481
3 10510 1 43906577
3 10511 1 43909322
3 10512 1 43915699
3 10513 1 43915810
3 10514 1 43917925
3 10515 1 43918878
3 10516 1 43921852
3 10517 1 43924225
3 10518 1 43936079
3 10519 1 43936408
3 10520 1 43939951
3 10521 1 43945047
3 10522 1 43945192
3 10523 1 43947725
3 10524 1 43950112
3 10525 1 43950786
3 10526 1 43952399
3 10527 1 43954206
3 10528 1 43968564
3 10529 1 43970633
3 10530 1 43975849
3 10531 1 43978176
3 10532 1 43979471
3 10533 1 43980346
3 10534 1 43988213
3 10535 1 43990801
3 10536 1 43994907
3 10537 1 44000709
3 10538 1 44009215
3 10539 1 44012945
3 10540 1 44016023
3 10541 1 44018399
3 10542 1 44023214
3 10543 1 44027104
3 10544 1 44030719
3 10545 1 44032610
3 10546 1 44040413
3 10547 1 44041319
3 10548 1 44043327
3 10549 1 44044123
3 10550 1 44047968
3 10551 1 44049757
3 10552 1 44052292
3 10553 1 44056360
3 10554 1 44060853
3 10555 1 44063126
3 10556 1 44065362
3 10557 1 44071286
3 10558 1 44071681
3 10559 1 44072878
3 10560 1 44076206
3 10561 1 44077932
3 10562 1 44081228
3 10563 1 44083208
3 10564 1 44085805
3 10565 1 44088269
3 10566 1 44089850
3 10567 1 44092281
3 10568 1 44096941
3 10569 1 44099229
3 10570 1 44107623
3 10571 1 44115147
3 10572 1 44119795
3 10573 1 44122506
3 10574 1 44124157
3 10575 1 44125728
3 10576 1 44129207
3 10577 1 44133410
3 10578 1 44133863
3 10579 1 44136392
3 10580 1 44140618
3 10581 1 44143605
3 10582 1 44153867
3 10583 1 44153978
3 10584 1 44154842
3 10585 1 44164227
3 10586 1 44167267
3 10587 1 44169768
3 10588 1 44174136
3 10589 1 44174740
3 10590 1 44176982
3 10591 1 44179667
3 10592 1 44187004
3 10593 1 44189757
3 10594 1 44191510
3 10595 1 44196022
3 10596 1 44196095
3 10597 1 44197224
3 10598 1 44197533
3 10599 1 44204775
3 10600 1 44211063
3 10601 1 44211654
3 10602 1 44216988
3 10603 1 44221522
3 10604 1 44224036
3 10605 1 44226524
3 10606 1 44230292
3 10607 1 44240842
3 10608 1 44244261
3 10609 1 44249057
3 10610 1 44251881
3 10611 1 44263049
3 10612 1 44269392
3 10613 1 44278515
3 10614 1 44278942
3 10615 1 44281509
3 10616 1 44282154
3 10617 1 44284128
3 10618 1 44289398
3 10619 1 44295967
3 10620 1 44301184
3 10621 1 44304269
3 10622 1 44305478
3 10623 1 44310072
3 10624 1 44314500
3 10625 1 44314836
3 10626 1 44320100
3 10627 1 44322327
3 10628 1 44326387
3 10629 1 44329599
3 10630 1 44330957
3 10631 1 44334523
3 10632 1 44338480
3 10633 1 44340911
3 10634 1 44341707
3 10635 1 44344555
3 10636 1 44346264
3 10637 1 44346772
3 10638 1 44350843
3 10639 1 44351403
3 10640 1 44353070
3 10641 1 44353136
3 10642 1 44355705
3 10643 1 44359636
3 10644 1 44364416
3 10645 1 44365376
3 10646 1 44369195
3 10647 1 44370710
3 10648 1 44373691
3 10649 1 44374112
3 10650 1 44378723
3 10651 1 44382089
3 10652 1 44383434
3 10653 1 44384469
3 10654 1 44387416
3 10655 1 44388658
3 10656 1 44397741
3 10657 1 44403613
3 10658 1 44403710
3 10659 1 44404528
3 10660 1 44408740
3 10661 1 44414229
3 10662 1 44416890
3 10663 1 44421885
3 10664 1 44425244
3 10665 1 44426898
3 10666 1 44437465
3 10667 1 44438198
3 10668 1 44439774
3 10669 1 44442710
3 10670 0 44445687
3 10671 0 44447711
3 10672 0 44450887
3 10673 0 44467040
3 10674 0 44467243
3 10675 0 44475113
3 10676 0 44478077
3 10677 1 44481358
3 10678 1 44486920
3 10679 1 44491551
3 10680 1 44495013
3 10681 1 44496418
3 10682 1 44503517
3 10683 1 44508852
3 10684 1 44516430
3 10685 1 44517986
3 10686 1 44524827
3 10687 1 44525778
3 10688 1 44532214
3 10689 0 44533156
3 10690 0 44535721
3 10691 1 44539680
3 10692 1 44547902
3 10693 1 44548068
3 10694 1 44551982
3 10695 1 44554912
3 10696 1 44555590
3 10697 1 44556689
3 10698 1 44558195
3 10699 1 44559589
3 10700 1 44563748
3 10701 1 44567224
3 10702 1 44568881
3 10703 1 44569683
3 10704 1 44571357
3 10705 1 44571824
3 10706 1 44577036
3 10707 1 44577961
3 10708 1 44587231
3 10709 1 44594460
3 10710 1 44594743
3 10711 1 44600342
3 10712 1 44602403
3 10713 1 44603347
3 10714 1 44605755
3 10715 0 44607564
3 10716 0 44612621
3 10717 0 44613110
3 10718 0 44619387
3 10719 0 44623342
3 10720 0 44623746
3 10721 0 44628944
3 10722 0 44629768
3 10723 0 44635949
3 10724 0 44636439
3 10725 0 44638442
3 10726 0 44648244
3 10727 0 44648893
3 10728 0 44655903
3 10729 0 44663031
3 10730 0 44663066
3 10731 0 44664833
3 10732 0 44668473
3 10733 0 44673895
3 10734 0 44677982
3 10735 0 44678883
3 10736 0 44680707
3 10737 0 44683162
3 10738 0 44687718
3 10739 0 44692107
3 10740 0 44696220
3 10741 0 44697024
3 10742 0 44699411
3 10743 0 44702775
3 10744 0 44705799
3 10745 0 44706039
3 10746 0 44714567
3 10747 0 44715249
3 10748 0 44717024
3 10749 0 44725919
3 10750 0 44735311
3 10751 0 44737713
3 10752 0 44750500
3 10753 0 44752408
3 10754 0 44756709
3 10755 0 44757863
3 10756 0 44762299
3 10757 0 44765012
3 10758 0 44766558
3 10759 1 44773229
3 10760 1 44773609
3 10761 1 44778012
3 10762 1 44778768
3 10763 1 44778988
3 10764 1 44788413
3 10765 1 44790934
3 10766 1 44793312
3 10767 1 44794381
3 10768 1 44798457
3 10769 1 44799615
3 10770 1 44802971
3 10771 1 44806437
3 10772 1 44807673
3 10773 1 44813182
3 10774 1 44815417
3 10775 1 44817430
3 10776 1 44820465
3 10777 1 44821751
3 10778 1 44823009
3 10779 0 44825238
3 10780 0 44829520
3 10781 0 44829738
3 10782 0 44832973
3 10783 0 44838909
3 10784 0 44846804
3 10785 0 44853737
3 10786 0 44859902
3 10787 0 44860432
3 10788 0 44867013
3 10789 0 44871498
3 10790 0 44871871
3 10791 0 44874236
3 10792 0 44874751
3 10793 0 44876768
3 10794 0 44877010
3 10795 0 44878812
3 10796 0 44883790
3 10797 0 44884239
3 10798 0 44886495
3 10799 0 44897289
3 10800 0 44903191
3 10801 0 44912575
3 10802 0 44920736
3 10803 0 44922067
3 10804 0 44922666
3 10805 0 44924441
3 10806 0 44928039
3 10807 0 44934379
3 10808 0 44937490
3 10809 0 44945258
3 10810 0 44959050
3 10811 0 44959740
3 10812 0 44962975
3 10813 0 44964449
3 10814 0 44967394
3 10815 0 44967799
3 10816 0 44970356
3 10817 0 44973778
3 10818 0 44981585
3 10819 0 44981761
3 10820 0 44981819
3 10821 0 44986513
3 10822 0 44989105
3 10823 0 44990506
3 10824 0 44991666
3 10825 0 44992498
3 10826 0 44994728
3 10827 0 44994866
3 10828 0 44996378
3 10829 0 44998903
3 10830 0 45002544
3 10831 0 45004026
3 10832 0 45005577
3 10833 0 45006966
3 10834 0 45007662
3 10835 0 45011337
3 10836 0 45017043
3 10837 0 45017382
3 10838 0 45024048
3 10839 0 45024410
3 10840 0 45029476
3 10841 0 45032314
3 10842 0 45036035
3 10843 0 45037304
3 10844 0 45039437
3 10845 0 45053464
3 10846 0 45060032
3 10847 0 45061275
3 10848 0 45063246
3 10849 0 45066090
3 10850 1 45070712
3 10851 1 45070745
3 10852 1 45073548
3 10853 1 45077360
3 10854 1 45081758
3 10855 1 45085772
3 10856 1 45089910
3 10857 1 45091808
3 10858 1 45092366
3 10859 1 45093669
3 10860 1 45097961
3 10861 1 45098670
3 10862 1 45101712
3 10863 1 45105154
3 10864 1 45106657
3 10865 1 45107331
3 10866 0 45113317
3 10867 0 45121446
3 10868 0 45124785
3 10869 0 45124868
3 10870 0 45128545
3 10871 0 45132870
3 10872 0 45141329
3 10873 0 45144210
3 10874 0 45146195
3 10875 0 45148723
3 10876 0 45149822
3 10877 0 45160365
3 10878 0 45162578
3 10879 0 45167490
3 10880 0 45168779
3 10881 0 45172767
3 10882 0 45174594
3 10883 0 45179775
3 10884 0 45184680
3 10885 0 45189739
3 10886 0 45194035
3 10887 0 45196113
3 10888 0 45196881
3 10889 0 45203716
3 10890 0 45205554
3 10891 0 45212384
3 10892 0 45212405
3 10893 1 45217736
3 10894 1 45220332
3 10895 1 45223793
3 10896 1 45226345
3 10897 1 45226452
3 10898 1 45228100
3 10899 1 45232358
3 10900 1 45237902
3 10901 1 45247713
3 10902 1 45252991
3 10903 1 45254171
3 10904 1 45270768
3 10905 1 45271423
3 10906 1 45274566
3 10907 1 45274735
3 10908 1 45278783
3 10909 1 45281501
3 10910 1 45307452
3 10911 1 45310476
3 10912 1 45311559
3 10913 1 45331979
3 10914 1 45332924
3 10915 1 45339786
3 10916 1 45342668
3 10917 1 45346555
3 10918 1 45347814
3 10919 1 45354175
3 10920 1 45355894
3 10921 1 45361635
3 10922 1 45364443
3 10923 1 45370253
3 10924 1 45370830
3 10925 1 45370891
3 10926 1 45374207
3 10927 1 45377192
3 10928 1 45378770
3 10929 1 45380517
3 10930 1 45385338
3 10931 1 45398514
3 10932 1 45401698
3 10933 1 45403165
3 10934 1 45403401
3 10935 1 45406360
3 10936 1 45406619
3 10937 1 45408214
3 10938 1 45410141
3 10939 1 45417260
3 10940 1 45418936
3 10941 1 45419209
3 10942 1 45419971
3 10943 1 45420965
3 10944 1 45424621
3 10945 1 45427127
3 10946 1 45433860
3 10947 1 45434405
3 10948 1 45435711
3 10949 1 45440825
3 10950 1 45442635
3 10951 1 45447594
3 10952 1 45452112
3 10953 1 45455475
3 10954 1 45457027
3 10955 1 45457163
3 10956 1 45461461
3 10957 1 45461606
3 10958 1 45465917
3 10959 1 45468397
3 10960 1 45475074
3 10961 1 45477627
3 10962 1 45477774
3 10963 1 45481337
3 10964 1 45483030
3 10965 1 45485783
3 10966 1 45491535
3 10967 1 45492854
3 10968 1 45495589
3 10969 1 45496233
3 10970 1 45498624
3 10971 1 45500047
3 10972 1 45504271
3 10973 1 45505296
3 10974 1 45507190
3 10975 1 45517443
3 10976 1 45518604
3 10977 1 45521172
3 10978 1 45522906
3 10979 1 45524329
3 10980 1 45525970
3 10981 1 45527222
3 10982 1 45527628
3 10983 1 45529944
3 10984 1 45533822
3 10985 1 45535562
3 10986 1 45536641
3 10987 1 45537863
3 10988 1 45541981
3 10989 1 45547238
3 10990 1 45547574
3 10991 1 45549230
3 10992 1 45551574
3 10993 1 45555894
3 10994 1 45560239
3 10995 1 45563383
3 10996 1 45564710
3 10997 0 45578545
3 10998 0 45582156
3 10999 0 45583978
3 11000 0 45587264
3 11001 0 45590198
3 11002 0 45599173
3 11003 0 45604845
3 11004 0 45606199
3 11005 0 45612894
3 11006 0 45620364
3 11007 0 45624610
3 11008 0 45629621
3 11009 0 45629886
3 11010 0 45635766
3 11011 0 45636939
3 11012 0 45642220
3 11013 0 45647821
3 11014 0 45650555
3 11015 0 45743306
3 11016 0 45752062
3 11017 0 45757104
3 11018 0 45768044
3 11019 1 45769866
3 11020 1 45772117
3 11021 1 45773970
3 11022 1 45775520
3 11023 1 45778103
3 11024 1 45781968
3 11025 1 45791672
3 11026 1 45792675
3 11027 1 45796259
3 11028 1 45798945
3 11029 1 45800597
3 11030 1 45801682
3 11031 1 45803011
3 11032 1 45803289
3 11033 1 45806526
3 11034 1 45808644
3 11035 0 45811758
3 11036 0 45811898
3 11037 0 45823611
3 11038 0 45833040
3 11039 0 45837123
3 11040 0 45841391
3 11041 0 45844233
3 11042 0 45845539
3 11043 0 45848415
3 11044 0 45850987
3 11045 0 45855662
3 11046 0 45896899
3 11047 0 45923758
3 11048 0 45926013
3 11049 0 45927603
3 11050 0 45927782
3 11051 0 45935154
3 11052 1 45938770
3 11053 1 45948319
3 11054 1 45949962
3 11055 1 45955670
3 11056 1 45958319
3 11057 1 45961180
3 11058 1 45961223
3 11059 1 46086133
3 11060 1 46087947
3 11061 1 46090247
3 11062 1 46095086
3 11063 1 46095439
3 11064 1 46111658
3 11065 1 46115765
3 11066 0 46120851
3 11067 0 46121946
3 11068 0 46125657
3 11069 0 46129091
3 11070 0 46134129
3 11071 0 46135932
3 11072 0 46137147
3 11073 0 46137908
3 11074 0 46143571
3 11075 0 46144703
3 11076 0 46148226
3 11077 0 46149206
3 11078 0 46149507
3 11079 1 46183270
3 11080 1 46186980
3 11081 1 46190840
3 11082 1 46190880
3 11083 1 46194329
3 11084 1 46197312
3 11085 1 46198390
3 11086 1 46200742
3 11087 1 46202002
3 11088 1 46203231
3 11089 1 46204552
3 11090 1 46211938
3 11091 1 46212350
3 11092 1 46215128
3 11093 1 46217094
3 11094 1 46218199
3 11095 1 46219271
3 11096 1 46221726
3 11097 1 46223760
3 11098 1 46225762
3 11099 1 46225908
3 11100 1 46227490
3 11101 1 46230901
3 11102 1 46233514
3 11103 1 46239801
3 11104 1 46243789
3 11105 1 46245322
3 11106 1 46251012
3 11107 0 46257182
3 11108 0 46258819
3 11109 0 46263466
3 11110 0 46271111
3 11111 0 46275256
3 11112 0 46276911
3 11113 0 46284192
3 11114 0 46296656
3 11115 0 46303280
3 11116 0 46309710
3 11117 0 46312913
3 11118 0 46317659
3 11119 0 46324557
3 11120 0 46327054
3 11121 0 46331097
3 11122 0 46336599
3 11123 0 46344000
3 11124 0 46346430
3 11125 0 46355049
3 11126 0 46363533
3 11127 0 46372841
3 11128 0 46377461
3 11129 0 46378431
3 11130 0 46381629
3 11131 0 46383501
3 11132 0 46488805
3 11133 0 46493058
3 11134 0 46497484
3 11135 0 46510227
3 11136 0 46515522
3 11137 0 46516123
3 11138 0 46516278
3 11139 0 46607578
3 11140 0 46607787
3 11141 0 46611805
3 11142 0 46621378
3 11143 0 46632774
3 11144 0 46638738
3 11145 0 46639965
3 11146 0 46643954
3 11147 0 46658336
3 11148 0 46671575
3 11149 0 46674361
3 11150 0 46678211
3 11151 0 46681577
3 11152 0 46681726
3 11153 0 46687092
3 11154 0 46694120
3 11155 0 46697538
3 11156 0 46703600
3 11157 0 46707517
3 11158 0 46709839
3 11159 0 46717336
3 11160 0 46780577
3 11161 0 46786282
3 11162 0 46790154
3 11163 0 46794079
3 11164 0 46799371
3 11165 0 46799400
3 11166 0 46806791
3 11167 0 46809046
3 11168 0 46819915
3 11169 0 46821899
3 11170 0 46823163
3 11171 0 46831279
3 11172 0 46837431
3 11173 0 46846374
3 11174 0 46846570
3 11175 0 46850564
3 11176 0 46854136
3 11177 0 46864441
3 11178 0 46865291
3 11179 0 46869397
3 11180 0 46877317
3 11181 0 46877416
3 11182 0 46880580
3 11183 0 46885021
3 11184 0 46888484
3 11185 0 46893158
3 11186 0 46898904
3 11187 0 46901789
3 11188 0 46903659
3 11189 0 46904559
3 11190 0 46908052
3 11191 0 46914434
3 11192 0 46916383
3 11193 0 46923427
3 11194 0 46927962
3 11195 1 46931181
3 11196 1 46932487
3 11197 1 46932517
3 11198 1 46941063
3 11199 1 46955664
3 11200 1 46958707
3 11201 1 46963587
3 11202 1 46965791
3 11203 1 46965874
3 11204 1 46969322
3 11205 1 46978010
3 11206 1 46981237
3 11207 1 46984353
3 11208 1 46985179
3 11209 1 46987825
3 11210 1 46988423
3 11211 1 46990434
3 11212 1 47000894
3 11213 1 47001822
3 11214 1 47009123
3 11215 1 47014894
3 11216 1 47023185
3 11217 1 47027536
3 11218 1 47030414
3 11219 1 47047421
3 11220 1 47048194
3 11221 0 47050582
3 11222 0 47053395
3 11223 0 47055192
3 11224 0 47058566
3 11225 0 47063012
3 11226 0 47065290
3 11227 0 47069358
3 11228 0 47069918
3 11229 0 47072546
3 11230 0 47073505
3 11231 0 47078253
3 11232 0 47079491
3 11233 0 47081663
3 11234 0 47083984
3 11235 0 47087119
3 11236 0 47088871
3 11237 0 47089327
3 11238 0 47123838
3 11239 0 47139490
3 11240 0 47144334
3 11241 1 47174160
3 11242 1 47183200
3 11243 1 47189046
3 11244 1 47198894
3 11245 1 47199315
3 11246 1 47200206
3 11247 1 47201085
3 11248 1 47209343
3 11249 1 47220210
3 11250 1 47224622
3 11251 1 47228971
3 11252 1 47233961
3 11253 1 47238244
3 11254 1 47238554
3 11255 1 47242235
3 11256 1 47242488
3 11257 1 47246937
3 11258 0 47280124
3 11259 0 47298421
3 11260 0 47304379
3 11261 0 47306060
3 11262 0 47314851
3 11263 0 47315054
3 11264 0 47321129
3 11265 0 47321788
3 11266 0 47329443
3 11267 0 47329859
3 11268 0 47334981
3 11269 0 47335439
3 11270 0 47340630
3 11271 0 47342434
3 11272 0 47349319
3 11273 0 47354368
3 11274 0 47356479
3 11275 0 47356503
3 11276 0 47358487
3 11277 0 47361755
3 11278 0 47361825
3 11279 0 47368936
3 11280 0 47371749
3 11281 0 47372590
3 11282 0 47424466
3 11283 0 47427922
3 11284 0 47429268
3 11285 0 47433613
3 11286 0 47435746
3 11287 0 47443103
3 11288 0 47446724
3 11289 0 47450055
3 11290 0 47453104
3 11291 0 47458414
3 11292 0 47461997
3 11293 0 47469062
3 11294 0 47472512
3 11295 0 47476806
3 11296 0 47478311
3 11297 0 47478793
3 11298 0 47489795
3 11299 0 47489854
3 11300 0 47492233
3 11301 0 47492805
3 11302 0 47495143
3 11303 0 47500457
3 11304 0 47506375
3 11305 0 47511603
3 11306 0 47524146
3 11307 0 47532535
3 11308 1 47538808
3 11309 1 47539877
3 11310 1 47542416
3 11311 1 47546474
3 11312 1 47549446
3 11313 1 47551048
3 11314 1 47554354
3 11315 1 47557382
3 11316 1 47557838
3 11317 1 47561483
3 11318 1 47567310
3 11319 1 47576550
3 11320 1 47579341
3 11321 1 47580666
3 11322 1 47587072
3 11323 1 47595063
3 11324 1 47598619
3 11325 1 47602376
3 11326 1 47609392
3 11327 1 47613326
3 11328 1 47617131
3 11329 1 47619756
3 11330 1 47628067
3 11331 1 47634465
3 11332 1 47636915
3 11333 1 47639737
3 11334 1 47640634
3 11335 1 47645808
3 11336 1 47648095
3 11337 1 47648802
3 11338 1 47653802
3 11339 1 47655115
3 11340 0 47661665
3 11341 0 47664906
3 11342 0 47667139
3 11343 0 47668059
3 11344 0 47669913
3 11345 0 47673464
3 11346 0 47676695
3 11347 0 47676823
3 11348 0 47682945
3 11349 0 47686779
3 11350 0 47689240
3 11351 0 47691929
3 11352 0 47695978
3 11353 0 47698534
3 11354 0 47700160
3 11355 0 47702716
3 11356 0 47705821
3 11357 0 47707460
3 11358 0 47713055
3 11359 0 47717341
3 11360 0 47724014
3 11361 0 47724683
3 11362 0 47725016
3 11363 0 47731014
3 11364 0 47732127
3 11365 0 47739830
3 11366 0 47742717
3 11367 0 47748928
3 11368 0 47755008
3 11369 0 47763013
3 11370 0 47769135
3 11371 0 47773572
3 11372 0 47775607
3 11373 0 47776705
3 11374 0 47777896
3 11375 0 47786861
3 11376 0 47790481
3 11377 0 47791640
3 11378 1 47799446
3 11379 1 47802052
3 11380 1 47805327
3 11381 1 47806557
3 11382 1 47808430
3 11383 1 47810996
3 11384 1 47811032
3 11385 1 47812643
3 11386 1 47816226
3 11387 1 47818229
3 11388 1 47820884
3 11389 1 47825937
3 11390 1 47833090
3 11391 1 47833581
3 11392 1 47835018
3 11393 1 47836539
3 11394 1 47837722
3 11395 1 47845621
3 11396 1 47849960
3 11397 1 47853293
3 11398 1 47856139
3 11399 1 47857982
3 11400 1 47877116
3 11401 1 47879698
3 11402 1 47884554
3 11403 1 47888519
3 11404 1 47892089
3 11405 1 47892275
3 11406 1 47896417
3 11407 1 47897171
3 11408 1 47898475
3 11409 1 47902359
3 11410 1 47907401
3 11411 1 47913487
3 11412 1 47913585
3 11413 1 47914134
3 11414 1 47914191
3 11415 1 47917625
3 11416 1 47917978
3 11417 1 47920408
3 11418 1 47926110
3 11419 1 47926418
3 11420 1 47927490
3 11421 1 47929354
3 11422 1 47933223
3 11423 1 47935404
3 11424 1 47936161
3 11425 1 47937507
3 11426 1 47939923
3 11427 1 47944416
3 11428 1 47946227
3 11429 1 47951306
3 11430 1 47958590
3 11431 1 47961007
3 11432 1 47961625
3 11433 1 47967335
3 11434 1 47972359
3 11435 1 47972703
3 11436 1 47981184
3 11437 1 47986154
3 11438 1 47988541
3 11439 1 47990402
3 11440 1 47993351
3 11441 1 47993918
3 11442 1 47995584
3 11443 1 47995792
3 11444 1 47998126
3 11445 1 47999466
3 11446 1 48001104
3 11447 1 48004598
3 11448 1 48009521
3 11449 1 48009595
3 11450 1 48014169
3 11451 1 48018345
3 11452 1 48021928
3 11453 1 48022733
3 11454 1 48023010
3 11455 1 48028420
3 11456 1 48032241
3 11457 1 48036075
3 11458 1 48037413
3 11459 1 48040332
3 11460 1 48044137
3 11461 1 48044824
3 11462 1 48046503
3 11463 1 48048722
3 11464 1 48049024
3 11465 1 48051232
3 11466 1 48052502
3 11467 1 48055729
3 11468 1 48058162
3 11469 1 48064910
3 11470 1 48065157
3 11471 0 48069735
3 11472 0 48070693
3 11473 0 48073726
3 11474 0 48074426
3 11475 0 48075378
3 11476 0 48078783
3 11477 0 48082555
3 11478 0 48082813
3 11479 0 48085578
3 11480 0 48090106
3 11481 0 48090675
3 11482 0 48091810
3 11483 0 48094443
3 11484 0 48094734
3 11485 0 48098013
3 11486 0 48099272
3 11487 0 48099308
3 11488 0 48102183
3 11489 0 48105184
3 11490 0 48112354
3 11491 0 48117731
3 11492 0 48119267
3 11493 0 48122232
3 11494 0 48125686
3 11495 0 48126054
3 11496 0 48126772
3 11497 0 48134350
3 11498 0 48142226
3 11499 0 48142886
3 11500 0 48144256
3 11501 0 48144356
3 11502 0 48144525
3 11503 0 48145177
3 11504 0 48147871
3 11505 0 48158227
3 11506 0 48164057
3 11507 0 48164807
3 11508 0 48165016
3 11509 0 48168512
3 11510 0 48171708
3 11511 0 48172082
3 11512 0 48176968
3 11513 0 48177367
3 11514 0 48178147
3 11515 0 48178895
3 11516 0 48185538
3 11517 0 48185900
3 11518 0 48189920
3 11519 0 48195424
3 11520 0 48203186
3 11521 0 48205589
3 11522 0 48210932
3 11523 0 48213466
3 11524 0 48219797
3 11525 0 48227334
3 11526 0 48228564
3 11527 1 48278761
3 11528 1 48280181
3 11529 1 48284559
3 11530 1 48296219
3 11531 1 48297121
3 11532 1 48302750
3 11533 1 48305699
3 11534 1 48307371
3 11535 1 48315625
3 11536 1 48318890
3 11537 1 48320105
3 11538 1 48341984
3 11539 1 48363090
3 11540 1 48363938
3 11541 1 48364045
3 11542 1 48367152
3 11543 1 48370816
3 11544 1 48383644
3 11545 1 48398037
3 11546 1 48401258
3 11547 1 48406412
3 11548 1 48414259
3 11549 1 48425757
3 11550 1 48426641
3 11551 0 48434521
3 11552 0 48440553
3 11553 1 48447541
3 11554 1 48449795
3 11555 1 48456817
3 11556 1 48460827
3 11557 1 48464010
3 11558 1 48472885
3 11559 1 48475103
3 11560 1 48477270
3 11561 1 48479594
3 11562 1 48483348
3 11563 1 48484280
3 11564 1 48491513
3 11565 1 48501648
3 11566 1 48506583
3 11567 1 48511658
3 11568 1 48515674
3 11569 1 48516700
3 11570 1 48523959
3 11571 1 48526422
3 11572 1 48527513
3 11573 1 48537293
3 11574 1 48563994
3 11575 1 48585454
3 11576 1 48667728
3 11577 1 48672668
3 11578 1 48675770
3 11579 1 48679298
3 11580 1 48688638
3 11581 1 48696122
3 11582 1 48697279
3 11583 1 48697739
3 11584 1 48697942
3 11585 1 48699174
3 11586 1 48701705
3 11587 1 48712336
3 11588 1 48718173
3 11589 0 48722264
3 11590 0 48724957
3 11591 0 48731768
3 11592 0 48732533
3 11593 0 48735046
3 11594 0 48735193
3 11595 0 48738041
3 11596 0 48738413
3 11597 0 48742131
3 11598 0 48743178
3 11599 0 48749577
3 11600 0 48750462
3 11601 0 48752638
3 11602 0 48762006
3 11603 0 48763796
3 11604 0 48770105
3 11605 0 48770621
3 11606 0 48781519
3 11607 0 48784735
3 11608 0 48790019
3 11609 0 48791346
3 11610 0 48792908
3 11611 0 48799516
3 11612 0 48800844
3 11613 0 48801770
3 11614 0 48803547
3 11615 0 48808183
3 11616 0 48810838
3 11617 0 48811167
3 11618 0 48811693
3 11619 0 48813989
3 11620 0 48816260
3 11621 0 48816419
3 11622 0 48818413
3 11623 0 48822227
3 11624 0 48825083
3 11625 0 48826092
3 11626 0 48826694
3 11627 0 48828357
3 11628 0 48828587
3 11629 0 48830653
3 11630 0 48833193
3 11631 0 48836532
3 11632 0 48837649
3 11633 0 48840129
3 11634 0 48841375
3 11635 0 48847756
3 11636 0 48853636
3 11637 0 48854266
3 11638 0 48854776
3 11639 0 48856896
3 11640 0 48857891
3 11641 0 48864104
3 11642 0 48864739
3 11643 0 48865574
3 11644 0 48867878
3 11645 0 48873260
3 11646 0 48877360
3 11647 0 48881068
3 11648 0 48883671
3 11649 0 48888427
3 11650 0 48889275
3 11651 0 48889337
3 11652 0 48890453
3 11653 0 48893234
3 11654 0 48896759
3 11655 0 48896997
3 11656 0 48899056
3 11657 0 48902473
3 11658 0 48904553
3 11659 0 48908157
3 11660 1 48914811
3 11661 1 48918432
3 11662 1 48919652
3 11663 1 48930584
3 11664 1 48930666
3 11665 1 48931109
3 11666 1 48931566
3 11667 1 48936305
3 11668 1 48939161
3 11669 1 48940986
3 11670 1 48941955
3 11671 1 48945005
3 11672 1 48946343
3 11673 1 48949332
3 11674 1 48957557
3 11675 1 48960004
3 11676 1 48963798
3 11677 1 48968985
3 11678 1 48974382
3 11679 0 48984242
3 11680 0 48990509
3 11681 0 48992667
3 11682 0 48995382
3 11683 0 48995603
3 11684 0 48998015
3 11685 0 49004078
3 11686 0 49004854
3 11687 0 49007678
3 11688 0 49011779
3 11689 0 49012773
3 11690 0 49015526
3 11691 0 49018344
3 11692 0 49021071
3 11693 0 49025162
3 11694 0 49025897
3 11695 0 49032749
3 11696 0 49035669
3 11697 0 49037355
3 11698 0 49039493
3 11699 0 49039656
3 11700 0 49044680
3 11701 0 49046201
3 11702 0 49046866
3 11703 0 49051015
3 11704 0 49052550
3 11705 0 49057539
3 11706 0 49058940
3 11707 0 49060756
3 11708 0 49062484
3 11709 0 49066716
3 11710 0 49068182
3 11711 0 49071457
3 11712 0 49076694
3 11713 0 49077951
3 11714 0 49084661
3 11715 0 49091417
3 11716 0 49093452
3 11717 0 49097249
3 11718 0 49106008
3 11719 0 49111455
3 11720 0 49120467
3 11721 0 49120541
3 11722 0 49124777
3 11723 0 49126655
3 11724 0 49133468
3 11725 0 49134006
3 11726 0 49136833
3 11727 0 49142362
3 11728 0 49148551
3 11729 0 49151097
3 11730 0 49158076
3 11731 0 49158250
3 11732 0 49162335
3 11733 0 49167607
3 11734 0 49171609
3 11735 0 49173303
3 11736 0 49175512
3 11737 0 49178330
3 11738 0 49178912
3 11739 0 49181984
3 11740 0 49187734
3 11741 0 49200091
3 11742 0 49205819
3 11743 0 49207394
3 11744 0 49210514
3 11745 0 49212047
3 11746 0 49221841
3 11747 0 49223740
3 11748 0 49230921
3 11749 0 49235621
3 11750 0 49238479
3 11751 0 49239796
3 11752 0 49246036
3 11753 0 49246542
3 11754 0 49247806
3 11755 0 49256229
3 11756 0 49259777
3 11757 0 49263396
3 11758 0 49264008
3 11759 0 49273915
3 11760 0 49274297
3 11761 0 49276701
3 11762 0 49281942
3 11763 0 49283057
3 11764 0 49290025
3 11765 0 49293302
3 11766 0 49295348
3 11767 0 49298184
3 11768 0 49302144
3 11769 0 49302533
3 11770 0 49303072
3 11771 0 49304994
3 11772 0 49308394
3 11773 0 49314016
3 11774 0 49316737
3 11775 0 49319146
3 11776 0 49325866
3 11777 0 49329973
3 11778 0 49332663
3 11779 0 49333108
3 11780 0 49335031
3 11781 0 49336880
3 11782 0 49339357
3 11783 0 49343184
3 11784 0 49353135
3 11785 0 49354760
3 11786 0 49355632
3 11787 0 49355664
3 11788 1 49357696
3 11789 1 49363631
3 11790 1 49366150
3 11791 1 49368026
3 11792 1 49371000
3 11793 1 49374088
3 11794 1 49376473
3 11795 1 49377234
3 11796 1 49378883
3 11797 1 49382885
3 11798 1 49383280
3 11799 1 49388742
3 11800 1 49390075
3 11801 1 49393923
3 11802 1 49396645
3 11803 1 49402774
3 11804 1 49406359
3 11805 1 49410660
3 11806 1 49412560
3 11807 1 49413208
3 11808 0 49416828
3 11809 0 49422667
3 11810 0 49427458
3 11811 0 49429623
3 11812 0 49430493
3 11813 0 49432206
3 11814 0 49436349
3 11815 0 49437097
3 11816 1 49442777
3 11817 1 49450845
3 11818 1 49452379
3 11819 1 49462555
3 11820 1 49467279
3 11821 1 49468183
3 11822 1 49469971
3 11823 1 49472458
3 11824 1 49472493
3 11825 1 49474638
3 11826 1 49476637
3 11827 1 49477661
3 11828 1 49483062
3 11829 1 49488819
3 11830 1 49494143
3 11831 1 49498282
3 11832 0 49502011
3 11833 0 49507545
3 11834 0 49508582
3 11835 0 49509853
3 11836 0 49513902
3 11837 0 49518640
3 11838 0 49520574
3 11839 0 49525046
3 11840 0 49530963
3 11841 0 49533749
3 11842 0 49534416
3 11843 0 49537204
3 11844 0 49540383
3 11845 0 49544296
3 11846 0 49545069
3 11847 0 49546362
3 11848 0 49550955
3 11849 0 49552937
3 11850 0 49557270
3 11851 0 49559040
3 11852 0 49562571
3 11853 0 49565918
3 11854 0 49569774
3 11855 0 49573523
3 11856 0 49575120
3 11857 0 49575140
3 11858 0 49575585
3 11859 0 49580094
3 11860 0 49580268
3 11861 0 49582808
3 11862 0 49590943
3 11863 0 49595066
3 11864 0 49597456
3 11865 0 49599044
3 11866 0 49601631
3 11867 0 49604737
3 11868 0 49609368
3 11869 0 49609991
3 11870 0 49620510
3 11871 0 49627492
3 11872 0 49628175
3 11873 0 49635363
3 11874 0 49636021
3 11875 0 49636597
3 11876 0 49641121
3 11877 0 49642029
3 11878 0 49642511
3 11879 0 49648122
3 11880 0 49650577
3 11881 0 49652778
3 11882 0 49656638
3 11883 0 49663919
3 11884 0 49671959
3 11885 0 49673998
3 11886 0 49674495
3 11887 0 49674713
3 11888 0 49675343
3 11889 0 49677559
3 11890 0 49678783
3 11891 0 49680113
3 11892 0 49680601
3 11893 0 49683770
3 11894 0 49684522
3 11895 0 49686813
3 11896 0 49688324
3 11897 0 49694824
3 11898 0 49697395
3 11899 0 49699197
3 11900 0 49702392
3 11901 0 49705014
3 11902 0 49706144
3 11903 0 49713505
3 11904 0 49719817
3 11905 0 49727430
3 11906 0 49730325
3 11907 0 49733075
3 11908 0 49736969
3 11909 0 49743096
3 11910 0 49749198
3 11911 0 49753600
3 11912 0 49756202
3 11913 0 49757971
3 11914 0 49762637
3 11915 0 49763652
3 11916 0 49771812
3 11917 0 49773846
3 11918 0 49777770
3 11919 0 49778441
3 11920 0 49784561
3 11921 0 49790470
3 11922 0 49793796
3 11923 0 49797714
3 11924 0 49806447
3 11925 0 49814597
3 11926 0 49816126
3 11927 0 49818694
3 11928 0 49823902
3 11929 0 49828487
3 11930 0 49832953
3 11931 0 49836936
3 11932 0 49839188
3 11933 0 49840855
3 11934 0 49844262
3 11935 0 49845674
3 11936 0 49852233
3 11937 0 49860495
3 11938 0 49860679
3 11939 1 49867511
3 11940 1 49869568
3 11941 1 49872242
3 11942 1 49873579
3 11943 1 49873756
3 11944 1 49881610
3 11945 1 49883218
3 11946 1 49884269
3 11947 1 49886462
3 11948 1 49891847
3 11949 1 49894238
3 11950 0 49894873
3 11951 0 49894911
3 11952 0 49897465
3 11953 0 49898485
3 11954 0 49903494
3 11955 0 49903690
3 11956 0 49908209
3 11957 0 49908394
3 11958 0 49913010
3 11959 0 49913535
3 11960 1 49914422
3 11961 1 49918899
3 11962 1 49925019
3 11963 1 49925475
3 11964 1 49931526
3 11965 1 49935640
3 11966 1 49938613
3 11967 1 49939467
3 11968 1 49945212
3 11969 1 49950136
3 11970 0 49951762
3 11971 0 49955609
3 11972 0 49959993
3 11973 0 49962366
3 11974 0 49966088
3 11975 0 49969791
3 11976 0 49979223
3 11977 0 49980429
3 11978 0 49985554
3 11979 0 49989382
3 11980 0 49991942
3 11981 0 49998062
3 11982 0 49998693
3 11983 0 50004958
3 11984 0 50007090
3 11985 0 50008602
3 11986 0 50015645
3 11987 0 50017973
3 11988 0 50020291
3 11989 0 50022071
3 11990 0 50025074
3 11991 0 50026174
3 11992 0 50031127
3 11993 0 50034097
3 11994 0 50041238
3 11995 0 50045238
3 11996 0 50045924
3 11997 0 50049365
3 11998 0 50051960
3 11999 0 50052009
3 12000 0 50053147
3 12001 0 50054120
3 12002 0 50055682
3 12003 0 50058314
3 12004 0 50058637
3 12005 0 50059072
3 12006 0 50062125
3 12007 0 50063087
3 12008 0 50066429
3 12009 0 50073269
3 12010 0 50075402
3 12011 0 50096406
3 12012 0 50100766
3 12013 0 50101233
3 12014 0 50105651
3 12015 0 50106462
3 12016 0 50110041
3 12017 0 50116724
3 12018 0 50116937
3 12019 0 50118838
3 12020 0 50119414
3 12021 0 50128438
3 12022 0 50128561
3 12023 0 50129650
3 12024 0 50135807
3 12025 0 50137590
3 12026 0 50146655
3 12027 0 50151510
3 12028 0 50158652
3 12029 0 50158944
3 12030 0 50161567
3 12031 0 50162139
3 12032 0 50164310
3 12033 0 50166019
3 12034 0 50173067
3 12035 0 50175636
3 12036 0 50176478
3 12037 0 50176999
3 12038 0 50181337
3 12039 0 50189940
3 12040 0 50193428
3 12041 0 50197078
3 12042 0 50202424
3 12043 0 50205086
3 12044 0 50207617
3 12045 0 50212612
3 12046 0 50218600
3 12047 0 50220864
3 12048 0 50225774
3 12049 0 50226705
3 12050 0 50231381
3 12051 0 50234829
3 12052 0 50242160
3 12053 0 50243170
3 12054 0 50250812
3 12055 0 50251644
3 12056 0 50254560
3 12057 0 50262811
3 12058 0 50268649
3 12059 0 50268956
3 12060 0 50271415
3 12061 0 50271792
3 12062 0 50271849
3 12063 0 50276477
3 12064 0 50280916
3 12065 0 50285199
3 12066 0 50291902
3 12067 0 50294333
3 12068 0 50295346
3 12069 0 50297371
3 12070 0 50299537
3 12071 0 50311433
3 12072 0 50312508
3 12073 0 50315135
3 12074 0 50318812
3 12075 1 50324677
3 12076 1 50329022
3 12077 1 50337497
3 12078 1 50340700
3 12079 1 50344811
3 12080 1 50344835
3 12081 1 50346511
3 12082 1 50349304
3 12083 1 50350574
3 12084 1 50352561
3 12085 1 50353668
3 12086 1 50356326
3 12087 1 50360498
3 12088 1 50361852
3 12089 1 50363101
3 12090 0 50367334
3 12091 0 50370689
3 12092 0 50375884
3 12093 0 50379780
3 12094 0 50382532
3 12095 0 50382890
3 12096 0 50384310
3 12097 0 50386139
3 12098 0 50388147
3 12099 0 50390256
3 12100 0 50392555
3 12101 0 50394852
3 12102 0 50397355
3 12103 0 50397857
3 12104 0 50402710
3 12105 0 50406488
3 12106 0 50408995
3 12107 0 50409697
3 12108 0 50413169
3 12109 0 50413987
3 12110 0 50415324
3 12111 0 50415749
3 12112 0 50417365
3 12113 0 50420696
3 12114 0 50425111
3 12115 0 50426539
3 12116 0 50428017
3 12117 0 50428300
3 12118 0 50433814
3 12119 0 50433851
3 12120 0 50439830
3 12121 0 50442438
3 12122 0 50442524
3 12123 0 50450994
3 12124 0 50457711
3 12125 0 50459014
3 12126 0 50462889
3 12127 1 50468658
3 12128 1 50479399
3 12129 1 50481998
3 12130 1 50492983
3 12131 1 50496281
3 12132 1 50498045
3 12133 1 50499525
3 12134 1 50500224
3 12135 1 50502725
3 12136 1 50505164
3 12137 1 50505546
3 12138 1 50510859
3 12139 1 50513414
3 12140 1 50518923
3 12141 1 50519395
3 12142 1 50522693
3 12143 1 50525852
3 12144 1 50527785
3 12145 1 50529984
3 12146 1 50533690
3 12147 1 50535871
3 12148 1 50538950
3 12149 1 50541693
3 12150 1 50543438
3 12151 1 50546359
3 12152 1 50547861
3 12153 1 50547969
3 12154 1 50553342
3 12155 1 50555694
3 12156 1 50561739
3 12157 1 50564800
3 12158 1 50566493
3 12159 1 50567441
3 12160 1 50572561
3 12161 1 50574543
3 12162 1 50578475
3 12163 1 50582820
3 12164 1 50589858
3 12165 1 50591885
3 12166 1 50599505
3 12167 1 50600107
3 12168 1 50600386
3 12169 1 50601638
3 12170 1 50609519
3 12171 1 50620739
3 12172 1 50621783
3 12173 1 50627318
3 12174 1 50630521
3 12175 1 50631515
3 12176 1 50633801
3 12177 1 50634344
3 12178 1 50634752
3 12179 1 50637873
3 12180 1 50666885
3 12181 1 50711693
3 12182 1 50712403
3 12183 1 50715781
3 12184 1 50716759
3 12185 1 50718053
3 12186 1 50723263
3 12187 1 50724882
3 12188 1 50727493
3 12189 1 50731976
3 12190 1 50733283
3 12191 1 50733362
3 12192 0 50803622
3 12193 0 50804461
3 12194 0 50807289
3 12195 0 50812750
3 12196 0 50813566
3 12197 0 50815199
3 12198 0 50817802
3 12199 0 50826331
3 12200 0 50827262
3 12201 0 50831629
3 12202 0 50833491
3 12203 0 50834323
3 12204 0 50839320
3 12205 0 50841775
3 12206 1 50850531
3 12207 1 50857412
3 12208 1 50860134
3 12209 1 50864199
3 12210 1 50868097
3 12211 1 50868255
3 12212 1 50871924
3 12213 1 50879371
3 12214 1 50880595
3 12215 1 50885133
3 12216 1 50885340
3 12217 1 50885758
3 12218 1 50890988
3 12219 1 50892445
3 12220 1 50897909
3 12221 1 50901105
3 12222 1 50904261
3 12223 1 50905764
3 12224 1 50906591
3 12225 1 50915435
3 12226 1 50918328
3 12227 1 50925782
3 12228 1 50926208
3 12229 1 50931231
3 12230 1 50932394
3 12231 1 50937766
3 12232 1 50939307
3 12233 1 50943212
3 12234 1 50943430
3 12235 1 50949984
3 12236 1 50952570
3 12237 0 50959001
3 12238 0 51017703
3 12239 1 51071666
3 12240 1 51073846
3 12241 1 51078318
3 12242 1 51080022
3 12243 1 51082519
3 12244 1 51085156
3 12245 1 51092958
3 12246 1 51092986
3 12247 1 51095372
3 12248 1 51101401
3 12249 1 51107845
3 12250 1 51112696
3 12251 1 51113304
3 12252 1 51114319
3 12253 1 51116598
3 12254 1 51117054
3 12255 1 51117311
3 12256 1 51122512
3 12257 0 51126489
3 12258 0 51138448
3 12259 0 51140854
3 12260 0 51141794
3 12261 0 51143086
3 12262 0 51149457
3 12263 0 51151102
3 12264 0 51153458
3 12265 0 51154586
3 12266 0 51156137
3 12267 0 51160197
3 12268 0 51160957
3 12269 0 51163674
3 12270 0 51169395
3 12271 0 51179207
3 12272 0 51185330
3 12273 0 51187213
3 12274 1 51190371
3 12275 1 51194068
3 12276 1 51200712
3 12277 1 51211435
3 12278 1 51216072
3 12279 1 51219152
3 12280 1 51231010
3 12281 1 51232407
3 12282 1 51234959
3 12283 1 51236034
3 12284 1 51236275
3 12285 1 51238766
3 12286 1 51240820
3 12287 1 51243748
3 12288 1 51244956
3 12289 1 51248029
3 12290 1 51252493
3 12291 1 51255767
3 12292 1 51260047
3 12293 1 51260949
3 12294 1 51262942
3 12295 1 51267529
3 12296 1 51272776
3 12297 1 51283399
3 12298 1 51288018
3 12299 1 51288962
3 12300 1 51290349
3 12301 1 51296134
3 12302 0 51299226
3 12303 0 51301346
3 12304 0 51303106
3 12305 0 51309485
3 12306 0 51310244
3 12307 0 51312702
3 12308 0 51316806
3 12309 0 51319067
3 12310 0 51353274
3 12311 0 51361623
3 12312 0 51456857
3 12313 0 51462655
3 12314 0 51464753
3 12315 0 51470798
3 12316 0 51474630
3 12317 0 51477843
3 12318 0 51482856
3 12319 0 51488728
3 12320 0 51494470
3 12321 0 51494756
3 12322 0 51516839
3 12323 0 51526513
3 12324 0 51532031
3 12325 0 51535289
3 12326 0 51543969
3 12327 0 51546256
3 12328 0 51547023
3 12329 0 51548725
3 12330 0 51551562
3 12331 0 51554322
3 12332 0 51556405
3 12333 0 51556598
3 12334 0 51560911
3 12335 0 51566702
3 12336 0 51567671
3 12337 0 51573563
3 12338 0 51575885
3 12339 0 51578643
3 12340 0 51585023
3 12341 0 51592357
3 12342 1 51597087
3 12343 1 51628085
3 12344 1 51635059
3 12345 1 51636095
3 12346 1 51642881
3 12347 1 51645981
3 12348 1 51649874
3 12349 1 51653113
3 12350 1 51656061
3 12351 1 51657451
3 12352 1 51660716
3 12353 1 51669811
3 12354 1 51669891
3 12355 1 51671982
3 12356 1 51674062
3 12357 1 51682288
3 12358 1 51683540
3 12359 1 51690524
3 12360 1 51699534
3 12361 1 51707110
3 12362 0 51723339
3 12363 0 51726576
3 12364 0 51766876
3 12365 0 51775540
3 12366 0 51780450
3 12367 0 51782811
3 12368 0 51783215
3 12369 0 51784624
3 12370 0 51787961
3 12371 1 51794243
3 12372 1 51802270
3 12373 1 51805693
3 12374 1 51810893
3 12375 1 51817871
3 12376 1 51828192
3 12377 1 51829438
3 12378 1 51833081
3 12379 1 51837214
3 12380 1 51838536
3 12381 1 51844241
3 12382 1 51850658
3 12383 1 51857568
3 12384 1 51859423
3 12385 1 51861147
3 12386 1 51868248
3 12387 1 51871047
3 12388 1 51875927
3 12389 1 51876712
3 12390 1 51877883
3 12391 1 51878682
3 12392 1 51880891
3 12393 1 51885934
3 12394 1 51887887
3 12395 1 51892013
3 12396 1 51897242
3 12397 1 51900094
3 12398 1 51901154
3 12399 1 51903106
3 12400 0 51907184
3 12401 0 51908332
3 12402 0 51909183
3 12403 0 51913737
3 12404 0 51918609
3 12405 0 51922093
3 12406 0 51926520
3 12407 0 51931385
3 12408 0 51977247
3 12409 0 51993027
3 12410 0 52004186
3 12411 0 52007628
3 12412 0 52008210
3 12413 0 52013577
3 12414 0 52020664
3 12415 0 52024758
3 12416 0 52025829
3 12417 0 52027701
3 12418 0 52027995
3 12419 0 52035860
3 12420 0 52040323
3 12421 0 52043846
3 12422 0 52053495
3 12423 0 52055647
3 12424 0 52060342
3 12425 0 52065151
3 12426 0 52068097
3 12427 0 52071920
3 12428 0 52077071
3 12429 0 52085297
3 12430 0 52091074
3 12431 0 52095278
3 12432 0 52098257
3 12433 0 52098654
3 12434 0 52103170
3 12435 0 52104314
3 12436 0 52107205
3 12437 0 52112088
3 12438 0 52113239
3 12439 0 52114409
3 12440 0 52117041
3 12441 0 52121296
3 12442 0 52136308
3 12443 0 52139629
3 12444 0 52141326
3 12445 0 52142179
3 12446 1 52146399
3 12447 1 52147054
3 12448 1 52149644
3 12449 1 52159764
3 12450 1 52166149
3 12451 1 52168961
3 12452 1 52170779
3 12453 1 52175145
3 12454 1 52175676
3 12455 1 52176244
3 12456 1 52178790
3 12457 1 52184252
3 12458 1 52191109
3 12459 1 52198691
3 12460 1 52199175
3 12461 1 52208241
3 12462 1 52216347
3 12463 1 52216620
3 12464 1 52218796
3 12465 1 52224511
3 12466 1 52226343
3 12467 1 52234032
3 12468 1 52235093
3 12469 1 52240525
3 12470 1 52242429
3 12471 1 52246225
3 12472 1 52251698
3 12473 0 52254919
3 12474 0 52256348
3 12475 0 52262808
3 12476 0 52264099
3 12477 0 52264761
3 12478 0 52271643
3 12479 0 52272547
3 12480 0 52280264
3 12481 0 52282606
3 12482 0 52284364
3 12483 0 52285361
3 12484 1 52290355
3 12485 1 52298006
3 12486 1 52300358
3 12487 1 52304484
3 12488 1 52304565
3 12489 1 52306139
3 12490 1 52312327
3 12491 1 52313031
3 12492 1 52313310
3 12493 1 52316911
3 12494 0 52322329
3 12495 0 52329997
3 12496 0 52334647
3 12497 0 52337368
3 12498 0 52341450
3 12499 0 52342699
3 12500 0 52344389
3 12501 0 52348798
3 12502 0 52349633
3 12503 0 52356544
3 12504 0 52359662
3 12505 0 52365212
3 12506 0 52374692
3 12507 0 52378262
3 12508 0 52381767
3 12509 0 52387048
3 12510 0 52387375
3 12511 0 52388922
3 12512 0 52391493
3 12513 0 52394834
3 12514 0 52398655
3 12515 0 52399102
3 12516 0 52404264
3 12517 0 52406974
3 12518 0 52407428
3 12519 0 52407540
3 12520 0 52411842
3 12521 0 52416092
3 12522 0 52419517
3 12523 0 52424415
3 12524 0 52427202
3 12525 0 52427676
3 12526 0 52432185
3 12527 0 52434927
3 12528 0 52438923
3 12529 0 52442389
3 12530 0 52443057
3 12531 0 52449475
3 12532 0 52451350
3 12533 0 52467488
3 12534 0 52469927
3 12535 0 52473580
3 12536 0 52475648
3 12537 0 52483918
3 12538 0 52487948
3 12539 0 52489941
3 12540 0 52490540
3 12541 0 52491647
3 12542 0 52493660
3 12543 0 52503682
3 12544 0 52509248
3 12545 0 52512501
3 12546 0 52516349
3 12547 0 52518679
3 12548 0 52524188
3 12549 0 52526042
3 12550 0 52531855
3 12551 0 52536401
3 12552 0 52537934
3 12553 0 52543232
3 12554 0 52543680
3 12555 0 52552070
3 12556 0 52556994
3 12557 0 52559313
3 12558 0 52563663
3 12559 0 52581007
3 12560 0 52594525
3 12561 0 52597193
3 12562 0 52606251
3 12563 0 52614729
3 12564 0 52616354
3 12565 0 52616970
3 12566 0 52622381
3 12567 0 52627488
3 12568 0 52629636
3 12569 0 52633780
3 12570 0 52636212
3 12571 0 52643521
3 12572 0 52650591
3 12573 0 52655173
3 12574 0 52661589
3 12575 0 52668850
3 12576 0 52673280
3 12577 0 52675645
3 12578 0 52680631
3 12579 0 52683938
3 12580 0 52683968
3 12581 0 52688506
3 12582 0 52693311
3 12583 0 52697238
3 12584 0 52701002
3 12585 0 52706144
3 12586 0 52709978
3 12587 0 52714787
3 12588 0 52715331
3 12589 0 52716869
3 12590 0 52718984
3 12591 0 52720647
3 12592 0 52722704
3 12593 0 52727455
3 12594 0 52731397
3 12595 0 52734884
3 12596 0 52737872
3 12597 0 52738173
3 12598 0 52739495
3 12599 0 52744334
3 12600 0 52748305
3 12601 0 52750631
3 12602 0 52752267
3 12603 0 52756837
3 12604 0 52759033
3 12605 0 52760172
3 12606 0 52765184
3 12607 0 52771429
3 12608 0 52773806
3 12609 0 52774392
3 12610 0 52776454
3 12611 0 52785988
3 12612 0 52802554
3 12613 0 52808235
3 12614 0 52813366
3 12615 0 52819379
3 12616 0 52821744
3 12617 0 52823749
3 12618 0 52831839
3 12619 0 52838594
3 12620 0 52843523
3 12621 0 52845983
3 12622 0 52855630
3 12623 0 52855903
3 12624 0 52856930
3 12625 0 52859132
3 12626 0 52859156
3 12627 0 52860784
3 12628 0 52861464
3 12629 0 52868676
3 12630 0 52874383
3 12631 0 52875796
3 12632 0 52876237
3 12633 0 52882651
3 12634 0 52885349
3 12635 0 52890096
3 12636 0 52890320
3 12637 0 52896229
3 12638 0 52899450
3 12639 0 52906255
3 12640 0 52910387
3 12641 0 52910552
3 12642 0 52914205
3 12643 0 52920349
3 12644 0 52923268
3 12645 0 52928774
3 12646 0 52929358
3 12647 0 52930817
3 12648 0 52931113
3 12649 0 52932035
3 12650 0 52936261
3 12651 0 52942033
3 12652 0 52944868
3 12653 0 52945660
3 12654 0 52949111
3 12655 0 52951241
3 12656 0 52951254
3 12657 0 52953542
3 12658 0 52955741
3 12659 0 52955986
3 12660 0 52960063
3 12661 0 52960437
3 12662 0 52962259
3 12663 0 52962287
3 12664 0 52963396
3 12665 0 52970843
3 12666 0 52972141
3 12667 0 52973596
3 12668 0 52978195
3 12669 0 52978622
3 12670 0 52981826
3 12671 0 52983400
3 12672 0 52986023
3 12673 0 52996175
3 12674 0 52999080
3 12675 0 53003871
3 12676 0 53005115
3 12677 0 53010255
3 12678 0 53013084
3 12679 0 53014266
3 12680 0 53019338
3 12681 0 53023587
3 12682 0 53031602
3 12683 0 53034755
3 12684 0 53037556
3 12685 0 53039757
3 12686 0 53041199
3 12687 0 53046564
3 12688 0 53052179
3 12689 0 53056921
3 12690 0 53061970
3 12691 0 53064088
3 12692 0 53072401
3 12693 0 53079074
3 12694 0 53079964
3 12695 0 53087527
3 12696 0 53092051
3 12697 0 53096616
3 12698 0 53102484
3 12699 0 53104684
3 12700 0 53105326
3 12701 0 53108231
3 12702 0 53113170
3 12703 0 53120090
3 12704 0 53122065
3 12705 0 53133293
3 12706 0 53139998
3 12707 0 53140547
3 12708 0 53148492
3 12709 0 53153888
3 12710 0 53154120
3 12711 0 53156864
3 12712 0 53167767
3 12713 0 53171022
3 12714 0 53260281
3 12715 0 53261015
3 12716 0 53265312
3 12717 0 53271897
3 12718 0 53277173
3 12719 0 53279664
3 12720 0 53303681
3 12721 0 53312777
3 12722 0 53313479
3 12723 0 53315048
3 12724 0 53324044
3 12725 0 53328823
3 12726 0 53329906
3 12727 0 53330248
3 12728 0 53335022
3 12729 0 53337763
3 12730 0 53339942
3 12731 0 53342644
3 12732 0 53343219
3 12733 0 53344809
3 12734 0 53345597
3 12735 0 53349319
3 12736 0 53354084
3 12737 0 53360026
3 12738 0 53363414
3 12739 0 53364566
3 12740 0 53365928
3 12741 0 53368561
3 12742 0 53371645
3 12743 0 53373821
3 12744 0 53379625
3 12745 0 53387415
3 12746 0 53388475
3 12747 0 53388668
3 12748 0 53392774
3 12749 0 53393190
3 12750 0 53394142
3 12751 0 53395181
3 12752 0 53395195
3 12753 0 53395711
3 12754 1 53398524
3 12755 1 53402966
3 12756 1 53405054
3 12757 1 53407313
3 12758 1 53416880
3 12759 1 53418040
3 12760 1 53421311
3 12761 1 53422429
3 12762 1 53423529
3 12763 1 53426219
3 12764 1 53430739
3 12765 1 53435411
3 12766 1 53440630
3 12767 1 53445012
3 12768 1 53449383
3 12769 1 53451289
3 12770 0 53455122
3 12771 0 53462116
3 12772 0 53466393
3 12773 0 53467652
3 12774 0 53468081
3 12775 0 53468868
3 12776 0 53470838
3 12777 0 53471682
3 12778 0 53474558
3 12779 0 53475842
3 12780 0 53480285
3 12781 0 53487060
3 12782 0 53491350
3 12783 0 53492029
3 12784 0 53492802
3 12785 0 53497746
3 12786 0 53499730
3 12787 0 53502539
3 12788 0 53503875
3 12789 0 53505402
3 12790 0 53510044
3 12791 0 53512859
3 12792 0 53512935
3 12793 0 53513368
3 12794 0 53515560
3 12795 0 53526945
3 12796 0 53533484
3 12797 0 53534401
3 12798 0 53539009
3 12799 0 53554428
3 12800 0 53568091
3 12801 0 53569863
3 12802 0 53572111
3 12803 0 53577402
3 12804 0 53578954
3 12805 0 53584069
3 12806 0 53584470
3 12807 0 53588623
3 12808 0 53592719
3 12809 0 53596996
3 12810 1 53599339
3 12811 1 53601336
3 12812 1 53602068
3 12813 1 53613466
3 12814 1 53614693
3 12815 1 53619479
3 12816 1 53620807
3 12817 1 53622042
3 12818 1 53624698
3 12819 1 53629878
3 12820 1 53635251
3 12821 1 53640642
3 12822 1 53645359
3 12823 0 53650069
3 12824 0 53651968
3 12825 0 53655393
3 12826 0 53658801
3 12827 0 53658825
3 12828 0 53661822
3 12829 0 53662061
3 12830 0 53662380
3 12831 0 53664463
3 12832 0 53665174
3 12833 0 53670634
3 12834 0 53675265
3 12835 0 53676532
3 12836 0 53679964
3 12837 0 53680995
3 12838 1 53684190
3 12839 1 53686622
3 12840 1 53687786
3 12841 1 53690267
3 12842 1 53693940
3 12843 1 53697367
3 12844 1 53704335
3 12845 1 53706103
3 12846 1 53708487
3 12847 1 53708870
3 12848 1 53710612
3 12849 1 53713682
3 12850 1 53717653
3 12851 1 53719789
3 12852 1 53720447
3 12853 1 53720992
3 12854 1 53725219
3 12855 1 53725334
3 12856 1 53726007
3 12857 1 53727926
3 12858 1 53732301
3 12859 1 53742152
3 12860 1 53749001
3 12861 1 53750400
3 12862 1 53755879
3 12863 1 53758135
3 12864 1 53758272
3 12865 0 53762434
3 12866 0 53766379
3 12867 0 53767520
3 12868 0 53769911
3 12869 0 53771116
3 12870 0 53776281
3 12871 0 53776582
3 12872 0 53782238
3 12873 0 53787648
3 12874 0 53787688
3 12875 0 53800762
3 12876 0 53807580
3 12877 0 53809718
3 12878 0 53810065
3 12879 0 53820369
3 12880 0 53826931
3 12881 0 53828170
3 12882 0 53833648
3 12883 0 53834348
3 12884 0 53834985
3 12885 0 53841081
3 12886 0 53841314
3 12887 0 53843013
3 12888 0 53846186
3 12889 0 53854247
3 12890 0 53860881
3 12891 0 53863583
3 12892 0 53866549
3 12893 0 53870449
3 12894 0 53871203
3 12895 0 53874961
3 12896 0 53875030
3 12897 0 53884422
3 12898 0 53888540
3 12899 0 53890161
3 12900 0 53893239
3 12901 0 53895858
3 12902 0 53896273
3 12903 0 53901989
3 12904 0 53909800
3 12905 0 53912544
3 12906 0 53912864
3 12907 0 53913621
3 12908 0 53915405
3 12909 0 53917437
3 12910 0 53919424
3 12911 0 53921057
3 12912 0 53928504
3 12913 0 53932133
3 12914 0 53932517
3 12915 0 53936591
3 12916 0 53937713
3 12917 0 53937790
3 12918 0 53939988
3 12919 0 53940952
3 12920 0 53943630
3 12921 0 53945482
3 12922 0 53947758
3 12923 0 53948146
3 12924 0 53955170
3 12925 0 53964611
3 12926 0 53969461
3 12927 0 53969969
3 12928 0 53972061
3 12929 0 53977060
3 12930 0 53978608
3 12931 0 53987682
3 12932 0 53989530
3 12933 0 53992075
3 12934 0 53995014
3 12935 0 53997315
3 12936 0 54000572
3 12937 0 54002332
3 12938 0 54006732
3 12939 0 54009108
3 12940 0 54013621
3 12941 0 54014239
3 12942 0 54019120
3 12943 0 54022691
3 12944 0 54023976
3 12945 0 54030599
3 12946 0 54034396
3 12947 0 54039803
3 12948 0 54043399
3 12949 0 54044833
3 12950 0 54045546
3 12951 0 54046434
3 12952 0 54051017
3 12953 0 54055929
3 12954 0 54062605
3 12955 0 54063532
3 12956 0 54063917
3 12957 0 54066810
3 12958 0 54067930
3 12959 0 54069058
3 12960 0 54071131
3 12961 0 54073404
3 12962 0 54077645
3 12963 0 54082905
3 12964 0 54087836
3 12965 0 54095881
3 12966 0 54096544
3 12967 0 54098246
3 12968 0 54100515
3 12969 0 54103736
3 12970 0 54103753
3 12971 0 54108440
3 12972 0 54114945
3 12973 0 54117330
3 12974 0 54122056
3 12975 0 54130993
3 12976 0 54138559
3 12977 0 54140624
3 12978 0 54145872
3 12979 0 54146894
3 12980 0 54147818
3 12981 0 54148325
3 12982 0 54148968
3 12983 0 54151132
3 12984 0 54159035
3 12985 0 54165482
3 12986 0 54165818
3 12987 0 54169354
3 12988 0 54178237
3 12989 0 54182587
3 12990 0 54195687
3 12991 0 54201161
3 12992 0 54204665
3 12993 0 54210406
3 12994 0 54212339
3 12995 0 54216554
3 12996 0 54218124
3 12997 0 54222509
3 12998 0 54226894
3 12999 0 54230688
3 13000 0 54239293
3 13001 0 54247670
3 13002 0 54248427
3 13003 0 54259059
3 13004 0 54259221
3 13005 0 54260726
3 13006 0 54265923
3 13007 0 54273764
3 13008 0 54277765
3 13009 0 54279695
3 13010 0 54283796
3 13011 0 54285904
3 13012 0 54287665
3 13013 1 54294141
3 13014 1 54299261
3 13015 1 54305351
3 13016 1 54309960
3 13017 1 54317467
3 13018 1 54323502
3 13019 1 54326790
3 13020 1 54328168
3 13021 1 54328726
3 13022 1 54338639
3 13023 0 54345473
3 13024 0 54349772
3 13025 0 54355424
3 13026 0 54359236
3 13027 0 54365593
3 13028 0 54367119
3 13029 0 54375963
3 13030 0 54378473
3 13031 0 54379254
3 13032 0 54379872
3 13033 0 54380199
3 13034 0 54382292
3 13035 0 54384346
3 13036 0 54386755
3 13037 0 54387381
3 13038 0 54392857
3 13039 0 54393533
3 13040 0 54400538
3 13041 0 54405208
3 13042 0 54409430
3 13043 0 54414127
3 13044 0 54414621
3 13045 0 54458589
3 13046 0 54462687
3 13047 0 54465244
3 13048 0 54465611
3 13049 0 54465885
3 13050 0 54466419
3 13051 0 54470292
3 13052 0 54474102
3 13053 0 54540183
3 13054 1 54544885
3 13055 1 54549480
3 13056 1 54549751
3 13057 1 54553933
3 13058 1 54558502
3 13059 1 54561108
3 13060 1 54564898
3 13061 1 54565697
3 13062 1 54568506
3 13063 1 54579505
3 13064 1 54590264
3 13065 1 54593195
3 13066 1 54615037
3 13067 1 54621106
3 13068 1 54626757
3 13069 1 54627488
3 13070 1 54629032
3 13071 1 54630422
3 13072 1 54635328
3 13073 1 54638930
3 13074 1 54644855
3 13075 1 54650020
3 13076 1 54653896
3 13077 1 54656506
3 13078 1 54656512
3 13079 1 54671718
3 13080 1 54676718
3 13081 1 54687654
3 13082 1 54691127
3 13083 1 54693059
3 13084 1 54694824
3 13085 1 54696727
3 13086 1 54700585
3 13087 0 54703770
3 13088 0 54713198
3 13089 0 54718746
3 13090 0 54731187
3 13091 0 54736356
3 13092 0 54738872
3 13093 0 54742943
3 13094 0 54744930
3 13095 0 54745118
3 13096 0 54749757
3 13097 0 54751774
3 13098 0 54834697
3 13099 1 54867994
3 13100 1 54870911
3 13101 1 54881955
3 13102 1 54882306
3 13103 1 54889970
3 13104 1 54899040
3 13105 1 54899867
3 13106 1 54908241
3 13107 1 54910727
3 13108 1 54912766
3 13109 1 54920204
3 13110 1 54924348
3 13111 1 54924611
3 13112 1 54927809
3 13113 1 54935269
3 13114 1 54936429
3 13115 0 54940524
3 13116 0 54942613
3 13117 0 54947037
3 13118 0 54954280
3 13119 0 54956257
3 13120 0 54959776
3 13121 0 54960135
3 13122 0 54960480
3 13123 0 54965497
3 13124 0 54974368
3 13125 0 54980492
3 13126 0 54981987
3 13127 0 54986399
3 13128 0 54996029
3 13129 0 54997053
3 13130 0 55021374
3 13131 0 55022188
3 13132 0 55025420
3 13133 0 55026065
3 13134 0 55027552
3 13135 0 55034687
3 13136 0 55038457
3 13137 0 55041497
3 13138 0 55043452
3 13139 0 55198089
3 13140 0 55198304
3 13141 0 55198775
3 13142 0 55202426
3 13143 0 55205278
3 13144 0 55210872
3 13145 0 55213861
3 13146 0 55222853
3 13147 0 55226740
3 13148 0 55226979
3 13149 0 55230514
3 13150 0 55236091
3 13151 0 55237277
3 13152 0 55244520
3 13153 0 55247459
3 13154 0 55249596
3 13155 0 55253903
3 13156 0 55256745
3 13157 0 55267815
3 13158 0 55268154
3 13159 0 55270354
3 13160 0 55270789
3 13161 0 55273669
3 13162 0 55275316
3 13163 0 55276608
3 13164 0 55280763
3 13165 0 55343733
3 13166 0 55345653
3 13167 0 55347558
3 13168 0 55348787
3 13169 0 55390311
3 13170 0 55392302
3 13171 0 55397585
3 13172 0 55406282
3 13173 0 55410312
3 13174 0 55411339
3 13175 0 55421642
3 13176 0 55426975
3 13177 0 55504730
3 13178 0 55507220
3 13179 0 55510091
3 13180 0 55512485
3 13181 0 55516921
3 13182 0 55518860
3 13183 0 55530463
3 13184 0 55536552
3 13185 0 55539103
3 13186 0 55566799
3 13187 0 55595018
3 13188 0 55596427
3 13189 0 55598895
3 13190 0 55608364
3 13191 0 55617516
3 13192 0 55620738
3 13193 0 55620925
3 13194 0 55631940
3 13195 0 55632013
3 13196 0 55635285
3 13197 0 55635987
3 13198 1 55670915
3 13199 1 55682503
3 13200 1 55690676
3 13201 1 55693330
3 13202 1 55700568
3 13203 1 55700974
3 13204 1 55701373
3 13205 1 55702295
3 13206 1 55710009
3 13207 1 55710399
3 13208 1 55728926
3 13209 1 55731060
3 13210 1 55735186
3 13211 1 55739720
3 13212 1 55748609
3 13213 1 55751111
3 13214 1 55754069
3 13215 1 55756222
3 13216 1 55762566
3 13217 1 55767358
3 13218 1 55770065
3 13219 1 55773958
3 13220 1 55787226
3 13221 1 55790549
3 13222 1 55809316
3 13223 1 55811839
3 13224 1 55813654
3 13225 1 55816292
3 13226 0 55825855
3 13227 0 55830162
3 13228 0 55834441
3 13229 0 55834687
3 13230 0 55834723
3 13231 0 55838251
3 13232 0 55840444
3 13233 0 55844030
3 13234 0 55852746
3 13235 0 55854594
3 13236 0 55855204
3 13237 0 55856925
3 13238 0 55889798
3 13239 0 55966862
3 13240 0 55967188
3 13241 0 55970301
3 13242 0 55977904
3 13243 0 55982423
3 13244 0 55984070
3 13245 0 55985972
3 13246 0 55987543
3 13247 0 55993067
3 13248 0 55997533
3 13249 0 56007335
3 13250 0 56059214
3 13251 0 56063285
3 13252 0 56064934
3 13253 0 56067157
3 13254 0 56077155
3 13255 0 56083907
3 13256 0 56084058
3 13257 0 56085578
3 13258 0 56086889
3 13259 0 56095341
3 13260 0 56097301
3 13261 0 56102309
3 13262 0 56102526
3 13263 0 56104334
3 13264 0 56108526
3 13265 0 56110911
3 13266 0 56111614
3 13267 0 56112628
3 13268 0 56113019
3 13269 0 56117193
3 13270 0 56118100
3 13271 0 56120568
3 13272 0 56134315
3 13273 0 56137962
3 13274 0 56143783
3 13275 0 56148367
3 13276 0 56154396
3 13277 0 56155822
3 13278 0 56161001
3 13279 0 56169357
3 13280 0 56170682
3 13281 0 56178973
3 13282 0 56179191
3 13283 0 56443887
3 13284 0 56579280
3 13285 0 56579854
3 13286 0 56585679
3 13287 0 56586128
3 13288 0 56589279
3 13289 0 56594453
3 13290 0 56596543
3 13291 0 56596550
3 13292 0 56599203
3 13293 0 56600340
3 13294 0 56609410
3 13295 0 56611595
3 13296 0 56613316
3 13297 0 56619835
3 13298 0 56621688
3 13299 0 56624808
3 13300 0 56626983
3 13301 0 56631074
3 13302 0 56638825
3 13303 0 56640499
3 13304 0 56644647
3 13305 0 56649347
3 13306 1 56655358
3 13307 1 56660765
3 13308 1 56664347
3 13309 1 56667539
3 13310 1 56677179
3 13311 1 56677724
3 13312 1 56677855
3 13313 1 56678599
3 13314 1 56693262
3 13315 1 56694784
3 13316 1 56699113
3 13317 1 56702562
3 13318 0 56708239
3 13319 0 56711957
3 13320 0 56714452
3 13321 0 56715033
3 13322 0 56721364
3 13323 0 56729874
3 13324 0 56737666
3 13325 0 56747226
3 13326 0 56748457
3 13327 0 56750529
3 13328 0 56758386
3 13329 1 56764834
3 13330 1 56771910
3 13331 1 56772308
3 13332 1 56773941
3 13333 1 56779137
3 13334 1 56781544
3 13335 1 56782097
3 13336 1 56787197
3 13337 1 56792079
3 13338 1 56794797
3 13339 0 56836742
3 13340 0 56838968
3 13341 1 56893976
3 13342 1 56895978
3 13343 1 56896056
3 13344 1 56896910
3 13345 1 56900110
3 13346 1 56902771
3 13347 1 56903266
3 13348 1 56906260
3 13349 1 56906439
3 13350 1 56906817
3 13351 1 56912598
3 13352 1 56918157
3 13353 1 56918591
3 13354 1 56920058
3 13355 1 56926220
3 13356 1 56934102
3 13357 1 56936738
3 13358 1 56940723
3 13359 1 56945144
3 13360 1 56948080
3 13361 0 56948703
3 13362 0 56949185
3 13363 0 56958396
3 13364 0 56959138
3 13365 0 56962418
3 13366 0 56962978
3 13367 0 56965034
3 13368 0 56966327
3 13369 0 56969919
3 13370 0 56975961
3 13371 1 56980367
3 13372 1 56986255
3 13373 1 56993422
3 13374 1 56997475
3 13375 1 57000690
3 13376 1 57001393
3 13377 1 57002203
3 13378 1 57003310
3 13379 1 57008712
3 13380 1 57013012
3 13381 1 57013617
3 13382 1 57015235
3 13383 1 57020972
3 13384 1 57022334
3 13385 1 57023520
3 13386 1 57026824
3 13387 1 57027851
3 13388 1 57028409
3 13389 1 57035740
3 13390 1 57038578
3 13391 1 57040307
3 13392 1 57040639
3 13393 1 57043358
3 13394 1 57044764
3 13395 1 57045196
3 13396 1 57055433
3 13397 1 57055904
3 13398 1 57062258
3 13399 1 57063653
3 13400 1 57066588
3 13401 1 57067125
3 13402 1 57069912
3 13403 0 57074795
3 13404 0 57076299
3 13405 0 57079837
3 13406 0 57084977
3 13407 0 57086864
3 13408 0 57092258
3 13409 0 57092407
3 13410 0 57098066
3 13411 0 57106785
3 13412 0 57112794
3 13413 0 57117681
3 13414 0 57117826
3 13415 0 57118541
3 13416 0 57121738
3 13417 0 57125849
3 13418 0 57143555
3 13419 0 57146724
3 13420 0 57147025
3 13421 0 57151945
3 13422 0 57156992
3 13423 0 57161785
3 13424 0 57165794
3 13425 0 57169505
3 13426 0 57173696
3 13427 0 57179399
3 13428 0 57182580
3 13429 0 57186811
3 13430 0 57190339
3 13431 0 57192423
3 13432 0 57212735
3 13433 0 57218324
3 13434 0 57223525
3 13435 0 57229553
3 13436 0 57232984
3 13437 0 57242348
3 13438 0 57249813
3 13439 0 57261493
3 13440 0 57267860
3 13441 0 57268145
3 13442 0 57269438
3 13443 0 57273290
3 13444 0 57275780
3 13445 0 57280153
3 13446 0 57282303
3 13447 0 57284406
3 13448 0 57289971
3 13449 0 57298313
3 13450 0 57302745
3 13451 0 57315640
3 13452 0 57316444
3 13453 0 57318305
3 13454 0 57319850
3 13455 0 57322028
3 13456 0 57322861
3 13457 0 57323327
3 13458 0 57326280
3 13459 0 57328672
3 13460 0 57330080
3 13461 0 57334492
3 13462 0 57334669
3 13463 0 57337309
3 13464 0 57935250
3 13465 0 58504498
3 13466 0 58514098
3 13467 0 58516669
3 13468 0 58519687
3 13469 0 58522562
3 13470 0 58526811
3 13471 0 58528426
3 13472 0 58620315
3 13473 0 58623707
3 13474 0 58627276
3 13475 0 58631374
3 13476 0 58632877
3 13477 0 58634478
3 13478 0 58634783
3 13479 0 58642337
3 13480 0 58643990
3 13481 0 58644312
3 13482 0 58649038
3 13483 0 58650280
3 13484 0 58656706
3 13485 0 58659055
3 13486 0 58661895
3 13487 0 58670218
3 13488 0 58676374
3 13489 0 58681147
3 13490 0 58691946
3 13491 0 58692246
3 13492 0 58694324
3 13493 0 58701473
3 13494 0 58706083
3 13495 0 58707890
3 13496 0 58713029
3 13497 0 58714377
3 13498 0 58716218
3 13499 0 58717281
3 13500 0 58721096
3 13501 0 58722045
3 13502 1 58726959
3 13503 1 58727111
3 13504 1 58737478
3 13505 1 58743375
3 13506 1 58745561
3 13507 1 58750300
3 13508 1 58755678
3 13509 1 58758641
3 13510 1 58760866
3 13511 1 58761782
3 13512 1 58764745
3 13513 1 58769449
3 13514 1 58772298
3 13515 0 58785224
3 13516 0 58876958
3 13517 0 58889057
3 13518 0 58889406
3 13519 0 58889508
3 13520 0 58890931
3 13521 0 58896495
3 13522 0 58901114
3 13523 0 58901484
3 13524 0 58902818
3 13525 0 58908235
3 13526 0 58914006
3 13527 0 58918075
3 13528 0 58920034
3 13529 0 58920158
3 13530 0 58924828
3 13531 0 58928492
3 13532 0 58932488
3 13533 0 58937515
3 13534 0 58942589
3 13535 0 58943586
3 13536 0 58944058
3 13537 0 58958482
3 13538 0 58958712
3 13539 0 58959427
3 13540 0 58962969
3 13541 0 58964320
3 13542 0 58968560
3 13543 0 58973841
3 13544 0 58976443
3 13545 0 58977340
3 13546 0 58978508
3 13547 0 58978756
3 13548 0 58980514
3 13549 0 58984724
3 13550 0 58990610
3 13551 0 58991586
3 13552 0 58993049
3 13553 0 58993450
3 13554 0 58994733
3 13555 0 59000978
3 13556 0 59002106
3 13557 0 59002559
3 13558 0 59011119
3 13559 0 59011599
3 13560 0 59015482
3 13561 0 59145557
3 13562 0 59154261
3 13563 0 59155769
3 13564 0 59156641
3 13565 0 59156766
3 13566 0 59157876
3 13567 0 59204650
3 13568 0 59208239
3 13569 0 59214699
3 13570 0 59219690
3 13571 0 59223021
3 13572 0 59225007
3 13573 0 59249207
3 13574 0 59261494
3 13575 0 59269822
3 13576 0 59277803
3 13577 0 59279231
3 13578 0 59286841
3 13579 0 59292884
3 13580 0 59294250
3 13581 0 59296469
3 13582 0 59318389
3 13583 0 59328637
3 13584 0 59333846
3 13585 0 59336098
3 13586 0 59344049
3 13587 0 59348449
3 13588 0 59351164
3 13589 0 59353601
3 13590 0 59357166
3 13591 0 59359263
3 13592 0 59359535
3 13593 0 59362818
3 13594 0 59370458
3 13595 0 59374605
3 13596 0 59376755
3 13597 0 59383096
3 13598 0 59385270
3 13599 0 59389682
3 13600 0 59397212
3 13601 0 59399946
3 13602 0 59404292
3 13603 0 59405730
3 13604 0 59408985
3 13605 0 59409742
3 13606 0 59413879
3 13607 0 59424995
3 13608 0 59429811
3 13609 0 59430136
3 13610 0 59436423
3 13611 0 59438346
3 13612 0 59439943
3 13613 0 59442101
3 13614 0 59443389
3 13615 0 59447123
3 13616 0 59454108
3 13617 0 59454530
3 13618 0 59455121
3 13619 0 59457503
3 13620 0 59461354
3 13621 0 59464327
3 13622 0 59466915
3 13623 0 59468477
3 13624 0 59468875
3 13625 0 59469163
3 13626 0 59472298
3 13627 0 59477415
3 13628 0 59480192
3 13629 0 59482814
3 13630 0 59485738
3 13631 0 59489119
3 13632 0 59492563
3 13633 0 59494795
3 13634 0 59503341
3 13635 0 59509957
3 13636 0 59516857
3 13637 0 59522022
3 13638 0 59522275
3 13639 0 59524395
3 13640 0 59533820
3 13641 0 59574125
3 13642 0 59640148
3 13643 0 59641569
3 13644 0 59644041
3 13645 0 59647881
3 13646 0 59651085
3 13647 0 59659575
3 13648 0 59661659
3 13649 0 59662285
3 13650 0 59666586
3 13651 0 59672272
3 13652 0 59675594
3 13653 0 59677258
3 13654 0 59677938
3 13655 0 59679788
3 13656 0 59683960
3 13657 0 59688993
3 13658 0 59697048
3 13659 0 59697781
3 13660 0 59699458
3 13661 0 59700020
3 13662 0 59703239
3 13663 0 59704257
3 13664 0 59708008
3 13665 1 59717593
3 13666 1 59729574
3 13667 1 59737005
3 13668 1 59738946
3 13669 1 59743686
3 13670 1 59744182
3 13671 1 59759324
3 13672 1 59764930
3 13673 1 59772413
3 13674 1 59787928
3 13675 1 59797038
3 13676 1 59801689
3 13677 1 59803705
3 13678 1 59804967
3 13679 1 59811651
3 13680 1 59820557
3 13681 1 59824741
3 13682 1 59831368
3 13683 1 59835812
3 13684 1 59843994
3 13685 1 59850719
3 13686 1 59852363
3 13687 1 59861754
3 13688 1 59866578
3 13689 1 59871528
3 13690 1 59881565
3 13691 1 59885921
3 13692 1 59887001
3 13693 1 59895653
3 13694 1 59896804
3 13695 1 59899584
3 13696 1 59907467
3 13697 1 59919475
3 13698 1 59924942
3 13699 1 59929068
3 13700 1 59932654
3 13701 1 59939148
3 13702 1 59940387
3 13703 1 59945469
3 13704 1 59949557
3 13705 1 59953459
3 13706 1 59957942
3 13707 1 59960642
3 13708 1 59962374
3 13709 1 59962773
3 13710 1 59970213
3 13711 1 59973308
3 13712 1 59975174
3 13713 1 59977513
3 13714 1 59978176
3 13715 1 59982108
3 13716 1 59984569
3 13717 1 59988781
3 13718 1 59989899
3 13719 1 59989956
3 13720 1 59993107
3 13721 0 59999169
3 13722 0 60005554
3 13723 0 60005603
3 13724 0 60008297
3 13725 0 60009322
3 13726 0 60016279
3 13727 0 60018795
3 13728 0 60021577
3 13729 0 60024441
3 13730 0 60035244
3 13731 0 60040175
3 13732 0 60043974
3 13733 0 60044278
3 13734 0 60047218
3 13735 0 60054871
3 13736 0 60063531
3 13737 0 60064966
3 13738 0 60066572
3 13739 0 60070860
3 13740 0 60075290
3 13741 0 60086022
3 13742 0 60092364
3 13743 0 60095504
3 13744 0 60097933
3 13745 0 60099259
3 13746 0 60100030
3 13747 0 60101013
3 13748 0 60104675
3 13749 0 60106034
3 13750 0 60112708
3 13751 0 60125133
3 13752 0 60139686
3 13753 0 60146908
3 13754 0 60147652
3 13755 0 60151123
3 13756 0 60155682
3 13757 0 60161102
3 13758 0 60166850
3 13759 0 60172457
3 13760 0 60175325
3 13761 0 60177638
3 13762 0 60178814
3 13763 0 60188622
3 13764 0 60190260
3 13765 0 60200331
3 13766 0 60202554
3 13767 0 60205025
3 13768 0 60208301
3 13769 0 60212181
3 13770 0 60216045
3 13771 0 60216662
3 13772 0 60227845
3 13773 0 60232339
3 13774 0 60239976
3 13775 0 60250448
3 13776 0 60250615
3 13777 0 60262173
3 13778 0 60264433
3 13779 0 60272808
3 13780 0 60277736
3 13781 0 60286747
3 13782 0 60291512
3 13783 0 60296420
3 13784 0 60301754
3 13785 0 60305784
3 13786 0 60311663
3 13787 1 60316405
3 13788 1 60318290
3 13789 1 60321692
3 13790 1 60327267
3 13791 1 60331530
3 13792 1 60339108
3 13793 1 60360235
3 13794 1 60368234
3 13795 1 60379100
3 13796 1 60385466
3 13797 1 60390775
3 13798 1 60398183
3 13799 1 60398493
3 13800 1 60401835
3 13801 1 60402699
3 13802 1 60403798
3 13803 1 60409847
3 13804 1 60410635
3 13805 1 60422681
3 13806 1 60424277
3 13807 1 60429024
3 13808 0 60431513
3 13809 0 60432231
3 13810 0 60435612
3 13811 0 60437768
3 13812 0 60439482
3 13813 0 60441825
3 13814 0 60450202
3 13815 0 60454992
3 13816 0 60460440
3 13817 0 60461078
3 13818 0 60463281
3 13819 0 60466126
3 13820 0 60471963
3 13821 0 60478360
3 13822 0 60479673
3 13823 0 60481696
3 13824 0 60486592
3 13825 0 60495947
3 13826 0 60501734
3 13827 0 60506725
3 13828 0 60519759
3 13829 0 60522753
3 13830 0 60525133
3 13831 0 60538329
3 13832 0 60542801
3 13833 0 60544545
3 13834 1 60552664
3 13835 1 60557556
3 13836 1 60558632
3 13837 1 60561405
3 13838 1 60564105
3 13839 1 60564847
3 13840 1 60570961
3 13841 1 60578029
3 13842 1 60580572
3 13843 1 60582275
3 13844 1 60585692
3 13845 1 60587689
3 13846 1 60588625
3 13847 0 60599300
3 13848 0 60604686
3 13849 0 60609144
3 13850 0 60612238
3 13851 0 60619265
3 13852 0 60630551
3 13853 0 60630765
3 13854 0 60631416
3 13855 0 60644482
3 13856 0 60650450
3 13857 0 60654714
3 13858 0 60663308
3 13859 0 60665665
3 13860 0 60666265
3 13861 0 60669399
3 13862 0 60670611
3 13863 0 60672875
3 13864 0 60679509
3 13865 0 60684204
3 13866 0 60685172
3 13867 0 60686093
3 13868 1 60686286
3 13869 1 60687167
3 13870 1 60689878
3 13871 1 60691069
3 13872 1 60694181
3 13873 1 60701127
3 13874 1 60704878
3 13875 1 60707639
3 13876 1 60708433
3 13877 1 60710751
3 13878 1 60713586
3 13879 1 60714426
3 13880 1 60717626
3 13881 1 60719898
3 13882 1 60728171
3 13883 1 60738627
3 13884 1 60739240
3 13885 0 60743401
3 13886 0 60747525
3 13887 0 60753177
3 13888 0 60756986
3 13889 0 60759928
3 13890 0 60767325
3 13891 0 60769375
3 13892 0 60771483
3 13893 0 60778315
3 13894 0 60788870
3 13895 0 60793892
3 13896 0 60794348
3 13897 0 60797012
3 13898 0 60797990
3 13899 0 60805844
3 13900 0 60810519
3 13901 0 60810607
3 13902 0 60814761
3 13903 0 60819176
3 13904 0 60822385
3 13905 0 60825583
3 13906 0 60831293
3 13907 0 60834581
3 13908 0 60835134
3 13909 0 60837595
3 13910 0 60840163
3 13911 0 60840238
3 13912 0 60845152
3 13913 0 60851412
3 13914 0 60980126
3 13915 0 61030484
3 13916 0 61031072
3 13917 0 61036053
3 13918 0 61039461
3 13919 0 61044227
3 13920 0 61046038
3 13921 0 61052127
3 13922 0 61057649
3 13923 0 61059757
3 13924 0 61063765
3 13925 0 61133311
3 13926 0 61135610
3 13927 0 61135670
3 13928 0 61137940
3 13929 0 61139002
3 13930 0 61140421
3 13931 0 61140571
3 13932 0 61141072
3 13933 0 61141453
3 13934 0 61150294
3 13935 0 61157039
3 13936 0 61164528
3 13937 0 61166198
3 13938 0 61169102
3 13939 0 61170320
3 13940 0 61175827
3 13941 0 61180778
3 13942 0 61182417
3 13943 0 61187672
3 13944 0 61189380
3 13945 0 61191695
3 13946 0 61194813
3 13947 0 61199173
3 13948 0 61201168
3 13949 0 61201200
3 13950 0 61203619
3 13951 0 61208809
3 13952 0 61212705
3 13953 0 61213546
3 13954 0 61218110
3 13955 0 61219021
3 13956 0 61224727
3 13957 0 61225570
3 13958 0 61225885
3 13959 0 61228586
3 13960 0 61237448
3 13961 0 61244958
3 13962 0 61245008
3 13963 0 61245978
3 13964 0 61249118
3 13965 0 61251501
3 13966 0 61253955
3 13967 0 61256503
3 13968 0 61260465
3 13969 0 61261134
3 13970 0 61263930
3 13971 0 61266906
3 13972 0 61271167
3 13973 0 61271662
3 13974 0 61274221
3 13975 0 61290885
3 13976 0 61396559
3 13977 0 61403062
3 13978 0 61404294
3 13979 0 61405663
3 13980 0 61410399
3 13981 0 61410782
3 13982 0 61410855
3 13983 0 61414337
3 13984 0 61414832
3 13985 0 61415577
3 13986 0 61420334
3 13987 0 61425331
3 13988 0 61433611
3 13989 0 61434581
3 13990 0 61436375
3 13991 0 61442880
3 13992 0 61443299
3 13993 0 61451130
3 13994 0 61455513
3 13995 0 61457523
3 13996 0 61457833
3 13997 0 61458048
3 13998 0 61463444
3 13999 0 61467446
3 14000 0 61468625
3 14001 0 61472567
3 14002 0 61476648
3 14003 0 61483851
3 14004 0 61484864
3 14005 0 61489491
3 14006 0 61490108
3 14007 0 61495254
3 14008 0 61496528
3 14009 0 61497844
3 14010 0 61500250
3 14011 0 61507203
3 14012 0 61511613
3 14013 0 61513616
3 14014 0 61516093
3 14015 0 61518951
3 14016 0 61519399
3 14017 0 61519858
3 14018 0 61522860
3 14019 0 61526579
3 14020 0 61529080
3 14021 0 61539221
3 14022 0 61544225
3 14023 0 61547344
3 14024 0 61548255
3 14025 0 61551029
3 14026 0 61551865
3 14027 0 61560314
3 14028 0 61570096
3 14029 0 61576796
3 14030 0 61581574
3 14031 0 61581712
3 14032 0 61585180
3 14033 0 61589258
3 14034 0 61590631
3 14035 0 61592619
3 14036 0 61595099
3 14037 0 61596190
3 14038 0 61598599
3 14039 0 61603953
3 14040 0 61604219
3 14041 0 61605581
3 14042 0 61605823
3 14043 0 61609516
3 14044 0 61611858
3 14045 0 61614111
3 14046 0 61614936
3 14047 0 61615971
3 14048 0 61622716
3 14049 0 61624240
3 14050 0 61627018
3 14051 0 61630447
3 14052 0 61630620
3 14053 0 61634622
3 14054 0 61641053
3 14055 0 61643264
3 14056 0 61646381
3 14057 0 61647720
3 14058 0 61648111
3 14059 0 61648574
3 14060 0 61653854
3 14061 0 61653984
3 14062 0 61654951
3 14063 0 61662858
3 14064 0 61664439
3 14065 0 61666307
3 14066 0 61667734
3 14067 0 61669359
3 14068 0 61670247
3 14069 0 61671227
3 14070 0 61672568
3 14071 0 61681369
3 14072 0 61688259
3 14073 0 61693480
3 14074 0 61695434
3 14075 0 61695472
3 14076 0 61695778
3 14077 0 61699395
3 14078 0 61703463
3 14079 0 61711702
3 14080 0 61713353
3 14081 0 61718335
3 14082 0 61718884
3 14083 0 61723104
3 14084 0 61724620
3 14085 0 61725506
3 14086 0 61732341
3 14087 0 61735861
3 14088 0 61736207
3 14089 0 61739206
3 14090 0 61739866
3 14091 0 61747498
3 14092 0 61749055
3 14093 0 61750894
3 14094 0 61753657
3 14095 0 61756614
3 14096 0 61760363
3 14097 0 61761842
3 14098 0 61761972
3 14099 0 61768712
3 14100 0 61769203
3 14101 0 61771630
3 14102 0 61772821
3 14103 0 61776646
3 14104 0 61781256
3 14105 0 61781782
3 14106 0 61783658
3 14107 0 61783704
3 14108 0 61784523
3 14109 0 61787784
3 14110 0 61788735
3 14111 0 61789728
3 14112 0 61793499
3 14113 0 61793859
3 14114 0 61797558
3 14115 0 61799282
3 14116 0 61801886
3 14117 0 61804576
3 14118 0 61805092
3 14119 0 61808407
3 14120 0 61811828
3 14121 0 61812261
3 14122 0 61812355
3 14123 0 61816031
3 14124 0 61820372
3 14125 0 61822124
3 14126 0 61824567
3 14127 0 61825302
3 14128 0 61829428
3 14129 0 61831125
3 14130 0 61833304
3 14131 0 61835764
3 14132 0 61836240
3 14133 0 61841848
3 14134 0 61842349
3 14135 0 61845192
3 14136 0 61850776
3 14137 0 61854434
3 14138 0 61854654
3 14139 0 61858440
3 14140 0 61861992
3 14141 0 61862593
3 14142 0 61862628
3 14143 0 61866476
3 14144 0 61866877
3 14145 0 61872105
3 14146 0 61878660
3 14147 0 61880187
3 14148 0 61884804
3 14149 0 61887434
3 14150 0 61889077
3 14151 0 61891563
3 14152 0 61893891
3 14153 0 61907084
3 14154 0 61909186
3 14155 0 61910231
3 14156 0 61910419
3 14157 0 61911819
3 14158 0 61913088
3 14159 0 61917263
3 14160 0 61919939
3 14161 0 61928193
3 14162 0 61932182
3 14163 0 61934527
3 14164 0 61935366
3 14165 0 61937344
3 14166 0 61943612
3 14167 0 61948191
3 14168 1 62003127
3 14169 1 62018648
3 14170 1 62025977
3 14171 1 62028276
3 14172 1 62035401
3 14173 1 62036604
3 14174 1 62044132
3 14175 1 62047297
3 14176 1 62051840
3 14177 1 62057903
3 14178 1 62062424
3 14179 1 62067483
3 14180 1 62070910
3 14181 1 62077426
3 14182 1 62083475
3 14183 1 62084045
3 14184 0 62090552
3 14185 0 62093454
3 14186 0 62116353
3 14187 0 62126339
3 14188 0 62130192
3 14189 0 62135273
3 14190 0 62141262
3 14191 0 62142283
3 14192 1 62148074
3 14193 1 62155602
3 14194 1 62158151
3 14195 1 62159961
3 14196 1 62163311
3 14197 1 62166407
3 14198 1 62166610
3 14199 1 62169430
3 14200 1 62173449
3 14201 1 62178881
3 14202 1 62182774
3 14203 1 62192979
3 14204 1 62193869
3 14205 1 62200235
3 14206 1 62203702
3 14207 0 62207777
3 14208 1 62216753
3 14209 1 62221426
3 14210 1 62221884
3 14211 1 62228457
3 14212 1 62228916
3 14213 1 62230387
3 14214 1 62231009
3 14215 1 62235898
3 14216 1 62236857
3 14217 1 62242194
3 14218 1 62243252
3 14219 1 62256999
3 14220 1 62259556
3 14221 0 62264578
3 14222 0 62265338
3 14223 0 62267819
3 14224 0 62271917
3 14225 0 62273893
3 14226 0 62274122
3 14227 0 62280569
3 14228 0 62281588
3 14229 0 62286691
3 14230 0 62295971
3 14231 0 62297768
3 14232 0 62304387
3 14233 1 62308338
3 14234 1 62318324
3 14235 1 62318916
3 14236 1 62322895
3 14237 1 62326321
3 14238 1 62327487
3 14239 1 62329916
3 14240 1 62332175
3 14241 1 62334476
3 14242 1 62338888
3 14243 1 62343941
3 14244 1 62346355
3 14245 1 62350055
3 14246 1 62352175
3 14247 1 62360672
3 14248 1 62364755
3 14249 1 62368451
3 14250 1 62369167
3 14251 1 62371787
3 14252 1 62381958
3 14253 1 62385329
3 14254 1 62385858
3 14255 1 62389219
3 14256 1 62398978
3 14257 1 62399012
3 14258 1 62399382
3 14259 1 62409637
3 14260 1 62415943
3 14261 1 62416194
3 14262 1 62429862
3 14263 1 62432228
3 14264 1 62438803
3 14265 0 62446072
3 14266 0 62447956
3 14267 0 62454602
3 14268 0 62460718
3 14269 0 62461275
3 14270 0 62462505
3 14271 0 62465341
3 14272 0 62468444
3 14273 0 62478714
3 14274 0 62479645
3 14275 0 62485144
3 14276 1 62490665
3 14277 1 62490821
3 14278 1 62508497
3 14279 1 62514996
3 14280 1 62518396
3 14281 1 62519197
3 14282 1 62520067
3 14283 1 62523424
3 14284 1 62526047
3 14285 1 62526934
3 14286 1 62534485
3 14287 1 62541595
3 14288 1 62553484
3 14289 1 62557861
3 14290 1 62574244
3 14291 1 62581606
3 14292 1 62582257
3 14293 1 62586856
3 14294 1 62594619
3 14295 1 62597218
3 14296 1 62601700
3 14297 1 62605434
3 14298 1 62607853
3 14299 1 62608631
3 14300 1 62613109
3 14301 1 62618697
3 14302 1 62622647
3 14303 1 62630740
3 14304 1 62675028
3 14305 1 62680428
3 14306 1 62681549
3 14307 1 62682598
3 14308 1 62685106
3 14309 1 62687646
3 14310 1 62687712
3 14311 1 62691670
3 14312 1 62691796
3 14313 1 62701753
3 14314 1 62705783
3 14315 1 62706187
3 14316 1 62719902
3 14317 0 62727654
3 14318 0 62728649
3 14319 0 62728927
3 14320 0 62729944
3 14321 0 62734042
3 14322 0 62736211
3 14323 0 62738151
3 14324 0 62742755
3 14325 0 62743931
3 14326 0 62745515
3 14327 0 62748864
3 14328 0 62751261
3 14329 0 62754525
3 14330 0 62763722
3 14331 0 62766865
3 14332 0 62774135
3 14333 0 62774825
3 14334 0 62778360
3 14335 0 62784033
3 14336 0 62795074
3 14337 0 62803397
3 14338 0 62805957
3 14339 0 62806496
3 14340 0 62809205
3 14341 0 62811569
3 14342 0 62811809
3 14343 0 62814885
3 14344 0 62820127
3 14345 0 62827525
3 14346 0 62829363
3 14347 0 62834058
3 14348 0 62845309
3 14349 1 62848086
3 14350 1 62851896
3 14351 1 62854965
3 14352 1 62855397
3 14353 1 62858973
3 14354 1 62864317
3 14355 1 62869300
3 14356 1 62875042
3 14357 1 62881721
3 14358 1 62889319
3 14359 0 62894666
3 14360 0 62901273
3 14361 0 62905708
3 14362 0 62906021
3 14363 1 62938119
3 14364 1 62945681
3 14365 1 62955774
3 14366 1 62956327
3 14367 1 62965811
3 14368 1 62966711
3 14369 1 62967909
3 14370 1 62973535
3 14371 1 62976013
3 14372 1 62977342
3 14373 1 62977538
3 14374 0 62985429
3 14375 0 62988203
3 14376 0 62993285
3 14377 0 62996353
3 14378 0 63185017
3 14379 0 63391544
3 14380 0 63816911
3 14381 0 64082504
3 14382 0 64266226
3 14383 0 64613902
3 14384 0 65349364
3 14385 0 65350551
3 14386 0 65352597
3 14387 0 65355722
3 14388 0 65365060
3 14389 0 65367021
3 14390 0 65371488
3 14391 0 65371959
3 14392 0 65378942
3 14393 0 65380993
3 14394 0 65383571
3 14395 0 65384312
3 14396 0 65391089
3 14397 0 65391521
3 14398 0 65392131
3 14399 0 65398534
3 14400 0 65402949
3 14401 0 65407309
3 14402 0 65420188
3 14403 0 65420430
3 14404 0 65425991
3 14405 0 65431523
3 14406 0 65433194
3 14407 0 65433789
3 14408 0 65436505
3 14409 0 65441653
3 14410 0 65445153
3 14411 0 65450511
3 14412 0 65452196
3 14413 0 65457525
3 14414 0 65461735
3 14415 0 65523466
3 14416 0 65720034
3 14417 0 65910932
3 14418 0 66288450
3 14419 0 66330495
3 14420 0 66332165
3 14421 0 66333409
3 14422 0 66335118
3 14423 0 66337241
3 14424 0 66339395
3 14425 0 66339650
3 14426 0 66343428
3 14427 0 66344380
3 14428 0 66346560
3 14429 0 66352112
3 14430 0 66355633
3 14431 0 66384478
3 14432 0 66391518
3 14433 0 66392244
3 14434 0 66398483
3 14435 0 66401174
3 14436 0 66404020
3 14437 0 66404781
3 14438 0 66409157
3 14439 0 66409953
3 14440 0 66416155
3 14441 0 66417712
3 14442 0 66417726
3 14443 0 66419807
3 14444 0 66424171
3 14445 0 66426535
3 14446 0 66426796
3 14447 0 66428347
3 14448 0 66434777
3 14449 0 66435146
3 14450 0 66438087
3 14451 0 66448281
3 14452 0 66451903
3 14453 0 66454815
3 14454 0 66456447
3 14455 1 66459129
3 14456 1 66459338
3 14457 1 66460147
3 14458 1 66461208
3 14459 1 66462694
3 14460 1 66462880
3 14461 1 66463639
3 14462 1 66466333
3 14463 1 66468394
3 14464 1 66468725
3 14465 0 66472661
3 14466 0 66477026
3 14467 0 66478226
3 14468 0 66505420
3 14469 0 66505589
3 14470 0 66510768
3 14471 0 66510915
3 14472 0 66513127
3 14473 0 66519407
3 14474 0 66520368
3 14475 0 66522135
3 14476 0 66528372
3 14477 0 66537718
3 14478 0 66541473
3 14479 0 66552096
3 14480 0 66557994
3 14481 1 66560053
3 14482 1 66561808
3 14483 1 66581238
3 14484 1 66583371
3 14485 1 66588831
3 14486 1 66588949
3 14487 1 66593252
3 14488 1 66598208
3 14489 1 66600101
3 14490 1 66600121
3 14491 1 66602689
3 14492 1 66604707
3 14493 1 66605585
3 14494 1 66606600
3 14495 1 66610241
3 14496 1 66614280
3 14497 0 66629592
3 14498 0 66632428
3 14499 0 66633925
3 14500 0 66640085
3 14501 0 66642882
3 14502 0 66691908
3 14503 0 66693213
3 14504 0 66693874
3 14505 0 66696602
3 14506 0 66710048
3 14507 0 66710757
3 14508 0 66714009
3 14509 0 66718100
3 14510 0 66722804
3 14511 0 66724407
3 14512 0 66736659
3 14513 0 66753032
3 14514 0 66764409
3 14515 0 66770334
3 14516 0 66771631
3 14517 0 66772507
3 14518 0 66774549
3 14519 0 66777268
3 14520 0 66778894
3 14521 0 66784731
3 14522 0 66791137
3 14523 0 66795622
3 14524 0 66804780
3 14525 1 66811307
3 14526 1 66817743
3 14527 1 66818006
3 14528 1 66821006
3 14529 1 66822490
3 14530 1 66824580
3 14531 1 66825622
3 14532 1 66828800
3 14533 1 66830021
3 14534 1 66831333
3 14535 1 66834635
3 14536 1 66834848
3 14537 1 66836067
3 14538 1 66836968
3 14539 1 66843213
3 14540 1 66844600
3 14541 1 66845947
3 14542 1 66847460
3 14543 1 66849606
3 14544 1 66849648
3 14545 1 66858338
3 14546 1 66864625
3 14547 0 66869304
3 14548 0 66873966
3 14549 0 66876529
3 14550 0 66881378
3 14551 0 66883353
3 14552 0 66885179
3 14553 0 66887627
3 14554 0 66893171
3 14555 0 66895454
3 14556 0 66901323
3 14557 0 66903298
3 14558 0 66904024
3 14559 0 66907090
3 14560 0 66914022
3 14561 0 66914093
3 14562 0 66914785
3 14563 0 66918673
3 14564 0 66921556
3 14565 0 66924079
3 14566 0 66928926
3 14567 0 66929402
3 14568 0 66931248
3 14569 0 66935890
3 14570 0 66938532
3 14571 0 66943198
3 14572 0 66944538
3 14573 0 66947420
3 14574 0 66951123
3 14575 0 66951367
3 14576 0 66952399
3 14577 0 66955050
3 14578 0 66959764
3 14579 0 66959796
3 14580 0 66960134
3 14581 0 66964872
3 14582 0 66965338
3 14583 0 66965509
3 14584 0 66971266
3 14585 0 66975054
3 14586 1 66978036
3 14587 1 66985131
3 14588 1 66985636
3 14589 1 66986687
3 14590 1 66991703
3 14591 1 66992364
3 14592 1 66994104
3 14593 1 66998331
3 14594 1 66999919
3 14595 1 67003338
3 14596 1 67012633
3 14597 1 67013187
3 14598 1 67015295
3 14599 1 67015753
3 14600 1 67023121
3 14601 1 67029898
3 14602 0 67032677
3 14603 0 67036029
3 14604 0 67036570
3 14605 0 67040765
3 14606 0 67040934
3 14607 0 67046136
3 14608 0 67061896
3 14609 0 67068317
3 14610 0 67082254
3 14611 0 67087110
3 14612 0 67088216
3 14613 0 67094560
3 14614 0 67097509
3 14615 0 67098152
3 14616 0 67101319
3 14617 0 67105559
3 14618 0 67114296
3 14619 0 67114600
3 14620 0 67118267
3 14621 0 67122505
3 14622 0 67126171
3 14623 0 67127776
3 14624 0 67128518
3 14625 1 67134563
3 14626 1 67139138
3 14627 1 67141479
3 14628 1 67141500
3 14629 1 67144886
3 14630 1 67148784
3 14631 1 67149167
3 14632 1 67149228
3 14633 1 67153917
3 14634 1 67159288
3 14635 1 67166690
3 14636 1 67168175
3 14637 1 67168338
3 14638 1 67175267
3 14639 1 67176730
3 14640 1 67184290
3 14641 1 67187226
3 14642 1 67187380
3 14643 1 67187927
3 14644 1 67190953
3 14645 1 67195145
3 14646 1 67197191
3 14647 1 67198092
3 14648 1 67200058
3 14649 1 67203868
3 14650 1 67205645
3 14651 1 67208287
3 14652 1 67219086
3 14653 1 67221135
3 14654 1 67224840
3 14655 1 67229000
3 14656 1 67229219
3 14657 1 67231078
3 14658 1 67231420
3 14659 1 67234450
3 14660 1 67238424
3 14661 0 67248092
3 14662 0 67249375
3 14663 0 67252104
3 14664 0 67253627
3 14665 0 67255286
3 14666 0 67257711
3 14667 1 67258808
3 14668 1 67259908
3 14669 1 67263645
3 14670 1 67267747
3 14671 1 67273001
3 14672 1 67277730
3 14673 1 67279505
3 14674 1 67280363
3 14675 1 67280561
3 14676 1 67280988
3 14677 1 67285416
3 14678 1 67286126
3 14679 1 67287449
3 14680 1 67292171
3 14681 1 67292646
3 14682 1 67293850
3 14683 1 67296793
3 14684 1 67299313
3 14685 1 67302499
3 14686 1 67306960
3 14687 1 67312888
3 14688 1 67317067
3 14689 1 67319451
3 14690 1 67323369
3 14691 1 67325227
3 14692 1 67336124
3 14693 1 67344653
3 14694 1 67346245
3 14695 1 67347654
3 14696 1 67355015
3 14697 1 67355316
3 14698 1 67359385
3 14699 1 67359763
3 14700 1 67363922
3 14701 1 67366364
3 14702 1 67368441
3 14703 1 67369638
3 14704 1 67374852
3 14705 0 67378608
3 14706 0 67381161
3 14707 0 67385325
3 14708 0 67388091
3 14709 0 67389914
3 14710 0 67397317
3 14711 0 67400744
3 14712 0 67401202
3 14713 0 67403933
3 14714 0 67410095
3 14715 0 67418522
3 14716 0 67420099
3 14717 0 67420426
3 14718 0 67424130
3 14719 0 67426484
3 14720 0 67429648
3 14721 0 67431989
3 14722 0 67432028
3 14723 0 67433822
3 14724 0 67434521
3 14725 0 67437335
3 14726 0 67438233
3 14727 0 67440289
3 14728 0 67442165
3 14729 0 67444988
3 14730 0 67449221
3 14731 0 67459159
3 14732 0 67460690
3 14733 0 67465574
3 14734 0 67472017
3 14735 0 67473087
3 14736 0 67480578
3 14737 0 67481039
3 14738 0 67490797
3 14739 0 67491062
3 14740 0 67491119
3 14741 0 67559829
3 14742 0 67733343
3 14743 0 67739127
3 14744 0 67741003
3 14745 1 67762448
3 14746 1 67764707
3 14747 1 67767678
3 14748 1 67775422
3 14749 1 67776157
3 14750 1 67778142
3 14751 1 67798441
3 14752 1 67802679
3 14753 1 67804341
3 14754 1 67812335
3 14755 1 67817274
3 14756 1 67818349
3 14757 1 67820271
3 14758 1 67822650
3 14759 1 67848504
3 14760 1 67849905
3 14761 1 67855117
3 14762 1 67855261
3 14763 0 67862447
3 14764 0 67865064
3 14765 0 67868385
3 14766 0 67871603
3 14767 0 67872672
3 14768 0 67873122
3 14769 0 67873206
3 14770 0 67875554
3 14771 0 67888830
3 14772 0 67888852
3 14773 0 67914894
3 14774 0 67921422
3 14775 0 67923288
3 14776 0 67924701
3 14777 0 67927175
3 14778 0 67932562
3 14779 0 67940237
3 14780 0 67943432
3 14781 0 67947254
3 14782 0 67948107
3 14783 0 67951108
3 14784 0 67951829
3 14785 0 67957435
3 14786 0 67964044
3 14787 0 67966219
3 14788 0 67970605
3 14789 0 67971391
3 14790 0 67973683
3 14791 0 67973870
3 14792 0 67978684
3 14793 0 67982772
3 14794 0 67991768
3 14795 0 67996436
3 14796 0 68010821
3 14797 0 68014550
3 14798 0 68017029
3 14799 0 68022110
3 14800 0 68032090
3 14801 0 68035295
3 14802 0 68035701
3 14803 0 68037291
3 14804 0 68038476
3 14805 0 68059051
3 14806 0 68067627
3 14807 0 68069233
3 14808 0 68074611
3 14809 0 68075536
3 14810 0 68077999
3 14811 0 68078212
3 14812 0 68087607
3 14813 0 68094544
3 14814 0 68095975
3 14815 0 68098044
3 14816 0 68098554
3 14817 0 68103480
3 14818 0 68112665
3 14819 0 68119506
3 14820 0 68121594
3 14821 1 68126835
3 14822 1 68126856
3 14823 1 68130155
3 14824 1 68131940
3 14825 1 68133024
3 14826 1 68135510
3 14827 1 68139821
3 14828 1 68140664
3 14829 1 68142169
3 14830 1 68144767
3 14831 1 68145081
3 14832 1 68152872
3 14833 1 68155998
3 14834 1 68158088
3 14835 1 68164867
3 14836 1 68165089
3 14837 1 68165615
3 14838 1 68170683
3 14839 1 68189655
3 14840 1 68205745
3 14841 1 68208075
3 14842 1 68208591
3 14843 1 68211801
3 14844 1 68212799
3 14845 1 68218473
3 14846 0 68223939
3 14847 0 68224373
3 14848 0 68228656
3 14849 0 68233688
3 14850 0 68235780
3 14851 0 68244147
3 14852 0 68244441
3 14853 0 68247806
3 14854 0 68249413
3 14855 0 68250993
3 14856 0 68251812
3 14857 0 68251900
3 14858 0 68270455
3 14859 0 68270664
3 14860 0 68271602
3 14861 0 68273859
3 14862 0 68276960
3 14863 0 68279309
3 14864 1 68327579
3 14865 1 68328416
3 14866 1 68330964
3 14867 1 68333470
3 14868 1 68336657
3 14869 1 68339198
3 14870 1 68341495
3 14871 1 68347573
3 14872 1 68353536
3 14873 1 68370861
3 14874 1 68375887
3 14875 1 68376819
3 14876 1 68379371
3 14877 1 68386102
3 14878 0 68390625
3 14879 0 68395910
3 14880 0 68397612
3 14881 0 68402246
3 14882 0 68404698
3 14883 0 68405197
3 14884 0 68410485
3 14885 0 68412085
3 14886 0 68413871
3 14887 0 68422586
3 14888 0 68422834
3 14889 0 68426015
3 14890 0 68426128
3 14891 0 68427453
3 14892 1 68431366
3 14893 1 68434818
3 14894 1 68436149
3 14895 1 68442039
3 14896 1 68449969
3 14897 1 68450027
3 14898 1 68454965
3 14899 1 68456278
3 14900 1 68462608
3 14901 1 68466045
3 14902 1 68470371
3 14903 1 68472412
3 14904 1 68475361
3 14905 0 68490200
3 14906 0 68490431
3 14907 0 68491581
3 14908 0 68493591
3 14909 0 68497162
3 14910 0 68499106
3 14911 0 68500293
3 14912 0 68501947
3 14913 0 68502893
3 14914 0 68509208
3 14915 0 68510838
3 14916 0 68516038
3 14917 0 68518733
3 14918 0 68518803
3 14919 0 68520663
3 14920 0 68522693
3 14921 0 68524225
3 14922 0 68527690
3 14923 0 68534341
3 14924 0 68535168
3 14925 0 68542755
3 14926 0 68548818
3 14927 0 68577566
3 14928 0 68593169
3 14929 0 68615208
3 14930 0 68619362
3 14931 0 68622686
3 14932 0 68627010
3 14933 0 68632656
3 14934 0 68634846
3 14935 0 68636412
3 14936 0 68681416
3 14937 0 68684622
3 14938 0 68689799
3 14939 0 68694869
3 14940 0 68695825
3 14941 0 68701879
3 14942 0 68702708
3 14943 0 68706776
3 14944 0 68708405
3 14945 0 68711229
3 14946 0 68711999
3 14947 0 68720799
3 14948 0 68722381
3 14949 0 68723541
3 14950 0 68728584
3 14951 0 68730204
3 14952 0 68736942
3 14953 0 68742037
3 14954 0 68748378
3 14955 0 68748881
3 14956 0 68754599
3 14957 0 68764454
3 14958 0 68764506
3 14959 0 68764993
3 14960 0 68768375
3 14961 0 68774766
3 14962 0 68782226
3 14963 0 68784185
3 14964 0 68789621
3 14965 0 68790193
3 14966 0 68790247
3 14967 0 68796986
3 14968 0 68807237
3 14969 0 68811241
3 14970 0 68816158
3 14971 0 68820735
3 14972 0 68822019
3 14973 0 68823801
3 14974 0 68835385
3 14975 0 68839121
3 14976 0 68844498
3 14977 0 68846575
3 14978 0 68847744
3 14979 0 68852495
3 14980 0 68855892
3 14981 0 68859484
3 14982 0 68860897
3 14983 0 68862057
3 14984 0 68864899
3 14985 0 68867291
3 14986 0 68868572
3 14987 0 68872684
3 14988 0 68877457
3 14989 0 68885068
3 14990 0 68902510
3 14991 0 68905691
3 14992 0 68906224
3 14993 0 68910670
3 14994 0 68912154
3 14995 0 68912215
3 14996 0 68920368
3 14997 0 68925149
3 14998 0 68943600
3 14999 0 68956195
3 15000 0 68956847
3 15001 0 68966416
3 15002 0 68972715
3 15003 0 68977050
3 15004 0 68977929
3 15005 0 68979344
3 15006 0 68979527
3 15007 0 68983774
3 15008 0 68988710
3 15009 0 68988818
3 15010 0 68989978
3 15011 0 68992544
3 15012 0 68995857
3 15013 0 68997716
3 15014 0 68999146
3 15015 0 69000474
3 15016 0 69000512
3 15017 0 69001509
3 15018 0 69004582
3 15019 0 69005365
3 15020 0 69008922
3 15021 0 69011631
3 15022 0 69014552
3 15023 0 69016753
3 15024 0 69019917
3 15025 0 69023596
3 15026 0 69025965
3 15027 0 69031310
3 15028 0 69036631
3 15029 0 69039847
3 15030 0 69042241
3 15031 0 69042533
3 15032 0 69044613
3 15033 0 69048960
3 15034 0 69049707
3 15035 0 69052408
3 15036 0 69052415
3 15037 0 69058066
3 15038 0 69059581
3 15039 0 69062090
3 15040 0 69076826
3 15041 0 69082024
3 15042 0 69092245
3 15043 0 69104379
3 15044 0 69106710
3 15045 0 69143332
3 15046 0 69159621
3 15047 0 69168989
3 15048 0 69172511
3 15049 0 69175407
3 15050 0 69190083
3 15051 0 69202260
3 15052 0 69212403
3 15053 0 69216083
3 15054 0 69257040
3 15055 0 69260857
3 15056 0 69266066
3 15057 0 69266403
3 15058 0 69273278
3 15059 0 69280183
3 15060 0 69288048
3 15061 0 69290593
3 15062 0 69291117
3 15063 0 69294063
3 15064 0 69300926
3 15065 0 69304453
3 15066 0 69307610
3 15067 0 69309487
3 15068 0 69314622
3 15069 0 69317662
3 15070 0 69318584
3 15071 0 69324417
3 15072 0 69356616
3 15073 0 69370359
3 15074 0 69388590
3 15075 0 69395878
3 15076 0 69402090
3 15077 0 69411167
3 15078 0 69415151
3 15079 0 69419472
3 15080 0 69425718
3 15081 0 69426914
3 15082 0 69435119
3 15083 0 69438811
3 15084 0 69442639
3 15085 0 69451199
3 15086 0 69455933
3 15087 0 69463727
3 15088 0 69465107
3 15089 0 69471454
3 15090 0 69487541
3 15091 0 69495348
3 15092 0 69497947
3 15093 0 69502854
3 15094 0 69504239
3 15095 0 69507871
3 15096 0 69511915
3 15097 0 69516833
3 15098 0 69518709
3 15099 0 69520136
3 15100 0 69520352
3 15101 0 69522620
3 15102 0 69524698
3 15103 0 69535497
3 15104 0 69535977
3 15105 0 69548317
3 15106 0 69552127
3 15107 0 69557003
3 15108 0 69562946
3 15109 0 69563499
3 15110 0 69565104
3 15111 1 69566790
3 15112 1 69568219
3 15113 1 69573002
3 15114 1 69573413
3 15115 1 69575367
3 15116 1 69578030
3 15117 1 69582188
3 15118 1 69583488
3 15119 1 69585821
3 15120 1 69604760
3 15121 1 69610966
3 15122 1 69619092
3 15123 1 69628490
3 15124 1 69637436
3 15125 1 69646513
3 15126 1 69648627
3 15127 1 69649458
3 15128 1 69650936
3 15129 1 69652392
3 15130 1 69655106
3 15131 1 69660492
3 15132 1 69661196
3 15133 1 69663601
3 15134 1 69666943
3 15135 1 69667730
3 15136 1 69671563
3 15137 1 69674513
3 15138 1 69676864
3 15139 1 69679312
3 15140 1 69683179
3 15141 1 69684200
3 15142 1 69693361
3 15143 1 69696058
3 15144 1 69696153
3 15145 1 69699968
3 15146 1 69707417
3 15147 1 69714774
3 15148 1 69719545
3 15149 1 69728101
3 15150 1 69728312
3 15151 1 69734139
3 15152 1 69735287
3 15153 1 69738139
3 15154 1 69738330
3 15155 1 69744906
3 15156 1 69747190
3 15157 1 69747487
3 15158 1 69753662
3 15159 1 69760611
3 15160 1 69761213
3 15161 1 69763861
3 15162 1 69764942
3 15163 1 69767857
3 15164 1 69769764
3 15165 1 69775439
3 15166 1 69776663
3 15167 1 69778062
3 15168 1 69783407
3 15169 1 69784836
3 15170 1 69788455
3 15171 1 69800403
3 15172 1 69805736
3 15173 1 69824041
3 15174 1 69825442
3 15175 1 69829717
3 15176 1 69837331
3 15177 1 69838466
3 15178 1 69846539
3 15179 1 69854853
3 15180 1 69858351
3 15181 1 69870443
3 15182 1 69871380
3 15183 1 69879007
3 15184 1 69886302
3 15185 1 69890162
3 15186 1 69894557
3 15187 1 69894591
3 15188 1 69909817
3 15189 1 69911326
3 15190 1 69914777
3 15191 1 69915123
3 15192 1 69920037
3 15193 1 69925049
3 15194 1 69926142
3 15195 1 69927129
3 15196 0 69936518
3 15197 0 69938523
3 15198 0 69940747
3 15199 0 69942458
3 15200 0 69947510
3 15201 0 69951639
3 15202 0 69952665
3 15203 0 69957560
3 15204 0 69957595
3 15205 0 69959380
3 15206 0 69960405
3 15207 0 69960972
3 15208 0 69962401
3 15209 0 69966983
3 15210 0 69979581
3 15211 0 69984809
3 15212 0 69985062
3 15213 0 69985313
3 15214 0 69986684
3 15215 0 69992126
3 15216 0 69999284
3 15217 0 70003852
3 15218 0 70009232
3 15219 0 70012486
3 15220 0 70012780
3 15221 0 70017370
3 15222 0 70018202
3 15223 0 70022057
3 15224 0 70032276
3 15225 0 70038398
3 15226 0 70044183
3 15227 0 70045488
3 15228 0 70050935
3 15229 0 70054036
3 15230 0 70058170
3 15231 0 70069064
3 15232 0 70069281
3 15233 0 70073158
3 15234 0 70076496
3 15235 0 70077091
3 15236 1 70081618
3 15237 1 70083187
3 15238 1 70088498
3 15239 1 70094419
3 15240 1 70098559
3 15241 1 70099904
3 15242 1 70101805
3 15243 1 70104860
3 15244 1 70107524
3 15245 1 70115713
3 15246 1 70119701
3 15247 1 70126160
3 15248 1 70128622
3 15249 1 70129818
3 15250 1 70130978
3 15251 1 70132780
3 15252 1 70139167
3 15253 1 70145284
3 15254 1 70150290
3 15255 1 70152725
3 15256 1 70156448
3 15257 1 70174250
3 15258 1 70177845
3 15259 1 70183186
3 15260 1 70184121
3 15261 1 70192398
3 15262 1 70192717
3 15263 1 70194036
3 15264 1 70199977
3 15265 1 70204916
3 15266 1 70205483
3 15267 1 70209416
3 15268 1 70214233
3 15269 1 70220301
3 15270 1 70220733
3 15271 1 70221070
3 15272 1 70225369
3 15273 1 70254111
3 15274 1 70259310
3 15275 1 70268273
3 15276 1 70270172
3 15277 1 70272071
3 15278 1 70276762
3 15279 1 70277996
3 15280 1 70283469
3 15281 1 70283594
3 15282 1 70283961
3 15283 1 70286334
3 15284 1 70291553
3 15285 1 70300466
3 15286 1 70304531
3 15287 1 70306759
3 15288 1 70309499
3 15289 1 70317215
3 15290 1 70325225
3 15291 1 70326919
3 15292 1 70327596
3 15293 1 70330194
3 15294 1 70330643
3 15295 1 70334513
3 15296 1 70340534
3 15297 1 70344169
3 15298 1 70346096
3 15299 0 70348622
3 15300 0 70351970
3 15301 0 70352286
3 15302 0 70356564
3 15303 0 70360695
3 15304 0 70369128
3 15305 0 70370537
3 15306 0 70379007
3 15307 0 70387392
3 15308 0 70390526
3 15309 0 70390811
3 15310 0 70391027
3 15311 0 70398373
3 15312 0 70420533
3 15313 0 70431047
3 15314 0 70436852
3 15315 0 70437083
3 15316 0 70437260
3 15317 0 70439606
3 15318 0 70440748
3 15319 0 70441744
3 15320 0 70444268
3 15321 0 70445713
3 15322 0 70450326
3 15323 0 70451203
3 15324 0 70451817
3 15325 0 70454018
3 15326 0 70455226
3 15327 0 70456333
3 15328 0 70461391
3 15329 0 70463331
3 15330 0 70465814
3 15331 0 70466316
3 15332 0 70467269
3 15333 0 70474025
3 15334 0 70481969
3 15335 0 70484357
3 15336 0 70490857
3 15337 0 70493999
3 15338 0 70500110
3 15339 0 70506821
3 15340 0 70511750
3 15341 0 70513786
3 15342 0 70517944
3 15343 0 70518239
3 15344 0 70526480
3 15345 0 70531372
3 15346 0 70532648
3 15347 0 70536103
3 15348 0 70538989
3 15349 0 70541755
3 15350 0 70543492
3 15351 0 70544756
3 15352 0 70545769
3 15353 0 70553938
3 15354 0 70555440
3 15355 0 70557944
3 15356 0 70561805
3 15357 0 70568748
3 15358 0 70576213
3 15359 0 70611803
3 15360 0 70665016
3 15361 0 70665505
3 15362 0 70674045
3 15363 0 70677059
3 15364 0 70683411
3 15365 0 70692899
3 15366 0 70697923
3 15367 0 70704285
3 15368 0 70704878
3 15369 0 70710229
3 15370 0 70716938
3 15371 0 70721427
3 15372 0 70725033
3 15373 0 70726327
3 15374 0 70729518
3 15375 0 70731539
3 15376 0 70736843
3 15377 0 70740963
3 15378 0 70744129
3 15379 0 70745920
3 15380 0 70747059
3 15381 0 70747306
3 15382 0 70757692
3 15383 0 70758287
3 15384 0 70759624
3 15385 0 70767406
3 15386 0 70767877
3 15387 0 70772042
3 15388 0 70776165
3 15389 0 70780457
3 15390 0 70783263
3 15391 0 70783749
3 15392 0 70785509
3 15393 0 70786404
3 15394 0 70786677
3 15395 0 70793449
3 15396 0 70797960
3 15397 0 70803192
3 15398 0 70813557
3 15399 0 70818016
3 15400 0 70819881
3 15401 0 70822475
3 15402 0 70823505
3 15403 0 70829664
3 15404 0 70832952
3 15405 0 70836923
3 15406 0 70838455
3 15407 1 70845378
3 15408 1 70865731
3 15409 1 70871347
3 15410 1 70874741
3 15411 1 70876122
3 15412 1 70880571
3 15413 1 70881602
3 15414 1 70883728
3 15415 1 70884355
3 15416 1 70884583
3 15417 1 70887003
3 15418 1 70888494
3 15419 1 70891047
3 15420 0 70928938
3 15421 0 70930990
3 15422 0 70932299
3 15423 0 70971060
3 15424 0 70975229
3 15425 0 70977307
3 15426 0 70978972
3 15427 0 70983817
3 15428 0 70989936
3 15429 0 70991961
3 15430 0 70994502
3 15431 0 70998207
3 15432 0 70999292
3 15433 0 70999344
3 15434 0 71003331
3 15435 0 71004937
3 15436 0 71007213
3 15437 0 71007618
3 15438 0 71008797
3 15439 0 71011702
3 15440 0 71019615
3 15441 0 71026619
3 15442 0 71033214
3 15443 0 71036751
3 15444 0 71041693
3 15445 0 71047906
3 15446 0 71051993
3 15447 0 71066386
3 15448 0 71067711
3 15449 0 71074053
3 15450 0 71074286
3 15451 0 71077891
3 15452 0 71082059
3 15453 0 71086475
3 15454 0 71086794
3 15455 1 71092393
3 15456 1 71095900
3 15457 1 71099834
3 15458 1 71104502
3 15459 1 71109502
3 15460 1 71112419
3 15461 1 71113563
3 15462 1 71118447
3 15463 1 71118941
3 15464 1 71121718
3 15465 1 71124852
3 15466 1 71128524
3 15467 1 71128916
3 15468 1 71132695
3 15469 1 71137378
3 15470 1 71139236
3 15471 0 71142767
3 15472 0 71144092
3 15473 0 71147461
3 15474 0 71149952
3 15475 0 71150346
3 15476 0 71153761
3 15477 0 71154166
3 15478 0 71154201
3 15479 0 71158137
3 15480 0 71158351
3 15481 0 71165324
3 15482 0 71167914
3 15483 0 71169178
3 15484 0 71171451
3 15485 0 71172497
3 15486 0 71175044
3 15487 0 71178457
3 15488 0 71180505
3 15489 0 71184625
3 15490 0 71188529
3 15491 0 71191100
3 15492 0 71194294
3 15493 0 71198764
3 15494 0 71200750
3 15495 0 71206448
3 15496 0 71207299
3 15497 0 71208924
3 15498 0 71209621
3 15499 0 71210446
3 15500 0 71212731
3 15501 0 71213926
3 15502 0 71215512
3 15503 0 71218139
3 15504 0 71220576
3 15505 0 71221330
3 15506 0 71223971
3 15507 0 71225338
3 15508 0 71230469
3 15509 0 71234840
3 15510 0 71238295
3 15511 0 71240182
3 15512 0 71243266
3 15513 0 71243406
3 15514 0 71246846
3 15515 0 71249146
3 15516 0 71251299
3 15517 0 71252025
3 15518 0 71252386
3 15519 0 71252615
3 15520 0 71255903
3 15521 0 71260360
3 15522 0 71266736
3 15523 0 71272728
3 15524 0 71286887
3 15525 0 71292097
3 15526 0 71302183
3 15527 0 71303327
3 15528 0 71304899
3 15529 0 71305617
3 15530 0 71307370
3 15531 0 71312849
3 15532 0 71314747
3 15533 0 71316147
3 15534 0 71319556
3 15535 0 71325527
3 15536 0 71330716
3 15537 0 71338780
3 15538 0 71349633
3 15539 0 71352282
3 15540 0 71353276
3 15541 0 71355888
3 15542 0 71357280
3 15543 0 71360234
3 15544 0 71361488
3 15545 0 71363615
3 15546 0 71366702
3 15547 0 71372360
3 15548 0 71376250
3 15549 0 71376823
3 15550 0 71377679
3 15551 0 71381460
3 15552 0 71382127
3 15553 0 71387178
3 15554 0 71388580
3 15555 0 71388696
3 15556 0 71391000
3 15557 0 71393383
3 15558 0 71395673
3 15559 0 71397084
3 15560 0 71398291
3 15561 0 71400997
3 15562 0 71402880
3 15563 0 71403591
3 15564 0 71407575
3 15565 0 71412392
3 15566 0 71415442
3 15567 0 71416741
3 15568 0 71422091
3 15569 0 71424491
3 15570 0 71432019
3 15571 0 71432112
3 15572 0 71433578
3 15573 0 71436655
3 15574 0 71445277
3 15575 0 71447425
3 15576 0 71453909
3 15577 0 71460213
3 15578 0 71461371
3 15579 0 71465314
3 15580 0 71468195
3 15581 0 71472586
3 15582 0 71475158
3 15583 0 71480582
3 15584 0 71482903
3 15585 0 71488154
3 15586 0 71488849
3 15587 0 71490632
3 15588 0 71492626
3 15589 0 71493509
3 15590 0 71498844
3 15591 0 71502162
3 15592 0 71502278
3 15593 0 71505470
3 15594 0 71509307
3 15595 0 71520045
3 15596 0 71520987
3 15597 0 71522166
3 15598 0 71537234
3 15599 0 71540917
3 15600 0 71548068
3 15601 0 71551763
3 15602 0 71554436
3 15603 0 71556894
3 15604 0 71557754
3 15605 0 71563012
3 15606 0 71566939
3 15607 0 71567307
3 15608 0 71570413
3 15609 0 71574347
3 15610 0 71575317
3 15611 0 71576293
3 15612 0 71579922
3 15613 0 71580887
3 15614 0 71586993
3 15615 0 71601040
3 15616 0 71604418
3 15617 0 71606155
3 15618 0 71606172
3 15619 0 71608897
3 15620 0 71612571
3 15621 0 71613066
3 15622 0 71614676
3 15623 0 71619660
3 15624 0 71620490
3 15625 0 71620672
3 15626 0 71620945
3 15627 0 71624133
3 15628 0 71627277
3 15629 0 71632854
3 15630 0 71635765
3 15631 0 71637864
3 15632 0 71641791
3 15633 0 71644757
3 15634 0 71648105
3 15635 0 71650172
3 15636 0 71656102
3 15637 0 71656308
3 15638 0 71659943
3 15639 0 71660173
3 15640 0 71663152
3 15641 0 71663250
3 15642 0 71664143
3 15643 0 71667733
3 15644 0 71668715
3 15645 0 71673081
3 15646 0 71678854
3 15647 0 71679304
3 15648 0 71680870
3 15649 0 71684988
3 15650 0 71687338
3 15651 0 71689190
3 15652 0 71693190
3 15653 0 71695491
3 15654 0 71698200
3 15655 0 71698570
3 15656 0 71700992
3 15657 0 71701355
3 15658 0 71702050
3 15659 0 71707361
3 15660 0 71712176
3 15661 0 71712549
3 15662 0 71715577
3 15663 0 71719339
3 15664 0 71722551
3 15665 0 71724793
3 15666 0 71728672
3 15667 0 71730283
3 15668 0 71732872
3 15669 0 71736822
3 15670 0 71741063
3 15671 0 71743226
3 15672 0 71745883
3 15673 0 71747451
3 15674 0 71750087
3 15675 0 71755610
3 15676 0 71760337
3 15677 0 71766623
3 15678 0 71770071
3 15679 0 71770598
3 15680 0 71779331
3 15681 0 71785742
3 15682 0 71788345
3 15683 0 71793417
3 15684 0 71794442
3 15685 0 71800389
3 15686 0 71802029
3 15687 0 71804852
3 15688 0 71805425
3 15689 0 71809461
3 15690 0 71811050
3 15691 0 71813527
3 15692 0 71817730
3 15693 0 71818435
3 15694 0 71819899
3 15695 0 71827688
3 15696 0 71829597
3 15697 0 71830385
3 15698 0 71834130
3 15699 0 71836546
3 15700 0 71839046
3 15701 0 71844966
3 15702 1 71850439
3 15703 1 71851459
3 15704 1 71853008
3 15705 1 71854141
3 15706 1 71856090
3 15707 1 71859960
3 15708 1 71860949
3 15709 1 71861630
3 15710 1 71865241
3 15711 1 71869534
3 15712 1 71870082
3 15713 1 71871739
3 15714 1 71874271
3 15715 1 71875096
3 15716 1 71878742
3 15717 1 71889396
3 15718 1 71893900
3 15719 1 71895838
3 15720 1 71906683
3 15721 1 71906960
3 15722 1 71910480
3 15723 1 71912778
3 15724 1 71913679
3 15725 1 71916833
3 15726 1 71921158
3 15727 1 71924243
3 15728 1 71926684
3 15729 1 71928250
3 15730 1 71928697
3 15731 1 71935561
3 15732 1 71935863
3 15733 1 71941493
3 15734 1 71942098
3 15735 1 71946270
3 15736 1 71947747
3 15737 1 71951478
3 15738 1 71951622
3 15739 1 71955720
3 15740 1 71957523
3 15741 1 71960701
3 15742 1 71962459
3 15743 1 71963093
3 15744 1 71965699
3 15745 1 72011403
3 15746 1 72022125
3 15747 0 72044031
3 15748 0 72061133
3 15749 0 72062705
3 15750 0 72064227
3 15751 0 72064761
3 15752 0 72066386
3 15753 0 72070445
3 15754 0 72073198
3 15755 0 72074461
3 15756 0 72080198
3 15757 0 72084996
3 15758 0 72094861
3 15759 0 72095866
3 15760 0 72098151
3 15761 0 72100343
3 15762 0 72102230
3 15763 0 72105051
3 15764 0 72109378
3 15765 0 72109625
3 15766 0 72112162
3 15767 0 72113604
3 15768 0 72114343
3 15769 0 72116377
3 15770 0 72116569
3 15771 0 72118119
3 15772 0 72123810
3 15773 0 72127013
3 15774 0 72129525
3 15775 0 72131540
3 15776 0 72136653
3 15777 0 72139877
3 15778 0 72140471
3 15779 0 72143656
3 15780 0 72152089
3 15781 0 72152394
3 15782 0 72156795
3 15783 0 72157835
3 15784 0 72162505
3 15785 0 72166473
3 15786 0 72167895
3 15787 0 72171118
3 15788 0 72174961
3 15789 0 72177311
3 15790 0 72177982
3 15791 0 72179164
3 15792 0 72182890
3 15793 0 72189799
3 15794 0 72191449
3 15795 0 72191752
3 15796 0 72195759
3 15797 0 72202089
3 15798 0 72205157
3 15799 0 72205682
3 15800 0 72209843
3 15801 0 72218015
3 15802 0 72219976
3 15803 0 72224496
3 15804 0 72224891
3 15805 0 72228197
3 15806 0 72229504
3 15807 0 72231583
3 15808 0 72233561
3 15809 0 72242615
3 15810 0 72245198
3 15811 0 72246690
3 15812 0 72250899
3 15813 0 72254190
3 15814 0 72261043
3 15815 0 72263039
3 15816 0 72266913
3 15817 0 72267174
3 15818 0 72268113
3 15819 0 72271876
3 15820 0 72274749
3 15821 0 72277332
3 15822 0 72279668
3 15823 0 72281905
3 15824 0 72286274
3 15825 0 72289265
3 15826 0 72293121
3 15827 0 72297439
3 15828 0 72297993
3 15829 0 72298869
3 15830 0 72300210
3 15831 0 72300931
3 15832 0 72302829
3 15833 0 72305143
3 15834 0 72307631
3 15835 0 72316252
3 15836 0 72316701
3 15837 0 72319182
3 15838 0 72323028
3 15839 0 72325918
3 15840 1 72327223
3 15841 1 72329149
3 15842 1 72329277
3 15843 1 72331790
3 15844 1 72333480
3 15845 1 72338754
3 15846 1 72342642
3 15847 1 72346770
3 15848 1 72349749
3 15849 1 72351453
3 15850 1 72358922
3 15851 0 72368509
3 15852 0 72370021
3 15853 0 72375992
3 15854 0 72380211
3 15855 0 72382494
3 15856 0 72384166
3 15857 0 72384793
3 15858 0 72390936
3 15859 0 72391406
3 15860 0 72393661
3 15861 0 72395134
3 15862 0 72396127
3 15863 0 72400653
3 15864 0 72409206
3 15865 0 72410475
3 15866 0 72411473
3 15867 0 72421041
3 15868 0 72424682
3 15869 0 72426775
3 15870 0 72427911
3 15871 0 72428198
3 15872 0 72432897
3 15873 0 72434684
3 15874 0 72436695
3 15875 0 72440296
3 15876 0 72441162
3 15877 0 72446252
3 15878 0 72447097
3 15879 0 72450488
3 15880 0 72451749
3 15881 0 72452478
3 15882 0 72453679
3 15883 0 72462335
3 15884 0 72466340
3 15885 0 72471799
3 15886 0 72474043
3 15887 0 72477949
3 15888 0 72479153
3 15889 0 72482185
3 15890 0 72484027
3 15891 0 72487406
3 15892 0 72492746
3 15893 0 72500235
3 15894 0 72504472
3 15895 0 72506730
3 15896 0 72507022
3 15897 0 72508736
3 15898 0 72518204
3 15899 0 72520682
3 15900 0 72522495
3 15901 0 72524202
3 15902 0 72526877
3 15903 0 72534012
3 15904 0 72536178
3 15905 0 72539047
3 15906 0 72547000
3 15907 0 72550109
3 15908 0 72551052
3 15909 0 72554244
3 15910 0 72556390
3 15911 0 72559770
3 15912 0 72565835
3 15913 0 72566830
3 15914 0 72569773
3 15915 0 72576560
3 15916 0 72581180
3 15917 0 72581940
3 15918 0 72586903
3 15919 0 72589884
3 15920 0 72591111
3 15921 0 72608965
3 15922 0 72828437
3 15923 0 72828514
3 15924 0 72832710
3 15925 0 72834876
3 15926 0 72837451
3 15927 0 72851417
3 15928 0 72854126
3 15929 0 72856001
3 15930 0 72859715
3 15931 0 72863747
3 15932 0 72867166
3 15933 0 72871006
3 15934 0 72874428
3 15935 0 72875914
3 15936 0 72882081
3 15937 0 72884282
3 15938 0 72887234
3 15939 0 72890583
3 15940 0 72906250
3 15941 0 72908264
3 15942 0 72943159
3 15943 0 72948006
3 15944 0 72949226
3 15945 0 72954030
3 15946 0 72954595
3 15947 0 72960824
3 15948 0 72966295
3 15949 0 72969424
3 15950 0 72973131
3 15951 0 72978829
3 15952 0 72985108
3 15953 0 72997743
3 15954 0 73001990
3 15955 0 73003693
3 15956 0 73004677
3 15957 0 73007514
3 15958 0 73010885
3 15959 0 73013749
3 15960 0 73013994
3 15961 0 73017710
3 15962 0 73018573
3 15963 0 73019239
3 15964 0 73020800
3 15965 0 73025135
3 15966 0 73029335
3 15967 0 73029973
3 15968 0 73051892
3 15969 0 73316581
3 15970 1 73347262
3 15971 1 73400798
3 15972 1 73402911
3 15973 1 73405235
3 15974 1 73408921
3 15975 1 73411318
3 15976 1 73413283
3 15977 1 73415715
3 15978 1 73427521
3 15979 1 73431661
3 15980 1 73436587
3 15981 1 73439029
3 15982 1 73440778
3 15983 1 73445409
3 15984 0 73464056
3 15985 0 73467301
3 15986 0 73467655
3 15987 0 73472533
3 15988 0 73486573
3 15989 0 73488931
3 15990 0 73491068
3 15991 0 73494518
3 15992 0 73500051
3 15993 0 73501496
3 15994 0 73515383
3 15995 0 73518349
3 15996 0 73518553
3 15997 0 73523689
3 15998 0 73525141
3 15999 0 73531671
3 16000 0 73531825
3 16001 0 73535445
3 16002 0 73535665
3 16003 0 73539133
3 16004 0 73542667
3 16005 0 73543316
3 16006 0 73547359
3 16007 0 73547982
3 16008 0 73555392
3 16009 0 73560109
3 16010 0 73560654
3 16011 0 73563401
3 16012 0 73569003
3 16013 0 73569104
3 16014 0 73572619
3 16015 0 73574113
3 16016 0 73576748
3 16017 0 73581575
3 16018 0 73586418
3 16019 0 73588067
3 16020 0 73592322
3 16021 0 73592553
3 16022 0 73602305
3 16023 0 73607158
3 16024 0 73608951
3 16025 0 73623063
3 16026 0 73624176
3 16027 0 73629838
3 16028 0 73631368
3 16029 0 73632476
3 16030 0 73639280
3 16031 0 73641636
3 16032 0 73641870
3 16033 0 73644293
3 16034 0 73653534
3 16035 0 73653980
3 16036 0 73658905
3 16037 0 73666795
3 16038 0 73671262
3 16039 0 73672901
3 16040 0 73682212
3 16041 0 73694241
3 16042 0 73703749
3 16043 0 73709132
3 16044 0 73718098
3 16045 0 73725999
3 16046 0 73726030
3 16047 0 73726141
3 16048 0 73732472
3 16049 0 73741834
3 16050 0 73747025
3 16051 0 73752628
3 16052 0 73776613
3 16053 0 73793642
3 16054 0 73806758
3 16055 0 73810242
3 16056 0 73813149
3 16057 0 73814938
3 16058 0 73817970
3 16059 0 73821740
3 16060 0 73824316
3 16061 0 73836811
3 16062 0 73837923
3 16063 0 73842404
3 16064 0 73847225
3 16065 0 73851925
3 16066 0 73853055
3 16067 0 73855769
3 16068 0 73856351
3 16069 0 73857399
3 16070 0 73857644
3 16071 0 73858713
3 16072 0 73862239
3 16073 0 73866607
3 16074 0 73874846
3 16075 0 73877643
3 16076 0 73877701
3 16077 0 73878328
3 16078 0 73881588
3 16079 0 73884261
3 16080 0 73888067
3 16081 0 73893391
3 16082 0 73897680
3 16083 0 73900562
3 16084 0 73906045
3 16085 0 73914649
3 16086 0 73920570
3 16087 0 73920882
3 16088 0 73926931
3 16089 0 73931883
3 16090 0 73940413
3 16091 0 73940915
3 16092 0 73943474
3 16093 0 73947809
3 16094 0 73953295
3 16095 0 73959766
3 16096 0 73966983
3 16097 0 73972520
3 16098 0 73975306
3 16099 0 73980563
3 16100 0 73986981
3 16101 0 73993562
3 16102 0 74002693
3 16103 0 74003656
3 16104 0 74003882
3 16105 0 74006729
3 16106 0 74017513
3 16107 0 74018763
3 16108 0 74028367
3 16109 0 74035001
3 16110 0 74039627
3 16111 0 74042157
3 16112 0 74044181
3 16113 0 74050925
3 16114 0 74053637
3 16115 0 74054265
3 16116 0 74055069
3 16117 0 74060002
3 16118 0 74060641
3 16119 0 74062995
3 16120 0 74064690
3 16121 0 74065766
3 16122 0 74069256
3 16123 0 74073614
3 16124 0 74078307
3 16125 0 74079410
3 16126 0 74086359
3 16127 0 74094854
3 16128 0 74100839
3 16129 0 74110139
3 16130 0 74112748
3 16131 0 74114783
3 16132 0 74118970
3 16133 0 74122144
3 16134 0 74124741
3 16135 0 74133218
3 16136 0 74144824
3 16137 0 74154099
3 16138 0 74157500
3 16139 0 74163472
3 16140 0 74165355
3 16141 0 74170514
3 16142 0 74174453
3 16143 0 74174919
3 16144 0 74175945
3 16145 0 74177361
3 16146 0 74180755
3 16147 0 74187117
3 16148 0 74191387
3 16149 0 74195452
3 16150 0 74195838
3 16151 0 74201056
3 16152 0 74207279
3 16153 0 74210103
3 16154 0 74213616
3 16155 0 74214523
3 16156 0 74215995
3 16157 0 74218863
3 16158 0 74228719
3 16159 0 74229346
3 16160 0 74232608
3 16161 0 74236920
3 16162 0 74245028
3 16163 0 74254185
3 16164 0 74254264
3 16165 0 74260673
3 16166 0 74261428
3 16167 0 74265624
3 16168 0 74272236
3 16169 0 74279811
3 16170 0 74281871
3 16171 0 74285785
3 16172 0 74291691
3 16173 0 74300151
3 16174 0 74301643
3 16175 0 74311325
3 16176 0 74314285
3 16177 0 74314403
3 16178 0 74316239
3 16179 0 74319522
3 16180 0 74324123
3 16181 0 74326133
3 16182 0 74329329
3 16183 0 74336294
3 16184 0 74341700
3 16185 0 74345223
3 16186 0 74347758
3 16187 0 74351459
3 16188 0 74353892
3 16189 0 74362491
3 16190 0 74362734
3 16191 0 74363788
3 16192 0 74369794
3 16193 0 74370108
3 16194 0 74378539
3 16195 0 74383658
3 16196 0 74383962
3 16197 0 74386133
3 16198 0 74389953
3 16199 0 74395139
3 16200 0 74396060
3 16201 0 74404733
3 16202 0 74411236
3 16203 0 74417246
3 16204 0 74427284
3 16205 0 74431414
3 16206 0 74438245
3 16207 0 74443276
3 16208 0 74445074
3 16209 0 74452420
3 16210 0 74453394
3 16211 0 74456720
3 16212 0 74460234
3 16213 0 74462956
3 16214 0 74463084
3 16215 0 74465378
3 16216 0 74469754
3 16217 0 74471189
3 16218 0 74473697
3 16219 0 74476716
3 16220 0 74477301
3 16221 0 74477461
3 16222 0 74478728
3 16223 0 74481071
3 16224 1 74489421
3 16225 1 74493398
3 16226 1 74494973
3 16227 1 74497291
3 16228 1 74509010
3 16229 1 74512396
3 16230 1 74513276
3 16231 1 74514983
3 16232 1 74518121
3 16233 1 74523191
3 16234 1 74525539
3 16235 1 74528326
3 16236 1 74530264
3 16237 1 74534123
3 16238 0 74543863
3 16239 0 74546455
3 16240 0 74548112
3 16241 0 74555244
3 16242 0 74555409
3 16243 0 74557097
3 16244 0 74559783
3 16245 0 74562373
3 16246 0 74563426
3 16247 0 74563855
3 16248 0 74564254
3 16249 0 74568960
3 16250 0 74570486
3 16251 0 74578158
3 16252 0 74584336
3 16253 0 74587060
3 16254 0 74594360
3 16255 0 74598523
3 16256 0 74602968
3 16257 0 74605950
3 16258 0 74611042
3 16259 0 74611601
3 16260 0 74614019
3 16261 0 74625953
3 16262 0 74628356
3 16263 0 74640218
3 16264 0 74645427
3 16265 0 74646766
3 16266 0 74647959
3 16267 0 74653777
3 16268 0 74659810
3 16269 0 74667475
3 16270 0 74668543
3 16271 0 74673589
3 16272 0 74677776
3 16273 0 74679958
3 16274 0 74680848
3 16275 0 74689969
3 16276 0 74695957
3 16277 0 74698682
3 16278 0 74699260
3 16279 0 74704926
3 16280 0 74707354
3 16281 0 74723801
3 16282 0 74726989
3 16283 0 74727400
3 16284 0 74730881
3 16285 0 74734951
3 16286 0 74744744
3 16287 0 74750057
3 16288 0 74753067
3 16289 0 74760395
3 16290 0 74762454
3 16291 1 74771516
3 16292 1 74775109
3 16293 1 74777831
3 16294 1 74779107
3 16295 1 74782058
3 16296 1 74789955
3 16297 1 74793834
3 16298 1 74796938
3 16299 1 74799283
3 16300 1 74806021
3 16301 1 74808905
3 16302 1 74809106
3 16303 0 74812835
3 16304 0 74814762
3 16305 0 74817550
3 16306 0 74817991
3 16307 0 74821801
3 16308 0 74829567
3 16309 0 74832997
3 16310 0 74835523
3 16311 0 74841174
3 16312 0 74843416
3 16313 0 74846438
3 16314 0 74851066
3 16315 1 74857644
3 16316 1 74860842
3 16317 1 74863126
3 16318 1 74870244
3 16319 1 74880904
3 16320 1 74881502
3 16321 1 74884707
3 16322 1 74885458
3 16323 1 74887092
3 16324 1 74890604
3 16325 1 74893147
3 16326 1 74894427
3 16327 1 74899562
3 16328 1 74902063
3 16329 1 74910786
3 16330 1 74912735
3 16331 1 74913363
3 16332 1 74915092
3 16333 1 74918058
3 16334 1 74919486
3 16335 1 74924943
3 16336 1 74929451
3 16337 1 74933075
3 16338 1 74936872
3 16339 1 74941054
3 16340 1 74942964
3 16341 1 74943839
3 16342 0 74948129
3 16343 0 74950649
3 16344 1 74956208
3 16345 1 74959731
3 16346 1 74962304
3 16347 1 74967853
3 16348 1 74970626
3 16349 1 74971116
3 16350 1 74972922
3 16351 1 74973248
3 16352 1 74976188
3 16353 1 74976957
3 16354 1 74982932
3 16355 0 74986456
3 16356 0 74990123
3 16357 0 74991548
3 16358 0 74992570
3 16359 0 74993457
3 16360 0 74994354
3 16361 0 74996709
3 16362 0 74997681
3 16363 0 75003710
3 16364 0 75007910
3 16365 0 75011959
3 16366 0 75018088
3 16367 0 75021298
3 16368 0 75026193
3 16369 0 75029119
3 16370 0 75030457
3 16371 0 75038991
3 16372 0 75042923
3 16373 0 75043313
3 16374 0 75053685
3 16375 0 75057511
3 16376 0 75058527
3 16377 0 75058567
3 16378 0 75062049
3 16379 0 75062964
3 16380 0 75064064
3 16381 0 75073424
3 16382 0 75077569
3 16383 0 75079635
3 16384 0 75082125
3 16385 0 75082287
3 16386 0 75083060
3 16387 0 75084180
3 16388 0 75092480
3 16389 0 75094433
3 16390 0 75095423
3 16391 0 75098947
3 16392 0 75102609
3 16393 0 75104354
3 16394 0 75104432
3 16395 0 75108443
3 16396 1 75116038
3 16397 1 75122483
3 16398 1 75124272
3 16399 1 75124630
3 16400 1 75125370
3 16401 1 75128614
3 16402 1 75129626
3 16403 1 75131704
3 16404 1 75133573
3 16405 1 75134234
3 16406 1 75135812
3 16407 1 75137952
3 16408 0 75142543
3 16409 0 75145434
3 16410 0 75146396
3 16411 0 75147786
3 16412 0 75149552
3 16413 0 75149840
3 16414 0 75155567
3 16415 0 75163447
3 16416 0 75165677
3 16417 0 75165775
3 16418 0 75167580
3 16419 0 75179902
3 16420 0 75180097
3 16421 0 75184638
3 16422 0 75185708
3 16423 0 75194733
3 16424 0 75197910
3 16425 0 75226870
3 16426 0 75230361
3 16427 0 75234288
3 16428 0 75238600
3 16429 0 75242983
3 16430 0 75243618
3 16431 0 75246302
3 16432 0 75247514
3 16433 0 75248476
3 16434 1 75255605
3 16435 1 75256138
3 16436 1 75257890
3 16437 1 75262246
3 16438 1 75263807
3 16439 1 75266813
3 16440 1 75267414
3 16441 1 75268953
3 16442 1 75270905
3 16443 1 75282781
3 16444 1 75287275
3 16445 1 75287993
3 16446 1 75289407
3 16447 1 75289985
3 16448 1 75290827
3 16449 1 75297306
3 16450 1 75303872
3 16451 1 75312734
3 16452 1 75313669
3 16453 1 75315988
3 16454 1 75318949
3 16455 1 75326396
3 16456 1 75329678
3 16457 1 75334945
3 16458 1 75337281
3 16459 1 75340917
3 16460 1 75342227
3 16461 1 75343374
3 16462 1 75345576
3 16463 1 75350707
3 16464 1 75352997
3 16465 1 75355778
3 16466 1 75357857
3 16467 1 75361538
3 16468 1 75367009
3 16469 1 75368347
3 16470 1 75371081
3 16471 1 75377962
3 16472 1 75378597
3 16473 1 75382104
3 16474 1 75384368
3 16475 1 75386058
3 16476 1 75386651
3 16477 1 75391109
3 16478 1 75392724
3 16479 1 75395294
3 16480 1 75396954
3 16481 1 75400568
3 16482 1 75404201
3 16483 1 75410036
3 16484 1 75411117
3 16485 1 75411193
3 16486 1 75416768
3 16487 1 75420542
3 16488 1 75422470
3 16489 1 75423323
3 16490 1 75426081
3 16491 1 75431640
3 16492 0 75444631
3 16493 0 75474831
3 16494 0 75481822
3 16495 0 75489554
3 16496 0 75492264
3 16497 0 75494619
3 16498 0 75499204
3 16499 0 75501967
3 16500 0 75509288
3 16501 0 75509540
3 16502 0 75511703
3 16503 0 75514719
3 16504 0 75521583
3 16505 0 75525389
3 16506 0 75528034
3 16507 0 75532259
3 16508 0 75535452
3 16509 0 75540454
3 16510 0 75545827
3 16511 0 75550584
3 16512 0 75555488
3 16513 0 75559532
3 16514 0 75563298
3 16515 0 75576911
3 16516 0 75580652
3 16517 0 75581390
3 16518 0 75585561
3 16519 0 75587970
3 16520 0 75589231
3 16521 0 75592275
3 16522 0 75597065
3 16523 0 75600759
3 16524 0 75601161
3 16525 0 75606003
3 16526 0 75606517
3 16527 0 75615249
3 16528 0 75618549
3 16529 0 75619555
3 16530 0 75623332
3 16531 0 75626442
3 16532 0 75630441
3 16533 0 75634870
3 16534 0 75640891
3 16535 0 75643258
3 16536 0 75651640
3 16537 0 75655132
3 16538 0 75657933
3 16539 0 75658464
3 16540 0 75668632
3 16541 0 75670827
3 16542 0 75671411
3 16543 0 75680815
3 16544 0 75684643
3 16545 0 75694215
3 16546 0 75697247
3 16547 0 75699316
3 16548 0 75699816
3 16549 0 75702604
3 16550 0 75704102
3 16551 0 75708214
3 16552 0 75712290
3 16553 0 75719358
3 16554 0 75722827
3 16555 0 75725209
3 16556 0 75726715
3 16557 0 75728055
3 16558 0 75750029
3 16559 0 75753986
3 16560 0 75773452
3 16561 0 75774905
3 16562 0 75780812
3 16563 0 75810983
3 16564 0 75813248
3 16565 0 75813776
3 16566 0 75815801
3 16567 0 75817230
3 16568 0 75857303
3 16569 0 75861489
3 16570 0 75863045
3 16571 0 75866025
3 16572 0 75870973
3 16573 0 75887232
3 16574 0 75893056
3 16575 0 75895904
3 16576 0 75901619
3 16577 0 75902365
3 16578 0 75906446
3 16579 0 75907146
3 16580 0 75912305
3 16581 0 75914854
3 16582 0 75915833
3 16583 0 75920268
3 16584 0 75921713
3 16585 0 75927024
3 16586 1 75929559
3 16587 1 75932706
3 16588 1 75937199
3 16589 1 75942207
3 16590 1 75946894
3 16591 1 75952248
3 16592 1 75952739
3 16593 1 75953688
3 16594 1 75958423
3 16595 1 75958726
3 16596 1 75960856
3 16597 1 75963353
3 16598 1 75971186
3 16599 1 75975706
3 16600 0 75981719
3 16601 0 75984531
3 16602 0 75984577
3 16603 0 75989558
3 16604 0 75995264
3 16605 0 75999559
3 16606 0 76001934
3 16607 0 76003212
3 16608 0 76004053
3 16609 0 76011109
3 16610 0 76021646
3 16611 0 76023521
3 16612 0 76026736
3 16613 0 76030524
3 16614 0 76031322
3 16615 0 76036938
3 16616 0 76044268
3 16617 0 76045600
3 16618 0 76055185
3 16619 0 76056849
3 16620 0 76062852
3 16621 0 76064300
3 16622 0 76066867
3 16623 0 76068487
3 16624 0 76070749
3 16625 0 76072935
3 16626 0 76077147
3 16627 0 76077211
3 16628 0 76084459
3 16629 0 76092454
3 16630 0 76094477
3 16631 0 76096307
3 16632 0 76098953
3 16633 0 76107576
3 16634 0 76125304
3 16635 0 76141894
3 16636 0 76148400
3 16637 0 76149372
3 16638 0 76150880
3 16639 0 76153573
3 16640 0 76157077
3 16641 0 76175360
3 16642 0 76187442
3 16643 0 76188235
3 16644 0 76193916
3 16645 0 76197066
3 16646 0 76202445
3 16647 0 76202876
3 16648 0 76210131
3 16649 0 76216662
3 16650 0 76218312
3 16651 0 76219828
3 16652 0 76223683
3 16653 0 76227465
3 16654 0 76229609
3 16655 0 76233905
3 16656 0 76236780
3 16657 0 76237580
3 16658 0 76238598
3 16659 0 76243257
3 16660 0 76245701
3 16661 0 76249595
3 16662 0 76249658
3 16663 0 76281688
3 16664 0 76285197
3 16665 0 76303018
3 16666 0 76312084
3 16667 0 76317126
3 16668 0 76318041
3 16669 0 76323703
3 16670 1 76327061
3 16671 1 76327977
3 16672 1 76330690
3 16673 1 76332488
3 16674 1 76332630
3 16675 1 76336552
3 16676 1 76339970
3 16677 1 76348792
3 16678 1 76350539
3 16679 1 76352238
3 16680 1 76355616
3 16681 1 76358892
3 16682 1 76361419
3 16683 1 76361717
3 16684 1 76366414
3 16685 0 76374295
3 16686 0 76378968
3 16687 0 76379402
3 16688 0 76379512
3 16689 0 76385838
3 16690 0 76391523
3 16691 0 76393101
3 16692 0 76400697
3 16693 0 76413691
3 16694 0 76415944
3 16695 0 76416881
3 16696 0 76421220
3 16697 0 76422398
3 16698 0 76425596
3 16699 0 76429342
3 16700 0 76433843
3 16701 0 76445771
3 16702 0 76452005
3 16703 0 76454671
3 16704 0 76458553
3 16705 0 76460689
3 16706 0 76462608
3 16707 0 76463576
3 16708 0 76469091
3 16709 0 76469887
3 16710 0 76473715
3 16711 0 76476130
3 16712 0 76477441
3 16713 0 76484572
3 16714 0 76489037
3 16715 0 76492773
3 16716 0 76495974
3 16717 0 76501195
3 16718 0 76502535
3 16719 0 76510234
3 16720 0 76513333
3 16721 0 76514401
3 16722 0 76515013
3 16723 0 76516056
3 16724 0 76516180
3 16725 0 76517106
3 16726 0 76521636
3 16727 0 76523059
3 16728 0 76523379
3 16729 0 76529153
3 16730 0 76536381
3 16731 0 76538214
3 16732 0 76538590
3 16733 0 76541352
3 16734 0 76542084
3 16735 0 76546395
3 16736 0 76548921
3 16737 0 76550536
3 16738 0 76553553
3 16739 0 76554413
3 16740 0 76560510
3 16741 0 76564593
3 16742 0 76566967
3 16743 0 76574289
3 16744 0 76574960
3 16745 0 76577213
3 16746 0 76577830
3 16747 0 76584552
3 16748 0 76593142
3 16749 0 76597862
3 16750 0 76600906
3 16751 0 76601246
3 16752 0 76609665
3 16753 0 76616469
3 16754 0 76617419
3 16755 0 76618382
3 16756 0 76622928
3 16757 0 76627823
3 16758 0 76629321
3 16759 0 76632950
3 16760 0 76636522
3 16761 0 76642157
3 16762 0 76651472
3 16763 0 76658468
3 16764 0 76663045
3 16765 0 76664777
3 16766 0 76665093
3 16767 0 76669321
3 16768 0 76670301
3 16769 0 76671992
3 16770 0 76676611
3 16771 0 76679377
3 16772 0 76685314
3 16773 0 76686311
3 16774 0 76690476
3 16775 0 76691252
3 16776 0 76697570
3 16777 0 76701207
3 16778 0 76705095
3 16779 0 76711607
3 16780 0 76714658
3 16781 0 76716595
3 16782 0 76719718
3 16783 0 76721669
3 16784 0 76728932
3 16785 0 76736305
3 16786 0 76736559
3 16787 0 76743539
3 16788 0 76743820
3 16789 0 76749567
3 16790 0 76754406
3 16791 0 76757535
3 16792 0 76757778
3 16793 0 76758550
3 16794 0 76763893
3 16795 0 76773088
3 16796 0 76775740
3 16797 0 76778569
3 16798 0 76781578
3 16799 0 76786661
3 16800 0 76787494
3 16801 0 76790739
3 16802 0 76792435
3 16803 0 76797511
3 16804 0 76798725
3 16805 0 76816745
3 16806 0 76817087
3 16807 0 76822822
3 16808 0 76824053
3 16809 0 76827481
3 16810 0 76827983
3 16811 0 76829527
3 16812 0 76832267
3 16813 0 76835437
3 16814 0 76836935
3 16815 0 76839509
3 16816 0 76848010
3 16817 0 76854105
3 16818 0 76856907
3 16819 0 76858759
3 16820 0 76861699
3 16821 0 76863738
3 16822 0 76864303
3 16823 0 76865216
3 16824 0 76869220
3 16825 0 76927464
3 16826 0 76928986
3 16827 0 76934876
3 16828 0 76944881
3 16829 0 76948623
3 16830 0 76949951
3 16831 0 76951207
3 16832 0 76955118
3 16833 0 76955639
3 16834 0 76957208
3 16835 0 76957966
3 16836 0 76960912
3 16837 0 76964309
3 16838 0 76966246
3 16839 0 76966981
3 16840 1 76970505
3 16841 1 76970610
3 16842 1 76972904
3 16843 1 76973025
3 16844 1 76974881
3 16845 1 76980809
3 16846 1 76980906
3 16847 1 76987339
3 16848 1 76988697
3 16849 1 76990434
3 16850 1 76991496
3 16851 1 76992027
3 16852 0 76996226
3 16853 0 76996794
3 16854 0 77000864
3 16855 0 77003258
3 16856 0 77004290
3 16857 0 77006206
3 16858 0 77012841
3 16859 0 77016598
3 16860 0 77020457
3 16861 0 77025303
3 16862 0 77030852
3 16863 0 77039800
3 16864 0 77041457
3 16865 0 77046823
3 16866 0 77119056
3 16867 0 77121233
3 16868 0 77124586
3 16869 0 77128070
3 16870 0 77132117
3 16871 0 77132576
3 16872 0 77135101
3 16873 0 77140748
3 16874 0 77148188
3 16875 0 77148651
3 16876 0 77153292
3 16877 0 77155156
3 16878 0 77159839
3 16879 0 77161991
3 16880 1 77166619
3 16881 1 77167006
3 16882 1 77168428
3 16883 1 77172917
3 16884 1 77182911
3 16885 1 77183851
3 16886 1 77186556
3 16887 1 77187627
3 16888 1 77189958
3 16889 1 77192937
3 16890 1 77203879
3 16891 1 77206226
3 16892 1 77213107
3 16893 1 77213620
3 16894 1 77216590
3 16895 1 77220820
3 16896 1 77227706
3 16897 1 77229835
3 16898 1 77232489
3 16899 1 77232617
3 16900 1 77232965
3 16901 1 77236170
3 16902 1 77236912
3 16903 1 77239183
3 16904 1 77242318
3 16905 1 77245993
3 16906 1 77250400
3 16907 1 77254151
3 16908 1 77255530
3 16909 1 77258554
3 16910 1 77259432
3 16911 1 77261560
3 16912 1 77262322
3 16913 1 77263508
3 16914 1 77267615
3 16915 1 77267772
3 16916 1 77272384
3 16917 1 77276298
3 16918 1 77277383
3 16919 1 77278678
3 16920 1 77278994
3 16921 1 77279743
3 16922 1 77283414
3 16923 1 77292061
3 16924 1 77292935
3 16925 1 77296792
3 16926 1 77297690
3 16927 1 77302720
3 16928 1 77303281
3 16929 1 77305401
3 16930 1 77311984
3 16931 1 77318333
3 16932 1 77323375
3 16933 1 77326381
3 16934 1 77328656
3 16935 1 77328730
3 16936 0 77334880
3 16937 0 77336237
3 16938 0 77340178
3 16939 1 77342218
3 16940 1 77343472
3 16941 1 77344875
3 16942 1 77345745
3 16943 1 77347092
3 16944 1 77356893
3 16945 1 77359025
3 16946 1 77362516
3 16947 1 77371986
3 16948 1 77372315
3 16949 1 77377648
3 16950 1 77384473
3 16951 1 77386391
3 16952 1 77391236
3 16953 1 77391678
3 16954 1 77392592
3 16955 0 77402164
3 16956 1 77408592
3 16957 1 77408826
3 16958 1 77412322
3 16959 1 77414043
3 16960 1 77421215
3 16961 1 77427428
3 16962 1 77428898
3 16963 1 77429033
3 16964 1 77435467
3 16965 1 77435571
3 16966 1 77440039
3 16967 1 77440984
3 16968 1 77443478
3 16969 0 77453004
3 16970 0 77453373
3 16971 0 77461084
3 16972 0 77486331
3 16973 0 77493706
3 16974 0 77499132
3 16975 0 77504689
3 16976 0 77531666
3 16977 0 77535385
3 16978 0 77536846
3 16979 0 77563736
3 16980 0 77569691
3 16981 0 77571217
3 16982 0 77572315
3 16983 0 77572810
3 16984 0 77576665
3 16985 0 77583485
3 16986 0 77588326
3 16987 0 77592838
3 16988 1 77663047
3 16989 1 77664941
3 16990 1 77666576
3 16991 1 77671553
3 16992 1 77677417
3 16993 1 77682051
3 16994 1 77683485
3 16995 1 77683739
3 16996 1 77688824
3 16997 1 77697136
3 16998 1 77706495
3 16999 1 77709769
3 17000 1 77713891
3 17001 0 77716522
3 17002 0 77719269
3 17003 0 77722509
3 17004 0 77725006
3 17005 0 77725389
3 17006 0 77729443
3 17007 0 77741511
3 17008 0 77749183
3 17009 0 77752078
3 17010 0 77756315
3 17011 0 77759520
3 17012 0 77766222
3 17013 0 77772436
3 17014 0 77774563
3 17015 0 77785608
3 17016 0 77790029
3 17017 0 77794043
3 17018 0 77797911
3 17019 0 77803447
3 17020 0 77803891
3 17021 0 77812558
3 17022 0 77813115
3 17023 0 77818724
3 17024 0 77824694
3 17025 0 77832788
3 17026 0 77833683
3 17027 0 77840570
3 17028 0 77858275
3 17029 0 77858744
3 17030 0 77862423
3 17031 0 77863976
3 17032 0 77872893
3 17033 0 77873042
3 17034 0 77875509
3 17035 0 77878562
3 17036 0 77882159
3 17037 0 77883463
3 17038 0 77886585
3 17039 0 77887109
3 17040 0 77887318
3 17041 0 77889444
3 17042 0 77892902
3 17043 0 77893059
3 17044 0 77893440
3 17045 0 77899996
3 17046 0 77903011
3 17047 0 77911305
3 17048 0 77911531
3 17049 0 77913768
3 17050 0 77916240
3 17051 0 77919585
3 17052 0 77920540
3 17053 0 77925766
3 17054 0 77928019
3 17055 0 77933815
3 17056 0 77935438
3 17057 0 77936043
3 17058 0 77939743
3 17059 0 77940627
3 17060 0 77941056
3 17061 0 77941314
3 17062 0 77942764
3 17063 0 77946184
3 17064 0 77951820
3 17065 0 77957812
3 17066 0 77958383
3 17067 0 77960976
3 17068 0 77961449
3 17069 0 77962632
3 17070 0 77964327
3 17071 0 77964875
3 17072 0 77970154
3 17073 0 77970764
3 17074 0 77975954
3 17075 0 77978723
3 17076 0 77981019
3 17077 0 77982768
3 17078 0 77989614
3 17079 0 77990991
3 17080 0 77991181
3 17081 0 77992202
3 17082 0 77995610
3 17083 0 77998372
3 17084 0 77999732
3 17085 0 78003461
3 17086 0 78005482
3 17087 0 78006445
3 17088 0 78008467
3 17089 0 78010739
3 17090 0 78013671
3 17091 0 78014269
3 17092 0 78015036
3 17093 0 78019157
3 17094 0 78024265
3 17095 0 78024553
3 17096 0 78031663
3 17097 0 78035735
3 17098 0 78036503
3 17099 0 78040894
3 17100 0 78044645
3 17101 0 78048357
3 17102 0 78049687
3 17103 0 78072191
3 17104 0 78077959
3 17105 0 78085325
3 17106 0 78086579
3 17107 0 78088463
3 17108 0 78089804
3 17109 0 78093605
3 17110 0 78093682
3 17111 0 78095048
3 17112 0 78101170
3 17113 0 78105186
3 17114 0 78111521
3 17115 0 78113181
3 17116 0 78113442
3 17117 0 78114711
3 17118 0 78115450
3 17119 0 78120790
3 17120 0 78123891
3 17121 0 78125789
3 17122 0 78126525
3 17123 0 78130850
3 17124 0 78147122
3 17125 0 78152702
3 17126 0 78153608
3 17127 0 78162260
3 17128 0 78163989
3 17129 0 78167068
3 17130 0 78170752
3 17131 0 78173442
3 17132 0 78173724
3 17133 0 78180276
3 17134 0 78180872
3 17135 0 78181005
3 17136 0 78187082
3 17137 0 78187915
3 17138 0 78195792
3 17139 0 78199471
3 17140 0 78202757
3 17141 0 78204825
3 17142 0 78210270
3 17143 0 78217017
3 17144 0 78220844
3 17145 0 78223678
3 17146 0 78228637
3 17147 0 78229990
3 17148 0 78233385
3 17149 0 78237037
3 17150 0 78238421
3 17151 0 78240111
3 17152 0 78240609
3 17153 0 78242199
3 17154 0 78249581
3 17155 0 78250621
3 17156 0 78262221
3 17157 0 78263527
3 17158 0 78264237
3 17159 0 78268648
3 17160 0 78271099
3 17161 0 78272042
3 17162 0 78278011
3 17163 0 78281732
3 17164 0 78282517
3 17165 0 78282623
3 17166 0 78289268
3 17167 0 78290076
3 17168 0 78298974
3 17169 0 78303140
3 17170 0 78306312
3 17171 0 78318317
3 17172 0 78321042
3 17173 0 78321793
3 17174 0 78323432
3 17175 0 78324081
3 17176 0 78325595
3 17177 0 78329739
3 17178 0 78332451
3 17179 0 78335622
3 17180 0 78340292
3 17181 0 78343736
3 17182 0 78344596
3 17183 0 78344753
3 17184 0 78345223
3 17185 0 78362045
3 17186 0 78362159
3 17187 0 78362413
3 17188 0 78365254
3 17189 0 78370009
3 17190 0 78372762
3 17191 0 78376987
3 17192 0 78384593
3 17193 0 78385320
3 17194 0 78386729
3 17195 0 78403382
3 17196 0 78406249
3 17197 0 78412657
3 17198 0 78419094
3 17199 0 78423305
3 17200 0 78427697
3 17201 0 78428955
3 17202 0 78436415
3 17203 0 78445635
3 17204 1 78460642
3 17205 1 78462879
3 17206 1 78474487
3 17207 1 78474634
3 17208 1 78477228
3 17209 1 78482238
3 17210 1 78486730
3 17211 1 78495378
3 17212 1 78499470
3 17213 1 78501832
3 17214 1 78502733
3 17215 1 78505948
3 17216 1 78510944
3 17217 1 78512208
3 17218 1 78522438
3 17219 1 78527062
3 17220 1 78529390
3 17221 1 78531835
3 17222 1 78538737
3 17223 1 78541609
3 17224 1 78550163
3 17225 1 78553521
3 17226 1 78555602
3 17227 1 78564157
3 17228 1 78566671
3 17229 1 78566710
3 17230 0 78574478
3 17231 0 78575844
3 17232 0 78585795
3 17233 0 78594046
3 17234 0 78603633
3 17235 0 78605037
3 17236 0 78606450
3 17237 0 78616845
3 17238 0 78617338
3 17239 0 78624070
3 17240 0 78624144
3 17241 0 78629036
3 17242 0 78636438
3 17243 0 78638018
3 17244 0 78638239
3 17245 0 78644935
3 17246 0 78651439
3 17247 0 78658096
3 17248 0 78658906
3 17249 0 78663061
3 17250 0 78673392
3 17251 0 78677830
3 17252 0 78682981
3 17253 0 78683324
3 17254 0 78690149
3 17255 0 78691184
3 17256 0 78697586
3 17257 0 78703857
3 17258 0 78708668
3 17259 0 78718604
3 17260 0 78723650
3 17261 0 78727089
3 17262 0 78731128
3 17263 0 78734469
3 17264 0 78738216
3 17265 0 78739244
3 17266 0 78740278
3 17267 0 78743243
3 17268 0 78744588
3 17269 0 78746627
3 17270 0 78749217
3 17271 0 78758099
3 17272 0 78762138
3 17273 0 78763788
3 17274 0 78766256
3 17275 0 78767611
3 17276 0 78768403
3 17277 0 78773343
3 17278 0 78779409
3 17279 0 78783803
3 17280 0 78791765
3 17281 0 78798836
3 17282 0 78802675
3 17283 0 78808234
3 17284 0 78811680
3 17285 0 78816669
3 17286 0 78818496
3 17287 0 78821511
3 17288 0 78829696
3 17289 0 78829852
3 17290 0 78830112
3 17291 0 78833542
3 17292 0 78838501
3 17293 0 78845157
3 17294 0 78846592
3 17295 0 78849396
3 17296 0 78850617
3 17297 0 78852731
3 17298 0 78858642
3 17299 0 78868345
3 17300 0 78870697
3 17301 0 78870968
3 17302 0 78873263
3 17303 0 78877526
3 17304 0 78879524
3 17305 0 78896435
3 17306 0 78902959
3 17307 0 78908678
3 17308 0 78910301
3 17309 0 78910818
3 17310 0 78912197
3 17311 0 78917466
3 17312 0 78923223
3 17313 1 78927087
3 17314 1 78929968
3 17315 1 78942104
3 17316 1 78943078
3 17317 1 78944537
3 17318 1 78948416
3 17319 1 78948605
3 17320 1 78950892
3 17321 1 78959346
3 17322 1 78959869
3 17323 1 78962597
3 17324 1 78970042
3 17325 1 78975772
3 17326 1 78977710
3 17327 1 78983644
3 17328 1 78985285
3 17329 1 78987680
3 17330 1 78992083
3 17331 1 78999098
3 17332 1 79003757
3 17333 1 79011458
3 17334 0 79017782
3 17335 0 79020999
3 17336 0 79022198
3 17337 0 79022676
3 17338 0 79027076
3 17339 0 79028255
3 17340 0 79028757
3 17341 0 79031909
3 17342 0 79038871
3 17343 0 79043721
3 17344 0 79046078
3 17345 0 79051572
3 17346 0 79052240
3 17347 0 79053120
3 17348 0 79059163
3 17349 0 79060178
3 17350 0 79062903
3 17351 0 79071255
3 17352 0 79076012
3 17353 0 79079532
3 17354 0 79084344
3 17355 0 79085629
3 17356 0 79088346
3 17357 0 79093584
3 17358 0 79095825
3 17359 0 79102027
3 17360 0 79108326
3 17361 0 79109529
3 17362 0 79111626
3 17363 0 79116551
3 17364 0 79116766
3 17365 0 79120890
3 17366 0 79121797
3 17367 0 79126288
3 17368 0 79129530
3 17369 0 79134210
3 17370 0 79135490
3 17371 0 79135774
3 17372 0 79141239
3 17373 0 79147347
3 17374 0 79151432
3 17375 0 79152259
3 17376 0 79158749
3 17377 0 79159100
3 17378 0 79160321
3 17379 0 79163211
3 17380 0 79164598
3 17381 0 79168329
3 17382 0 79170133
3 17383 0 79171385
3 17384 0 79177753
3 17385 0 79178607
3 17386 0 79182323
3 17387 0 79186315
3 17388 0 79189690
3 17389 0 79191106
3 17390 0 79196082
3 17391 0 79198188
3 17392 0 79203127
3 17393 0 79204636
3 17394 0 79208058
3 17395 0 79209558
3 17396 0 79211775
3 17397 0 79212286
3 17398 0 79212396
3 17399 0 79213330
3 17400 0 79217331
3 17401 0 79217401
3 17402 0 79240114
3 17403 0 79248295
3 17404 0 79248968
3 17405 0 79250752
3 17406 0 79254347
3 17407 0 79255607
3 17408 0 79256162
3 17409 0 79264139
3 17410 0 79267712
3 17411 0 79268584
3 17412 0 79274706
3 17413 0 79277719
3 17414 0 79283584
3 17415 0 79284199
3 17416 0 79284957
3 17417 0 79285623
3 17418 0 79292112
3 17419 0 79293170
3 17420 0 79294504
3 17421 0 79295261
3 17422 0 79299533
3 17423 0 79302896
3 17424 0 79304028
3 17425 0 79304907
3 17426 0 79305694
3 17427 0 79310053
3 17428 0 79318501
3 17429 0 79319532
3 17430 0 79322502
3 17431 0 79323126
3 17432 0 79326728
3 17433 0 79327324
3 17434 0 79328517
3 17435 0 79329310
3 17436 0 79330485
3 17437 0 79334394
3 17438 0 79335423
3 17439 0 79338328
3 17440 0 79340446
3 17441 0 79343860
3 17442 0 79344616
3 17443 0 79347986
3 17444 0 79349932
3 17445 0 79351238
3 17446 0 79353448
3 17447 0 79362721
3 17448 0 79369216
3 17449 0 79375712
3 17450 0 79377236
3 17451 0 79385720
3 17452 0 79386356
3 17453 0 79386782
3 17454 0 79391661
3 17455 0 79394254
3 17456 0 79395049
3 17457 0 79401581
3 17458 0 79401882
3 17459 0 79403667
3 17460 0 79404522
3 17461 0 79406533
3 17462 0 79409818
3 17463 0 79412554
3 17464 0 79415148
3 17465 0 79415692
3 17466 0 79424039
3 17467 0 79425728
3 17468 0 79429440
3 17469 0 79434404
3 17470 0 79434878
3 17471 0 79435872
3 17472 0 79439171
3 17473 0 79440303
3 17474 0 79447660
3 17475 0 79447753
3 17476 0 79451874
3 17477 0 79454523
3 17478 0 79456120
3 17479 0 79456878
3 17480 0 79460698
3 17481 0 79464461
3 17482 0 79469472
3 17483 0 79469592
3 17484 0 79473754
3 17485 0 79486822
3 17486 0 79488783
3 17487 0 79492466
3 17488 0 79493705
3 17489 0 79498758
3 17490 0 79500435
3 17491 0 79506578
3 17492 0 79512424
3 17493 0 79513183
3 17494 0 79515984
3 17495 0 79517111
3 17496 0 79523999
3 17497 0 79530040
3 17498 0 79533154
3 17499 0 79533187
3 17500 0 79534821
3 17501 0 79540307
3 17502 0 79541260
3 17503 0 79545588
3 17504 0 79547807
3 17505 0 79552841
3 17506 0 79555380
3 17507 0 79555851
3 17508 0 79560578
3 17509 0 79568577
3 17510 0 79571480
3 17511 0 79572192
3 17512 0 79575549
3 17513 0 79578858
3 17514 0 79586722
3 17515 0 79592268
3 17516 0 79592507
3 17517 0 79594141
3 17518 0 79596392
3 17519 0 79601183
3 17520 0 79609938
3 17521 0 79613389
3 17522 0 79616734
3 17523 0 79620065
3 17524 0 79620505
3 17525 0 79622382
3 17526 0 79622711
3 17527 0 79623021
3 17528 0 79631786
3 17529 0 79635368
3 17530 0 79636702
3 17531 0 79640264
3 17532 0 79641995
3 17533 0 79648284
3 17534 0 79653453
3 17535 0 79654978
3 17536 0 79662115
3 17537 0 79662748
3 17538 0 79662899
3 17539 0 79670002
3 17540 0 79674716
3 17541 0 79676318
3 17542 0 79684075
3 17543 0 79685238
3 17544 0 79687318
3 17545 0 79692150
3 17546 0 79692364
3 17547 0 79694237
3 17548 0 79698470
3 17549 0 79702397
3 17550 0 79706398
3 17551 0 79706630
3 17552 0 79727182
3 17553 0 79728745
3 17554 0 79729189
3 17555 0 79730504
3 17556 0 79731036
3 17557 0 79739447
3 17558 0 79741925
3 17559 0 79745459
3 17560 0 79747447
3 17561 0 79750403
3 17562 0 79752395
3 17563 0 79760959
3 17564 0 79766080
3 17565 0 79767856
3 17566 0 79768179
3 17567 0 79768964
3 17568 0 79771946
3 17569 0 79772869
3 17570 0 79773720
3 17571 0 79778476
3 17572 0 79779748
3 17573 0 79780218
3 17574 0 79786704
3 17575 0 79789752
3 17576 0 79792522
3 17577 0 79792676
3 17578 0 79796499
3 17579 0 79796642
3 17580 0 79797207
3 17581 0 79799138
3 17582 1 79803313
3 17583 1 79804524
3 17584 1 79807565
3 17585 1 79811389
3 17586 1 79815248
3 17587 1 79817884
3 17588 1 79817974
3 17589 1 79823639
3 17590 1 79824596
3 17591 1 79829367
3 17592 1 79831874
3 17593 1 79832907
3 17594 1 79838226
3 17595 1 79841813
3 17596 1 79844282
3 17597 1 79844920
3 17598 1 79845423
3 17599 1 79847673
3 17600 1 79852584
3 17601 1 79853147
3 17602 1 79853913
3 17603 0 79858162
3 17604 0 79862657
3 17605 0 79864867
3 17606 0 79869318
3 17607 0 79872727
3 17608 0 79873393
3 17609 0 79876180
3 17610 0 79882206
3 17611 0 79934558
3 17612 0 79948419
3 17613 0 79949302
3 17614 0 79952162
3 17615 0 79953609
3 17616 0 79954187
3 17617 0 79957623
3 17618 0 79958053
3 17619 0 79958600
3 17620 1 79965213
3 17621 1 79969364
3 17622 1 79969553
3 17623 1 79970190
3 17624 1 79970935
3 17625 1 79972836
3 17626 1 79976588
3 17627 1 79977241
3 17628 1 79980805
3 17629 1 79982521
3 17630 1 79984405
3 17631 1 79990561
3 17632 1 80001024
3 17633 1 80004850
3 17634 1 80005441
3 17635 1 80008299
3 17636 1 80008772
3 17637 1 80014948
3 17638 1 80016166
3 17639 1 80017309
3 17640 1 80021009
3 17641 1 80021497
3 17642 1 80028020
3 17643 1 80033325
3 17644 1 80037094
3 17645 1 80041773
3 17646 1 80043393
3 17647 1 80048453
3 17648 1 80048707
3 17649 1 80049361
3 17650 1 80051914
3 17651 0 80053800
3 17652 0 80056455
3 17653 0 80058221
3 17654 0 80060015
3 17655 0 80060462
3 17656 0 80063714
3 17657 0 80065543
3 17658 1 80071040
3 17659 1 80073257
3 17660 1 80076809
3 17661 1 80078818
3 17662 1 80080184
3 17663 1 80081652
3 17664 1 80083349
3 17665 1 80084046
3 17666 1 80088330
3 17667 1 80091286
3 17668 1 80096426
3 17669 1 80102250
3 17670 1 80103389
3 17671 1 80107163
3 17672 1 80107229
3 17673 1 80110387
3 17674 1 80112407
3 17675 1 80120042
3 17676 1 80127575
3 17677 1 80133173
3 17678 1 80136813
3 17679 1 80137753
3 17680 1 80138420
3 17681 1 80140088
3 17682 1 80143684
3 17683 1 80145199
3 17684 1 80145340
3 17685 1 80146649
3 17686 1 80153487
3 17687 1 80156253
3 17688 1 80157658
3 17689 1 80161341
3 17690 0 80164205
3 17691 0 80164794
3 17692 0 80177031
3 17693 0 80183835
3 17694 0 80183949
3 17695 0 80185829
3 17696 0 80186513
3 17697 0 80190635
3 17698 0 80192893
3 17699 0 80194337
3 17700 0 80197497
3 17701 0 80201798
3 17702 1 80214933
3 17703 1 80217898
3 17704 1 80222875
3 17705 1 80228801
3 17706 1 80230306
3 17707 1 80230923
3 17708 1 80233071
3 17709 1 80234185
3 17710 1 80234660
3 17711 1 80236475
3 17712 1 80241362
3 17713 1 80247866
3 17714 1 80250673
3 17715 1 80254503
3 17716 1 80257974
3 17717 1 80260627
3 17718 1 80266984
3 17719 1 80267293
3 17720 1 80276066
3 17721 1 80280108
3 17722 1 80284343
3 17723 1 80285880
3 17724 1 80288863
3 17725 1 80292393
3 17726 1 80294367
3 17727 1 80301641
3 17728 1 80305253
3 17729 1 80309459
3 17730 0 80311753
3 17731 0 80457058
3 17732 0 80457529
3 17733 0 80690118
3 17734 0 80707654
3 17735 0 80714194
3 17736 0 80717855
3 17737 0 80721444
3 17738 0 80727514
3 17739 0 80735423
3 17740 0 80743502
3 17741 0 80744614
3 17742 0 80750689
3 17743 0 80751462
3 17744 0 80751973
3 17745 1 80774400
3 17746 1 80775031
3 17747 1 80777359
3 17748 1 80781676
3 17749 1 80785892
3 17750 1 80791634
3 17751 1 80802965
3 17752 1 80804535
3 17753 1 80805730
3 17754 1 80808307
3 17755 1 80811627
3 17756 1 80814211
3 17757 1 80816635
3 17758 1 80823862
3 17759 1 80827026
3 17760 1 80829619
3 17761 1 80836569
3 17762 1 80841228
3 17763 1 80843329
3 17764 1 80849458
3 17765 1 80849490
3 17766 1 80850145
3 17767 1 80852215
3 17768 0 80857789
3 17769 0 80859466
3 17770 0 80862193
3 17771 0 80862252
3 17772 0 80863535
3 17773 0 80885960
3 17774 0 80889848
3 17775 0 80894623
3 17776 0 80895467
3 17777 0 80902157
3 17778 0 80907266
3 17779 0 80915956
3 17780 0 80919669
3 17781 0 80920971
3 17782 0 80927390
3 17783 0 80931387
3 17784 0 80940596
3 17785 0 80941670
3 17786 0 80942662
3 17787 0 80946823
3 17788 0 80951147
3 17789 0 80955132
3 17790 0 80956026
3 17791 0 80959178
3 17792 1 80963612
3 17793 1 80967200
3 17794 1 80968079
3 17795 1 80972212
3 17796 1 80986888
3 17797 1 80991126
3 17798 1 80997153
3 17799 1 80997248
3 17800 1 80998529
3 17801 1 81007093
3 17802 1 81010243
3 17803 1 81013453
3 17804 1 81015102
3 17805 1 81018090
3 17806 1 81022085
3 17807 1 81022325
3 17808 1 81024185
3 17809 1 81027370
3 17810 1 81032168
3 17811 1 81035843
3 17812 1 81040679
3 17813 1 81041177
3 17814 1 81046600
3 17815 1 81049237
3 17816 1 81050723
3 17817 1 81050827
3 17818 1 81055235
3 17819 1 81074983
3 17820 1 81079570
3 17821 1 81080945
3 17822 1 81087981
3 17823 1 81093039
3 17824 1 81099676
3 17825 1 81101054
3 17826 1 81106351
3 17827 1 81109054
3 17828 1 81109291
3 17829 1 81133096
3 17830 1 81136433
3 17831 1 81141325
3 17832 1 81141990
3 17833 1 81147653
3 17834 1 81148882
3 17835 1 81153884
3 17836 1 81159937
3 17837 1 81163627
3 17838 1 81164100
3 17839 1 81169209
3 17840 1 81178385
3 17841 1 81187263
3 17842 1 81193220
3 17843 1 81200148
3 17844 1 81208567
3 17845 1 81213591
3 17846 1 81220099
3 17847 1 81221026
3 17848 0 81263394
3 17849 0 81270001
3 17850 0 81271523
3 17851 0 81274627
3 17852 0 81276409
3 17853 0 81277172
3 17854 0 81280858
3 17855 0 81292344
3 17856 0 81299992
3 17857 0 81301103
3 17858 0 81305558
3 17859 0 81308411
3 17860 0 81665454
3 17861 0 81677637
3 17862 0 81683970
3 17863 0 81690423
3 17864 0 81699014
3 17865 1 81822470
3 17866 1 81824560
3 17867 1 81855385
3 17868 1 81855776
3 17869 1 81858259
3 17870 1 81864318
3 17871 1 81864509
3 17872 1 81868890
3 17873 1 81869886
3 17874 1 81871383
3 17875 1 81872282
3 17876 1 81873119
3 17877 1 81874204
3 17878 1 81877397
3 17879 1 81878894
3 17880 1 81886077
3 17881 1 81887234
3 17882 1 81894240
3 17883 1 81899474
3 17884 1 81902656
3 17885 1 81907004
3 17886 1 81920525
3 17887 1 81926392
3 17888 1 81930267
3 17889 1 81934199
3 17890 1 81944748
3 17891 1 81946559
3 17892 1 81947165
3 17893 1 81950033
3 17894 1 81954870
3 17895 1 81956614
3 17896 1 81964306
3 17897 1 81973210
3 17898 1 81975170
3 17899 1 81985289
3 17900 1 81987554
3 17901 1 81987724
3 17902 1 81992207
3 17903 0 82084595
3 17904 1 82336857
3 17905 1 82344138
3 17906 1 82355392
3 17907 1 82363134
3 17908 1 82367219
3 17909 1 82374312
3 17910 1 82379233
3 17911 1 82401844
3 17912 1 82402609
3 17913 1 82403269
3 17914 1 82410598
3 17915 1 82410814
3 17916 1 82418362
3 17917 1 82427006
3 17918 1 82431765
3 17919 1 82438650
3 17920 1 82438888
3 17921 1 82441499
3 17922 1 82441688
3 17923 1 82441964
3 17924 1 82442165
3 17925 1 82444090
3 17926 1 82444156
3 17927 1 82445593
3 17928 1 82452347
3 17929 1 82453018
3 17930 1 82461120
3 17931 1 82462523
3 17932 1 82469942
3 17933 1 82473257
3 17934 1 82474351
3 17935 1 82478553
3 17936 0 82484872
3 17937 0 82486463
3 17938 0 82487231
3 17939 0 82489639
3 17940 0 82493697
3 17941 0 82496696
3 17942 0 82500924
3 17943 0 82505209
3 17944 1 82510187
3 17945 1 82515842
3 17946 1 82518649
3 17947 1 82522013
3 17948 1 82525151
3 17949 1 82526504
3 17950 1 82532721
3 17951 1 82536493
3 17952 1 82537099
3 17953 1 82542270
3 17954 1 82544270
3 17955 1 82546255
3 17956 1 82550633
3 17957 1 82556124
3 17958 1 82560828
3 17959 1 82564719
3 17960 1 82568556
3 17961 1 82570063
3 17962 0 82576072
3 17963 0 82581551
3 17964 0 82586052
3 17965 0 82586444
3 17966 0 82590077
3 17967 0 82592688
3 17968 0 82594683
3 17969 0 82599243
3 17970 0 82600074
3 17971 0 82601233
3 17972 0 82606313
3 17973 0 82608502
3 17974 0 82611765
3 17975 0 82615184
3 17976 0 82620993
3 17977 0 82624291
3 17978 0 82627392
3 17979 0 82633906
3 17980 0 82636192
3 17981 0 82640540
3 17982 0 82641496
3 17983 0 82646577
3 17984 0 82648608
3 17985 0 82650257
3 17986 0 82654749
3 17987 0 82660434
3 17988 0 82661880
3 17989 1 82666059
3 17990 1 82674491
3 17991 1 82681681
3 17992 1 82684635
3 17993 1 82691568
3 17994 1 82710807
3 17995 1 82716859
3 17996 1 82722259
3 17997 1 82724377
3 17998 1 82726695
3 17999 1 82727560
3 18000 1 82727808
3 18001 1 82729032
3 18002 1 82733531
3 18003 1 82735836
3 18004 1 82741465
3 18005 1 82741891
3 18006 1 82744444
3 18007 1 82751690
3 18008 1 82757798
3 18009 1 82762037
3 18010 1 82762199
3 18011 1 82770035
3 18012 1 82776104
3 18013 1 82781334
3 18014 1 82782968
3 18015 1 82784799
3 18016 1 82789069
3 18017 1 82790978
3 18018 1 82793806
3 18019 1 82799299
3 18020 1 82803572
3 18021 1 82805041
3 18022 1 82808433
3 18023 1 82810334
3 18024 1 82811752
3 18025 1 82813788
3 18026 1 82822126
3 18027 1 82826969
3 18028 1 82832249
3 18029 1 82835218
3 18030 1 82835788
3 18031 1 82841623
3 18032 1 82846409
3 18033 1 82846945
3 18034 1 82850871
3 18035 1 82854586
3 18036 1 82856349
3 18037 1 82859803
3 18038 1 82865903
3 18039 1 82874326
3 18040 1 82874788
3 18041 1 82877072
3 18042 1 82884333
3 18043 1 82886375
3 18044 1 82890565
3 18045 1 82891734
3 18046 1 82892612
3 18047 1 82893125
3 18048 1 82893459
3 18049 1 82894232
3 18050 1 82896365
3 18051 1 82902563
3 18052 1 82902710
3 18053 1 82904369
3 18054 1 82911773
3 18055 1 82934184
3 18056 1 82983613
3 18057 1 82988584
3 18058 1 82989682
3 18059 1 82992759
3 18060 1 83007440
3 18061 1 83008605
3 18062 1 83032378
3 18063 1 83036969
3 18064 1 83042989
3 18065 1 83052989
3 18066 1 83061551
3 18067 1 83064768
3 18068 1 83076601
3 18069 1 83084260
3 18070 1 83089204
3 18071 1 83091043
3 18072 1 83092000
3 18073 1 83093169
3 18074 1 83094366
3 18075 1 83098532
3 18076 1 83104809
3 18077 0 83110454
3 18078 0 83112222
3 18079 0 83116677
3 18080 0 83126513
3 18081 0 83131430
3 18082 0 83132285
3 18083 0 83139097
3 18084 0 83141768
3 18085 0 83148892
3 18086 0 83149606
3 18087 0 83153649
3 18088 0 83157868
3 18089 0 83157891
3 18090 0 83164226
3 18091 0 83168661
3 18092 0 83171537
3 18093 0 83174602
3 18094 0 83175664
3 18095 0 83176788
3 18096 0 83178666
3 18097 0 83183469
3 18098 0 83188532
3 18099 0 83193729
3 18100 0 83199059
3 18101 0 83209433
3 18102 0 83213304
3 18103 0 83228769
3 18104 0 83234086
3 18105 0 83241350
3 18106 0 83247260
3 18107 0 83256771
3 18108 0 83261370
3 18109 0 83271013
3 18110 0 83271932
3 18111 0 83272241
3 18112 0 83274052
3 18113 0 83274568
3 18114 0 83277895
3 18115 0 83279808
3 18116 0 83288039
3 18117 0 83291868
3 18118 0 83297327
3 18119 0 83298808
3 18120 0 83300482
3 18121 0 83301991
3 18122 0 83305029
3 18123 0 83310939
3 18124 0 83322801
3 18125 0 83328759
3 18126 0 83338109
3 18127 0 83344163
3 18128 0 83373978
3 18129 0 83383682
3 18130 0 83391415
3 18131 0 83391433
3 18132 0 83393488
3 18133 0 83394548
3 18134 0 83399780
3 18135 0 83404215
3 18136 0 83406877
3 18137 0 83408948
3 18138 0 83413216
3 18139 0 83417548
3 18140 0 83419198
3 18141 0 83420857
3 18142 0 83421321
3 18143 0 83423386
3 18144 0 83425874
3 18145 0 83434190
3 18146 0 83440723
3 18147 0 83440940
3 18148 0 83443986
3 18149 0 83448423
3 18150 0 83450838
3 18151 0 83454084
3 18152 0 83457173
3 18153 0 83460270
3 18154 0 83461991
3 18155 0 83463673
3 18156 0 83470293
3 18157 0 83473879
3 18158 0 83476156
3 18159 0 83480883
3 18160 0 83482163
3 18161 0 83483601
3 18162 0 83484016
3 18163 0 83489804
3 18164 0 83491656
3 18165 0 83493583
3 18166 0 83494345
3 18167 0 83501970
3 18168 0 83506127
3 18169 0 83512666
3 18170 0 83515902
3 18171 0 83522290
3 18172 0 83526940
3 18173 0 83528678
3 18174 0 83533021
3 18175 0 83537609
3 18176 0 83548728
3 18177 0 83552526
3 18178 0 83553742
3 18179 0 83558712
3 18180 0 83564567
3 18181 0 83572222
3 18182 0 83578767
3 18183 0 83584068
3 18184 0 83585628
3 18185 0 83588373
3 18186 0 83589153
3 18187 0 83593378
3 18188 0 83596677
3 18189 0 83610448
3 18190 0 83616178
3 18191 0 83616728
3 18192 0 83622743
3 18193 0 83627155
3 18194 0 83634503
3 18195 0 83636667
3 18196 0 83643540
3 18197 0 83645629
3 18198 0 83649369
3 18199 0 83650631
3 18200 0 83654312
3 18201 0 83657397
3 18202 0 83658225
3 18203 0 83658423
3 18204 0 83659339
3 18205 0 83668139
3 18206 0 83674868
3 18207 0 83684535
3 18208 0 83689238
3 18209 0 83693451
3 18210 0 83699288
3 18211 0 83700517
3 18212 0 83701511
3 18213 0 83702758
3 18214 0 83707550
3 18215 0 83712890
3 18216 0 83718682
3 18217 0 83721314
3 18218 0 83723056
3 18219 0 83725581
3 18220 0 83728785
3 18221 0 83729885
3 18222 0 83731826
3 18223 0 83732235
3 18224 0 83735780
3 18225 0 83738296
3 18226 0 83738384
3 18227 0 83740905
3 18228 0 83742284
3 18229 0 83744604
3 18230 0 83745420
3 18231 0 83747305
3 18232 0 83753058
3 18233 0 83756761
3 18234 0 83761563
3 18235 0 83762558
3 18236 0 83763771
3 18237 0 83768811
3 18238 0 83769932
3 18239 0 83773103
3 18240 0 83778315
3 18241 0 83787246
3 18242 0 83790671
3 18243 0 83792054
3 18244 0 83794466
3 18245 0 83799031
3 18246 0 83809190
3 18247 0 83811882
3 18248 0 83812631
3 18249 0 83816396
3 18250 0 83817515
3 18251 0 83819982
3 18252 0 83830349
3 18253 0 83834776
3 18254 0 83837042
3 18255 0 83841078
3 18256 0 83845081
3 18257 0 83854666
3 18258 0 83855464
3 18259 0 83856128
3 18260 0 83861876
3 18261 0 83863091
3 18262 0 83866718
3 18263 0 83870358
3 18264 0 83878493
3 18265 0 83885561
3 18266 0 83886580
3 18267 0 83891981
3 18268 0 83892450
3 18269 0 83895734
3 18270 0 83901885
3 18271 0 83903764
3 18272 0 83905582
3 18273 0 83908051
3 18274 0 83911887
3 18275 0 83913880
3 18276 0 83918362
3 18277 0 83923273
3 18278 0 83928190
3 18279 0 83931120
3 18280 0 83933505
3 18281 0 83936735
3 18282 0 83939010
3 18283 0 83944300
3 18284 0 83944466
3 18285 0 83950978
3 18286 0 83951175
3 18287 0 83957831
3 18288 0 83959190
3 18289 0 83959447
3 18290 0 83963286
3 18291 0 83964325
3 18292 0 83971565
3 18293 0 83973541
3 18294 0 83974320
3 18295 0 83977428
3 18296 0 83979418
3 18297 0 83983626
3 18298 0 83983745
3 18299 0 83986107
3 18300 0 83988233
3 18301 0 83996538
3 18302 0 84000221
3 18303 0 84001054
3 18304 0 84002789
3 18305 0 84008433
3 18306 0 84012140
3 18307 0 84017396
3 18308 0 84065868
3 18309 0 84229168
3 18310 1 84795084
3 18311 1 84801258
3 18312 1 84805934
3 18313 1 84811239
3 18314 1 84813471
3 18315 1 84816030
3 18316 1 84818157
3 18317 1 84821987
3 18318 1 84822588
3 18319 1 84826316
3 18320 1 84826397
3 18321 1 84831564
3 18322 1 84832550
3 18323 1 84839695
3 18324 1 84844559
3 18325 1 84848513
3 18326 1 84855152
3 18327 1 84857701
3 18328 1 84860311
3 18329 1 84871667
3 18330 1 84873116
3 18331 1 84874083
3 18332 1 84875982
3 18333 1 84879408
3 18334 1 84881184
3 18335 1 84884403
3 18336 1 84884878
3 18337 1 84884934
3 18338 1 84886335
3 18339 1 84895131
3 18340 1 84907495
3 18341 1 84909471
3 18342 1 84912882
3 18343 1 84916856
3 18344 1 84921302
3 18345 1 84922346
3 18346 1 84926288
3 18347 1 84928613
3 18348 1 84929367
3 18349 1 84931200
3 18350 1 84932411
3 18351 1 84933857
3 18352 1 84937288
3 18353 1 84939822
3 18354 1 84948518
3 18355 1 84949849
3 18356 1 84953430
3 18357 1 84953885
3 18358 1 84955646
3 18359 1 84956717
3 18360 1 84958411
3 18361 1 84960741
3 18362 1 84964127
3 18363 1 84964204
3 18364 0 84975847
3 18365 0 84977416
3 18366 0 84981542
3 18367 0 84984135
3 18368 1 84990231
3 18369 1 84994017
3 18370 1 84995128
3 18371 1 84998719
3 18372 1 84998780
3 18373 1 85001326
3 18374 1 85005483
3 18375 1 85011700
3 18376 1 85012349
3 18377 1 85015997
3 18378 1 85018029
3 18379 1 85024682
3 18380 0 85027825
3 18381 0 85032385
3 18382 0 85036017
3 18383 0 85036315
3 18384 0 85036808
3 18385 0 85039507
3 18386 0 85044503
3 18387 0 85048654
3 18388 0 85056120
3 18389 0 85060960
3 18390 0 85066585
3 18391 0 85067339
3 18392 0 85079233
3 18393 0 85084949
3 18394 0 85088875
3 18395 0 85093518
3 18396 0 85096067
3 18397 0 85097529
3 18398 0 85099205
3 18399 0 85100151
3 18400 0 85101901
3 18401 0 85101946
3 18402 0 85104393
3 18403 0 85106739
3 18404 0 85111293
3 18405 0 85113034
3 18406 0 85127295
3 18407 0 85128295
3 18408 0 85128703
3 18409 0 85131824
3 18410 0 85134601
3 18411 0 85140903
3 18412 0 85143520
3 18413 0 85146406
3 18414 0 85148178
3 18415 0 85150900
3 18416 0 85155710
3 18417 0 85158759
3 18418 0 85163725
3 18419 0 85166595
3 18420 0 85167863
3 18421 0 85168747
3 18422 0 85171569
3 18423 0 85171811
3 18424 0 85173936
3 18425 0 85176398
3 18426 0 85179166
3 18427 0 85184009
3 18428 0 85185035
3 18429 0 85185372
3 18430 0 85188566
3 18431 0 85192424
3 18432 0 85192573
3 18433 0 85193368
3 18434 0 85198280
3 18435 0 85201792
3 18436 0 85202615
3 18437 0 85203820
3 18438 0 85211491
3 18439 0 85211682
3 18440 0 85212620
3 18441 0 85219556
3 18442 0 85221030
3 18443 0 85224891
3 18444 0 85228370
3 18445 0 85229170
3 18446 0 85230140
3 18447 0 85231310
3 18448 0 85237334
3 18449 0 85241325
3 18450 0 85244237
3 18451 0 85251102
3 18452 0 85253070
3 18453 0 85258702
3 18454 0 85260836
3 18455 0 85265909
3 18456 0 85269417
3 18457 0 85272227
3 18458 0 85276845
3 18459 0 85283731
3 18460 0 85315576
3 18461 0 85334857
3 18462 0 85339117
3 18463 0 85339799
3 18464 0 85340410
3 18465 0 85341477
3 18466 0 85346861
3 18467 0 85349840
3 18468 0 85352837
3 18469 0 85353421
3 18470 0 85355301
3 18471 0 85359707
3 18472 0 85362731
3 18473 0 85363810
3 18474 0 85366428
3 18475 0 85368430
3 18476 0 85370682
3 18477 0 85372471
3 18478 0 85377206
3 18479 0 85378331
3 18480 0 85384687
3 18481 0 85392661
3 18482 0 85394222
3 18483 0 85402644
3 18484 0 85403109
3 18485 0 85408022
3 18486 0 85413920
3 18487 0 85414351
3 18488 0 85417740
3 18489 0 85421534
3 18490 0 85423326
3 18491 0 85424672
3 18492 0 85426180
3 18493 0 85428768
3 18494 0 85431406
3 18495 0 85432990
3 18496 0 85471220
3 18497 0 85475796
3 18498 0 85480121
3 18499 0 85480600
3 18500 0 85483909
3 18501 0 85485218
3 18502 0 85485750
3 18503 1 85487295
3 18504 1 85489900
3 18505 1 85498580
3 18506 1 85502881
3 18507 1 85503891
3 18508 1 85511103
3 18509 1 85512356
3 18510 1 85515266
3 18511 1 85521653
3 18512 1 85521820
3 18513 1 85525077
3 18514 1 85525852
3 18515 1 85529283
3 18516 1 85543018
3 18517 1 85546195
3 18518 1 85548764
3 18519 1 85551722
3 18520 1 85555450
3 18521 1 85567336
3 18522 1 85569486
3 18523 1 85575244
3 18524 1 85576648
3 18525 1 85581460
3 18526 1 85584065
3 18527 1 85586038
3 18528 1 85588643
3 18529 1 85594153
3 18530 1 85598149
3 18531 1 85606477
3 18532 1 85678218
3 18533 1 85699183
3 18534 1 85702826
3 18535 1 85715210
3 18536 1 85720421
3 18537 1 85723948
3 18538 1 85726396
3 18539 1 85732798
3 18540 1 85732914
3 18541 1 85742031
3 18542 1 85742753
3 18543 1 85746727
3 18544 1 85751063
3 18545 1 85753801
3 18546 1 85759934
3 18547 1 85777691
3 18548 1 85786254
3 18549 1 85792334
3 18550 0 85795854
3 18551 0 85802848
3 18552 0 85805417
3 18553 0 85811069
3 18554 0 85823309
3 18555 0 85827080
3 18556 0 85828935
3 18557 0 85829874
3 18558 0 85832724
3 18559 0 85835822
3 18560 0 85837569
3 18561 0 85838318
3 18562 0 85844735
3 18563 0 85845169
3 18564 0 85847093
3 18565 0 85850034
3 18566 0 85855622
3 18567 0 85858760
3 18568 0 85875932
3 18569 0 85956829
3 18570 0 85966341
3 18571 0 85975900
3 18572 0 85978132
3 18573 0 85980983
3 18574 0 85989849
3 18575 0 85989978
3 18576 0 85995821
3 18577 0 86006363
3 18578 0 86010824
3 18579 0 86015048
3 18580 0 86019639
3 18581 0 86036114
3 18582 0 86038672
3 18583 0 86039026
3 18584 0 86039723
3 18585 1 86049600
3 18586 1 86054850
3 18587 1 86057336
3 18588 1 86059647
3 18589 1 86063291
3 18590 1 86063773
3 18591 1 86065698
3 18592 1 86069951
3 18593 1 86072435
3 18594 1 86077994
3 18595 1 86085369
3 18596 1 86088969
3 18597 1 86090540
3 18598 1 86094707
3 18599 1 86097206
3 18600 1 86104883
3 18601 1 86119861
3 18602 1 86120683
3 18603 1 86121608
3 18604 1 86122119
3 18605 0 86132395
3 18606 0 86136441
3 18607 0 86136449
3 18608 0 86136935
3 18609 0 86140673
3 18610 0 86142138
3 18611 0 86142332
3 18612 0 86145296
3 18613 0 86149237
3 18614 0 86150547
3 18615 0 86153991
3 18616 0 86155331
3 18617 0 86158834
3 18618 0 86159220
3 18619 0 86165955
3 18620 0 86173265
3 18621 0 86175415
3 18622 1 86180593
3 18623 1 86183165
3 18624 1 86193468
3 18625 1 86195413
3 18626 1 86199707
3 18627 1 86202400
3 18628 1 86203457
3 18629 1 86205655
3 18630 1 86208568
3 18631 1 86212720
3 18632 1 86216839
3 18633 1 86227818
3 18634 1 86228939
3 18635 1 86229420
3 18636 1 86232732
3 18637 1 86234641
3 18638 1 86242932
3 18639 1 86245006
3 18640 1 86249735
3 18641 1 86249973
3 18642 1 86250900
3 18643 1 86252166
3 18644 1 86255266
3 18645 1 86258212
3 18646 1 86262849
3 18647 1 86264646
3 18648 1 86267733
3 18649 1 86271172
3 18650 1 86271748
3 18651 1 86274505
3 18652 1 86276965
3 18653 1 86277414
3 18654 1 86278623
3 18655 1 86279297
3 18656 1 86283493
3 18657 1 86284069
3 18658 1 86286820
3 18659 1 86287972
3 18660 1 86289181
3 18661 1 86289294
3 18662 1 86292225
3 18663 1 86292569
3 18664 1 86295104
3 18665 1 86296824
3 18666 1 86302120
3 18667 1 86305678
3 18668 1 86309018
3 18669 1 86311466
3 18670 1 86312797
3 18671 1 86313271
3 18672 1 86320175
3 18673 1 86323046
3 18674 1 86323870
3 18675 1 86330277
3 18676 1 86337381
3 18677 1 86338719
3 18678 1 86339723
3 18679 1 86340317
3 18680 1 86343363
3 18681 1 86343489
3 18682 1 86355554
3 18683 1 86362629
3 18684 1 86374645
3 18685 1 86376540
3 18686 1 86380696
3 18687 1 86387512
3 18688 1 86393094
3 18689 1 86393866
3 18690 1 86395289
3 18691 1 86395687
3 18692 1 86402907
3 18693 1 86404486
3 18694 1 86405527
3 18695 1 86410460
3 18696 1 86421725
3 18697 1 86434520
3 18698 1 86436125
3 18699 1 86438507
3 18700 1 86443262
3 18701 1 86445171
3 18702 1 86448242
3 18703 1 86448765
3 18704 1 86454561
3 18705 1 86457599
3 18706 1 86461873
3 18707 1 86462299
3 18708 1 86462488
3 18709 1 86466605
3 18710 1 86468394
3 18711 1 86486925
3 18712 1 86512892
3 18713 1 86520312
3 18714 1 86524156
3 18715 1 86527428
3 18716 1 86529100
3 18717 1 86534030
3 18718 1 86534439
3 18719 1 86541286
3 18720 0 86544385
3 18721 0 86544548
3 18722 0 86548156
3 18723 0 86553318
3 18724 0 86556789
3 18725 0 86562121
3 18726 0 86563424
3 18727 0 86594090
3 18728 0 86604179
3 18729 0 86605758
3 18730 0 86697759
3 18731 0 86704780
3 18732 0 86704865
3 18733 0 86707702
3 18734 0 86711487
3 18735 0 86712416
3 18736 0 86721674
3 18737 0 86722130
3 18738 0 86724710
3 18739 0 86726312
3 18740 0 86728378
3 18741 0 86731277
3 18742 0 86738780
3 18743 0 86739667
3 18744 0 86739970
3 18745 0 86749179
3 18746 0 86752309
3 18747 0 86761498
3 18748 0 86764689
3 18749 0 86764983
3 18750 1 86766773
3 18751 1 86766823
3 18752 1 86774378
3 18753 1 86776239
3 18754 1 86778562
3 18755 1 86786980
3 18756 1 86794387
3 18757 1 86802888
3 18758 1 86811718
3 18759 1 86815755
3 18760 1 86817130
3 18761 0 86824381
3 18762 0 86825926
3 18763 0 86826695
3 18764 0 86828610
3 18765 0 86834280
3 18766 0 86836851
3 18767 0 86842657
3 18768 0 86859892
3 18769 0 86860394
3 18770 0 86862540
3 18771 0 86865232
3 18772 0 86870189
3 18773 0 86870737
3 18774 0 86873046
3 18775 0 86874932
3 18776 0 86877455
3 18777 0 86880291
3 18778 0 86882473
3 18779 0 86882874
3 18780 1 86888316
3 18781 1 86890082
3 18782 1 86892017
3 18783 1 86894746
3 18784 1 86898514
3 18785 1 86898921
3 18786 1 86903227
3 18787 1 86907810
3 18788 1 86912730
3 18789 1 86913173
3 18790 1 86915288
3 18791 1 86915934
3 18792 1 86922273
3 18793 1 86924232
3 18794 1 86926647
3 18795 1 86928047
3 18796 1 86931946
3 18797 1 86934135
3 18798 1 86938717
3 18799 1 86943377
3 18800 1 86945746
3 18801 1 86945838
3 18802 1 86947433
3 18803 1 86950310
3 18804 1 86950449
3 18805 1 86951238
3 18806 1 86952273
3 18807 0 86959761
3 18808 0 86960067
3 18809 0 86966005
3 18810 0 86969087
3 18811 0 86969228
3 18812 0 86972513
3 18813 0 86973401
3 18814 0 86981699
3 18815 0 86985301
3 18816 0 86988336
3 18817 0 86990988
3 18818 0 86997273
3 18819 0 86998071
3 18820 0 87001188
3 18821 0 87007205
3 18822 0 87009810
3 18823 0 87017981
3 18824 0 87019466
3 18825 0 87031776
3 18826 0 87032237
3 18827 0 87036045
3 18828 0 87040039
3 18829 0 87040593
3 18830 0 87045245
3 18831 0 87048004
3 18832 0 87054052
3 18833 0 87059080
3 18834 0 87062245
3 18835 0 87062615
3 18836 0 87067087
3 18837 0 87067301
3 18838 0 87077162
3 18839 0 87078981
3 18840 0 87081502
3 18841 0 87083888
3 18842 0 87084407
3 18843 0 87093738
3 18844 0 87098703
3 18845 0 87103258
3 18846 0 87106389
3 18847 0 87110290
3 18848 0 87121634
3 18849 0 87129007
3 18850 0 87135228
3 18851 0 87137910
3 18852 0 87140742
3 18853 0 87143322
3 18854 0 87145895
3 18855 0 87164746
3 18856 0 87170973
3 18857 0 87173800
3 18858 0 87182513
3 18859 0 87185231
3 18860 0 87218750
3 18861 0 87222098
3 18862 0 87226940
3 18863 0 87230679
3 18864 0 87231363
3 18865 0 87234192
3 18866 0 87236806
3 18867 0 87254693
3 18868 0 87256006
3 18869 0 87259067
3 18870 0 87260970
3 18871 0 87261020
3 18872 0 87261907
3 18873 0 87267408
3 18874 0 87273323
3 18875 1 87276128
3 18876 1 87278615
3 18877 1 87280740
3 18878 1 87281807
3 18879 1 87284740
3 18880 1 87286702
3 18881 1 87290026
3 18882 1 87294404
3 18883 1 87297078
3 18884 1 87297920
3 18885 1 87305751
3 18886 1 87311977
3 18887 0 87318517
3 18888 0 87322478
3 18889 0 87327356
3 18890 0 87331432
3 18891 0 87341756
3 18892 1 87347000
3 18893 1 87349240
3 18894 1 87352402
3 18895 1 87353784
3 18896 1 87356902
3 18897 1 87358617
3 18898 1 87358814
3 18899 1 87363089
3 18900 1 87363891
3 18901 1 87366071
3 18902 1 87370265
3 18903 1 87371171
3 18904 1 87374319
3 18905 1 87375097
3 18906 1 87375207
3 18907 1 87377053
3 18908 1 87377443
3 18909 1 87379762
3 18910 0 87382627
3 18911 0 87383137
3 18912 0 87383992
3 18913 0 87390129
3 18914 0 87391953
3 18915 0 87392581
3 18916 0 87396603
3 18917 0 87397719
3 18918 0 87402946
3 18919 0 87403043
3 18920 0 87403565
3 18921 0 87406735
3 18922 0 87408295
3 18923 0 87413646
3 18924 0 87415332
3 18925 0 87421362
3 18926 0 87422629
3 18927 0 87423324
3 18928 0 87423921
3 18929 0 87427292
3 18930 0 87430176
3 18931 0 87431870
3 18932 0 87432178
3 18933 0 87438935
3 18934 0 87441622
3 18935 0 87447980
3 18936 0 87451021
3 18937 0 87452342
3 18938 0 87455417
3 18939 0 87456986
3 18940 0 87490950
3 18941 0 87498155
3 18942 0 87499924
3 18943 0 87502689
3 18944 0 87508583
3 18945 0 87514174
3 18946 0 87517038
3 18947 0 87522178
3 18948 0 87524611
3 18949 0 87527185
3 18950 0 87528193
3 18951 0 87531578
3 18952 0 87531995
3 18953 0 87533598
3 18954 0 87534093
3 18955 0 87538158
3 18956 0 87542675
3 18957 0 87545770
3 18958 0 87546221
3 18959 0 87549383
3 18960 0 87552453
3 18961 0 87555474
3 18962 0 87558660
3 18963 0 87559394
3 18964 0 87562221
3 18965 0 87562811
3 18966 0 87565677
3 18967 0 87569779
3 18968 0 87572358
3 18969 0 87572873
3 18970 0 87575936
3 18971 0 87583690
3 18972 0 87587284
3 18973 0 87587713
3 18974 0 87590575
3 18975 0 87593257
3 18976 0 87594902
3 18977 0 87596858
3 18978 0 87596905
3 18979 0 87598273
3 18980 0 87606296
3 18981 0 87610391
3 18982 0 87613264
3 18983 0 87614750
3 18984 0 87617502
3 18985 0 87619933
3 18986 0 87637334
3 18987 0 87637927
3 18988 0 87640117
3 18989 0 87640502
3 18990 0 87642913
3 18991 0 87644477
3 18992 0 87644734
3 18993 0 87645938
3 18994 0 87645969
3 18995 0 87646735
3 18996 0 87650679
3 18997 1 87655796
3 18998 1 87656815
3 18999 1 87659110
3 19000 1 87664564
3 19001 1 87665238
3 19002 1 87668147
3 19003 1 87669844
3 19004 1 87672387
3 19005 1 87672907
3 19006 1 87677110
3 19007 1 87678151
3 19008 1 87682074
3 19009 1 87683776
3 19010 1 87686682
3 19011 1 87689091
3 19012 0 87694290
3 19013 0 87695534
3 19014 0 87697483
3 19015 0 87700279
3 19016 0 87704875
3 19017 0 87707938
3 19018 0 87708247
3 19019 0 87715158
3 19020 0 87722068
3 19021 0 87722354
3 19022 0 87730047
3 19023 0 87737852
3 19024 0 87741376
3 19025 0 87744018
3 19026 0 87744720
3 19027 0 87748566
3 19028 0 87749237
3 19029 0 87750338
3 19030 0 87755529
3 19031 0 87757913
3 19032 0 87761984
3 19033 0 87765136
3 19034 0 87766149
3 19035 0 87769065
3 19036 0 87770323
3 19037 0 87770671
3 19038 0 87773596
3 19039 0 87774438
3 19040 0 87777623
3 19041 0 87780320
3 19042 0 87780388
3 19043 0 87792102
3 19044 0 87803819
3 19045 0 87806438
3 19046 0 87811195
3 19047 0 87817543
3 19048 0 87817651
3 19049 0 87822304
3 19050 0 87822627
3 19051 0 87826369
3 19052 0 87830056
3 19053 0 87830635
3 19054 0 87830961
3 19055 0 87838115
3 19056 0 87843171
3 19057 0 87843665
3 19058 0 87846141
3 19059 0 87849658
3 19060 0 87852638
3 19061 0 87853645
3 19062 0 87856220
3 19063 0 87862932
3 19064 0 87870755
3 19065 0 87872488
3 19066 0 87874629
3 19067 0 87876570
3 19068 0 87878219
3 19069 1 87884899
3 19070 1 87890751
3 19071 1 87891526
3 19072 1 87895272
3 19073 1 87898170
3 19074 1 87899750
3 19075 1 87900305
3 19076 1 87901166
3 19077 1 87907457
3 19078 1 87908963
3 19079 1 87911007
3 19080 1 87914372
3 19081 1 87918023
3 19082 1 87920252
3 19083 1 87923784
3 19084 1 87928164
3 19085 1 87931217
3 19086 0 87937710
3 19087 0 87946496
3 19088 0 87949516
3 19089 0 87953559
3 19090 0 87956501
3 19091 0 87957414
3 19092 0 87958376
3 19093 0 87961266
3 19094 0 87963252
3 19095 0 87964846
3 19096 1 87971454
3 19097 1 87978367
3 19098 1 87982226
3 19099 1 87984141
3 19100 1 87991807
3 19101 1 87996185
3 19102 1 87998687
3 19103 1 88007159
3 19104 1 88007501
3 19105 1 88008931
3 19106 1 88011132
3 19107 1 88011149
3 19108 1 88015180
3 19109 1 88018519
3 19110 1 88023237
3 19111 1 88025309
3 19112 1 88027399
3 19113 1 88029666
3 19114 1 88031727
3 19115 1 88031881
3 19116 1 88034687
3 19117 1 88037748
3 19118 1 88041083
3 19119 1 88053225
3 19120 1 88054556
3 19121 1 88068234
3 19122 1 88071630
3 19123 1 88078940
3 19124 1 88081836
3 19125 1 88084222
3 19126 1 88085162
3 19127 1 88087136
3 19128 0 88167453
3 19129 0 88168284
3 19130 0 88169226
3 19131 0 88170978
3 19132 0 88172443
3 19133 0 88175329
3 19134 0 88183792
3 19135 0 88190949
3 19136 0 88198355
3 19137 0 88201772
3 19138 0 88204015
3 19139 0 88212149
3 19140 0 88216172
3 19141 0 88224561
3 19142 0 88228354
3 19143 0 88231908
3 19144 0 88236648
3 19145 0 88238416
3 19146 0 88242901
3 19147 0 88247699
3 19148 0 88250361
3 19149 0 88255962
3 19150 0 88256926
3 19151 0 88259202
3 19152 0 88262565
3 19153 0 88274056
3 19154 0 88279245
3 19155 0 88279420
3 19156 0 88279918
3 19157 0 88285998
3 19158 0 88287178
3 19159 0 88290288
3 19160 0 88292627
3 19161 0 88294554
3 19162 0 88295861
3 19163 0 88296721
3 19164 0 88300169
3 19165 0 88301151
3 19166 0 88303543
3 19167 0 88308176
3 19168 0 88312580
3 19169 0 88312890
3 19170 0 88316889
3 19171 0 88317836
3 19172 0 88322043
3 19173 0 88323876
3 19174 0 88325088
3 19175 0 88327951
3 19176 0 88332207
3 19177 0 88333600
3 19178 0 88333649
3 19179 0 88337566
3 19180 0 88338870
3 19181 0 88339591
3 19182 0 88340766
3 19183 0 88345280
3 19184 0 88348694
3 19185 0 88350063
3 19186 0 88351825
3 19187 0 88356101
3 19188 0 88359503
3 19189 0 88364307
3 19190 0 88368905
3 19191 0 88371171
3 19192 0 88373547
3 19193 0 88379227
3 19194 0 88382588
3 19195 0 88385285
3 19196 0 88392127
3 19197 0 88397257
3 19198 0 88401736
3 19199 0 88405882
3 19200 0 88410604
3 19201 0 88417064
3 19202 0 88421191
3 19203 0 88430649
3 19204 0 88430909
3 19205 0 88435171
3 19206 0 88452894
3 19207 0 88453573
3 19208 0 88455905
3 19209 0 88457290
3 19210 0 88464036
3 19211 0 88468467
3 19212 0 88468861
3 19213 0 88474308
3 19214 0 88477768
3 19215 0 88477931
3 19216 0 88479569
3 19217 0 88491796
3 19218 0 88504141
3 19219 0 88507451
3 19220 0 88508523
3 19221 0 88884518
3 19222 0 88887513
3 19223 0 88891923
3 19224 0 88894060
3 19225 0 88898462
3 19226 0 88903481
3 19227 0 88905782
3 19228 0 88905831
3 19229 0 88906726
3 19230 0 88910395
3 19231 0 88911665
3 19232 0 88915560
3 19233 0 88920317
3 19234 0 88922980
3 19235 0 88929855
3 19236 0 88930543
3 19237 0 88935339
3 19238 0 88937885
3 19239 0 88941498
3 19240 0 88944727
3 19241 0 88947527
3 19242 1 88949965
3 19243 1 88950137
3 19244 1 88958101
3 19245 1 88962257
3 19246 1 88962905
3 19247 1 88965634
3 19248 1 88976592
3 19249 1 88984774
3 19250 1 88990685
3 19251 1 88991033
3 19252 1 88998065
3 19253 1 88999262
3 19254 1 89003918
3 19255 1 89009243
3 19256 1 89012871
3 19257 1 89016476
3 19258 1 89019827
3 19259 1 89021214
3 19260 1 89024201
3 19261 1 89026250
3 19262 1 89030626
3 19263 1 89033085
3 19264 1 89033609
3 19265 1 89034653
3 19266 1 89041460
3 19267 1 89045227
3 19268 1 89047896
3 19269 1 89048185
3 19270 1 89050667
3 19271 1 89054542
3 19272 1 89055914
3 19273 1 89062546
3 19274 1 89063543
3 19275 1 89064548
3 19276 1 89068110
3 19277 1 89072597
3 19278 1 89077296
3 19279 1 89080785
3 19280 1 89086626
3 19281 1 89088389
3 19282 1 89090832
3 19283 1 89091790
3 19284 1 89093832
3 19285 1 89094902
3 19286 1 89095559
3 19287 1 89096372
3 19288 1 89109440
3 19289 1 89114399
3 19290 1 89120019
3 19291 1 89120849
3 19292 1 89123838
3 19293 1 89125191
3 19294 1 89127773
3 19295 1 89134825
3 19296 1 89138813
3 19297 1 89139033
3 19298 1 89141354
3 19299 1 89143471
3 19300 1 89144356
3 19301 1 89149354
3 19302 1 89151889
3 19303 1 89157135
3 19304 1 89162163
3 19305 1 89164040
3 19306 1 89187554
3 19307 1 89189071
3 19308 1 89194710
3 19309 1 89196705
3 19310 1 89196737
3 19311 1 89198431
3 19312 1 89200797
3 19313 1 89203810
3 19314 1 89206825
3 19315 1 89210817
3 19316 1 89215846
3 19317 1 89221602
3 19318 1 89228211
3 19319 1 89229561
3 19320 1 89236106
3 19321 1 89241714
3 19322 1 89243426
3 19323 1 89247459
3 19324 1 89249702
3 19325 1 89251795
3 19326 1 89251931
3 19327 1 89253454
3 19328 1 89259247
3 19329 1 89259967
3 19330 1 89262306
3 19331 1 89263043
3 19332 1 89264012
3 19333 1 89267959
3 19334 1 89268930
3 19335 1 89274123
3 19336 1 89274810
3 19337 1 89279781
3 19338 1 89284885
3 19339 1 89286569
3 19340 1 89296432
3 19341 1 89302647
3 19342 1 89305148
3 19343 1 89307135
3 19344 1 89308138
3 19345 1 89314319
3 19346 1 89319988
3 19347 1 89322530
3 19348 1 89327367
3 19349 1 89328414
3 19350 1 89332463
3 19351 1 89334887
3 19352 1 89335463
3 19353 1 89335837
3 19354 1 89344280
3 19355 1 89346055
3 19356 1 89348414
3 19357 1 89351553
3 19358 1 89354065
3 19359 1 89355484
3 19360 1 89357115
3 19361 1 89361862
3 19362 1 89364087
3 19363 1 89366375
3 19364 1 89370036
3 19365 1 89374087
3 19366 1 89375898
3 19367 1 89380890
3 19368 1 89386743
3 19369 1 89388701
3 19370 1 89391251
3 19371 1 89391348
3 19372 1 89391758
3 19373 1 89395894
3 19374 1 89400333
3 19375 1 89400832
3 19376 1 89401629
3 19377 1 89409050
3 19378 1 89409422
3 19379 1 89413064
3 19380 1 89414787
3 19381 1 89418091
3 19382 1 89426064
3 19383 1 89429956
3 19384 1 89434762
3 19385 1 89440166
3 19386 1 89444809
3 19387 1 89451802
3 19388 1 89453957
3 19389 1 89455979
3 19390 1 89460313
3 19391 1 89469829
3 19392 1 89469865
3 19393 1 89472398
3 19394 1 89477177
3 19395 1 89479910
3 19396 1 89485613
3 19397 1 89486442
3 19398 1 89488336
3 19399 1 89490316
3 19400 1 89490979
3 19401 1 89492007
3 19402 1 89494169
3 19403 1 89495634
3 19404 1 89496139
3 19405 1 89502317
3 19406 1 89506676
3 19407 1 89508563
3 19408 1 89510854
3 19409 1 89510931
3 19410 1 89517060
3 19411 1 89519314
3 19412 1 89520493
3 19413 1 89522730
3 19414 1 89525195
3 19415 1 89529008
3 19416 1 89529511
3 19417 1 89530928
3 19418 1 89533715
3 19419 1 89541745
3 19420 1 89551061
3 19421 1 89556089
3 19422 1 89560665
3 19423 1 89563201
3 19424 1 89565545
3 19425 1 89568757
3 19426 1 89573199
3 19427 1 89575607
3 19428 1 89578903
3 19429 1 89579159
3 19430 1 89582226
3 19431 1 89590019
3 19432 1 89596374
3 19433 1 89597662
3 19434 1 89600725
3 19435 1 89600937
3 19436 1 89603614
3 19437 1 89614660
3 19438 1 89617642
3 19439 1 89620732
3 19440 1 89624275
3 19441 1 89627054
3 19442 1 89628858
3 19443 1 89635166
3 19444 1 89642781
3 19445 1 89649662
3 19446 1 89661979
3 19447 1 89663725
3 19448 1 89668261
3 19449 1 89668966
3 19450 1 89669528
3 19451 1 89673601
3 19452 1 89674598
3 19453 1 89675602
3 19454 1 89680117
3 19455 1 89684300
3 19456 1 89694171
3 19457 1 89698789
3 19458 1 89705818
3 19459 1 89707636
3 19460 1 89713170
3 19461 1 89714914
3 19462 1 89718917
3 19463 1 89722026
3 19464 1 89724143
3 19465 1 89734577
3 19466 1 89734620
3 19467 1 89738023
3 19468 1 89746218
3 19469 1 89747350
3 19470 0 89754057
3 19471 0 89754960
3 19472 0 89756553
3 19473 0 89763909
3 19474 0 89765474
3 19475 0 89772530
3 19476 0 89778292
3 19477 0 89778433
3 19478 0 89788854
3 19479 0 89793285
3 19480 0 89796326
3 19481 0 89797235
3 19482 0 89797553
3 19483 0 89806264
3 19484 0 89818364
3 19485 0 89820589
3 19486 0 89822981
3 19487 0 89827436
3 19488 0 89832027
3 19489 0 89838473
3 19490 0 89842823
3 19491 0 89842863
3 19492 0 89848459
3 19493 0 89854277
3 19494 0 89858293
3 19495 0 89863334
3 19496 0 89867993
3 19497 0 89873014
3 19498 0 89881737
3 19499 0 89885962
3 19500 0 89888165
3 19501 0 89896189
3 19502 0 89898064
3 19503 0 89902374
3 19504 0 89904781
3 19505 0 89906851
3 19506 0 89916235
3 19507 0 89925107
3 19508 0 89926866
3 19509 0 89930389
3 19510 0 89931902
3 19511 0 89934417
3 19512 0 89936256
3 19513 0 89937965
3 19514 0 89943954
3 19515 0 89952788
3 19516 0 89955132
3 19517 0 89955702
3 19518 0 89958969
3 19519 0 89959169
3 19520 0 89962582
3 19521 0 89964373
3 19522 0 89968599
3 19523 0 89971526
3 19524 0 89975860
3 19525 0 89976275
3 19526 0 89981113
3 19527 0 89984740
3 19528 0 89987391
3 19529 0 89992908
3 19530 0 89996936
3 19531 0 90000709
3 19532 0 90001722
3 19533 0 90004480
3 19534 0 90149760
3 19535 0 90228380
3 19536 0 90245531
3 19537 0 90248488
3 19538 0 90263531
3 19539 0 90267921
3 19540 0 90275114
3 19541 1 90333343
3 19542 1 90334479
3 19543 1 90341968
3 19544 1 90346780
3 19545 1 90357592
3 19546 1 90360307
3 19547 1 90360873
3 19548 1 90365119
3 19549 1 90367575
3 19550 1 90369967
3 19551 1 90372402
3 19552 1 90376724
3 19553 1 90378789
3 19554 1 90383258
3 19555 1 90383343
3 19556 1 90397564
3 19557 0 90408470
3 19558 0 90412398
3 19559 0 90413793
3 19560 0 90423809
3 19561 0 90427927
3 19562 0 90428107
3 19563 0 90430572
3 19564 0 90437482
3 19565 0 90438488
3 19566 0 90446114
3 19567 0 90451541
3 19568 0 90452042
3 19569 0 90454830
3 19570 0 90456249
3 19571 0 90458213
3 19572 0 90458782
3 19573 1 90463429
3 19574 1 90464422
3 19575 1 90469709
3 19576 1 90476966
3 19577 1 90478277
3 19578 1 90484141
3 19579 1 90487311
3 19580 1 90489968
3 19581 1 90490449
3 19582 1 90494226
3 19583 1 90500401
3 19584 1 90503272
3 19585 1 90506845
3 19586 1 90507654
3 19587 1 90508623
3 19588 1 90509408
3 19589 1 90510318
3 19590 1 90510418
3 19591 1 90511254
3 19592 1 90515068
3 19593 1 90516445
3 19594 1 90520055
3 19595 1 90520557
3 19596 1 90525410
3 19597 1 90526177
3 19598 1 90530025
3 19599 1 90531503
3 19600 1 90534218
3 19601 1 90535202
3 19602 1 90535670
3 19603 1 90537310
3 19604 1 90543656
3 19605 1 90543878
3 19606 1 90546326
3 19607 1 90551188
3 19608 1 90557015
3 19609 1 90559263
3 19610 1 90559596
3 19611 0 90561130
3 19612 0 90565485
3 19613 0 90566413
3 19614 0 90572343
3 19615 0 90581833
3 19616 0 90581958
3 19617 0 90585681
3 19618 0 90587284
3 19619 0 90588113
3 19620 0 90592323
3 19621 0 90593147
3 19622 0 90597865
3 19623 0 90604810
3 19624 0 90605247
3 19625 0 90605295
3 19626 0 90612299
3 19627 0 90617027
3 19628 0 90620322
3 19629 1 90625287
3 19630 1 90631401
3 19631 1 90632269
3 19632 1 90632438
3 19633 1 90633291
3 19634 1 90638063
3 19635 1 90642895
3 19636 1 90643098
3 19637 1 90643155
3 19638 1 90648225
3 19639 1 90650442
3 19640 1 90652986
3 19641 1 90653169
3 19642 1 90658208
3 19643 1 90659321
3 19644 1 90663905
3 19645 1 90668045
3 19646 1 90671627
3 19647 1 90674467
3 19648 1 90684210
3 19649 1 90686206
3 19650 1 90691077
3 19651 1 90698132
3 19652 1 90698195
3 19653 1 90700550
3 19654 1 90700956
3 19655 1 90701932
3 19656 1 90703634
3 19657 1 90710348
3 19658 1 90716917
3 19659 1 90724655
3 19660 1 90725737
3 19661 1 90728041
3 19662 1 90732334
3 19663 1 90735872
3 19664 1 90739980
3 19665 1 90754728
3 19666 1 90758510
3 19667 1 90759743
3 19668 1 90762869
3 19669 1 90764990
3 19670 1 90784040
3 19671 1 90785041
3 19672 1 90790158
3 19673 1 90794787
3 19674 1 90797135
3 19675 1 90798305
3 19676 1 90800978
3 19677 1 90834961
3 19678 1 90845368
3 19679 1 90845683
3 19680 1 90850704
3 19681 1 90854031
3 19682 1 90864246
3 19683 1 90865936
3 19684 1 90866334
3 19685 1 90896165
3 19686 1 90904621
3 19687 1 90912224
3 19688 1 90915364
3 19689 1 90916211
3 19690 1 90918663
3 19691 1 90920346
3 19692 1 90923854
3 19693 1 90928154
3 19694 1 90934837
3 19695 1 90935498
3 19696 1 90940123
3 19697 1 90943688
3 19698 1 90945846
3 19699 1 90953914
3 19700 1 90957734
3 19701 1 90960538
3 19702 1 90966759
3 19703 1 90969782
3 19704 1 90972207
3 19705 1 90977433
3 19706 1 90980767
3 19707 1 90981924
3 19708 1 90989810
3 19709 1 90992440
3 19710 1 90992696
3 19711 1 90995114
3 19712 1 90999324
3 19713 1 91003754
3 19714 1 91006558
3 19715 1 91009380
3 19716 1 91011017
3 19717 1 91012244
3 19718 1 91018562
3 19719 1 91021037
3 19720 1 91022426
3 19721 1 91026300
3 19722 1 91026996
3 19723 1 91027927
3 19724 1 91031843
3 19725 1 91034767
3 19726 0 91039599
3 19727 0 91044690
3 19728 0 91050229
3 19729 0 91051380
3 19730 0 91052539
3 19731 0 91054409
3 19732 0 91060841
3 19733 0 91066099
3 19734 0 91069324
3 19735 1 91074094
3 19736 1 91078686
3 19737 1 91078825
3 19738 1 91081196
3 19739 1 91081849
3 19740 1 91083401
3 19741 1 91086063
3 19742 1 91086939
3 19743 1 91088902
3 19744 1 91089913
3 19745 1 91092833
3 19746 1 91095425
3 19747 1 91102832
3 19748 1 91103498
3 19749 1 91104276
3 19750 1 91106593
3 19751 1 91109737
3 19752 1 91112076
3 19753 1 91115565
3 19754 1 91120284
3 19755 1 91120420
3 19756 1 91123094
3 19757 1 91123596
3 19758 1 91124500
3 19759 1 91130745
3 19760 1 91146025
3 19761 1 91148135
3 19762 1 91150569
3 19763 1 91151280
3 19764 1 91155436
3 19765 1 91159220
3 19766 1 91160520
3 19767 1 91164846
3 19768 0 91167229
3 19769 0 91169268
3 19770 0 91170370
3 19771 0 91171523
3 19772 0 91174394
3 19773 0 91174956
3 19774 0 91189425
3 19775 0 91191021
3 19776 0 91195667
3 19777 0 91204528
3 19778 0 91213745
3 19779 0 91224850
3 19780 0 91225595
3 19781 0 91227179
3 19782 0 91229344
3 19783 0 91232872
3 19784 0 91237410
3 19785 0 91241716
3 19786 0 91244134
3 19787 0 91245633
3 19788 0 91249000
3 19789 0 91253412
3 19790 0 91255163
3 19791 0 91260374
3 19792 0 91266875
3 19793 0 91270234
3 19794 0 91270491
3 19795 0 91272808
3 19796 0 91287504
3 19797 0 91288520
3 19798 0 91288637
3 19799 0 91292480
3 19800 0 91296091
3 19801 0 91296433
3 19802 0 91297143
3 19803 0 91301010
3 19804 0 91305107
3 19805 0 91307376
3 19806 0 91307886
3 19807 0 91310792
3 19808 0 91313896
3 19809 0 91318072
3 19810 0 91326771
3 19811 0 91329573
3 19812 0 91331550
3 19813 0 91335227
3 19814 0 91343050
3 19815 0 91347154
3 19816 0 91349328
3 19817 0 91349803
3 19818 0 91355088
3 19819 0 91360327
3 19820 0 91362269
3 19821 0 91366339
3 19822 0 91368922
3 19823 0 91369982
3 19824 0 91371454
3 19825 0 91374010
3 19826 0 91374475
3 19827 0 91374504
3 19828 0 91375614
3 19829 0 91378896
3 19830 0 91379759
3 19831 0 91382764
3 19832 0 91386078
3 19833 0 91388144
3 19834 0 91393889
3 19835 0 91398003
3 19836 0 91398461
3 19837 0 91401012
3 19838 0 91402615
3 19839 0 91405044
3 19840 0 91405982
3 19841 0 91407837
3 19842 0 91412476
3 19843 0 91413059
3 19844 0 91420708
3 19845 0 91421978
3 19846 0 91422223
3 19847 0 91424010
3 19848 0 91426836
3 19849 0 91430503
3 19850 0 91432227
3 19851 0 91432299
3 19852 0 91433416
3 19853 0 91435081
3 19854 0 91437884
3 19855 0 91439470
3 19856 0 91442028
3 19857 0 91446351
3 19858 0 91449227
3 19859 0 91450397
3 19860 0 91451600
3 19861 0 91454433
3 19862 0 91456124
3 19863 0 91456268
3 19864 0 91457007
3 19865 0 91458737
3 19866 0 91459434
3 19867 0 91462724
3 19868 0 91463013
3 19869 0 91468680
3 19870 0 91471553
3 19871 1 91476434
3 19872 1 91477314
3 19873 1 91480635
3 19874 1 91483516
3 19875 1 91486274
3 19876 1 91490948
3 19877 1 91493993
3 19878 1 91498837
3 19879 1 91501741
3 19880 1 91502287
3 19881 1 91504488
3 19882 1 91505180
3 19883 1 91507748
3 19884 1 91508630
3 19885 1 91513177
3 19886 1 91515353
3 19887 1 91516064
3 19888 1 91518890
3 19889 1 91519829
3 19890 1 91522367
3 19891 1 91523046
3 19892 1 91524978
3 19893 1 91528145
3 19894 1 91530204
3 19895 1 91530498
3 19896 1 91531576
3 19897 0 91533899
3 19898 0 91538069
3 19899 0 91539877
3 19900 0 91540833
3 19901 0 91542049
3 19902 0 91544808
3 19903 0 91547923
3 19904 0 91555070
3 19905 0 91557467
3 19906 0 91561590
3 19907 0 91562537
3 19908 0 91562892
3 19909 0 91562980
3 19910 0 91566816
3 19911 0 91567723
3 19912 0 91570169
3 19913 0 91573481
3 19914 0 91580843
3 19915 0 91583363
3 19916 0 91585449
3 19917 0 91586407
3 19918 0 91590665
3 19919 0 91593066
3 19920 0 91593163
3 19921 0 91595635
3 19922 0 91597199
3 19923 0 91597316
3 19924 0 91600986
3 19925 0 91604488
3 19926 0 91610549
3 19927 0 91614343
3 19928 0 91615646
3 19929 0 91616043
3 19930 0 91617602
3 19931 0 91618535
3 19932 0 91623878
3 19933 0 91634854
3 19934 0 91642216
3 19935 0 91646394
3 19936 0 91648928
3 19937 0 91653274
3 19938 0 91658056
3 19939 0 91663379
3 19940 0 91667605
3 19941 0 91667715
3 19942 0 91668538
3 19943 0 91669875
3 19944 0 91670300
3 19945 0 91670747
3 19946 0 91677548
3 19947 0 91680972
3 19948 0 91688040
3 19949 0 91688723
3 19950 0 91693235
3 19951 0 91695730
3 19952 0 91701099
3 19953 0 91705536
3 19954 0 91706313
3 19955 0 91708928
3 19956 0 91709194
3 19957 0 91711096
3 19958 0 91711299
3 19959 0 91712182
3 19960 0 91714779
3 19961 0 91716864
3 19962 0 91719054
3 19963 0 91721283
3 19964 0 91725373
3 19965 0 91725511
3 19966 0 91730770
3 19967 0 91730872
3 19968 0 91733820
3 19969 0 91736012
3 19970 0 91742461
3 19971 0 91745540
3 19972 0 91747941
3 19973 0 91749192
3 19974 0 91750062
3 19975 0 91753685
3 19976 0 91756580
3 19977 0 91758135
3 19978 0 91760576
3 19979 0 91760601
3 19980 0 91761075
3 19981 0 91763838
3 19982 0 91769301
3 19983 0 91772398
3 19984 0 91773329
3 19985 0 91773520
3 19986 0 91776855
3 19987 0 91777000
3 19988 0 91783861
3 19989 0 91792540
3 19990 0 91793173
3 19991 0 91798983
3 19992 0 91801816
3 19993 0 91808382
3 19994 0 91810702
3 19995 0 91813567
3 19996 0 91814897
3 19997 0 91816269
3 19998 0 91820114
3 19999 0 91823804
3 20000 0 91829181
3 20001 0 91833142
3 20002 0 91838414
3 20003 0 91841272
3 20004 0 91846192
3 20005 0 91848678
3 20006 0 91849936
3 20007 0 91850336
3 20008 0 91854449
3 20009 0 91854469
3 20010 0 91858740
3 20011 0 91862500
3 20012 0 91867406
3 20013 0 91868639
3 20014 0 91872111
3 20015 0 91873287
3 20016 0 91874389
3 20017 0 91875412
3 20018 0 91877853
3 20019 0 91878147
3 20020 0 91880541
3 20021 0 91889119
3 20022 0 91889283
3 20023 0 91891757
3 20024 0 91893107
3 20025 0 91899095
3 20026 0 91899439
3 20027 0 91902091
3 20028 0 91904645
3 20029 0 91907222
3 20030 0 91907851
3 20031 0 91912734
3 20032 0 91917739
3 20033 0 91919543
3 20034 0 91920548
3 20035 0 91925602
3 20036 0 91925869
3 20037 0 91927485
3 20038 0 91939582
3 20039 0 91941702
3 20040 0 91943042
3 20041 0 91945461
3 20042 0 91953339
3 20043 0 91954291
3 20044 0 91954496
3 20045 0 91956018
3 20046 0 91956276
3 20047 0 91957628
3 20048 0 91959309
3 20049 0 91962531
3 20050 0 91964203
3 20051 0 91964468
3 20052 0 91967171
3 20053 0 91970708
3 20054 0 91972560
3 20055 0 91976618
3 20056 0 91980747
3 20057 0 91984106
3 20058 0 91984962
3 20059 0 91997252
3 20060 0 92004638
3 20061 0 92012623
3 20062 0 92016125
3 20063 0 92017080
3 20064 0 92019720
3 20065 0 92022975
3 20066 0 92023427
3 20067 0 92027922
3 20068 0 92031096
3 20069 0 92035163
3 20070 0 92037886
3 20071 0 92041201
3 20072 0 92044408
3 20073 0 92048241
3 20074 0 92055553
3 20075 0 92062562
3 20076 0 92063707
3 20077 0 92066622
3 20078 0 92073012
3 20079 0 92073113
3 20080 0 92073292
3 20081 0 92077807
3 20082 0 92081542
3 20083 0 92081838
3 20084 0 92089537
3 20085 0 92091627
3 20086 0 92093812
3 20087 0 92094499
3 20088 0 92096127
3 20089 0 92099224
3 20090 0 92103308
3 20091 0 92103592
3 20092 0 92105046
3 20093 0 92105554
3 20094 0 92108109
3 20095 0 92108806
3 20096 0 92109235
3 20097 0 92111071
3 20098 0 92111590
3 20099 0 92114111
3 20100 0 92115655
3 20101 0 92116971
3 20102 0 92118566
3 20103 0 92119598
3 20104 0 92121183
3 20105 0 92124826
3 20106 0 92130496
3 20107 0 92135236
3 20108 0 92136011
3 20109 0 92137524
3 20110 0 92142527
3 20111 0 92145833
3 20112 0 92146474
3 20113 0 92147032
3 20114 0 92155741
3 20115 0 92157255
3 20116 0 92158124
3 20117 0 92158356
3 20118 0 92159328
3 20119 0 92161294
3 20120 0 92163155
3 20121 0 92167598
3 20122 0 92168913
3 20123 0 92175851
3 20124 0 92175957
3 20125 0 92178503
3 20126 0 92185944
3 20127 0 92186097
3 20128 0 92189598
3 20129 1 92193557
3 20130 1 92196638
3 20131 1 92198920
3 20132 1 92202556
3 20133 1 92204110
3 20134 1 92205722
3 20135 1 92208676
3 20136 1 92210623
3 20137 1 92210793
3 20138 1 92212581
3 20139 1 92214752
3 20140 1 92218043
3 20141 1 92219868
3 20142 1 92221014
3 20143 1 92229524
3 20144 1 92236736
3 20145 1 92237264
3 20146 1 92240240
3 20147 1 92245321
3 20148 1 92247365
3 20149 1 92250818
3 20150 1 92251518
3 20151 1 92258202
3 20152 1 92260353
3 20153 1 92261242
3 20154 1 92264707
3 20155 1 92268109
3 20156 1 92268550
3 20157 1 92271528
3 20158 1 92276430
3 20159 1 92277897
3 20160 1 92277978
3 20161 1 92283683
3 20162 1 92285117
3 20163 1 92288870
3 20164 1 92291611
3 20165 1 92294130
3 20166 1 92296618
3 20167 1 92302238
3 20168 1 92303954
3 20169 1 92305548
3 20170 1 92312021
3 20171 1 92312409
3 20172 1 92315363
3 20173 1 92316100
3 20174 0 92320979
3 20175 0 92321242
3 20176 0 92324759
3 20177 0 92325855
3 20178 0 92331751
3 20179 0 92332469
3 20180 0 92334028
3 20181 0 92337787
3 20182 0 92338671
3 20183 0 92340587
3 20184 0 92343857
3 20185 1 92346743
3 20186 1 92348369
3 20187 1 92349844
3 20188 1 92350857
3 20189 1 92353225
3 20190 1 92355046
3 20191 1 92357551
3 20192 1 92359403
3 20193 1 92365835
3 20194 1 92371093
3 20195 1 92371172
3 20196 1 92375281
3 20197 1 92379350
3 20198 1 92382448
3 20199 1 92383996
3 20200 0 92386009
3 20201 0 92388019
3 20202 0 92388735
3 20203 0 92390228
3 20204 0 92399313
3 20205 0 92401025
3 20206 0 92404514
3 20207 0 92405783
3 20208 0 92406028
3 20209 0 92410475
3 20210 0 92411086
3 20211 0 92412852
3 20212 0 92414297
3 20213 0 92415856
3 20214 0 92418578
3 20215 0 92421206
3 20216 0 92422744
3 20217 0 92427374
3 20218 0 92432825
3 20219 0 92435324
3 20220 0 92438593
3 20221 0 92446034
3 20222 0 92446884
3 20223 0 92451390
3 20224 0 92453622
3 20225 0 92460190
3 20226 0 92461992
3 20227 0 92466645
3 20228 0 92466891
3 20229 0 92470630
3 20230 0 92472119
3 20231 0 92476165
3 20232 0 92477379
3 20233 0 92480134
3 20234 0 92480163
3 20235 0 92483109
3 20236 0 92485596
3 20237 0 92489738
3 20238 0 92492473
3 20239 0 92492802
3 20240 0 92493532
3 20241 0 92495205
3 20242 1 92503062
3 20243 1 92507369
3 20244 1 92508644
3 20245 1 92510878
3 20246 1 92511820
3 20247 1 92514494
3 20248 1 92518342
3 20249 1 92521069
3 20250 1 92523562
3 20251 1 92527909
3 20252 1 92528666
3 20253 1 92534730
3 20254 1 92539922
3 20255 1 92544908
3 20256 1 92547335
3 20257 1 92554350
3 20258 1 92560595
3 20259 1 92564384
3 20260 1 92566856
3 20261 1 92568467
3 20262 1 92570540
3 20263 1 92572084
3 20264 0 92576167
3 20265 0 92580899
3 20266 0 92587630
3 20267 1 92589348
3 20268 1 92591619
3 20269 1 92594367
3 20270 1 92596182
3 20271 1 92598512
3 20272 1 92600384
3 20273 1 92607091
3 20274 1 92609769
3 20275 1 92613299
3 20276 1 92620988
3 20277 1 92621082
3 20278 1 92624482
3 20279 1 92632079
3 20280 1 92632407
3 20281 1 92638748
3 20282 1 92642554
3 20283 1 92646600
3 20284 1 92651249
3 20285 1 92665765
3 20286 1 92670939
3 20287 1 92675978
3 20288 1 92677562
3 20289 1 92686618
3 20290 1 92687907
3 20291 1 92688963
3 20292 1 92692146
3 20293 1 92698633
3 20294 1 92698677
3 20295 1 92703092
3 20296 1 92704448
3 20297 1 92712968
3 20298 1 92714769
3 20299 1 92715540
3 20300 1 92717425
3 20301 1 92718560
3 20302 1 92719914
3 20303 1 92721363
3 20304 1 92723927
3 20305 1 92725344
3 20306 1 92727234
3 20307 1 92734879
3 20308 1 92739900
3 20309 1 92741936
3 20310 1 92744031
3 20311 1 92747092
3 20312 1 92747161
3 20313 1 92751522
3 20314 1 92752880
3 20315 1 92753400
3 20316 1 92754022
3 20317 1 92755931
3 20318 1 92756964
3 20319 1 92760423
3 20320 1 92762932
3 20321 1 92766022
3 20322 1 92766639
3 20323 1 92771147
3 20324 1 92773499
3 20325 1 92779047
3 20326 1 92785966
3 20327 1 92788347
3 20328 1 92789472
3 20329 1 92793309
3 20330 1 92793742
3 20331 1 92795612
3 20332 1 92796831
3 20333 1 92797872
3 20334 1 92800428
3 20335 1 92801979
3 20336 0 92804550
3 20337 0 92805880
3 20338 0 92807157
3 20339 0 92809712
3 20340 0 92811066
3 20341 0 92816219
3 20342 0 92820193
3 20343 0 92821202
3 20344 0 92823862
3 20345 0 92824258
3 20346 0 92827849
3 20347 0 92828285
3 20348 0 92830451
3 20349 0 92831759
3 20350 0 92832239
3 20351 0 92833275
3 20352 0 92836586
3 20353 0 92840974
3 20354 0 92841416
3 20355 0 92842164
3 20356 0 92847224
3 20357 0 92850548
3 20358 0 92854755
3 20359 0 92856170
3 20360 0 92857096
3 20361 0 92861714
3 20362 0 92863439
3 20363 0 92863463
3 20364 0 92865983
3 20365 0 92868383
3 20366 0 92872238
3 20367 0 92875567
3 20368 0 92885212
3 20369 0 92887928
3 20370 0 92891249
3 20371 0 92891690
3 20372 0 92897330
3 20373 0 92900643
3 20374 0 92904898
3 20375 0 92905390
3 20376 0 92907513
3 20377 0 92909776
3 20378 0 92914953
3 20379 0 92919821
3 20380 0 92922179
3 20381 0 92925602
3 20382 0 92926440
3 20383 0 92929442
3 20384 0 92931253
3 20385 0 92935311
3 20386 0 92937930
3 20387 0 92938305
3 20388 0 92938821
3 20389 0 92943535
3 20390 0 92944136
3 20391 0 92949218
3 20392 0 92950333
3 20393 0 92951740
3 20394 0 92956721
3 20395 0 92957377
3 20396 0 92961708
3 20397 0 92965346
3 20398 0 92967562
3 20399 0 92972934
3 20400 0 92974616
3 20401 0 92978542
3 20402 0 92979120
3 20403 0 92982333
3 20404 0 92986699
3 20405 0 92988859
3 20406 0 92989798
3 20407 0 92990099
3 20408 0 92990370
3 20409 0 92992145
3 20410 0 92995202
3 20411 0 92998740
3 20412 0 93002338
3 20413 0 93002769
3 20414 0 93003741
3 20415 0 93004820
3 20416 0 93006583
3 20417 0 93008927
3 20418 0 93010290
3 20419 0 93011794
3 20420 0 93013509
3 20421 0 93014442
3 20422 0 93022232
3 20423 0 93027819
3 20424 0 93031162
3 20425 0 93031752
3 20426 0 93032904
3 20427 0 93037884
3 20428 0 93038369
3 20429 0 93040085
3 20430 0 93042425
3 20431 0 93043760
3 20432 0 93045082
3 20433 0 93051085
3 20434 0 93055666
3 20435 0 93056374
3 20436 0 93060046
3 20437 0 93062569
3 20438 0 93066265
3 20439 0 93073343
3 20440 0 93076960
3 20441 0 93081500
3 20442 0 93082907
3 20443 0 93083406
3 20444 0 93084141
3 20445 0 93085388
3 20446 0 93089310
3 20447 0 93092263
3 20448 0 93096295
3 20449 0 93097044
3 20450 0 93098407
3 20451 0 93103626
3 20452 0 93108989
3 20453 0 93111862
3 20454 0 93113264
3 20455 0 93114933
3 20456 0 93117572
3 20457 0 93118415
3 20458 0 93119811
3 20459 0 93122724
3 20460 0 93126497
3 20461 0 93130060
3 20462 0 93131199
3 20463 0 93139997
3 20464 0 93143491
3 20465 0 93143745
3 20466 0 93145984
3 20467 0 93150309
3 20468 0 93153120
3 20469 0 93155091
3 20470 0 93160023
3 20471 0 93160811
3 20472 0 93162461
3 20473 0 93167247
3 20474 1 93170918
3 20475 1 93172634
3 20476 1 93173247
3 20477 1 93176104
3 20478 1 93178285
3 20479 1 93180212
3 20480 1 93187205
3 20481 1 93187596
3 20482 1 93190011
3 20483 1 93192247
3 20484 1 93194089
3 20485 1 93194475
3 20486 1 93194882
3 20487 1 93196309
3 20488 1 93201290
3 20489 1 93204217
3 20490 1 93204305
3 20491 1 93205828
3 20492 1 93212993
3 20493 1 93215197
3 20494 1 93215989
3 20495 1 93216846
3 20496 1 93218778
3 20497 1 93225040
3 20498 1 93231752
3 20499 1 93232461
3 20500 1 93239152
3 20501 1 93239527
3 20502 1 93245083
3 20503 1 93245238
3 20504 1 93246470
3 20505 1 93246675
3 20506 1 93247122
3 20507 1 93247533
3 20508 1 93249007
3 20509 1 93249526
3 20510 1 93254399
3 20511 1 93258919
3 20512 1 93266125
3 20513 1 93266705
3 20514 1 93270954
3 20515 1 93273025
3 20516 1 93273598
3 20517 1 93275896
3 20518 0 93332881
3 20519 0 93333204
3 20520 0 93334698
3 20521 1 93342195
3 20522 1 93344380
3 20523 1 93344531
3 20524 1 93346914
3 20525 1 93347965
3 20526 1 93349069
3 20527 1 93350186
3 20528 1 93352804
3 20529 1 93356051
3 20530 1 93357522
3 20531 0 93366014
3 20532 0 93370452
3 20533 0 93370743
3 20534 0 93371318
3 20535 0 93373920
3 20536 0 93380887
3 20537 0 93382140
3 20538 0 93391557
3 20539 0 93397917
3 20540 0 93405245
3 20541 0 93411234
3 20542 0 93413967
3 20543 0 93416807
3 20544 0 93419351
3 20545 0 93425939
3 20546 0 93434107
3 20547 0 93435387
3 20548 0 93436317
3 20549 0 93443475
3 20550 0 93446091
3 20551 0 93449056
3 20552 0 93450349
3 20553 0 93451287
3 20554 0 93454383
3 20555 0 93456182
3 20556 0 93464128
3 20557 0 93475412
3 20558 0 93477340
3 20559 0 93479120
3 20560 0 93481657
3 20561 0 93488759
3 20562 0 93494039
3 20563 0 93495068
3 20564 0 93496732
3 20565 0 93501048
3 20566 0 93502243
3 20567 0 93503425
3 20568 0 93507758
3 20569 0 93508365
3 20570 0 93516392
3 20571 0 93530627
3 20572 0 93534478
3 20573 0 93537918
3 20574 0 93541271
3 20575 0 93548018
3 20576 0 93551446
3 20577 0 93555216
3 20578 0 93558279
3 20579 0 93566088
3 20580 0 93566442
3 20581 0 93568283
3 20582 0 93569393
3 20583 0 93575561
3 20584 0 93591737
3 20585 0 93592743
3 20586 0 93596010
3 20587 0 93602787
3 20588 0 93606289
3 20589 0 93611083
3 20590 0 93612914
3 20591 0 93617753
3 20592 0 93620898
3 20593 0 93627937
3 20594 0 93639166
3 20595 0 93640954
3 20596 0 93641436
3 20597 0 93644399
3 20598 0 93648328
3 20599 0 93651031
3 20600 0 93657998
3 20601 0 93658242
3 20602 0 93675085
3 20603 0 93677004
3 20604 0 93684527
3 20605 0 93690065
3 20606 0 93690621
3 20607 0 93692052
3 20608 0 93697394
3 20609 0 93707001
3 20610 0 93707353
3 20611 0 93709662
3 20612 0 93712020
3 20613 0 93712294
3 20614 0 93717393
3 20615 0 93762530
3 20616 0 93766056
3 20617 0 93766585
3 20618 0 93770054
3 20619 0 93770937
3 20620 0 93785237
3 20621 0 93790235
3 20622 0 93791000
3 20623 0 93793338
3 20624 0 93800754
3 20625 0 93803078
3 20626 0 93804587
3 20627 0 93808205
3 20628 0 93812886
3 20629 0 93812918
3 20630 0 93817871
3 20631 0 93819838
3 20632 0 93820232
3 20633 0 93826863
3 20634 0 93834579
3 20635 0 93852248
3 20636 0 93855349
3 20637 0 93856910
3 20638 0 93857337
3 20639 0 93863169
3 20640 0 93865605
3 20641 0 93869804
3 20642 0 93870027
3 20643 0 93872852
3 20644 0 93873233
3 20645 0 93875352
3 20646 0 93878033
3 20647 0 93880190
3 20648 0 93884350
3 20649 0 93885336
3 20650 0 93885697
3 20651 0 93890689
3 20652 0 93892036
3 20653 0 93893821
3 20654 0 93894611
3 20655 0 93898002
3 20656 0 93901165
3 20657 0 93903447
3 20658 0 93906693
3 20659 0 93911377
3 20660 0 93913044
3 20661 0 93913541
3 20662 0 93914677
3 20663 0 93915351
3 20664 0 93923364
3 20665 0 93928473
3 20666 0 93928642
3 20667 0 93928773
3 20668 0 93934310
3 20669 0 93934984
3 20670 0 93936661
3 20671 0 93937276
3 20672 0 93937835
3 20673 0 93940411
3 20674 0 93941367
3 20675 0 93942671
3 20676 0 93948085
3 20677 0 93951932
3 20678 0 93955741
3 20679 0 93958241
3 20680 0 93959206
3 20681 0 93960392
3 20682 0 93961092
3 20683 0 93965753
3 20684 0 93973065
3 20685 0 93983894
3 20686 0 93988366
3 20687 0 93996767
3 20688 0 93997446
3 20689 0 94003427
3 20690 0 94004175
3 20691 0 94008124
3 20692 0 94012288
3 20693 0 94016783
3 20694 0 94016986
3 20695 0 94017661
3 20696 0 94019844
3 20697 0 94021917
3 20698 0 94022265
3 20699 0 94023045
3 20700 0 94023860
3 20701 0 94029810
3 20702 0 94031538
3 20703 0 94034700
3 20704 0 94036806
3 20705 0 94040478
3 20706 0 94043725
3 20707 0 94044130
3 20708 0 94049009
3 20709 0 94054544
3 20710 0 94061950
3 20711 0 94069056
3 20712 0 94071720
3 20713 0 94072158
3 20714 0 94075907
3 20715 0 94078305
3 20716 0 94078392
3 20717 0 94079677
3 20718 0 94086783
3 20719 0 94091956
3 20720 0 94097851
3 20721 0 94104648
3 20722 0 94106051
3 20723 0 94108112
3 20724 0 94112846
3 20725 0 94114705
3 20726 0 94119610
3 20727 0 94122862
3 20728 0 94125953
3 20729 0 94126259
3 20730 0 94127198
3 20731 0 94133442
3 20732 0 94144261
3 20733 0 94149405
3 20734 0 94153854
3 20735 0 94158533
3 20736 0 94162570
3 20737 0 94164281
3 20738 0 94169871
3 20739 0 94173553
3 20740 0 94177701
3 20741 0 94185008
3 20742 0 94188315
3 20743 0 94191848
3 20744 0 94193598
3 20745 0 94196952
3 20746 0 94201076
3 20747 0 94202393
3 20748 0 94205321
3 20749 0 94209542
3 20750 0 94210418
3 20751 0 94214338
3 20752 0 94222387
3 20753 0 94227526
3 20754 0 94229699
3 20755 0 94235600
3 20756 0 94236928
3 20757 0 94238693
3 20758 0 94242573
3 20759 0 94242833
3 20760 0 94249313
3 20761 0 94253751
3 20762 0 94256060
3 20763 0 94261843
3 20764 0 94267070
3 20765 0 94268571
3 20766 0 94276629
3 20767 0 94281772
3 20768 0 94295520
3 20769 0 94303630
3 20770 0 94303910
3 20771 0 94308942
3 20772 0 94312302
3 20773 0 94319518
3 20774 0 94320597
3 20775 0 94329398
3 20776 0 94330358
3 20777 0 94338687
3 20778 0 94338733
3 20779 0 94341126
3 20780 0 94343722
3 20781 0 94344807
3 20782 0 94346684
3 20783 0 94350279
3 20784 0 94354877
3 20785 0 94357837
3 20786 0 94361281
3 20787 0 94363014
3 20788 0 94380704
3 20789 0 94393187
3 20790 0 94396260
3 20791 0 94398272
3 20792 0 94402922
3 20793 0 94402941
3 20794 0 94408377
3 20795 0 94414534
3 20796 0 94421769
3 20797 0 94423089
3 20798 0 94427916
3 20799 0 94433137
3 20800 0 94434668
3 20801 0 94435163
3 20802 0 94439012
3 20803 0 94445081
3 20804 0 94445510
3 20805 0 94448044
3 20806 0 94450243
3 20807 0 94450748
3 20808 0 94452416
3 20809 0 94458870
3 20810 0 94460180
3 20811 0 94469130
3 20812 0 94473978
3 20813 0 94476550
3 20814 0 94490772
3 20815 0 94497221
3 20816 0 94499408
3 20817 0 94500155
3 20818 0 94500405
3 20819 0 94502667
3 20820 0 94502994
3 20821 0 94503919
3 20822 0 94511984
3 20823 0 94517803
3 20824 0 94519836
3 20825 0 94523726
3 20826 0 94526819
3 20827 0 94527465
3 20828 0 94529621
3 20829 0 94533178
3 20830 0 94536153
3 20831 0 94541582
3 20832 0 94544997
3 20833 0 94548040
3 20834 0 94548836
3 20835 0 94549494
3 20836 0 94549816
3 20837 0 94552184
3 20838 0 94552778
3 20839 0 94554900
3 20840 0 94555176
3 20841 0 94555823
3 20842 0 94558102
3 20843 0 94559516
3 20844 0 94564274
3 20845 0 94570467
3 20846 0 94572579
3 20847 0 94574656
3 20848 0 94578327
3 20849 0 94584496
3 20850 0 94599692
3 20851 0 94603728
3 20852 0 94605423
3 20853 0 94608811
3 20854 0 94611921
3 20855 1 94613295
3 20856 1 94613938
3 20857 1 94614188
3 20858 1 94614638
3 20859 1 94616512
3 20860 1 94620663
3 20861 1 94620973
3 20862 1 94627624
3 20863 1 94627903
3 20864 1 94634083
3 20865 1 94637296
3 20866 1 94637985
3 20867 1 94639317
3 20868 1 94641419
3 20869 1 94641563
3 20870 1 94643846
3 20871 1 94646463
3 20872 1 94647967
3 20873 1 94650385
3 20874 1 94653425
3 20875 1 94655463
3 20876 1 94657716
3 20877 1 94659844
3 20878 0 94660680
3 20879 0 94663089
3 20880 0 94666288
3 20881 0 94668196
3 20882 0 94673508
3 20883 0 94676909
3 20884 0 94677032
3 20885 0 94678448
3 20886 0 94682089
3 20887 0 94682516
3 20888 0 94683629
3 20889 0 94687436
3 20890 0 94691389
3 20891 0 94693491
3 20892 0 94693901
3 20893 0 94697079
3 20894 0 94703356
3 20895 0 94706821
3 20896 0 94722980
3 20897 0 94732564
3 20898 0 94735395
3 20899 0 94737656
3 20900 0 94738761
3 20901 0 94740250
3 20902 0 94740398
3 20903 0 94744460
3 20904 0 94746570
3 20905 0 94747755
3 20906 0 94752558
3 20907 0 94755791
3 20908 0 94757189
3 20909 0 94761345
3 20910 0 94762139
3 20911 0 94767350
3 20912 0 94777556
3 20913 0 94781662
3 20914 0 94787839
3 20915 0 94793579
3 20916 0 94795769
3 20917 0 94802989
3 20918 0 94805744
3 20919 0 94813047
3 20920 0 94821218
3 20921 0 94830333
3 20922 0 94838612
3 20923 0 94846622
3 20924 0 94848873
3 20925 0 94849083
3 20926 0 94851241
3 20927 0 94855158
3 20928 0 94855390
3 20929 0 94866867
3 20930 0 94871711
3 20931 0 94873421
3 20932 0 94876438
3 20933 0 94877184
3 20934 0 94881237
3 20935 0 94884109
3 20936 0 94889380
3 20937 0 94890502
3 20938 0 94894817
3 20939 0 94895396
3 20940 0 94897531
3 20941 0 94906608
3 20942 0 94909695
3 20943 0 94910458
3 20944 0 94912445
3 20945 0 94912668
3 20946 0 94919135
3 20947 0 94920505
3 20948 0 94920934
3 20949 0 94925605
3 20950 0 94926812
3 20951 0 94930528
3 20952 0 94933834
3 20953 0 94942580
3 20954 0 94949889
3 20955 0 94954729
3 20956 0 94958442
3 20957 0 94969818
3 20958 0 94970640
3 20959 0 94973643
3 20960 0 94977862
3 20961 0 94980029
3 20962 0 94982174
3 20963 0 94983220
3 20964 0 94983463
3 20965 0 94985836
3 20966 0 94991581
3 20967 0 94993411
3 20968 0 94999319
3 20969 0 95000321
3 20970 0 95001286
3 20971 0 95006437
3 20972 0 95009027
3 20973 0 95011799
3 20974 0 95011870
3 20975 0 95012785
3 20976 0 95017191
3 20977 0 95020011
3 20978 0 95023672
3 20979 0 95024073
3 20980 0 95030159
3 20981 0 95041617
3 20982 0 95042311
3 20983 0 95044159
3 20984 0 95044332
3 20985 0 95048111
3 20986 0 95049399
3 20987 0 95050767
3 20988 0 95061154
3 20989 0 95065359
3 20990 0 95069178
3 20991 0 95073479
3 20992 0 95077140
3 20993 0 95078667
3 20994 0 95082490
3 20995 0 95090762
3 20996 0 95093730
3 20997 0 95099776
3 20998 0 95109833
3 20999 0 95111726
3 21000 0 95114671
3 21001 0 95115728
3 21002 0 95121790
3 21003 0 95124979
3 21004 0 95127759
3 21005 0 95130178
3 21006 0 95131625
3 21007 0 95134558
3 21008 0 95141755
3 21009 0 95175227
3 21010 0 95175857
3 21011 0 95179999
3 21012 0 95185988
3 21013 0 95187404
3 21014 0 95194677
3 21015 0 95194734
3 21016 0 95201689
3 21017 0 95202670
3 21018 0 95209900
3 21019 0 95215941
3 21020 0 95216071
3 21021 0 95217634
3 21022 0 95219533
3 21023 0 95226486
3 21024 0 95256390
3 21025 0 95256457
3 21026 0 95261173
3 21027 0 95275782
3 21028 0 95275808
3 21029 0 95284717
3 21030 0 95285236
3 21031 0 95288799
3 21032 0 95290350
3 21033 0 95293922
3 21034 0 95296554
3 21035 0 95298506
3 21036 0 95300577
3 21037 0 95302614
3 21038 0 95305836
3 21039 0 95313772
3 21040 0 95313876
3 21041 0 95321105
3 21042 0 95322714
3 21043 0 95323574
3 21044 0 95324784
3 21045 0 95327513
3 21046 0 95329257
3 21047 0 95329719
3 21048 0 95330855
3 21049 0 95336857
3 21050 0 95352150
3 21051 0 95360590
3 21052 0 95379680
3 21053 0 95382388
3 21054 0 95383517
3 21055 0 95390462
3 21056 0 95392777
3 21057 0 95399316
3 21058 0 95400682
3 21059 0 95403642
3 21060 0 95407021
3 21061 0 95407895
3 21062 0 95410207
3 21063 0 95414353
3 21064 0 95416706
3 21065 0 95417153
3 21066 0 95418151
3 21067 0 95425653
3 21068 0 95426210
3 21069 0 95426352
3 21070 0 95438319
3 21071 0 95442186
3 21072 1 95444620
3 21073 1 95454656
3 21074 1 95460345
3 21075 1 95462735
3 21076 1 95466480
3 21077 1 95472297
3 21078 1 95478239
3 21079 1 95480215
3 21080 1 95487730
3 21081 1 95487945
3 21082 1 95493295
3 21083 1 95497560
3 21084 0 95504881
3 21085 0 95509918
3 21086 0 95511009
3 21087 1 95514046
3 21088 1 95515472
3 21089 1 95517532
3 21090 1 95521502
3 21091 1 95529979
3 21092 1 95531260
3 21093 1 95531778
3 21094 1 95531995
3 21095 1 95544831
3 21096 1 95547978
3 21097 1 95551762
3 21098 1 95559253
3 21099 1 95563635
3 21100 1 95566260
3 21101 1 95566749
3 21102 1 95573571
3 21103 1 95573882
3 21104 1 95576422
3 21105 1 95583531
3 21106 1 95586721
3 21107 1 95588730
3 21108 1 95589929
3 21109 1 95590619
3 21110 1 95592186
3 21111 1 95593670
3 21112 1 95596048
3 21113 1 95596969
3 21114 1 95598385
3 21115 1 95601259
3 21116 0 95603457
3 21117 0 95604603
3 21118 0 95607776
3 21119 0 95614839
3 21120 0 95617986
3 21121 0 95621231
3 21122 0 95631085
3 21123 0 95634558
3 21124 0 95637075
3 21125 0 95639920
3 21126 0 95640652
3 21127 0 95642941
3 21128 0 95643664
3 21129 0 95644516
3 21130 0 95646197
3 21131 0 95646221
3 21132 0 95658978
3 21133 0 95660103
3 21134 0 95661015
3 21135 0 95663834
3 21136 0 95665923
3 21137 0 95667105
3 21138 0 95667355
3 21139 0 95668627
3 21140 0 95672240
3 21141 0 95674100
3 21142 0 95679709
3 21143 0 95679833
3 21144 0 95681534
3 21145 0 95686017
3 21146 0 95687344
3 21147 0 95688747
3 21148 1 95691139
3 21149 1 95691351
3 21150 1 95695932
3 21151 1 95699152
3 21152 1 95700895
3 21153 1 95704484
3 21154 1 95706458
3 21155 1 95710903
3 21156 1 95710929
3 21157 1 95711609
3 21158 1 95711626
3 21159 1 95715621
3 21160 1 95716599
3 21161 1 95719639
3 21162 1 95720833
3 21163 1 95725233
3 21164 1 95726380
3 21165 1 95728474
3 21166 1 95730346
3 21167 1 95736537
3 21168 1 95736899
3 21169 1 95741143
3 21170 1 95741416
3 21171 1 95741481
3 21172 1 95744126
3 21173 1 95745907
3 21174 1 95749426
3 21175 0 95750503
3 21176 0 95753275
3 21177 0 95755616
3 21178 0 95756136
3 21179 0 95763782
3 21180 0 95763849
3 21181 0 95767658
3 21182 0 95768728
3 21183 0 95771663
3 21184 0 95772644
3 21185 0 95773673
3 21186 0 95775546
3 21187 0 95781790
3 21188 0 95784539
3 21189 0 95792971
3 21190 0 95794275
3 21191 0 95795780
3 21192 0 95796202
3 21193 0 95802057
3 21194 0 95804088
3 21195 0 95807412
3 21196 0 95810328
3 21197 0 95816078
3 21198 0 95816842
3 21199 0 95816956
3 21200 0 95820529
3 21201 0 95821671
3 21202 0 95821774
3 21203 0 95829968
3 21204 0 95830581
3 21205 0 95832129
3 21206 0 95834590
3 21207 0 95837894
3 21208 0 95838435
3 21209 0 95841776
3 21210 0 95848103
3 21211 0 95852170
3 21212 0 95857260
3 21213 0 95864975
3 21214 0 95867217
3 21215 0 95871834
3 21216 0 95874366
3 21217 0 95878484
3 21218 0 95880149
3 21219 0 95883113
3 21220 0 95883970
3 21221 0 95887231
3 21222 0 95888973
3 21223 0 95894206
3 21224 0 95899325
3 21225 0 95900396
3 21226 0 95905787
3 21227 0 95907936
3 21228 0 95908207
3 21229 0 95912682
3 21230 0 95914334
3 21231 0 95918837
3 21232 0 95925939
3 21233 0 95926530
3 21234 0 95930731
3 21235 0 95933451
3 21236 0 95939323
3 21237 0 95945760
3 21238 0 95947584
3 21239 0 95953647
3 21240 0 95957435
3 21241 0 95960731
3 21242 0 95965957
3 21243 0 95972903
3 21244 0 95990278
3 21245 0 95996115
3 21246 0 96002458
3 21247 0 96006658
3 21248 0 96013020
3 21249 0 96018589
3 21250 1 96020959
3 21251 1 96023084
3 21252 1 96029042
3 21253 1 96029809
3 21254 1 96031307
3 21255 1 96033821
3 21256 1 96039749
3 21257 1 96041836
3 21258 1 96042716
3 21259 1 96046656
3 21260 1 96048281
3 21261 1 96051535
3 21262 1 96054295
3 21263 0 96057771
3 21264 0 96057992
3 21265 0 96058734
3 21266 0 96062980
3 21267 0 96072945
3 21268 0 96075023
3 21269 0 96080075
3 21270 0 96080893
3 21271 0 96082987
3 21272 0 96088426
3 21273 0 96089188
3 21274 0 96089433
3 21275 0 96093483
3 21276 0 96096718
3 21277 0 96099205
3 21278 0 96101715
3 21279 0 96102263
3 21280 0 96131922
3 21281 0 96136357
3 21282 0 96138155
3 21283 0 96141967
3 21284 0 96142919
3 21285 0 96143341
3 21286 0 96149054
3 21287 0 96154889
3 21288 0 96158713
3 21289 0 96158916
3 21290 0 96161808
3 21291 0 96167394
3 21292 0 96172364
3 21293 0 96174563
3 21294 0 96182443
3 21295 0 96186550
3 21296 0 96195112
3 21297 0 96204427
3 21298 0 96206933
3 21299 0 96210337
3 21300 0 96211926
3 21301 0 96214269
3 21302 0 96216080
3 21303 0 96219574
3 21304 0 96223095
3 21305 0 96226623
3 21306 0 96227907
3 21307 0 96231577
3 21308 0 96237872
3 21309 0 96238817
3 21310 0 96241532
3 21311 0 96241972
3 21312 0 96245032
3 21313 0 96246817
3 21314 0 96250159
3 21315 0 96253656
3 21316 0 96253754
3 21317 0 96255369
3 21318 0 96256944
3 21319 0 96261074
3 21320 0 96264911
3 21321 0 96266472
3 21322 0 96270298
3 21323 0 96271000
3 21324 0 96278499
3 21325 0 96279552
3 21326 0 96286555
3 21327 1 96291047
3 21328 1 96291812
3 21329 1 96294109
3 21330 1 96295709
3 21331 1 96298923
3 21332 1 96299299
3 21333 1 96299824
3 21334 1 96303128
3 21335 1 96305267
3 21336 1 96307402
3 21337 1 96313803
3 21338 1 96321577
3 21339 1 96322251
3 21340 1 96323538
3 21341 1 96325960
3 21342 1 96328620
3 21343 1 96329625
3 21344 1 96331490
3 21345 1 96336956
3 21346 1 96337748
3 21347 1 96338063
3 21348 0 96344587
3 21349 0 96350535
3 21350 0 96350686
3 21351 0 96355303
3 21352 0 96358918
3 21353 0 96361089
3 21354 0 96366485
3 21355 0 96368274
3 21356 0 96372698
3 21357 0 96374307
3 21358 0 96375497
3 21359 0 96376005
3 21360 0 96377552
3 21361 0 96382112
3 21362 0 96383084
3 21363 0 96403949
3 21364 0 96409866
3 21365 0 96425212
3 21366 1 96430013
3 21367 1 96438400
3 21368 1 96448481
3 21369 1 96450405
3 21370 1 96453527
3 21371 1 96453666
3 21372 1 96456218
3 21373 1 96465471
3 21374 1 96465805
3 21375 1 96466671
3 21376 1 96468308
3 21377 1 96470715
3 21378 0 96501300
3 21379 0 96503769
3 21380 0 96503941
3 21381 0 96509602
3 21382 0 96511192
3 21383 0 96512694
3 21384 0 96619211
3 21385 0 96624547
3 21386 0 96629305
3 21387 0 96687660
3 21388 0 96690821
3 21389 0 96701140
3 21390 0 96709625
3 21391 0 96710111
3 21392 0 96727906
3 21393 0 96730710
3 21394 0 96733564
3 21395 0 96734027
3 21396 0 96736304
3 21397 1 96748492
3 21398 1 96755678
3 21399 1 96758789
3 21400 1 96761416
3 21401 1 96763980
3 21402 1 96764425
3 21403 1 96770499
3 21404 1 96774848
3 21405 1 96777854
3 21406 1 96779676
3 21407 1 96782822
3 21408 1 96783200
3 21409 1 96783919
3 21410 1 96784005
3 21411 1 96788023
3 21412 0 96839026
3 21413 0 96840146
3 21414 0 96846205
3 21415 0 96853987
3 21416 0 96854768
3 21417 0 96856207
3 21418 0 96857657
3 21419 0 96858510
3 21420 0 96859800
3 21421 0 96863740
3 21422 0 96864929
3 21423 0 96866080
3 21424 0 96873192
3 21425 0 96879481
3 21426 0 96886344
3 21427 0 96895585
3 21428 0 96898726
3 21429 0 96899161
3 21430 0 96900758
3 21431 1 96906387
3 21432 1 96908140
3 21433 1 96918212
3 21434 1 96918474
3 21435 1 96918557
3 21436 1 96918973
3 21437 1 96923987
3 21438 1 96927529
3 21439 1 96939077
3 21440 1 96941037
3 21441 1 96945450
3 21442 1 96948568
3 21443 1 96949298
3 21444 1 96956094
3 21445 1 96960244
3 21446 0 96964396
3 21447 0 96968979
3 21448 1 96973135
3 21449 1 96979541
3 21450 1 96981269
3 21451 1 96984289
3 21452 1 96987262
3 21453 1 96992867
3 21454 1 96993707
3 21455 1 96998783
3 21456 1 97000385
3 21457 1 97006222
3 21458 1 97010009
3 21459 1 97010095
3 21460 1 97018897
3 21461 1 97022186
3 21462 1 97026776
3 21463 1 97032086
3 21464 1 97036438
3 21465 0 97070817
3 21466 0 97090607
3 21467 0 97099421
3 21468 0 97100182
3 21469 0 97105568
3 21470 0 97130556
3 21471 0 97141178
3 21472 0 97146049
3 21473 0 97147667
3 21474 0 97148520
3 21475 0 97151145
3 21476 0 97154138
3 21477 0 97154355
3 21478 0 97159646
3 21479 0 97165476
3 21480 0 97168893
3 21481 0 97173202
3 21482 0 97176960
3 21483 0 97180932
3 21484 0 97185136
3 21485 0 97191751
3 21486 0 97196087
3 21487 0 97196790
3 21488 0 97205475
3 21489 0 97206146
3 21490 0 97209829
3 21491 0 97212432
3 21492 0 97214677
3 21493 0 97219217
3 21494 0 97229019
3 21495 0 97234317
3 21496 0 97236263
3 21497 0 97239851
3 21498 0 97240159
3 21499 0 97241528
3 21500 0 97242374
3 21501 0 97249348
3 21502 0 97253321
3 21503 0 97257362
3 21504 0 97262837
3 21505 0 97265042
3 21506 0 97266013
3 21507 0 97273955
3 21508 0 97283730
3 21509 0 97287545
3 21510 0 97287865
3 21511 0 97291039
3 21512 0 97291311
3 21513 0 97294293
3 21514 0 97300050
3 21515 0 97303299
3 21516 0 97308859
3 21517 0 97309626
3 21518 0 97322917
3 21519 0 97328779
3 21520 0 97334072
3 21521 0 97340981
3 21522 0 97341230
3 21523 0 97351748
3 21524 0 97355483
3 21525 0 97359472
3 21526 0 97365416
3 21527 0 97368301
3 21528 0 97369374
3 21529 0 97369624
3 21530 0 97376308
3 21531 0 97384096
3 21532 0 97392051
3 21533 0 97392653
3 21534 0 97393594
3 21535 0 97395564
3 21536 0 97397035
3 21537 0 97400946
3 21538 0 97473024
3 21539 0 97511455
3 21540 0 97516725
3 21541 0 97518981
3 21542 0 97522685
3 21543 0 97526517
3 21544 0 97533563
3 21545 0 97541800
3 21546 0 97545983
3 21547 0 97546992
3 21548 0 97548864
3 21549 0 97551794
3 21550 0 97557167
3 21551 0 97561961
3 21552 0 97562664
3 21553 0 97564485
3 21554 0 97566772
3 21555 0 97568737
3 21556 0 97570968
3 21557 0 97575011
3 21558 0 97577663
3 21559 0 97578415
3 21560 0 97582077
3 21561 0 97587220
3 21562 0 97590012
3 21563 0 97692958
3 21564 0 97722973
3 21565 0 98077243
3 21566 0 98084742
3 21567 0 98085652
3 21568 0 98086699
3 21569 0 98086914
3 21570 0 98095679
3 21571 0 98096945
3 21572 0 98096993
3 21573 0 98097023
3 21574 0 98098970
3 21575 0 98109944
3 21576 0 98110088
3 21577 0 98110698
3 21578 0 98125444
3 21579 0 98126279
3 21580 0 98128670
3 21581 0 98131871
3 21582 0 98133756
3 21583 0 98136511
3 21584 0 98142874
3 21585 0 98145236
3 21586 0 98153422
3 21587 0 98155780
3 21588 0 98161569
3 21589 0 98161768
3 21590 0 98165127
3 21591 0 98169262
3 21592 0 98177687
3 21593 0 98179941
3 21594 0 98181189
3 21595 0 98184955
3 21596 0 98193080
3 21597 0 98197768
3 21598 0 98314204
3 21599 1 98403254
3 21600 1 98470552
3 21601 1 98470949
3 21602 1 98475789
3 21603 1 98478364
3 21604 1 98486433
3 21605 1 98487488
3 21606 1 98489031
3 21607 1 98491136
3 21608 1 98493895
3 21609 1 98495697
3 21610 1 98495882
3 21611 1 98499206
3 21612 0 98510283
3 21613 0 98510953
3 21614 0 98513660
3 21615 0 98521979
3 21616 0 98522373
3 21617 0 98524445
3 21618 0 98531468
3 21619 0 98531741
3 21620 0 98540646
3 21621 0 98548231
3 21622 0 98549387
3 21623 0 98564681
3 21624 0 98565477
3 21625 0 98569168
3 21626 0 98572674
3 21627 0 98574501
3 21628 0 98575457
3 21629 0 98576243
3 21630 0 98577745
3 21631 0 98579296
3 21632 0 98580351
3 21633 0 98583292
3 21634 0 98587133
3 21635 0 98592793
3 21636 0 98598727
3 21637 0 98598882
3 21638 0 98603335
3 21639 0 98604448
3 21640 0 98612709
3 21641 0 98615654
3 21642 0 98616489
3 21643 0 98621263
3 21644 0 98622752
3 21645 0 98628020
3 21646 0 98632142
3 21647 0 98638230
3 21648 0 98642046
3 21649 0 98643425
3 21650 0 98643656
3 21651 0 98645834
3 21652 0 98645873
3 21653 0 98736520
3 21654 0 98738944
3 21655 0 98742281
3 21656 0 98745239
3 21657 0 98745279
3 21658 0 98752016
3 21659 0 98758018
3 21660 0 98761850
3 21661 0 98764580
3 21662 0 98766000
3 21663 0 98770702
3 21664 0 98774658
3 21665 0 98775323
3 21666 0 98778308
3 21667 0 98828122
3 21668 0 98828386
3 21669 0 98832351
3 21670 0 98835220
3 21671 0 98838785
3 21672 0 98839081
3 21673 0 98949813
3 21674 0 98952347
3 21675 0 98955729
3 21676 0 98959592
3 21677 0 98967703
3 21678 0 98968937
3 21679 0 98970733
3 21680 0 98973098
3 21681 0 98981045
3 21682 0 98983161
3 21683 0 98986197
3 21684 0 98987006
3 21685 0 98988135
3 21686 0 98993331
3 21687 0 98995732
3 21688 0 98995869
3 21689 0 98998487
3 21690 0 98999567
3 21691 0 99004727
3 21692 0 99007283
3 21693 0 99010421
3 21694 0 99011289
3 21695 0 99019113
3 21696 0 99022846
3 21697 0 99023926
3 21698 0 99024922
3 21699 0 99025906
3 21700 0 99027208
3 21701 0 99031180
3 21702 0 99032287
3 21703 0 99033404
3 21704 0 99034437
3 21705 0 99035825
3 21706 0 99038259
3 21707 0 99040496
3 21708 0 99044216
3 21709 0 99047583
3 21710 0 99049050
3 21711 0 99063220
3 21712 0 99066721
3 21713 0 99071883
3 21714 0 99073250
3 21715 0 99076346
3 21716 0 99076624
3 21717 0 99079092
3 21718 0 99081674
3 21719 0 99085970
3 21720 0 99090981
3 21721 0 99093657
3 21722 0 99094173
3 21723 0 99096520
3 21724 0 99104152
3 21725 0 99107217
3 21726 0 99113960
3 21727 0 99123895
3 21728 0 99128859
3 21729 0 99132219
3 21730 0 99132938
3 21731 0 99134959
3 21732 0 99139148
3 21733 0 99142118
3 21734 0 99144174
3 21735 0 99144990
3 21736 0 99153645
3 21737 0 99157538
3 21738 0 99161682
3 21739 0 99170359
3 21740 0 99175471
3 21741 0 99175492
3 21742 0 99179768
3 21743 0 99183533
3 21744 0 99190387
3 21745 0 99199041
3 21746 0 99200381
3 21747 0 99208085
3 21748 0 99211874
3 21749 0 99213817
3 21750 0 99215020
3 21751 0 99216474
3 21752 0 99222355
3 21753 0 99231268
3 21754 0 99232695
3 21755 0 99234330
3 21756 0 99235133
3 21757 0 99237688
3 21758 0 99244458
3 21759 0 99251328
3 21760 0 99257465
3 21761 0 99259219
3 21762 0 99262277
3 21763 0 99265706
[truncated: 67,120 more chars]
