# Supplementary material for: A Scale-Corrected Comparison of Linkage Disequilibrium Levels between Genic and Non-Genic Regions
Source: PLoS One. 2015 Oct 30;10(10):e0141216. doi: 10.1371/journal.pone.0141216 (PMC4627745; doi:10.1371/journal.pone.0141216)
Supplement: S3 File — (ZIP) [file pone.0141216.s016.zip › markerInfo_chr4.txt]

chr SNP gene relDist
4 1 0 1
4 2 0 77800
4 3 0 185143
4 4 0 187889
4 5 0 189874
4 6 0 190960
4 7 0 195131
4 8 0 198682
4 9 0 203324
4 10 1 206369
4 11 1 209815
4 12 1 211920
4 13 1 213499
4 14 1 214336
4 15 1 218450
4 16 1 220971
4 17 1 227186
4 18 1 232457
4 19 1 238789
4 20 1 243725
4 21 1 246346
4 22 0 252623
4 23 0 261224
4 24 0 356976
4 25 0 367474
4 26 0 370433
4 27 0 373379
4 28 0 376304
4 29 0 382953
4 30 0 383546
4 31 0 385350
4 32 0 393508
4 33 0 403253
4 34 0 408489
4 35 0 414350
4 36 0 416510
4 37 0 423947
4 38 0 427334
4 39 0 430402
4 40 0 437383
4 41 0 447391
4 42 0 453354
4 43 0 456433
4 44 0 459622
4 45 0 462989
4 46 0 467284
4 47 0 467799
4 48 0 472645
4 49 0 473121
4 50 0 478335
4 51 0 481461
4 52 0 483339
4 53 0 487031
4 54 0 489483
4 55 0 502890
4 56 0 507623
4 57 0 514582
4 58 0 519416
4 59 0 526996
4 60 0 531657
4 61 0 533141
4 62 0 540732
4 63 0 546515
4 64 0 551240
4 65 0 554805
4 66 0 559847
4 67 0 570736
4 68 0 576104
4 69 0 581392
4 70 0 585667
4 71 0 588685
4 72 0 592773
4 73 0 594396
4 74 0 603034
4 75 0 604082
4 76 0 604322
4 77 0 612033
4 78 0 625105
4 79 0 625349
4 80 0 628063
4 81 0 629127
4 82 0 633486
4 83 0 638380
4 84 0 644817
4 85 0 648362
4 86 0 653272
4 87 0 659574
4 88 0 663188
4 89 0 673095
4 90 0 674370
4 91 0 678882
4 92 0 683949
4 93 0 688339
4 94 0 694588
4 95 0 699029
4 96 0 702030
4 97 0 708648
4 98 0 711923
4 99 0 733292
4 100 0 734199
4 101 0 774910
4 102 0 782718
4 103 0 821783
4 104 1 827273
4 105 1 833581
4 106 1 836104
4 107 1 841299
4 108 1 848916
4 109 1 859155
4 110 1 862760
4 111 1 866497
4 112 1 876847
4 113 1 877758
4 114 1 879541
4 115 1 883470
4 116 1 884458
4 117 1 888110
4 118 1 889979
4 119 0 898472
4 120 0 907564
4 121 0 909455
4 122 0 914341
4 123 0 916548
4 124 0 918666
4 125 0 920829
4 126 0 939163
4 127 0 954685
4 128 0 955846
4 129 0 964223
4 130 0 967999
4 131 0 970444
4 132 0 972168
4 133 0 976742
4 134 0 980737
4 135 0 994116
4 136 0 998278
4 137 0 1003993
4 138 0 1011210
4 139 0 1020486
4 140 0 1024294
4 141 0 1025139
4 142 0 1028151
4 143 0 1030907
4 144 0 1034809
4 145 0 1036140
4 146 0 1036862
4 147 0 1036912
4 148 0 1042951
4 149 0 1045418
4 150 0 1054676
4 151 0 1060241
4 152 0 1061257
4 153 0 1063492
4 154 0 1071503
4 155 0 1073878
4 156 0 1079162
4 157 0 1079312
4 158 0 1085806
4 159 0 1087311
4 160 0 1089586
4 161 0 1093803
4 162 0 1093923
4 163 0 1098780
4 164 0 1104101
4 165 0 1109270
4 166 0 1112770
4 167 0 1118212
4 168 0 1126716
4 169 0 1128913
4 170 0 1132518
4 171 0 1135262
4 172 0 1135956
4 173 0 1137141
4 174 0 1138950
4 175 0 1167499
4 176 0 1168407
4 177 0 1169212
4 178 0 1218244
4 179 0 1258461
4 180 0 1264489
4 181 0 1268773
4 182 0 1276983
4 183 0 1281515
4 184 0 1286765
4 185 0 1604586
4 186 0 1615727
4 187 0 1618887
4 188 0 1627055
4 189 0 1637294
4 190 0 1642183
4 191 0 1649606
4 192 0 1650249
4 193 0 1651510
4 194 0 1659591
4 195 0 1666110
4 196 0 1669611
4 197 0 1674963
4 198 0 1679347
4 199 0 1680911
4 200 0 1682653
4 201 0 1682796
4 202 0 1686001
4 203 0 1686419
4 204 0 1691953
4 205 0 1698410
4 206 0 1703508
4 207 0 1704091
4 208 0 1705264
4 209 0 1710023
4 210 0 1716564
4 211 0 1718442
4 212 0 1722439
4 213 0 1730906
4 214 0 1731958
4 215 0 1740859
4 216 0 1742874
4 217 0 1748106
4 218 0 1755639
4 219 0 1767992
4 220 0 1772389
4 221 0 1773444
4 222 0 1778891
4 223 0 1779521
4 224 0 1786997
4 225 0 1789279
4 226 0 1793544
4 227 0 1797878
4 228 0 1797980
4 229 0 1798026
4 230 0 1802388
4 231 0 1805699
4 232 0 1811552
4 233 0 1812582
4 234 0 1813498
4 235 0 1815977
4 236 0 1816838
4 237 0 1816878
4 238 0 1823373
4 239 0 1824321
4 240 0 1829502
4 241 0 1831555
4 242 0 1837290
4 243 0 1839287
4 244 0 1842788
4 245 0 1847627
4 246 0 1855379
4 247 0 1857275
4 248 0 1857396
4 249 0 1858703
4 250 0 1859192
4 251 0 1860624
4 252 0 1871890
4 253 0 1878744
4 254 0 1882273
4 255 0 1884204
4 256 0 1892262
4 257 0 1897847
4 258 0 1901181
4 259 0 1901421
4 260 0 1904325
4 261 0 1909589
4 262 0 1909869
4 263 0 1916826
4 264 0 1920260
4 265 0 1921914
4 266 0 1923300
4 267 0 1924727
4 268 0 1925733
4 269 0 1927399
4 270 0 1934937
4 271 0 1941672
4 272 0 1946225
4 273 0 1948909
4 274 0 1950139
4 275 0 1958161
4 276 0 1960750
4 277 0 1960850
4 278 0 1965513
4 279 0 1966316
4 280 0 1971746
4 281 0 1976112
4 282 0 1976689
4 283 0 1976896
4 284 0 1977195
4 285 0 1985962
4 286 0 1986764
4 287 0 1990984
4 288 0 1993405
4 289 0 1993804
4 290 0 1996942
4 291 0 2001144
4 292 0 2002902
4 293 0 2004375
4 294 0 2004734
4 295 0 2011591
4 296 0 2014068
4 297 0 2025642
4 298 0 2032197
4 299 0 2037601
4 300 0 2037911
4 301 0 2041441
4 302 0 2041829
4 303 0 2042920
4 304 0 2048357
4 305 0 2051654
4 306 0 2052472
4 307 0 2055600
4 308 0 2059759
4 309 0 2060157
4 310 0 2061221
4 311 0 2067716
4 312 0 2069925
4 313 0 2073516
4 314 0 2076607
4 315 0 2081528
4 316 0 2087157
4 317 0 2092609
4 318 0 2095954
4 319 0 2098319
4 320 0 2106707
4 321 0 2106975
4 322 0 2112567
4 323 0 2114240
4 324 0 2114511
4 325 0 2123377
4 326 0 2130269
4 327 0 2133091
4 328 0 2143887
4 329 0 2147126
4 330 0 2147551
4 331 0 2153937
4 332 0 2154018
4 333 0 2156841
4 334 0 2159880
4 335 0 2162402
4 336 0 2169703
4 337 0 2175415
4 338 1 2180384
4 339 1 2184222
4 340 1 2184543
4 341 1 2187456
4 342 1 2194099
4 343 1 2200460
4 344 1 2206086
4 345 1 2218282
4 346 1 2223729
4 347 1 2227109
4 348 1 2231226
4 349 0 2239684
4 350 0 2248995
4 351 0 2251121
4 352 0 2254689
4 353 0 2259398
4 354 0 2264362
4 355 0 2269781
4 356 0 2271161
4 357 0 2290593
4 358 0 2295741
4 359 0 2295999
4 360 0 2302490
4 361 0 2308536
4 362 0 2311607
4 363 0 2317176
4 364 0 2318448
4 365 0 2322020
4 366 0 2323859
4 367 0 2324552
4 368 0 2325663
4 369 0 2326069
4 370 0 2331169
4 371 0 2331936
4 372 0 2333660
4 373 0 2336411
4 374 0 2338092
4 375 0 2340144
4 376 0 2341629
4 377 0 2344247
4 378 0 2350263
4 379 0 2351555
4 380 0 2353431
4 381 0 2356803
4 382 0 2357370
4 383 0 2360915
4 384 0 2363069
4 385 0 2363363
4 386 0 2364936
4 387 0 2367250
4 388 0 2367306
4 389 0 2369668
4 390 0 2373233
4 391 0 2375431
4 392 0 2379894
4 393 0 2380919
4 394 0 2381772
4 395 0 2383954
4 396 0 2388819
4 397 0 2393414
4 398 0 2394413
4 399 0 2397467
4 400 0 2400839
4 401 0 2407876
4 402 0 2409875
4 403 0 2414862
4 404 0 2421823
4 405 0 2424758
4 406 0 2426280
4 407 0 2434319
4 408 0 2442417
4 409 0 2442532
4 410 0 2444030
4 411 0 2444499
4 412 0 2447021
4 413 0 2451319
4 414 0 2451632
4 415 0 2456588
4 416 0 2459228
4 417 0 2459561
4 418 0 2461502
4 419 0 2465718
4 420 0 2467349
4 421 0 2467684
4 422 0 2475316
4 423 0 2478625
4 424 0 2479908
4 425 0 2487551
4 426 0 2490713
4 427 0 2491311
4 428 0 2493216
4 429 0 2503724
4 430 0 2507978
4 431 0 2510302
4 432 0 2514738
4 433 0 2519686
4 434 0 2536656
4 435 0 2546926
4 436 0 2550544
4 437 0 2557443
4 438 0 2558931
4 439 0 2564300
4 440 0 2565088
4 441 0 2568297
4 442 0 2570275
4 443 0 2570293
4 444 0 2573196
4 445 0 2578166
4 446 0 2581685
4 447 0 2585308
4 448 0 2588602
4 449 0 2589295
4 450 0 2607589
4 451 0 2612365
4 452 0 2613562
4 453 0 2618185
4 454 0 2618739
4 455 0 2621183
4 456 0 2623568
4 457 0 2627188
4 458 0 2633747
4 459 0 2634158
4 460 0 2637962
4 461 0 2639435
4 462 0 2643144
4 463 0 2646579
4 464 0 2648938
4 465 0 2649449
4 466 0 2654026
4 467 0 2666632
4 468 0 2670730
4 469 0 2673231
4 470 0 2674004
4 471 0 2683445
4 472 0 2696464
4 473 0 2697992
4 474 0 2700503
4 475 0 2701380
4 476 0 2701424
4 477 0 2703953
4 478 0 2705329
4 479 0 2716415
4 480 0 2723274
4 481 0 2733207
4 482 0 2739793
4 483 0 2739893
4 484 0 2743384
4 485 0 2748319
4 486 0 2751561
4 487 0 2753937
4 488 0 2758326
4 489 0 2758864
4 490 0 2763308
4 491 0 2775816
4 492 0 2782993
4 493 0 2784825
4 494 0 2786356
4 495 0 2794264
4 496 0 2802953
4 497 0 2804137
4 498 0 2804364
4 499 0 2809315
4 500 0 2810466
4 501 0 2811288
4 502 0 2813415
4 503 0 2815218
4 504 0 2817562
4 505 0 2819654
4 506 0 2824671
4 507 0 2830468
4 508 0 2839888
4 509 0 2846354
4 510 0 2846688
4 511 0 2851485
4 512 0 2851867
4 513 0 2852694
4 514 0 2861448
4 515 0 2862624
4 516 0 2866074
4 517 0 2868545
4 518 0 2872210
4 519 0 2876441
4 520 0 2884025
4 521 0 2885705
4 522 0 2886268
4 523 0 2889485
4 524 0 2891837
4 525 0 2895908
4 526 0 2897585
4 527 0 2899678
4 528 1 2904355
4 529 1 2904809
4 530 1 2910090
4 531 1 2912696
4 532 1 2916016
4 533 1 2918312
4 534 1 2919638
4 535 1 2919807
4 536 1 2925823
4 537 1 2926024
4 538 1 2930276
4 539 1 2931673
4 540 0 2938167
4 541 0 2940592
4 542 0 2946176
4 543 0 2949339
4 544 0 2951310
4 545 0 2953360
4 546 0 2957410
4 547 0 2958779
4 548 0 2961875
4 549 0 2973839
4 550 0 2974576
4 551 0 2978055
4 552 0 2979883
4 553 0 2982403
4 554 0 2988925
4 555 0 2992414
4 556 0 2994724
4 557 0 2995224
4 558 0 2997817
4 559 0 3001313
4 560 0 3005111
4 561 0 3007506
4 562 0 3008835
4 563 0 3012993
4 564 0 3020097
4 565 0 3024670
4 566 0 3031052
4 567 0 3034460
4 568 0 3035592
4 569 1 3046539
4 570 1 3047399
4 571 1 3050470
4 572 1 3051170
4 573 1 3053977
4 574 1 3056823
4 575 1 3060907
4 576 1 3071795
4 577 1 3072176
4 578 1 3080255
4 579 1 3090221
4 580 0 3102481
4 581 0 3110671
4 582 0 3116422
4 583 0 3125788
4 584 0 3132711
4 585 0 3140067
4 586 0 3144651
4 587 0 3151434
4 588 0 3156145
4 589 0 3178452
4 590 0 3182233
4 591 0 3187411
4 592 0 3188572
4 593 0 3192670
4 594 0 3193882
4 595 1 3202495
4 596 1 3203906
4 597 1 3208371
4 598 1 3208433
4 599 1 3214235
4 600 1 3218618
4 601 1 3219975
4 602 1 3221440
4 603 1 3224285
4 604 1 3226981
4 605 1 3230749
4 606 1 3234861
4 607 1 3243117
4 608 1 3249515
4 609 1 3249639
4 610 1 3249692
4 611 1 3253092
4 612 0 3254958
4 613 0 3257565
4 614 0 3257686
4 615 0 3264798
4 616 0 3268500
4 617 0 3275471
4 618 0 3275536
4 619 0 3283220
4 620 0 3287745
4 621 0 3291458
4 622 0 3295353
4 623 1 3304988
4 624 1 3308448
4 625 1 3318170
4 626 1 3325465
4 627 1 3339936
4 628 1 3344177
4 629 1 3353290
4 630 1 3357480
4 631 1 3365161
4 632 1 3367437
4 633 1 3379410
4 634 1 3381005
4 635 1 3388122
4 636 1 3395811
4 637 1 3397799
4 638 0 3402249
4 639 0 3405349
4 640 0 3413434
4 641 0 3415099
4 642 0 3419818
4 643 0 3422312
4 644 0 3428763
4 645 0 3429017
4 646 0 3430877
4 647 0 3433967
4 648 0 3434766
4 649 0 3439602
4 650 0 3443259
4 651 0 3450033
4 652 0 3450537
4 653 0 3457607
4 654 0 3460663
4 655 0 3464795
4 656 0 3470266
4 657 0 3470951
4 658 0 3471727
4 659 0 3480740
4 660 0 3500695
4 661 0 3505383
4 662 0 3513954
4 663 0 3525342
4 664 0 3530179
4 665 0 3544732
4 666 0 3545286
4 667 0 3545957
4 668 1 3553459
4 669 1 3555071
4 670 1 3560114
4 671 1 3589446
4 672 1 3592178
4 673 1 3605940
4 674 1 3607711
4 675 1 3612358
4 676 1 3617303
4 677 1 3621162
4 678 1 3621769
4 679 1 3625421
4 680 1 3629186
4 681 1 3633788
4 682 1 3643838
4 683 1 3647392
4 684 1 3649487
4 685 1 3649903
4 686 1 3658270
4 687 1 3662467
4 688 0 3668430
4 689 0 3669307
4 690 0 3678714
4 691 0 3683006
4 692 0 3683288
4 693 0 3684204
4 694 0 3686966
4 695 0 3687748
4 696 0 3690921
4 697 0 3695444
4 698 0 3702226
4 699 0 3707649
4 700 0 3707661
4 701 0 3714230
4 702 0 3715398
4 703 0 3718496
4 704 0 3727310
4 705 0 3727399
4 706 0 3734066
4 707 0 3738095
4 708 0 3739716
4 709 0 3746113
4 710 0 3749070
4 711 0 3750056
4 712 0 3752015
4 713 0 3757208
4 714 0 3762440
4 715 0 3762625
4 716 0 3762916
4 717 0 3765107
4 718 0 3767012
4 719 0 3770110
4 720 0 3772373
4 721 0 3774966
4 722 0 3783139
4 723 0 3783514
4 724 0 3786964
4 725 0 3792722
4 726 0 3795915
4 727 0 3798281
4 728 0 3802669
4 729 0 3803345
4 730 0 3804630
4 731 0 3804687
4 732 0 3804880
4 733 0 3806282
4 734 0 3810030
4 735 0 3814061
4 736 0 3814860
4 737 0 3817422
4 738 0 3820148
4 739 0 3829299
4 740 0 3831304
4 741 0 3835848
4 742 0 3841623
4 743 0 3846456
4 744 0 3846504
4 745 0 3849615
4 746 0 3856523
4 747 0 3859906
4 748 0 3869227
4 749 0 3869955
4 750 0 3874571
4 751 0 3875711
4 752 0 3882421
4 753 0 3887418
4 754 0 3898279
4 755 0 3900543
4 756 0 3907938
4 757 0 3925888
4 758 0 3931306
4 759 0 3933726
4 760 0 3934843
4 761 0 3941555
4 762 1 3941921
4 763 1 3944629
4 764 1 3953583
4 765 1 3956026
4 766 1 3957716
4 767 1 3961187
4 768 1 3962587
4 769 1 3966767
4 770 1 3967905
4 771 1 3968942
4 772 1 3973331
4 773 0 3979610
4 774 0 3984726
4 775 0 3988213
4 776 0 3997401
4 777 0 4004793
4 778 0 4009528
4 779 0 4014511
4 780 0 4018535
4 781 0 4018749
4 782 0 4018896
4 783 0 4020005
4 784 0 4028174
4 785 0 4029945
4 786 0 4033118
4 787 0 4060470
4 788 0 4063981
4 789 0 4079516
4 790 0 4084146
4 791 0 4097802
4 792 0 4102441
4 793 0 4116082
4 794 0 4122404
4 795 0 4126501
4 796 0 4139166
4 797 0 4139841
4 798 0 4140189
4 799 0 4146297
4 800 0 4147928
4 801 0 4150685
4 802 0 4156493
4 803 0 4157630
4 804 0 4159434
4 805 0 4163527
4 806 0 4165908
4 807 0 4169109
4 808 0 4175996
4 809 0 4179042
4 810 0 4181458
4 811 0 4184677
4 812 0 4190063
4 813 0 4197668
4 814 0 4204837
4 815 0 4205298
4 816 0 4207782
4 817 0 4213453
4 818 0 4215483
4 819 0 4225587
4 820 0 4226698
4 821 0 4229157
4 822 0 4232622
4 823 0 4237937
4 824 0 4238832
4 825 0 4244374
4 826 0 4250585
4 827 0 4260393
4 828 0 4264481
4 829 0 4267427
4 830 0 4268846
4 831 0 4273207
4 832 0 4274447
4 833 0 4280034
4 834 0 4280358
4 835 0 4280859
4 836 0 4281893
4 837 0 4286258
4 838 0 4286410
4 839 0 4290211
4 840 0 4290320
4 841 0 4294227
4 842 0 4300360
4 843 0 4303306
4 844 0 4306814
4 845 0 4314672
4 846 0 4315385
4 847 0 4316904
4 848 0 4320779
4 849 0 4329614
4 850 0 4334077
4 851 0 4335267
4 852 0 4336918
4 853 0 4341888
4 854 0 4344690
4 855 0 4354236
4 856 0 4359938
4 857 0 4363072
4 858 0 4368845
4 859 0 4380175
4 860 0 4381654
4 861 0 4388038
4 862 0 4392795
4 863 0 4394552
4 864 0 4398338
4 865 0 4400826
4 866 0 4407966
4 867 0 4425783
4 868 0 4428045
4 869 0 4435869
4 870 0 4436144
4 871 0 4439622
4 872 0 4443744
4 873 0 4450926
4 874 0 4456853
4 875 1 4460357
4 876 1 4460723
4 877 1 4467281
4 878 1 4472432
4 879 1 4472747
4 880 1 4474125
4 881 1 4476865
4 882 1 4480447
4 883 1 4481163
4 884 1 4486999
4 885 1 4488559
4 886 1 4490324
4 887 1 4493356
4 888 1 4493822
4 889 1 4495635
4 890 1 4498874
4 891 1 4504306
4 892 0 4512283
4 893 0 4514086
4 894 0 4518500
4 895 0 4520982
4 896 0 4529012
4 897 0 4530467
4 898 0 4548694
4 899 0 4549285
4 900 0 4567249
4 901 0 4570691
4 902 0 4572461
4 903 0 4575432
4 904 0 4580466
4 905 0 4583348
4 906 0 4583419
4 907 0 4588248
4 908 0 4592538
4 909 0 4593665
4 910 0 4596855
4 911 0 4598864
4 912 0 4599826
4 913 0 4604438
4 914 0 4635533
4 915 0 4638292
4 916 0 4642335
4 917 0 4642942
4 918 0 4652486
4 919 0 4652783
4 920 0 4654274
4 921 0 4656594
4 922 0 4656629
4 923 0 4662547
4 924 0 4670484
4 925 0 4687427
4 926 0 4689645
4 927 0 4690092
4 928 0 4695637
4 929 0 4707404
4 930 0 4709392
4 931 0 4710794
4 932 0 4713416
4 933 0 4714273
4 934 0 4715723
4 935 0 4717955
4 936 0 4721528
4 937 0 4724589
4 938 0 4725426
4 939 0 4731451
4 940 0 4733446
4 941 0 4733745
4 942 1 4734151
4 943 1 4735422
4 944 1 4738703
4 945 1 4741816
4 946 1 4747512
4 947 1 4751400
4 948 1 4751903
4 949 1 4756305
4 950 1 4761288
4 951 1 4764613
4 952 1 4767907
4 953 0 4772721
4 954 0 4776188
4 955 0 4777710
4 956 0 4780617
4 957 0 4786829
4 958 0 4787637
4 959 0 4792804
4 960 0 4798844
4 961 0 4799173
4 962 0 4809404
4 963 0 4820895
4 964 0 4823925
4 965 0 4830362
4 966 0 4833205
4 967 0 4836498
4 968 0 4839022
4 969 0 4842630
4 970 0 4846242
4 971 0 4847642
4 972 0 4856333
4 973 0 4885797
4 974 0 4890534
4 975 1 4916708
4 976 1 4922025
4 977 1 4922633
4 978 1 4925478
4 979 1 4932148
4 980 1 4933338
4 981 1 4938073
4 982 1 4941140
4 983 1 4943816
4 984 1 4946169
4 985 1 4951539
4 986 1 4957480
4 987 1 4960365
4 988 0 4966439
4 989 0 4973441
4 990 0 4974401
4 991 0 4979186
4 992 0 4982708
4 993 0 4982941
4 994 0 4985021
4 995 0 4987330
4 996 0 4991319
4 997 0 4991718
4 998 0 4998285
4 999 0 4998676
4 1000 0 5013220
4 1001 0 5016059
4 1002 0 5017004
4 1003 0 5018451
4 1004 0 5019879
4 1005 0 5025818
4 1006 0 5029295
4 1007 0 5034095
4 1008 0 5034468
4 1009 0 5035476
4 1010 0 5038111
4 1011 0 5040021
4 1012 0 5041145
4 1013 0 5043072
4 1014 0 5043364
4 1015 0 5047853
4 1016 0 5052188
4 1017 0 5060566
4 1018 0 5070220
4 1019 0 5076689
4 1020 0 5077529
4 1021 0 5083635
4 1022 0 5090262
4 1023 0 5094090
4 1024 0 5095135
4 1025 0 5100913
4 1026 0 5112393
4 1027 0 5113328
4 1028 0 5113722
4 1029 0 5118463
4 1030 0 5119840
4 1031 0 5124578
4 1032 0 5126607
4 1033 0 5135671
4 1034 0 5136511
4 1035 0 5138592
4 1036 0 5145136
4 1037 0 5156953
4 1038 0 5158294
4 1039 0 5158391
4 1040 0 5163809
4 1041 0 5166263
4 1042 0 5170655
4 1043 0 5171465
4 1044 0 5174620
4 1045 0 5175622
4 1046 0 5183843
4 1047 0 5186138
4 1048 0 5187455
4 1049 0 5190511
4 1050 0 5195493
4 1051 0 5198274
4 1052 0 5206802
4 1053 0 5210598
4 1054 0 5213198
4 1055 0 5217096
4 1056 0 5221211
4 1057 0 5227012
4 1058 0 5230239
4 1059 0 5232316
4 1060 0 5234642
4 1061 0 5236707
4 1062 0 5237476
4 1063 0 5241029
4 1064 0 5241092
4 1065 0 5241815
4 1066 0 5246712
4 1067 0 5252052
4 1068 0 5253101
4 1069 0 5255047
4 1070 0 5258976
4 1071 0 5259152
4 1072 0 5259671
4 1073 0 5262790
4 1074 0 5263477
4 1075 0 5267143
4 1076 0 5269212
4 1077 0 5272333
4 1078 0 5274727
4 1079 0 5276402
4 1080 0 5280700
4 1081 0 5281612
4 1082 0 5282868
4 1083 0 5284898
4 1084 0 5287257
4 1085 0 5288306
4 1086 0 5290153
4 1087 0 5291353
4 1088 0 5295297
4 1089 0 5297763
4 1090 0 5301683
4 1091 0 5304412
4 1092 0 5305127
4 1093 0 5306508
4 1094 0 5308072
4 1095 0 5308153
4 1096 0 5310648
4 1097 0 5314834
4 1098 0 5315234
4 1099 0 5316027
4 1100 0 5319087
4 1101 0 5323423
4 1102 0 5325841
4 1103 0 5327989
4 1104 0 5333749
4 1105 0 5335081
4 1106 0 5338172
4 1107 0 5341445
4 1108 0 5343642
4 1109 0 5353895
4 1110 0 5355222
4 1111 0 5362092
4 1112 0 5363356
4 1113 0 5367398
4 1114 0 5370702
4 1115 0 5375113
4 1116 0 5378552
4 1117 0 5379886
4 1118 0 5382832
4 1119 0 5383145
4 1120 0 5388701
4 1121 0 5392100
4 1122 0 5394980
4 1123 0 5399826
4 1124 0 5401921
4 1125 0 5405836
4 1126 0 5408870
4 1127 0 5413483
4 1128 0 5414554
4 1129 0 5416887
4 1130 0 5423579
4 1131 0 5426493
4 1132 0 5427610
4 1133 0 5432446
4 1134 0 5433055
4 1135 0 5433490
4 1136 0 5435130
4 1137 0 5439687
4 1138 0 5442343
4 1139 0 5451017
4 1140 0 5452769
4 1141 0 5455821
4 1142 0 5455865
4 1143 0 5459427
4 1144 0 5460551
4 1145 0 5466981
4 1146 0 5470226
4 1147 0 5475686
4 1148 0 5476399
4 1149 0 5477677
4 1150 0 5479810
4 1151 0 5486195
4 1152 0 5486753
4 1153 0 5487540
4 1154 0 5491626
4 1155 0 5491804
4 1156 0 5495771
4 1157 0 5502137
4 1158 0 5505214
4 1159 0 5505305
4 1160 0 5508108
4 1161 0 5508185
4 1162 0 5510248
4 1163 0 5510706
4 1164 0 5510817
4 1165 0 5512330
4 1166 0 5515120
4 1167 0 5517879
4 1168 0 5519392
4 1169 0 5522161
4 1170 0 5522378
4 1171 0 5522389
4 1172 0 5523712
4 1173 0 5525779
4 1174 0 5526880
4 1175 0 5529805
4 1176 0 5531345
4 1177 0 5536904
4 1178 0 5537408
4 1179 0 5537788
4 1180 0 5543756
4 1181 0 5544354
4 1182 0 5547166
4 1183 0 5547578
4 1184 0 5549484
4 1185 0 5552111
4 1186 0 5558540
4 1187 0 5559901
4 1188 0 5563669
4 1189 0 5564928
4 1190 0 5567586
4 1191 0 5568982
4 1192 0 5569077
4 1193 0 5571589
4 1194 0 5574603
4 1195 0 5576343
4 1196 0 5576913
4 1197 0 5577334
4 1198 0 5578038
4 1199 0 5579814
4 1200 0 5584945
4 1201 0 5589882
4 1202 0 5590402
4 1203 0 5591040
4 1204 0 5592593
4 1205 0 5597909
4 1206 0 5602924
4 1207 0 5608006
4 1208 0 5608212
4 1209 0 5610821
4 1210 0 5612891
4 1211 1 5621316
4 1212 1 5622251
4 1213 1 5631422
4 1214 1 5632913
4 1215 1 5634237
4 1216 1 5639591
4 1217 1 5645536
4 1218 1 5646888
4 1219 1 5654035
4 1220 1 5657056
4 1221 1 5658224
4 1222 1 5660303
4 1223 1 5661283
4 1224 0 5663574
4 1225 0 5668984
4 1226 0 5672288
4 1227 0 5672907
4 1228 0 5678148
4 1229 0 5679237
4 1230 0 5680727
4 1231 0 5681570
4 1232 0 5689110
4 1233 0 5689331
4 1234 0 5697867
4 1235 0 5701585
4 1236 0 5701906
4 1237 0 5704795
4 1238 0 5710001
4 1239 0 5714258
4 1240 0 5717794
4 1241 0 5724445
4 1242 0 5724763
4 1243 0 5726252
4 1244 0 5727228
4 1245 0 5728185
4 1246 0 5730192
4 1247 0 5734072
4 1248 0 5742932
4 1249 0 5745624
4 1250 0 5751248
4 1251 0 5752869
4 1252 0 5753264
4 1253 0 5753668
4 1254 0 5758233
4 1255 0 5762753
4 1256 0 5765811
4 1257 0 5766494
4 1258 0 5768919
4 1259 0 5769425
4 1260 0 5773200
4 1261 0 5773563
4 1262 0 5777446
4 1263 0 5778147
4 1264 0 5780505
4 1265 0 5781777
4 1266 0 5784636
4 1267 0 5789798
4 1268 0 5792129
4 1269 0 5792637
4 1270 0 5795975
4 1271 0 5797341
4 1272 0 5803640
4 1273 0 5808212
4 1274 0 5813202
4 1275 0 5816411
4 1276 0 5820301
4 1277 0 5821387
4 1278 0 5828232
4 1279 0 5831715
4 1280 0 5834329
4 1281 0 5837788
4 1282 0 5847410
4 1283 0 5848223
4 1284 0 5850052
4 1285 0 5852260
4 1286 0 5855744
4 1287 0 5857138
4 1288 0 5860326
4 1289 0 5860700
4 1290 0 5861753
4 1291 0 5862571
4 1292 0 5863982
4 1293 0 5865202
4 1294 0 5865937
4 1295 0 5871690
4 1296 0 5871772
4 1297 0 5875134
4 1298 0 5880475
4 1299 0 5883439
4 1300 0 5887197
4 1301 0 5887436
4 1302 0 5890534
4 1303 0 5892219
4 1304 0 5897498
4 1305 0 5903474
4 1306 0 5903524
4 1307 0 5911080
4 1308 0 5911381
4 1309 0 5914072
4 1310 0 5917044
4 1311 0 5918785
4 1312 0 5920233
4 1313 0 5921055
4 1314 0 5925466
4 1315 0 5928780
4 1316 0 5930564
4 1317 0 5934063
4 1318 0 5935969
4 1319 0 5936262
4 1320 0 5940701
4 1321 0 5940833
4 1322 0 5944194
4 1323 0 5945993
4 1324 0 5946084
4 1325 0 5950604
4 1326 0 5954006
4 1327 0 5956181
4 1328 0 5958978
4 1329 0 5964131
4 1330 0 5966980
4 1331 0 5976291
4 1332 0 5976663
4 1333 0 5979406
4 1334 0 5983180
4 1335 0 5992143
4 1336 0 5996405
4 1337 0 5997419
4 1338 0 6000705
4 1339 0 6002094
4 1340 0 6004966
4 1341 0 6006875
4 1342 0 6009852
4 1343 0 6011129
4 1344 0 6015418
4 1345 0 6022301
4 1346 0 6024281
4 1347 0 6025403
4 1348 0 6030637
4 1349 0 6036961
4 1350 0 6039158
4 1351 0 6041645
4 1352 0 6048333
4 1353 0 6050115
4 1354 0 6050953
4 1355 0 6053700
4 1356 0 6058718
4 1357 0 6062811
4 1358 0 6065129
4 1359 0 6066572
4 1360 0 6068236
4 1361 0 6077534
4 1362 0 6082867
4 1363 0 6083639
4 1364 0 6084048
4 1365 0 6086153
4 1366 0 6091391
4 1367 0 6091733
4 1368 0 6097518
4 1369 0 6104473
4 1370 0 6109427
4 1371 0 6112230
4 1372 0 6113110
4 1373 0 6113593
4 1374 0 6115919
4 1375 0 6117174
4 1376 0 6119651
4 1377 0 6122647
4 1378 0 6124624
4 1379 0 6128839
4 1380 0 6132993
4 1381 0 6133376
4 1382 0 6134631
4 1383 0 6136538
4 1384 0 6137615
4 1385 0 6139174
4 1386 0 6146981
4 1387 0 6151407
4 1388 0 6152623
4 1389 0 6154199
4 1390 0 6158778
4 1391 0 6161967
4 1392 0 6166122
4 1393 0 6170042
4 1394 0 6172789
4 1395 0 6176689
4 1396 0 6179513
4 1397 0 6183845
4 1398 0 6187149
4 1399 0 6189733
4 1400 0 6191912
4 1401 0 6194335
4 1402 0 6194854
4 1403 0 6195741
4 1404 0 6201638
4 1405 0 6205529
4 1406 0 6212839
4 1407 0 6214608
4 1408 0 6220364
4 1409 0 6220510
4 1410 0 6223670
4 1411 0 6225682
4 1412 0 6227824
4 1413 0 6230080
4 1414 0 6233904
4 1415 0 6238242
4 1416 0 6238369
4 1417 0 6241275
4 1418 0 6245150
4 1419 0 6250324
4 1420 0 6255047
4 1421 0 6255801
4 1422 0 6257977
4 1423 0 6258104
4 1424 0 6259742
4 1425 0 6260829
4 1426 0 6264679
4 1427 0 6266659
4 1428 0 6266826
4 1429 0 6270884
4 1430 1 6272114
4 1431 1 6274916
4 1432 1 6277728
4 1433 1 6280844
4 1434 1 6282539
4 1435 1 6286041
4 1436 1 6290784
4 1437 1 6292209
4 1438 1 6295350
4 1439 1 6301117
4 1440 1 6305076
4 1441 1 6307270
4 1442 1 6308818
4 1443 1 6310719
4 1444 1 6311255
4 1445 1 6311429
4 1446 1 6314705
4 1447 1 6319150
4 1448 1 6323429
4 1449 1 6325976
4 1450 1 6326490
4 1451 1 6331953
4 1452 1 6334737
4 1453 1 6344154
4 1454 1 6346522
4 1455 1 6346593
4 1456 1 6353423
4 1457 1 6359749
4 1458 1 6363730
4 1459 1 6367292
4 1460 1 6369498
4 1461 1 6381584
4 1462 1 6385593
4 1463 1 6387009
4 1464 1 6387826
4 1465 1 6389846
4 1466 1 6394767
4 1467 1 6396074
4 1468 1 6401713
4 1469 1 6402041
4 1470 1 6406205
4 1471 1 6406931
4 1472 1 6410505
4 1473 1 6411484
4 1474 1 6411784
4 1475 1 6414418
4 1476 1 6415657
4 1477 1 6417061
4 1478 1 6419049
4 1479 1 6419552
4 1480 1 6421498
4 1481 1 6422135
4 1482 1 6428991
4 1483 1 6429067
4 1484 1 6430196
4 1485 1 6433411
4 1486 1 6434701
4 1487 1 6436953
4 1488 1 6437497
4 1489 1 6437822
4 1490 1 6444325
4 1491 1 6446930
4 1492 1 6449931
4 1493 1 6451722
4 1494 1 6454137
4 1495 1 6460873
4 1496 1 6463396
4 1497 1 6464350
4 1498 1 6470625
4 1499 1 6471334
4 1500 1 6472949
4 1501 1 6474300
4 1502 1 6481491
4 1503 1 6486692
4 1504 1 6488254
4 1505 1 6490942
4 1506 1 6494313
4 1507 1 6495998
4 1508 1 6496592
4 1509 1 6502634
4 1510 1 6503368
4 1511 1 6512993
4 1512 1 6514523
4 1513 1 6514708
4 1514 1 6516475
4 1515 1 6518756
4 1516 1 6519562
4 1517 1 6522290
4 1518 1 6522651
4 1519 1 6524323
4 1520 1 6528000
4 1521 1 6528766
4 1522 1 6530965
4 1523 1 6534449
4 1524 1 6539111
4 1525 1 6543434
4 1526 1 6548030
4 1527 1 6556308
4 1528 1 6564241
4 1529 1 6564424
4 1530 1 6573133
4 1531 1 6573359
4 1532 1 6578872
4 1533 1 6582051
4 1534 1 6587037
4 1535 1 6590668
4 1536 1 6592675
4 1537 1 6601511
4 1538 1 6602101
4 1539 1 6604720
4 1540 1 6607474
4 1541 1 6611394
4 1542 1 6621004
4 1543 1 6623947
4 1544 1 6629976
4 1545 1 6630273
4 1546 1 6635383
4 1547 1 6639315
4 1548 1 6639764
4 1549 1 6644058
4 1550 1 6651140
4 1551 1 6657042
4 1552 0 6661921
4 1553 0 6662961
4 1554 0 6665309
4 1555 0 6666883
4 1556 0 6667143
4 1557 0 6667749
4 1558 0 6672022
4 1559 0 6675749
4 1560 0 6678764
4 1561 0 6683170
4 1562 0 6685472
4 1563 0 6686842
4 1564 0 6689996
4 1565 0 6692051
4 1566 0 6700428
4 1567 0 6705659
4 1568 0 6706925
4 1569 0 6711809
4 1570 0 6725587
4 1571 0 6731093
4 1572 0 6740021
4 1573 0 6749095
4 1574 0 6756128
4 1575 0 6756373
4 1576 0 6769037
4 1577 0 6771636
4 1578 0 6774071
4 1579 0 6775429
4 1580 0 6782023
4 1581 0 6786472
4 1582 0 6787238
4 1583 0 6789515
4 1584 0 6793795
4 1585 0 6795911
4 1586 0 6795987
4 1587 0 6796422
4 1588 0 6799451
4 1589 0 6799933
4 1590 0 6809806
4 1591 0 6820054
4 1592 0 6820665
4 1593 0 6823736
4 1594 0 6824768
4 1595 0 6835595
4 1596 0 6840201
4 1597 0 6840401
4 1598 0 6841881
4 1599 0 6846739
4 1600 0 6846799
4 1601 0 6854105
4 1602 0 6859091
4 1603 0 6860693
4 1604 0 6862099
4 1605 0 6864382
4 1606 0 6864641
4 1607 0 6866875
4 1608 0 6868302
4 1609 0 6873025
4 1610 0 6878403
4 1611 0 6879898
4 1612 0 6882414
4 1613 0 6885648
4 1614 0 6894739
4 1615 0 6896451
4 1616 0 6897773
4 1617 0 6900340
4 1618 0 6903661
4 1619 0 6909010
4 1620 0 6911868
4 1621 0 6916206
4 1622 0 6919981
4 1623 0 6921677
4 1624 0 6927053
4 1625 0 6928138
4 1626 0 6942138
4 1627 0 6947345
4 1628 0 6952020
4 1629 0 6954347
4 1630 0 6954716
4 1631 0 6957364
4 1632 0 6964910
4 1633 0 6970803
4 1634 0 6973578
4 1635 0 6973898
4 1636 0 6978282
4 1637 0 6978565
4 1638 0 6980853
4 1639 0 6983760
4 1640 0 6984208
4 1641 0 6986535
4 1642 0 6994523
4 1643 0 7000331
4 1644 0 7005082
4 1645 0 7007622
4 1646 0 7013252
4 1647 0 7016313
4 1648 0 7021449
4 1649 0 7025030
4 1650 0 7025921
4 1651 0 7026781
4 1652 0 7027307
4 1653 0 7029434
4 1654 0 7031441
4 1655 0 7033889
4 1656 0 7034265
4 1657 0 7035909
4 1658 0 7036963
4 1659 0 7037075
4 1660 0 7039171
4 1661 0 7040869
4 1662 0 7042103
4 1663 0 7045933
4 1664 0 7049977
4 1665 0 7057255
4 1666 0 7061387
4 1667 0 7063612
4 1668 0 7070219
4 1669 0 7074643
4 1670 0 7076384
4 1671 0 7077065
4 1672 0 7082940
4 1673 0 7083576
4 1674 0 7085450
4 1675 0 7088758
4 1676 0 7089712
4 1677 0 7091893
4 1678 0 7093341
4 1679 0 7093460
4 1680 0 7094650
4 1681 0 7098191
4 1682 0 7104866
4 1683 0 7105766
4 1684 0 7115075
4 1685 0 7116736
4 1686 0 7119028
4 1687 0 7122603
4 1688 0 7122623
4 1689 0 7125973
4 1690 0 7127104
4 1691 0 7129139
4 1692 0 7129884
4 1693 0 7131884
4 1694 0 7137621
4 1695 0 7139895
4 1696 0 7144633
4 1697 0 7148038
4 1698 0 7149690
4 1699 0 7153219
4 1700 0 7153820
4 1701 0 7154425
4 1702 0 7159729
4 1703 0 7160815
4 1704 0 7166771
4 1705 0 7170627
4 1706 0 7175967
4 1707 0 7177434
4 1708 0 7180374
4 1709 0 7188183
4 1710 0 7196912
4 1711 0 7197861
4 1712 0 7197944
4 1713 0 7200513
4 1714 0 7203170
4 1715 0 7204367
4 1716 0 7205791
4 1717 0 7208856
4 1718 0 7212122
4 1719 0 7215951
4 1720 0 7222475
4 1721 0 7226237
4 1722 0 7229704
4 1723 0 7231874
4 1724 0 7233231
4 1725 0 7242371
4 1726 0 7242765
4 1727 0 7245975
4 1728 0 7250610
4 1729 0 7254436
4 1730 0 7254597
4 1731 0 7257437
4 1732 0 7258869
4 1733 0 7262526
4 1734 0 7262540
4 1735 0 7262811
4 1736 0 7270488
4 1737 0 7271596
4 1738 0 7272377
4 1739 0 7279095
4 1740 0 7287526
4 1741 0 7287788
4 1742 0 7290701
4 1743 0 7292257
4 1744 0 7295875
4 1745 0 7299372
4 1746 0 7301753
4 1747 0 7304985
4 1748 0 7307050
4 1749 0 7307215
4 1750 0 7307838
4 1751 0 7308534
4 1752 0 7315453
4 1753 0 7320839
4 1754 0 7328565
4 1755 0 7331898
4 1756 0 7332584
4 1757 0 7334835
4 1758 0 7337122
4 1759 0 7337642
4 1760 0 7341242
4 1761 0 7345687
4 1762 0 7348100
4 1763 0 7349260
4 1764 0 7349865
4 1765 0 7360465
4 1766 0 7360716
4 1767 0 7366344
4 1768 0 7369479
4 1769 0 7373209
4 1770 0 7378206
4 1771 0 7383035
4 1772 0 7387163
4 1773 0 7389529
4 1774 0 7391920
4 1775 0 7392612
4 1776 0 7395448
4 1777 0 7397750
4 1778 0 7400514
4 1779 0 7402786
4 1780 0 7406853
4 1781 0 7410573
4 1782 0 7413067
4 1783 0 7416969
4 1784 0 7417559
4 1785 0 7421186
4 1786 0 7422781
4 1787 0 7424610
4 1788 0 7432608
4 1789 0 7436041
4 1790 0 7437471
4 1791 0 7442301
4 1792 0 7442333
4 1793 0 7447329
4 1794 0 7453076
4 1795 0 7454032
4 1796 0 7457703
4 1797 0 7461655
4 1798 0 7462160
4 1799 0 7464076
4 1800 0 7465428
4 1801 0 7467244
4 1802 0 7468961
4 1803 0 7474161
4 1804 0 7479657
4 1805 0 7480515
4 1806 0 7483813
4 1807 0 7489187
4 1808 0 7489381
4 1809 0 7492780
4 1810 0 7495112
4 1811 0 7497970
4 1812 0 7499738
4 1813 0 7502538
4 1814 0 7505186
4 1815 0 7508276
4 1816 0 7510241
4 1817 0 7510863
4 1818 0 7511684
4 1819 0 7514387
4 1820 0 7519697
4 1821 0 7528212
4 1822 0 7532907
4 1823 0 7537617
4 1824 0 7542940
4 1825 0 7544005
4 1826 0 7544232
4 1827 0 7546791
4 1828 0 7551044
4 1829 0 7552278
4 1830 0 7557334
4 1831 0 7562589
4 1832 0 7570327
4 1833 0 7574566
4 1834 0 7574851
4 1835 0 7579952
4 1836 0 7581258
4 1837 0 7582711
4 1838 0 7586792
4 1839 0 7591710
4 1840 0 7593156
4 1841 0 7595101
4 1842 0 7597046
4 1843 0 7603204
4 1844 0 7606657
4 1845 0 7609602
4 1846 0 7613953
4 1847 0 7615798
4 1848 0 7618857
4 1849 0 7626720
4 1850 0 7627232
4 1851 0 7640803
4 1852 0 7641131
4 1853 0 7646632
4 1854 0 7648270
4 1855 0 7648691
4 1856 0 7652160
4 1857 0 7652378
4 1858 0 7657077
4 1859 0 7660858
4 1860 0 7662914
4 1861 0 7666246
4 1862 0 7666278
4 1863 0 7670989
4 1864 0 7674069
4 1865 0 7679858
4 1866 0 7685956
4 1867 0 7690375
4 1868 0 7693232
4 1869 0 7693431
4 1870 0 7697924
4 1871 0 7700881
4 1872 0 7707482
4 1873 0 7707608
4 1874 0 7711602
4 1875 0 7713850
4 1876 0 7715607
4 1877 0 7719440
4 1878 0 7723792
4 1879 0 7724214
4 1880 0 7728949
4 1881 0 7729366
4 1882 0 7736625
4 1883 0 7744765
4 1884 0 7748425
4 1885 0 7755343
4 1886 0 7758155
4 1887 0 7758831
4 1888 0 7759122
4 1889 0 7764915
4 1890 0 7765467
4 1891 0 7771195
4 1892 0 7773770
4 1893 0 7777979
4 1894 0 7781653
4 1895 0 7782424
4 1896 0 7783635
4 1897 0 7785595
4 1898 1 7788663
4 1899 1 7790017
4 1900 1 7790941
4 1901 1 7794269
4 1902 1 7795821
4 1903 1 7797346
4 1904 1 7804055
4 1905 1 7805317
4 1906 1 7809337
4 1907 1 7810228
4 1908 1 7810550
4 1909 1 7815806
4 1910 1 7816448
4 1911 0 7823023
4 1912 0 7828745
4 1913 0 7829102
4 1914 0 7829607
4 1915 0 7831975
4 1916 0 7837539
4 1917 0 7837917
4 1918 0 7848119
4 1919 0 7852631
4 1920 0 7855119
4 1921 0 7857708
4 1922 0 7858202
4 1923 0 7861765
4 1924 0 7864031
4 1925 0 7865567
4 1926 0 7868601
4 1927 0 7874489
4 1928 0 7875482
4 1929 0 7880069
4 1930 0 7885951
4 1931 0 7887983
4 1932 0 7889195
4 1933 0 7890046
4 1934 0 7896042
4 1935 0 7897960
4 1936 0 7899261
4 1937 0 7899661
4 1938 0 7901093
4 1939 0 7903984
4 1940 0 7904908
4 1941 0 7908312
4 1942 0 7911056
4 1943 0 7914230
4 1944 0 7915926
4 1945 0 7917603
4 1946 0 7923601
4 1947 0 7931297
4 1948 0 7935373
4 1949 0 7937725
4 1950 0 7940618
4 1951 0 7940888
4 1952 0 7942885
4 1953 0 7944765
4 1954 0 7944957
4 1955 0 7952912
4 1956 0 7953238
4 1957 0 7956583
4 1958 0 7957613
4 1959 0 7958260
4 1960 0 7959380
4 1961 0 7961653
4 1962 0 7961718
4 1963 0 7965614
4 1964 0 7971031
4 1965 0 7971678
4 1966 0 7981326
4 1967 0 7981383
4 1968 1 7985867
4 1969 1 7989233
4 1970 1 7989883
4 1971 1 7993280
4 1972 1 7995277
4 1973 1 7997009
4 1974 1 8003980
4 1975 1 8004835
4 1976 1 8005826
4 1977 1 8008223
4 1978 1 8012708
4 1979 1 8015994
4 1980 1 8018811
4 1981 1 8020645
4 1982 1 8021883
4 1983 1 8022194
4 1984 1 8023931
4 1985 1 8029472
4 1986 1 8033106
4 1987 1 8036132
4 1988 1 8040337
4 1989 1 8046673
4 1990 1 8048083
4 1991 1 8053706
4 1992 1 8055863
4 1993 1 8059298
4 1994 1 8059697
4 1995 1 8064548
4 1996 1 8064657
4 1997 1 8069715
4 1998 1 8072181
4 1999 1 8075239
4 2000 1 8079756
4 2001 1 8081226
4 2002 1 8084774
4 2003 1 8087159
4 2004 1 8087884
4 2005 1 8089898
4 2006 1 8094111
4 2007 1 8094623
4 2008 1 8096001
4 2009 1 8101436
4 2010 1 8107492
4 2011 1 8108585
4 2012 1 8112023
4 2013 1 8114823
4 2014 1 8119322
4 2015 1 8121032
4 2016 1 8121442
4 2017 1 8125533
4 2018 1 8126699
4 2019 1 8132593
4 2020 1 8132939
4 2021 1 8138726
4 2022 1 8140860
4 2023 1 8146356
4 2024 1 8148988
4 2025 1 8150336
4 2026 1 8150389
4 2027 1 8153475
4 2028 1 8168868
4 2029 1 8171909
4 2030 1 8174377
4 2031 1 8176241
4 2032 1 8178504
4 2033 1 8183778
4 2034 1 8184380
4 2035 1 8192654
4 2036 1 8196190
4 2037 1 8197654
4 2038 1 8198545
4 2039 1 8203734
4 2040 1 8210073
4 2041 1 8214033
4 2042 1 8215270
4 2043 1 8223890
4 2044 1 8230136
4 2045 1 8230335
4 2046 1 8231527
4 2047 1 8233126
4 2048 1 8233915
4 2049 1 8235775
4 2050 1 8237256
4 2051 1 8243225
4 2052 1 8245946
4 2053 0 8250184
4 2054 0 8256737
4 2055 0 8257011
4 2056 0 8258431
4 2057 0 8259550
4 2058 0 8264267
4 2059 0 8264399
4 2060 1 8269305
4 2061 1 8270378
4 2062 1 8275447
4 2063 1 8279638
4 2064 1 8280246
4 2065 1 8284161
4 2066 1 8285755
4 2067 1 8291278
4 2068 1 8291538
4 2069 1 8295043
4 2070 1 8296801
4 2071 1 8301273
4 2072 1 8305066
4 2073 1 8307523
4 2074 1 8309025
4 2075 1 8311600
4 2076 1 8311878
4 2077 1 8312016
4 2078 1 8314574
4 2079 1 8318657
4 2080 1 8321046
4 2081 1 8323080
4 2082 1 8323946
4 2083 0 8330134
4 2084 0 8330952
4 2085 0 8335228
4 2086 0 8337881
4 2087 0 8339583
4 2088 0 8341255
4 2089 0 8344002
4 2090 0 8346282
4 2091 0 8355099
4 2092 0 8357457
4 2093 0 8361083
4 2094 0 8362739
4 2095 0 8363949
4 2096 0 8366644
4 2097 0 8366878
4 2098 0 8372151
4 2099 0 8376585
4 2100 0 8387196
4 2101 0 8389190
4 2102 0 8390008
4 2103 0 8392848
4 2104 0 8396159
4 2105 0 8396787
4 2106 0 8398458
4 2107 0 8401291
4 2108 0 8403718
4 2109 0 8404033
4 2110 0 8404554
4 2111 0 8405792
4 2112 0 8411611
4 2113 0 8413013
4 2114 0 8416330
4 2115 0 8418658
4 2116 0 8421858
4 2117 0 8424907
4 2118 0 8428922
4 2119 0 8431271
4 2120 0 8431633
4 2121 0 8434005
4 2122 0 8436181
4 2123 0 8439271
4 2124 0 8446341
4 2125 1 8449601
4 2126 1 8450018
4 2127 1 8450370
4 2128 1 8452675
4 2129 1 8452717
4 2130 1 8456848
4 2131 1 8458468
4 2132 1 8459651
4 2133 1 8459853
4 2134 1 8460969
4 2135 1 8465676
4 2136 1 8468066
4 2137 1 8471391
4 2138 1 8471543
4 2139 1 8475799
4 2140 1 8478138
4 2141 1 8479969
4 2142 1 8482294
4 2143 1 8482909
4 2144 1 8486017
4 2145 1 8487907
4 2146 1 8489179
4 2147 1 8491510
4 2148 1 8493532
4 2149 1 8493970
4 2150 1 8499645
4 2151 1 8504050
4 2152 1 8505291
4 2153 1 8508447
4 2154 1 8510549
4 2155 1 8512255
4 2156 1 8513628
4 2157 1 8514832
4 2158 1 8515742
4 2159 1 8520115
4 2160 1 8523347
4 2161 1 8524426
4 2162 1 8529239
4 2163 1 8529866
4 2164 1 8534078
4 2165 1 8538347
4 2166 1 8547279
4 2167 0 8552004
4 2168 0 8554223
4 2169 0 8556918
4 2170 0 8558086
4 2171 0 8562306
4 2172 0 8562875
4 2173 0 8563879
4 2174 0 8568607
4 2175 0 8573225
4 2176 0 8579725
4 2177 0 8580357
4 2178 0 8583447
4 2179 0 8587456
4 2180 0 8589755
4 2181 0 8593996
4 2182 0 8599147
4 2183 0 8600659
4 2184 0 8604822
4 2185 0 8608530
4 2186 0 8611776
4 2187 0 8617779
4 2188 0 8621562
4 2189 0 8626055
4 2190 0 8631399
4 2191 1 8635842
4 2192 1 8637744
4 2193 1 8638485
4 2194 1 8639961
4 2195 1 8643187
4 2196 1 8644990
4 2197 1 8647009
4 2198 1 8652131
4 2199 1 8654373
4 2200 1 8654616
4 2201 1 8658265
4 2202 1 8660118
4 2203 1 8660388
4 2204 1 8662418
4 2205 1 8664162
4 2206 1 8667546
4 2207 1 8667973
4 2208 1 8669590
4 2209 0 8672471
4 2210 0 8672538
4 2211 0 8677945
4 2212 0 8681765
4 2213 0 8686761
4 2214 0 8688057
4 2215 0 8688299
4 2216 0 8689056
4 2217 0 8691532
4 2218 0 8696406
4 2219 0 8697093
4 2220 0 8700095
4 2221 0 8704415
4 2222 0 8709260
4 2223 0 8713409
4 2224 0 8716980
4 2225 0 8721023
4 2226 0 8721036
4 2227 0 8725444
4 2228 0 8727813
4 2229 0 8730130
4 2230 0 8730653
4 2231 0 8737847
4 2232 0 8743198
4 2233 0 8745848
4 2234 0 8746069
4 2235 0 8749816
4 2236 0 8749828
4 2237 0 8750645
4 2238 0 8752236
4 2239 0 8753194
4 2240 0 8756219
4 2241 0 8757537
4 2242 0 8765213
4 2243 0 8765353
4 2244 0 8765749
4 2245 0 8774170
4 2246 0 8778177
4 2247 0 8778618
4 2248 0 8779867
4 2249 0 8780825
4 2250 0 8784568
4 2251 0 8789281
4 2252 0 8791129
4 2253 0 8796409
4 2254 0 8796786
4 2255 0 8802260
4 2256 0 8803609
4 2257 0 8809090
4 2258 0 8815936
4 2259 0 8817855
4 2260 0 8819957
4 2261 0 8823895
4 2262 0 8829291
4 2263 0 8829556
4 2264 0 8831359
4 2265 0 8832749
4 2266 0 8832809
4 2267 0 8833763
4 2268 0 8835271
4 2269 0 8841727
4 2270 0 8843589
4 2271 0 8844674
4 2272 0 8846724
4 2273 0 8848566
4 2274 0 8879676
4 2275 0 8883275
4 2276 0 8884999
4 2277 0 8886081
4 2278 0 8889532
4 2279 0 8890068
4 2280 0 8890298
4 2281 0 8895033
4 2282 0 8901037
4 2283 0 8904203
4 2284 0 8905958
4 2285 0 8909864
4 2286 0 8955189
4 2287 0 8959563
4 2288 0 8961203
4 2289 0 8964296
4 2290 0 8965400
4 2291 0 8967872
4 2292 0 8974417
4 2293 0 8974540
4 2294 0 8978963
4 2295 0 8980174
4 2296 0 8980625
4 2297 0 8989003
4 2298 0 8989054
4 2299 0 8995298
4 2300 0 8996293
4 2301 0 9000916
4 2302 0 9005179
4 2303 0 9005647
4 2304 0 9013503
4 2305 0 9016065
4 2306 0 9019394
4 2307 0 9026617
4 2308 0 9029836
4 2309 0 9030995
4 2310 0 9035499
4 2311 0 9039319
4 2312 0 9042912
4 2313 0 9047507
4 2314 0 9052705
4 2315 0 9056393
4 2316 0 9059485
4 2317 0 9060475
4 2318 0 9065980
4 2319 0 9067944
4 2320 0 9068591
4 2321 0 9078284
4 2322 0 9080841
4 2323 0 9082706
4 2324 0 9087335
4 2325 0 9094267
4 2326 0 9095577
4 2327 0 9096269
4 2328 0 9097668
4 2329 0 9100880
4 2330 0 9102887
4 2331 0 9103118
4 2332 0 9105790
4 2333 0 9107389
4 2334 0 9108889
4 2335 0 9111234
4 2336 0 9113744
4 2337 1 9121639
4 2338 1 9123024
4 2339 1 9124890
4 2340 1 9130367
4 2341 1 9133155
4 2342 1 9137739
4 2343 1 9143606
4 2344 1 9149404
4 2345 1 9150197
4 2346 1 9155546
4 2347 1 9162868
4 2348 1 9166192
4 2349 1 9167031
4 2350 0 9179475
4 2351 0 9180964
4 2352 0 9184619
4 2353 0 9186433
4 2354 0 9187255
4 2355 0 9190451
4 2356 0 9196880
4 2357 0 9197843
4 2358 0 9201095
4 2359 0 9203796
4 2360 0 9206705
4 2361 0 9209407
4 2362 0 9217049
4 2363 0 9222656
4 2364 0 9229947
4 2365 0 9230127
4 2366 0 9238254
4 2367 0 9240838
4 2368 0 9241715
4 2369 0 9242925
4 2370 0 9244163
4 2371 0 9245245
4 2372 1 9250044
4 2373 1 9252000
4 2374 1 9252077
4 2375 1 9252094
4 2376 1 9254685
4 2377 1 9255188
4 2378 1 9262813
4 2379 1 9262978
4 2380 1 9264438
4 2381 1 9265575
4 2382 1 9267772
4 2383 1 9269534
4 2384 1 9272188
4 2385 1 9272655
4 2386 1 9280272
4 2387 1 9285383
4 2388 1 9287524
4 2389 1 9287964
4 2390 1 9288156
4 2391 0 9292249
4 2392 0 9297938
4 2393 0 9298373
4 2394 0 9300003
4 2395 0 9307416
4 2396 0 9313838
4 2397 0 9314263
4 2398 0 9324929
4 2399 0 9330890
4 2400 0 9332721
4 2401 0 9336285
4 2402 0 9339852
4 2403 0 9346629
4 2404 0 9351010
4 2405 0 9356470
4 2406 0 9358218
4 2407 0 9359626
4 2408 0 9368087
4 2409 0 9376884
4 2410 0 9376973
4 2411 0 9378548
4 2412 0 9385516
4 2413 0 9392211
4 2414 0 9398428
4 2415 0 9401950
4 2416 0 9402181
4 2417 0 9405629
4 2418 0 9410102
4 2419 0 9412326
4 2420 0 9418967
4 2421 0 9419311
4 2422 0 9424027
4 2423 0 9427936
4 2424 0 9436422
4 2425 0 9440023
4 2426 0 9444075
4 2427 0 9447934
4 2428 0 9450187
4 2429 0 9454160
4 2430 0 9454791
4 2431 0 9454961
4 2432 0 9458838
4 2433 0 9459224
4 2434 0 9460494
4 2435 0 9468212
4 2436 0 9469276
4 2437 0 9471229
4 2438 0 9472611
4 2439 0 9474804
4 2440 0 9476123
4 2441 0 9480386
4 2442 0 9481484
4 2443 0 9486970
4 2444 0 9494429
4 2445 0 9494637
4 2446 0 9496436
4 2447 0 9500591
4 2448 0 9505772
4 2449 0 9510988
4 2450 0 9512036
4 2451 0 9515939
4 2452 0 9519517
4 2453 0 9521630
4 2454 0 9524886
4 2455 0 9531402
4 2456 0 9532399
4 2457 0 9538585
4 2458 0 9542084
4 2459 0 9542384
4 2460 0 9545913
4 2461 0 9551591
4 2462 0 9554267
4 2463 0 9556626
4 2464 0 9557569
4 2465 0 9558536
4 2466 0 9563927
4 2467 0 9564527
4 2468 0 9567874
4 2469 0 9568236
4 2470 0 9575225
4 2471 0 9577158
4 2472 0 9582920
4 2473 0 9585123
4 2474 0 9587124
4 2475 0 9588032
4 2476 0 9589230
4 2477 0 9590538
4 2478 0 9591516
4 2479 0 9597509
4 2480 0 9597595
4 2481 0 9600115
4 2482 0 9601647
4 2483 0 9605892
4 2484 0 9608509
4 2485 0 9611440
4 2486 0 9612506
4 2487 0 9622586
4 2488 0 9626444
4 2489 0 9634359
4 2490 0 9639160
4 2491 0 9641004
4 2492 0 9647403
4 2493 0 9648751
4 2494 0 9653167
4 2495 0 9657848
4 2496 0 9658220
4 2497 0 9659474
4 2498 0 9667813
4 2499 0 9670122
4 2500 0 9677912
4 2501 0 9683138
4 2502 0 9686448
4 2503 0 9689010
4 2504 0 9689872
4 2505 0 9700728
4 2506 0 9708415
4 2507 0 9712327
4 2508 0 9713371
4 2509 0 9716933
4 2510 0 9718139
4 2511 0 9725651
4 2512 0 9735268
4 2513 0 9735534
4 2514 0 9736914
4 2515 0 9742399
4 2516 0 9744765
4 2517 0 9751065
4 2518 0 9760383
4 2519 0 9763939
4 2520 0 9771776
4 2521 0 9777985
4 2522 0 9778127
4 2523 0 9780066
4 2524 0 9782805
4 2525 0 9783681
4 2526 0 9786173
4 2527 0 9792584
4 2528 0 9800333
4 2529 0 9807958
4 2530 0 9811874
4 2531 0 9813991
4 2532 0 9816835
4 2533 0 9818945
4 2534 0 9819710
4 2535 0 9820746
4 2536 0 9821996
4 2537 0 9828452
4 2538 0 9831442
4 2539 0 9832561
4 2540 0 9837096
4 2541 0 9842300
4 2542 0 9843962
4 2543 0 9846051
4 2544 0 9851582
4 2545 0 9851815
4 2546 0 9855312
4 2547 0 9857676
4 2548 0 9861554
4 2549 0 9862639
4 2550 0 9863006
4 2551 0 9869061
4 2552 0 9871094
4 2553 0 9875069
4 2554 0 9878086
4 2555 0 9882485
4 2556 0 9882789
4 2557 0 9883024
4 2558 0 9885460
4 2559 0 9888061
4 2560 0 9892195
4 2561 0 9894262
4 2562 0 9899017
4 2563 0 9901266
4 2564 0 9907821
4 2565 0 9912626
4 2566 0 9915943
4 2567 0 9918572
4 2568 0 9922148
4 2569 0 9923685
4 2570 0 9927474
4 2571 0 9937949
4 2572 0 9939120
4 2573 0 9939958
4 2574 0 9941720
4 2575 0 9942702
4 2576 0 9945365
4 2577 0 9946878
4 2578 0 9947998
4 2579 0 9950941
4 2580 0 9958847
4 2581 0 9959886
4 2582 0 9967256
4 2583 0 9970840
4 2584 0 9976020
4 2585 0 9976618
4 2586 0 9979011
4 2587 0 9979186
4 2588 0 9980039
4 2589 0 9980882
4 2590 0 9985314
4 2591 0 9987220
4 2592 0 9987793
4 2593 0 9988514
4 2594 0 9992906
4 2595 0 9993211
4 2596 0 9995901
4 2597 0 9996454
4 2598 0 9999729
4 2599 0 10002446
4 2600 0 10003117
4 2601 0 10004403
4 2602 0 10005315
4 2603 0 10008816
4 2604 0 10009507
4 2605 0 10011517
4 2606 0 10012963
4 2607 0 10016231
4 2608 0 10019274
4 2609 0 10022094
4 2610 0 10022181
4 2611 0 10026690
4 2612 0 10026895
4 2613 0 10029665
4 2614 0 10030055
4 2615 0 10031649
4 2616 0 10034564
4 2617 0 10036943
4 2618 0 10040990
4 2619 0 10041209
4 2620 0 10043934
4 2621 0 10045531
4 2622 0 10047889
4 2623 0 10050064
4 2624 0 10050870
4 2625 0 10051066
4 2626 0 10054195
4 2627 0 10056789
4 2628 0 10062595
4 2629 0 10070719
4 2630 0 10070833
4 2631 0 10072522
4 2632 0 10078228
4 2633 0 10078350
4 2634 0 10081921
4 2635 0 10082568
4 2636 0 10088178
4 2637 0 10088346
4 2638 0 10092600
4 2639 0 10095552
4 2640 0 10096390
4 2641 0 10097482
4 2642 0 10100062
4 2643 0 10100563
4 2644 0 10102765
4 2645 0 10104287
4 2646 0 10104774
4 2647 0 10108909
4 2648 0 10110350
4 2649 0 10112294
4 2650 0 10113548
4 2651 0 10115313
4 2652 0 10116308
4 2653 0 10117361
4 2654 0 10120144
4 2655 0 10122610
4 2656 0 10124675
4 2657 0 10131515
4 2658 0 10132073
4 2659 0 10135834
4 2660 0 10135959
4 2661 0 10141328
4 2662 0 10143678
4 2663 0 10146002
4 2664 0 10160088
4 2665 0 10164452
4 2666 0 10167101
4 2667 0 10174117
4 2668 0 10174797
4 2669 0 10176147
4 2670 0 10180151
4 2671 0 10181090
4 2672 0 10182938
4 2673 0 10183287
4 2674 0 10183829
4 2675 0 10190043
4 2676 0 10195655
4 2677 0 10195795
4 2678 0 10196719
4 2679 0 10202008
4 2680 0 10203318
4 2681 0 10204158
4 2682 0 10210242
4 2683 0 10216053
4 2684 0 10221041
4 2685 0 10225447
4 2686 0 10227438
4 2687 0 10229677
4 2688 0 10234248
4 2689 0 10236123
4 2690 0 10238140
4 2691 0 10238792
4 2692 0 10242062
4 2693 0 10243610
4 2694 0 10247990
4 2695 0 10252731
4 2696 0 10255870
4 2697 0 10260315
4 2698 0 10263176
4 2699 0 10264324
4 2700 0 10268530
4 2701 0 10268960
4 2702 0 10269478
4 2703 0 10272939
4 2704 0 10274729
4 2705 0 10277925
4 2706 0 10280350
4 2707 0 10283488
4 2708 0 10289884
4 2709 0 10289901
4 2710 0 10290813
4 2711 0 10294489
4 2712 0 10296733
4 2713 0 10299128
4 2714 0 10303277
4 2715 0 10308550
4 2716 0 10325483
4 2717 0 10332523
4 2718 0 10342206
4 2719 0 10349775
4 2720 1 10353561
4 2721 1 10357111
4 2722 1 10358959
4 2723 1 10361096
4 2724 1 10361906
4 2725 1 10368366
4 2726 1 10372004
4 2727 1 10376451
4 2728 1 10380932
4 2729 1 10385962
4 2730 1 10387527
4 2731 1 10389475
4 2732 1 10396694
4 2733 1 10400945
4 2734 1 10402573
4 2735 1 10405561
4 2736 1 10408733
4 2737 1 10409372
4 2738 1 10413689
4 2739 1 10416381
4 2740 1 10417781
4 2741 0 10423712
4 2742 0 10428330
4 2743 0 10429229
4 2744 0 10431809
4 2745 0 10437091
4 2746 1 10459168
4 2747 1 10463617
4 2748 1 10466382
4 2749 1 10466505
4 2750 1 10471840
4 2751 1 10472458
4 2752 1 10472722
4 2753 1 10479263
4 2754 1 10479471
4 2755 1 10482340
4 2756 1 10484494
4 2757 1 10484765
4 2758 1 10485273
4 2759 1 10488272
4 2760 1 10493759
4 2761 1 10500361
4 2762 1 10502290
4 2763 1 10502754
4 2764 1 10503769
4 2765 1 10506739
4 2766 0 10514032
4 2767 0 10519620
4 2768 0 10521734
4 2769 0 10522877
4 2770 0 10524307
4 2771 0 10524662
4 2772 0 10527426
4 2773 0 10529300
4 2774 0 10531099
4 2775 0 10535205
4 2776 1 10537713
4 2777 1 10538550
4 2778 1 10540500
4 2779 1 10543396
4 2780 1 10543957
4 2781 1 10553103
4 2782 1 10559454
4 2783 1 10561282
4 2784 1 10562833
4 2785 1 10566116
4 2786 1 10567910
4 2787 0 10571065
4 2788 0 10573528
4 2789 0 10578587
4 2790 0 10583118
4 2791 0 10584895
4 2792 0 10588492
4 2793 0 10590472
4 2794 0 10595199
4 2795 0 10598354
4 2796 0 10600398
4 2797 0 10607221
4 2798 0 10614283
4 2799 0 10618892
4 2800 0 10619679
4 2801 0 10627777
4 2802 0 10628413
4 2803 0 10631840
4 2804 0 10638397
4 2805 0 10640655
4 2806 0 10647703
4 2807 0 10652292
4 2808 0 10654314
4 2809 0 10655063
4 2810 0 10659223
4 2811 0 10664126
4 2812 0 10669118
4 2813 0 10672881
4 2814 0 10676424
4 2815 0 10681157
4 2816 0 10684482
4 2817 0 10695102
4 2818 0 10699847
4 2819 0 10701567
4 2820 0 10704130
4 2821 0 10707900
4 2822 0 10716026
4 2823 0 10717458
4 2824 0 10717642
4 2825 0 10719833
4 2826 0 10723471
4 2827 0 10729369
4 2828 0 10735837
4 2829 0 10740392
4 2830 0 10747553
4 2831 0 10748750
4 2832 0 10748812
4 2833 0 10755433
4 2834 0 10760173
4 2835 0 10762015
4 2836 0 10768116
4 2837 0 10770504
4 2838 0 10780770
4 2839 0 10799904
4 2840 0 10807095
4 2841 0 10807475
4 2842 0 10811312
4 2843 0 10812720
4 2844 0 10840179
4 2845 0 10840496
4 2846 0 10848889
4 2847 0 10851254
4 2848 0 10857973
4 2849 0 10858236
4 2850 0 10860913
4 2851 0 10861252
4 2852 0 10866102
4 2853 0 10869295
4 2854 0 10908705
4 2855 0 10910593
4 2856 0 10915841
4 2857 0 10925791
4 2858 0 10928942
4 2859 0 10930230
4 2860 0 10939433
4 2861 0 10943258
4 2862 0 10949736
4 2863 0 10952437
4 2864 0 10954868
4 2865 0 10958692
4 2866 0 10991362
4 2867 0 10995597
4 2868 0 10997461
4 2869 0 11001655
4 2870 0 11002323
4 2871 0 11004479
4 2872 0 11010890
4 2873 0 11014297
4 2874 0 11017663
4 2875 0 11020293
4 2876 0 11026898
4 2877 0 11033817
4 2878 0 11035522
4 2879 0 11041730
4 2880 0 11051765
4 2881 0 11056637
4 2882 0 11058682
4 2883 0 11059538
4 2884 0 11059877
4 2885 0 11064797
4 2886 0 11067972
4 2887 0 11068601
4 2888 0 11078224
4 2889 0 11085223
4 2890 0 11089213
4 2891 0 11095180
4 2892 0 11099960
4 2893 0 11113604
4 2894 0 11130021
4 2895 0 11130827
4 2896 0 11139783
4 2897 0 11155183
4 2898 0 11155379
4 2899 0 11160356
4 2900 0 11191828
4 2901 0 11193945
4 2902 0 11219871
4 2903 0 11224059
4 2904 0 11228723
4 2905 0 11233993
4 2906 0 11235023
4 2907 0 11235664
4 2908 0 11239005
4 2909 0 11240875
4 2910 0 11243672
4 2911 0 11247868
4 2912 0 11249690
4 2913 0 11255208
4 2914 0 11259150
4 2915 0 11261798
4 2916 0 11266236
4 2917 0 11273383
4 2918 0 11275374
4 2919 0 11280941
4 2920 0 11284546
4 2921 0 11288672
4 2922 0 11289662
4 2923 0 11296621
4 2924 0 11298359
4 2925 0 11306912
4 2926 0 11312943
4 2927 0 11321867
4 2928 0 11325085
4 2929 0 11326913
4 2930 0 11329219
4 2931 0 11330787
4 2932 0 11337950
4 2933 0 11338309
4 2934 0 11348484
4 2935 0 11351145
4 2936 0 11351530
4 2937 0 11353048
4 2938 0 11356874
4 2939 0 11357342
4 2940 0 11360265
4 2941 0 11367974
4 2942 0 11376952
4 2943 0 11377115
4 2944 0 11383052
4 2945 0 11384780
4 2946 0 11385408
4 2947 0 11394554
4 2948 0 11397601
4 2949 0 11403393
4 2950 0 11407298
4 2951 0 11408269
4 2952 0 11408667
4 2953 0 11408780
4 2954 0 11411532
4 2955 0 11412876
4 2956 0 11415171
4 2957 0 11417415
4 2958 0 11417748
4 2959 0 11420709
4 2960 0 11427608
4 2961 0 11428375
4 2962 0 11430727
4 2963 0 11434503
4 2964 0 11435687
4 2965 0 11444750
4 2966 0 11445517
4 2967 0 11449336
4 2968 0 11452381
4 2969 0 11455286
4 2970 1 11457154
4 2971 1 11461650
4 2972 1 11465343
4 2973 1 11466239
4 2974 1 11469913
4 2975 1 11470912
4 2976 1 11472298
4 2977 1 11477154
4 2978 1 11480810
4 2979 1 11487395
4 2980 1 11492387
4 2981 1 11495541
4 2982 1 11497246
4 2983 1 11498086
4 2984 1 11499173
4 2985 1 11500582
4 2986 1 11502947
4 2987 1 11504390
4 2988 1 11510628
4 2989 1 11515627
4 2990 1 11516183
4 2991 1 11521483
4 2992 1 11532681
4 2993 1 11538237
4 2994 1 11539294
4 2995 1 11550306
4 2996 1 11550771
4 2997 0 11559024
4 2998 0 11582023
4 2999 0 11594547
4 3000 0 11606678
4 3001 1 11637300
4 3002 1 11641370
4 3003 1 11642197
4 3004 1 11646795
4 3005 1 11650746
4 3006 1 11652126
4 3007 1 11660361
4 3008 1 11663597
4 3009 1 11664828
4 3010 1 11671624
4 3011 1 11683261
4 3012 1 11685425
4 3013 1 11688362
4 3014 1 11701905
4 3015 1 11702790
4 3016 1 11704267
4 3017 1 11708136
4 3018 1 11708741
4 3019 1 11709346
4 3020 1 11711883
4 3021 1 11715543
4 3022 1 11720008
4 3023 1 11724650
4 3024 1 11727749
4 3025 0 11728682
4 3026 0 11729592
4 3027 0 11733941
4 3028 0 11736818
4 3029 0 11738587
4 3030 0 11743245
4 3031 0 11745552
4 3032 0 11750978
4 3033 0 11751670
4 3034 0 11755718
4 3035 0 11758774
4 3036 0 11760244
4 3037 0 11762383
4 3038 0 11763791
4 3039 0 11765817
4 3040 0 11778056
4 3041 0 11778225
4 3042 0 11783258
4 3043 0 11788149
4 3044 0 11791000
4 3045 0 11792730
4 3046 0 11797591
4 3047 0 11802876
4 3048 0 11804033
4 3049 0 11804802
4 3050 0 11811634
4 3051 0 11816399
4 3052 0 11817674
4 3053 0 11819812
4 3054 0 11828375
4 3055 0 11830640
4 3056 0 11835467
4 3057 0 11841358
4 3058 0 11841623
4 3059 0 11857537
4 3060 0 11865759
4 3061 0 11866680
4 3062 0 11870187
4 3063 0 11870807
4 3064 0 11873737
4 3065 0 11881492
4 3066 0 11881909
4 3067 0 11885747
4 3068 0 11888270
4 3069 0 11889790
4 3070 0 11895323
4 3071 0 11899361
4 3072 0 11899683
4 3073 0 11904678
4 3074 0 11908595
4 3075 0 11908871
4 3076 0 11911510
4 3077 0 11913905
4 3078 0 11914290
4 3079 0 11919375
4 3080 0 11920988
4 3081 0 11921972
4 3082 0 11924338
4 3083 0 11927803
4 3084 0 11929288
4 3085 0 11931045
4 3086 0 11942472
4 3087 0 11945190
4 3088 0 11949311
4 3089 0 11952092
4 3090 0 11954118
4 3091 0 11958263
4 3092 0 11963689
4 3093 0 11976914
4 3094 0 11989091
4 3095 0 11991647
4 3096 0 12011552
4 3097 0 12014079
4 3098 0 12020512
4 3099 0 12024500
4 3100 0 12025149
4 3101 0 12027335
4 3102 0 12027844
4 3103 0 12030905
4 3104 0 12033888
4 3105 0 12037822
4 3106 0 12039613
4 3107 0 12040488
4 3108 0 12041940
4 3109 0 12045975
4 3110 0 12051383
4 3111 0 12054509
4 3112 0 12056601
4 3113 0 12059044
4 3114 0 12059294
4 3115 0 12067705
4 3116 0 12072447
4 3117 0 12078122
4 3118 0 12086911
4 3119 0 12093793
4 3120 0 12095489
4 3121 0 12099349
4 3122 0 12109363
4 3123 0 12109695
4 3124 0 12115890
4 3125 0 12118446
4 3126 0 12120945
4 3127 0 12126878
4 3128 0 12129861
4 3129 0 12130512
4 3130 1 12136310
4 3131 1 12139787
4 3132 1 12144747
4 3133 1 12154613
4 3134 1 12155070
4 3135 1 12159054
4 3136 1 12161212
4 3137 1 12164532
4 3138 1 12168450
4 3139 1 12169781
4 3140 1 12170045
4 3141 1 12178727
4 3142 1 12180927
4 3143 1 12187174
4 3144 1 12190502
4 3145 1 12192180
4 3146 1 12199017
4 3147 1 12202755
4 3148 1 12206448
4 3149 1 12208039
4 3150 1 12210573
4 3151 1 12214229
4 3152 1 12214843
4 3153 1 12217591
4 3154 1 12221488
4 3155 1 12222742
4 3156 1 12229075
4 3157 1 12229456
4 3158 1 12234278
4 3159 1 12235148
4 3160 1 12237867
4 3161 1 12238433
4 3162 1 12240705
4 3163 1 12242287
4 3164 1 12246356
4 3165 1 12246517
4 3166 1 12249647
4 3167 1 12254671
4 3168 1 12255892
4 3169 0 12259992
4 3170 0 12260439
4 3171 0 12264109
4 3172 0 12270808
4 3173 0 12280209
4 3174 0 12280905
4 3175 0 12286857
4 3176 0 12292494
4 3177 0 12293499
4 3178 0 12295765
4 3179 0 12297853
4 3180 0 12303037
4 3181 0 12303073
4 3182 0 12311963
4 3183 0 12313748
4 3184 0 12316645
4 3185 0 12317847
4 3186 0 12318720
4 3187 0 12319084
4 3188 0 12321907
4 3189 0 12326077
4 3190 0 12327479
4 3191 0 12330555
4 3192 0 12333099
4 3193 0 12337118
4 3194 0 12340364
4 3195 0 12341357
4 3196 0 12342409
4 3197 0 12344876
4 3198 0 12346506
4 3199 0 12348143
4 3200 0 12349042
4 3201 0 12350777
4 3202 0 12352432
4 3203 0 12355782
4 3204 0 12361934
4 3205 0 12362102
4 3206 0 12366342
4 3207 0 12368967
4 3208 0 12375646
4 3209 0 12377293
4 3210 0 12380896
4 3211 0 12382164
4 3212 0 12384662
4 3213 0 12387159
4 3214 0 12387959
4 3215 0 12389161
4 3216 0 12392116
4 3217 0 12393187
4 3218 0 12395391
4 3219 0 12400324
4 3220 0 12401822
4 3221 0 12402886
4 3222 0 12407285
4 3223 0 12409001
4 3224 0 12410410
4 3225 0 12411253
4 3226 0 12413729
4 3227 0 12414583
4 3228 0 12415351
4 3229 0 12416641
4 3230 0 12418492
4 3231 0 12420878
4 3232 0 12423795
4 3233 0 12424605
4 3234 0 12426394
4 3235 0 12428049
4 3236 0 12428768
4 3237 0 12432575
4 3238 0 12433556
4 3239 0 12436710
4 3240 0 12440191
4 3241 0 12441877
4 3242 0 12442490
4 3243 0 12442964
4 3244 0 12452999
4 3245 0 12455191
4 3246 0 12459239
4 3247 0 12462385
4 3248 0 12462619
4 3249 0 12465360
4 3250 0 12467558
4 3251 0 12470532
4 3252 0 12473439
4 3253 0 12474809
4 3254 0 12478896
4 3255 0 12483520
4 3256 0 12486424
4 3257 0 12490241
4 3258 0 12491237
4 3259 0 12495200
4 3260 1 12499450
4 3261 1 12508602
4 3262 1 12509403
4 3263 1 12510719
4 3264 1 12514892
4 3265 1 12518480
4 3266 1 12519455
4 3267 1 12520238
4 3268 1 12522600
4 3269 1 12523935
4 3270 1 12527413
4 3271 1 12528652
4 3272 1 12530104
4 3273 1 12534078
4 3274 1 12536617
4 3275 1 12537100
4 3276 1 12538937
4 3277 1 12542220
4 3278 1 12543686
4 3279 1 12551594
4 3280 1 12552490
4 3281 1 12557876
4 3282 1 12563787
4 3283 1 12566917
4 3284 1 12568457
4 3285 1 12569663
4 3286 0 12575263
4 3287 0 12576269
4 3288 0 12576358
4 3289 0 12581329
4 3290 0 12587807
4 3291 0 12590702
4 3292 0 12592034
4 3293 0 12593753
4 3294 0 12594067
4 3295 0 12596244
4 3296 0 12605978
4 3297 0 12606333
4 3298 0 12608869
4 3299 0 12617963
4 3300 0 12618990
4 3301 0 12620340
4 3302 0 12627809
4 3303 0 12628806
4 3304 0 12632944
4 3305 0 12634392
4 3306 0 12634975
4 3307 0 12636038
4 3308 0 12639000
4 3309 0 12639123
4 3310 0 12639822
4 3311 1 12643819
4 3312 1 12648138
4 3313 1 12650785
4 3314 1 12654565
4 3315 1 12657056
4 3316 1 12661028
4 3317 1 12663719
4 3318 1 12670327
4 3319 1 12670391
4 3320 1 12672554
4 3321 1 12676675
4 3322 1 12680613
4 3323 1 12682509
4 3324 1 12682600
4 3325 1 12686872
4 3326 1 12687605
4 3327 1 12689729
4 3328 1 12695868
4 3329 1 12698029
4 3330 1 12702515
4 3331 0 12704012
4 3332 0 12705804
4 3333 0 12711217
4 3334 0 12715043
4 3335 0 12718511
4 3336 0 12719978
4 3337 0 12722417
4 3338 0 12722529
4 3339 0 12722939
4 3340 0 12723666
4 3341 0 12726497
4 3342 0 12728923
4 3343 0 12731320
4 3344 0 12733649
4 3345 1 12740166
4 3346 1 12741172
4 3347 1 12742277
4 3348 1 12744858
4 3349 1 12747418
4 3350 1 12749541
4 3351 1 12751876
4 3352 1 12758263
4 3353 1 12767997
4 3354 1 12768498
4 3355 1 12773923
4 3356 1 12779117
4 3357 1 12786243
4 3358 1 12791075
4 3359 1 12795145
4 3360 1 12799551
4 3361 1 12801516
4 3362 1 12806401
4 3363 1 12806472
4 3364 1 12809939
4 3365 1 12810534
4 3366 1 12817961
4 3367 1 12820061
4 3368 1 12823044
4 3369 1 12823571
4 3370 1 12826162
4 3371 1 12827541
4 3372 0 12828116
4 3373 0 12829620
4 3374 0 12831042
4 3375 0 12832273
4 3376 0 12834619
4 3377 0 12837135
4 3378 0 12837474
4 3379 1 12839392
4 3380 1 12841256
4 3381 1 12846226
4 3382 1 12852841
4 3383 1 12854166
4 3384 1 12855010
4 3385 1 12856466
4 3386 1 12857784
4 3387 1 12858240
4 3388 1 12862866
4 3389 1 12864829
4 3390 0 12870218
4 3391 0 12871139
4 3392 0 12875198
4 3393 0 12879879
4 3394 0 12882100
4 3395 0 12887677
4 3396 0 12888504
4 3397 0 12890398
4 3398 0 12891716
4 3399 0 12896632
4 3400 0 12896683
4 3401 0 12899506
4 3402 0 12903386
4 3403 0 12903531
4 3404 0 12905036
4 3405 0 12909031
4 3406 0 12909727
4 3407 0 12910127
4 3408 0 12911363
4 3409 0 12914483
4 3410 0 12917885
4 3411 1 12921251
4 3412 1 12924119
4 3413 1 12925645
4 3414 1 12927147
4 3415 1 12930008
4 3416 1 12935196
4 3417 1 12940967
4 3418 1 12943977
4 3419 1 12946764
4 3420 1 12952765
4 3421 1 12955130
4 3422 1 12960659
4 3423 1 12960839
4 3424 1 12963213
4 3425 1 12965193
4 3426 1 12968209
4 3427 1 12970437
4 3428 1 12973531
4 3429 1 12975388
4 3430 1 12980483
4 3431 1 12980812
4 3432 1 12986400
4 3433 1 12989836
4 3434 0 12991982
4 3435 0 12993623
4 3436 0 12996560
4 3437 0 12996778
4 3438 0 12997832
4 3439 0 13001446
4 3440 0 13002182
4 3441 0 13003921
4 3442 0 13007607
4 3443 0 13011432
4 3444 1 13013566
4 3445 1 13014158
4 3446 1 13016407
4 3447 1 13019774
4 3448 1 13020237
4 3449 1 13021973
4 3450 1 13027826
4 3451 1 13028586
4 3452 1 13030081
4 3453 1 13030859
4 3454 1 13035999
4 3455 1 13037232
4 3456 1 13040231
4 3457 1 13040944
4 3458 1 13044026
4 3459 1 13045737
4 3460 1 13048183
4 3461 1 13048534
4 3462 1 13051947
4 3463 1 13053447
4 3464 1 13054683
4 3465 1 13056574
4 3466 1 13057586
4 3467 1 13063310
4 3468 1 13063477
4 3469 1 13064182
4 3470 1 13065746
4 3471 0 13067479
4 3472 0 13068593
4 3473 0 13070498
4 3474 0 13071814
4 3475 0 13075231
4 3476 1 13079576
4 3477 1 13084998
4 3478 1 13088023
4 3479 1 13089039
4 3480 1 13090989
4 3481 1 13093255
4 3482 1 13098226
4 3483 1 13098521
4 3484 1 13099159
4 3485 1 13105918
4 3486 1 13109221
4 3487 0 13113850
4 3488 0 13119108
4 3489 0 13122446
4 3490 0 13122511
4 3491 0 13129210
4 3492 0 13130306
4 3493 0 13130595
4 3494 0 13136901
4 3495 0 13145593
4 3496 0 13149452
4 3497 0 13150090
4 3498 0 13154380
4 3499 0 13159175
4 3500 0 13161744
4 3501 0 13162813
4 3502 0 13166217
4 3503 0 13172103
4 3504 0 13172858
4 3505 0 13177955
4 3506 0 13180157
4 3507 0 13184302
4 3508 0 13186911
4 3509 0 13193095
4 3510 0 13194655
4 3511 0 13194925
4 3512 0 13196038
4 3513 1 13204185
4 3514 1 13209547
4 3515 1 13210953
4 3516 1 13211661
4 3517 1 13216217
4 3518 1 13221977
4 3519 1 13222039
4 3520 1 13232470
4 3521 1 13233602
4 3522 1 13236656
4 3523 0 13242081
4 3524 0 13244654
4 3525 0 13246392
4 3526 0 13249660
4 3527 0 13250759
4 3528 0 13250940
4 3529 0 13253586
4 3530 0 13254536
4 3531 0 13259203
4 3532 0 13260192
4 3533 0 13263051
4 3534 0 13264129
4 3535 0 13269766
4 3536 0 13273343
4 3537 0 13273947
4 3538 0 13281500
4 3539 0 13281561
4 3540 0 13287471
4 3541 0 13290190
4 3542 0 13293991
4 3543 0 13294105
4 3544 0 13295216
4 3545 0 13297066
4 3546 0 13297169
4 3547 0 13303405
4 3548 0 13304205
4 3549 1 13313312
4 3550 1 13318605
4 3551 1 13321579
4 3552 1 13321814
4 3553 1 13324447
4 3554 1 13327123
4 3555 1 13328078
4 3556 1 13328519
4 3557 1 13329710
4 3558 1 13333729
4 3559 1 13335630
4 3560 1 13339787
4 3561 1 13346697
4 3562 1 13353047
4 3563 1 13358056
4 3564 1 13358947
4 3565 1 13362958
4 3566 1 13370751
4 3567 1 13371771
4 3568 0 13376469
4 3569 0 13378631
4 3570 0 13381715
4 3571 0 13383630
4 3572 0 13385889
4 3573 1 13387251
4 3574 1 13394734
4 3575 1 13395065
4 3576 1 13396005
4 3577 1 13396419
4 3578 1 13399115
4 3579 1 13400868
4 3580 1 13402338
4 3581 1 13408290
4 3582 1 13409801
4 3583 1 13411539
4 3584 1 13415948
4 3585 1 13416100
4 3586 1 13420027
4 3587 0 13425689
4 3588 0 13427736
4 3589 0 13434486
4 3590 0 13435515
4 3591 0 13437991
4 3592 0 13439509
4 3593 0 13441562
4 3594 0 13442309
4 3595 0 13444526
4 3596 0 13451620
4 3597 0 13454407
4 3598 0 13463078
4 3599 0 13463607
4 3600 0 13467208
4 3601 0 13469683
4 3602 0 13475638
4 3603 0 13476428
4 3604 0 13480172
4 3605 0 13487456
4 3606 0 13492002
4 3607 0 13495314
4 3608 0 13497365
4 3609 0 13501884
4 3610 0 13504150
4 3611 0 13505387
4 3612 0 13510731
4 3613 0 13513792
4 3614 0 13525427
4 3615 0 13527041
4 3616 0 13527379
4 3617 0 13531247
4 3618 0 13533335
4 3619 0 13538608
4 3620 0 13540671
4 3621 0 13546652
4 3622 0 13561861
4 3623 0 13562583
4 3624 0 13566540
4 3625 0 13571677
4 3626 0 13574463
4 3627 0 13575408
4 3628 0 13577548
4 3629 0 13584266
4 3630 0 13585024
4 3631 0 13585796
4 3632 1 13595452
4 3633 1 13598332
4 3634 1 13600946
4 3635 1 13603840
4 3636 1 13608676
4 3637 1 13613281
4 3638 1 13617653
4 3639 1 13621749
4 3640 1 13621972
4 3641 1 13624259
4 3642 1 13624683
4 3643 1 13624802
4 3644 1 13630669
4 3645 1 13635565
4 3646 1 13642873
4 3647 1 13647569
4 3648 1 13652127
4 3649 1 13656293
4 3650 0 13662624
4 3651 1 13670007
4 3652 1 13673366
4 3653 1 13674286
4 3654 1 13677765
4 3655 1 13679881
4 3656 1 13683516
4 3657 1 13690089
4 3658 1 13698955
4 3659 1 13704913
4 3660 1 13713896
4 3661 1 13716408
4 3662 1 13718570
4 3663 1 13727928
4 3664 1 13735133
4 3665 1 13740145
4 3666 1 13749462
4 3667 1 13751262
4 3668 1 13756242
4 3669 1 13765683
4 3670 1 13771455
4 3671 1 13771697
4 3672 1 13776036
4 3673 1 13778490
4 3674 1 13783215
4 3675 1 13783471
4 3676 1 13785639
4 3677 1 13785888
4 3678 1 13788360
4 3679 1 13792569
4 3680 1 13796750
4 3681 1 13799083
4 3682 1 13800248
4 3683 0 13802933
4 3684 0 13806837
4 3685 0 13811941
4 3686 0 13814628
4 3687 0 13825026
4 3688 0 13828980
4 3689 0 13833345
4 3690 0 13841422
4 3691 0 13843115
4 3692 0 13846563
4 3693 0 13851410
4 3694 0 13879629
4 3695 0 13893495
4 3696 0 13894296
4 3697 0 13901083
4 3698 0 13904601
4 3699 0 13906019
4 3700 0 13914409
4 3701 0 13914899
4 3702 0 13919413
4 3703 0 13922284
4 3704 0 13928954
4 3705 0 13929130
4 3706 0 13931367
4 3707 0 13934459
4 3708 0 13940893
4 3709 1 13943255
4 3710 1 13950304
4 3711 1 13951170
4 3712 1 13955986
4 3713 1 13956169
4 3714 1 13959567
4 3715 1 13960380
4 3716 1 13965979
4 3717 1 13968612
4 3718 1 13972531
4 3719 1 13974740
4 3720 1 13975370
4 3721 0 13997727
4 3722 0 14006308
4 3723 0 14010071
4 3724 0 14039812
4 3725 0 14043645
4 3726 0 14045519
4 3727 0 14049646
4 3728 0 14056623
4 3729 0 14060593
4 3730 0 14068058
4 3731 0 14074694
4 3732 0 14080171
4 3733 0 14085953
4 3734 0 14088539
4 3735 0 14089623
4 3736 0 14096641
4 3737 0 14099809
4 3738 0 14105216
4 3739 0 14112964
4 3740 0 14115053
4 3741 0 14120587
4 3742 0 14131459
4 3743 0 14146598
4 3744 0 14150465
4 3745 0 14157486
4 3746 0 14158319
4 3747 0 14167312
4 3748 0 14172931
4 3749 0 14174959
4 3750 0 14177018
4 3751 0 14184487
4 3752 0 14189591
4 3753 0 14189819
4 3754 0 14193242
4 3755 0 14195386
4 3756 0 14199888
4 3757 0 14201948
4 3758 0 14201960
4 3759 0 14202523
4 3760 0 14205572
4 3761 0 14206174
4 3762 0 14206898
4 3763 0 14207954
4 3764 0 14209921
4 3765 0 14209982
4 3766 0 14213667
4 3767 0 14220785
4 3768 0 14223683
4 3769 0 14230930
4 3770 0 14239265
4 3771 0 14239569
4 3772 0 14239690
4 3773 0 14244721
4 3774 0 14246153
4 3775 0 14252886
4 3776 0 14259601
4 3777 0 14261154
4 3778 0 14268992
4 3779 0 14270029
4 3780 0 14271456
4 3781 0 14278512
4 3782 0 14281890
4 3783 0 14284288
4 3784 0 14285314
4 3785 0 14291978
4 3786 0 14299445
4 3787 0 14305522
4 3788 0 14311990
4 3789 0 14320907
4 3790 0 14326119
4 3791 0 14326304
4 3792 0 14328118
4 3793 0 14332339
4 3794 0 14332975
4 3795 0 14337304
4 3796 0 14338042
4 3797 0 14357822
4 3798 0 14365287
4 3799 0 14373918
4 3800 0 14375413
4 3801 0 14376933
4 3802 0 14383544
4 3803 0 14386279
4 3804 0 14390398
4 3805 0 14399922
4 3806 0 14401477
4 3807 0 14404135
4 3808 0 14408029
4 3809 0 14409413
4 3810 0 14412174
4 3811 0 14414915
4 3812 0 14422070
4 3813 0 14434126
4 3814 0 14439946
4 3815 0 14439973
4 3816 0 14444369
4 3817 0 14446686
4 3818 0 14447373
4 3819 0 14448698
4 3820 0 14449077
4 3821 0 14451665
4 3822 0 14452031
4 3823 0 14455811
4 3824 0 14457617
4 3825 0 14464765
4 3826 0 14473677
4 3827 0 14521368
4 3828 0 14537101
4 3829 0 14538345
4 3830 0 14542973
4 3831 0 14543191
4 3832 0 14546669
4 3833 0 14549810
4 3834 0 14553802
4 3835 0 14561580
4 3836 0 14567459
4 3837 0 14568429
4 3838 0 14584272
4 3839 0 14586641
4 3840 0 14587107
4 3841 0 14589547
4 3842 0 14591428
4 3843 0 14596950
4 3844 0 14602075
4 3845 0 14611361
4 3846 0 14611949
4 3847 0 14616431
4 3848 0 14617683
4 3849 0 14622975
4 3850 0 14624248
4 3851 0 14630794
4 3852 0 14632305
4 3853 0 14632900
4 3854 0 14638199
4 3855 0 14640054
4 3856 0 14643971
4 3857 0 14644423
4 3858 0 14646173
4 3859 0 14646977
4 3860 0 14649411
4 3861 0 14655234
4 3862 0 14656008
4 3863 0 14656169
4 3864 0 14657870
4 3865 0 14659103
4 3866 0 14663125
4 3867 0 14666475
4 3868 0 14666984
4 3869 0 14667499
4 3870 0 14670527
4 3871 0 14679843
4 3872 0 14681143
4 3873 0 14685745
4 3874 0 14694988
4 3875 0 14696569
4 3876 0 14697440
4 3877 0 14704317
4 3878 0 14704625
4 3879 0 14704871
4 3880 0 14712569
4 3881 0 14722082
4 3882 0 14725461
4 3883 0 14725893
4 3884 0 14727469
4 3885 0 14728678
4 3886 0 14729833
4 3887 0 14731760
4 3888 0 14734926
4 3889 0 14738710
4 3890 0 14739155
4 3891 0 14740140
4 3892 0 14750083
4 3893 0 14752657
4 3894 0 14756215
4 3895 0 14757208
4 3896 0 14762521
4 3897 0 14766841
4 3898 0 14767115
4 3899 0 14773420
4 3900 0 14774909
4 3901 0 14782679
4 3902 0 14787062
4 3903 0 14792216
4 3904 0 14793425
4 3905 0 14798093
4 3906 0 14798850
4 3907 0 14808342
4 3908 0 14813235
4 3909 0 14816662
4 3910 0 14819747
4 3911 0 14821468
4 3912 0 14822726
4 3913 0 14827616
4 3914 0 14828708
4 3915 0 14834213
4 3916 0 14838229
4 3917 0 14839326
4 3918 0 14839555
4 3919 0 14846989
4 3920 0 14851702
4 3921 0 14853034
4 3922 0 14858374
4 3923 0 14859337
4 3924 0 14859438
4 3925 0 14861484
4 3926 0 14862584
4 3927 0 14866892
4 3928 0 14867083
4 3929 0 14873185
4 3930 0 14875896
4 3931 0 14877551
4 3932 0 14880852
4 3933 0 14885249
4 3934 0 14887285
4 3935 0 14890090
4 3936 0 14892791
4 3937 1 14897400
4 3938 1 14898270
4 3939 1 14901948
4 3940 1 14903033
4 3941 1 14905325
4 3942 1 14907916
4 3943 1 14909709
4 3944 1 14916245
4 3945 1 14923139
4 3946 1 14923924
4 3947 1 14926484
4 3948 1 14927667
4 3949 1 14929064
4 3950 1 14930413
4 3951 1 14936116
4 3952 1 14938497
4 3953 1 14938965
4 3954 1 14941729
4 3955 1 14949934
4 3956 1 14951396
4 3957 1 14954066
4 3958 1 14956726
4 3959 1 14958741
4 3960 1 14961380
4 3961 1 14963975
4 3962 1 14966708
4 3963 1 14968921
4 3964 1 14969486
4 3965 1 14973413
4 3966 1 14976335
4 3967 1 14980084
4 3968 1 14980780
4 3969 1 14981715
4 3970 1 14981801
4 3971 1 14984718
4 3972 1 14984922
4 3973 1 14988864
4 3974 1 14992197
4 3975 1 14992921
4 3976 1 14993342
4 3977 1 15005597
4 3978 1 15011277
4 3979 1 15012651
4 3980 1 15015364
4 3981 1 15016195
4 3982 1 15024144
4 3983 1 15027963
4 3984 1 15031850
4 3985 1 15042548
4 3986 1 15046059
4 3987 1 15052123
4 3988 1 15053278
4 3989 1 15054243
4 3990 1 15057161
4 3991 1 15061456
4 3992 1 15078960
4 3993 1 15083412
4 3994 1 15083706
4 3995 1 15092296
4 3996 1 15096263
4 3997 1 15098792
4 3998 1 15099694
4 3999 1 15120777
4 4000 1 15130027
4 4001 1 15136459
4 4002 1 15137513
4 4003 1 15138074
4 4004 1 15140461
4 4005 1 15140850
4 4006 1 15142935
4 4007 1 15149776
4 4008 1 15153868
4 4009 1 15156857
4 4010 1 15157813
4 4011 1 15158441
4 4012 1 15159493
4 4013 1 15160039
4 4014 1 15165766
4 4015 1 15169631
4 4016 1 15173833
4 4017 1 15175124
4 4018 1 15179736
4 4019 1 15182316
4 4020 1 15187551
4 4021 1 15188142
4 4022 1 15190169
4 4023 1 15195034
4 4024 1 15203447
4 4025 1 15204373
4 4026 1 15207172
4 4027 0 15215900
4 4028 0 15217077
4 4029 0 15223571
4 4030 0 15225765
4 4031 0 15225938
4 4032 0 15230288
4 4033 0 15230550
4 4034 0 15235004
4 4035 0 15238654
4 4036 0 15242912
4 4037 0 15247495
4 4038 0 15248276
4 4039 0 15248727
4 4040 0 15249455
4 4041 0 15253089
4 4042 0 15254939
4 4043 0 15256134
4 4044 0 15258164
4 4045 1 15262203
4 4046 1 15266342
4 4047 1 15267054
4 4048 1 15269149
4 4049 1 15269484
4 4050 1 15271450
4 4051 1 15271790
4 4052 1 15275834
4 4053 1 15281237
4 4054 1 15285320
4 4055 1 15288945
4 4056 1 15292268
4 4057 1 15293230
4 4058 1 15296303
4 4059 1 15296560
4 4060 0 15300488
4 4061 0 15304215
4 4062 0 15306236
4 4063 0 15310695
4 4064 0 15315756
4 4065 0 15320481
4 4066 0 15321739
4 4067 0 15323804
4 4068 0 15325037
4 4069 0 15326168
4 4070 0 15329181
4 4071 0 15329273
4 4072 0 15333435
4 4073 0 15336831
4 4074 0 15341536
4 4075 0 15343749
4 4076 0 15345984
4 4077 0 15350374
4 4078 0 15352105
4 4079 0 15352376
4 4080 0 15358542
4 4081 0 15366721
4 4082 0 15368418
4 4083 0 15370148
4 4084 1 15373884
4 4085 1 15374602
4 4086 1 15377231
4 4087 1 15378919
4 4088 1 15387337
4 4089 1 15391554
4 4090 1 15397941
4 4091 1 15398987
4 4092 1 15400451
4 4093 1 15400811
4 4094 1 15406009
4 4095 1 15406073
4 4096 1 15408903
4 4097 1 15417620
4 4098 0 15418488
4 4099 0 15418546
4 4100 0 15424381
4 4101 0 15425975
4 4102 1 15434920
4 4103 1 15443546
4 4104 1 15449574
4 4105 1 15449993
4 4106 1 15450742
4 4107 1 15455046
4 4108 1 15479749
4 4109 1 15484293
4 4110 1 15490570
4 4111 1 15496388
4 4112 1 15496672
4 4113 1 15500423
4 4114 1 15502754
4 4115 1 15506803
4 4116 1 15513746
4 4117 1 15515434
4 4118 1 15523291
4 4119 1 15534737
4 4120 1 15542208
4 4121 1 15551672
4 4122 1 15558838
4 4123 1 15559559
4 4124 1 15565438
4 4125 1 15570027
4 4126 0 15578309
4 4127 0 15581028
4 4128 0 15585302
4 4129 0 15593674
4 4130 0 15595582
4 4131 0 15599295
4 4132 0 15602148
4 4133 0 15602798
4 4134 0 15606126
4 4135 0 15614359
4 4136 0 15620933
4 4137 0 15624362
4 4138 0 15628852
4 4139 0 15642095
4 4140 0 15646338
4 4141 0 15647790
4 4142 0 15650564
4 4143 0 15658392
4 4144 0 15665264
4 4145 0 15667212
4 4146 0 15672062
4 4147 0 15676217
4 4148 0 15729787
4 4149 0 15729841
4 4150 0 15736545
4 4151 0 15742890
4 4152 0 15746900
4 4153 0 15754155
4 4154 0 15755949
4 4155 0 15760296
4 4156 0 15770598
4 4157 0 15773742
4 4158 0 15777581
4 4159 0 15788055
4 4160 0 15790567
4 4161 0 15795443
4 4162 0 15798412
4 4163 0 15802709
4 4164 0 15806001
4 4165 0 15810462
4 4166 0 15821555
4 4167 0 15826379
4 4168 0 15829556
4 4169 0 15832446
4 4170 0 15835547
4 4171 0 15836089
4 4172 0 15839589
4 4173 0 15846587
4 4174 0 15847256
4 4175 0 15864312
4 4176 0 15874418
4 4177 0 15876421
4 4178 0 15879572
4 4179 0 15885086
4 4180 0 15890517
4 4181 0 15897232
4 4182 0 15908392
4 4183 0 15909947
4 4184 0 15916236
4 4185 0 15923089
4 4186 0 15929209
4 4187 0 15935163
4 4188 0 15939615
4 4189 0 15951718
4 4190 0 15952148
4 4191 0 15953076
4 4192 0 15962390
4 4193 0 15969982
4 4194 0 15970452
4 4195 0 15976558
4 4196 0 15977897
4 4197 0 15983804
4 4198 0 15984102
4 4199 0 15988763
4 4200 0 15992967
4 4201 0 15997215
4 4202 0 15998279
4 4203 0 16006374
4 4204 0 16006469
4 4205 0 16007680
4 4206 0 16008948
4 4207 0 16010191
4 4208 0 16012748
4 4209 0 16014728
4 4210 0 16016090
4 4211 0 16016742
4 4212 0 16017739
4 4213 0 16022829
4 4214 0 16025301
4 4215 0 16030108
4 4216 0 16031213
4 4217 0 16036519
4 4218 0 16036708
4 4219 0 16039933
4 4220 0 16043825
4 4221 0 16047832
4 4222 0 16050837
4 4223 0 16054908
4 4224 0 16065847
4 4225 0 16072200
4 4226 0 16074763
4 4227 0 16078281
4 4228 0 16083660
4 4229 0 16087009
4 4230 0 16087155
4 4231 0 16091769
4 4232 0 16092882
4 4233 0 16103612
4 4234 0 16106661
4 4235 0 16115350
4 4236 0 16118049
4 4237 0 16118459
4 4238 0 16118507
4 4239 0 16122281
4 4240 0 16123574
4 4241 0 16127563
4 4242 0 16132359
4 4243 0 16139010
4 4244 0 16139244
4 4245 0 16144616
4 4246 0 16147163
4 4247 0 16150433
4 4248 0 16159740
4 4249 0 16163415
4 4250 0 16169665
4 4251 0 16178133
4 4252 0 16194586
4 4253 0 16198611
4 4254 0 16206238
4 4255 0 16207202
4 4256 0 16208929
4 4257 0 16214787
4 4258 0 16216626
4 4259 0 16218163
4 4260 0 16222484
4 4261 0 16231733
4 4262 0 16236149
4 4263 0 16239655
4 4264 0 16244854
4 4265 0 16249128
4 4266 0 16253385
4 4267 0 16253556
4 4268 0 16257146
4 4269 0 16262100
4 4270 0 16267391
4 4271 0 16271592
4 4272 0 16271683
4 4273 0 16284688
4 4274 0 16289066
4 4275 0 16300790
4 4276 0 16330746
4 4277 0 16331872
4 4278 0 16370992
4 4279 0 16375032
4 4280 0 16375244
4 4281 0 16380937
4 4282 0 16384012
4 4283 0 16384332
4 4284 0 16384380
4 4285 0 16388997
4 4286 0 16392486
4 4287 0 16392726
4 4288 0 16400926
4 4289 0 16402263
4 4290 0 16403079
4 4291 0 16406434
4 4292 0 16406848
4 4293 0 16407178
4 4294 0 16416190
4 4295 0 16420001
4 4296 0 16425746
4 4297 0 16430622
4 4298 0 16432342
4 4299 0 16437291
4 4300 0 16442356
4 4301 0 16444069
4 4302 0 16451036
4 4303 0 16451079
4 4304 0 16451947
4 4305 0 16458093
4 4306 0 16464138
4 4307 0 16464623
4 4308 0 16467412
4 4309 0 16477735
4 4310 0 16478626
4 4311 0 16483067
4 4312 0 16496572
4 4313 0 16505340
4 4314 0 16506467
4 4315 0 16510267
4 4316 0 16513634
4 4317 0 16518431
4 4318 0 16526185
4 4319 0 16529051
4 4320 0 16553559
4 4321 0 16558934
4 4322 0 16560837
4 4323 0 16565887
4 4324 0 16568447
4 4325 0 16570205
4 4326 0 16575127
4 4327 0 16577692
4 4328 0 16582518
4 4329 0 16585488
4 4330 0 16590221
4 4331 0 16600136
4 4332 0 16602076
4 4333 0 16654359
4 4334 0 16658034
4 4335 0 16668729
4 4336 0 16675153
4 4337 0 16679980
4 4338 0 16685286
4 4339 0 16688823
4 4340 0 16691290
4 4341 0 16695912
4 4342 0 16699904
4 4343 1 16702697
4 4344 1 16717480
4 4345 1 16723174
4 4346 1 16729439
4 4347 1 16732484
4 4348 1 16733345
4 4349 1 16734125
4 4350 1 16740856
4 4351 1 16743832
4 4352 1 16745581
4 4353 1 16746448
4 4354 1 16747657
4 4355 1 16748577
4 4356 1 16755451
4 4357 1 16760220
4 4358 1 16776135
4 4359 1 16780650
4 4360 1 16782763
4 4361 1 16783193
4 4362 1 16790131
4 4363 1 16790360
4 4364 1 16791538
4 4365 1 16793087
4 4366 1 16797989
4 4367 1 16798628
4 4368 1 16799006
4 4369 1 16802816
4 4370 1 16803531
4 4371 1 16812098
4 4372 1 16814944
4 4373 1 16815305
4 4374 1 16818428
4 4375 1 16818658
4 4376 1 16824456
4 4377 1 16824940
4 4378 1 16829074
4 4379 1 16829546
4 4380 1 16832594
4 4381 1 16838034
4 4382 1 16842317
4 4383 1 16842804
4 4384 1 16848743
4 4385 1 16853253
4 4386 1 16863120
4 4387 1 16865325
4 4388 1 16865845
4 4389 0 16871998
4 4390 0 16874482
4 4391 0 16878298
4 4392 0 16880654
4 4393 0 16909242
4 4394 0 16910703
4 4395 0 16917404
4 4396 0 16959113
4 4397 0 16969644
4 4398 0 16976549
4 4399 0 16982152
4 4400 0 16985513
4 4401 0 16990234
4 4402 0 16992333
4 4403 0 16996677
4 4404 0 16997125
4 4405 0 17000743
4 4406 0 17008433
4 4407 0 17082211
4 4408 0 17088355
4 4409 0 17094465
4 4410 0 17100775
4 4411 0 17102730
4 4412 0 17114567
4 4413 0 17134020
4 4414 0 17145343
4 4415 0 17148808
4 4416 0 17156693
4 4417 0 17157773
4 4418 0 17163596
4 4419 0 17167754
4 4420 0 17169316
4 4421 0 17175883
4 4422 0 17182620
4 4423 0 17183185
4 4424 0 17186232
4 4425 0 17189445
4 4426 0 17189999
4 4427 0 17198781
4 4428 0 17201127
4 4429 0 17203261
4 4430 0 17218661
4 4431 0 17219472
4 4432 0 17220696
4 4433 0 17228567
4 4434 0 17231570
4 4435 0 17231823
4 4436 0 17236033
4 4437 0 17244935
4 4438 0 17247828
4 4439 0 17254214
4 4440 0 17256347
4 4441 0 17261167
4 4442 0 17264243
4 4443 0 17265859
4 4444 0 17268828
4 4445 0 17268867
4 4446 0 17271568
4 4447 0 17272374
4 4448 0 17277309
4 4449 0 17277715
4 4450 0 17283528
4 4451 0 17287351
4 4452 0 17290889
4 4453 0 17295304
4 4454 0 17301287
4 4455 0 17306291
4 4456 0 17306916
4 4457 0 17312599
4 4458 0 17329356
4 4459 0 17329868
4 4460 0 17332571
4 4461 0 17336569
4 4462 0 17337957
4 4463 0 17346413
4 4464 0 17348800
4 4465 0 17349042
4 4466 0 17361481
4 4467 0 17361843
4 4468 0 17365722
4 4469 0 17370182
4 4470 0 17374105
4 4471 0 17374476
4 4472 0 17376936
4 4473 0 17388978
4 4474 0 17393554
4 4475 0 17399828
4 4476 0 17402495
4 4477 0 17403080
4 4478 0 17407908
4 4479 0 17410407
4 4480 0 17413733
4 4481 0 17414652
4 4482 0 17418180
4 4483 0 17428783
4 4484 0 17429506
4 4485 0 17455699
4 4486 0 17456342
4 4487 0 17463084
4 4488 0 17467484
4 4489 0 17474910
4 4490 1 17483293
4 4491 1 17488597
4 4492 1 17489521
4 4493 1 17489950
4 4494 1 17492359
4 4495 1 17494532
4 4496 1 17504747
4 4497 1 17508557
4 4498 1 17514851
4 4499 1 17520792
4 4500 1 17523053
4 4501 1 17523914
4 4502 1 17527792
4 4503 1 17532631
4 4504 1 17535014
4 4505 1 17540487
4 4506 0 17572774
4 4507 0 17583038
4 4508 0 17585817
4 4509 0 17587462
4 4510 0 17589821
4 4511 0 17594019
4 4512 0 17599844
4 4513 0 17603357
4 4514 0 17615841
4 4515 0 17618110
4 4516 0 17631288
4 4517 0 17633023
4 4518 0 17640782
4 4519 0 17645878
4 4520 0 17650652
4 4521 0 17655987
4 4522 0 17656907
4 4523 0 17658056
4 4524 0 17662538
4 4525 0 17670406
4 4526 0 17676379
4 4527 0 17683750
4 4528 0 17685040
4 4529 0 17686490
4 4530 0 17698880
4 4531 0 17704775
4 4532 0 17718420
4 4533 0 17728021
4 4534 0 17729111
4 4535 0 17733295
4 4536 0 17736395
4 4537 0 17741415
4 4538 0 17751359
4 4539 0 17784957
4 4540 0 17787843
4 4541 0 17788942
4 4542 0 17806029
4 4543 0 17808079
4 4544 0 17815028
4 4545 0 17819011
4 4546 0 17820596
4 4547 0 17823494
4 4548 0 17827623
4 4549 0 17828913
4 4550 0 17840991
4 4551 0 17846344
4 4552 0 17851633
4 4553 0 17859046
4 4554 0 17859634
4 4555 0 17867378
4 4556 0 17874434
4 4557 1 17890043
4 4558 1 17894653
4 4559 1 17897054
4 4560 1 17902928
4 4561 1 17904359
4 4562 1 17909357
4 4563 1 17913038
4 4564 1 17916500
4 4565 1 17921411
4 4566 1 17927285
4 4567 1 17934221
4 4568 1 17938051
4 4569 1 17942527
4 4570 1 17952665
4 4571 1 17961797
4 4572 1 17965747
4 4573 1 17969794
4 4574 1 17971673
4 4575 1 17977888
4 4576 1 17980498
4 4577 1 17981963
4 4578 1 17984394
4 4579 1 17995756
4 4580 1 17997000
4 4581 1 17999380
4 4582 1 18004127
4 4583 1 18005831
4 4584 1 18009336
4 4585 1 18011179
4 4586 1 18015420
4 4587 1 18020369
4 4588 1 18021273
4 4589 1 18028395
4 4590 1 18032331
4 4591 1 18039352
4 4592 1 18040587
4 4593 1 18045023
4 4594 1 18049408
4 4595 1 18051106
4 4596 1 18056904
4 4597 1 18058783
4 4598 1 18062045
4 4599 1 18063628
4 4600 1 18068022
4 4601 1 18077845
4 4602 1 18082642
4 4603 1 18083496
4 4604 1 18083799
4 4605 1 18087800
4 4606 1 18089403
4 4607 1 18091350
4 4608 1 18091849
4 4609 1 18093690
4 4610 1 18097126
4 4611 1 18100929
4 4612 1 18101039
4 4613 1 18102657
4 4614 1 18105056
4 4615 1 18106957
4 4616 1 18111356
4 4617 1 18119588
4 4618 1 18123586
4 4619 1 18127683
4 4620 1 18129001
4 4621 1 18129265
4 4622 1 18129441
4 4623 0 18137379
4 4624 0 18142522
4 4625 0 18143414
4 4626 0 18149909
4 4627 0 18153023
4 4628 0 18153930
4 4629 0 18162446
4 4630 0 18172989
4 4631 0 18175348
4 4632 0 18179108
4 4633 0 18183094
4 4634 0 18189254
4 4635 0 18190106
4 4636 0 18191916
4 4637 0 18194251
4 4638 0 18198008
4 4639 0 18200263
4 4640 0 18200885
4 4641 0 18204483
4 4642 0 18209433
4 4643 0 18210447
4 4644 0 18210493
4 4645 0 18218749
4 4646 0 18219039
4 4647 0 18221736
4 4648 0 18227672
4 4649 0 18236835
4 4650 0 18237143
4 4651 0 18239993
4 4652 0 18240353
4 4653 0 18245268
4 4654 0 18250144
4 4655 0 18250688
4 4656 0 18254896
4 4657 0 18258796
4 4658 0 18259277
4 4659 0 18262858
4 4660 0 18265515
4 4661 0 18267681
4 4662 0 18275169
4 4663 0 18278835
4 4664 0 18285212
4 4665 0 18285328
4 4666 0 18286505
4 4667 0 18289927
4 4668 0 18294406
4 4669 0 18294981
4 4670 0 18301436
4 4671 0 18304953
4 4672 0 18306222
4 4673 0 18310560
4 4674 0 18311748
4 4675 0 18312539
4 4676 0 18315639
4 4677 0 18318149
4 4678 0 18319822
4 4679 0 18323206
4 4680 0 18328721
4 4681 0 18329260
4 4682 0 18329614
4 4683 0 18332203
4 4684 0 18334940
4 4685 0 18335170
4 4686 0 18337740
4 4687 0 18339355
4 4688 0 18339382
4 4689 0 18343588
4 4690 0 18348215
4 4691 0 18360603
4 4692 0 18362323
4 4693 0 18362382
4 4694 0 18370481
4 4695 0 18373028
4 4696 0 18379022
4 4697 0 18383350
4 4698 0 18401396
4 4699 0 18408312
4 4700 0 18420203
4 4701 0 18423049
4 4702 0 18429415
4 4703 0 18436713
4 4704 0 18437092
4 4705 0 18442384
4 4706 0 18453465
4 4707 0 18455263
4 4708 0 18455441
4 4709 0 18455788
4 4710 0 18458412
4 4711 0 18459804
4 4712 0 18460513
4 4713 0 18462697
4 4714 0 18463117
4 4715 0 18469696
4 4716 0 18475061
4 4717 0 18492453
4 4718 0 18495046
4 4719 0 18497162
4 4720 0 18498099
4 4721 0 18501030
4 4722 0 18505303
4 4723 0 18510284
4 4724 0 18510428
4 4725 0 18516816
4 4726 0 18518707
4 4727 0 18520980
4 4728 0 18522265
4 4729 0 18523887
4 4730 0 18526330
4 4731 0 18526948
4 4732 0 18531399
4 4733 0 18544717
4 4734 0 18547809
4 4735 0 18549077
4 4736 0 18554003
4 4737 0 18557969
4 4738 0 18559288
4 4739 0 18564284
4 4740 0 18566044
4 4741 0 18580182
4 4742 0 18582836
4 4743 0 18583981
4 4744 0 18587447
4 4745 0 18587521
4 4746 0 18592179
4 4747 0 18596316
4 4748 0 18597761
4 4749 0 18598832
4 4750 0 18608334
4 4751 0 18621902
4 4752 0 18624487
4 4753 0 18632452
4 4754 0 18636537
4 4755 0 18644702
4 4756 0 18644957
4 4757 0 18648037
4 4758 0 18649765
4 4759 0 18654267
4 4760 0 18656430
4 4761 0 18660063
4 4762 0 18663684
4 4763 0 18666521
4 4764 0 18669636
4 4765 0 18671954
4 4766 0 18677751
4 4767 0 18680916
4 4768 0 18684208
4 4769 0 18690534
4 4770 0 18699861
4 4771 0 18706796
4 4772 0 18707462
4 4773 0 18709141
4 4774 0 18714601
4 4775 0 18715935
4 4776 0 18721612
4 4777 0 18723554
4 4778 0 18724492
4 4779 0 18726731
4 4780 0 18757278
4 4781 0 18769549
4 4782 0 18772159
4 4783 0 18786524
4 4784 0 18788398
4 4785 0 18792825
4 4786 0 18793615
4 4787 0 18812360
4 4788 0 18812755
4 4789 0 18832209
4 4790 0 18849219
4 4791 0 18852568
4 4792 0 18854479
4 4793 0 18865082
4 4794 0 18869701
4 4795 0 18872834
4 4796 0 18873305
4 4797 0 18881849
4 4798 0 18883106
4 4799 0 18884289
4 4800 0 18894295
4 4801 0 18906249
4 4802 0 18911308
4 4803 0 18915719
4 4804 0 18916726
4 4805 0 18921540
4 4806 0 18921874
4 4807 0 18929462
4 4808 0 18931781
4 4809 0 18942765
4 4810 0 18943882
4 4811 0 18945307
4 4812 0 18947370
4 4813 0 18948593
4 4814 0 18958589
4 4815 0 18961037
4 4816 0 18973965
4 4817 0 18974705
4 4818 0 18976925
4 4819 0 18977798
4 4820 0 18979003
4 4821 0 18984826
4 4822 0 18991475
4 4823 0 18995073
4 4824 0 18999517
4 4825 0 19000610
4 4826 0 19002768
4 4827 0 19006355
4 4828 0 19014948
4 4829 0 19024668
4 4830 0 19027819
4 4831 0 19032245
4 4832 0 19035467
4 4833 0 19042134
4 4834 0 19055086
4 4835 0 19059877
4 4836 0 19061601
4 4837 0 19063345
4 4838 0 19067710
4 4839 0 19086865
4 4840 0 19090004
4 4841 0 19097764
4 4842 0 19103742
4 4843 0 19110934
4 4844 0 19113249
4 4845 0 19118874
4 4846 0 19123458
4 4847 1 19144343
4 4848 1 19150436
4 4849 1 19151281
4 4850 1 19152661
4 4851 1 19157687
4 4852 1 19159178
4 4853 1 19162057
4 4854 1 19164955
4 4855 1 19169924
4 4856 1 19174333
4 4857 1 19178790
4 4858 1 19183899
4 4859 1 19188637
4 4860 1 19204430
4 4861 0 19241780
4 4862 0 19244227
4 4863 0 19244807
4 4864 0 19251411
4 4865 0 19256626
4 4866 0 19257605
4 4867 0 19259498
4 4868 0 19287976
4 4869 0 19289562
4 4870 0 19292494
4 4871 0 19297349
4 4872 0 19309796
4 4873 0 19313831
4 4874 0 19318344
4 4875 0 19325181
4 4876 0 19331544
4 4877 0 19335600
4 4878 0 19341161
4 4879 0 19348168
4 4880 0 19354028
4 4881 0 19355403
4 4882 0 19359345
4 4883 0 19363889
4 4884 0 19367917
4 4885 0 19389074
4 4886 0 19393094
4 4887 0 19397780
4 4888 0 19400088
4 4889 0 19401581
4 4890 0 19402234
4 4891 0 19410187
4 4892 0 19412148
4 4893 0 19416386
4 4894 0 19419955
4 4895 0 19424935
4 4896 0 19428694
4 4897 0 19436583
4 4898 0 19445135
4 4899 0 19446876
4 4900 0 19451306
4 4901 0 19455000
4 4902 0 19457255
4 4903 0 19470209
4 4904 0 19471299
4 4905 0 19480977
4 4906 0 19481495
4 4907 0 19483553
4 4908 0 19486307
4 4909 0 19488597
4 4910 0 19489575
4 4911 0 19489654
4 4912 0 19489755
4 4913 0 19496975
4 4914 0 19499159
4 4915 0 19602796
4 4916 0 19632439
4 4917 0 19634345
4 4918 0 19635337
4 4919 0 19646011
4 4920 0 19650562
4 4921 0 19658888
4 4922 0 19660569
4 4923 0 19664718
4 4924 0 19671213
4 4925 0 19678248
4 4926 0 19685401
4 4927 0 19686148
4 4928 0 19686756
4 4929 0 19691662
4 4930 0 19693617
4 4931 0 19693841
4 4932 0 19697593
4 4933 0 19699328
4 4934 0 19701681
4 4935 0 19705721
4 4936 0 19715405
4 4937 0 19719129
4 4938 0 19723871
4 4939 0 19727751
4 4940 0 19730868
4 4941 0 19731396
4 4942 0 19735827
4 4943 0 19738797
4 4944 0 19739959
4 4945 0 19740505
4 4946 0 19740530
4 4947 0 19749997
4 4948 0 19755690
4 4949 0 19757584
4 4950 0 19766124
4 4951 0 19769987
4 4952 0 19771554
4 4953 0 19773872
4 4954 0 19774149
4 4955 0 19774938
4 4956 0 19781854
4 4957 0 19785661
4 4958 0 19787756
4 4959 0 19790628
4 4960 0 19799619
4 4961 0 19804368
4 4962 0 19805634
4 4963 0 19820577
4 4964 0 19820740
4 4965 0 19823006
4 4966 0 19823091
4 4967 0 19823513
4 4968 0 19823882
4 4969 0 19827388
4 4970 0 19829484
4 4971 0 19832123
4 4972 0 19838660
4 4973 0 19848692
4 4974 0 19856302
4 4975 0 19858396
4 4976 0 19858933
4 4977 0 19862276
4 4978 0 19878412
4 4979 0 19883075
4 4980 0 19886923
4 4981 0 19889073
4 4982 0 19890107
4 4983 0 19894654
4 4984 0 19900862
4 4985 0 19907395
4 4986 0 19910650
4 4987 0 19916812
4 4988 0 19919299
4 4989 0 19922132
4 4990 0 19922664
4 4991 0 19923713
4 4992 0 19924855
4 4993 0 19929686
4 4994 0 19940853
4 4995 0 19944239
4 4996 0 19946242
4 4997 0 19948816
4 4998 0 19949897
4 4999 0 19957123
4 5000 0 19963475
4 5001 0 19964598
4 5002 0 19966074
4 5003 0 19991058
4 5004 0 20274680
4 5005 0 20280690
4 5006 0 20285456
4 5007 0 20285527
4 5008 0 20285913
4 5009 0 20286410
4 5010 0 20289773
4 5011 0 20292599
4 5012 0 20295527
4 5013 0 20300633
4 5014 0 20312860
4 5015 0 20313360
4 5016 0 20321519
4 5017 0 20325903
4 5018 0 20329651
4 5019 0 20331047
4 5020 0 20333849
4 5021 0 20337804
4 5022 0 20342694
4 5023 0 20347288
4 5024 0 20348868
4 5025 0 20350988
4 5026 0 20351151
4 5027 0 20354343
4 5028 0 20358266
4 5029 0 20360045
4 5030 0 20364297
4 5031 0 20369314
4 5032 0 20373141
4 5033 0 20374349
4 5034 0 20377293
4 5035 1 20382011
4 5036 1 20387921
4 5037 1 20392831
4 5038 1 20394623
4 5039 1 20394747
4 5040 1 20396271
4 5041 1 20400400
4 5042 1 20403611
4 5043 1 20408829
4 5044 1 20415802
4 5045 1 20416727
4 5046 1 20417700
4 5047 1 20423311
4 5048 1 20424357
4 5049 1 20425765
4 5050 1 20433643
4 5051 1 20437947
4 5052 1 20444867
4 5053 1 20446153
4 5054 1 20450005
4 5055 1 20452749
4 5056 1 20454299
4 5057 1 20458770
4 5058 1 20461945
4 5059 1 20469496
4 5060 1 20471199
4 5061 1 20473127
4 5062 1 20475923
4 5063 1 20479400
4 5064 1 20481739
4 5065 1 20482703
4 5066 1 20484363
4 5067 1 20487495
4 5068 1 20492509
4 5069 1 20494547
4 5070 0 20497539
4 5071 0 20500166
4 5072 0 20500310
4 5073 0 20505762
4 5074 0 20506836
4 5075 0 20511753
4 5076 0 20512014
4 5077 0 20515122
4 5078 0 20515203
4 5079 0 20517789
4 5080 0 20519704
4 5081 0 20521853
4 5082 0 20522283
4 5083 0 20526480
4 5084 0 20526736
4 5085 0 20528113
4 5086 0 20532549
4 5087 0 20538275
4 5088 0 20548935
4 5089 0 20551367
4 5090 1 20553420
4 5091 1 20559940
4 5092 1 20563050
4 5093 1 20566183
4 5094 1 20569154
4 5095 1 20571402
4 5096 1 20572710
4 5097 1 20572864
4 5098 1 20576176
4 5099 1 20581234
4 5100 0 20585827
4 5101 0 20588602
4 5102 0 20590328
4 5103 0 20592340
4 5104 0 20592711
4 5105 0 20595171
4 5106 0 20598295
4 5107 0 20600016
4 5108 1 20602278
4 5109 1 20603118
4 5110 1 20609237
4 5111 1 20610860
4 5112 1 20613348
4 5113 1 20617971
4 5114 1 20620719
4 5115 1 20623219
4 5116 1 20626194
4 5117 1 20627323
4 5118 1 20634072
4 5119 1 20642357
4 5120 1 20643401
4 5121 1 20647758
4 5122 1 20650483
4 5123 1 20652084
4 5124 1 20652506
4 5125 1 20654888
4 5126 1 20658197
4 5127 1 20662828
4 5128 1 20669146
4 5129 1 20669316
4 5130 1 20674480
4 5131 1 20675031
4 5132 1 20675762
4 5133 1 20676627
4 5134 1 20679941
4 5135 1 20680204
4 5136 1 20684530
4 5137 1 20686926
4 5138 0 20690538
4 5139 0 20690949
4 5140 0 20692174
4 5141 0 20695807
4 5142 0 20698202
4 5143 0 20700235
4 5144 0 20705002
4 5145 0 20710090
4 5146 0 20712230
4 5147 0 20714038
4 5148 0 20714906
4 5149 0 20716712
4 5150 0 20716843
4 5151 0 20720577
4 5152 0 20720685
4 5153 0 20722787
4 5154 0 20726579
4 5155 0 20730645
4 5156 0 20740208
4 5157 0 20740918
4 5158 0 20743937
4 5159 0 20749762
4 5160 0 20758769
4 5161 0 20760708
4 5162 0 20762205
4 5163 0 20771459
4 5164 0 20772021
4 5165 0 20778245
4 5166 0 20780946
4 5167 0 20784645
4 5168 0 20791963
4 5169 0 20794628
4 5170 0 20799640
4 5171 0 20809143
4 5172 0 20810591
4 5173 0 20816108
4 5174 0 20816276
4 5175 0 20818317
4 5176 0 20821144
4 5177 0 20822210
4 5178 0 20822793
4 5179 0 20826572
4 5180 0 20830853
4 5181 0 20835854
4 5182 0 20839294
4 5183 0 20841930
4 5184 0 20843126
4 5185 0 20843272
4 5186 0 20847643
4 5187 0 20850223
4 5188 0 20850761
4 5189 0 20855041
4 5190 0 20855856
4 5191 0 20863177
4 5192 0 20863454
4 5193 0 20865018
4 5194 0 20866926
4 5195 0 20871510
4 5196 0 20879204
4 5197 0 20886119
4 5198 0 20893625
4 5199 0 20894802
4 5200 0 20898770
4 5201 0 20901327
4 5202 0 20906473
4 5203 0 20909070
4 5204 0 20909422
4 5205 0 20915455
4 5206 0 20919732
4 5207 0 20922027
4 5208 0 20922815
4 5209 0 20926885
4 5210 0 20931484
4 5211 0 20942755
4 5212 0 20943175
4 5213 0 20955592
4 5214 0 20962739
4 5215 0 20963891
4 5216 0 20970638
4 5217 0 20975222
4 5218 0 20977832
4 5219 0 20979073
4 5220 0 20983226
4 5221 0 20989724
4 5222 0 20992137
4 5223 0 20992411
4 5224 0 21003830
4 5225 0 21004884
4 5226 0 21012762
4 5227 0 21015898
4 5228 0 21024451
4 5229 0 21027303
4 5230 0 21027845
4 5231 0 21028009
4 5232 0 21028981
4 5233 0 21029450
4 5234 0 21035810
4 5235 0 21039563
4 5236 0 21042060
4 5237 0 21045021
4 5238 0 21051366
4 5239 0 21051667
4 5240 0 21052546
4 5241 0 21053653
4 5242 1 21059379
4 5243 1 21063100
4 5244 1 21067353
4 5245 1 21068790
4 5246 1 21070159
4 5247 1 21072835
4 5248 1 21074089
4 5249 1 21077711
4 5250 1 21078918
4 5251 1 21081310
4 5252 1 21082078
4 5253 1 21084629
4 5254 1 21088277
4 5255 1 21091414
4 5256 1 21093802
4 5257 1 21096557
4 5258 0 21106470
4 5259 0 21110271
4 5260 0 21117315
4 5261 0 21118706
4 5262 0 21127322
4 5263 0 21130137
4 5264 0 21132723
4 5265 0 21134849
4 5266 0 21138279
4 5267 0 21145082
4 5268 0 21147339
4 5269 0 21148449
4 5270 0 21149605
4 5271 0 21151427
4 5272 0 21152284
4 5273 1 21158515
4 5274 1 21158761
4 5275 1 21167327
4 5276 1 21173762
4 5277 1 21175759
4 5278 1 21176826
4 5279 1 21178230
4 5280 1 21183907
4 5281 1 21189762
4 5282 1 21190443
4 5283 1 21197897
4 5284 1 21198315
4 5285 1 21209016
4 5286 1 21210287
4 5287 1 21215189
4 5288 1 21215253
4 5289 1 21217418
4 5290 1 21218949
4 5291 1 21222355
4 5292 0 21230261
4 5293 0 21230776
4 5294 0 21231187
4 5295 0 21236028
4 5296 1 21247847
4 5297 1 21251362
4 5298 1 21255780
4 5299 1 21260229
4 5300 1 21269099
4 5301 1 21276069
4 5302 1 21278946
4 5303 1 21283820
4 5304 1 21286486
4 5305 1 21286880
4 5306 1 21292044
4 5307 1 21292651
4 5308 1 21294934
4 5309 1 21307441
4 5310 1 21307491
4 5311 1 21310206
4 5312 1 21312281
4 5313 1 21313025
4 5314 1 21318721
4 5315 1 21320422
4 5316 1 21327327
4 5317 1 21328371
4 5318 1 21332221
4 5319 1 21333381
4 5320 1 21342568
4 5321 1 21387986
4 5322 1 21395779
4 5323 1 21399999
4 5324 1 21409700
4 5325 0 21416423
4 5326 0 21420558
4 5327 0 21422118
4 5328 0 21428039
4 5329 0 21435124
4 5330 0 21435703
4 5331 0 21436104
4 5332 0 21443281
4 5333 0 21443348
4 5334 0 21457539
4 5335 0 21469584
4 5336 0 21475207
4 5337 0 21475396
4 5338 0 21477873
4 5339 0 21478117
4 5340 0 21481058
4 5341 0 21484222
4 5342 0 21485393
4 5343 0 21486378
4 5344 0 21491230
4 5345 0 21492190
4 5346 0 21498660
4 5347 0 21502288
4 5348 0 21502408
4 5349 0 21506203
4 5350 0 21510571
4 5351 0 21515999
4 5352 0 21523075
4 5353 0 21523767
4 5354 0 21527568
4 5355 0 21531209
4 5356 0 21531600
4 5357 0 21534744
4 5358 0 21536294
4 5359 0 21539771
4 5360 0 21542613
4 5361 0 21543280
4 5362 0 21548641
4 5363 0 21549256
4 5364 0 21555834
4 5365 0 21557576
4 5366 0 21561520
4 5367 0 21566508
4 5368 0 21568097
4 5369 0 21575822
4 5370 0 21576349
4 5371 0 21577192
4 5372 0 21581205
4 5373 0 21582692
4 5374 0 21584859
4 5375 0 21586974
4 5376 0 21590821
4 5377 0 21599933
4 5378 0 21611617
4 5379 0 21617364
4 5380 0 21655037
4 5381 0 21661556
4 5382 0 21664626
4 5383 0 21748099
4 5384 0 21766139
4 5385 0 21767238
4 5386 0 21771740
4 5387 0 21780547
4 5388 0 21781223
4 5389 0 21782758
4 5390 0 21791590
4 5391 0 21791742
4 5392 0 21798514
4 5393 0 21802849
4 5394 0 21803126
4 5395 0 21804797
4 5396 0 21806262
4 5397 0 21806594
4 5398 0 21812891
4 5399 0 21818205
4 5400 0 21822499
4 5401 0 21826597
4 5402 0 21831641
4 5403 0 21837024
4 5404 0 21842226
4 5405 0 21842459
4 5406 0 21854310
4 5407 0 21857035
4 5408 0 21858837
4 5409 0 21863702
4 5410 0 21865690
4 5411 0 21872434
4 5412 0 21887300
4 5413 0 21890345
4 5414 0 21890581
4 5415 0 21894429
4 5416 0 21897612
4 5417 0 21901519
4 5418 0 21903680
4 5419 0 21911949
4 5420 0 21914642
4 5421 0 21917162
4 5422 0 21922362
4 5423 0 21924965
4 5424 0 21925252
4 5425 0 21934846
4 5426 0 21939487
4 5427 0 21946686
4 5428 0 21954112
4 5429 0 21955267
4 5430 0 21959648
4 5431 0 21960352
4 5432 0 21966824
4 5433 0 21967333
4 5434 0 21967996
4 5435 0 21972687
4 5436 1 21988463
4 5437 1 22008249
4 5438 1 22008506
4 5439 1 22013729
4 5440 1 22014436
4 5441 1 22026201
4 5442 1 22030818
4 5443 1 22033403
4 5444 1 22033978
4 5445 1 22038747
4 5446 1 22038976
4 5447 1 22047805
4 5448 1 22053534
4 5449 1 22059990
4 5450 1 22067464
4 5451 1 22073256
4 5452 1 22076017
4 5453 1 22077037
4 5454 1 22077160
4 5455 1 22082470
4 5456 1 22085856
4 5457 1 22094635
4 5458 1 22109714
4 5459 1 22109975
4 5460 1 22115688
4 5461 1 22122940
4 5462 1 22127431
4 5463 1 22135300
4 5464 1 22145094
4 5465 1 22153806
4 5466 1 22155310
4 5467 1 22159380
4 5468 1 22164468
4 5469 1 22164721
4 5470 1 22168336
4 5471 1 22169178
4 5472 1 22173565
4 5473 1 22174963
4 5474 1 22183493
4 5475 1 22184243
4 5476 1 22185142
4 5477 1 22187394
4 5478 1 22189088
4 5479 1 22191355
4 5480 1 22191970
4 5481 1 22192506
4 5482 1 22194597
4 5483 1 22200387
4 5484 1 22201613
4 5485 1 22207719
4 5486 1 22215651
4 5487 1 22216509
4 5488 1 22219332
4 5489 1 22221761
4 5490 1 22224507
4 5491 1 22228097
4 5492 1 22228642
4 5493 1 22229494
4 5494 1 22229820
4 5495 1 22233867
4 5496 1 22234259
4 5497 1 22238840
4 5498 1 22242464
4 5499 0 22246902
4 5500 0 22251604
4 5501 0 22253988
4 5502 0 22255870
4 5503 0 22259763
4 5504 0 22262527
4 5505 0 22271172
4 5506 0 22274268
4 5507 0 22278458
4 5508 0 22278671
4 5509 0 22280676
4 5510 0 22283778
4 5511 0 22286780
4 5512 0 22291822
4 5513 0 22294286
4 5514 0 22297613
4 5515 0 22298321
4 5516 0 22302277
4 5517 0 22306197
4 5518 0 22320652
4 5519 0 22321960
4 5520 0 22325477
4 5521 0 22327416
4 5522 0 22328591
4 5523 0 22330904
4 5524 0 22333334
4 5525 0 22335468
4 5526 0 22338507
4 5527 0 22339535
4 5528 0 22345486
4 5529 0 22350115
4 5530 0 22350703
4 5531 0 22357171
4 5532 0 22360532
4 5533 0 22361719
4 5534 0 22368387
4 5535 0 22378050
4 5536 0 22379791
4 5537 0 22381867
4 5538 0 22383760
4 5539 0 22384648
4 5540 0 22386576
4 5541 0 22390496
4 5542 0 22396347
4 5543 0 22403734
4 5544 0 22406181
4 5545 0 22414243
4 5546 0 22414644
4 5547 0 22415361
4 5548 0 22421453
4 5549 0 22424936
4 5550 0 22425859
4 5551 0 22440303
4 5552 0 22440799
4 5553 0 22444338
4 5554 0 22444927
4 5555 0 22446720
4 5556 0 22451748
4 5557 0 22452046
4 5558 0 22463021
4 5559 0 22463392
4 5560 0 22463969
4 5561 0 22465224
4 5562 0 22473014
4 5563 0 22483394
4 5564 0 22486050
4 5565 0 22493458
4 5566 0 22494590
4 5567 0 22496473
4 5568 0 22502511
4 5569 0 22505479
4 5570 0 22505860
4 5571 0 22510107
4 5572 0 22510186
4 5573 0 22517379
4 5574 0 22522096
4 5575 0 22523512
4 5576 0 22525118
4 5577 0 22525674
4 5578 0 22527426
4 5579 0 22533770
4 5580 0 22534786
4 5581 0 22535792
4 5582 0 22547116
4 5583 0 22550431
4 5584 0 22552997
4 5585 0 22554112
4 5586 0 22556823
4 5587 0 22557871
4 5588 0 22561849
4 5589 0 22562943
4 5590 0 22563175
4 5591 0 22563960
4 5592 0 22568653
4 5593 0 22569175
4 5594 0 22574133
4 5595 0 22580580
4 5596 0 22584258
4 5597 0 22584272
4 5598 0 22585442
4 5599 0 22588046
4 5600 0 22590537
4 5601 0 22590694
4 5602 0 22591638
4 5603 0 22596219
4 5604 0 22597977
4 5605 0 22603692
4 5606 0 22606186
4 5607 0 22609595
4 5608 0 22610827
4 5609 0 22624073
4 5610 0 22626597
4 5611 0 22632513
4 5612 0 22633947
4 5613 0 22643778
4 5614 0 22647381
4 5615 0 22650290
4 5616 0 22655299
4 5617 0 22656542
4 5618 0 22658196
4 5619 0 22660664
4 5620 0 22666791
4 5621 0 22668419
4 5622 0 22683397
4 5623 0 22685113
4 5624 0 22694413
4 5625 0 22699221
4 5626 0 22699334
4 5627 0 22700307
4 5628 0 22700376
4 5629 0 22707566
4 5630 0 22709888
4 5631 0 22711388
4 5632 0 22716352
4 5633 0 22718223
4 5634 0 22718387
4 5635 0 22720476
4 5636 0 22727821
4 5637 0 22737840
4 5638 0 22742126
4 5639 0 22744519
4 5640 0 22745024
4 5641 0 22750490
4 5642 0 22754464
4 5643 0 22759587
4 5644 0 22764120
4 5645 0 22771812
4 5646 0 22782073
4 5647 0 22783293
4 5648 0 22784614
4 5649 0 22787722
4 5650 0 22788704
4 5651 0 22793563
4 5652 0 22803575
4 5653 0 22807806
4 5654 0 22813020
4 5655 0 22814133
4 5656 0 22816511
4 5657 0 22822896
4 5658 0 22831069
4 5659 0 22833459
4 5660 0 22835769
4 5661 0 22836077
4 5662 0 22847739
4 5663 0 22850646
4 5664 0 22854601
4 5665 0 22857900
4 5666 0 22863516
4 5667 0 22864297
4 5668 0 22870826
4 5669 0 22873208
4 5670 0 22874745
4 5671 0 22876258
4 5672 0 22879057
4 5673 0 22885639
4 5674 0 22890289
4 5675 0 22894963
4 5676 0 22896139
4 5677 0 22898285
4 5678 0 22898349
4 5679 0 22902795
4 5680 0 22904761
4 5681 0 22910299
4 5682 0 22910460
4 5683 0 22911281
4 5684 0 22911397
4 5685 0 22912206
4 5686 0 22917771
4 5687 0 22918642
4 5688 0 22921546
4 5689 0 22926258
4 5690 0 22934577
4 5691 0 22937333
4 5692 0 22942490
4 5693 0 22942786
4 5694 0 22947957
4 5695 0 22948931
4 5696 0 22948977
4 5697 0 22951898
4 5698 0 23024010
4 5699 0 23044637
4 5700 0 23220872
4 5701 1 23253373
4 5702 1 23255763
4 5703 1 23260524
4 5704 1 23262725
4 5705 1 23263621
4 5706 1 23268358
4 5707 1 23273537
4 5708 1 23279277
4 5709 1 23287438
4 5710 1 23289773
4 5711 1 23291872
4 5712 1 23296047
4 5713 1 23305718
4 5714 1 23308676
4 5715 1 23309288
4 5716 1 23310787
4 5717 1 23311258
4 5718 1 23314723
4 5719 1 23314784
4 5720 1 23314854
4 5721 1 23317328
4 5722 1 23319317
4 5723 1 23322870
4 5724 1 23325751
4 5725 1 23330696
4 5726 1 23332297
4 5727 1 23334314
4 5728 1 23336560
4 5729 1 23338702
4 5730 1 23341245
4 5731 1 23342397
4 5732 1 23342794
4 5733 1 23346620
4 5734 1 23347659
4 5735 1 23348690
4 5736 1 23350323
4 5737 1 23354187
4 5738 1 23361405
4 5739 1 23367905
4 5740 1 23369495
4 5741 1 23370747
4 5742 1 23372564
4 5743 1 23374423
4 5744 1 23375969
4 5745 0 23386491
4 5746 0 23386591
4 5747 0 23387250
4 5748 0 23390353
4 5749 0 23394353
4 5750 0 23396000
4 5751 0 23396071
4 5752 0 23396300
4 5753 0 23399173
4 5754 0 23403456
4 5755 0 23403912
4 5756 0 23413026
4 5757 0 23415016
4 5758 0 23417267
4 5759 0 23419237
4 5760 0 23423644
4 5761 0 23425631
4 5762 0 23430573
4 5763 0 23430744
4 5764 0 23437329
4 5765 0 23438631
4 5766 0 23442416
4 5767 0 23446165
4 5768 0 23447186
4 5769 0 23450815
4 5770 0 23463222
4 5771 0 23463454
4 5772 0 23463825
4 5773 0 23471247
4 5774 0 23473694
4 5775 0 23474677
4 5776 0 23475332
4 5777 0 23477974
4 5778 0 23478773
4 5779 0 23483139
4 5780 0 23483914
4 5781 0 23492041
4 5782 0 23492219
4 5783 0 23494213
4 5784 0 23511987
4 5785 0 23512327
4 5786 0 23514168
4 5787 0 23517060
4 5788 0 23520807
4 5789 0 23524163
4 5790 0 23528672
4 5791 0 23540221
4 5792 0 23639780
4 5793 1 23677878
4 5794 1 23682395
4 5795 1 23686898
4 5796 1 23688829
4 5797 1 23690836
4 5798 1 23690931
4 5799 1 23692179
4 5800 1 23694859
4 5801 1 23705495
4 5802 1 23705922
4 5803 1 23709985
4 5804 1 23710115
4 5805 1 23713663
4 5806 1 23714258
4 5807 1 23717047
4 5808 1 23719805
4 5809 1 23721276
4 5810 1 23723685
4 5811 1 23723805
4 5812 1 23724593
4 5813 1 23729977
4 5814 1 23732228
4 5815 1 23735465
4 5816 1 23736542
4 5817 1 23740570
4 5818 1 23740674
4 5819 1 23741025
4 5820 1 23751193
4 5821 1 23752794
4 5822 1 23757468
4 5823 1 23758115
4 5824 1 23763060
4 5825 1 23764918
4 5826 1 23775992
4 5827 1 23776599
4 5828 1 23777633
4 5829 1 23777903
4 5830 1 23778544
4 5831 0 23784494
4 5832 0 23790031
4 5833 0 23791048
4 5834 0 23795477
4 5835 0 23800382
4 5836 0 23803642
4 5837 0 23807233
4 5838 0 23808603
4 5839 0 23809783
4 5840 0 23813175
4 5841 0 23814293
4 5842 0 23817520
4 5843 0 23822802
4 5844 0 23824086
4 5845 0 23826161
4 5846 0 23831914
4 5847 0 23833413
4 5848 0 23841645
4 5849 0 23845392
4 5850 0 23854785
4 5851 0 23857293
4 5852 0 23860064
4 5853 0 23861347
4 5854 0 23867722
4 5855 0 23872896
4 5856 0 23874104
4 5857 0 23876503
4 5858 0 23881200
4 5859 0 23882062
4 5860 0 23883062
4 5861 0 23885350
4 5862 0 23886321
4 5863 0 23889527
4 5864 0 23890003
4 5865 0 23894952
4 5866 0 23904715
4 5867 0 23909127
4 5868 0 23911706
4 5869 0 23917234
4 5870 0 23918751
4 5871 0 23921377
4 5872 0 23925241
4 5873 0 23926019
4 5874 0 23927714
4 5875 0 23930321
4 5876 0 23932400
4 5877 0 23938881
4 5878 0 23943844
4 5879 0 23946412
4 5880 0 23948113
4 5881 0 23949295
4 5882 0 23952766
4 5883 0 23953559
4 5884 0 23962547
4 5885 0 23967739
4 5886 0 23970309
4 5887 0 23973718
4 5888 0 23976125
4 5889 0 23978550
4 5890 0 23982063
4 5891 0 23990615
4 5892 0 23991213
4 5893 0 23991941
4 5894 0 23997132
4 5895 0 23997727
4 5896 0 24002177
4 5897 0 24002361
4 5898 0 24010728
4 5899 0 24014731
4 5900 0 24019363
4 5901 0 24022898
4 5902 0 24030088
4 5903 0 24033416
4 5904 0 24033597
4 5905 0 24038708
4 5906 0 24040523
4 5907 0 24043297
4 5908 0 24047253
4 5909 0 24049063
4 5910 0 24052342
4 5911 0 24053178
4 5912 0 24053797
4 5913 0 24055257
4 5914 0 24058045
4 5915 0 24060282
4 5916 0 24063145
4 5917 0 24067700
4 5918 0 24067831
4 5919 0 24069526
4 5920 0 24102181
4 5921 0 24104297
4 5922 0 24106273
4 5923 0 24109454
4 5924 0 24110367
4 5925 0 24111011
4 5926 0 24111141
4 5927 0 24113290
4 5928 0 24118001
4 5929 0 24120012
4 5930 0 24120365
4 5931 0 24122461
4 5932 0 24123367
4 5933 0 24127187
4 5934 0 24128140
4 5935 0 24131892
4 5936 0 24137708
4 5937 0 24137987
4 5938 0 24141661
4 5939 0 24143270
4 5940 0 24144400
4 5941 0 24149883
4 5942 0 24153388
4 5943 0 24154190
4 5944 1 24159267
4 5945 1 24161062
4 5946 1 24162787
4 5947 1 24162903
4 5948 1 24165223
4 5949 1 24169396
4 5950 1 24170122
4 5951 1 24175281
4 5952 1 24178413
4 5953 1 24184485
4 5954 1 24186990
4 5955 1 24187563
4 5956 0 24209984
4 5957 1 24216620
4 5958 1 24220141
4 5959 1 24223143
4 5960 1 24225910
4 5961 1 24227375
4 5962 1 24230627
4 5963 1 24236270
4 5964 1 24250568
4 5965 1 24254846
4 5966 1 24263589
4 5967 1 24264251
4 5968 1 24267646
4 5969 1 24269228
4 5970 1 24272602
4 5971 1 24342219
4 5972 1 24372142
4 5973 1 24376869
4 5974 1 24377075
4 5975 1 24380005
4 5976 1 24383079
4 5977 1 24385247
4 5978 1 24388552
4 5979 1 24390248
4 5980 1 24391110
4 5981 1 24394980
4 5982 1 24396121
4 5983 1 24402312
4 5984 0 24404136
4 5985 0 24416488
4 5986 0 24419469
4 5987 0 24423133
4 5988 0 24425109
4 5989 0 24426066
4 5990 0 24430566
4 5991 0 24432774
4 5992 0 24435378
4 5993 0 24436348
4 5994 0 24442161
4 5995 0 24447261
4 5996 0 24450880
4 5997 0 24453101
4 5998 0 24455216
4 5999 0 24458591
4 6000 0 24460227
4 6001 0 24468249
4 6002 0 24469234
4 6003 0 24473047
4 6004 0 24476697
4 6005 0 24478793
4 6006 0 24478806
4 6007 0 24483008
4 6008 0 24486607
4 6009 0 24487061
4 6010 0 24489260
4 6011 0 24496340
4 6012 0 24499351
4 6013 0 24501489
4 6014 0 24501860
4 6015 0 24502326
4 6016 0 24505297
4 6017 0 24508801
4 6018 0 24511417
4 6019 0 24512383
4 6020 0 24514138
4 6021 0 24523179
4 6022 0 24526789
4 6023 0 24528447
4 6024 1 24532925
4 6025 1 24539248
4 6026 1 24548744
4 6027 1 24556310
4 6028 1 24563409
4 6029 1 24572458
4 6030 1 24574926
4 6031 1 24581547
4 6032 1 24583427
4 6033 1 24585742
4 6034 1 24590559
4 6035 1 24598164
4 6036 1 24598829
4 6037 1 24600791
4 6038 1 24602387
4 6039 1 24603424
4 6040 1 24606536
4 6041 1 24608339
4 6042 1 24612387
4 6043 1 24614935
4 6044 1 24618861
4 6045 1 24620947
4 6046 1 24622556
4 6047 1 24633335
4 6048 1 24633688
4 6049 1 24636877
4 6050 0 24643841
4 6051 0 24644016
4 6052 0 24648644
4 6053 0 24652165
4 6054 0 24652747
4 6055 1 24654741
4 6056 1 24659875
4 6057 1 24659907
4 6058 1 24662374
4 6059 1 24663350
4 6060 1 24663633
4 6061 1 24664315
4 6062 1 24666898
4 6063 1 24669010
4 6064 1 24672525
4 6065 1 24675222
4 6066 1 24677498
4 6067 1 24681920
4 6068 1 24683396
4 6069 1 24688617
4 6070 1 24689411
4 6071 1 24691419
4 6072 1 24691502
4 6073 1 24693021
4 6074 1 24694316
4 6075 1 24696660
4 6076 1 24701091
4 6077 1 24702433
4 6078 1 24703824
4 6079 1 24709118
4 6080 1 24714120
4 6081 1 24714812
4 6082 1 24715616
4 6083 1 24720953
4 6084 1 24724262
4 6085 0 24727858
4 6086 0 24728012
4 6087 0 24728992
4 6088 0 24734538
4 6089 0 24735224
4 6090 0 24736059
4 6091 0 24738562
4 6092 0 24745244
4 6093 0 24756415
4 6094 0 24758983
4 6095 0 24767904
4 6096 0 24779941
4 6097 0 24781242
4 6098 0 24784035
4 6099 0 24785599
4 6100 0 24791867
4 6101 0 24795729
4 6102 0 24803561
4 6103 0 24809209
4 6104 0 24811188
4 6105 0 24811840
4 6106 0 24861233
4 6107 0 24864829
4 6108 0 24866968
4 6109 0 24869032
4 6110 0 24870413
4 6111 0 24875275
4 6112 0 24879812
4 6113 0 24883936
4 6114 0 24887185
4 6115 0 24890446
4 6116 0 24893819
4 6117 0 24897649
4 6118 0 24898029
4 6119 0 24909263
4 6120 0 24922526
4 6121 0 24922609
4 6122 0 24929584
4 6123 0 24937137
4 6124 0 24941798
4 6125 0 24945048
4 6126 0 24946876
4 6127 0 24963931
4 6128 0 24965337
4 6129 0 24968455
4 6130 0 24969309
4 6131 0 24969803
4 6132 0 24975654
4 6133 0 24983950
4 6134 0 24987710
4 6135 0 24989668
4 6136 0 24997038
4 6137 0 25000856
4 6138 0 25004232
4 6139 0 25006048
4 6140 0 25008260
4 6141 0 25010683
4 6142 0 25019174
4 6143 0 25022532
4 6144 0 25026420
4 6145 0 25031900
4 6146 0 25033500
4 6147 0 25034611
4 6148 0 25037823
4 6149 0 25040635
4 6150 0 25040838
4 6151 0 25044457
4 6152 0 25045313
4 6153 0 25047599
4 6154 0 25059657
4 6155 0 25060283
4 6156 0 25062125
4 6157 0 25063964
4 6158 0 25064568
4 6159 0 25065645
4 6160 0 25067776
4 6161 0 25072021
4 6162 0 25075628
4 6163 0 25076524
4 6164 0 25083298
4 6165 0 25086379
4 6166 0 25086637
4 6167 0 25086759
4 6168 0 25087301
4 6169 0 25091707
4 6170 0 25092341
4 6171 0 25093169
4 6172 0 25094631
4 6173 0 25096888
4 6174 0 25102071
4 6175 0 25105859
4 6176 0 25106333
4 6177 0 25107230
4 6178 0 25114836
4 6179 0 25121883
4 6180 0 25123370
4 6181 0 25127529
4 6182 0 25130746
4 6183 0 25133334
4 6184 0 25136097
4 6185 0 25136789
4 6186 0 25141183
4 6187 0 25145313
4 6188 0 25146281
4 6189 0 25154350
4 6190 0 25160477
4 6191 0 25160768
4 6192 0 25164083
4 6193 0 25164107
4 6194 0 25167817
4 6195 0 25168232
4 6196 0 25169550
4 6197 0 25175243
4 6198 0 25175298
4 6199 0 25176670
4 6200 0 25178612
4 6201 0 25182037
4 6202 0 25183351
4 6203 0 25187083
4 6204 0 25200179
4 6205 0 25200724
4 6206 0 25209394
4 6207 0 25214546
4 6208 0 25215210
4 6209 0 25217370
4 6210 0 25226814
4 6211 0 25233068
4 6212 0 25237623
4 6213 0 25241761
4 6214 0 25245918
4 6215 0 25250032
4 6216 0 25252484
4 6217 0 25255683
4 6218 0 25256705
4 6219 0 25257995
4 6220 0 25258259
4 6221 0 25260808
4 6222 0 25269799
4 6223 0 25273091
4 6224 0 25273156
4 6225 0 25281343
4 6226 0 25284279
4 6227 0 25289350
4 6228 0 25297060
4 6229 0 25301432
4 6230 0 25305345
4 6231 0 25305566
4 6232 0 25315415
4 6233 0 25316397
4 6234 0 25325447
4 6235 0 25326622
4 6236 0 25332914
4 6237 0 25335709
4 6238 0 25337382
4 6239 0 25348285
4 6240 0 25348348
4 6241 0 25358118
4 6242 0 25377823
4 6243 0 25383323
4 6244 0 25385855
4 6245 0 25389610
4 6246 0 25398918
4 6247 0 25403684
4 6248 0 25414292
4 6249 0 25419952
4 6250 0 25424325
4 6251 0 25429460
4 6252 0 25435229
4 6253 0 25437333
4 6254 0 25443145
4 6255 0 25447073
4 6256 0 25447156
4 6257 0 25447178
4 6258 0 25448207
4 6259 0 25455139
4 6260 0 25464070
4 6261 0 25464328
4 6262 0 25488030
4 6263 0 25500511
4 6264 0 25506562
4 6265 0 25506654
4 6266 0 25510849
4 6267 0 25515349
4 6268 0 25515864
4 6269 0 25518168
4 6270 0 25518179
4 6271 0 25520693
4 6272 0 25525151
4 6273 0 25532978
4 6274 0 25541241
4 6275 0 25547951
4 6276 0 25548384
4 6277 0 25557946
4 6278 0 25566415
4 6279 0 25571339
4 6280 0 25572019
4 6281 0 25576872
4 6282 0 25577257
4 6283 0 25583201
4 6284 0 25583253
4 6285 0 25584239
4 6286 0 25587577
4 6287 0 25592824
4 6288 0 25598648
4 6289 0 25602368
4 6290 0 25603718
4 6291 0 25604320
4 6292 0 25605575
4 6293 0 25614114
4 6294 0 25614184
4 6295 0 25619265
4 6296 0 25623061
4 6297 0 25624383
4 6298 0 25625685
4 6299 0 25630967
4 6300 0 25632558
4 6301 0 25635092
4 6302 0 25637835
4 6303 0 25637947
4 6304 0 25645713
4 6305 0 25654038
4 6306 0 25658990
4 6307 0 25659497
4 6308 0 25664651
4 6309 0 25671857
4 6310 0 25674268
4 6311 0 25684608
4 6312 0 25690633
4 6313 0 25698696
4 6314 0 25705273
4 6315 0 25713258
4 6316 0 25720810
4 6317 0 25730740
4 6318 0 25730993
4 6319 0 25737848
4 6320 0 25742533
4 6321 0 25746214
4 6322 0 25750449
4 6323 0 25760169
4 6324 0 25768784
4 6325 0 25777111
4 6326 0 25787967
4 6327 0 25788828
4 6328 0 25793106
4 6329 0 25802333
4 6330 0 25807438
4 6331 0 25812014
4 6332 0 25816578
4 6333 0 25818394
4 6334 0 25825253
4 6335 0 25826084
4 6336 0 25831965
4 6337 0 25832649
4 6338 0 25836810
4 6339 0 25840863
4 6340 0 25847722
4 6341 0 25854543
4 6342 0 25862878
4 6343 0 25864575
4 6344 0 25867092
4 6345 0 25877856
4 6346 0 25878239
4 6347 0 25882300
4 6348 0 25882325
4 6349 0 25883377
4 6350 0 25892309
4 6351 0 25902202
4 6352 0 25907184
4 6353 0 25910220
4 6354 0 25912474
4 6355 0 25913258
4 6356 0 25917905
4 6357 0 25919313
4 6358 0 25924468
4 6359 0 25928832
4 6360 0 25931565
4 6361 0 25932410
4 6362 0 25933886
4 6363 0 25937239
4 6364 0 25939660
4 6365 0 25941156
4 6366 0 25944605
4 6367 0 25946430
4 6368 0 25952489
4 6369 0 25955677
4 6370 0 25960083
4 6371 0 25964865
4 6372 0 25971339
4 6373 0 25972340
4 6374 0 25977822
4 6375 0 25978736
4 6376 0 25979765
4 6377 0 25984726
4 6378 0 25985634
4 6379 0 25990571
4 6380 0 25990656
4 6381 0 25994312
4 6382 0 25994424
4 6383 0 25996236
4 6384 0 26000615
4 6385 0 26001354
4 6386 0 26003948
4 6387 0 26009273
4 6388 0 26009642
4 6389 0 26010780
4 6390 0 26019139
4 6391 0 26032420
4 6392 0 26039229
4 6393 0 26039470
4 6394 0 26046704
4 6395 0 26054415
4 6396 0 26059509
4 6397 0 26061591
4 6398 0 26063043
4 6399 0 26072651
4 6400 0 26073878
4 6401 0 26090810
4 6402 0 26093825
4 6403 0 26094988
4 6404 0 26102433
4 6405 0 26110873
4 6406 0 26112968
4 6407 0 26120165
4 6408 0 26125353
4 6409 0 26132424
4 6410 0 26136416
4 6411 0 26141952
4 6412 0 26150307
4 6413 0 26156109
4 6414 0 26164891
4 6415 0 26167960
4 6416 0 26168704
4 6417 0 26170488
4 6418 0 26173930
4 6419 0 26174277
4 6420 0 26176900
4 6421 0 26180752
4 6422 0 26182099
4 6423 0 26187954
4 6424 0 26188391
4 6425 0 26190092
4 6426 0 26194923
4 6427 0 26195138
4 6428 0 26195244
4 6429 0 26207772
4 6430 0 26212509
4 6431 0 26213273
4 6432 0 26215450
4 6433 0 26219077
4 6434 0 26223538
4 6435 0 26226980
4 6436 0 26229533
4 6437 0 26232475
4 6438 0 26238038
4 6439 0 26246026
4 6440 0 26251702
4 6441 0 26252782
4 6442 0 26253364
4 6443 0 26259627
4 6444 0 26261288
4 6445 0 26262225
4 6446 0 26262461
4 6447 0 26269891
4 6448 0 26277797
4 6449 0 26281327
4 6450 0 26286488
4 6451 0 26286724
4 6452 0 26295411
4 6453 0 26297234
4 6454 0 26297481
4 6455 0 26304420
4 6456 0 26308088
4 6457 0 26309916
4 6458 0 26311420
4 6459 0 26320788
4 6460 0 26322162
4 6461 0 26322245
4 6462 0 26331029
4 6463 0 26336142
4 6464 0 26340120
4 6465 0 26340867
4 6466 0 26341349
4 6467 0 26344889
4 6468 0 26344963
4 6469 0 26345911
4 6470 0 26347200
4 6471 0 26350456
4 6472 0 26363263
4 6473 0 26365092
4 6474 0 26365505
4 6475 0 26367103
4 6476 0 26371500
4 6477 0 26376081
4 6478 0 26377198
4 6479 0 26379027
4 6480 0 26380964
4 6481 0 26384660
4 6482 0 26392484
4 6483 0 26392849
4 6484 0 26395306
4 6485 0 26400611
4 6486 0 26407483
4 6487 0 26415663
4 6488 0 26420106
4 6489 0 26424610
4 6490 0 26427970
4 6491 0 26432799
4 6492 0 26438180
4 6493 0 26439668
4 6494 0 26445002
4 6495 0 26451114
4 6496 0 26452518
4 6497 0 26456472
4 6498 0 26474868
4 6499 0 26476607
4 6500 0 26480692
4 6501 0 26488401
4 6502 0 26493656
4 6503 0 26493864
4 6504 0 26495773
4 6505 0 26499206
4 6506 0 26504886
4 6507 0 26505133
4 6508 0 26508059
4 6509 0 26514396
4 6510 0 26516967
4 6511 0 26519456
4 6512 0 26532866
4 6513 0 26532953
4 6514 0 26534658
4 6515 0 26535409
4 6516 0 26537060
4 6517 0 26538492
4 6518 0 26538691
4 6519 0 26539894
4 6520 0 26541136
4 6521 0 26552557
4 6522 0 26553901
4 6523 0 26563351
4 6524 0 26564250
4 6525 0 26565123
4 6526 0 26573865
4 6527 0 26582418
4 6528 0 26586932
4 6529 0 26600036
4 6530 0 26601594
4 6531 0 26606640
4 6532 0 26607461
4 6533 0 26613517
4 6534 0 26616873
4 6535 0 26618898
4 6536 0 26622636
4 6537 0 26628343
4 6538 0 26628672
4 6539 0 26634126
4 6540 0 26636222
4 6541 0 26639131
4 6542 0 26643718
4 6543 0 26647183
4 6544 0 26648011
4 6545 0 26654429
4 6546 0 26657732
4 6547 0 26658152
4 6548 0 26666648
4 6549 0 26666821
4 6550 0 26675493
4 6551 0 26677964
4 6552 0 26678455
4 6553 0 26686801
4 6554 0 26694668
4 6555 0 26703478
4 6556 0 26708924
4 6557 0 26712939
4 6558 0 26713425
4 6559 0 26715425
4 6560 0 26717197
4 6561 0 26724632
4 6562 0 26729832
4 6563 0 26739278
4 6564 0 26747250
4 6565 0 26757680
4 6566 0 26762839
4 6567 0 26772667
4 6568 0 26782706
4 6569 0 26785881
4 6570 0 26788939
4 6571 0 26802909
4 6572 0 26832607
4 6573 0 26838210
4 6574 0 26852792
4 6575 0 26855591
4 6576 0 26865090
4 6577 0 26865812
4 6578 0 26869632
4 6579 0 26879504
4 6580 0 26880738
4 6581 0 26881340
4 6582 0 26892652
4 6583 0 26895394
4 6584 0 26897251
4 6585 0 26897865
4 6586 0 26902140
4 6587 0 26902198
4 6588 0 26905784
4 6589 0 26905868
4 6590 0 26908181
4 6591 0 26914023
4 6592 0 26918726
4 6593 0 26920368
4 6594 0 26923608
4 6595 0 26929524
4 6596 0 26933471
4 6597 0 26951015
4 6598 0 26953643
4 6599 0 26959147
4 6600 0 26962748
4 6601 0 26966917
4 6602 0 26972930
4 6603 0 26978650
4 6604 0 26989513
4 6605 0 27001595
4 6606 0 27001791
4 6607 0 27009815
4 6608 0 27010041
4 6609 0 27015294
4 6610 0 27019430
4 6611 0 27025827
4 6612 0 27031041
4 6613 0 27031565
4 6614 0 27033835
4 6615 0 27035075
4 6616 0 27035229
4 6617 0 27036077
4 6618 0 27039355
4 6619 0 27157553
4 6620 0 27256770
4 6621 0 27278598
4 6622 0 27283310
4 6623 0 27288856
4 6624 0 27290906
4 6625 0 27292090
4 6626 0 27292199
4 6627 0 27294580
4 6628 0 27296584
4 6629 0 27299130
4 6630 0 27304228
4 6631 0 27304453
4 6632 0 27309435
4 6633 0 27313182
4 6634 0 27313769
4 6635 0 27317919
4 6636 0 27318900
4 6637 0 27319949
4 6638 0 27322091
4 6639 0 27324681
4 6640 0 27327578
4 6641 0 27329478
4 6642 0 27332921
4 6643 0 27334954
4 6644 0 27335308
4 6645 0 27342767
4 6646 0 27346191
4 6647 0 27354512
4 6648 0 27354780
4 6649 0 27356146
4 6650 0 27356595
4 6651 0 27360610
4 6652 0 27362347
4 6653 0 27372937
4 6654 0 27373457
4 6655 0 27375950
4 6656 0 27376636
4 6657 0 27377508
4 6658 0 27381491
4 6659 0 27385286
4 6660 0 27385661
4 6661 0 27392669
4 6662 0 27393652
4 6663 0 27396487
4 6664 0 27398676
4 6665 0 27406037
4 6666 0 27406400
4 6667 0 27407411
4 6668 0 27414383
4 6669 0 27418336
4 6670 0 27425094
4 6671 0 27435619
4 6672 0 27438848
4 6673 0 27440667
4 6674 0 27452946
4 6675 0 27464464
4 6676 0 27468679
4 6677 0 27472750
4 6678 0 27484138
4 6679 0 27498031
4 6680 0 27615188
4 6681 0 27628930
4 6682 0 27836919
4 6683 0 27840298
4 6684 0 27843878
4 6685 0 27846533
4 6686 0 27858142
4 6687 0 27968203
4 6688 0 27969569
4 6689 0 27972202
4 6690 0 27972695
4 6691 0 27976554
4 6692 0 27988713
4 6693 0 27991125
4 6694 0 27994334
4 6695 0 27995159
4 6696 0 27997631
4 6697 0 27999950
4 6698 0 28000199
4 6699 0 28001214
4 6700 0 28002838
4 6701 0 28011647
4 6702 0 28012239
4 6703 0 28014216
4 6704 0 28020670
4 6705 0 28025872
4 6706 0 28027327
4 6707 0 28027852
4 6708 0 28032558
4 6709 0 28036455
4 6710 0 28036883
4 6711 0 28037118
4 6712 0 28041306
4 6713 0 28046358
4 6714 0 28051632
4 6715 0 28071581
4 6716 0 28081064
4 6717 1 28106586
4 6718 1 28114291
4 6719 1 28119076
4 6720 1 28120978
4 6721 1 28122213
4 6722 1 28128453
4 6723 1 28128634
4 6724 1 28135869
4 6725 1 28153491
4 6726 1 28155584
4 6727 1 28159772
4 6728 1 28159868
4 6729 0 28166235
4 6730 0 28175339
4 6731 0 28176150
4 6732 0 28182748
4 6733 0 28186409
4 6734 0 28191068
4 6735 0 28195961
4 6736 0 28196411
4 6737 0 28199515
4 6738 0 28203143
4 6739 0 28207571
4 6740 0 28208719
4 6741 0 28210045
4 6742 0 28227722
4 6743 0 28229520
4 6744 0 28233808
4 6745 0 28234066
4 6746 0 28240276
4 6747 0 28245336
4 6748 0 28247208
4 6749 0 28251728
4 6750 0 28253397
4 6751 0 28255793
4 6752 0 28260453
4 6753 0 28264029
4 6754 0 28268146
4 6755 0 28315308
4 6756 0 28316855
4 6757 0 28325594
4 6758 0 28332961
4 6759 0 28333243
4 6760 0 28339560
4 6761 0 28339721
4 6762 0 28346726
4 6763 0 28354977
4 6764 0 28359369
4 6765 0 28362289
4 6766 0 28364978
4 6767 0 28366672
4 6768 0 28373754
4 6769 0 28381712
4 6770 0 28386614
4 6771 0 28386995
4 6772 0 28393859
4 6773 0 28396094
4 6774 0 28398091
4 6775 0 28399723
4 6776 0 28402599
4 6777 0 28402843
4 6778 0 28407104
4 6779 0 28412972
4 6780 0 28415359
4 6781 0 28420903
4 6782 0 28421384
4 6783 0 28434812
4 6784 0 28438497
4 6785 1 28439254
4 6786 1 28441083
4 6787 1 28443978
4 6788 1 28444298
4 6789 1 28445958
4 6790 1 28447140
4 6791 1 28449442
4 6792 1 28451161
4 6793 1 28455195
4 6794 1 28458241
4 6795 0 28461110
4 6796 0 28465510
4 6797 0 28465789
4 6798 0 28466214
4 6799 0 28473378
4 6800 0 28476072
4 6801 0 28481583
4 6802 0 28492088
4 6803 0 28497903
4 6804 0 28499509
4 6805 0 28500339
4 6806 0 28508487
4 6807 0 28508834
4 6808 0 28515081
4 6809 0 28519097
4 6810 0 28519798
4 6811 0 28530374
4 6812 0 28541215
4 6813 0 28546264
4 6814 0 28555202
4 6815 0 28555284
4 6816 0 28556828
4 6817 0 28558065
4 6818 0 28562432
4 6819 0 28566247
4 6820 0 28569766
4 6821 1 28574739
4 6822 1 28579363
4 6823 1 28581936
4 6824 1 28582897
4 6825 1 28585338
4 6826 1 28597749
4 6827 1 28619423
4 6828 1 28627898
4 6829 1 28631548
4 6830 1 28635011
4 6831 1 28636461
4 6832 1 28637494
4 6833 1 28642436
4 6834 1 28643144
4 6835 0 28650445
4 6836 0 28658974
4 6837 0 28669910
4 6838 0 28675522
4 6839 0 28677000
4 6840 0 28677451
4 6841 0 28677837
4 6842 0 28682071
4 6843 0 28685187
4 6844 0 28687026
4 6845 0 28690284
4 6846 0 28699206
4 6847 0 28702055
4 6848 0 28707740
4 6849 0 28714229
4 6850 0 28728926
4 6851 0 28730125
4 6852 0 28733198
4 6853 0 28738281
4 6854 0 28740840
4 6855 0 28746908
4 6856 0 28750559
4 6857 0 28754473
4 6858 0 28758616
4 6859 0 28766538
4 6860 0 28770673
4 6861 0 28781671
4 6862 0 28783964
4 6863 0 28788771
4 6864 0 28792578
4 6865 0 28797249
4 6866 0 28801312
4 6867 0 28803095
4 6868 0 28806512
4 6869 0 28806711
4 6870 0 28806920
4 6871 0 28809483
4 6872 0 28814391
4 6873 0 28816418
4 6874 0 28819958
4 6875 0 28821043
4 6876 0 28849632
4 6877 0 28851075
4 6878 0 28855829
4 6879 0 28860004
4 6880 0 28862657
4 6881 0 28862678
4 6882 0 28863830
4 6883 0 28867596
4 6884 0 28871950
4 6885 0 28876826
4 6886 0 28882879
4 6887 0 28892258
4 6888 0 28895778
4 6889 0 28897227
4 6890 0 28901839
4 6891 0 28902081
4 6892 0 28905864
4 6893 0 28909991
4 6894 0 28917844
4 6895 0 28922752
4 6896 0 28926044
4 6897 0 28927105
4 6898 0 28931049
4 6899 0 28933795
4 6900 0 28941571
4 6901 0 28949159
4 6902 0 28950772
4 6903 0 28951627
4 6904 0 28952921
4 6905 0 28955732
4 6906 0 28959082
4 6907 0 28959973
4 6908 0 28967307
4 6909 0 28970825
4 6910 0 28970981
4 6911 1 28974874
4 6912 1 28981080
4 6913 1 28985308
4 6914 1 28986917
4 6915 1 28992964
4 6916 1 29004324
4 6917 1 29009548
4 6918 1 29010174
4 6919 1 29011170
4 6920 1 29014037
4 6921 1 29018699
4 6922 1 29025124
4 6923 1 29028888
4 6924 1 29034593
4 6925 1 29036059
4 6926 1 29038904
4 6927 1 29044119
4 6928 1 29049165
4 6929 1 29051598
4 6930 1 29051752
4 6931 1 29056014
4 6932 1 29061543
4 6933 1 29065100
4 6934 1 29066831
4 6935 0 29090720
4 6936 0 29095936
4 6937 0 29104866
4 6938 0 29108174
4 6939 0 29112337
4 6940 0 29113670
4 6941 0 29114986
4 6942 0 29119079
4 6943 0 29186298
4 6944 0 29190611
4 6945 0 29194301
4 6946 0 29202262
4 6947 0 29205679
4 6948 0 29206423
4 6949 0 29213054
4 6950 0 29214436
4 6951 0 29218510
4 6952 0 29228456
4 6953 0 29233461
4 6954 0 29236573
4 6955 0 29241373
4 6956 0 29241407
4 6957 0 29248203
4 6958 0 29257715
4 6959 0 29266683
4 6960 1 29273648
4 6961 1 29283218
4 6962 1 29283276
4 6963 1 29293163
4 6964 1 29295491
4 6965 1 29295921
4 6966 1 29298125
4 6967 1 29302556
4 6968 1 29302984
4 6969 1 29304213
4 6970 1 29309198
4 6971 1 29315381
4 6972 1 29332559
4 6973 1 29344000
4 6974 1 29349584
4 6975 1 29353579
4 6976 1 29356663
4 6977 1 29367167
4 6978 1 29372465
4 6979 1 29373440
4 6980 1 29382014
4 6981 1 29386019
4 6982 1 29387779
4 6983 1 29393612
4 6984 1 29396101
4 6985 1 29403964
4 6986 1 29407738
4 6987 1 29411278
4 6988 1 29411449
4 6989 1 29419225
4 6990 1 29422969
4 6991 1 29426923
4 6992 1 29430180
4 6993 1 29434425
4 6994 1 29435437
4 6995 1 29437876
4 6996 1 29442700
4 6997 0 29447371
4 6998 0 29447966
4 6999 0 29449981
4 7000 0 29453991
4 7001 0 29456126
4 7002 0 29460123
4 7003 0 29463156
4 7004 0 29464127
4 7005 0 29487638
4 7006 0 29490200
4 7007 0 29497002
4 7008 0 29500043
4 7009 0 29505419
4 7010 0 29509756
4 7011 0 29511088
4 7012 0 29512472
4 7013 0 29521035
4 7014 0 29528223
4 7015 0 29532142
4 7016 0 29535990
4 7017 0 29540131
4 7018 0 29542659
4 7019 0 29545363
4 7020 0 29577168
4 7021 0 29583042
4 7022 0 29592322
4 7023 0 29593311
4 7024 0 29597834
4 7025 0 29600720
4 7026 0 29602271
4 7027 0 29602683
4 7028 0 29609189
4 7029 0 29610588
4 7030 0 29614084
4 7031 0 29619177
4 7032 0 29623080
4 7033 0 29624569
4 7034 0 29630206
4 7035 0 29633808
4 7036 0 29637203
4 7037 0 29644911
4 7038 0 29645191
4 7039 0 29649205
4 7040 0 29653474
4 7041 0 29654071
4 7042 0 29658424
4 7043 0 29659851
4 7044 0 29663201
4 7045 0 29675949
4 7046 0 29677189
4 7047 0 29677273
4 7048 0 29680929
4 7049 0 29688983
4 7050 0 29691052
4 7051 0 29696309
4 7052 0 29704047
4 7053 0 29706702
4 7054 0 29707109
4 7055 0 29710337
4 7056 0 29716872
4 7057 0 29716973
4 7058 0 29717626
4 7059 0 29718247
4 7060 0 29720754
4 7061 0 29724488
4 7062 0 29727594
4 7063 0 29732257
4 7064 1 29737634
4 7065 1 29740061
4 7066 1 29742225
4 7067 1 29744465
4 7068 1 29745740
4 7069 1 29753813
4 7070 1 29756273
4 7071 1 29763097
4 7072 1 29763596
4 7073 1 29763930
4 7074 1 29765243
4 7075 1 29771398
4 7076 1 29771829
4 7077 1 29773812
4 7078 1 29779986
4 7079 0 29782333
4 7080 0 29784214
4 7081 0 29788521
4 7082 0 29791030
4 7083 0 29796556
4 7084 0 29799467
4 7085 0 29803556
4 7086 0 29803737
4 7087 0 29808566
4 7088 0 29811593
4 7089 0 29811661
4 7090 0 29816239
4 7091 0 29818389
4 7092 0 29824860
4 7093 0 29826420
4 7094 0 29830408
4 7095 0 29830563
4 7096 0 29834896
4 7097 0 29835048
4 7098 0 29840385
4 7099 0 29842733
4 7100 0 29844170
4 7101 0 29850483
4 7102 0 29853952
4 7103 0 29855541
4 7104 0 29858160
4 7105 0 29859038
4 7106 0 29860148
4 7107 0 29861169
4 7108 0 29862078
4 7109 0 29869633
4 7110 0 29872014
4 7111 0 29872621
4 7112 0 29875863
4 7113 0 29879535
4 7114 0 29879912
4 7115 0 29883305
4 7116 0 29884925
4 7117 0 29885549
4 7118 0 29890928
4 7119 0 29921036
4 7120 0 29931962
4 7121 0 29941719
4 7122 0 29942594
4 7123 0 29944885
4 7124 0 29982041
4 7125 0 29983433
4 7126 0 29983890
4 7127 0 29983986
4 7128 0 29986042
4 7129 0 29992757
4 7130 0 30003615
4 7131 0 30006567
4 7132 0 30008287
4 7133 0 30013708
4 7134 0 30018999
4 7135 1 30048680
4 7136 1 30050823
4 7137 1 30056181
4 7138 1 30060108
4 7139 1 30065058
4 7140 1 30065096
4 7141 1 30071155
4 7142 1 30073856
4 7143 1 30075882
4 7144 1 30076051
4 7145 1 30077449
4 7146 1 30080159
4 7147 1 30083414
4 7148 1 30086938
4 7149 1 30092639
4 7150 1 30095438
4 7151 1 30097724
4 7152 0 30101807
4 7153 0 30109264
4 7154 0 30109618
4 7155 0 30111098
4 7156 0 30113773
4 7157 0 30118109
4 7158 0 30119122
4 7159 0 30123045
4 7160 0 30126912
4 7161 0 30127418
4 7162 0 30136046
4 7163 0 30137677
4 7164 0 30140815
4 7165 0 30141697
4 7166 0 30144613
4 7167 0 30145557
4 7168 0 30148936
4 7169 1 30151783
4 7170 1 30153012
4 7171 1 30153998
4 7172 1 30154859
4 7173 1 30159524
4 7174 1 30162928
4 7175 1 30163457
4 7176 1 30172441
4 7177 1 30172930
4 7178 1 30174827
4 7179 1 30180474
4 7180 1 30182004
4 7181 0 30186147
4 7182 1 30188241
4 7183 1 30193329
4 7184 1 30194664
4 7185 1 30197255
4 7186 1 30200282
4 7187 1 30205437
4 7188 1 30207417
4 7189 1 30207989
4 7190 1 30211614
4 7191 1 30213873
4 7192 1 30215713
4 7193 1 30220126
4 7194 1 30224929
4 7195 0 30228600
4 7196 0 30230450
4 7197 0 30236026
4 7198 0 30239125
4 7199 0 30245185
4 7200 0 30247921
4 7201 0 30251150
4 7202 0 30251647
4 7203 0 30252115
4 7204 0 30252813
4 7205 0 30255980
4 7206 0 30256849
4 7207 0 30258177
4 7208 0 30259390
4 7209 0 30262122
4 7210 0 30265292
4 7211 0 30267329
4 7212 0 30271855
4 7213 0 30278604
4 7214 0 30282521
4 7215 0 30283442
4 7216 0 30287108
4 7217 0 30288679
4 7218 0 30312715
4 7219 0 30313408
4 7220 0 30315215
4 7221 0 30322053
4 7222 0 30323497
4 7223 0 30328449
4 7224 0 30331050
4 7225 0 30332609
4 7226 0 30333375
4 7227 0 30337839
4 7228 0 30347121
4 7229 0 30348941
4 7230 0 30350130
4 7231 0 30360392
4 7232 0 30364696
4 7233 0 30372287
4 7234 0 30374958
4 7235 0 30376491
4 7236 0 30380148
4 7237 0 30385854
4 7238 0 30387826
4 7239 1 30392142
4 7240 1 30398268
4 7241 1 30398566
4 7242 1 30399493
4 7243 1 30401621
4 7244 1 30407631
4 7245 1 30413775
4 7246 1 30418250
4 7247 1 30427313
4 7248 1 30435696
4 7249 1 30442066
4 7250 1 30442612
4 7251 1 30443236
4 7252 1 30452366
4 7253 1 30458510
4 7254 1 30461180
4 7255 1 30464257
4 7256 1 30464474
4 7257 1 30465344
4 7258 0 30469018
4 7259 0 30474120
4 7260 0 30476411
4 7261 0 30476484
4 7262 0 30482838
4 7263 0 30485102
4 7264 0 30485525
4 7265 0 30490075
4 7266 0 30495524
4 7267 0 30495946
4 7268 0 30503897
4 7269 0 30506349
4 7270 0 30525093
4 7271 0 30531175
4 7272 0 30534908
4 7273 0 30536585
4 7274 0 30540226
4 7275 0 30559977
4 7276 0 30565882
4 7277 0 30567559
4 7278 1 30589896
4 7279 1 30591446
4 7280 1 30596302
4 7281 1 30608702
4 7282 1 30610478
4 7283 1 30616109
4 7284 1 30621832
4 7285 1 30625050
4 7286 1 30635351
4 7287 1 30636580
4 7288 1 30642000
4 7289 1 30654026
4 7290 1 30668562
4 7291 1 30670889
4 7292 1 30674271
4 7293 1 30678260
4 7294 1 30683020
4 7295 1 30697427
4 7296 1 30704048
4 7297 1 30707517
4 7298 1 30711890
4 7299 1 30715204
4 7300 1 30721311
4 7301 1 30723065
4 7302 1 30724104
4 7303 0 30725800
4 7304 0 30728729
4 7305 0 30756680
4 7306 1 30763562
4 7307 1 30766025
4 7308 1 30777104
4 7309 1 30785648
4 7310 1 30787381
4 7311 1 30788927
4 7312 1 30789706
4 7313 1 30813929
4 7314 1 30816477
4 7315 1 30829805
4 7316 1 30840878
4 7317 1 30844740
4 7318 1 30847004
4 7319 1 30847338
4 7320 1 30850917
4 7321 1 30853674
4 7322 1 30854388
4 7323 1 30859315
4 7324 1 30865860
4 7325 1 30867430
4 7326 1 30871537
4 7327 1 30879877
4 7328 1 30880609
4 7329 1 30882285
4 7330 1 30884038
4 7331 1 30891074
4 7332 1 30897048
4 7333 1 30905924
4 7334 1 30908756
4 7335 1 30914138
4 7336 1 30917733
4 7337 1 30921415
4 7338 1 30925468
4 7339 1 30926372
4 7340 1 30927072
4 7341 1 30930916
4 7342 1 30933177
4 7343 1 30937181
4 7344 1 30941399
4 7345 0 30948411
4 7346 0 30961353
4 7347 0 30961700
4 7348 0 30961908
4 7349 0 30966576
4 7350 0 30975810
4 7351 0 30985928
4 7352 0 30990505
4 7353 0 30996599
4 7354 0 30997580
4 7355 0 31000116
4 7356 0 31003025
4 7357 0 31008130
4 7358 0 31011805
4 7359 0 31013862
4 7360 0 31018571
4 7361 0 31022580
4 7362 0 31023557
4 7363 0 31023593
4 7364 0 31027659
4 7365 0 31029666
4 7366 0 31036562
4 7367 0 31037974
4 7368 0 31039008
4 7369 0 31042124
4 7370 0 31043914
4 7371 0 31045126
4 7372 0 31052963
4 7373 0 31064333
4 7374 0 31065157
4 7375 0 31078270
4 7376 0 31078396
4 7377 0 31089212
4 7378 0 31091593
4 7379 0 31106334
4 7380 0 31109186
4 7381 0 31111659
4 7382 0 31121841
4 7383 0 31127112
4 7384 0 31129465
4 7385 0 31132023
4 7386 0 31132330
4 7387 0 31141780
4 7388 0 31152581
4 7389 0 31152606
4 7390 1 31166607
4 7391 1 31169213
4 7392 1 31172574
4 7393 1 31178470
4 7394 1 31183594
4 7395 1 31192879
4 7396 1 31195903
4 7397 1 31198241
4 7398 1 31199372
4 7399 1 31207874
4 7400 1 31215347
4 7401 1 31215750
4 7402 1 31217745
4 7403 1 31219928
4 7404 1 31222743
4 7405 1 31225980
4 7406 1 31230610
4 7407 1 31243774
4 7408 1 31248037
4 7409 1 31251906
4 7410 1 31253604
4 7411 1 31261626
4 7412 1 31267499
4 7413 1 31282421
4 7414 0 31288474
4 7415 0 31291334
4 7416 0 31291671
4 7417 1 31296182
4 7418 1 31300689
4 7419 1 31306408
4 7420 1 31310380
4 7421 1 31313280
4 7422 1 31322302
4 7423 1 31324587
4 7424 1 31336786
4 7425 1 31337894
4 7426 1 31348149
4 7427 1 31350740
4 7428 1 31354682
4 7429 1 31356293
4 7430 1 31360115
4 7431 1 31364814
4 7432 1 31368215
4 7433 1 31369366
4 7434 1 31373169
4 7435 1 31377895
4 7436 1 31379434
4 7437 1 31439394
4 7438 1 31442742
4 7439 1 31444289
4 7440 1 31455454
4 7441 1 31459239
4 7442 1 31459593
4 7443 1 31467772
4 7444 1 31468293
4 7445 1 31473232
4 7446 1 31477514
4 7447 1 31479154
4 7448 1 31481369
4 7449 1 31484667
4 7450 1 31485705
4 7451 0 31496371
4 7452 0 31500045
4 7453 0 31506350
4 7454 0 31510580
4 7455 0 31511647
4 7456 0 31517780
4 7457 0 31522012
4 7458 0 31534389
4 7459 0 31536034
4 7460 0 31543290
4 7461 0 31543838
4 7462 0 31544226
4 7463 0 31549659
4 7464 0 31551973
4 7465 0 31552594
4 7466 0 31554761
4 7467 0 31554939
4 7468 0 31555873
4 7469 0 31560813
4 7470 0 31567211
4 7471 0 31567356
4 7472 0 31568275
4 7473 0 31591787
4 7474 0 31592197
4 7475 0 31592274
4 7476 0 31593909
4 7477 0 31596491
4 7478 0 31598420
4 7479 0 31603044
4 7480 0 31606852
4 7481 0 31608073
4 7482 0 31611441
4 7483 0 31613452
4 7484 0 31663042
4 7485 0 31667893
4 7486 0 31672862
4 7487 0 31677776
4 7488 0 31680558
4 7489 0 31683399
4 7490 0 31684229
4 7491 0 31689887
4 7492 0 31691035
4 7493 0 31698065
4 7494 0 31704950
4 7495 0 31705401
4 7496 0 31707576
4 7497 0 31708698
4 7498 0 31710333
4 7499 0 31713810
4 7500 0 31723390
4 7501 0 31730445
4 7502 0 31734690
4 7503 0 31736966
4 7504 0 31737256
4 7505 0 31739637
4 7506 1 31749064
4 7507 1 31749751
4 7508 1 31755749
4 7509 1 31763822
4 7510 1 31763898
4 7511 1 31764086
4 7512 1 31767016
4 7513 1 31778482
4 7514 1 31787251
4 7515 1 31790410
4 7516 1 31790799
4 7517 1 31791085
4 7518 1 31796974
4 7519 1 31800635
4 7520 1 31806016
4 7521 1 31810211
4 7522 1 31814739
4 7523 1 31830974
4 7524 1 31831561
4 7525 1 31837346
4 7526 1 31838522
4 7527 1 31841691
4 7528 1 31843840
4 7529 1 31851076
4 7530 1 31851221
4 7531 1 31857203
4 7532 1 31860190
4 7533 1 31863551
4 7534 1 31866798
4 7535 1 31868114
4 7536 1 31871355
4 7537 1 31874351
4 7538 1 31875810
4 7539 1 31876068
4 7540 1 31879095
4 7541 1 31884033
4 7542 1 31884313
4 7543 1 31888971
4 7544 1 31891403
4 7545 1 31892100
4 7546 0 31896001
4 7547 0 31896032
4 7548 0 31900265
4 7549 0 31901451
4 7550 0 31904960
4 7551 0 31911588
4 7552 0 31913838
4 7553 0 31918238
4 7554 0 31919171
4 7555 0 31920869
4 7556 0 31921521
4 7557 0 31923587
4 7558 0 31926914
4 7559 0 31927498
4 7560 0 31932158
4 7561 0 31933081
4 7562 0 31933667
4 7563 0 31934042
4 7564 1 31942871
4 7565 1 31944164
4 7566 1 31950585
4 7567 1 31952082
4 7568 1 31953571
4 7569 1 31954886
4 7570 1 31955915
4 7571 1 31965280
4 7572 1 31966391
4 7573 1 31971242
4 7574 1 31976253
4 7575 1 31979454
4 7576 1 31984869
4 7577 1 31986229
4 7578 1 31989278
4 7579 1 32002947
4 7580 1 32006363
4 7581 1 32007187
4 7582 1 32008426
4 7583 1 32010148
4 7584 1 32010576
4 7585 1 32025478
4 7586 1 32035644
4 7587 1 32042336
4 7588 1 32044206
4 7589 1 32046153
4 7590 1 32046643
4 7591 1 32049025
4 7592 1 32055681
4 7593 1 32060359
4 7594 1 32066014
4 7595 1 32068647
4 7596 1 32080303
4 7597 1 32084877
4 7598 1 32085484
4 7599 1 32088039
4 7600 1 32089542
4 7601 1 32095069
4 7602 1 32101775
4 7603 1 32102961
4 7604 1 32105152
4 7605 1 32105444
4 7606 1 32106941
4 7607 1 32109029
4 7608 1 32113601
4 7609 1 32115158
4 7610 1 32120968
4 7611 1 32129010
4 7612 1 32130092
4 7613 1 32136206
4 7614 1 32140909
4 7615 1 32143286
4 7616 1 32144210
4 7617 1 32146746
4 7618 1 32147850
4 7619 1 32154478
4 7620 1 32155038
4 7621 1 32159965
4 7622 1 32165099
4 7623 1 32169326
4 7624 1 32172484
4 7625 1 32173448
4 7626 1 32177306
4 7627 1 32179278
4 7628 1 32180149
4 7629 1 32187024
4 7630 1 32196701
4 7631 1 32197965
4 7632 1 32205699
4 7633 1 32205833
4 7634 1 32206596
4 7635 1 32209273
4 7636 1 32212922
4 7637 1 32216568
4 7638 1 32220460
4 7639 1 32222742
4 7640 1 32223677
4 7641 1 32227877
4 7642 1 32228494
4 7643 1 32230588
4 7644 1 32234332
4 7645 1 32243046
4 7646 1 32243228
4 7647 1 32251351
4 7648 1 32253499
4 7649 1 32255987
4 7650 1 32260240
4 7651 1 32261097
4 7652 1 32263737
4 7653 1 32264606
4 7654 1 32269209
4 7655 1 32274302
4 7656 1 32277901
4 7657 1 32279727
4 7658 1 32282318
4 7659 1 32306029
4 7660 1 32357599
4 7661 1 32370779
4 7662 1 32383391
4 7663 1 32384024
4 7664 1 32389143
4 7665 1 32389755
4 7666 1 32391309
4 7667 0 32393078
4 7668 0 32394685
4 7669 0 32397418
4 7670 0 32398474
4 7671 0 32398615
4 7672 0 32398880
4 7673 0 32400990
4 7674 0 32401267
4 7675 0 32408312
4 7676 0 32409281
4 7677 0 32414906
4 7678 1 32417476
4 7679 1 32423181
4 7680 1 32424438
4 7681 1 32427241
4 7682 1 32428065
4 7683 1 32430964
4 7684 1 32431472
4 7685 1 32434127
4 7686 1 32436063
4 7687 1 32443181
4 7688 1 32450335
4 7689 1 32451289
4 7690 1 32453234
4 7691 1 32454724
4 7692 1 32457883
4 7693 1 32458037
4 7694 1 32460678
4 7695 1 32462673
4 7696 1 32468743
4 7697 1 32471994
4 7698 1 32472868
4 7699 1 32473833
4 7700 1 32474570
4 7701 1 32476706
4 7702 1 32478755
4 7703 1 32482919
4 7704 1 32487594
4 7705 1 32488312
4 7706 1 32488378
4 7707 1 32490847
4 7708 0 32492301
4 7709 0 32497208
4 7710 0 32499510
4 7711 0 32504523
4 7712 0 32508224
4 7713 0 32509824
4 7714 0 32512210
4 7715 0 32512779
4 7716 0 32513639
4 7717 0 32513804
4 7718 0 32514623
4 7719 0 32521747
4 7720 0 32523876
4 7721 0 32529844
4 7722 0 32530934
4 7723 0 32531680
4 7724 0 32536253
4 7725 0 32543887
4 7726 0 32545164
4 7727 0 32548534
4 7728 0 32551577
4 7729 0 32552893
4 7730 0 32555610
4 7731 0 32559745
4 7732 0 32563342
4 7733 0 32564730
4 7734 0 32577132
4 7735 0 32579565
4 7736 0 32580869
4 7737 0 32583849
4 7738 0 32585614
4 7739 0 32592926
4 7740 0 32597706
4 7741 0 32600820
4 7742 0 32609045
4 7743 0 32610074
4 7744 1 32612116
4 7745 1 32617223
4 7746 1 32619098
4 7747 1 32620945
4 7748 1 32625517
4 7749 1 32629032
4 7750 1 32635305
4 7751 1 32636575
4 7752 1 32641514
4 7753 1 32644972
4 7754 1 32647406
4 7755 0 32651269
4 7756 1 32655719
4 7757 1 32659517
4 7758 1 32663402
4 7759 1 32666259
4 7760 1 32673184
4 7761 1 32673357
4 7762 1 32677773
4 7763 1 32677856
4 7764 1 32679997
4 7765 1 32682082
4 7766 1 32684213
4 7767 1 32687758
4 7768 1 32693426
4 7769 1 32694017
4 7770 1 32695548
4 7771 1 32701869
4 7772 1 32703406
4 7773 1 32704345
4 7774 1 32711256
4 7775 1 32713523
4 7776 1 32714768
4 7777 1 32718598
4 7778 1 32721898
4 7779 1 32723469
4 7780 1 32725379
4 7781 1 32725999
4 7782 1 32730205
4 7783 1 32732125
4 7784 1 32736639
4 7785 1 32737087
4 7786 0 32743000
4 7787 0 32744406
4 7788 0 32745529
4 7789 0 32751526
4 7790 0 32753034
4 7791 0 32755489
4 7792 0 32757748
4 7793 0 32760385
4 7794 0 32765681
4 7795 0 32773088
4 7796 0 32777978
4 7797 0 32785704
4 7798 0 32790047
4 7799 0 32792323
4 7800 0 32797949
4 7801 0 32802379
4 7802 0 32813671
4 7803 0 32814157
4 7804 0 32821181
4 7805 0 32828137
4 7806 0 32829331
4 7807 0 32829705
4 7808 0 32836567
4 7809 0 32837369
4 7810 0 32838272
4 7811 0 32842736
4 7812 0 32850903
4 7813 1 32856656
4 7814 1 32860424
4 7815 1 32861706
4 7816 1 32868974
4 7817 1 32872713
4 7818 1 32873054
4 7819 1 32874267
4 7820 1 32878587
4 7821 1 32885984
4 7822 1 32889568
4 7823 1 32903446
4 7824 1 32913612
4 7825 1 32916135
4 7826 1 32916928
4 7827 1 32917913
4 7828 1 32919447
4 7829 1 32920957
4 7830 1 32922824
4 7831 1 32923569
4 7832 1 32925959
4 7833 1 32926565
4 7834 1 32927182
4 7835 1 32933211
4 7836 1 32938752
4 7837 1 32941047
4 7838 1 32942907
4 7839 1 32945901
4 7840 0 32953785
4 7841 0 32958633
4 7842 0 32962989
4 7843 0 32964439
4 7844 0 32970690
4 7845 0 32992532
4 7846 0 32996176
4 7847 0 33004273
4 7848 0 33011978
4 7849 0 33022191
4 7850 0 33022877
4 7851 0 33028089
4 7852 0 33036578
4 7853 0 33040072
4 7854 0 33046186
4 7855 0 33049147
4 7856 0 33052901
4 7857 0 33053672
4 7858 0 33057304
4 7859 0 33058367
4 7860 1 33065456
4 7861 1 33071280
4 7862 1 33072044
4 7863 1 33075046
4 7864 1 33077766
4 7865 1 33084280
4 7866 1 33089893
4 7867 1 33092542
4 7868 1 33099420
4 7869 1 33103045
4 7870 1 33107742
4 7871 1 33109036
4 7872 1 33112173
4 7873 1 33113898
4 7874 1 33117318
4 7875 1 33123002
4 7876 1 33125021
4 7877 1 33128038
4 7878 1 33128094
4 7879 1 33128994
4 7880 1 33133096
4 7881 1 33133570
4 7882 0 33162439
4 7883 0 33164109
4 7884 0 33169370
4 7885 0 33171148
4 7886 0 33174646
4 7887 0 33175114
4 7888 0 33177344
4 7889 0 33184633
4 7890 0 33185624
4 7891 0 33188955
4 7892 0 33190501
4 7893 0 33196025
4 7894 0 33198502
4 7895 0 33200246
4 7896 1 33202349
4 7897 1 33202924
4 7898 1 33207167
4 7899 1 33209845
4 7900 1 33210306
4 7901 1 33213453
4 7902 1 33215719
4 7903 1 33218806
4 7904 1 33219133
4 7905 1 33222646
4 7906 1 33223179
4 7907 1 33226985
4 7908 1 33227300
4 7909 1 33229773
4 7910 1 33231965
4 7911 1 33234458
4 7912 0 33236988
4 7913 0 33239918
4 7914 0 33241678
4 7915 0 33243787
4 7916 0 33249826
4 7917 0 33252676
4 7918 0 33257105
4 7919 0 33261797
4 7920 0 33264210
4 7921 0 33265491
4 7922 0 33272338
4 7923 0 33273242
4 7924 0 33274788
4 7925 0 33276282
4 7926 0 33280035
4 7927 0 33280970
4 7928 0 33285806
4 7929 0 33289671
4 7930 0 33292422
4 7931 0 33293227
4 7932 0 33298158
4 7933 0 33304093
4 7934 0 33306338
4 7935 0 33307193
4 7936 0 33308586
4 7937 0 33312452
4 7938 0 33315695
4 7939 0 33318696
4 7940 0 33319404
4 7941 0 33321581
4 7942 0 33328200
4 7943 0 33330294
4 7944 0 33332512
4 7945 0 33337121
4 7946 0 33340039
4 7947 0 33341391
4 7948 1 33346958
4 7949 1 33348616
4 7950 1 33353908
4 7951 1 33355899
4 7952 1 33357518
4 7953 1 33364193
4 7954 1 33367330
4 7955 1 33375515
4 7956 1 33380643
4 7957 1 33382148
4 7958 1 33385255
4 7959 1 33388965
4 7960 1 33396107
4 7961 1 33397011
4 7962 0 33400625
4 7963 0 33403308
4 7964 0 33406893
4 7965 0 33410794
4 7966 0 33417689
4 7967 0 33421881
4 7968 0 33427463
4 7969 1 33430733
4 7970 1 33435118
4 7971 1 33440840
4 7972 1 33441588
4 7973 1 33443084
4 7974 1 33445202
4 7975 1 33448678
4 7976 1 33454509
4 7977 1 33460748
4 7978 1 33466838
4 7979 1 33467686
4 7980 1 33471606
4 7981 1 33475786
4 7982 1 33479943
4 7983 1 33484542
4 7984 1 33491355
4 7985 1 33491662
4 7986 1 33493251
4 7987 1 33496474
4 7988 0 33503492
4 7989 0 33508942
4 7990 0 33513411
4 7991 0 33514319
4 7992 0 33514533
4 7993 0 33518380
4 7994 0 33519545
4 7995 0 33521470
4 7996 0 33527399
4 7997 0 33527658
4 7998 0 33528443
4 7999 0 33528703
4 8000 0 33530988
4 8001 1 33534941
4 8002 1 33536525
4 8003 1 33539950
4 8004 1 33540711
4 8005 1 33544762
4 8006 1 33545319
4 8007 1 33551236
4 8008 1 33555783
4 8009 1 33557948
4 8010 1 33562103
4 8011 1 33564469
4 8012 0 33565798
4 8013 1 33569299
4 8014 1 33572616
4 8015 1 33577873
4 8016 1 33581172
4 8017 1 33585090
4 8018 1 33589723
4 8019 1 33592376
4 8020 1 33595985
4 8021 1 33597554
4 8022 1 33600524
4 8023 1 33601741
4 8024 0 33602734
4 8025 0 33605945
4 8026 0 33614112
4 8027 0 33618047
4 8028 0 33622282
4 8029 0 33622736
4 8030 0 33622895
4 8031 0 33637480
4 8032 0 33644078
4 8033 0 33646065
4 8034 0 33648468
4 8035 0 33651300
4 8036 0 33653554
4 8037 0 33654894
4 8038 0 33658332
4 8039 0 33663355
4 8040 0 33663534
4 8041 0 33664983
4 8042 0 33670326
4 8043 0 33676968
4 8044 0 33677129
4 8045 0 33678097
4 8046 0 33683578
4 8047 0 33687687
4 8048 0 33691888
4 8049 0 33700738
4 8050 0 33703796
4 8051 0 33704941
4 8052 0 33709669
4 8053 0 33709752
4 8054 0 33709769
4 8055 0 33717270
4 8056 0 33722410
4 8057 0 33726438
4 8058 0 33729349
4 8059 1 33730113
4 8060 1 33730373
4 8061 1 33731050
4 8062 1 33734792
4 8063 1 33734909
4 8064 1 33737244
4 8065 1 33740042
4 8066 1 33740292
4 8067 1 33743914
4 8068 1 33748857
4 8069 1 33749446
4 8070 1 33752212
4 8071 1 33753795
4 8072 1 33756291
4 8073 1 33757777
4 8074 1 33760654
4 8075 1 33765116
4 8076 1 33765231
4 8077 0 33780100
4 8078 0 33780672
4 8079 0 33785174
4 8080 0 33794885
4 8081 0 33797785
4 8082 0 33800808
4 8083 0 33808968
4 8084 0 33810506
4 8085 0 33815943
4 8086 0 33821589
4 8087 0 33823730
4 8088 0 33824027
4 8089 0 33828666
4 8090 0 33830707
4 8091 0 33834377
4 8092 0 33835177
4 8093 0 33836686
4 8094 1 33846098
4 8095 1 33846624
4 8096 1 33846856
4 8097 1 33850418
4 8098 1 33851450
4 8099 1 33851779
4 8100 1 33852128
4 8101 1 33855178
4 8102 1 33855630
4 8103 1 33864323
4 8104 1 33868789
4 8105 1 33872277
4 8106 1 33875663
4 8107 1 33875794
4 8108 1 33878433
4 8109 1 33879255
4 8110 1 33883212
4 8111 1 33883717
4 8112 1 33883921
4 8113 1 33884631
4 8114 0 33890596
4 8115 0 33894206
4 8116 0 33909051
4 8117 0 33909127
4 8118 0 33912525
4 8119 0 33922066
4 8120 0 33929013
4 8121 1 33933053
4 8122 1 33933286
4 8123 1 33938817
4 8124 1 33941616
4 8125 1 33943367
4 8126 1 33944166
4 8127 1 33944761
4 8128 1 33945103
4 8129 1 33953655
4 8130 1 33956025
4 8131 1 33956533
4 8132 1 33961715
4 8133 1 33961995
4 8134 1 33962253
4 8135 1 33967268
4 8136 1 33968819
4 8137 1 33968974
4 8138 1 33969015
4 8139 1 33969612
4 8140 1 33971522
4 8141 1 33977642
4 8142 1 33977723
4 8143 1 33983107
4 8144 1 33987854
4 8145 1 33988752
4 8146 1 33995701
4 8147 1 33996603
4 8148 1 33997671
4 8149 1 34000674
4 8150 1 34002580
4 8151 1 34005264
4 8152 1 34007858
4 8153 1 34009871
4 8154 1 34012230
4 8155 1 34026262
4 8156 1 34030259
4 8157 1 34030424
4 8158 1 34031654
4 8159 1 34031906
4 8160 1 34038185
4 8161 1 34039290
4 8162 1 34041080
4 8163 1 34047139
4 8164 1 34047778
4 8165 1 34050704
4 8166 1 34055848
4 8167 1 34064112
4 8168 1 34069721
4 8169 1 34071520
4 8170 1 34074007
4 8171 1 34080675
4 8172 1 34081035
4 8173 1 34083375
4 8174 1 34084888
4 8175 1 34089839
4 8176 0 34096596
4 8177 0 34098864
4 8178 0 34098958
4 8179 0 34099175
4 8180 0 34104787
4 8181 0 34104859
4 8182 0 34110882
4 8183 0 34113984
4 8184 0 34115115
4 8185 0 34115803
4 8186 0 34121118
4 8187 0 34121153
4 8188 0 34127248
4 8189 0 34127584
4 8190 0 34130069
4 8191 0 34130251
4 8192 0 34137194
4 8193 0 34138870
4 8194 0 34139214
4 8195 0 34139859
4 8196 0 34143791
4 8197 0 34145899
4 8198 0 34148546
4 8199 0 34150013
4 8200 0 34158335
4 8201 0 34162276
4 8202 0 34166544
4 8203 0 34170984
4 8204 0 34173014
4 8205 0 34175712
4 8206 0 34179785
4 8207 0 34184729
4 8208 0 34188825
4 8209 0 34190575
4 8210 0 34192169
4 8211 0 34193127
4 8212 0 34197072
4 8213 0 34203887
4 8214 0 34207109
4 8215 0 34210941
4 8216 0 34212642
4 8217 0 34213691
4 8218 0 34216192
4 8219 0 34220513
4 8220 1 34231021
4 8221 1 34233775
4 8222 1 34238055
4 8223 1 34238950
4 8224 1 34239526
4 8225 1 34241938
4 8226 1 34245391
4 8227 1 34247276
4 8228 1 34249495
4 8229 1 34254466
4 8230 1 34255364
4 8231 1 34255578
4 8232 1 34256695
4 8233 1 34264047
4 8234 1 34265580
4 8235 1 34271950
4 8236 1 34274635
4 8237 1 34276449
4 8238 1 34279552
4 8239 1 34280678
4 8240 1 34283199
4 8241 1 34291525
4 8242 1 34296559
4 8243 1 34298203
4 8244 1 34304349
4 8245 1 34310936
4 8246 1 34314800
4 8247 1 34316495
4 8248 1 34320888
4 8249 1 34327821
4 8250 1 34332185
4 8251 1 34344077
4 8252 1 34344176
4 8253 1 34347763
4 8254 1 34352659
4 8255 1 34354317
4 8256 1 34361631
4 8257 1 34362091
4 8258 1 34367257
4 8259 1 34369249
4 8260 1 34373504
4 8261 1 34374885
4 8262 1 34377697
4 8263 1 34379654
4 8264 1 34383845
4 8265 0 34393405
4 8266 0 34398357
4 8267 0 34400406
4 8268 0 34408758
4 8269 0 34408799
4 8270 0 34408968
4 8271 0 34413490
4 8272 0 34413769
4 8273 0 34416600
4 8274 0 34425978
4 8275 0 34426037
4 8276 0 34430167
4 8277 0 34430279
4 8278 0 34434570
4 8279 0 34434970
4 8280 0 34436527
4 8281 0 34439345
4 8282 0 34443211
4 8283 0 34446980
4 8284 0 34448662
4 8285 0 34455927
4 8286 0 34464939
4 8287 0 34465418
4 8288 0 34473970
4 8289 0 34480923
4 8290 0 34488570
4 8291 0 34489700
4 8292 0 34493935
4 8293 0 34500420
4 8294 0 34504491
4 8295 0 34506131
4 8296 0 34511396
4 8297 0 34515935
4 8298 0 34519294
4 8299 0 34525190
4 8300 0 34526518
4 8301 0 34531321
4 8302 0 34531808
4 8303 0 34536849
4 8304 0 34540302
4 8305 0 34540419
4 8306 1 34553311
4 8307 1 34556954
4 8308 1 34557330
4 8309 1 34561392
4 8310 1 34567774
4 8311 1 34576217
4 8312 1 34576954
4 8313 1 34578411
4 8314 1 34580925
4 8315 1 34592082
4 8316 1 34600532
4 8317 1 34605636
4 8318 1 34608783
4 8319 1 34609770
4 8320 0 34618729
4 8321 0 34622056
4 8322 0 34626932
4 8323 0 34627182
4 8324 0 34630631
4 8325 1 34634981
4 8326 1 34640682
4 8327 1 34643569
4 8328 1 34646698
4 8329 1 34649288
4 8330 1 34652565
4 8331 1 34659013
4 8332 1 34659629
4 8333 1 34662781
4 8334 1 34666226
4 8335 1 34675974
4 8336 1 34677110
4 8337 0 34681857
4 8338 0 34687713
4 8339 0 34688982
4 8340 0 34692837
4 8341 0 34697401
4 8342 0 34704533
4 8343 0 34710299
4 8344 0 34710877
4 8345 0 34721528
4 8346 0 34726349
4 8347 0 34727865
4 8348 0 34730105
4 8349 0 34731356
4 8350 0 34735483
4 8351 1 34739454
4 8352 1 34743420
4 8353 1 34746447
4 8354 1 34751199
4 8355 1 34755680
4 8356 1 34757238
4 8357 1 34758032
4 8358 1 34763932
4 8359 1 34766198
4 8360 1 34774047
4 8361 1 34776435
4 8362 1 34776646
4 8363 1 34780852
4 8364 1 34790039
4 8365 1 34790695
4 8366 1 34796620
4 8367 1 34799630
4 8368 1 34801842
4 8369 1 34805986
4 8370 1 34806117
4 8371 1 34806195
4 8372 1 34813968
4 8373 1 34823640
4 8374 1 34823850
4 8375 1 34831886
4 8376 1 34834356
4 8377 1 34840330
4 8378 1 34841057
4 8379 1 34844413
4 8380 1 34846406
4 8381 1 34847343
4 8382 1 34850197
4 8383 1 34851199
4 8384 1 34851893
4 8385 1 34854999
4 8386 1 34856480
4 8387 1 34863604
4 8388 1 34866519
4 8389 1 34867328
4 8390 1 34876197
4 8391 1 34877072
4 8392 1 34879603
4 8393 1 34881067
4 8394 1 34883473
4 8395 1 34889331
4 8396 1 34890425
4 8397 1 34891458
4 8398 1 34897177
4 8399 1 34898242
4 8400 1 34900915
4 8401 1 34903862
4 8402 1 34905678
4 8403 1 34906746
4 8404 1 34907936
4 8405 1 34912389
4 8406 1 34916694
4 8407 1 34917842
4 8408 1 34918330
4 8409 1 34926002
4 8410 1 34926417
4 8411 1 34930387
4 8412 1 34933286
4 8413 1 34935802
4 8414 1 34935933
4 8415 1 34940453
4 8416 1 34941311
4 8417 1 34946550
4 8418 1 34951461
4 8419 1 34952765
4 8420 1 34971439
4 8421 1 34972922
4 8422 1 34977921
4 8423 1 34979801
4 8424 1 34986952
4 8425 1 34988884
4 8426 1 34992444
4 8427 1 34994026
4 8428 1 34997917
4 8429 1 34998130
4 8430 1 34999985
4 8431 1 35006376
4 8432 1 35008166
4 8433 1 35011875
4 8434 1 35019183
4 8435 1 35028869
4 8436 1 35037019
4 8437 1 35040430
4 8438 1 35041501
4 8439 1 35042277
4 8440 1 35042923
4 8441 1 35046433
4 8442 1 35047163
4 8443 1 35048815
4 8444 1 35053890
4 8445 1 35061356
4 8446 1 35066055
4 8447 1 35070487
4 8448 1 35073259
4 8449 1 35076990
4 8450 1 35077112
4 8451 1 35085257
4 8452 1 35088273
4 8453 1 35091295
4 8454 1 35092762
4 8455 1 35099274
4 8456 1 35106191
4 8457 1 35115619
4 8458 1 35133213
4 8459 1 35135570
4 8460 1 35136699
4 8461 1 35137050
4 8462 1 35139931
4 8463 1 35145498
4 8464 1 35146428
4 8465 1 35157245
4 8466 1 35162854
4 8467 1 35166897
4 8468 1 35171474
4 8469 1 35187486
4 8470 1 35195744
4 8471 1 35195912
4 8472 1 35198269
4 8473 1 35202131
4 8474 1 35203379
4 8475 1 35207250
4 8476 1 35213754
4 8477 1 35215663
4 8478 1 35225559
4 8479 1 35228882
4 8480 1 35236607
4 8481 1 35245086
4 8482 1 35247632
4 8483 1 35253481
4 8484 1 35263133
4 8485 1 35263445
4 8486 1 35276374
4 8487 1 35289320
4 8488 1 35293968
4 8489 1 35298059
4 8490 1 35306802
4 8491 1 35315569
4 8492 1 35317227
4 8493 1 35322678
4 8494 1 35328019
4 8495 1 35332095
4 8496 1 35332120
4 8497 1 35332247
4 8498 1 35336460
4 8499 1 35336721
4 8500 1 35339179
4 8501 1 35343879
4 8502 1 35348714
4 8503 0 35355860
4 8504 0 35358448
4 8505 0 35359414
4 8506 0 35362792
4 8507 0 35364855
4 8508 0 35371215
4 8509 0 35384039
4 8510 0 35388993
4 8511 0 35397122
4 8512 0 35397495
4 8513 0 35400273
4 8514 0 35401701
4 8515 0 35405625
4 8516 0 35409056
4 8517 0 35416775
4 8518 0 35423757
4 8519 0 35426129
4 8520 0 35434856
4 8521 0 35438243
4 8522 0 35442526
4 8523 0 35451963
4 8524 0 35453466
4 8525 0 35460864
4 8526 0 35466967
4 8527 0 35468517
4 8528 0 35473038
4 8529 0 35483411
4 8530 0 35490440
4 8531 0 35494617
4 8532 0 35496439
4 8533 0 35496742
4 8534 0 35498827
4 8535 0 35502667
4 8536 0 35509558
4 8537 0 35514436
4 8538 0 35518677
4 8539 0 35519881
4 8540 0 35524096
4 8541 0 35528075
4 8542 0 35529321
4 8543 0 35536005
4 8544 0 35536940
4 8545 0 35540039
4 8546 0 35543623
4 8547 0 35738929
4 8548 0 35741949
4 8549 0 35743198
4 8550 0 35748827
4 8551 0 35751152
4 8552 0 35756099
4 8553 0 35762128
4 8554 0 35766176
4 8555 0 35766740
4 8556 0 35767589
4 8557 0 35772886
4 8558 0 35774942
4 8559 0 35782265
4 8560 0 35790219
4 8561 0 35790530
4 8562 0 35791622
4 8563 0 35792586
4 8564 0 35796750
4 8565 0 35798184
4 8566 0 35800873
4 8567 0 35801256
4 8568 0 35802216
4 8569 0 35810230
4 8570 0 35811963
4 8571 0 35818599
4 8572 0 35821526
4 8573 0 35825748
4 8574 0 35826555
4 8575 0 35834515
4 8576 0 35835935
4 8577 0 35837288
4 8578 0 35841517
4 8579 0 35852148
4 8580 1 35855831
4 8581 1 35860950
4 8582 1 35870757
4 8583 1 35876909
4 8584 1 35876938
4 8585 1 35879319
4 8586 1 35880604
4 8587 1 35884590
4 8588 1 35887840
4 8589 1 35889992
4 8590 1 35890308
4 8591 1 35893823
4 8592 1 35897045
4 8593 1 35902746
4 8594 1 35904545
4 8595 1 35912424
4 8596 1 35914162
4 8597 1 35916849
4 8598 1 35922847
4 8599 1 35927341
4 8600 1 35932294
4 8601 1 35932533
4 8602 1 35933880
4 8603 1 35936113
4 8604 1 35937368
4 8605 1 35942394
4 8606 1 35943934
4 8607 1 35947326
4 8608 1 35956970
4 8609 1 35958295
4 8610 1 35960152
4 8611 1 35961139
4 8612 1 35970615
4 8613 1 35975184
4 8614 1 35976663
4 8615 1 35983923
4 8616 1 35984195
4 8617 1 35984278
4 8618 1 35988666
4 8619 1 35989515
4 8620 1 35992126
4 8621 1 35992364
4 8622 1 36005138
4 8623 1 36022600
4 8624 1 36028002
4 8625 1 36029722
4 8626 1 36037407
4 8627 1 36038580
4 8628 1 36041990
4 8629 1 36044095
4 8630 1 36046316
4 8631 1 36050788
4 8632 1 36056704
4 8633 1 36060178
4 8634 1 36065191
4 8635 1 36068603
4 8636 1 36070632
4 8637 1 36073699
4 8638 1 36081229
4 8639 1 36088488
4 8640 1 36090581
4 8641 1 36091408
4 8642 1 36092463
4 8643 1 36094067
4 8644 1 36096337
4 8645 1 36101269
4 8646 1 36104648
4 8647 1 36112198
4 8648 1 36114516
4 8649 1 36116143
4 8650 1 36117412
4 8651 1 36117815
4 8652 1 36122526
4 8653 1 36134764
4 8654 1 36134980
4 8655 1 36142013
4 8656 1 36142430
4 8657 1 36149013
4 8658 1 36149606
4 8659 1 36151378
4 8660 1 36155868
4 8661 1 36157437
4 8662 1 36163570
4 8663 1 36167243
4 8664 1 36172217
4 8665 1 36174285
4 8666 1 36177974
4 8667 1 36180354
4 8668 1 36182141
4 8669 1 36187442
4 8670 1 36188134
4 8671 1 36193578
4 8672 1 36196059
4 8673 1 36197492
4 8674 1 36198398
4 8675 1 36200549
4 8676 1 36202869
4 8677 1 36203630
4 8678 1 36203979
4 8679 0 36213107
4 8680 0 36215816
4 8681 0 36227382
4 8682 0 36229635
4 8683 0 36232055
4 8684 0 36232620
4 8685 0 36233851
4 8686 0 36233987
4 8687 0 36237384
4 8688 0 36239239
4 8689 0 36244467
4 8690 0 36252302
4 8691 0 36256611
4 8692 0 36258639
4 8693 0 36261214
4 8694 0 36261837
4 8695 0 36264710
4 8696 0 36265300
4 8697 0 36266639
4 8698 0 36273851
4 8699 0 36279265
4 8700 0 36283946
4 8701 0 36285866
4 8702 0 36288341
4 8703 0 36289698
4 8704 0 36290880
4 8705 0 36292147
4 8706 0 36297818
4 8707 0 36303475
4 8708 0 36304104
4 8709 0 36314234
4 8710 0 36314477
4 8711 0 36317285
4 8712 0 36319543
4 8713 0 36321130
4 8714 0 36322816
4 8715 0 36324406
4 8716 0 36326418
4 8717 0 36331146
4 8718 0 36350697
4 8719 0 36356227
4 8720 0 36370631
4 8721 0 36373475
4 8722 0 36376572
4 8723 0 36382545
4 8724 0 36384275
4 8725 0 36390108
4 8726 0 36390963
4 8727 0 36393991
4 8728 0 36398631
4 8729 0 36399849
4 8730 0 36401809
4 8731 0 36405451
4 8732 0 36410854
4 8733 0 36418272
4 8734 0 36423744
4 8735 0 36424847
4 8736 0 36428356
4 8737 0 36432335
4 8738 0 36435294
4 8739 0 36435787
4 8740 0 36441814
4 8741 1 36443718
4 8742 1 36443973
4 8743 1 36448813
4 8744 1 36449840
4 8745 1 36451468
4 8746 1 36451902
4 8747 1 36457175
4 8748 1 36459177
4 8749 1 36459849
4 8750 1 36466786
4 8751 1 36473678
4 8752 1 36474881
4 8753 1 36479875
4 8754 1 36484208
4 8755 0 36487782
4 8756 0 36494403
4 8757 0 36497392
4 8758 0 36500986
4 8759 0 36505141
4 8760 0 36505430
4 8761 0 36507649
4 8762 0 36508735
4 8763 0 36513800
4 8764 0 36515673
4 8765 0 36521775
4 8766 0 36521886
4 8767 0 36525860
4 8768 1 36532459
4 8769 1 36536991
4 8770 1 36537403
4 8771 1 36537914
4 8772 1 36546977
4 8773 1 36548935
4 8774 1 36552322
4 8775 1 36557141
4 8776 1 36559360
4 8777 1 36561748
4 8778 1 36561957
4 8779 1 36568414
4 8780 1 36571408
4 8781 1 36572525
4 8782 1 36575700
4 8783 1 36578535
4 8784 1 36578778
4 8785 1 36583263
4 8786 1 36584475
4 8787 1 36585600
4 8788 1 36588368
4 8789 1 36589373
4 8790 1 36597498
4 8791 1 36599874
4 8792 1 36602620
4 8793 1 36607955
4 8794 1 36609430
4 8795 1 36609504
4 8796 1 36612146
4 8797 1 36612858
4 8798 1 36617735
4 8799 1 36620495
4 8800 1 36623887
4 8801 1 36628093
4 8802 1 36631132
4 8803 1 36631234
4 8804 1 36639227
4 8805 1 36639310
4 8806 1 36640582
4 8807 1 36641131
4 8808 1 36644166
4 8809 1 36646033
4 8810 1 36649400
4 8811 1 36655058
4 8812 1 36662270
4 8813 1 36662964
4 8814 1 36663373
4 8815 1 36663858
4 8816 1 36666356
4 8817 1 36666940
4 8818 1 36671108
4 8819 1 36673513
4 8820 1 36675508
4 8821 1 36676885
4 8822 1 36683521
4 8823 1 36718168
4 8824 1 36727155
4 8825 1 36734183
4 8826 1 36737175
4 8827 1 36738972
4 8828 1 36742675
4 8829 1 36745853
4 8830 1 36747513
4 8831 1 36747764
4 8832 1 36754979
4 8833 1 36757857
4 8834 1 36758951
4 8835 1 36761635
4 8836 1 36763904
4 8837 1 36764262
4 8838 1 36768448
4 8839 1 36775829
4 8840 1 36777566
4 8841 1 36787448
4 8842 1 36791474
4 8843 1 36794397
4 8844 1 36797105
4 8845 1 36806412
4 8846 1 36812062
4 8847 1 36815330
4 8848 1 36815719
4 8849 0 36822225
4 8850 0 36823624
4 8851 0 36826712
4 8852 0 36848348
4 8853 0 36857704
4 8854 0 36857796
4 8855 0 36860199
4 8856 0 36865297
4 8857 0 36874081
4 8858 0 36876844
4 8859 0 36879210
4 8860 0 36879852
4 8861 0 36887640
4 8862 0 36891129
4 8863 0 36897918
4 8864 0 36897972
4 8865 0 36901137
4 8866 0 36901634
4 8867 0 36903063
4 8868 0 36905017
4 8869 0 36905290
4 8870 0 36913640
4 8871 0 36917622
4 8872 0 36927271
4 8873 0 36935297
4 8874 0 36939598
4 8875 0 36943310
4 8876 0 36949825
4 8877 0 36955301
4 8878 0 36957811
4 8879 0 36958748
4 8880 0 36960563
4 8881 0 36969198
4 8882 0 36969824
4 8883 0 36969844
4 8884 0 36974387
4 8885 0 36975734
4 8886 0 36976661
4 8887 0 36996776
4 8888 0 36997779
4 8889 0 37007428
4 8890 0 37011656
4 8891 0 37011729
4 8892 0 37018935
4 8893 0 37022837
4 8894 0 37024006
4 8895 0 37025204
4 8896 0 37025646
4 8897 0 37026427
4 8898 0 37031080
4 8899 0 37033055
4 8900 0 37035668
4 8901 0 37038029
4 8902 0 37040914
4 8903 0 37041838
4 8904 0 37044100
4 8905 0 37048855
4 8906 0 37048878
4 8907 1 37052490
4 8908 1 37054870
4 8909 1 37057132
4 8910 1 37065734
4 8911 1 37072059
4 8912 1 37074219
4 8913 1 37077811
4 8914 1 37084269
4 8915 1 37085185
4 8916 1 37091655
4 8917 1 37095589
4 8918 1 37101745
4 8919 1 37102848
4 8920 1 37103201
4 8921 0 37110953
4 8922 0 37111106
4 8923 0 37113607
4 8924 0 37117946
4 8925 0 37118440
4 8926 0 37124005
4 8927 0 37124496
4 8928 0 37124651
4 8929 0 37129176
4 8930 0 37129571
4 8931 0 37134408
4 8932 0 37134739
4 8933 0 37135554
4 8934 0 37139956
4 8935 0 37143921
4 8936 0 37144874
4 8937 0 37150218
4 8938 0 37153431
4 8939 0 37155551
4 8940 0 37156839
4 8941 1 37158789
4 8942 1 37160456
4 8943 1 37162591
4 8944 1 37165850
4 8945 1 37166057
4 8946 1 37169980
4 8947 1 37170113
4 8948 1 37175280
4 8949 1 37175355
4 8950 1 37179188
4 8951 1 37181782
4 8952 0 37184575
4 8953 0 37187961
4 8954 0 37188490
4 8955 0 37188638
4 8956 0 37190930
4 8957 0 37200538
4 8958 0 37203572
4 8959 0 37204367
4 8960 0 37209681
4 8961 0 37212415
4 8962 0 37213880
4 8963 0 37216932
4 8964 0 37217321
4 8965 1 37221481
4 8966 1 37222282
4 8967 1 37228379
4 8968 1 37231841
4 8969 1 37236927
4 8970 1 37242544
4 8971 1 37243356
4 8972 1 37245976
4 8973 1 37246909
4 8974 1 37252882
4 8975 1 37253110
4 8976 0 37258585
4 8977 0 37259022
4 8978 0 37259949
4 8979 0 37261643
4 8980 0 37264995
4 8981 0 37271777
4 8982 0 37272229
4 8983 0 37277125
4 8984 0 37277371
4 8985 0 37279719
4 8986 0 37284781
4 8987 0 37287010
4 8988 0 37288499
4 8989 0 37292705
4 8990 0 37294227
4 8991 0 37297329
4 8992 0 37301949
4 8993 0 37304843
4 8994 0 37309600
4 8995 0 37314918
4 8996 0 37318575
4 8997 0 37320038
4 8998 0 37321920
4 8999 0 37326084
4 9000 0 37329825
4 9001 0 37329916
4 9002 0 37335312
4 9003 0 37336479
4 9004 0 37339428
4 9005 0 37341591
4 9006 0 37350212
4 9007 0 37355556
4 9008 0 37360078
4 9009 0 37364119
4 9010 0 37365531
4 9011 0 37371619
4 9012 0 37375785
4 9013 0 37377430
4 9014 0 37381447
4 9015 0 37385536
4 9016 1 37389078
4 9017 1 37394508
4 9018 1 37396409
4 9019 1 37396858
4 9020 1 37398237
4 9021 1 37403916
4 9022 1 37406352
4 9023 1 37411527
4 9024 1 37412851
4 9025 1 37415884
4 9026 1 37420548
4 9027 1 37423347
4 9028 1 37426291
4 9029 1 37427119
4 9030 1 37427520
4 9031 1 37430666
4 9032 1 37431622
4 9033 0 37435218
4 9034 0 37439231
4 9035 0 37444737
4 9036 0 37446235
4 9037 0 37447666
4 9038 0 37448508
4 9039 0 37451161
4 9040 0 37452331
4 9041 0 37453042
4 9042 0 37456883
4 9043 0 37457791
4 9044 0 37458393
4 9045 0 37461678
4 9046 0 37462078
4 9047 0 37465567
4 9048 0 37466680
4 9049 0 37467327
4 9050 0 37467888
4 9051 0 37468741
4 9052 0 37472213
4 9053 0 37473389
4 9054 0 37476293
4 9055 0 37476541
4 9056 0 37481033
4 9057 0 37483218
4 9058 0 37487283
4 9059 0 37492405
4 9060 0 37493365
4 9061 0 37497405
4 9062 0 37498229
4 9063 0 37503298
4 9064 0 37503393
4 9065 0 37507558
4 9066 0 37512349
4 9067 0 37515500
4 9068 0 37521147
4 9069 0 37521888
4 9070 0 37522790
4 9071 0 37528748
4 9072 0 37530504
4 9073 0 37531156
4 9074 0 37533596
4 9075 0 37533821
4 9076 0 37537575
4 9077 0 37537693
4 9078 0 37537960
4 9079 0 37541709
4 9080 0 37542552
4 9081 0 37544289
4 9082 0 37546626
4 9083 0 37546957
4 9084 0 37552638
4 9085 0 37555426
4 9086 0 37555504
4 9087 0 37555739
4 9088 0 37556490
4 9089 0 37562735
4 9090 0 37566248
4 9091 0 37566867
4 9092 0 37575668
4 9093 0 37577628
4 9094 0 37579211
4 9095 0 37581321
4 9096 0 37583245
4 9097 0 37584598
4 9098 0 37588893
4 9099 0 37590857
4 9100 0 37596057
4 9101 0 37596314
4 9102 0 37600842
4 9103 0 37603963
4 9104 1 37608257
4 9105 1 37613950
4 9106 1 37618214
4 9107 1 37620153
4 9108 1 37622975
4 9109 1 37627104
4 9110 1 37631183
4 9111 1 37635383
4 9112 1 37637277
4 9113 1 37639297
4 9114 1 37640411
4 9115 1 37647718
4 9116 1 37650066
4 9117 1 37651980
4 9118 1 37654491
4 9119 1 37658161
4 9120 1 37660798
4 9121 1 37661090
4 9122 1 37666434
4 9123 1 37667587
4 9124 1 37669821
4 9125 1 37670637
4 9126 1 37670982
4 9127 1 37675597
4 9128 1 37679205
4 9129 1 37679679
4 9130 1 37680579
4 9131 1 37683314
4 9132 1 37684468
4 9133 1 37685956
4 9134 1 37686772
4 9135 1 37688016
4 9136 1 37689133
4 9137 1 37691511
4 9138 1 37693492
4 9139 1 37698762
4 9140 0 37702973
4 9141 0 37704589
4 9142 0 37705000
4 9143 0 37707474
4 9144 0 37708974
4 9145 0 37709830
4 9146 0 37710506
4 9147 0 37715128
4 9148 0 37717360
4 9149 0 37724533
4 9150 1 37728252
4 9151 1 37729813
4 9152 1 37731708
4 9153 1 37733279
4 9154 1 37734753
4 9155 1 37734983
4 9156 1 37737192
4 9157 1 37740750
4 9158 1 37740907
4 9159 1 37742753
4 9160 1 37744265
4 9161 1 37747420
4 9162 1 37749808
4 9163 1 37750292
4 9164 1 37752416
4 9165 1 37753721
4 9166 1 37757841
4 9167 1 37759346
4 9168 1 37759735
4 9169 1 37760001
4 9170 1 37765531
4 9171 1 37766368
4 9172 1 37768029
4 9173 1 37769050
4 9174 0 37771965
4 9175 0 37772946
4 9176 0 37774729
4 9177 0 37780466
4 9178 0 37782271
4 9179 0 37783012
4 9180 1 37788735
4 9181 1 37790948
4 9182 1 37791386
4 9183 1 37793159
4 9184 1 37797110
4 9185 1 37798959
4 9186 1 37802485
4 9187 1 37805860
4 9188 1 37812507
4 9189 1 37816816
4 9190 1 37828449
4 9191 1 37832596
4 9192 1 37833709
4 9193 1 37836952
4 9194 1 37838265
4 9195 1 37839334
4 9196 1 37843942
4 9197 1 37847275
4 9198 0 37850934
4 9199 0 37851507
4 9200 0 37853852
4 9201 0 37854029
4 9202 0 37856630
4 9203 0 37860285
4 9204 0 37863968
4 9205 0 37866492
4 9206 0 37866511
4 9207 1 37877630
4 9208 1 37879133
4 9209 1 37879947
4 9210 1 37881327
4 9211 1 37881960
4 9212 1 37883551
4 9213 1 37886692
4 9214 1 37887122
4 9215 1 37894355
4 9216 1 37895204
4 9217 1 37898661
4 9218 0 37900419
4 9219 0 37902805
4 9220 0 37903537
4 9221 0 37904104
4 9222 0 37905542
4 9223 0 37908534
4 9224 0 37914632
4 9225 0 37920032
4 9226 0 37928106
4 9227 0 37933912
4 9228 0 37937454
4 9229 0 37942094
4 9230 0 37945119
4 9231 0 37952702
4 9232 0 37957750
4 9233 0 37959445
4 9234 0 37959918
4 9235 0 37968324
4 9236 0 37970474
4 9237 0 37974842
4 9238 0 37978471
4 9239 0 37985844
4 9240 0 37990896
4 9241 0 37993806
4 9242 0 37996580
4 9243 0 38002734
4 9244 0 38002762
4 9245 0 38008024
4 9246 0 38009593
4 9247 0 38016377
4 9248 0 38018167
4 9249 0 38023910
4 9250 0 38029305
4 9251 0 38033621
4 9252 0 38034776
4 9253 0 38038035
4 9254 0 38038474
4 9255 0 38041347
4 9256 0 38047023
4 9257 0 38053719
4 9258 0 38061248
4 9259 0 38064169
4 9260 0 38068891
4 9261 0 38072121
4 9262 0 38072702
4 9263 0 38072740
4 9264 0 38075942
4 9265 0 38078800
4 9266 0 38080390
4 9267 0 38082692
4 9268 0 38083259
4 9269 0 38087228
4 9270 0 38088281
4 9271 0 38089298
4 9272 0 38093061
4 9273 0 38094276
4 9274 0 38098689
4 9275 0 38144020
4 9276 0 38149067
4 9277 0 38154667
4 9278 0 38157671
4 9279 0 38159466
4 9280 0 38161885
4 9281 0 38194125
4 9282 0 38195670
4 9283 0 38199980
4 9284 0 38200263
4 9285 0 38206337
4 9286 0 38209234
4 9287 0 38211301
4 9288 0 38213570
4 9289 0 38215624
4 9290 0 38219491
4 9291 0 38223597
4 9292 0 38225744
4 9293 0 38230000
4 9294 0 38231989
4 9295 0 38234380
4 9296 0 38236975
4 9297 0 38240601
4 9298 0 38244522
4 9299 0 38257188
4 9300 0 38260519
4 9301 0 38265765
4 9302 0 38266503
4 9303 0 38268868
4 9304 0 38270689
4 9305 0 38271713
4 9306 0 38275766
4 9307 0 38277288
4 9308 0 38284209
4 9309 0 38289197
4 9310 0 38295650
4 9311 0 38296432
4 9312 0 38301301
4 9313 0 38302886
4 9314 0 38309664
4 9315 0 38313537
4 9316 0 38314964
4 9317 0 38347566
4 9318 0 38354383
4 9319 0 38356862
4 9320 0 38361447
4 9321 0 38419062
4 9322 0 38423947
4 9323 0 38428346
4 9324 0 38428524
4 9325 0 38431111
4 9326 0 38437429
4 9327 0 38440978
4 9328 0 38444105
4 9329 0 38519351
4 9330 0 38536203
4 9331 0 38538480
4 9332 0 38538943
4 9333 0 38539195
4 9334 0 38544652
4 9335 0 38550136
4 9336 0 38554580
4 9337 0 38556946
4 9338 0 38560243
4 9339 0 38561748
4 9340 0 38562381
4 9341 0 38566741
4 9342 0 38568513
4 9343 0 38568894
4 9344 0 38573683
4 9345 0 38574316
4 9346 0 38583163
4 9347 0 38586821
4 9348 0 38590363
4 9349 0 38591494
4 9350 0 38592847
4 9351 0 38593282
4 9352 0 38597978
4 9353 0 38599926
4 9354 0 38601742
4 9355 0 38602185
4 9356 0 38603021
4 9357 0 38604439
4 9358 0 38608923
4 9359 1 38612419
4 9360 1 38623035
4 9361 1 38624129
4 9362 1 38624815
4 9363 1 38627142
4 9364 1 38629534
4 9365 1 38630917
4 9366 1 38637588
4 9367 1 38641160
4 9368 1 38641345
4 9369 1 38644551
4 9370 0 38650948
4 9371 0 38655581
4 9372 0 38661648
4 9373 0 38674893
4 9374 0 38682503
4 9375 0 38684865
4 9376 0 38687565
4 9377 0 38690023
4 9378 0 38692274
4 9379 0 38700990
4 9380 0 38702338
4 9381 0 38704216
4 9382 0 38707882
4 9383 0 38709223
4 9384 0 38709677
4 9385 0 38709709
4 9386 0 38714676
4 9387 0 38716517
4 9388 0 38719952
4 9389 0 38727416
4 9390 0 38731220
4 9391 0 38732860
4 9392 0 38733278
4 9393 0 38735239
4 9394 0 38737353
4 9395 0 38740761
4 9396 0 38742582
4 9397 0 38744889
4 9398 0 38747579
4 9399 0 38752896
4 9400 0 38754329
4 9401 0 38759593
4 9402 0 38759842
4 9403 0 38770490
4 9404 0 38774096
4 9405 0 38781911
4 9406 0 38786041
4 9407 0 38787553
4 9408 0 38788686
4 9409 1 38795912
4 9410 1 38800208
4 9411 1 38800889
4 9412 1 38801272
4 9413 1 38803668
4 9414 1 38806636
4 9415 1 38807267
4 9416 1 38814850
4 9417 1 38817609
4 9418 1 38818560
4 9419 1 38824683
4 9420 1 38826149
4 9421 1 38826875
4 9422 1 38833734
4 9423 1 38839132
4 9424 1 38841241
4 9425 1 38841358
4 9426 1 38845651
4 9427 1 38846185
4 9428 1 38847183
4 9429 1 38848529
4 9430 1 38850430
4 9431 1 38851453
4 9432 1 38854738
4 9433 1 38857960
4 9434 1 38859261
4 9435 1 38864777
4 9436 1 38866041
4 9437 1 38866969
4 9438 1 38869603
4 9439 1 38873138
4 9440 1 38873368
4 9441 1 38876597
4 9442 1 38876787
4 9443 1 38877971
4 9444 1 38879691
4 9445 1 38884964
4 9446 1 38893745
4 9447 1 38894877
4 9448 1 38895425
4 9449 1 38896577
4 9450 1 38898701
4 9451 1 38899942
4 9452 1 38900491
4 9453 1 38903508
4 9454 1 38912062
4 9455 0 38919373
4 9456 0 38923130
4 9457 0 38923834
4 9458 0 38925047
4 9459 0 38926666
4 9460 0 38927851
4 9461 1 38929080
4 9462 1 38933430
4 9463 1 38934696
4 9464 1 38938777
4 9465 1 38942865
4 9466 1 38944355
4 9467 1 38945889
4 9468 1 38947600
4 9469 1 38947933
4 9470 1 38949463
4 9471 1 38950958
4 9472 0 38954101
4 9473 0 38960450
4 9474 0 38964378
4 9475 0 38965956
4 9476 0 38969844
4 9477 0 38971952
4 9478 0 38974977
4 9479 0 38978008
4 9480 0 38985911
4 9481 0 38987138
4 9482 0 38999167
4 9483 0 39008743
4 9484 0 39014140
4 9485 0 39015927
4 9486 0 39020265
4 9487 0 39023967
4 9488 0 39026065
4 9489 0 39035916
4 9490 0 39043655
4 9491 0 39046089
4 9492 0 39046497
4 9493 0 39051344
4 9494 0 39054194
4 9495 0 39055956
4 9496 0 39057237
4 9497 0 39057685
4 9498 1 39060578
4 9499 1 39063741
4 9500 1 39069351
4 9501 1 39072663
4 9502 1 39075157
4 9503 1 39076496
4 9504 1 39078686
4 9505 1 39079591
4 9506 1 39083165
4 9507 1 39085204
4 9508 1 39087477
4 9509 1 39094089
4 9510 1 39094710
4 9511 1 39101733
4 9512 1 39101924
4 9513 1 39103005
4 9514 1 39104391
4 9515 1 39109755
4 9516 1 39112909
4 9517 1 39120171
4 9518 1 39126881
4 9519 1 39127519
4 9520 1 39127938
4 9521 1 39130040
4 9522 1 39132211
4 9523 1 39135408
4 9524 1 39139264
4 9525 1 39143847
4 9526 0 39148806
4 9527 0 39150089
4 9528 0 39156508
4 9529 0 39156602
4 9530 0 39156885
4 9531 0 39160613
4 9532 0 39161326
4 9533 0 39166777
4 9534 0 39167723
4 9535 0 39168961
4 9536 0 39169243
4 9537 0 39171000
4 9538 0 39172995
4 9539 0 39174069
4 9540 0 39182817
4 9541 0 39182872
4 9542 0 39191885
4 9543 0 39193117
4 9544 0 39195599
4 9545 0 39198830
4 9546 0 39201414
4 9547 0 39204362
4 9548 0 39205326
4 9549 0 39207045
4 9550 0 39212388
4 9551 0 39213326
4 9552 0 39217187
4 9553 0 39218742
4 9554 0 39221563
4 9555 0 39225955
4 9556 0 39226811
4 9557 0 39231027
4 9558 1 39232463
4 9559 1 39236026
4 9560 1 39236238
4 9561 1 39238208
4 9562 1 39242313
4 9563 1 39244746
4 9564 1 39250962
4 9565 1 39256346
4 9566 1 39256987
4 9567 1 39260525
4 9568 1 39263748
4 9569 1 39263774
4 9570 1 39268071
4 9571 1 39269427
4 9572 1 39272050
4 9573 1 39273165
4 9574 1 39276232
4 9575 1 39276589
4 9576 1 39279389
4 9577 1 39280117
4 9578 1 39283934
4 9579 1 39286610
4 9580 1 39288056
4 9581 1 39289276
4 9582 1 39293436
4 9583 1 39293736
4 9584 1 39298752
4 9585 1 39299821
4 9586 1 39302143
4 9587 1 39307618
4 9588 1 39308385
4 9589 1 39312792
4 9590 1 39312965
4 9591 1 39314162
4 9592 1 39318532
4 9593 1 39320423
4 9594 1 39325476
4 9595 1 39329755
4 9596 1 39330323
4 9597 1 39330394
4 9598 1 39333692
4 9599 1 39336308
4 9600 1 39339229
4 9601 1 39339633
4 9602 1 39340000
4 9603 1 39343070
4 9604 1 39346054
4 9605 1 39347937
4 9606 1 39348703
4 9607 1 39351519
4 9608 1 39352146
4 9609 1 39354975
4 9610 1 39357903
4 9611 1 39361287
4 9612 1 39364108
4 9613 1 39366587
4 9614 1 39366684
4 9615 1 39366961
4 9616 1 39370494
4 9617 1 39374164
4 9618 1 39375705
4 9619 1 39376773
4 9620 1 39379678
4 9621 1 39382655
4 9622 1 39383188
4 9623 1 39387055
4 9624 1 39387609
4 9625 1 39392554
4 9626 1 39397175
4 9627 1 39399402
4 9628 1 39400455
4 9629 1 39403754
4 9630 1 39408646
4 9631 1 39408819
4 9632 1 39411097
4 9633 1 39414967
4 9634 1 39416286
4 9635 1 39417135
4 9636 1 39417676
4 9637 1 39420517
4 9638 1 39425988
4 9639 1 39427959
4 9640 1 39432854
4 9641 1 39440462
4 9642 1 39440904
4 9643 1 39442411
4 9644 1 39446170
4 9645 1 39451438
4 9646 1 39454965
4 9647 1 39459066
4 9648 1 39463204
4 9649 1 39466752
4 9650 1 39468738
4 9651 1 39469189
4 9652 1 39473396
4 9653 1 39475589
4 9654 1 39476862
4 9655 1 39479121
4 9656 1 39482515
4 9657 1 39482952
4 9658 1 39484633
4 9659 1 39485530
4 9660 1 39491842
4 9661 1 39494672
4 9662 1 39496392
4 9663 1 39500446
4 9664 1 39501509
4 9665 1 39503378
4 9666 1 39506424
4 9667 1 39516141
4 9668 1 39516507
4 9669 1 39521199
4 9670 1 39524042
4 9671 1 39524438
4 9672 1 39526856
4 9673 1 39535694
4 9674 1 39537884
4 9675 1 39538100
4 9676 0 39544322
4 9677 0 39545207
4 9678 0 39548632
4 9679 0 39549424
4 9680 0 39552410
4 9681 0 39552932
4 9682 0 39554330
4 9683 0 39558814
4 9684 0 39562144
4 9685 0 39562352
4 9686 0 39564732
4 9687 0 39567209
4 9688 0 39570904
4 9689 0 39571070
4 9690 0 39576855
4 9691 0 39584830
4 9692 0 39584914
4 9693 0 39585422
4 9694 0 39586878
4 9695 0 39587000
4 9696 0 39588212
4 9697 0 39593147
4 9698 0 39594211
4 9699 0 39596448
4 9700 0 39601418
4 9701 0 39602143
4 9702 0 39605660
4 9703 0 39610408
4 9704 0 39613223
4 9705 0 39614844
4 9706 0 39615140
4 9707 0 39616737
4 9708 0 39624207
4 9709 0 39630803
4 9710 0 39633677
4 9711 0 39634493
4 9712 0 39640374
4 9713 0 39642056
4 9714 0 39643487
4 9715 0 39643933
4 9716 0 39648712
4 9717 0 39649665
4 9718 0 39650559
4 9719 0 39652998
4 9720 0 39655286
4 9721 0 39656384
4 9722 0 39658500
4 9723 0 39660169
4 9724 0 39660256
4 9725 0 39661114
4 9726 0 39664209
4 9727 0 39666077
4 9728 0 39666491
4 9729 0 39666894
4 9730 0 39666926
4 9731 0 39667726
4 9732 0 39683352
4 9733 0 39695790
4 9734 0 39696446
4 9735 0 39706860
4 9736 0 39711241
4 9737 0 39716008
4 9738 0 39716375
4 9739 0 39718981
4 9740 0 39719975
4 9741 0 39723952
4 9742 0 39729631
4 9743 0 39732165
4 9744 0 39732808
4 9745 0 39733818
4 9746 0 39735209
4 9747 0 39736020
4 9748 0 39740735
4 9749 0 39744890
4 9750 0 39745576
4 9751 0 39748241
4 9752 0 39748292
4 9753 0 39748921
4 9754 0 39753882
4 9755 0 39759776
4 9756 0 39766015
4 9757 0 39766172
4 9758 0 39769025
4 9759 0 39771230
4 9760 0 39774259
4 9761 0 39774470
4 9762 0 39774790
4 9763 0 39782035
4 9764 0 39784937
4 9765 0 39789244
4 9766 0 39792506
4 9767 0 39794883
4 9768 0 39800192
4 9769 0 39800307
4 9770 0 39805875
4 9771 0 39807864
4 9772 0 39807939
4 9773 0 39809174
4 9774 0 39810498
4 9775 0 39818037
4 9776 0 39820742
4 9777 0 39821295
4 9778 0 39822251
4 9779 0 39823491
4 9780 0 39826582
4 9781 0 39828464
4 9782 0 39836626
4 9783 0 39838253
4 9784 0 39839302
4 9785 0 39839973
4 9786 0 39845773
4 9787 0 39847979
4 9788 0 39848635
4 9789 0 39852694
4 9790 0 39855931
4 9791 0 39857374
4 9792 0 39861519
4 9793 0 39863748
4 9794 0 39865129
4 9795 0 39869231
4 9796 0 39869988
4 9797 0 39873322
4 9798 0 39875819
4 9799 0 39877982
4 9800 0 39879201
4 9801 0 39881736
4 9802 0 39882426
4 9803 0 39887465
4 9804 0 39887814
4 9805 0 39892377
4 9806 0 39895451
4 9807 0 39897956
4 9808 0 39901001
4 9809 0 39902288
4 9810 0 39910142
4 9811 0 39911683
4 9812 0 39926753
4 9813 0 39930423
4 9814 0 39938632
4 9815 0 39948105
4 9816 0 39952371
4 9817 0 39957244
4 9818 0 39960192
4 9819 0 39964972
4 9820 0 39972200
4 9821 0 39973833
4 9822 0 39974558
4 9823 0 39974953
4 9824 0 39985208
4 9825 0 39987131
4 9826 0 39987731
4 9827 0 39992268
4 9828 0 39995264
4 9829 0 39996063
4 9830 0 39997843
4 9831 0 39999779
4 9832 0 40000271
4 9833 0 40003779
4 9834 0 40006262
4 9835 0 40006590
4 9836 0 40009887
4 9837 0 40015135
4 9838 0 40021953
4 9839 0 40024623
4 9840 0 40024978
4 9841 0 40033374
4 9842 0 40034181
4 9843 0 40040714
4 9844 0 40052388
4 9845 0 40054389
4 9846 0 40060106
4 9847 0 40064721
4 9848 0 40065505
4 9849 0 40073447
4 9850 0 40073678
4 9851 0 40079109
4 9852 0 40081504
4 9853 0 40082304
4 9854 0 40092595
4 9855 0 40099331
4 9856 0 40100378
4 9857 0 40103202
4 9858 0 40108019
4 9859 0 40110100
4 9860 0 40112389
4 9861 0 40114316
4 9862 0 40114591
4 9863 0 40116969
4 9864 0 40119621
4 9865 0 40124951
4 9866 0 40127033
4 9867 0 40135859
4 9868 0 40140244
4 9869 0 40142710
4 9870 0 40144349
4 9871 0 40148865
4 9872 0 40152190
4 9873 0 40152469
4 9874 0 40155719
4 9875 0 40160982
4 9876 0 40163215
4 9877 0 40167763
4 9878 0 40171230
4 9879 0 40171505
4 9880 0 40173953
4 9881 0 40177119
4 9882 0 40177201
4 9883 0 40181965
4 9884 0 40184916
4 9885 0 40185912
4 9886 0 40192796
4 9887 0 40199032
4 9888 0 40203302
4 9889 0 40203869
4 9890 0 40205790
4 9891 0 40211001
4 9892 0 40212133
4 9893 0 40215299
4 9894 0 40220210
4 9895 0 40226986
4 9896 0 40232992
4 9897 0 40241550
4 9898 0 40245287
4 9899 0 40249237
4 9900 0 40250508
4 9901 0 40253998
4 9902 0 40254832
4 9903 0 40256659
4 9904 0 40260240
4 9905 0 40263734
4 9906 0 40263997
4 9907 0 40265810
4 9908 0 40267810
4 9909 0 40270953
4 9910 0 40271833
4 9911 0 40275418
4 9912 0 40279120
4 9913 0 40282028
4 9914 0 40286477
4 9915 0 40289855
4 9916 0 40290571
4 9917 0 40291063
4 9918 0 40292869
4 9919 0 40293979
4 9920 0 40294311
4 9921 0 40299569
4 9922 0 40304276
4 9923 0 40304922
4 9924 0 40309892
4 9925 0 40311115
4 9926 0 40313901
4 9927 0 40317834
4 9928 0 40323523
4 9929 0 40323748
4 9930 0 40324913
4 9931 0 40326191
4 9932 0 40327391
4 9933 0 40332092
4 9934 0 40332471
4 9935 0 40333286
4 9936 0 40335942
4 9937 0 40338631
4 9938 0 40339232
4 9939 0 40342539
4 9940 0 40347003
4 9941 0 40347667
4 9942 0 40351157
4 9943 0 40354274
4 9944 0 40356800
4 9945 0 40357918
4 9946 0 40357936
4 9947 0 40361739
4 9948 0 40371289
4 9949 0 40381793
4 9950 0 40383851
4 9951 0 40389792
4 9952 0 40391034
4 9953 0 40391317
4 9954 0 40391903
4 9955 0 40399684
4 9956 0 40403256
4 9957 0 40404079
4 9958 0 40406258
4 9959 0 40409295
4 9960 0 40412665
4 9961 0 40417148
4 9962 0 40418036
4 9963 0 40419433
4 9964 0 40422109
4 9965 0 40423136
4 9966 0 40426263
4 9967 0 40427263
4 9968 0 40428754
4 9969 0 40430074
4 9970 0 40433274
4 9971 0 40435027
4 9972 0 40435598
4 9973 0 40440556
4 9974 0 40443703
4 9975 0 40445137
4 9976 0 40446781
4 9977 0 40448481
4 9978 0 40460039
4 9979 0 40465033
4 9980 0 40466630
4 9981 0 40468503
4 9982 0 40470134
4 9983 0 40475688
4 9984 0 40476522
4 9985 0 40476573
4 9986 0 40477080
4 9987 0 40478937
4 9988 0 40485250
4 9989 0 40486184
4 9990 0 40491260
4 9991 0 40494150
4 9992 0 40496192
4 9993 0 40499157
4 9994 0 40499893
4 9995 0 40502276
4 9996 0 40504767
4 9997 0 40510942
4 9998 0 40512403
4 9999 0 40516049
4 10000 0 40519815
4 10001 0 40522824
4 10002 0 40523899
4 10003 0 40525588
4 10004 0 40527534
4 10005 0 40530847
4 10006 0 40531311
4 10007 0 40535276
4 10008 0 40536480
4 10009 0 40536674
4 10010 0 40537785
4 10011 0 40540396
4 10012 0 40543909
4 10013 0 40547706
4 10014 0 40549417
4 10015 0 40549511
4 10016 0 40553231
4 10017 0 40559539
4 10018 0 40559719
4 10019 0 40563567
4 10020 0 40566633
4 10021 0 40567537
4 10022 0 40571767
4 10023 0 40581874
4 10024 0 40587308
4 10025 0 40588833
4 10026 0 40590975
4 10027 0 40593556
4 10028 0 40596688
4 10029 0 40600774
4 10030 0 40601604
4 10031 0 40603019
4 10032 0 40608683
4 10033 0 40610044
4 10034 0 40613127
4 10035 0 40614862
4 10036 0 40616247
4 10037 0 40619401
4 10038 0 40622691
4 10039 0 40623878
4 10040 0 40628074
4 10041 0 40630770
4 10042 0 40631745
4 10043 0 40633285
4 10044 0 40636349
4 10045 0 40640593
4 10046 0 40646756
4 10047 0 40647314
4 10048 0 40648590
4 10049 0 40651737
4 10050 0 40653610
4 10051 0 40655013
4 10052 0 40656473
4 10053 0 40656532
4 10054 0 40656561
4 10055 0 40661952
4 10056 0 40663989
4 10057 0 40665871
4 10058 0 40666377
4 10059 0 40671301
4 10060 0 40675715
4 10061 0 40680501
4 10062 0 40680718
4 10063 0 40681852
4 10064 0 40691473
4 10065 0 40698434
4 10066 0 40702027
4 10067 0 40705849
4 10068 0 40706810
4 10069 0 40706942
4 10070 0 40710090
4 10071 0 40715942
4 10072 0 40716938
4 10073 0 40720877
4 10074 0 40725842
4 10075 0 40731350
4 10076 0 40732708
4 10077 0 40737236
4 10078 0 40739921
4 10079 0 40745882
4 10080 0 40748451
4 10081 0 40750369
4 10082 0 40754179
4 10083 0 40755447
4 10084 0 40759764
4 10085 0 40762402
4 10086 0 40765727
4 10087 0 40766696
4 10088 0 40769962
4 10089 0 40770684
4 10090 0 40774212
4 10091 0 40774623
4 10092 0 40776297
4 10093 0 40779264
4 10094 0 40784733
4 10095 0 40785524
4 10096 0 40792090
4 10097 0 40792464
4 10098 0 40799468
4 10099 0 40801779
4 10100 0 40803618
4 10101 0 40804597
4 10102 0 40808291
4 10103 0 40811096
4 10104 0 40812696
4 10105 0 40813816
4 10106 0 40820533
4 10107 0 40820730
4 10108 0 40821964
4 10109 0 40826591
4 10110 0 40827419
4 10111 0 40827965
4 10112 0 40838070
4 10113 0 40839091
4 10114 0 40842703
4 10115 0 40846188
4 10116 0 40849778
4 10117 0 40855464
4 10118 0 40866125
4 10119 0 40873803
4 10120 0 40874398
4 10121 0 40876193
4 10122 0 40880163
4 10123 0 40880791
4 10124 0 40883317
4 10125 0 40892186
4 10126 0 40898569
4 10127 0 40899096
4 10128 0 40903249
4 10129 0 40905312
4 10130 0 40911329
4 10131 0 40912901
4 10132 0 40915345
4 10133 0 40920917
4 10134 0 40921518
4 10135 0 40921613
4 10136 0 40928577
4 10137 0 40929542
4 10138 0 40931497
4 10139 0 40932722
4 10140 0 40936976
4 10141 0 40937317
4 10142 0 40941040
4 10143 0 40953325
4 10144 0 40954706
4 10145 0 40956562
4 10146 0 40959232
4 10147 0 40962008
4 10148 0 40963693
4 10149 0 40966112
4 10150 0 40966562
4 10151 0 40973510
4 10152 0 40974988
4 10153 0 40980022
4 10154 0 40982158
4 10155 0 40985780
4 10156 0 40987495
4 10157 0 40992083
4 10158 0 41000449
4 10159 0 41002077
4 10160 0 41007284
4 10161 0 41011294
4 10162 0 41013537
4 10163 0 41014808
4 10164 0 41015081
4 10165 0 41019963
4 10166 0 41020512
4 10167 0 41026679
4 10168 0 41026720
4 10169 0 41032969
4 10170 0 41035824
4 10171 0 41038227
4 10172 0 41038923
4 10173 0 41045686
4 10174 0 41045713
4 10175 0 41050882
4 10176 0 41052099
4 10177 0 41053325
4 10178 0 41058025
4 10179 0 41060742
4 10180 0 41065305
4 10181 0 41071919
4 10182 0 41072030
4 10183 0 41077787
4 10184 0 41079823
4 10185 0 41083262
4 10186 0 41088719
4 10187 0 41089231
4 10188 0 41089780
4 10189 0 41091388
4 10190 0 41091977
4 10191 0 41097453
4 10192 0 41097558
4 10193 0 41101825
4 10194 0 41106605
4 10195 0 41110116
4 10196 0 41114177
4 10197 0 41115526
4 10198 0 41116586
4 10199 0 41122887
4 10200 0 41123384
4 10201 0 41125506
4 10202 0 41135865
4 10203 0 41141511
4 10204 0 41142011
4 10205 0 41144532
4 10206 0 41148915
4 10207 0 41151211
4 10208 0 41151894
4 10209 0 41156691
4 10210 0 41156909
4 10211 0 41161200
4 10212 0 41162578
4 10213 0 41168434
4 10214 0 41170023
4 10215 0 41179090
4 10216 0 41180245
4 10217 0 41180881
4 10218 0 41181082
4 10219 0 41184894
4 10220 0 41187690
4 10221 0 41191034
4 10222 0 41194326
4 10223 0 41196493
4 10224 0 41197886
4 10225 0 41198568
4 10226 0 41204234
4 10227 0 41205277
4 10228 0 41213554
4 10229 0 41223221
4 10230 0 41223808
4 10231 0 41225517
4 10232 0 41234643
4 10233 0 41239570
4 10234 0 41240258
4 10235 0 41241202
4 10236 0 41249428
4 10237 0 41249898
4 10238 0 41257681
4 10239 0 41258433
4 10240 0 41262010
4 10241 0 41265414
4 10242 0 41267493
4 10243 0 41272606
4 10244 0 41275040
4 10245 0 41285203
4 10246 0 41288328
4 10247 0 41292551
4 10248 0 41292742
4 10249 0 41299153
4 10250 0 41303980
4 10251 0 41304288
4 10252 0 41306445
4 10253 0 41309177
4 10254 0 41314132
4 10255 0 41315974
4 10256 0 41316883
4 10257 0 41323610
4 10258 0 41326029
4 10259 0 41328794
4 10260 0 41329592
4 10261 0 41334099
4 10262 0 41335084
4 10263 0 41337198
4 10264 0 41337303
4 10265 0 41337518
4 10266 0 41342216
4 10267 0 41344691
4 10268 0 41344928
4 10269 0 41347258
4 10270 0 41348303
4 10271 0 41349103
4 10272 0 41355828
4 10273 0 41356674
4 10274 0 41361144
4 10275 0 41361560
4 10276 0 41363636
4 10277 0 41363968
4 10278 0 41365378
4 10279 0 41365723
4 10280 0 41371215
4 10281 0 41374783
4 10282 0 41377762
4 10283 0 41381828
4 10284 0 41384568
4 10285 0 41385096
4 10286 0 41387159
4 10287 0 41391098
4 10288 0 41392597
4 10289 0 41393102
4 10290 0 41397048
4 10291 0 41397831
4 10292 0 41399395
4 10293 0 41403905
4 10294 0 41405494
4 10295 0 41407775
4 10296 0 41410927
4 10297 0 41413876
4 10298 0 41416580
4 10299 0 41417876
4 10300 0 41421086
4 10301 0 41424229
4 10302 0 41427581
4 10303 0 41430598
4 10304 0 41432963
4 10305 0 41436376
4 10306 0 41441679
4 10307 0 41443696
4 10308 0 41445764
4 10309 0 41447144
4 10310 0 41456092
4 10311 0 41460462
4 10312 0 41461725
4 10313 0 41463455
4 10314 0 41468616
4 10315 0 41469537
4 10316 0 41476585
4 10317 0 41478511
4 10318 0 41479158
4 10319 0 41483979
4 10320 0 41484431
4 10321 0 41487232
4 10322 0 41488249
4 10323 0 41492377
4 10324 0 41496016
4 10325 0 41498300
4 10326 0 41498653
4 10327 0 41503299
4 10328 0 41505458
4 10329 0 41506364
4 10330 0 41506557
4 10331 0 41508771
4 10332 0 41509459
4 10333 0 41512621
4 10334 0 41513302
4 10335 0 41515760
4 10336 0 41517492
4 10337 0 41519084
4 10338 0 41519640
4 10339 0 41523753
4 10340 0 41523988
4 10341 0 41526762
4 10342 0 41527390
4 10343 0 41527730
4 10344 0 41529053
4 10345 0 41529307
4 10346 0 41530315
4 10347 0 41531307
4 10348 0 41535923
4 10349 0 41538666
4 10350 0 41538679
4 10351 0 41545888
4 10352 0 41547704
4 10353 0 41547879
4 10354 0 41548528
4 10355 0 41551480
4 10356 0 41553398
4 10357 0 41556508
4 10358 0 41563756
4 10359 0 41567609
4 10360 0 41568083
4 10361 0 41571424
4 10362 0 41573001
4 10363 0 41574274
4 10364 0 41576194
4 10365 0 41578227
4 10366 0 41579284
4 10367 0 41582365
4 10368 0 41583682
4 10369 0 41587522
4 10370 0 41589898
4 10371 0 41591542
4 10372 0 41594206
4 10373 0 41595422
4 10374 0 41596540
4 10375 0 41597478
4 10376 0 41599872
4 10377 0 41601001
4 10378 0 41604140
4 10379 0 41605876
4 10380 0 41606512
4 10381 0 41608155
4 10382 0 41609449
4 10383 0 41612525
4 10384 0 41614547
4 10385 0 41616103
4 10386 0 41617182
4 10387 0 41622016
4 10388 0 41622476
4 10389 0 41627065
4 10390 0 41627352
4 10391 0 41630162
4 10392 0 41633214
4 10393 0 41635380
4 10394 0 41637438
4 10395 0 41642557
4 10396 0 41645160
4 10397 0 41650989
4 10398 0 41659426
4 10399 0 41663654
4 10400 0 41664161
4 10401 0 41666691
4 10402 0 41670503
4 10403 0 41670557
4 10404 0 41670866
4 10405 0 41672649
4 10406 0 41674878
4 10407 0 41680615
4 10408 0 41685478
4 10409 0 41685706
4 10410 0 41686711
4 10411 0 41690021
4 10412 0 41692137
4 10413 0 41694774
4 10414 0 41694967
4 10415 0 41700776
4 10416 0 41703487
4 10417 0 41705733
4 10418 0 41710916
4 10419 0 41711865
4 10420 0 41715184
4 10421 0 41717770
4 10422 0 41718070
4 10423 0 41722503
4 10424 0 41725758
4 10425 0 41729184
4 10426 0 41736712
4 10427 0 41741644
4 10428 0 41744815
4 10429 0 41746862
4 10430 0 41749342
4 10431 0 41750840
4 10432 0 41750983
4 10433 0 41752071
4 10434 0 41754695
4 10435 0 41755491
4 10436 0 41759777
4 10437 0 41760937
4 10438 0 41764455
4 10439 0 41770291
4 10440 0 41777517
4 10441 0 41779495
4 10442 0 41780524
4 10443 0 41781056
4 10444 0 41781524
4 10445 0 41787912
4 10446 0 41791621
4 10447 0 41795717
4 10448 0 41798071
4 10449 0 41798616
4 10450 0 41801338
4 10451 0 41802772
4 10452 0 41803610
4 10453 0 41805846
4 10454 0 41807125
4 10455 0 41807419
4 10456 0 41808298
4 10457 0 41812673
4 10458 0 41814200
4 10459 0 41817984
4 10460 0 41819287
4 10461 0 41820456
4 10462 0 41823694
4 10463 0 41825349
4 10464 0 41827510
4 10465 0 41829476
4 10466 0 41830740
4 10467 0 41833909
4 10468 0 41835641
4 10469 0 41838001
4 10470 0 41846006
4 10471 0 41850449
4 10472 0 41850493
4 10473 0 41853988
4 10474 0 41855256
4 10475 0 41857260
4 10476 0 41858210
4 10477 0 41860809
4 10478 0 41861695
4 10479 0 41862638
4 10480 0 41865193
4 10481 0 41872685
4 10482 0 41873727
4 10483 0 41876555
4 10484 0 41877236
4 10485 0 41879364
4 10486 0 41879633
4 10487 0 41880647
4 10488 0 41887141
4 10489 0 41888190
4 10490 0 41888385
4 10491 0 41889790
4 10492 0 41894753
4 10493 0 41898339
4 10494 0 41898579
4 10495 0 41899955
4 10496 0 41904682
4 10497 0 41911522
4 10498 0 41912600
4 10499 0 41912891
4 10500 0 41929825
4 10501 1 41933946
4 10502 1 41935036
4 10503 1 41936951
4 10504 1 41938305
4 10505 1 41940568
4 10506 1 41940598
4 10507 1 41943328
4 10508 1 41948433
4 10509 1 41948826
4 10510 1 41955562
4 10511 1 41955645
4 10512 1 41961903
4 10513 1 41962731
4 10514 1 41967279
4 10515 1 41969327
4 10516 1 41969556
4 10517 1 41972739
4 10518 1 41974963
4 10519 1 41976643
4 10520 1 41979224
4 10521 1 41984486
4 10522 1 41987480
4 10523 1 41991695
4 10524 1 41993448
4 10525 1 41998085
4 10526 1 41999397
4 10527 1 41999759
4 10528 1 42002536
4 10529 1 42004708
4 10530 1 42007030
4 10531 1 42009655
4 10532 1 42012826
4 10533 1 42016579
4 10534 1 42017334
4 10535 1 42017355
4 10536 1 42018804
4 10537 1 42020323
4 10538 1 42022709
4 10539 1 42025517
4 10540 1 42028879
4 10541 1 42031944
4 10542 1 42032851
4 10543 1 42034255
4 10544 1 42040135
4 10545 1 42045317
4 10546 1 42051464
4 10547 1 42055297
4 10548 1 42056181
4 10549 1 42056203
4 10550 1 42058779
4 10551 1 42060961
4 10552 1 42064385
4 10553 1 42067514
4 10554 1 42069497
4 10555 1 42073464
4 10556 1 42075435
4 10557 1 42077318
4 10558 1 42081266
4 10559 1 42082329
4 10560 1 42086067
4 10561 1 42088901
4 10562 1 42093603
4 10563 1 42095965
4 10564 1 42099115
4 10565 1 42100596
4 10566 1 42102876
4 10567 1 42103083
4 10568 1 42105214
4 10569 1 42105721
4 10570 1 42109725
4 10571 1 42113666
4 10572 1 42114349
4 10573 1 42117212
4 10574 1 42120453
4 10575 1 42124355
4 10576 1 42127679
4 10577 1 42128104
4 10578 1 42130617
4 10579 1 42137314
4 10580 1 42138728
4 10581 1 42140203
4 10582 1 42140788
4 10583 1 42140990
4 10584 1 42144213
4 10585 1 42144967
4 10586 1 42145014
4 10587 1 42148682
4 10588 1 42152217
4 10589 1 42152762
4 10590 1 42154641
4 10591 1 42158518
4 10592 1 42159137
4 10593 1 42159397
4 10594 1 42160731
4 10595 1 42161484
4 10596 1 42162829
4 10597 1 42163362
4 10598 1 42163472
4 10599 1 42163922
4 10600 1 42167655
4 10601 1 42168027
4 10602 1 42177794
4 10603 1 42181394
4 10604 1 42182741
4 10605 1 42184050
4 10606 1 42185166
4 10607 1 42187622
4 10608 1 42188379
4 10609 1 42189024
4 10610 1 42189783
4 10611 1 42195381
4 10612 1 42195925
4 10613 1 42196533
4 10614 1 42199389
4 10615 1 42203872
4 10616 1 42204163
4 10617 1 42205592
4 10618 1 42206765
4 10619 1 42209626
4 10620 1 42212413
4 10621 1 42216480
4 10622 1 42216625
4 10623 1 42220914
4 10624 1 42224358
4 10625 1 42224912
4 10626 1 42225675
4 10627 1 42227735
4 10628 1 42234568
4 10629 1 42239645
4 10630 1 42244153
4 10631 1 42244644
4 10632 1 42246149
4 10633 1 42250682
4 10634 1 42257700
4 10635 1 42259892
4 10636 1 42264536
4 10637 1 42265166
4 10638 1 42267629
4 10639 1 42267662
4 10640 1 42269050
4 10641 1 42270139
4 10642 1 42273882
4 10643 1 42273902
4 10644 1 42276335
4 10645 1 42279084
4 10646 1 42281589
4 10647 1 42283122
4 10648 1 42284982
4 10649 1 42288663
4 10650 1 42290328
4 10651 1 42292707
4 10652 1 42294354
4 10653 1 42305150
4 10654 1 42307422
4 10655 1 42308250
4 10656 1 42310666
4 10657 1 42311353
4 10658 1 42316915
4 10659 1 42318345
4 10660 1 42320163
4 10661 1 42320643
4 10662 1 42321195
4 10663 1 42329579
4 10664 1 42332086
4 10665 1 42334829
4 10666 1 42337740
4 10667 1 42338082
4 10668 1 42341487
4 10669 1 42343726
4 10670 1 42345842
4 10671 1 42347519
4 10672 1 42353198
4 10673 1 42355880
4 10674 1 42356850
4 10675 1 42358260
4 10676 1 42359785
4 10677 0 42364486
4 10678 0 42371903
4 10679 0 42372233
4 10680 0 42373995
4 10681 0 42374849
4 10682 0 42377324
4 10683 0 42377368
4 10684 0 42377418
4 10685 0 42380131
4 10686 0 42382215
4 10687 0 42384707
4 10688 0 42386069
4 10689 0 42389215
4 10690 0 42389717
4 10691 0 42391771
4 10692 0 42401739
4 10693 0 42407223
4 10694 0 42409153
4 10695 0 42410238
4 10696 0 42416135
4 10697 0 42418087
4 10698 0 42424632
4 10699 1 42425833
4 10700 1 42434460
4 10701 1 42439807
4 10702 1 42439917
4 10703 1 42442110
4 10704 1 42448112
4 10705 1 42451007
4 10706 1 42454468
4 10707 1 42457892
4 10708 1 42460419
4 10709 1 42460444
4 10710 1 42462633
4 10711 1 42462721
4 10712 0 42466405
4 10713 0 42467518
4 10714 0 42472390
4 10715 0 42476062
4 10716 0 42478561
4 10717 0 42480590
4 10718 0 42484422
4 10719 0 42485652
4 10720 0 42486074
4 10721 0 42486617
4 10722 0 42489518
4 10723 0 42493941
4 10724 0 42494001
4 10725 0 42495296
4 10726 0 42496376
4 10727 0 42497912
4 10728 0 42500444
4 10729 0 42500932
4 10730 0 42503846
4 10731 0 42507729
4 10732 0 42507889
4 10733 0 42511453
4 10734 0 42516604
4 10735 0 42516671
4 10736 0 42524803
4 10737 0 42526832
4 10738 0 42527184
4 10739 0 42528033
4 10740 0 42530180
4 10741 0 42532122
4 10742 0 42535827
4 10743 0 42541763
4 10744 0 42545544
4 10745 0 42550069
4 10746 0 42560516
4 10747 0 42561660
4 10748 0 42570468
4 10749 0 42572791
4 10750 0 42574368
4 10751 0 42580821
4 10752 0 42582082
4 10753 0 42583269
4 10754 0 42584010
4 10755 0 42586220
4 10756 0 42587029
4 10757 0 42590274
4 10758 0 42592253
4 10759 0 42599992
4 10760 0 42606193
4 10761 0 42606645
4 10762 0 42609436
4 10763 0 42609515
4 10764 0 42613432
4 10765 0 42620285
4 10766 0 42627049
4 10767 0 42631844
4 10768 0 42632122
4 10769 0 42634265
4 10770 0 42634409
4 10771 0 42640601
4 10772 0 42642395
4 10773 0 42643886
4 10774 0 42648079
4 10775 0 42649717
4 10776 0 42650119
4 10777 0 42653086
4 10778 0 42657426
4 10779 0 42657869
4 10780 0 42658629
4 10781 0 42661678
4 10782 0 42667050
4 10783 0 42674963
4 10784 0 42686433
4 10785 0 42689591
4 10786 0 42692124
4 10787 0 42693940
4 10788 0 42697681
4 10789 0 42702133
4 10790 0 42704852
4 10791 0 42708101
4 10792 0 42708765
4 10793 0 42711760
4 10794 0 42711909
4 10795 0 42713253
4 10796 0 42714306
4 10797 0 42714859
4 10798 0 42716032
4 10799 0 42718359
4 10800 0 42719570
4 10801 0 42719839
4 10802 0 42721310
4 10803 0 42721952
4 10804 0 42722908
4 10805 0 42729148
4 10806 0 42736542
4 10807 0 42737306
4 10808 0 42741290
4 10809 0 42741760
4 10810 0 42743184
4 10811 0 42743604
4 10812 0 42745909
4 10813 0 42746322
4 10814 0 42747163
4 10815 0 42748474
4 10816 0 42752563
4 10817 0 42752852
4 10818 0 42754111
4 10819 0 42762323
4 10820 0 42764539
4 10821 0 42766869
4 10822 0 42770561
4 10823 0 42770898
4 10824 0 42776662
4 10825 0 42778961
4 10826 0 42783009
4 10827 0 42785377
4 10828 0 42789420
4 10829 0 42790393
4 10830 0 42793536
4 10831 0 42794726
4 10832 0 42799410
4 10833 0 42800237
4 10834 0 42804622
4 10835 0 42805824
4 10836 0 42811650
4 10837 0 42811904
4 10838 0 42813895
4 10839 0 42814378
4 10840 0 42816035
4 10841 0 42817985
4 10842 0 42820156
4 10843 0 42820456
4 10844 0 42820560
4 10845 0 42821595
4 10846 0 42825762
4 10847 0 42829707
4 10848 0 42832942
4 10849 0 42833822
4 10850 0 42837063
4 10851 0 42839708
4 10852 0 42842481
4 10853 0 42844967
4 10854 0 42849797
4 10855 0 42855163
4 10856 0 42856374
4 10857 0 42857804
4 10858 0 42860048
4 10859 0 42860145
4 10860 0 42863927
4 10861 0 42867888
4 10862 0 42870452
4 10863 0 42870833
4 10864 0 42872869
4 10865 0 42878014
4 10866 0 42880853
4 10867 0 42883227
4 10868 0 42885310
4 10869 0 42885387
4 10870 0 42889867
4 10871 0 42890468
4 10872 0 42899113
4 10873 0 42904488
4 10874 0 42906313
4 10875 0 42911241
4 10876 0 42923999
4 10877 0 42928925
4 10878 0 42932779
4 10879 1 42939474
4 10880 1 42943028
4 10881 1 42943681
4 10882 1 42947727
4 10883 1 42950156
4 10884 1 42952158
4 10885 1 42955722
4 10886 1 42956828
4 10887 1 42960206
4 10888 1 42960427
4 10889 0 42965216
4 10890 0 42968719
4 10891 0 42971803
4 10892 0 42975219
4 10893 0 42983300
4 10894 0 42985818
4 10895 0 42994122
4 10896 0 43001280
4 10897 0 43005576
4 10898 0 43010619
4 10899 0 43012129
4 10900 0 43014998
4 10901 0 43019130
4 10902 0 43021783
4 10903 0 43023165
4 10904 0 43026792
4 10905 1 43031036
4 10906 1 43033500
4 10907 1 43041896
4 10908 1 43043509
4 10909 1 43047666
4 10910 1 43047797
4 10911 1 43053147
4 10912 1 43059236
4 10913 1 43060076
4 10914 1 43067362
4 10915 1 43068945
4 10916 1 43072524
4 10917 1 43076862
4 10918 1 43077252
4 10919 1 43081229
4 10920 1 43082831
4 10921 1 43086283
4 10922 1 43088555
4 10923 0 43093318
4 10924 0 43096316
4 10925 0 43102466
4 10926 0 43112201
4 10927 0 43114254
4 10928 0 43119940
4 10929 0 43121909
4 10930 0 43123641
4 10931 0 43123766
4 10932 0 43132470
4 10933 0 43135553
4 10934 0 43141027
4 10935 0 43144304
4 10936 0 43144489
4 10937 0 43150155
4 10938 0 43150880
4 10939 0 43151046
4 10940 0 43152678
4 10941 0 43152926
4 10942 0 43153826
4 10943 0 43159014
4 10944 0 43161337
4 10945 0 43165386
4 10946 0 43166568
4 10947 0 43173942
4 10948 0 43178316
4 10949 0 43179678
4 10950 0 43182716
4 10951 0 43183180
4 10952 0 43193733
4 10953 0 43193769
4 10954 0 43199444
4 10955 0 43200963
4 10956 0 43204550
4 10957 0 43208984
4 10958 0 43209458
4 10959 0 43209799
4 10960 0 43223956
4 10961 0 43228429
4 10962 0 43235751
4 10963 0 43236897
4 10964 0 43237390
4 10965 0 43242464
4 10966 0 43244003
4 10967 0 43244148
4 10968 0 43244298
4 10969 0 43253359
4 10970 0 43255598
4 10971 0 43257740
4 10972 0 43262814
4 10973 0 43265711
4 10974 0 43269714
4 10975 0 43271453
4 10976 0 43275351
4 10977 0 43276513
4 10978 0 43285246
4 10979 0 43288054
4 10980 0 43290488
4 10981 0 43291009
4 10982 0 43291568
4 10983 1 43296465
4 10984 1 43296767
4 10985 1 43300390
4 10986 1 43300981
4 10987 1 43308151
4 10988 1 43313337
4 10989 1 43320315
4 10990 1 43325139
4 10991 1 43330872
4 10992 1 43334547
4 10993 1 43336244
4 10994 1 43336765
4 10995 1 43342488
4 10996 1 43346255
4 10997 1 43353854
4 10998 1 43353959
4 10999 1 43361623
4 11000 1 43363898
4 11001 1 43370208
4 11002 1 43374187
4 11003 1 43374548
4 11004 1 43379106
4 11005 1 43382860
4 11006 1 43387305
4 11007 0 43395499
4 11008 0 43397769
4 11009 0 43401842
4 11010 0 43403926
4 11011 0 43407861
4 11012 0 43413471
4 11013 0 43415199
4 11014 0 43419724
4 11015 0 43421161
4 11016 0 43423263
4 11017 0 43425331
4 11018 0 43427380
4 11019 0 43431625
4 11020 0 43431862
4 11021 0 43436047
4 11022 0 43436742
4 11023 0 43438060
4 11024 0 43444396
4 11025 0 43446287
4 11026 0 43449337
4 11027 0 43450807
4 11028 0 43453951
4 11029 1 43455295
4 11030 1 43455506
4 11031 1 43456795
4 11032 1 43457335
4 11033 1 43460233
4 11034 1 43460724
4 11035 1 43461157
4 11036 1 43462306
4 11037 1 43463484
4 11038 1 43468315
4 11039 1 43479571
4 11040 1 43482336
4 11041 1 43482576
4 11042 1 43482662
4 11043 1 43484562
4 11044 1 43484699
4 11045 1 43486934
4 11046 1 43490981
4 11047 1 43491438
4 11048 0 43495295
4 11049 1 43503690
4 11050 1 43505487
4 11051 1 43507360
4 11052 1 43507477
4 11053 1 43507765
4 11054 1 43510550
4 11055 1 43512382
4 11056 1 43514753
4 11057 1 43515339
4 11058 1 43515498
4 11059 1 43515735
4 11060 1 43517463
4 11061 1 43518321
4 11062 1 43519641
4 11063 1 43520068
4 11064 1 43523513
4 11065 1 43526155
4 11066 1 43528133
4 11067 1 43532230
4 11068 1 43532995
4 11069 1 43535637
4 11070 0 43536006
4 11071 0 43539501
4 11072 0 43542621
4 11073 0 43544642
4 11074 0 43548710
4 11075 0 43554980
4 11076 0 43557384
4 11077 0 43559609
4 11078 0 43560622
4 11079 0 43561862
4 11080 0 43563786
4 11081 0 43568561
4 11082 0 43569699
4 11083 0 43571886
4 11084 0 43573927
4 11085 0 43575074
4 11086 0 43578457
4 11087 0 43581540
4 11088 0 43583613
4 11089 0 43586997
4 11090 0 43588728
4 11091 0 43589214
4 11092 0 43590122
4 11093 0 43591908
4 11094 0 43592557
4 11095 0 43592687
4 11096 0 43593503
4 11097 0 43600244
4 11098 0 43600553
4 11099 0 43603557
4 11100 0 43609105
4 11101 1 43611604
4 11102 1 43613651
4 11103 1 43616811
4 11104 1 43619253
4 11105 1 43626368
4 11106 1 43627070
4 11107 1 43633013
4 11108 1 43634750
4 11109 1 43637353
4 11110 1 43640085
4 11111 1 43641493
4 11112 1 43642454
4 11113 1 43650342
4 11114 1 43654994
4 11115 1 43660136
4 11116 1 43662133
4 11117 1 43663634
4 11118 1 43666142
4 11119 1 43668012
4 11120 1 43670075
4 11121 1 43671511
4 11122 1 43671580
4 11123 1 43672655
4 11124 1 43673577
4 11125 1 43674425
4 11126 1 43677406
4 11127 1 43678560
4 11128 1 43679558
4 11129 0 43684138
4 11130 0 43684295
4 11131 0 43687360
4 11132 0 43688868
4 11133 0 43694051
4 11134 0 43694340
4 11135 0 43697238
4 11136 0 43698161
4 11137 0 43698615
4 11138 0 43700466
4 11139 0 43704102
4 11140 0 43705248
4 11141 0 43713220
4 11142 0 43724816
4 11143 0 43728473
4 11144 0 43735014
4 11145 0 43738129
4 11146 0 43738443
4 11147 0 43741667
4 11148 0 43748043
4 11149 0 43750206
4 11150 0 43750649
4 11151 0 43750701
4 11152 0 43752998
4 11153 0 43754578
4 11154 0 43757998
4 11155 0 43758638
4 11156 0 43761975
4 11157 0 43766044
4 11158 0 43767777
4 11159 0 43769440
4 11160 0 43771019
4 11161 0 43773039
4 11162 0 43774522
4 11163 0 43775773
4 11164 0 43776649
4 11165 0 43783582
4 11166 0 43787060
4 11167 0 43790507
4 11168 0 43791743
4 11169 0 43791783
4 11170 0 43796503
4 11171 0 43797544
4 11172 0 43801678
4 11173 0 43804585
4 11174 0 43804981
4 11175 0 43809908
4 11176 0 43810156
4 11177 0 43813903
4 11178 0 43819234
4 11179 0 43820818
4 11180 0 43821131
4 11181 0 43823244
4 11182 0 43830135
4 11183 0 43830459
4 11184 0 43834787
4 11185 0 43838293
4 11186 0 43848127
4 11187 0 43848161
4 11188 0 43850907
4 11189 0 43853454
4 11190 0 43856281
4 11191 0 43856922
4 11192 0 43857031
4 11193 0 43860408
4 11194 0 43860488
4 11195 0 43863786
4 11196 0 43870706
4 11197 0 43870999
4 11198 0 43880444
4 11199 0 43885798
4 11200 0 43886380
4 11201 0 43892602
4 11202 0 43892819
4 11203 0 43892983
4 11204 0 43897435
4 11205 0 43899161
4 11206 0 43909596
4 11207 0 43911060
4 11208 0 43911632
4 11209 0 43913653
4 11210 0 43916102
4 11211 0 43918843
4 11212 0 43921104
4 11213 0 43924676
4 11214 0 43927224
4 11215 0 43927835
4 11216 0 43930845
4 11217 0 43936596
4 11218 0 43936634
4 11219 0 43937197
4 11220 0 43949385
4 11221 0 43952885
4 11222 0 43953183
4 11223 0 43957324
4 11224 0 43964833
4 11225 0 43965137
4 11226 0 43972804
4 11227 0 43972950
4 11228 0 43975500
4 11229 0 43980283
4 11230 0 43988951
4 11231 0 43991513
4 11232 0 43992360
4 11233 0 43993967
4 11234 0 43996073
4 11235 0 43998384
4 11236 0 43998748
4 11237 0 44003707
4 11238 0 44004006
4 11239 0 44006802
4 11240 0 44007971
4 11241 0 44014035
4 11242 0 44014110
4 11243 0 44018092
4 11244 0 44018330
4 11245 0 44021984
4 11246 0 44030081
4 11247 0 44036123
4 11248 0 44038778
4 11249 1 44043611
4 11250 1 44044401
4 11251 1 44046735
4 11252 1 44049092
4 11253 1 44050398
4 11254 1 44051948
4 11255 1 44057744
4 11256 1 44059092
4 11257 1 44063344
4 11258 1 44065734
4 11259 1 44066207
4 11260 1 44068492
4 11261 1 44073860
4 11262 1 44075184
4 11263 0 44077998
4 11264 0 44082630
4 11265 0 44085855
4 11266 0 44092386
4 11267 0 44092954
4 11268 0 44094077
4 11269 0 44098939
4 11270 0 44104567
4 11271 0 44107197
4 11272 0 44109472
4 11273 0 44112272
4 11274 0 44119211
4 11275 0 44119659
4 11276 0 44123907
4 11277 0 44125910
4 11278 0 44126949
4 11279 0 44127446
4 11280 0 44128673
4 11281 0 44137851
4 11282 0 44141537
4 11283 0 44149729
4 11284 0 44150295
4 11285 0 44150776
4 11286 0 44151220
4 11287 0 44151806
4 11288 0 44154848
4 11289 0 44154887
4 11290 0 44155919
4 11291 0 44159288
4 11292 0 44160956
4 11293 0 44162118
4 11294 0 44163187
4 11295 0 44164008
4 11296 0 44167089
4 11297 0 44173296
4 11298 0 44173691
4 11299 0 44173948
4 11300 0 44174565
4 11301 0 44179750
4 11302 0 44182545
4 11303 0 44182649
4 11304 0 44182886
4 11305 0 44191448
4 11306 0 44191536
4 11307 0 44199617
4 11308 0 44201961
4 11309 0 44206014
4 11310 0 44211093
4 11311 0 44212520
4 11312 0 44215002
4 11313 0 44217334
4 11314 0 44219460
4 11315 0 44224988
4 11316 0 44229721
4 11317 0 44232419
4 11318 0 44234644
4 11319 0 44236148
4 11320 0 44236616
4 11321 0 44238743
4 11322 0 44242023
4 11323 0 44244888
4 11324 0 44245436
4 11325 0 44246283
4 11326 0 44251564
4 11327 0 44255484
4 11328 0 44263814
4 11329 0 44264485
4 11330 0 44266841
4 11331 0 44270855
4 11332 0 44274099
4 11333 0 44279295
4 11334 0 44282052
4 11335 0 44283682
4 11336 0 44288501
4 11337 0 44290210
4 11338 0 44296835
4 11339 0 44301807
4 11340 0 44308007
4 11341 0 44310219
4 11342 0 44316185
4 11343 0 44320019
4 11344 0 44322328
4 11345 0 44323466
4 11346 0 44329098
4 11347 0 44334047
4 11348 0 44339685
4 11349 0 44342016
4 11350 0 44343280
4 11351 0 44343357
4 11352 0 44343456
4 11353 0 44345252
4 11354 0 44349916
4 11355 0 44350879
4 11356 0 44361118
4 11357 0 44367762
4 11358 0 44378148
4 11359 0 44383008
4 11360 0 44384790
4 11361 0 44384864
4 11362 1 44386869
4 11363 1 44392500
4 11364 1 44394862
4 11365 1 44399020
4 11366 1 44399954
4 11367 1 44403089
4 11368 1 44407771
4 11369 1 44413077
4 11370 1 44414872
4 11371 1 44415686
4 11372 1 44420850
4 11373 1 44422844
4 11374 1 44426174
4 11375 1 44427715
4 11376 1 44429769
4 11377 1 44429932
4 11378 1 44437319
4 11379 1 44438548
4 11380 1 44446041
4 11381 1 44447025
4 11382 0 44454200
4 11383 0 44454934
4 11384 0 44457667
4 11385 0 44461781
4 11386 0 44466652
4 11387 0 44471112
4 11388 0 44473609
4 11389 0 44476791
4 11390 0 44478132
4 11391 0 44480980
4 11392 0 44484137
4 11393 0 44486483
4 11394 0 44487258
4 11395 0 44487836
4 11396 0 44491703
4 11397 0 44492120
4 11398 0 44492985
4 11399 0 44495504
4 11400 0 44498275
4 11401 0 44499543
4 11402 0 44501572
4 11403 0 44505402
4 11404 0 44505977
4 11405 0 44514677
4 11406 0 44516680
4 11407 0 44518576
4 11408 0 44518934
4 11409 0 44522246
4 11410 0 44523093
4 11411 0 44524836
4 11412 0 44530756
4 11413 0 44532196
4 11414 0 44538468
4 11415 0 44538889
4 11416 0 44540650
4 11417 0 44540675
4 11418 0 44548532
4 11419 0 44551608
4 11420 0 44556742
4 11421 0 44557030
4 11422 0 44559897
4 11423 0 44561986
4 11424 0 44565598
4 11425 0 44571190
4 11426 0 44571320
4 11427 0 44572935
4 11428 0 44576458
4 11429 0 44580201
4 11430 0 44582488
4 11431 0 44582876
4 11432 0 44582907
4 11433 0 44595335
4 11434 0 44599549
4 11435 0 44600210
4 11436 0 44601525
4 11437 0 44601711
4 11438 0 44604838
4 11439 0 44606716
4 11440 0 44609385
4 11441 0 44611643
4 11442 0 44614686
4 11443 0 44616341
4 11444 0 44618434
4 11445 0 44621165
4 11446 0 44624104
4 11447 0 44624892
4 11448 0 44625964
4 11449 0 44626964
4 11450 0 44627041
4 11451 0 44630592
4 11452 0 44631820
4 11453 0 44637175
4 11454 0 44637447
4 11455 0 44640157
4 11456 0 44643582
4 11457 0 44649500
4 11458 0 44649629
4 11459 0 44654863
4 11460 0 44657955
4 11461 0 44659560
4 11462 0 44667561
4 11463 0 44668908
4 11464 0 44674942
4 11465 0 44679333
4 11466 0 44682047
4 11467 0 44684382
4 11468 0 44686750
4 11469 0 44690519
4 11470 0 44693258
4 11471 0 44694152
4 11472 0 44696742
4 11473 0 44696876
4 11474 0 44701405
4 11475 0 44704863
4 11476 0 44707511
4 11477 0 44707644
4 11478 0 44709501
4 11479 0 44710505
4 11480 0 44711153
4 11481 0 44715761
4 11482 0 44717206
4 11483 0 44726033
4 11484 0 44729057
4 11485 0 44729980
4 11486 0 44734524
4 11487 0 44735773
4 11488 0 44737197
4 11489 0 44738633
4 11490 0 44739972
4 11491 0 44745355
4 11492 0 44746577
4 11493 0 44748505
4 11494 0 44750619
4 11495 0 44755712
4 11496 0 44759886
4 11497 0 44761535
4 11498 0 44763249
4 11499 0 44772206
4 11500 0 44775621
4 11501 0 44775678
4 11502 0 44776256
4 11503 0 44778468
4 11504 0 44778557
4 11505 0 44785498
4 11506 0 44790342
4 11507 0 44791773
4 11508 0 44794077
4 11509 0 44796417
4 11510 0 44797289
4 11511 0 44803205
4 11512 0 44804197
4 11513 0 44804473
4 11514 0 44806002
4 11515 0 44806481
4 11516 0 44811083
4 11517 0 44811365
4 11518 0 44818393
4 11519 0 44821838
4 11520 0 44825947
4 11521 0 44827479
4 11522 0 44828546
4 11523 0 44830840
4 11524 0 44834175
4 11525 0 44845214
4 11526 0 44850254
4 11527 0 44850843
4 11528 0 44857148
4 11529 0 44858309
4 11530 0 44863949
4 11531 0 44864601
4 11532 0 44868664
4 11533 0 44868731
4 11534 0 44871793
4 11535 0 44872759
4 11536 0 44879599
4 11537 0 44883061
4 11538 0 44883309
4 11539 0 44889595
4 11540 1 44892829
4 11541 1 44895233
4 11542 1 44895269
4 11543 1 44902351
4 11544 1 44907176
4 11545 1 44907209
4 11546 1 44908670
4 11547 1 44908951
4 11548 1 44911620
4 11549 1 44915417
4 11550 1 44916733
4 11551 1 44916911
4 11552 1 44917043
4 11553 1 44919648
4 11554 1 44920349
4 11555 1 44921940
4 11556 1 44924594
4 11557 1 44927758
4 11558 1 44932432
4 11559 1 44935506
4 11560 1 44940037
4 11561 1 44940259
4 11562 0 44944290
4 11563 0 44947012
4 11564 0 44950941
4 11565 1 44957687
4 11566 1 44961816
4 11567 1 44962377
4 11568 1 44978090
4 11569 1 44980264
4 11570 1 44981350
4 11571 1 44983453
4 11572 1 44984984
4 11573 1 44987232
4 11574 1 44991567
4 11575 1 44992687
4 11576 1 44995811
4 11577 1 44997389
4 11578 1 44998183
4 11579 1 45004369
4 11580 1 45004751
4 11581 1 45006472
4 11582 1 45008275
4 11583 1 45012121
4 11584 1 45013316
4 11585 1 45013996
4 11586 1 45015013
4 11587 1 45019105
4 11588 1 45021813
4 11589 1 45022766
4 11590 1 45026441
4 11591 1 45026623
4 11592 1 45032345
4 11593 1 45037722
4 11594 1 45040509
4 11595 1 45047962
4 11596 1 45054801
4 11597 0 45059643
4 11598 0 45065019
4 11599 0 45065722
4 11600 0 45073295
4 11601 0 45077956
4 11602 0 45082733
4 11603 0 45083741
4 11604 1 45085782
4 11605 1 45089741
4 11606 1 45090664
4 11607 1 45091137
4 11608 1 45091507
4 11609 1 45091724
4 11610 1 45100659
4 11611 1 45101638
4 11612 1 45103862
4 11613 1 45105045
4 11614 1 45113009
4 11615 1 45113219
4 11616 1 45117824
4 11617 1 45118477
4 11618 0 45123985
4 11619 0 45124899
4 11620 0 45125269
4 11621 0 45128179
4 11622 0 45128832
4 11623 0 45132491
4 11624 0 45133054
4 11625 0 45135031
4 11626 0 45138570
4 11627 0 45142576
4 11628 0 45144648
4 11629 0 45145044
4 11630 0 45145272
4 11631 0 45147000
4 11632 0 45147976
4 11633 0 45151398
4 11634 0 45153134
4 11635 0 45154553
4 11636 0 45154841
4 11637 0 45155786
4 11638 0 45155887
4 11639 0 45156962
4 11640 0 45158530
4 11641 0 45163275
4 11642 0 45165141
4 11643 0 45168482
4 11644 0 45169801
4 11645 0 45171117
4 11646 0 45172515
4 11647 0 45172548
4 11648 0 45173822
4 11649 0 45174720
4 11650 0 45174926
4 11651 0 45176916
4 11652 0 45180267
4 11653 0 45185856
4 11654 0 45186584
4 11655 0 45190526
4 11656 0 45193395
4 11657 0 45196360
4 11658 0 45200820
4 11659 0 45207412
4 11660 1 45208717
4 11661 1 45210564
4 11662 1 45215499
4 11663 1 45216858
4 11664 1 45220341
4 11665 1 45223105
4 11666 1 45225044
4 11667 1 45227023
4 11668 1 45228595
4 11669 1 45233579
4 11670 1 45236069
4 11671 0 45238649
4 11672 0 45249839
4 11673 0 45256953
4 11674 0 45262842
4 11675 0 45263446
4 11676 0 45265818
4 11677 0 45268918
4 11678 0 45274035
4 11679 0 45274812
4 11680 0 45275994
4 11681 0 45278377
4 11682 0 45280031
4 11683 0 45283958
4 11684 0 45284913
4 11685 0 45288363
4 11686 0 45289404
4 11687 0 45289968
4 11688 0 45295469
4 11689 0 45300052
4 11690 0 45307415
4 11691 0 45311925
4 11692 0 45313351
4 11693 0 45315427
4 11694 0 45316020
4 11695 0 45322945
4 11696 0 45323331
4 11697 0 45331183
4 11698 0 45333560
4 11699 0 45334361
4 11700 0 45337751
4 11701 0 45342617
4 11702 0 45346501
4 11703 0 45348489
4 11704 0 45348883
4 11705 0 45355019
4 11706 0 45355468
4 11707 0 45359705
4 11708 0 45361281
4 11709 0 45361788
4 11710 0 45364206
4 11711 0 45365918
4 11712 0 45368952
4 11713 0 45370797
4 11714 0 45371674
4 11715 0 45372029
4 11716 0 45377843
4 11717 0 45378497
4 11718 0 45380076
4 11719 0 45381657
4 11720 0 45385602
4 11721 0 45386398
4 11722 0 45388069
4 11723 0 45390310
4 11724 0 45392014
4 11725 0 45394543
4 11726 0 45395121
4 11727 0 45395888
4 11728 0 45397957
4 11729 0 45399320
4 11730 0 45400462
4 11731 0 45405726
4 11732 0 45407641
4 11733 0 45416103
4 11734 0 45419008
4 11735 0 45419569
4 11736 0 45422481
4 11737 0 45423953
4 11738 0 45425318
4 11739 0 45431673
4 11740 0 45434368
4 11741 0 45435159
4 11742 0 45435605
4 11743 0 45439764
4 11744 0 45441000
4 11745 0 45441138
4 11746 0 45444652
4 11747 0 45449034
4 11748 0 45450716
4 11749 0 45450801
4 11750 0 45453721
4 11751 0 45456355
4 11752 0 45458940
4 11753 0 45461158
4 11754 0 45461962
4 11755 1 45472477
4 11756 1 45474731
4 11757 1 45475635
4 11758 1 45476992
4 11759 1 45479020
4 11760 1 45481279
4 11761 1 45485480
4 11762 1 45485929
4 11763 1 45487093
4 11764 1 45491144
4 11765 1 45492023
4 11766 1 45493912
4 11767 1 45494984
4 11768 1 45497189
4 11769 1 45498626
4 11770 1 45503066
4 11771 1 45505004
4 11772 0 45510534
4 11773 0 45516866
4 11774 0 45516980
4 11775 0 45518054
4 11776 0 45519332
4 11777 0 45526788
4 11778 0 45536594
4 11779 0 45538213
4 11780 0 45542318
4 11781 0 45546216
4 11782 0 45550420
4 11783 0 45558874
4 11784 0 45559847
4 11785 0 45561285
4 11786 0 45567761
4 11787 0 45569066
4 11788 0 45569469
4 11789 0 45576655
4 11790 0 45578965
4 11791 0 45581188
4 11792 0 45581908
4 11793 0 45584343
4 11794 0 45585963
4 11795 0 45587519
4 11796 0 45590050
4 11797 0 45593546
4 11798 0 45594298
4 11799 0 45599786
4 11800 0 45604712
4 11801 0 45606092
4 11802 0 45609179
4 11803 0 45613578
4 11804 0 45613786
4 11805 0 45615062
4 11806 0 45622552
4 11807 0 45629002
4 11808 0 45635394
4 11809 0 45636574
4 11810 0 45643204
4 11811 0 45648522
4 11812 0 45649217
4 11813 0 45660670
4 11814 0 45667744
4 11815 0 45668047
4 11816 0 45668541
4 11817 0 45678099
4 11818 0 45685000
4 11819 0 45686364
4 11820 0 45693211
4 11821 0 45700894
4 11822 0 45710181
4 11823 0 45712454
4 11824 0 45714979
4 11825 0 45716480
4 11826 0 45717226
4 11827 0 45726303
4 11828 0 45733242
4 11829 0 45733636
4 11830 0 45740757
4 11831 0 45744312
4 11832 0 45746545
4 11833 0 45748506
4 11834 0 45748935
4 11835 0 45758085
4 11836 0 45763502
4 11837 0 45770332
4 11838 0 45775528
4 11839 0 45782763
4 11840 0 45786612
4 11841 0 45789398
4 11842 0 45790629
4 11843 0 45793560
4 11844 0 45794532
4 11845 0 45803591
4 11846 0 45809376
4 11847 0 45811981
4 11848 0 45819141
4 11849 0 45829316
4 11850 0 45836505
4 11851 0 45847498
4 11852 0 45852740
4 11853 0 45853653
4 11854 0 45858817
4 11855 0 45860392
4 11856 0 45860534
4 11857 0 45864938
4 11858 0 45868225
4 11859 0 45873228
4 11860 0 45874181
4 11861 0 45878518
4 11862 0 45882794
4 11863 0 45882956
4 11864 0 45886986
4 11865 0 45891804
4 11866 0 45892704
4 11867 0 45895935
4 11868 0 45896229
4 11869 0 45897463
4 11870 0 45900528
4 11871 0 45900711
4 11872 0 45901518
4 11873 0 45902057
4 11874 0 45908744
4 11875 0 45918292
4 11876 0 45923770
4 11877 0 45929674
4 11878 0 45939802
4 11879 0 45944864
4 11880 0 45948308
4 11881 0 45952203
4 11882 0 45956090
4 11883 0 45961026
4 11884 0 45962780
4 11885 0 45962946
4 11886 0 45966051
4 11887 0 45966193
4 11888 0 45971467
4 11889 0 45980251
4 11890 0 45981791
4 11891 0 45982965
4 11892 0 45992811
4 11893 0 45995273
4 11894 0 45997086
4 11895 0 46003021
4 11896 0 46005530
4 11897 0 46007041
4 11898 0 46012383
4 11899 0 46017693
4 11900 1 46022932
4 11901 1 46023237
4 11902 1 46027489
4 11903 1 46030298
4 11904 1 46032674
4 11905 1 46038388
4 11906 1 46041765
4 11907 1 46042078
4 11908 1 46042132
4 11909 1 46044155
4 11910 1 46045959
4 11911 1 46049461
4 11912 1 46054213
4 11913 1 46057510
4 11914 1 46059438
4 11915 1 46065739
4 11916 1 46067085
4 11917 1 46067622
4 11918 1 46069338
4 11919 1 46070563
4 11920 1 46074311
4 11921 1 46078401
4 11922 1 46078937
4 11923 1 46083288
4 11924 1 46085717
4 11925 1 46087893
4 11926 1 46091279
4 11927 1 46092530
4 11928 1 46093543
4 11929 1 46099529
4 11930 1 46102094
4 11931 1 46102665
4 11932 1 46103778
4 11933 1 46107977
4 11934 1 46109472
4 11935 1 46110659
4 11936 1 46114425
4 11937 1 46115131
4 11938 1 46119091
4 11939 1 46120558
4 11940 1 46123092
4 11941 1 46131082
4 11942 0 46131339
4 11943 0 46131636
4 11944 0 46131654
4 11945 0 46136018
4 11946 0 46137564
4 11947 0 46140797
4 11948 0 46141011
4 11949 0 46144240
4 11950 0 46145608
4 11951 0 46152058
4 11952 0 46152394
4 11953 0 46155682
4 11954 0 46164792
4 11955 0 46164874
4 11956 0 46171251
4 11957 0 46172696
4 11958 0 46176696
4 11959 0 46181180
4 11960 0 46187262
4 11961 0 46188982
4 11962 0 46191751
4 11963 0 46195472
4 11964 0 46203989
4 11965 0 46204093
4 11966 0 46211509
4 11967 0 46212778
4 11968 0 46215925
4 11969 0 46219426
4 11970 0 46223362
4 11971 0 46233086
4 11972 0 46237322
4 11973 0 46242536
4 11974 0 46244088
4 11975 0 46244952
4 11976 0 46246555
4 11977 0 46247080
4 11978 0 46252192
4 11979 0 46255472
4 11980 0 46266901
4 11981 0 46266988
4 11982 0 46267694
4 11983 0 46274460
4 11984 0 46276116
4 11985 0 46276690
4 11986 0 46277148
4 11987 0 46280054
4 11988 0 46284207
4 11989 0 46287660
4 11990 0 46296755
4 11991 0 46298587
4 11992 0 46305117
4 11993 0 46307651
4 11994 0 46307802
4 11995 0 46317393
4 11996 0 46323041
4 11997 0 46331361
4 11998 0 46338052
4 11999 0 46341679
4 12000 0 46341732
4 12001 0 46350327
4 12002 0 46358197
4 12003 0 46359972
4 12004 0 46361244
4 12005 0 46370599
4 12006 0 46373287
4 12007 0 46374098
4 12008 0 46378153
4 12009 0 46379727
4 12010 0 46384903
4 12011 0 46393268
4 12012 0 46397979
4 12013 0 46410329
4 12014 0 46418007
4 12015 0 46418980
4 12016 0 46419949
4 12017 0 46423456
4 12018 0 46429932
4 12019 0 46430138
4 12020 0 46437126
4 12021 0 46439332
4 12022 0 46442610
4 12023 0 46444208
4 12024 0 46449554
4 12025 0 46454664
4 12026 0 46456673
4 12027 0 46463306
4 12028 0 46463554
4 12029 0 46467005
4 12030 0 46469998
4 12031 0 46479600
4 12032 0 46482229
4 12033 0 46486330
4 12034 0 46489133
4 12035 0 46495482
4 12036 0 46501520
4 12037 0 46504875
4 12038 0 46507950
4 12039 0 46508695
4 12040 0 46509184
4 12041 0 46517068
4 12042 0 46517841
4 12043 0 46523923
4 12044 0 46527909
4 12045 0 46530086
4 12046 0 46540213
4 12047 0 46546911
4 12048 0 46548164
4 12049 0 46549285
4 12050 0 46556779
4 12051 0 46557988
4 12052 0 46561371
4 12053 0 46567351
4 12054 0 46571991
4 12055 0 46574865
4 12056 0 46576954
4 12057 0 46578416
4 12058 0 46583232
4 12059 0 46585474
4 12060 0 46585710
4 12061 0 46587546
4 12062 0 46594756
4 12063 0 46596303
4 12064 0 46598602
4 12065 0 46601698
4 12066 0 46609770
4 12067 0 46621521
4 12068 0 46636280
4 12069 0 46637834
4 12070 0 46644145
4 12071 0 46646630
4 12072 0 46662255
4 12073 0 46664419
4 12074 0 46673245
4 12075 0 46674487
4 12076 0 46681196
4 12077 0 46681497
4 12078 0 46683537
4 12079 0 46684747
4 12080 0 46685535
4 12081 0 46689527
4 12082 0 46699687
4 12083 0 46704758
4 12084 0 46710424
4 12085 0 46714346
4 12086 0 46715602
4 12087 0 46720013
4 12088 0 46721331
4 12089 0 46721819
4 12090 0 46723423
4 12091 0 46724329
4 12092 0 46729994
4 12093 0 46734247
4 12094 0 46737210
4 12095 0 46738516
4 12096 0 46739333
4 12097 0 46743116
4 12098 0 46748774
4 12099 0 46753017
4 12100 0 46758096
4 12101 0 46764249
4 12102 0 46770022
4 12103 0 46775085
4 12104 0 46779013
4 12105 0 46780236
4 12106 0 46780482
4 12107 0 46784519
4 12108 0 46791797
4 12109 0 46795994
4 12110 0 46801404
4 12111 0 46805606
4 12112 0 46812571
4 12113 0 46816931
4 12114 0 46821670
4 12115 0 46822797
4 12116 0 46823895
4 12117 0 46826568
4 12118 0 46827058
4 12119 0 46831402
4 12120 0 46838287
4 12121 0 46838742
4 12122 0 46844115
4 12123 0 46847612
4 12124 0 46848568
4 12125 0 46852296
4 12126 0 46854528
4 12127 0 46856130
4 12128 0 46865833
4 12129 0 46871736
4 12130 0 46873451
4 12131 0 46878824
4 12132 0 46882936
4 12133 0 46890928
4 12134 0 46896751
4 12135 0 46896990
4 12136 0 46897802
4 12137 0 46900792
4 12138 0 46901979
4 12139 0 46907305
4 12140 0 46911620
4 12141 0 46916258
4 12142 0 46920373
4 12143 0 46921712
4 12144 0 46924454
4 12145 0 46926227
4 12146 0 46930252
4 12147 0 46935103
4 12148 0 46937504
4 12149 0 46948733
4 12150 0 46955777
4 12151 0 46955958
4 12152 0 46963767
4 12153 0 46964805
4 12154 0 46966497
4 12155 0 46973953
4 12156 0 46977199
4 12157 0 46984081
4 12158 0 46986158
4 12159 0 46990441
4 12160 0 46993053
4 12161 0 46996271
4 12162 0 47001829
4 12163 0 47004678
4 12164 0 47007163
4 12165 0 47010776
4 12166 0 47016023
4 12167 0 47018518
4 12168 0 47021043
4 12169 0 47023462
4 12170 0 47025299
4 12171 0 47028279
4 12172 0 47028667
4 12173 0 47029341
4 12174 1 47037109
4 12175 1 47038417
4 12176 1 47042795
4 12177 1 47044174
4 12178 1 47046609
4 12179 1 47048992
4 12180 1 47049949
4 12181 1 47057422
4 12182 1 47064291
4 12183 1 47069117
4 12184 1 47070783
4 12185 1 47079573
4 12186 1 47083898
4 12187 1 47085402
4 12188 1 47089030
4 12189 1 47090493
4 12190 1 47095914
4 12191 1 47100502
4 12192 1 47103317
4 12193 1 47106557
4 12194 1 47108742
4 12195 1 47110743
4 12196 1 47118580
4 12197 1 47119405
4 12198 1 47122300
4 12199 1 47122905
4 12200 1 47129485
4 12201 1 47133820
4 12202 1 47134989
4 12203 1 47135355
4 12204 1 47137778
4 12205 1 47141780
4 12206 1 47145592
4 12207 1 47146365
4 12208 1 47149461
4 12209 1 47154816
4 12210 1 47156482
4 12211 1 47157258
4 12212 1 47158202
4 12213 1 47164082
4 12214 1 47169429
4 12215 1 47173543
4 12216 1 47181207
4 12217 1 47183294
4 12218 1 47184544
4 12219 1 47193538
4 12220 1 47199230
4 12221 1 47200003
4 12222 1 47201210
4 12223 1 47206309
4 12224 1 47210767
4 12225 1 47210972
4 12226 1 47213336
4 12227 1 47214223
4 12228 1 47218229
4 12229 1 47220070
4 12230 1 47220290
4 12231 1 47224781
4 12232 1 47228475
4 12233 1 47235648
4 12234 1 47237396
4 12235 1 47238529
4 12236 1 47240854
4 12237 1 47241921
4 12238 1 47243632
4 12239 1 47249247
4 12240 1 47249959
4 12241 1 47251515
4 12242 1 47254555
4 12243 1 47255487
4 12244 1 47261254
4 12245 1 47263294
4 12246 1 47265610
4 12247 1 47266425
4 12248 1 47267222
4 12249 1 47269515
4 12250 1 47270806
4 12251 1 47273716
4 12252 1 47276628
4 12253 1 47278625
4 12254 1 47282710
4 12255 1 47286976
4 12256 1 47291647
4 12257 1 47294439
4 12258 1 47296525
4 12259 1 47297218
4 12260 1 47302792
4 12261 1 47311415
4 12262 1 47314495
4 12263 1 47315118
4 12264 1 47320729
4 12265 1 47321287
4 12266 1 47322789
4 12267 1 47329306
4 12268 1 47329813
4 12269 1 47334200
4 12270 1 47339627
4 12271 1 47350766
4 12272 1 47352515
4 12273 1 47357464
4 12274 1 47358850
4 12275 1 47386590
4 12276 1 47394762
4 12277 1 47407650
4 12278 1 47416881
4 12279 1 47428901
4 12280 1 47436494
4 12281 1 47437860
4 12282 1 47439704
4 12283 1 47442383
4 12284 1 47444057
4 12285 1 47446728
4 12286 1 47446924
4 12287 1 47454965
4 12288 1 47460008
4 12289 1 47461904
4 12290 1 47464470
4 12291 1 47466787
4 12292 1 47466922
4 12293 1 47467005
4 12294 1 47469582
4 12295 1 47470955
4 12296 1 47473940
4 12297 1 47479317
4 12298 1 47479504
4 12299 1 47480354
4 12300 1 47485050
4 12301 1 47485878
4 12302 1 47491857
4 12303 1 47492927
4 12304 1 47499741
4 12305 1 47500089
4 12306 1 47500143
4 12307 1 47508078
4 12308 1 47510875
4 12309 1 47515702
4 12310 0 47519846
4 12311 0 47520527
4 12312 0 47521331
4 12313 0 47528189
4 12314 0 47533286
4 12315 0 47533706
4 12316 0 47534048
4 12317 0 47541500
4 12318 0 47542134
4 12319 0 47544578
4 12320 0 47545154
4 12321 0 47549266
4 12322 0 47552892
4 12323 0 47559802
4 12324 0 47561727
4 12325 0 47564933
4 12326 0 47566781
4 12327 0 47568225
4 12328 0 47568911
4 12329 0 47569251
4 12330 0 47570368
4 12331 0 47571678
4 12332 0 47574953
4 12333 0 47576688
4 12334 0 47585376
4 12335 0 47587575
4 12336 0 47588000
4 12337 0 47588619
4 12338 0 47594279
4 12339 0 47594571
4 12340 0 47594964
4 12341 0 47595289
4 12342 0 47595556
4 12343 0 47600022
4 12344 0 47600452
4 12345 0 47605040
4 12346 0 47606221
4 12347 0 47610790
4 12348 0 47612394
4 12349 0 47614163
4 12350 0 47615209
4 12351 0 47619622
4 12352 0 47626269
4 12353 0 47627678
4 12354 0 47630056
4 12355 0 47633074
4 12356 0 47636102
4 12357 0 47639425
4 12358 0 47640199
4 12359 0 47646426
4 12360 0 47648817
4 12361 0 47652392
4 12362 0 47652810
4 12363 0 47653256
4 12364 0 47653320
4 12365 0 47656665
4 12366 0 47658026
4 12367 0 47666151
4 12368 0 47666700
4 12369 0 47667623
4 12370 0 47670565
4 12371 0 47672811
4 12372 0 47676775
4 12373 0 47677932
4 12374 0 47680029
4 12375 0 47681579
4 12376 0 47682675
4 12377 0 47686943
4 12378 0 47691831
4 12379 0 47692047
4 12380 0 47697469
4 12381 0 47699065
4 12382 0 47699974
4 12383 0 47701601
4 12384 0 47705692
4 12385 0 47707648
4 12386 0 47708573
4 12387 0 47711600
4 12388 0 47711908
4 12389 0 47712867
4 12390 0 47717825
4 12391 0 47719158
4 12392 0 47722647
4 12393 0 47729695
4 12394 0 47730090
4 12395 0 47733266
4 12396 0 47735781
4 12397 0 47736793
4 12398 0 47737051
4 12399 0 47737674
4 12400 0 47739545
4 12401 0 47747084
4 12402 0 47750813
4 12403 0 47751176
4 12404 0 47759910
4 12405 0 47760714
4 12406 0 47763195
4 12407 0 47763610
4 12408 0 47768456
4 12409 0 47773700
4 12410 0 47775930
4 12411 0 47776757
4 12412 0 47780242
4 12413 0 47781767
4 12414 0 47783698
4 12415 0 47784415
4 12416 0 47785145
4 12417 0 47786871
4 12418 0 47788079
4 12419 0 47794133
4 12420 0 47795892
4 12421 0 47797428
4 12422 0 47799233
4 12423 0 47803190
4 12424 0 47807006
4 12425 0 47808526
4 12426 0 47811396
4 12427 0 47812728
4 12428 0 47819263
4 12429 0 47820047
4 12430 0 47822120
4 12431 0 47822920
4 12432 0 47829446
4 12433 0 47832339
4 12434 0 47836329
4 12435 0 47836563
4 12436 0 47840201
4 12437 0 47845253
4 12438 0 47845511
4 12439 0 47849412
4 12440 0 47850231
4 12441 0 47856561
4 12442 0 47857405
4 12443 0 47860048
4 12444 0 47860431
4 12445 0 47864200
4 12446 0 47864610
4 12447 0 47866102
4 12448 0 47871499
4 12449 0 47872744
4 12450 0 47875855
4 12451 0 47879354
4 12452 0 47881977
4 12453 0 47883938
4 12454 0 47886561
4 12455 0 47888906
4 12456 0 47893234
4 12457 0 47900283
4 12458 0 47903113
4 12459 0 47905273
4 12460 0 47908644
4 12461 0 47908949
4 12462 0 47909904
4 12463 0 47911819
4 12464 0 47914335
4 12465 0 47914462
4 12466 0 47919650
4 12467 0 47920077
4 12468 0 47927017
4 12469 0 47929974
4 12470 0 47934747
4 12471 0 47939538
4 12472 0 47942447
4 12473 0 47945280
4 12474 0 47950413
4 12475 0 47970643
4 12476 0 47971842
4 12477 0 47972866
4 12478 0 47974625
4 12479 0 47981283
4 12480 0 47987809
4 12481 0 47992885
4 12482 0 47993278
4 12483 0 47993846
4 12484 0 47998624
4 12485 0 48000903
4 12486 0 48004913
4 12487 0 48010008
4 12488 0 48012084
4 12489 0 48013005
4 12490 0 48019650
4 12491 0 48021505
4 12492 0 48026347
4 12493 0 48030184
4 12494 0 48034837
4 12495 0 48040002
4 12496 0 48045082
4 12497 0 48049668
4 12498 0 48050713
4 12499 0 48053636
4 12500 0 48056350
4 12501 0 48068939
4 12502 0 48073601
4 12503 0 48077543
4 12504 0 48077742
4 12505 0 48078849
4 12506 0 48083927
4 12507 0 48084100
4 12508 0 48089467
4 12509 0 48092322
4 12510 0 48099074
4 12511 0 48100019
4 12512 0 48101806
4 12513 0 48103678
4 12514 0 48104353
4 12515 0 48108175
4 12516 0 48111744
4 12517 0 48114877
4 12518 0 48115750
4 12519 0 48117543
4 12520 0 48119008
4 12521 0 48124460
4 12522 0 48126382
4 12523 0 48131335
4 12524 0 48133295
4 12525 0 48137102
4 12526 0 48140589
4 12527 0 48141607
4 12528 0 48144677
4 12529 0 48146462
4 12530 0 48151462
4 12531 0 48153467
4 12532 0 48156457
4 12533 0 48163553
4 12534 0 48167223
4 12535 0 48168238
4 12536 0 48173144
4 12537 0 48177197
4 12538 0 48178658
4 12539 0 48180839
4 12540 0 48181571
4 12541 0 48186457
4 12542 0 48187875
4 12543 0 48190346
4 12544 0 48190548
4 12545 0 48191145
4 12546 0 48197389
4 12547 0 48198617
4 12548 0 48200534
4 12549 0 48201897
4 12550 0 48204428
4 12551 0 48206487
4 12552 0 48206661
4 12553 0 48214415
4 12554 0 48215401
4 12555 0 48218950
4 12556 0 48220229
4 12557 0 48224579
4 12558 1 48228746
4 12559 1 48230346
4 12560 1 48232958
4 12561 1 48233496
4 12562 1 48235608
4 12563 1 48236871
4 12564 1 48241259
4 12565 1 48241863
4 12566 1 48246587
4 12567 1 48246717
4 12568 1 48253686
4 12569 1 48254153
4 12570 1 48254744
4 12571 1 48259093
4 12572 1 48261482
4 12573 1 48263204
4 12574 1 48263907
4 12575 1 48265875
4 12576 1 48267944
4 12577 1 48271514
4 12578 1 48278629
4 12579 1 48280117
4 12580 0 48281655
4 12581 0 48281700
4 12582 0 48285758
4 12583 0 48286384
4 12584 0 48286950
4 12585 0 48287364
4 12586 0 48290345
4 12587 0 48293173
4 12588 0 48295095
4 12589 0 48298340
4 12590 0 48298634
4 12591 0 48299578
4 12592 0 48305033
4 12593 0 48307629
4 12594 1 48311101
4 12595 1 48311670
4 12596 1 48317347
4 12597 1 48320415
4 12598 1 48321078
4 12599 1 48324414
4 12600 1 48324935
4 12601 1 48328973
4 12602 1 48329549
4 12603 1 48332126
4 12604 1 48337895
4 12605 1 48344240
4 12606 1 48347687
4 12607 0 48351598
4 12608 0 48352804
4 12609 0 48354814
4 12610 0 48355219
4 12611 0 48361797
4 12612 0 48370646
4 12613 0 48372144
4 12614 0 48373752
4 12615 0 48375929
4 12616 0 48379780
4 12617 0 48384015
4 12618 0 48388913
4 12619 0 48393293
4 12620 0 48393894
4 12621 0 48399958
4 12622 0 48400815
4 12623 0 48406044
4 12624 0 48408754
4 12625 0 48425077
4 12626 0 48427183
4 12627 0 48431014
4 12628 0 48434792
4 12629 0 48439879
4 12630 0 48440884
4 12631 0 48445137
4 12632 0 48450418
4 12633 0 48454030
4 12634 0 48458495
4 12635 0 48459059
4 12636 0 48459796
4 12637 0 48462521
4 12638 0 48466995
4 12639 0 48468286
4 12640 0 48471148
4 12641 0 48475096
4 12642 0 48479185
4 12643 0 48483082
4 12644 0 48484213
4 12645 0 48489117
4 12646 0 48495371
4 12647 0 48496307
4 12648 0 48500536
4 12649 0 48502509
4 12650 0 48509053
4 12651 0 48515381
4 12652 0 48517809
4 12653 0 48518993
4 12654 1 48527284
4 12655 1 48531532
4 12656 1 48534591
4 12657 1 48535658
4 12658 1 48543608
4 12659 1 48546295
4 12660 1 48547579
4 12661 1 48551379
4 12662 1 48555865
4 12663 1 48557894
4 12664 1 48560172
4 12665 1 48594427
4 12666 1 48598562
4 12667 1 48603396
4 12668 1 48605998
4 12669 1 48606321
4 12670 1 48609614
4 12671 1 48610188
4 12672 1 48610699
4 12673 1 48615157
4 12674 1 48618081
4 12675 1 48626544
4 12676 1 48627356
4 12677 0 48636814
4 12678 0 48637210
4 12679 0 48642044
4 12680 0 48643879
4 12681 0 48648745
4 12682 0 48649499
4 12683 0 48651673
4 12684 0 48654880
4 12685 0 48656393
4 12686 0 48658278
4 12687 0 48660327
4 12688 0 48666536
4 12689 0 48668055
4 12690 0 48668649
4 12691 0 48676806
4 12692 0 48680949
4 12693 0 48687354
4 12694 0 48689708
4 12695 0 48691670
4 12696 0 48699153
4 12697 0 48701456
4 12698 0 48703305
4 12699 0 48706703
4 12700 0 48710833
4 12701 0 48711520
4 12702 0 48717831
4 12703 0 48722999
4 12704 1 48729881
4 12705 1 48731992
4 12706 1 48737477
4 12707 1 48743225
4 12708 1 48744442
4 12709 1 48746742
4 12710 1 48748071
4 12711 1 48750780
4 12712 1 48751181
4 12713 1 48752812
4 12714 1 48755863
4 12715 0 48760887
4 12716 0 48762136
4 12717 0 48765836
4 12718 0 48772789
4 12719 0 48777712
4 12720 0 48781570
4 12721 0 48784039
4 12722 0 48786156
4 12723 0 48791191
4 12724 0 48791341
4 12725 0 48802652
4 12726 0 48805876
4 12727 0 48811677
4 12728 0 48813210
4 12729 0 48818740
4 12730 0 48818764
4 12731 0 48825326
4 12732 0 48829009
4 12733 0 48833193
4 12734 0 48842290
4 12735 0 48867608
4 12736 0 48878046
4 12737 0 48880994
4 12738 0 48881748
4 12739 0 48882397
4 12740 1 48889388
4 12741 1 48892287
4 12742 1 48893877
4 12743 1 48897860
4 12744 1 48897893
4 12745 1 48900234
4 12746 1 48901486
4 12747 1 48903771
4 12748 1 48904529
4 12749 1 48905833
4 12750 1 48906170
4 12751 1 48908099
4 12752 1 48912760
4 12753 1 48913577
4 12754 1 48913840
4 12755 1 48918132
4 12756 1 48923301
4 12757 1 48933030
4 12758 1 48934821
4 12759 1 48938895
4 12760 1 48940452
4 12761 1 48944687
4 12762 1 48946702
4 12763 1 48948119
4 12764 1 48948413
4 12765 1 48949128
4 12766 1 48954747
4 12767 1 48962784
4 12768 1 48965602
4 12769 1 48968704
4 12770 1 48970203
4 12771 1 48972381
4 12772 1 48974257
4 12773 1 48977188
4 12774 1 48984001
4 12775 1 48985333
4 12776 1 48989548
4 12777 1 48990760
4 12778 1 48996500
4 12779 1 49001276
4 12780 1 49003856
4 12781 1 49006765
4 12782 1 49012787
4 12783 1 49015820
4 12784 1 49019135
4 12785 0 49021421
4 12786 0 49023151
4 12787 0 49025396
4 12788 0 49029350
4 12789 0 49031976
4 12790 0 49041006
4 12791 0 49047474
4 12792 0 49049207
4 12793 0 49050852
4 12794 0 49052019
4 12795 0 49053795
4 12796 0 49057295
4 12797 0 49061268
4 12798 0 49066958
4 12799 0 49071267
4 12800 0 49077637
4 12801 0 49083674
4 12802 0 49087897
4 12803 0 49093748
4 12804 0 49099789
4 12805 0 49103306
4 12806 0 49103736
4 12807 0 49108625
4 12808 0 49118725
4 12809 0 49120621
4 12810 0 49123852
4 12811 0 49129690
4 12812 0 49129967
4 12813 0 49130656
4 12814 0 49134355
4 12815 0 49144551
4 12816 0 49148921
4 12817 0 49150635
4 12818 0 49152989
4 12819 0 49153679
4 12820 0 49153726
4 12821 0 49156488
4 12822 0 49159483
4 12823 0 49162246
4 12824 0 49168284
4 12825 0 49168514
4 12826 0 49171448
4 12827 1 49180133
4 12828 1 49182857
4 12829 1 49185670
4 12830 1 49188925
4 12831 1 49194067
4 12832 1 49195049
4 12833 1 49197690
4 12834 1 49200130
4 12835 1 49206689
4 12836 1 49209098
4 12837 1 49209898
4 12838 1 49212764
4 12839 1 49215457
4 12840 1 49216384
4 12841 1 49216455
4 12842 0 49221710
4 12843 0 49224184
4 12844 0 49233312
4 12845 0 49236035
4 12846 0 49237690
4 12847 0 49243594
4 12848 0 49248682
4 12849 0 49253552
4 12850 0 49258178
4 12851 0 49261149
4 12852 0 49261779
4 12853 0 49266231
4 12854 0 49267271
4 12855 0 49270721
4 12856 0 49275493
4 12857 0 49276841
4 12858 0 49280761
4 12859 0 49281090
4 12860 0 49285060
4 12861 0 49289891
4 12862 0 49289916
4 12863 0 49291424
4 12864 0 49293532
4 12865 0 49295372
4 12866 1 49308308
4 12867 1 49310045
4 12868 1 49314677
4 12869 1 49318927
4 12870 1 49324645
4 12871 1 49330307
4 12872 1 49335011
4 12873 1 49396958
4 12874 1 49400556
4 12875 1 49405593
4 12876 1 49412719
4 12877 1 49414878
4 12878 1 49422063
4 12879 1 49425999
4 12880 1 49430092
4 12881 1 49435557
4 12882 1 49438083
4 12883 1 49440716
4 12884 1 49442431
4 12885 1 49452349
4 12886 1 49456876
4 12887 1 49460980
4 12888 1 49461876
4 12889 1 49465149
4 12890 1 49468113
4 12891 1 49472360
4 12892 1 49477156
4 12893 1 49478707
4 12894 1 49481132
4 12895 1 49484135
4 12896 1 49486436
4 12897 1 49489074
4 12898 1 49491109
4 12899 1 49493927
4 12900 1 49494703
4 12901 1 49495206
4 12902 1 49496882
4 12903 1 49503077
4 12904 1 49504541
4 12905 1 49504577
4 12906 1 49508926
4 12907 1 49511072
4 12908 1 49518686
4 12909 0 49525636
4 12910 0 49527222
4 12911 0 49532144
4 12912 0 49536037
4 12913 0 49541068
4 12914 0 49580520
4 12915 0 49587995
4 12916 0 49590642
4 12917 0 49598215
4 12918 0 49599942
4 12919 0 49606492
4 12920 0 49611485
4 12921 0 49614526
4 12922 1 49620550
4 12923 1 49624376
4 12924 1 49627619
4 12925 1 49633332
4 12926 1 49635277
4 12927 1 49637598
4 12928 1 49640937
4 12929 1 49642857
4 12930 1 49647738
4 12931 1 49648440
4 12932 1 49649796
4 12933 1 49650219
4 12934 1 49654910
4 12935 1 49655472
4 12936 1 49659545
4 12937 1 49662307
4 12938 1 49663239
4 12939 1 49667721
4 12940 1 49668005
4 12941 1 49668267
4 12942 1 49676230
4 12943 1 49678099
4 12944 1 49678556
4 12945 1 49679443
4 12946 1 49681540
4 12947 1 49686043
4 12948 1 49693776
4 12949 1 49698062
4 12950 1 49702053
4 12951 1 49702792
4 12952 1 49703368
4 12953 0 49709727
4 12954 0 49713493
4 12955 0 49715222
4 12956 0 49720746
4 12957 0 49722895
4 12958 0 49724302
4 12959 0 49724484
4 12960 0 49729983
4 12961 0 49733318
4 12962 0 49739722
4 12963 0 49747360
4 12964 0 49747524
4 12965 0 49748008
4 12966 0 49748338
4 12967 0 49752402
4 12968 0 49756436
4 12969 0 49762048
4 12970 0 49763230
4 12971 0 49764476
4 12972 0 49767151
4 12973 0 49771662
4 12974 0 49772032
4 12975 0 49772912
4 12976 0 49778151
4 12977 0 49778811
4 12978 0 49782993
4 12979 0 49785061
4 12980 0 49791931
4 12981 0 49798160
4 12982 0 49798945
4 12983 0 49804004
4 12984 0 49805529
4 12985 0 49809654
4 12986 0 49812317
4 12987 0 49812515
4 12988 0 49813764
4 12989 0 49815040
4 12990 1 49823473
4 12991 1 49826894
4 12992 1 49829066
4 12993 1 49834465
4 12994 1 49836708
4 12995 1 49836884
4 12996 1 49838726
4 12997 1 49839216
4 12998 1 49846123
4 12999 1 49850040
4 13000 1 49851075
4 13001 1 49853299
4 13002 1 49856889
4 13003 1 49859477
4 13004 1 49860083
4 13005 1 49861898
4 13006 1 49862800
4 13007 1 49903587
4 13008 1 49907588
4 13009 1 49911651
4 13010 1 49917449
4 13011 1 49918948
4 13012 1 49919880
4 13013 1 49921320
4 13014 1 49924967
4 13015 1 49936255
4 13016 1 49941004
4 13017 1 49943705
4 13018 1 49943768
4 13019 1 49948397
4 13020 1 49953128
4 13021 0 49959120
4 13022 0 49967604
4 13023 0 49968948
4 13024 0 49989492
4 13025 0 49995601
4 13026 0 50005823
4 13027 0 50012234
4 13028 0 50016782
4 13029 0 50017212
4 13030 0 50022851
4 13031 0 50027270
4 13032 0 50033135
4 13033 0 50039222
4 13034 0 50041131
4 13035 0 50046130
4 13036 0 50046962
4 13037 0 50048551
4 13038 0 50076132
4 13039 0 50080827
4 13040 0 50089149
4 13041 0 50194166
4 13042 1 50206405
4 13043 1 50210436
4 13044 1 50218877
4 13045 1 50219145
4 13046 1 50221611
4 13047 1 50221972
4 13048 1 50222876
4 13049 1 50227360
4 13050 1 50233346
4 13051 1 50245035
4 13052 1 50246491
4 13053 1 50246983
4 13054 1 50247041
4 13055 1 50248622
4 13056 1 50250671
4 13057 1 50253114
4 13058 1 50255484
4 13059 1 50260454
4 13060 1 50266121
4 13061 1 50268248
4 13062 1 50269590
4 13063 1 50272896
4 13064 1 50279622
4 13065 1 50286080
4 13066 1 50289658
4 13067 1 50297869
4 13068 1 50297997
4 13069 1 50300118
4 13070 1 50305210
4 13071 1 50309405
4 13072 1 50314776
4 13073 1 50315444
4 13074 1 50320246
4 13075 1 50321318
4 13076 1 50321991
4 13077 1 50322680
4 13078 1 50323280
4 13079 1 50329546
4 13080 1 50329817
4 13081 1 50329978
4 13082 1 50330509
4 13083 1 50334319
4 13084 1 50342985
4 13085 1 50348701
4 13086 1 50348842
4 13087 1 50351229
4 13088 1 50352221
4 13089 1 50355185
4 13090 1 50358781
4 13091 1 50360252
4 13092 1 50368980
4 13093 1 50376097
4 13094 1 50376881
4 13095 1 50381884
4 13096 1 50382027
4 13097 1 50389503
4 13098 1 50392453
4 13099 0 50397925
4 13100 0 50402888
4 13101 0 50406294
4 13102 0 50406749
4 13103 0 50407151
4 13104 0 50416157
4 13105 0 50419624
4 13106 0 50427232
4 13107 0 50430756
4 13108 0 50441216
4 13109 0 50446101
4 13110 0 50448724
4 13111 0 50451049
4 13112 0 50452392
4 13113 0 50454378
4 13114 0 50454560
4 13115 0 50456823
4 13116 0 50462598
4 13117 0 50466570
4 13118 0 50467492
4 13119 0 50473780
4 13120 0 50475810
4 13121 0 50478386
4 13122 0 50480385
4 13123 0 50507525
4 13124 0 50545420
4 13125 0 50553195
4 13126 0 50555370
4 13127 0 50560587
4 13128 0 50565517
4 13129 0 50566474
4 13130 0 50570575
4 13131 0 50578286
4 13132 0 50584073
4 13133 0 50585783
4 13134 0 50586389
4 13135 0 50587538
4 13136 0 50587772
4 13137 0 50588738
4 13138 0 50591628
4 13139 0 50596144
4 13140 0 50596465
4 13141 0 50607618
4 13142 0 50612736
4 13143 0 50613231
4 13144 0 50618172
4 13145 0 50621030
4 13146 0 50629086
4 13147 0 50640560
4 13148 0 50641811
4 13149 0 50649103
4 13150 0 50657704
4 13151 0 50665170
4 13152 0 50667543
4 13153 0 50670712
4 13154 0 50675825
4 13155 0 50679058
4 13156 0 50688224
4 13157 0 50691952
4 13158 0 50694487
4 13159 0 50700038
4 13160 0 50701805
4 13161 0 50713837
4 13162 0 50714865
4 13163 0 50718240
4 13164 0 50723965
4 13165 0 50728431
4 13166 0 50735475
4 13167 0 50735960
4 13168 0 50738779
4 13169 0 50741257
4 13170 0 50742796
4 13171 0 50745099
4 13172 0 50749010
4 13173 0 50751179
4 13174 0 50757439
4 13175 0 50759299
4 13176 0 50770895
4 13177 0 50778183
4 13178 0 50784888
4 13179 0 50786422
4 13180 0 50788846
4 13181 0 50795396
4 13182 0 50796465
4 13183 0 50800686
4 13184 0 50804188
4 13185 0 50805178
4 13186 0 50808251
4 13187 0 50808797
4 13188 0 50812997
4 13189 0 50819918
4 13190 0 50822190
4 13191 0 50822461
4 13192 0 50827017
4 13193 0 50832742
4 13194 0 50833577
4 13195 0 50841125
4 13196 0 50848454
4 13197 0 50849158
4 13198 0 50855940
4 13199 0 50856084
4 13200 0 50857746
4 13201 0 50861512
4 13202 0 50922361
4 13203 0 50924889
4 13204 0 50927374
4 13205 0 50928562
4 13206 0 50928840
4 13207 0 50938772
4 13208 0 50948968
4 13209 0 50954640
4 13210 0 50954857
4 13211 0 50960026
4 13212 0 50962160
4 13213 0 50962428
4 13214 0 50967056
4 13215 0 50968112
4 13216 0 50968638
4 13217 0 50970153
4 13218 0 50975862
4 13219 0 50978488
4 13220 0 50980338
4 13221 0 50981405
4 13222 0 50986981
4 13223 0 50988268
4 13224 0 50989535
4 13225 0 50991293
4 13226 0 50992062
4 13227 0 50993783
4 13228 0 50994939
4 13229 0 51000948
4 13230 0 51003806
4 13231 0 51005823
4 13232 0 51007402
4 13233 0 51010452
4 13234 0 51011723
4 13235 0 51012272
4 13236 0 51013384
4 13237 0 51015369
4 13238 0 51015853
4 13239 0 51018910
4 13240 0 51019109
4 13241 0 51020284
4 13242 0 51022382
4 13243 0 51028272
4 13244 0 51028945
4 13245 0 51030937
4 13246 0 51034640
4 13247 0 51036496
4 13248 0 51036711
4 13249 0 51042029
4 13250 0 51042848
4 13251 0 51043212
4 13252 0 51049130
4 13253 0 51049530
4 13254 0 51055608
4 13255 0 51056858
4 13256 0 51058606
4 13257 0 51060186
4 13258 0 51060562
4 13259 0 51061494
4 13260 0 51062784
4 13261 0 51068733
4 13262 0 51072802
4 13263 0 51075435
4 13264 0 51075958
4 13265 0 51082225
4 13266 0 51090902
4 13267 0 51093398
4 13268 0 51095711
4 13269 0 51098835
4 13270 0 51100884
4 13271 0 51101374
4 13272 0 51104307
4 13273 0 51110985
4 13274 0 51112694
4 13275 0 51114155
4 13276 0 51117212
4 13277 0 51119129
4 13278 0 51120235
4 13279 0 51121257
4 13280 0 51125329
4 13281 0 51125915
4 13282 0 51128023
4 13283 0 51129842
4 13284 0 51133072
4 13285 0 51135299
4 13286 0 51140652
4 13287 0 51140972
4 13288 0 51142621
4 13289 0 51144544
4 13290 0 51147389
4 13291 0 51149228
4 13292 0 51151939
4 13293 0 51154821
4 13294 0 51157881
4 13295 0 51160875
4 13296 0 51163288
4 13297 0 51163722
4 13298 0 51166632
4 13299 0 51168560
4 13300 0 51173754
4 13301 0 51176632
4 13302 0 51177915
4 13303 0 51178567
4 13304 0 51182481
4 13305 0 51183822
4 13306 0 51193161
4 13307 0 51196107
4 13308 0 51196560
4 13309 0 51200687
4 13310 0 51202271
4 13311 0 51202875
4 13312 0 51204511
4 13313 0 51205771
4 13314 0 51209188
4 13315 0 51215099
4 13316 0 51218391
4 13317 0 51219640
4 13318 0 51219737
4 13319 0 51222372
4 13320 0 51225222
4 13321 0 51228106
4 13322 0 51228347
4 13323 0 51228388
4 13324 0 51232828
4 13325 0 51235066
4 13326 0 51236924
4 13327 0 51237044
4 13328 0 51237135
4 13329 0 51245271
4 13330 0 51246973
4 13331 0 51249001
4 13332 0 51249489
4 13333 0 51253363
4 13334 0 51255727
4 13335 0 51256341
4 13336 0 51259214
4 13337 0 51268084
4 13338 0 51269723
4 13339 0 51275179
4 13340 0 51279577
4 13341 0 51283186
4 13342 0 51283601
4 13343 0 51283780
4 13344 0 51283919
4 13345 0 51286576
4 13346 0 51290436
4 13347 0 51290919
4 13348 0 51292250
4 13349 0 51295260
4 13350 0 51301049
4 13351 0 51306027
4 13352 0 51311624
4 13353 0 51312214
4 13354 0 51315277
4 13355 0 51319813
4 13356 0 51326906
4 13357 0 51331243
4 13358 0 51332402
4 13359 0 51336861
4 13360 0 51341198
4 13361 0 51346314
4 13362 0 51352612
4 13363 0 51358012
4 13364 0 51359752
4 13365 0 51365955
4 13366 0 51372845
4 13367 0 51374327
4 13368 0 51377103
4 13369 0 51384085
4 13370 0 51386982
4 13371 0 51387279
4 13372 0 51388685
4 13373 0 51392837
4 13374 0 51394391
4 13375 0 51394827
4 13376 0 51397491
4 13377 0 51399785
4 13378 0 51402724
4 13379 0 51410628
4 13380 0 51416478
4 13381 0 51423207
4 13382 0 51423898
4 13383 0 51425042
4 13384 0 51427178
4 13385 0 51429771
4 13386 0 51468553
4 13387 0 51471470
4 13388 0 51473470
4 13389 0 51475252
4 13390 0 51479489
4 13391 0 51483323
4 13392 0 51487268
4 13393 0 51489609
4 13394 0 51498407
4 13395 0 51502436
4 13396 0 51505809
4 13397 0 51511105
4 13398 0 51511385
4 13399 0 51511496
4 13400 0 51516824
4 13401 0 51516843
4 13402 0 51520264
4 13403 0 51525493
4 13404 0 51527805
4 13405 0 51527861
4 13406 0 51532260
4 13407 0 51535564
4 13408 0 51535751
4 13409 0 51537391
4 13410 0 51544186
4 13411 0 51545747
4 13412 0 51549802
4 13413 0 51550014
4 13414 0 51553426
4 13415 0 51553671
4 13416 0 51557554
4 13417 0 51560045
4 13418 0 51568564
4 13419 0 51568614
4 13420 0 51572237
4 13421 0 51577798
4 13422 0 51582669
4 13423 0 51585716
4 13424 0 51588631
4 13425 0 51594318
4 13426 0 51594918
4 13427 0 51598068
4 13428 0 51601229
4 13429 0 51605642
4 13430 0 51610369
4 13431 0 51613252
4 13432 0 51614338
4 13433 0 51616549
4 13434 0 51617349
4 13435 0 51620502
4 13436 0 51623313
4 13437 0 51634946
4 13438 0 51640415
4 13439 0 51640516
4 13440 0 51640773
4 13441 0 51641475
4 13442 0 51641503
4 13443 0 51648129
4 13444 0 51648503
4 13445 0 51652820
4 13446 1 51654170
4 13447 1 51656640
4 13448 1 51661240
4 13449 1 51661551
4 13450 1 51667973
4 13451 1 51670255
4 13452 1 51671923
4 13453 1 51673710
4 13454 1 51674666
4 13455 1 51681387
4 13456 1 51681710
4 13457 1 51682902
4 13458 1 51684726
4 13459 1 51687679
4 13460 1 51688229
4 13461 1 51697267
4 13462 1 51698956
4 13463 1 51710350
4 13464 1 51711962
4 13465 1 51715725
4 13466 1 51715922
4 13467 1 51721301
4 13468 1 51721490
4 13469 1 51723763
4 13470 1 51727638
4 13471 1 51727891
4 13472 1 51730992
4 13473 1 51731377
4 13474 1 51733136
4 13475 1 51737310
4 13476 1 51741922
4 13477 1 51743340
4 13478 1 51743432
4 13479 1 51746031
4 13480 1 51748863
4 13481 1 51748949
4 13482 1 51749033
4 13483 1 51752965
4 13484 1 51757550
4 13485 1 51758850
4 13486 1 51768032
4 13487 1 51774363
4 13488 1 51775028
4 13489 1 51779079
4 13490 1 51783719
4 13491 0 51793311
4 13492 0 51798407
4 13493 0 51803410
4 13494 0 51806344
4 13495 0 51807246
4 13496 0 51807456
4 13497 0 51814579
4 13498 0 51816338
4 13499 0 51820292
4 13500 0 51821512
4 13501 0 51824838
4 13502 0 51829279
4 13503 0 51833790
4 13504 0 51835149
4 13505 0 51840881
4 13506 0 51845936
4 13507 0 51849266
4 13508 0 51851286
4 13509 0 51851579
4 13510 0 51855604
4 13511 0 51855693
4 13512 0 51857729
4 13513 0 51858317
4 13514 0 51858598
4 13515 0 51866759
4 13516 0 51867544
4 13517 0 51871935
4 13518 0 51874895
4 13519 0 51875923
4 13520 0 51882415
4 13521 0 51887774
4 13522 0 51889064
4 13523 0 51890603
4 13524 0 51895017
4 13525 0 51897866
4 13526 0 51899469
4 13527 0 51901243
4 13528 0 51902499
4 13529 0 51907192
4 13530 0 51907419
4 13531 0 51908182
4 13532 0 51909297
4 13533 0 51909481
4 13534 0 51910862
4 13535 0 51911436
4 13536 0 51916841
4 13537 0 51917000
4 13538 0 51922828
4 13539 0 51933529
4 13540 0 51933886
4 13541 0 51936512
4 13542 0 51937075
4 13543 0 51938315
4 13544 0 51938648
4 13545 0 51939258
4 13546 0 51941445
4 13547 0 51947394
4 13548 0 51951387
4 13549 0 51957932
4 13550 0 51960133
4 13551 0 51960942
4 13552 0 51966967
4 13553 0 51975563
4 13554 0 51980663
4 13555 0 51983308
4 13556 0 51987647
4 13557 0 51992839
4 13558 0 51994042
4 13559 0 51998530
4 13560 0 51999187
4 13561 0 52002443
4 13562 0 52002934
4 13563 0 52007186
4 13564 0 52013531
4 13565 0 52014221
4 13566 0 52018849
4 13567 0 52021369
4 13568 0 52022978
4 13569 0 52031151
4 13570 0 52036468
4 13571 0 52045060
4 13572 0 52055222
4 13573 0 52055819
4 13574 0 52061641
4 13575 0 52063061
4 13576 0 52070442
4 13577 0 52073477
4 13578 0 52073594
4 13579 0 52078119
4 13580 0 52078580
4 13581 0 52083206
4 13582 0 52090766
4 13583 0 52090895
4 13584 0 52091570
4 13585 0 52092940
4 13586 0 52096628
4 13587 0 52097359
4 13588 0 52097464
4 13589 0 52100864
4 13590 0 52104392
4 13591 0 52106058
4 13592 0 52110384
4 13593 0 52114637
4 13594 0 52121976
4 13595 0 52122554
4 13596 0 52123484
4 13597 0 52129451
4 13598 0 52129780
4 13599 0 52131175
4 13600 0 52132421
4 13601 0 52133056
4 13602 0 52135501
4 13603 0 52135721
4 13604 0 52137742
4 13605 0 52140594
4 13606 0 52143627
4 13607 0 52147577
4 13608 0 52148900
4 13609 0 52152502
4 13610 0 52154745
4 13611 0 52155577
4 13612 0 52159409
4 13613 0 52161752
4 13614 0 52175770
4 13615 0 52178795
4 13616 0 52180659
4 13617 0 52181948
4 13618 0 52184717
4 13619 0 52186412
4 13620 0 52190745
4 13621 0 52199808
4 13622 0 52201149
4 13623 0 52208384
4 13624 0 52209566
4 13625 0 52210130
4 13626 0 52210526
4 13627 0 52214591
4 13628 0 52217439
4 13629 0 52217524
4 13630 0 52218343
4 13631 0 52219249
4 13632 0 52221236
4 13633 0 52221622
4 13634 0 52227215
4 13635 0 52227590
4 13636 0 52228269
4 13637 0 52232409
4 13638 0 52237285
4 13639 0 52238881
4 13640 0 52244133
4 13641 0 52245944
4 13642 0 52249745
4 13643 0 52251395
4 13644 0 52252419
4 13645 0 52259242
4 13646 0 52264210
4 13647 0 52270451
4 13648 0 52274404
4 13649 0 52277491
4 13650 0 52296126
4 13651 0 52304324
4 13652 0 52304649
4 13653 0 52304837
4 13654 0 52306973
4 13655 0 52311598
4 13656 0 52313427
4 13657 0 52318650
4 13658 0 52325996
4 13659 0 52327935
4 13660 0 52337506
4 13661 0 52339785
4 13662 0 52344917
4 13663 0 52345487
4 13664 0 52349334
4 13665 0 52351696
4 13666 0 52358838
4 13667 0 52361174
4 13668 0 52362306
4 13669 0 52363029
4 13670 0 52365373
4 13671 0 52366348
4 13672 0 52367308
4 13673 0 52371950
4 13674 0 52377759
4 13675 0 52378793
4 13676 0 52385811
4 13677 0 52390525
4 13678 0 52391137
4 13679 0 52391652
4 13680 0 52393330
4 13681 0 52396917
4 13682 0 52397799
4 13683 0 52401323
4 13684 0 52404852
4 13685 0 52405700
4 13686 0 52408924
4 13687 0 52410268
4 13688 0 52410827
4 13689 0 52411738
4 13690 0 52411917
4 13691 0 52414143
4 13692 0 52419317
4 13693 0 52425011
4 13694 0 52425840
4 13695 0 52430567
4 13696 0 52431536
4 13697 0 52433561
4 13698 0 52435999
4 13699 0 52442093
4 13700 0 52442327
4 13701 0 52446456
4 13702 0 52449130
4 13703 0 52449813
4 13704 0 52451510
4 13705 0 52451720
4 13706 0 52454685
4 13707 0 52457978
4 13708 0 52460724
4 13709 0 52462379
4 13710 0 52464887
4 13711 0 52468492
4 13712 0 52472178
4 13713 0 52472391
4 13714 0 52474114
4 13715 0 52475467
4 13716 0 52475956
4 13717 0 52478830
4 13718 0 52482506
4 13719 0 52483516
4 13720 0 52487566
4 13721 0 52488627
4 13722 0 52491761
4 13723 0 52493154
4 13724 0 52496304
4 13725 0 52497915
4 13726 0 52499400
4 13727 0 52500992
4 13728 0 52501614
4 13729 1 52508606
4 13730 1 52513228
4 13731 1 52516982
4 13732 1 52545373
4 13733 1 52546111
4 13734 1 52551423
4 13735 1 52554196
4 13736 1 52554729
4 13737 1 52555014
4 13738 1 52559539
4 13739 1 52562858
4 13740 1 52572027
4 13741 1 52578260
4 13742 1 52579609
4 13743 1 52580777
4 13744 1 52585649
4 13745 1 52589632
4 13746 1 52592014
4 13747 1 52593018
4 13748 1 52610463
4 13749 1 52618895
4 13750 1 52620693
4 13751 1 52623157
4 13752 1 52629067
4 13753 1 52629646
4 13754 1 52629848
4 13755 1 52634280
4 13756 1 52636409
4 13757 1 52689673
4 13758 1 52699138
4 13759 1 52702309
4 13760 1 52705345
4 13761 1 52708223
4 13762 0 52713097
4 13763 0 52716505
4 13764 0 52718035
4 13765 0 52767503
4 13766 0 52780302
4 13767 0 52784038
4 13768 0 52785299
4 13769 0 52787678
4 13770 0 52799396
4 13771 0 52805398
4 13772 0 52813054
4 13773 0 52814191
4 13774 0 52817083
4 13775 0 52819072
4 13776 0 52824399
4 13777 0 52825879
4 13778 0 52825982
4 13779 0 52827064
4 13780 0 52831163
4 13781 0 52834877
4 13782 0 52835218
4 13783 0 52836514
4 13784 0 52843766
4 13785 0 52851984
4 13786 0 52856439
4 13787 0 52861975
4 13788 0 52862557
4 13789 0 52864237
4 13790 0 52864332
4 13791 0 52871821
4 13792 0 52871951
4 13793 0 52873410
4 13794 0 52876618
4 13795 0 52878295
4 13796 0 52878520
4 13797 0 52879883
4 13798 1 52883195
4 13799 1 52887621
4 13800 1 52887633
4 13801 1 52888834
4 13802 1 52892634
4 13803 1 52894834
4 13804 1 52896620
4 13805 1 52898313
4 13806 1 52899368
4 13807 1 52902249
4 13808 1 52905914
4 13809 1 52908309
4 13810 1 52908714
4 13811 1 52912027
4 13812 1 52915672
4 13813 1 52919240
4 13814 1 52919317
4 13815 1 52928046
4 13816 1 52935326
4 13817 1 52938370
4 13818 1 52945387
4 13819 1 52954798
4 13820 1 52974402
4 13821 1 52976032
4 13822 1 52977812
4 13823 1 52980703
4 13824 1 52981161
4 13825 1 52981654
4 13826 1 52986089
4 13827 0 52993271
4 13828 0 52997747
4 13829 0 53001884
4 13830 0 53002977
4 13831 0 53004972
4 13832 0 53008356
4 13833 0 53011403
4 13834 0 53013082
4 13835 0 53017130
4 13836 0 53020212
4 13837 0 53021444
4 13838 0 53022711
4 13839 1 53024947
4 13840 1 53025364
4 13841 1 53029727
4 13842 1 53034307
4 13843 1 53036898
4 13844 1 53039456
4 13845 1 53043041
4 13846 1 53045535
4 13847 1 53048484
4 13848 1 53055035
4 13849 1 53057169
4 13850 0 53065912
4 13851 0 53070057
4 13852 0 53070609
4 13853 0 53075351
4 13854 0 53076796
4 13855 0 53077724
4 13856 0 53077988
4 13857 0 53082337
4 13858 0 53087960
4 13859 0 53089703
4 13860 0 53090696
4 13861 0 53097532
4 13862 0 53098033
4 13863 0 53099967
4 13864 0 53102291
4 13865 0 53110590
4 13866 0 53110856
4 13867 0 53114973
4 13868 0 53119513
4 13869 0 53122763
4 13870 0 53122868
4 13871 0 53124332
4 13872 0 53128290
4 13873 0 53128511
4 13874 0 53128648
4 13875 0 53132683
4 13876 0 53140495
4 13877 0 53142562
4 13878 0 53152092
4 13879 0 53152309
4 13880 0 53162771
4 13881 0 53169312
4 13882 0 53172778
4 13883 0 53172930
4 13884 0 53173172
4 13885 0 53174697
4 13886 0 53180536
4 13887 0 53184952
4 13888 0 53186548
4 13889 0 53186622
4 13890 0 53192631
4 13891 0 53204953
4 13892 0 53206247
4 13893 0 53212473
4 13894 0 53213245
4 13895 0 53216659
4 13896 0 53217386
4 13897 0 53218550
4 13898 0 53222698
4 13899 0 53225177
4 13900 0 53231945
4 13901 0 53232121
4 13902 0 53236843
4 13903 0 53237547
4 13904 0 53240808
4 13905 0 53246484
4 13906 0 53249617
4 13907 0 53253938
4 13908 0 53263119
4 13909 0 53267244
4 13910 0 53271846
4 13911 1 53272621
4 13912 1 53282043
4 13913 1 53287561
4 13914 1 53294141
4 13915 1 53294559
4 13916 1 53297765
4 13917 1 53298977
4 13918 1 53300911
4 13919 1 53304021
4 13920 1 53309415
4 13921 0 53311722
4 13922 0 53315329
4 13923 0 53315919
4 13924 0 53320902
4 13925 0 53342795
4 13926 0 53346324
4 13927 0 53351526
4 13928 0 53351648
4 13929 0 53358354
4 13930 0 53363524
4 13931 0 53370224
4 13932 1 53372613
4 13933 1 53378754
4 13934 1 53382464
4 13935 1 53384308
4 13936 1 53386391
4 13937 1 53390776
4 13938 1 53390896
4 13939 1 53395948
4 13940 1 53397481
4 13941 1 53399868
4 13942 1 53400618
4 13943 1 53402867
4 13944 1 53407064
4 13945 1 53411347
4 13946 1 53413714
4 13947 0 53496319
4 13948 0 53504326
4 13949 0 53504699
4 13950 0 53506776
4 13951 0 53507740
4 13952 0 53515313
4 13953 0 53522754
4 13954 0 53530065
4 13955 0 53532413
4 13956 0 53534453
4 13957 0 53543033
4 13958 0 53546913
4 13959 0 53548117
4 13960 0 53557332
4 13961 0 53559230
4 13962 0 53561251
4 13963 0 53563982
4 13964 0 53570505
4 13965 0 53576606
4 13966 0 53582413
4 13967 0 53583599
4 13968 0 53585285
4 13969 0 53588734
4 13970 0 53592205
4 13971 0 53596662
4 13972 0 53596938
4 13973 0 53602147
4 13974 0 53606922
4 13975 0 53609309
4 13976 0 53609612
4 13977 0 53609900
4 13978 0 53610295
4 13979 0 53613509
4 13980 0 53617549
4 13981 0 53645718
4 13982 0 53645735
4 13983 0 53655995
4 13984 0 53657913
4 13985 0 53669453
4 13986 0 53673813
4 13987 0 53678110
4 13988 0 53683202
4 13989 0 53686090
4 13990 0 53691257
4 13991 0 53693792
4 13992 0 53697747
4 13993 0 53700021
4 13994 0 53701125
4 13995 0 53707034
4 13996 0 53708329
4 13997 0 53708925
4 13998 0 53712421
4 13999 0 53714101
4 14000 0 53719525
4 14001 0 53722928
4 14002 0 53724067
4 14003 0 53731821
4 14004 0 53733441
4 14005 0 53737893
4 14006 0 53737978
4 14007 0 53742300
4 14008 0 53743182
4 14009 0 53748483
4 14010 0 53750787
4 14011 0 53750918
4 14012 0 53754638
4 14013 0 53762597
4 14014 0 53771213
4 14015 0 53780179
4 14016 0 53781836
4 14017 0 53787742
4 14018 0 53787908
4 14019 0 53823897
4 14020 0 53869550
4 14021 0 53870954
4 14022 0 53876121
4 14023 0 53878771
4 14024 0 53882286
4 14025 0 53886606
4 14026 0 53888297
4 14027 0 54309928
4 14028 0 55697320
4 14029 1 55976857
4 14030 1 55978691
4 14031 1 55979498
4 14032 1 55987461
4 14033 1 55988235
4 14034 1 55990524
4 14035 1 55992843
4 14036 1 55994184
4 14037 1 55998581
4 14038 1 56001457
4 14039 1 56002713
4 14040 1 56005544
4 14041 1 56013597
4 14042 1 56014943
4 14043 1 56015922
4 14044 1 56020676
4 14045 1 56023114
4 14046 1 56026863
4 14047 1 56031422
4 14048 0 56033798
4 14049 0 56042239
4 14050 0 56042245
4 14051 0 56047932
4 14052 0 56051423
4 14053 0 56056038
4 14054 1 56080624
4 14055 1 56106702
4 14056 1 56108980
4 14057 1 56109420
4 14058 1 56114343
4 14059 1 56118079
4 14060 1 56120287
4 14061 1 56120808
4 14062 1 56126852
4 14063 1 56129743
4 14064 1 56136349
4 14065 1 56136830
4 14066 1 56141202
4 14067 1 56145276
4 14068 1 56146300
4 14069 1 56152678
4 14070 1 56153645
4 14071 1 56154682
4 14072 1 56164055
4 14073 1 56168211
4 14074 1 56171532
4 14075 1 56172887
4 14076 1 56173939
4 14077 1 56183151
4 14078 1 56186832
4 14079 1 56187652
4 14080 1 56189546
4 14081 1 56196194
4 14082 1 56198243
4 14083 1 56204636
4 14084 1 56207936
4 14085 1 56208921
4 14086 1 56210625
4 14087 1 56212070
4 14088 1 56216575
4 14089 1 56218402
4 14090 0 56653175
4 14091 0 56769516
4 14092 0 56772987
4 14093 0 56782171
4 14094 0 56783339
4 14095 0 56793155
4 14096 0 56799172
4 14097 0 56800163
4 14098 0 56803995
4 14099 0 56806313
4 14100 0 56809237
4 14101 0 56816579
4 14102 0 56825250
4 14103 0 56827121
4 14104 0 56997839
4 14105 0 56998633
4 14106 0 57000495
4 14107 0 57000574
4 14108 0 57002091
4 14109 0 57077787
4 14110 0 57079411
4 14111 0 57080179
4 14112 0 57128073
4 14113 0 57130911
4 14114 0 57138778
4 14115 0 57145000
4 14116 0 57150938
4 14117 0 57151190
4 14118 0 57153155
4 14119 0 57159279
4 14120 0 57163886
4 14121 0 57169954
4 14122 0 57173723
4 14123 0 57179218
4 14124 0 57187393
4 14125 0 57191413
4 14126 0 57193055
4 14127 0 57195654
4 14128 0 57196748
4 14129 0 57206759
4 14130 0 57208775
4 14131 0 57211262
4 14132 0 57213473
4 14133 0 57214055
4 14134 0 57214346
4 14135 0 57215163
4 14136 0 57217520
4 14137 0 57221732
4 14138 0 57223990
4 14139 0 57224329
4 14140 0 57226519
4 14141 0 57227253
4 14142 0 57233179
4 14143 0 57234529
4 14144 0 57241078
4 14145 0 57246916
4 14146 0 57249506
4 14147 0 57253880
4 14148 0 57260102
4 14149 0 57262559
4 14150 0 57267762
4 14151 0 57268098
4 14152 0 57269622
4 14153 0 57275246
4 14154 0 57276604
4 14155 0 57277130
4 14156 0 57281663
4 14157 0 57283425
4 14158 0 57284043
4 14159 0 57285546
4 14160 0 57285948
4 14161 0 57288534
4 14162 0 57293638
4 14163 0 57294616
4 14164 0 57297631
4 14165 0 57299218
4 14166 0 57299829
4 14167 0 57302887
4 14168 0 57303799
4 14169 1 57307478
4 14170 1 57309186
4 14171 1 57313313
4 14172 1 57313375
4 14173 1 57315456
4 14174 1 57316981
4 14175 1 57318937
4 14176 1 57319808
4 14177 1 57321289
4 14178 1 57323887
4 14179 0 57328097
4 14180 0 57330718
4 14181 0 57333839
4 14182 0 57335842
4 14183 0 57336918
4 14184 0 57339507
4 14185 0 57346630
4 14186 0 57351097
4 14187 0 57353700
4 14188 1 57360128
4 14189 1 57366460
4 14190 1 57370163
4 14191 1 57375335
4 14192 1 57375802
4 14193 1 57379224
4 14194 1 57379751
4 14195 1 57381080
4 14196 1 57383829
4 14197 1 57385373
4 14198 1 57386760
4 14199 1 57388705
4 14200 1 57389878
4 14201 1 57392392
4 14202 1 57392712
4 14203 1 57399384
4 14204 1 57401140
4 14205 1 57404791
4 14206 1 57405078
4 14207 1 57410485
4 14208 0 57413388
4 14209 0 57418095
4 14210 0 57419058
4 14211 0 57420753
4 14212 0 57425630
4 14213 0 57426083
4 14214 0 57428158
4 14215 0 57434307
4 14216 0 57434693
4 14217 0 57435826
4 14218 0 57440468
4 14219 0 57446362
4 14220 0 57447877
4 14221 0 57449089
4 14222 0 57451897
4 14223 0 57453395
4 14224 0 57454909
4 14225 0 57455573
4 14226 0 57467187
4 14227 0 57470858
4 14228 0 57472046
4 14229 0 57474489
4 14230 0 57475598
4 14231 0 57476125
4 14232 0 57479135
4 14233 0 57487287
4 14234 0 57487360
4 14235 0 57489419
4 14236 0 57493256
4 14237 0 57499073
4 14238 0 57501468
4 14239 0 57502238
4 14240 0 57525931
4 14241 0 57529561
4 14242 0 57531927
4 14243 0 57532389
4 14244 0 57534276
4 14245 1 57536926
4 14246 1 57538105
4 14247 1 57538976
4 14248 1 57542854
4 14249 1 57545536
4 14250 1 57549242
4 14251 1 57554162
4 14252 1 57554806
4 14253 1 57554848
4 14254 1 57555686
4 14255 1 57556647
4 14256 1 57557672
4 14257 1 57559197
4 14258 1 57561607
4 14259 1 57563043
4 14260 1 57570390
4 14261 1 57571001
4 14262 1 57571111
4 14263 1 57578141
4 14264 1 57580875
4 14265 1 57584633
4 14266 1 57587626
4 14267 1 57587900
4 14268 1 57592863
4 14269 1 57593121
4 14270 1 57597133
4 14271 1 57597930
4 14272 1 57600975
4 14273 1 57601208
4 14274 1 57601812
4 14275 1 57607040
4 14276 1 57607543
4 14277 1 57607911
4 14278 1 57612502
4 14279 1 57619025
4 14280 1 57620097
4 14281 1 57623720
4 14282 1 57624080
4 14283 1 57626459
4 14284 1 57627991
4 14285 1 57628741
4 14286 1 57632086
4 14287 1 57633684
4 14288 1 57637956
4 14289 1 57642411
4 14290 1 57643053
4 14291 1 57644777
4 14292 1 57648736
4 14293 0 57652837
4 14294 0 57658453
4 14295 0 57659169
4 14296 0 57664259
4 14297 0 57666085
4 14298 0 57666772
4 14299 0 57667190
4 14300 0 57667616
4 14301 0 57672128
4 14302 0 57686288
4 14303 1 57716005
4 14304 1 57717343
4 14305 1 57719429
4 14306 1 57719956
4 14307 1 57721286
4 14308 1 57726241
4 14309 1 57728142
4 14310 1 57730720
4 14311 1 57730906
4 14312 1 57736080
4 14313 1 57738214
4 14314 1 57739042
4 14315 1 57739430
4 14316 1 57742257
4 14317 1 57747247
4 14318 1 57748549
4 14319 1 57749767
4 14320 1 57760603
4 14321 1 57761257
4 14322 1 57767087
4 14323 1 57773447
4 14324 1 57775743
4 14325 1 57776857
4 14326 1 57778468
4 14327 1 57781775
4 14328 1 57783349
4 14329 1 57783929
4 14330 1 57787626
4 14331 1 57829235
4 14332 1 57833752
4 14333 1 57837516
4 14334 1 57838166
4 14335 1 57842812
4 14336 1 57843986
4 14337 1 57846453
4 14338 1 57848809
4 14339 1 57851628
4 14340 1 57855697
4 14341 1 57857757
4 14342 1 57862911
4 14343 1 57863730
4 14344 1 57869379
4 14345 1 57874835
4 14346 1 57875422
4 14347 1 57883025
4 14348 1 57883173
4 14349 1 57884321
4 14350 1 57886985
4 14351 1 57890467
4 14352 1 57894926
4 14353 1 57895144
4 14354 1 57895264
4 14355 1 57898186
4 14356 1 57903418
4 14357 1 57904322
4 14358 1 57910383
4 14359 1 57910454
4 14360 1 57919529
4 14361 1 57920201
4 14362 1 57922715
4 14363 0 57926559
4 14364 0 57928249
4 14365 0 57930853
4 14366 1 57936260
4 14367 1 57937809
4 14368 1 57950493
4 14369 1 57952101
4 14370 1 57955382
4 14371 1 57958200
4 14372 1 57962011
4 14373 1 57968841
4 14374 1 57974186
4 14375 1 57975482
4 14376 1 57976410
4 14377 1 57977238
4 14378 1 57985535
4 14379 1 57988172
4 14380 1 58000763
4 14381 1 58005534
4 14382 1 58006714
4 14383 1 58012926
4 14384 1 58016336
4 14385 1 58019730
4 14386 1 58023384
4 14387 1 58028035
4 14388 1 58031562
4 14389 1 58032417
4 14390 1 58036703
4 14391 1 58040923
4 14392 1 58041234
4 14393 1 58044195
4 14394 1 58049506
4 14395 1 58059103
4 14396 1 58059782
4 14397 1 58063880
4 14398 1 58063911
4 14399 1 58068740
4 14400 1 58070430
4 14401 1 58136241
4 14402 1 58141309
4 14403 1 58143454
4 14404 1 58143934
4 14405 1 58147263
4 14406 1 58149385
4 14407 1 58156097
4 14408 1 58162282
4 14409 1 58166404
4 14410 1 58170865
4 14411 1 58171556
4 14412 0 58176856
4 14413 0 58178089
4 14414 0 58182176
4 14415 0 58188268
4 14416 0 58188695
4 14417 0 58190954
4 14418 0 58199194
4 14419 0 58208889
4 14420 0 58208917
4 14421 0 58209418
4 14422 0 58211704
4 14423 0 58214271
4 14424 0 58216233
4 14425 0 58222140
4 14426 0 58228345
4 14427 0 58231684
4 14428 0 58232635
4 14429 0 58232720
4 14430 0 58235445
4 14431 0 58235724
4 14432 0 58236652
4 14433 0 58238392
4 14434 0 58243476
4 14435 0 58246469
4 14436 0 58250085
4 14437 0 58251747
4 14438 0 58252177
4 14439 0 58253064
4 14440 0 58254830
4 14441 0 58258036
4 14442 0 58259636
4 14443 0 58266416
4 14444 0 58269294
4 14445 0 58275148
4 14446 0 58277478
4 14447 0 58278439
4 14448 0 58287736
4 14449 0 58291368
4 14450 0 58297561
4 14451 0 58304471
4 14452 0 58305689
4 14453 0 58311611
4 14454 0 58312424
4 14455 0 58314273
4 14456 0 58314442
4 14457 0 58316913
4 14458 0 58318947
4 14459 0 58319057
4 14460 0 58324730
4 14461 0 58327192
4 14462 0 58327321
4 14463 0 58328360
4 14464 0 58328641
4 14465 0 58331168
4 14466 0 58331939
4 14467 0 58332982
4 14468 0 58337219
4 14469 0 58343676
4 14470 0 58344165
4 14471 0 58347591
4 14472 0 58351965
4 14473 0 58356747
4 14474 0 58357754
4 14475 0 58363678
4 14476 0 58364961
4 14477 0 58365907
4 14478 0 58366639
4 14479 0 58367053
4 14480 0 58369846
4 14481 0 58375765
4 14482 0 58379165
4 14483 0 58383906
4 14484 0 58385128
4 14485 0 58389815
4 14486 0 58390118
4 14487 0 58392811
4 14488 0 58393214
4 14489 0 58393528
4 14490 0 58398596
4 14491 0 58399283
4 14492 0 58404893
4 14493 0 58407485
4 14494 0 58410060
4 14495 0 58410682
4 14496 0 58412919
4 14497 0 58413097
4 14498 0 58415006
4 14499 0 58417593
4 14500 0 58422518
4 14501 0 58423260
4 14502 0 58423351
4 14503 0 58424922
4 14504 0 58426685
4 14505 0 58427663
4 14506 0 58428015
4 14507 0 58429056
4 14508 0 58436647
4 14509 0 58441583
4 14510 0 58445219
4 14511 0 58446026
4 14512 0 58455615
4 14513 0 58458363
4 14514 0 58475946
4 14515 0 58478927
4 14516 0 58482655
4 14517 0 58488223
4 14518 0 58489379
4 14519 0 58489558
4 14520 0 58495307
4 14521 0 58496368
4 14522 0 58502266
4 14523 0 58506509
4 14524 0 58514866
4 14525 0 58521051
4 14526 0 58525048
4 14527 0 58529153
4 14528 0 58529917
4 14529 0 58531641
4 14530 0 58536604
4 14531 0 58543288
4 14532 0 58545433
4 14533 0 58545665
4 14534 0 58551868
4 14535 0 58557472
4 14536 0 58560044
4 14537 0 58560987
4 14538 0 58565175
4 14539 0 58565671
4 14540 0 58566696
4 14541 0 58573019
4 14542 0 58575066
4 14543 0 58578689
4 14544 0 58581585
4 14545 0 58596393
4 14546 0 58599055
4 14547 0 58604546
4 14548 0 58606356
4 14549 0 58608050
4 14550 0 58608463
4 14551 0 58612381
4 14552 0 58613361
4 14553 0 58616634
4 14554 0 58623448
4 14555 0 58625218
4 14556 0 58626774
4 14557 0 58630686
4 14558 0 58631305
4 14559 0 58636489
4 14560 0 58643141
4 14561 0 58644789
4 14562 0 58649944
4 14563 0 58651692
4 14564 0 58654689
4 14565 0 58657564
4 14566 0 58657602
4 14567 0 58667133
4 14568 0 58669044
4 14569 0 58669267
4 14570 0 58669589
4 14571 0 58669865
4 14572 0 58676175
4 14573 0 58684157
4 14574 0 58685053
4 14575 0 58693213
4 14576 0 58693253
4 14577 0 58693418
4 14578 0 58698279
4 14579 0 58701103
4 14580 0 58704751
4 14581 0 58710858
4 14582 0 58713708
4 14583 0 58716143
4 14584 0 58727393
4 14585 0 58729662
4 14586 0 58729902
4 14587 0 58736599
4 14588 0 58746641
4 14589 0 58751436
4 14590 0 58753277
4 14591 0 58758601
4 14592 0 58758626
4 14593 0 58762404
4 14594 0 58764888
4 14595 0 58769927
4 14596 0 58771598
4 14597 0 58771798
4 14598 0 58774859
4 14599 0 58779993
4 14600 0 58780869
4 14601 0 58784636
4 14602 0 58784702
4 14603 0 58789786
4 14604 0 58789959
4 14605 0 58794574
4 14606 0 58794665
4 14607 0 58798271
4 14608 0 58799946
4 14609 0 58804674
4 14610 0 58809879
4 14611 0 58811637
4 14612 0 58820187
4 14613 0 58820894
4 14614 0 58822973
4 14615 0 58829906
4 14616 0 58832562
4 14617 0 58835728
4 14618 0 58841618
4 14619 0 58846801
4 14620 0 58848415
4 14621 0 58852688
4 14622 0 58858972
4 14623 0 58862030
4 14624 0 58862411
4 14625 0 58865390
4 14626 0 58872483
4 14627 0 58873742
4 14628 0 58874355
4 14629 0 58880528
4 14630 0 58888842
4 14631 0 58897530
4 14632 0 58899963
4 14633 0 58901326
4 14634 0 58904398
4 14635 0 58907437
4 14636 0 58911490
4 14637 0 58911593
4 14638 0 58911604
4 14639 0 58913993
4 14640 0 58915171
4 14641 0 58918330
4 14642 0 58919174
4 14643 0 58921183
4 14644 0 58923293
4 14645 0 58927963
4 14646 0 58928353
4 14647 0 58932624
4 14648 0 58937711
4 14649 0 58943385
4 14650 0 58945670
4 14651 0 58949048
4 14652 0 58961417
4 14653 0 58962038
4 14654 0 58962160
4 14655 0 58965969
4 14656 0 58974429
4 14657 0 58975631
4 14658 0 58976926
4 14659 0 58983280
4 14660 0 58991461
4 14661 0 58995372
4 14662 0 58998364
4 14663 0 59007214
4 14664 0 59013491
4 14665 0 59014199
4 14666 0 59016505
4 14667 0 59020177
4 14668 0 59021509
4 14669 0 59024045
4 14670 0 59025644
4 14671 1 59029246
4 14672 1 59029920
4 14673 1 59032450
4 14674 1 59036338
4 14675 1 59041562
4 14676 1 59049585
4 14677 1 59052379
4 14678 1 59057004
4 14679 1 59067326
4 14680 1 59075188
4 14681 1 59075925
4 14682 1 59082664
4 14683 1 59085003
4 14684 1 59089798
4 14685 1 59092118
4 14686 1 59094013
4 14687 1 59095063
4 14688 1 59100771
4 14689 1 59102978
4 14690 1 59112685
4 14691 0 59115609
4 14692 0 59116496
4 14693 0 59117167
4 14694 0 59119728
4 14695 0 59119891
4 14696 0 59127516
4 14697 0 59130918
4 14698 0 59133566
4 14699 0 59140268
4 14700 0 59144549
4 14701 0 59147403
4 14702 0 59161286
4 14703 0 59161630
4 14704 0 59165351
4 14705 0 59174048
4 14706 0 59184640
4 14707 0 59190558
4 14708 0 59194325
4 14709 0 59204594
4 14710 0 59205591
4 14711 0 59206316
4 14712 0 59208634
4 14713 0 59211181
4 14714 0 59211651
4 14715 0 59214462
4 14716 0 59217623
4 14717 0 59218144
4 14718 0 59222927
4 14719 0 59226063
4 14720 0 59226616
4 14721 0 59235739
4 14722 0 59241738
4 14723 0 59243706
4 14724 0 59245129
4 14725 0 59249162
4 14726 0 59252474
4 14727 0 59260186
4 14728 0 59260998
4 14729 0 59263689
4 14730 0 59270038
4 14731 0 59270131
4 14732 0 59273552
4 14733 0 59274657
4 14734 0 59280588
4 14735 0 59283138
4 14736 0 59284732
4 14737 0 59285810
4 14738 0 59289257
4 14739 0 59290330
4 14740 0 59294618
4 14741 0 59295884
4 14742 0 59322929
4 14743 0 59331517
4 14744 0 59340293
4 14745 0 59342382
4 14746 0 59342596
4 14747 0 59344101
4 14748 0 59347999
4 14749 0 59356410
4 14750 0 59359987
4 14751 0 59364358
4 14752 0 59366254
4 14753 0 59368662
4 14754 0 59370502
4 14755 0 59373513
4 14756 0 59376004
4 14757 0 59386810
4 14758 0 59393238
4 14759 0 59396643
4 14760 0 59400789
4 14761 0 59411447
4 14762 0 59420016
4 14763 0 59422516
4 14764 0 59428135
4 14765 0 59437957
4 14766 0 59440096
4 14767 0 59446814
4 14768 0 59447800
4 14769 0 59451153
4 14770 0 59453309
4 14771 0 59453971
4 14772 0 59455902
4 14773 0 59456540
4 14774 0 59462605
4 14775 0 59468541
4 14776 0 59471623
4 14777 0 59476307
4 14778 0 59476606
4 14779 0 59483925
4 14780 0 59488435
4 14781 0 59490045
4 14782 0 59491817
4 14783 0 59494736
4 14784 0 59495030
4 14785 0 59496610
4 14786 0 59497909
4 14787 0 59498557
4 14788 0 59503495
4 14789 0 59505345
4 14790 0 59506939
4 14791 0 59512250
4 14792 0 59512602
4 14793 0 59518548
4 14794 1 59520092
4 14795 1 59520328
4 14796 1 59523572
4 14797 1 59526414
4 14798 1 59529222
4 14799 1 59535497
4 14800 1 59536902
4 14801 1 59540483
4 14802 1 59541141
4 14803 1 59543588
4 14804 1 59543952
4 14805 1 59546063
4 14806 1 59546798
4 14807 1 59553281
4 14808 1 59559081
4 14809 1 59560889
4 14810 0 59568467
4 14811 0 59569316
4 14812 0 59570437
4 14813 0 59576994
4 14814 0 59580293
4 14815 0 59580757
4 14816 0 59587843
4 14817 0 59589570
4 14818 0 59593301
4 14819 0 59593925
4 14820 0 59621034
4 14821 0 59621599
4 14822 0 59622671
4 14823 0 59628001
4 14824 0 59631193
4 14825 0 59631834
4 14826 0 59632210
4 14827 0 59637871
4 14828 1 59642305
4 14829 1 59643606
4 14830 1 59644300
4 14831 1 59649186
4 14832 1 59657215
4 14833 1 59658929
4 14834 1 59662999
4 14835 1 59664985
4 14836 1 59671149
4 14837 1 59674408
4 14838 1 59678895
4 14839 1 59679590
4 14840 1 59685105
4 14841 1 59688288
4 14842 1 59693051
4 14843 1 59700919
4 14844 1 59702884
4 14845 1 59705271
4 14846 1 59707596
4 14847 1 59708679
4 14848 1 59708907
4 14849 1 59713821
4 14850 1 59722508
4 14851 1 59724045
4 14852 1 59733387
4 14853 1 59736161
4 14854 1 59739452
4 14855 1 59745704
4 14856 1 59747914
4 14857 1 59752745
4 14858 1 59759393
4 14859 1 59764570
4 14860 1 59766227
4 14861 1 59768980
4 14862 1 59772718
4 14863 1 59776519
4 14864 0 59779049
4 14865 0 59780164
4 14866 0 59784603
4 14867 0 59785121
4 14868 0 59787521
4 14869 0 59789629
4 14870 0 59794039
4 14871 0 59798644
4 14872 0 59799221
4 14873 0 59802361
4 14874 0 59810543
4 14875 0 59814418
4 14876 0 59814522
4 14877 0 59817795
4 14878 0 59817833
4 14879 0 59819933
4 14880 0 59823927
4 14881 0 59831988
4 14882 0 59836539
4 14883 0 59841912
4 14884 0 59843288
4 14885 0 59843892
4 14886 0 59850957
4 14887 0 59857032
4 14888 0 59857932
4 14889 0 59862064
4 14890 0 59866877
4 14891 0 59871206
4 14892 0 59875987
4 14893 0 59879957
4 14894 0 59882875
4 14895 0 59888300
4 14896 0 59890079
4 14897 0 59891106
4 14898 0 59893064
4 14899 0 59896336
4 14900 0 59902082
4 14901 1 59907684
4 14902 1 59909283
4 14903 1 59911946
4 14904 1 59914297
4 14905 1 59916287
4 14906 1 59917288
4 14907 1 59922106
4 14908 1 59923014
4 14909 1 59923108
4 14910 1 59923685
4 14911 1 59934826
4 14912 1 59939846
4 14913 1 59940873
4 14914 1 59943428
4 14915 1 59948456
4 14916 1 59952001
4 14917 1 59958361
4 14918 1 59963892
4 14919 1 59966483
4 14920 1 59967879
4 14921 1 59974474
4 14922 1 59983105
4 14923 1 59990191
4 14924 1 59990271
4 14925 1 59991823
4 14926 1 59997546
4 14927 1 59998515
4 14928 1 59999190
4 14929 1 59999863
4 14930 1 60000160
4 14931 1 60005780
4 14932 1 60010704
4 14933 1 60013122
4 14934 1 60017747
4 14935 1 60018994
4 14936 1 60025199
4 14937 1 60030333
4 14938 1 60030929
4 14939 0 60037771
4 14940 0 60045310
4 14941 0 60046714
4 14942 0 60048339
4 14943 0 60052556
4 14944 0 60063176
4 14945 0 60068946
4 14946 0 60070860
4 14947 0 60076463
4 14948 0 60082501
4 14949 0 60087652
4 14950 0 60088810
4 14951 0 60090267
4 14952 0 60091597
4 14953 0 60094525
4 14954 0 60094882
4 14955 0 60096855
4 14956 0 60098091
4 14957 0 60101057
4 14958 0 60101566
4 14959 0 60110985
4 14960 0 60116198
4 14961 0 60118358
4 14962 0 60118602
4 14963 0 60118919
4 14964 1 60123710
4 14965 1 60124812
4 14966 1 60132828
4 14967 1 60133001
4 14968 1 60139521
4 14969 1 60145745
4 14970 1 60148167
4 14971 1 60149991
4 14972 1 60155666
4 14973 1 60163407
4 14974 1 60166680
4 14975 1 60169198
4 14976 1 60176264
4 14977 0 60183647
4 14978 0 60184062
4 14979 1 60192005
4 14980 1 60193177
4 14981 1 60196735
4 14982 1 60196994
4 14983 1 60201646
4 14984 1 60202448
4 14985 1 60206452
4 14986 1 60212013
4 14987 1 60212291
4 14988 1 60220050
4 14989 1 60220801
4 14990 1 60220831
4 14991 1 60222537
4 14992 1 60225967
4 14993 0 60227103
4 14994 0 60227530
4 14995 0 60232037
4 14996 0 60232817
4 14997 0 60238531
4 14998 0 60238663
4 14999 0 60241564
4 15000 0 60245605
4 15001 0 60246064
4 15002 0 60248464
4 15003 0 60252665
4 15004 0 60256214
4 15005 0 60258970
4 15006 0 60265832
4 15007 0 60265856
4 15008 0 60274101
4 15009 0 60275893
4 15010 0 60282321
4 15011 0 60287926
4 15012 0 60292040
4 15013 0 60292544
4 15014 0 60294273
4 15015 0 60294723
4 15016 0 60298309
4 15017 0 60300754
4 15018 0 60312388
4 15019 0 60313261
4 15020 0 60320002
4 15021 0 60320056
4 15022 1 60326536
4 15023 1 60332013
4 15024 1 60336531
4 15025 1 60336733
4 15026 1 60337103
4 15027 1 60337305
4 15028 1 60340374
4 15029 1 60343402
4 15030 1 60350041
4 15031 1 60350190
4 15032 1 60351713
4 15033 1 60354682
4 15034 0 60362547
4 15035 0 60372636
4 15036 0 60378209
4 15037 0 60378286
4 15038 0 60378590
4 15039 0 60380132
4 15040 0 60381410
4 15041 0 60387721
4 15042 0 60387840
4 15043 0 60391544
4 15044 0 60393833
4 15045 0 60399668
4 15046 0 60400630
4 15047 0 60408085
4 15048 0 60414848
4 15049 0 60415563
4 15050 0 60416637
4 15051 0 60418970
4 15052 0 60419649
4 15053 0 60422988
4 15054 0 60423441
4 15055 0 60428306
4 15056 1 60434519
4 15057 1 60439912
4 15058 1 60444861
4 15059 1 60451502
4 15060 1 60457203
4 15061 1 60459568
4 15062 1 60459980
4 15063 1 60461664
4 15064 1 60461700
4 15065 1 60462167
4 15066 1 60466845
4 15067 1 60467436
4 15068 1 60471911
4 15069 1 60481493
4 15070 1 60484150
4 15071 1 60536762
4 15072 0 60581856
4 15073 0 60582476
4 15074 0 60586184
4 15075 0 60589485
4 15076 0 60596776
4 15077 0 60607680
4 15078 0 60609239
4 15079 0 60613458
4 15080 0 60617444
4 15081 0 60622335
4 15082 0 60627730
4 15083 0 60639172
4 15084 0 60652708
4 15085 0 60653344
4 15086 0 60656789
4 15087 0 60664530
4 15088 0 60667277
4 15089 0 60671363
4 15090 0 60673210
4 15091 0 60678634
4 15092 0 60679575
4 15093 0 60687552
4 15094 0 60689370
4 15095 0 60691202
4 15096 0 60692180
4 15097 0 60698217
4 15098 0 60703664
4 15099 0 60713632
4 15100 0 60715252
4 15101 0 60716840
4 15102 0 60722727
4 15103 0 60723018
4 15104 0 60725933
4 15105 0 60730770
4 15106 0 60733902
4 15107 0 60734157
4 15108 0 60737652
4 15109 0 60741518
4 15110 0 60744465
4 15111 0 60749149
4 15112 0 60751436
4 15113 0 60755173
4 15114 0 60756477
4 15115 0 60758847
4 15116 0 60763883
4 15117 0 60764489
4 15118 0 60773538
4 15119 0 60775824
4 15120 0 60780589
4 15121 0 60781295
4 15122 0 60782956
4 15123 0 60803568
4 15124 0 60803716
4 15125 0 60805920
4 15126 0 60808603
4 15127 0 60814023
4 15128 0 60816728
4 15129 0 60818349
4 15130 0 60819500
4 15131 0 60822213
4 15132 0 60825539
4 15133 0 60826800
4 15134 0 60831121
4 15135 0 60832509
4 15136 0 60834315
4 15137 0 60839235
4 15138 0 60841363
4 15139 0 60846490
4 15140 0 60847058
4 15141 0 60849002
4 15142 0 60849713
4 15143 0 60850126
4 15144 0 60856331
4 15145 0 60859446
4 15146 0 60863740
4 15147 0 60864130
4 15148 0 60867253
4 15149 0 60867573
4 15150 0 60873547
4 15151 0 60880280
4 15152 0 60882306
4 15153 0 60884507
4 15154 0 60885187
4 15155 0 60888891
4 15156 0 60891538
4 15157 0 60896702
4 15158 0 60899239
4 15159 0 60900100
4 15160 0 60903770
4 15161 0 60905749
4 15162 0 60908232
4 15163 0 60909022
4 15164 0 60915869
4 15165 0 60918700
4 15166 0 60920936
4 15167 0 60921416
4 15168 0 60924413
4 15169 0 60927381
4 15170 0 60932535
4 15171 0 60934233
4 15172 0 60941311
4 15173 0 60944060
4 15174 0 60948262
4 15175 0 60953091
4 15176 1 60957546
4 15177 1 60959466
4 15178 1 60961209
4 15179 1 60962664
4 15180 1 60967000
4 15181 1 60971673
4 15182 1 60974655
4 15183 1 60974806
4 15184 1 60976021
4 15185 1 60976634
4 15186 1 60984639
4 15187 1 60987985
4 15188 1 60994792
4 15189 1 60998270
4 15190 1 61002474
4 15191 0 61012568
4 15192 0 61016659
4 15193 0 61019573
4 15194 0 61022601
4 15195 0 61026437
4 15196 0 61026945
4 15197 1 61030285
4 15198 1 61031503
4 15199 1 61037198
4 15200 1 61045495
4 15201 1 61050467
4 15202 1 61052697
4 15203 1 61054114
4 15204 1 61055097
4 15205 1 61061146
4 15206 1 61063069
4 15207 1 61064152
4 15208 1 61070237
4 15209 1 61073235
4 15210 1 61075809
4 15211 1 61080048
4 15212 1 61084716
4 15213 1 61087076
4 15214 1 61096209
4 15215 1 61100764
4 15216 1 61105165
4 15217 1 61112025
4 15218 1 61116605
4 15219 1 61121599
4 15220 1 61125194
4 15221 1 61125950
4 15222 0 61130743
4 15223 0 61136302
4 15224 0 61140167
4 15225 0 61142036
4 15226 0 61148911
4 15227 0 61157062
4 15228 0 61159768
4 15229 0 61166032
4 15230 0 61172991
4 15231 0 61177860
4 15232 0 61184006
4 15233 0 61189922
4 15234 0 61196132
4 15235 0 61196232
4 15236 0 61200050
4 15237 0 61200557
4 15238 0 61202501
4 15239 0 61206370
4 15240 0 61211680
4 15241 0 61217267
4 15242 0 61222268
4 15243 0 61228500
4 15244 0 61229843
4 15245 0 61237897
4 15246 0 61242687
4 15247 0 61246253
4 15248 0 61249068
4 15249 0 61251275
4 15250 0 61255857
4 15251 0 61258294
4 15252 0 61261252
4 15253 0 61264378
4 15254 0 61266790
4 15255 0 61270134
4 15256 0 61274320
4 15257 0 61274352
4 15258 0 61281077
4 15259 0 61286639
4 15260 0 61290464
4 15261 0 61290569
4 15262 0 61294365
4 15263 0 61296239
4 15264 0 61299644
4 15265 0 61304477
4 15266 0 61308348
4 15267 0 61315429
4 15268 0 61320621
4 15269 0 61325354
4 15270 0 61331521
4 15271 0 61332543
4 15272 0 61334226
4 15273 0 61347302
4 15274 0 61354422
4 15275 0 61359371
4 15276 0 61365225
4 15277 0 61527684
4 15278 0 61529502
4 15279 0 61538783
4 15280 0 61549967
4 15281 0 61553319
4 15282 0 61557551
4 15283 0 61559782
4 15284 0 61566076
4 15285 0 61569813
4 15286 0 61570957
4 15287 0 61576376
4 15288 0 61581137
4 15289 0 61591080
4 15290 0 61599717
4 15291 0 61600219
4 15292 0 61603062
4 15293 0 61610648
4 15294 0 61617960
4 15295 0 61623505
4 15296 0 61625367
4 15297 0 61626610
4 15298 0 61627448
4 15299 0 61628981
4 15300 0 61632209
4 15301 0 61632508
4 15302 0 61633050
4 15303 0 61641487
4 15304 0 61643513
4 15305 0 61643841
4 15306 0 61650847
4 15307 0 61652709
4 15308 0 61654178
4 15309 0 61655008
4 15310 0 61655574
4 15311 0 61668975
4 15312 0 61671674
4 15313 0 61674574
4 15314 0 61674932
4 15315 0 61676061
4 15316 0 61679803
4 15317 0 61684284
4 15318 0 61686863
4 15319 0 61687798
4 15320 0 61689735
4 15321 0 61694827
4 15322 0 61695148
4 15323 0 61698318
4 15324 0 61699213
4 15325 0 61700466
4 15326 0 61701885
4 15327 0 61702390
4 15328 0 61703295
4 15329 0 61704504
4 15330 0 61705983
4 15331 0 61707894
4 15332 0 61710693
4 15333 0 61714219
4 15334 0 61715396
4 15335 0 61717795
4 15336 0 61720138
4 15337 0 61721011
4 15338 0 61721630
4 15339 0 61722782
4 15340 0 61724135
4 15341 0 61725153
4 15342 0 61727743
4 15343 0 61729394
4 15344 0 61730555
4 15345 0 61730660
4 15346 0 61732305
4 15347 0 61733715
4 15348 0 61737997
4 15349 0 61739608
4 15350 0 61741432
4 15351 0 61743858
4 15352 0 61744102
4 15353 0 61747669
4 15354 0 61755559
4 15355 0 61757485
4 15356 0 61762394
4 15357 0 61763322
4 15358 0 61767507
4 15359 0 61773457
4 15360 0 61775854
4 15361 0 61781756
4 15362 0 61782541
4 15363 0 61785842
4 15364 0 61787107
4 15365 0 61788682
4 15366 0 61791897
4 15367 0 61793575
4 15368 0 61797366
4 15369 0 61798463
4 15370 0 61804011
4 15371 0 61804333
4 15372 0 61805610
4 15373 0 61807016
4 15374 0 61807446
4 15375 0 61808347
4 15376 0 61813323
4 15377 0 61813439
4 15378 0 61822010
4 15379 0 61822807
4 15380 0 61827005
4 15381 0 61831681
4 15382 0 61832851
4 15383 0 61833330
4 15384 0 61833477
4 15385 0 61836899
4 15386 0 61839797
4 15387 0 61840076
4 15388 0 61842318
4 15389 0 61846214
4 15390 0 61848392
4 15391 0 61853628
4 15392 0 61855967
4 15393 0 61862703
4 15394 0 61866013
4 15395 0 61868645
4 15396 0 61870928
4 15397 0 61876896
4 15398 0 61879191
4 15399 0 61883577
4 15400 0 61884739
4 15401 0 61886091
4 15402 0 61886796
4 15403 0 61888895
4 15404 0 61889068
4 15405 0 61892446
4 15406 0 61894206
4 15407 0 61898045
4 15408 0 61901940
4 15409 0 61906390
4 15410 0 61911735
4 15411 0 61911878
4 15412 0 61912784
4 15413 0 61915636
4 15414 0 61916070
4 15415 0 61918744
4 15416 0 61919057
4 15417 0 61921225
4 15418 0 61921913
4 15419 0 61925676
4 15420 0 61929312
4 15421 0 61933605
4 15422 0 61936349
4 15423 0 61936804
4 15424 0 61938893
4 15425 0 61940521
4 15426 0 61942049
4 15427 0 61944414
4 15428 0 61945974
4 15429 0 61946982
4 15430 0 61952181
4 15431 0 61952426
4 15432 0 61957093
4 15433 0 61961653
4 15434 0 61962154
4 15435 0 61962575
4 15436 0 61963032
4 15437 0 61965700
4 15438 0 61967782
4 15439 0 61969174
4 15440 0 61969715
4 15441 0 61970957
4 15442 0 61974902
4 15443 0 61978995
4 15444 0 61983165
4 15445 0 61983769
4 15446 0 61987430
4 15447 0 61989544
4 15448 0 61989789
4 15449 0 61993419
4 15450 0 61994324
4 15451 0 62000855
4 15452 0 62004399
4 15453 0 62004669
4 15454 0 62004813
4 15455 0 62010544
4 15456 0 62013672
4 15457 0 62015433
4 15458 0 62020763
4 15459 0 62022476
4 15460 0 62025007
4 15461 0 62025039
4 15462 0 62025656
4 15463 0 62027030
4 15464 0 62029929
4 15465 0 62031071
4 15466 0 62035969
4 15467 0 62038747
4 15468 0 62041628
4 15469 0 62043030
4 15470 0 62043959
4 15471 0 62044400
4 15472 0 62045364
4 15473 0 62051454
4 15474 0 62057079
4 15475 0 62062172
4 15476 0 62068270
4 15477 0 62068531
4 15478 0 62070872
4 15479 0 62082884
4 15480 0 62083734
4 15481 0 62095815
4 15482 0 62098817
4 15483 0 62106836
4 15484 0 62108432
4 15485 0 62108976
4 15486 0 62115181
4 15487 0 62116259
4 15488 0 62122977
4 15489 0 62126198
4 15490 0 62127201
4 15491 0 62128288
4 15492 0 62132416
4 15493 0 62134761
4 15494 0 62136398
4 15495 0 62142742
4 15496 1 62143645
4 15497 1 62145116
4 15498 1 62147815
4 15499 1 62148490
4 15500 1 62150782
4 15501 1 62152379
4 15502 1 62159371
4 15503 1 62160212
4 15504 1 62163903
4 15505 1 62171385
4 15506 1 62171666
4 15507 1 62172518
4 15508 1 62173055
4 15509 1 62176243
4 15510 1 62179226
4 15511 0 62184531
4 15512 0 62186283
4 15513 0 62187763
4 15514 0 62192646
4 15515 0 62192700
4 15516 0 62198060
4 15517 0 62198809
4 15518 0 62200999
4 15519 0 62202369
4 15520 0 62206401
4 15521 0 62206525
4 15522 0 62215635
4 15523 0 62216478
4 15524 0 62223168
4 15525 0 62224535
4 15526 0 62228812
4 15527 0 62230819
4 15528 0 62232810
4 15529 0 62234595
4 15530 0 62237309
4 15531 0 62240292
4 15532 0 62241507
4 15533 0 62242286
4 15534 0 62247077
4 15535 0 62253910
4 15536 0 62255791
4 15537 0 62257634
4 15538 0 62265049
4 15539 0 62265523
4 15540 0 62267859
4 15541 0 62274452
4 15542 0 62277425
4 15543 0 62279095
4 15544 0 62282559
4 15545 1 62291924
4 15546 1 62294543
4 15547 1 62295409
4 15548 1 62295565
4 15549 1 62300001
4 15550 1 62300466
4 15551 1 62300717
4 15552 1 62307706
4 15553 1 62319734
4 15554 1 62320787
4 15555 1 62323273
4 15556 1 62325177
4 15557 0 62341689
4 15558 0 62351427
4 15559 0 62353137
4 15560 0 62356287
4 15561 0 62360391
4 15562 0 62362609
4 15563 0 62369487
4 15564 0 62371599
4 15565 0 62376905
4 15566 0 62381322
4 15567 0 62387186
4 15568 0 62388533
4 15569 0 62393508
4 15570 0 62395549
4 15571 0 62397516
4 15572 0 62398095
4 15573 0 62403772
4 15574 0 62404255
4 15575 0 62409906
4 15576 0 62413543
4 15577 0 62419191
4 15578 0 62420900
4 15579 0 62425071
4 15580 0 62428854
4 15581 0 62432632
4 15582 0 62436376
4 15583 0 62445964
4 15584 0 62446285
4 15585 0 62450027
4 15586 0 62452000
4 15587 0 62461443
4 15588 0 62465971
4 15589 0 62469841
4 15590 0 62471035
4 15591 0 62480177
4 15592 0 62480987
4 15593 0 62481130
4 15594 0 62486470
4 15595 0 62486722
4 15596 0 62491577
4 15597 0 62494549
4 15598 0 62496297
4 15599 0 62501296
4 15600 0 62505060
4 15601 0 62507453
4 15602 0 62509275
4 15603 0 62510974
4 15604 0 62515232
4 15605 0 62534217
4 15606 0 62545792
4 15607 0 62546957
4 15608 1 62547995
4 15609 1 62548250
4 15610 1 62551630
4 15611 1 62552792
4 15612 1 62556931
4 15613 1 62582162
4 15614 1 62584775
4 15615 1 62587568
4 15616 1 62592748
4 15617 1 62595063
4 15618 1 62595565
4 15619 0 62601565
4 15620 0 62609629
4 15621 0 62611779
4 15622 0 62616053
4 15623 0 62616390
4 15624 0 62617091
4 15625 0 62617636
4 15626 0 62619119
4 15627 0 62624437
4 15628 0 62627705
4 15629 0 62632905
4 15630 0 62633874
4 15631 0 62636243
4 15632 0 62637484
4 15633 0 62642454
4 15634 0 62643942
4 15635 0 62650748
4 15636 0 62651555
4 15637 0 62652526
4 15638 0 62653879
4 15639 0 62656122
4 15640 0 62659487
4 15641 0 62659787
4 15642 0 62660473
4 15643 0 62669428
4 15644 0 62675813
4 15645 0 62680966
4 15646 0 62684553
4 15647 0 62689857
4 15648 0 62693632
4 15649 0 62696088
4 15650 0 62702921
4 15651 0 62712567
4 15652 0 62715292
4 15653 0 62720085
4 15654 0 62724158
4 15655 0 62724318
4 15656 0 62725214
4 15657 0 62727911
4 15658 0 62732285
4 15659 0 62738365
4 15660 0 62739311
4 15661 0 62744463
4 15662 0 62746884
4 15663 0 62747174
4 15664 0 62748244
4 15665 0 62751767
4 15666 0 62754702
4 15667 0 62755781
4 15668 0 62759267
4 15669 0 62760308
4 15670 0 62761692
4 15671 0 62761860
4 15672 0 62765303
4 15673 0 62768679
4 15674 0 62778412
4 15675 0 62781769
4 15676 0 62787997
4 15677 0 62788872
4 15678 0 62792486
4 15679 0 62798000
4 15680 0 62803583
4 15681 0 62804623
4 15682 0 62806994
4 15683 0 62809282
4 15684 0 62813340
4 15685 0 62818030
4 15686 0 62822006
4 15687 0 62824247
4 15688 0 62827149
4 15689 0 62829665
4 15690 0 62842065
4 15691 0 62843381
4 15692 0 62845086
4 15693 0 62848877
4 15694 0 62850710
4 15695 0 62850842
4 15696 0 62851905
4 15697 0 62857787
4 15698 0 62862563
4 15699 0 62869699
4 15700 0 62876689
4 15701 0 62884537
4 15702 0 62885959
4 15703 0 62886999
4 15704 0 62888259
4 15705 0 62890094
4 15706 0 62893347
4 15707 0 62895503
4 15708 0 62902906
4 15709 0 62905790
4 15710 0 62906683
4 15711 0 62911226
4 15712 0 62914606
4 15713 0 62918213
4 15714 0 62918554
4 15715 0 62923395
4 15716 0 62930185
4 15717 0 62931129
4 15718 0 62937137
4 15719 0 62937361
4 15720 0 62938310
4 15721 0 62941161
4 15722 0 62941797
4 15723 0 62943045
4 15724 0 62947742
4 15725 0 62950063
4 15726 1 62957176
4 15727 1 62959464
4 15728 1 62960666
4 15729 1 62968591
4 15730 1 62969454
4 15731 1 62973707
4 15732 1 62979036
4 15733 1 62982314
4 15734 1 62986763
4 15735 1 62986897
4 15736 1 62989776
4 15737 1 62991891
4 15738 1 62998200
4 15739 1 62998218
4 15740 1 63000343
4 15741 1 63004132
4 15742 1 63007113
4 15743 1 63009189
4 15744 1 63012940
4 15745 1 63013466
4 15746 1 63013648
4 15747 1 63019481
4 15748 1 63021931
4 15749 1 63021964
4 15750 1 63026094
4 15751 1 63028901
4 15752 1 63030550
4 15753 1 63031793
4 15754 1 63037561
4 15755 1 63038762
4 15756 1 63045252
4 15757 1 63050432
4 15758 1 63055166
4 15759 1 63056344
4 15760 1 63060378
4 15761 1 63063201
4 15762 1 63065435
4 15763 1 63065673
4 15764 0 63071107
4 15765 0 63074287
4 15766 0 63074768
4 15767 0 63079823
4 15768 0 63080904
4 15769 0 63082497
4 15770 0 63086117
4 15771 0 63087324
4 15772 0 63088954
4 15773 0 63089548
4 15774 0 63094021
4 15775 0 63100898
4 15776 0 63104716
4 15777 0 63114806
4 15778 0 63118207
4 15779 0 63120927
4 15780 0 63126576
4 15781 0 63128022
4 15782 0 63128854
4 15783 0 63130063
4 15784 0 63131295
4 15785 0 63135186
4 15786 0 63135441
4 15787 0 63140107
4 15788 0 63143823
4 15789 0 63144092
4 15790 0 63144886
4 15791 0 63147201
4 15792 0 63153125
4 15793 0 63158135
4 15794 0 63159239
4 15795 0 63162913
4 15796 0 63163592
4 15797 0 63169162
4 15798 0 63173722
4 15799 0 63179234
4 15800 0 63180770
4 15801 0 63186407
4 15802 0 63191489
4 15803 0 63191672
4 15804 0 63193793
4 15805 0 63195570
4 15806 0 63196255
4 15807 0 63197107
4 15808 1 63199524
4 15809 1 63202138
4 15810 1 63204311
4 15811 1 63204884
4 15812 1 63207958
4 15813 1 63209067
4 15814 1 63211823
4 15815 1 63212097
4 15816 1 63218113
4 15817 1 63222330
4 15818 1 63224088
4 15819 1 63225783
4 15820 1 63228576
4 15821 1 63233822
4 15822 1 63236332
4 15823 1 63237094
4 15824 1 63237826
4 15825 1 63238876
4 15826 1 63243592
4 15827 1 63245976
4 15828 1 63247775
4 15829 1 63249649
4 15830 1 63260445
4 15831 1 63260947
4 15832 1 63269452
4 15833 1 63274450
4 15834 1 63275422
4 15835 1 63275559
4 15836 1 63276192
4 15837 1 63280495
4 15838 1 63295607
4 15839 1 63297427
4 15840 1 63302272
4 15841 1 63304967
4 15842 1 63305872
4 15843 1 63310481
4 15844 1 63312449
4 15845 1 63317734
4 15846 1 63320617
4 15847 1 63320815
4 15848 1 63321237
4 15849 1 63332150
4 15850 1 63334459
4 15851 1 63340121
4 15852 1 63346864
4 15853 1 63348821
4 15854 1 63360940
4 15855 1 63361714
4 15856 1 63369669
4 15857 1 63373156
4 15858 1 63374386
4 15859 1 63377961
4 15860 1 63381800
4 15861 1 63382777
4 15862 1 63385569
4 15863 1 63388593
4 15864 1 63388831
4 15865 1 63389420
4 15866 1 63391145
4 15867 1 63393864
4 15868 1 63395219
4 15869 1 63397328
4 15870 1 63400433
4 15871 1 63400915
4 15872 1 63403147
4 15873 1 63409321
4 15874 1 63414012
4 15875 1 63414125
4 15876 1 63420025
4 15877 1 63420712
4 15878 1 63422860
4 15879 1 63423695
4 15880 1 63428417
4 15881 1 63429533
4 15882 1 63432130
4 15883 1 63432358
4 15884 1 63434458
4 15885 1 63436045
4 15886 1 63440424
4 15887 1 63444404
4 15888 1 63445042
4 15889 1 63447336
4 15890 1 63448348
4 15891 1 63448530
4 15892 1 63449795
4 15893 1 63450976
4 15894 1 63454818
4 15895 1 63456361
4 15896 1 63457026
4 15897 1 63460016
4 15898 1 63461327
4 15899 1 63465699
4 15900 1 63469122
4 15901 1 63470652
4 15902 1 63475025
4 15903 1 63475105
4 15904 1 63477412
4 15905 1 63479239
4 15906 1 63482389
4 15907 1 63483994
4 15908 1 63489245
4 15909 1 63491039
4 15910 1 63491474
4 15911 1 63493630
4 15912 1 63494784
4 15913 1 63497685
4 15914 1 63498486
4 15915 1 63504251
4 15916 1 63508767
4 15917 1 63511320
4 15918 1 63513285
4 15919 1 63514357
4 15920 1 63517243
4 15921 1 63521332
4 15922 1 63524090
4 15923 1 63527797
4 15924 1 63528995
4 15925 1 63530478
4 15926 1 63531930
4 15927 1 63535494
4 15928 1 63536298
4 15929 1 63540575
4 15930 1 63544240
4 15931 0 63548951
4 15932 0 63551141
4 15933 0 63554079
4 15934 0 63555353
4 15935 0 63556746
4 15936 0 63559021
4 15937 0 63559274
4 15938 0 63560789
4 15939 0 63561760
4 15940 0 63565773
4 15941 0 63567832
4 15942 0 63569159
4 15943 0 63577784
4 15944 0 63586238
4 15945 0 63595713
4 15946 0 63599897
4 15947 0 63604371
4 15948 0 63608929
4 15949 0 63613459
4 15950 0 63615792
4 15951 0 63617821
4 15952 0 63622009
4 15953 0 63629968
4 15954 0 63630500
4 15955 0 63636701
4 15956 0 63639323
4 15957 0 63643739
4 15958 0 63647798
4 15959 0 63653850
4 15960 0 63655061
4 15961 0 63657609
4 15962 0 63661461
4 15963 0 63663427
4 15964 0 63666027
4 15965 0 63670828
4 15966 0 63671459
4 15967 0 63674706
4 15968 0 63678336
4 15969 0 63682979
4 15970 0 63683416
4 15971 0 63688472
4 15972 0 63692559
4 15973 0 63696795
4 15974 0 63699797
4 15975 0 63700624
4 15976 1 63708449
4 15977 1 63711093
4 15978 1 63711393
4 15979 1 63713446
4 15980 1 63716281
4 15981 1 63716788
4 15982 1 63718840
4 15983 1 63719184
4 15984 1 63719602
4 15985 1 63725056
4 15986 1 63729982
4 15987 1 63731982
4 15988 1 63732654
4 15989 1 63733851
4 15990 1 63735699
4 15991 1 63738627
4 15992 1 63741486
4 15993 1 63743463
4 15994 1 63746280
4 15995 1 63747424
4 15996 1 63750077
4 15997 1 63753309
4 15998 1 63757752
4 15999 1 63758884
4 16000 1 63762716
4 16001 1 63764577
4 16002 1 63771513
4 16003 1 63771899
4 16004 1 63773852
4 16005 1 63773973
4 16006 1 63777365
4 16007 1 63779392
4 16008 1 63780190
4 16009 1 63782438
4 16010 1 63784169
4 16011 1 63784859
4 16012 1 63787806
4 16013 1 63791715
4 16014 1 63795090
4 16015 1 63795755
4 16016 1 63797754
4 16017 1 63797976
4 16018 1 63799535
4 16019 1 63799602
4 16020 1 63800797
4 16021 1 63807500
4 16022 1 63807591
4 16023 1 63808738
4 16024 1 63810424
4 16025 1 63811440
4 16026 1 63812668
4 16027 1 63813688
4 16028 1 63815275
4 16029 1 63816611
4 16030 1 63821154
4 16031 1 63822228
4 16032 1 63823961
4 16033 1 63827403
4 16034 1 63828979
4 16035 1 63829342
4 16036 1 63830143
4 16037 1 63831869
4 16038 1 63832766
4 16039 1 63833533
4 16040 1 63837632
4 16041 1 63840040
4 16042 1 63846293
4 16043 1 63847828
4 16044 1 63852410
4 16045 1 63856748
4 16046 1 63857373
4 16047 1 63859272
4 16048 1 63860973
4 16049 1 63864758
4 16050 1 63867612
4 16051 1 63872167
4 16052 1 63872651
4 16053 1 63873063
4 16054 1 63880112
4 16055 1 63885209
4 16056 1 63887532
4 16057 1 63889197
4 16058 1 63889841
4 16059 1 63892006
4 16060 1 63893815
4 16061 1 63895200
4 16062 1 63898125
4 16063 1 63904453
4 16064 1 63905594
4 16065 1 63909346
4 16066 1 63911524
4 16067 1 63913937
4 16068 1 63915229
4 16069 1 63915919
4 16070 1 63919899
4 16071 1 63920516
4 16072 1 63922283
4 16073 1 63923516
4 16074 1 63926346
4 16075 0 63927644
4 16076 0 63929243
4 16077 0 63931163
4 16078 0 63932059
4 16079 0 63935560
4 16080 0 63937591
4 16081 0 63940523
4 16082 1 63946932
4 16083 1 63949056
4 16084 1 63949235
4 16085 1 63950511
4 16086 1 63954033
4 16087 1 63955601
4 16088 1 63956133
4 16089 1 63959712
4 16090 1 63962748
4 16091 1 63965618
4 16092 1 63966299
4 16093 1 63967687
4 16094 1 63969535
4 16095 1 63971100
4 16096 1 63976520
4 16097 1 63981137
4 16098 1 63981428
4 16099 1 63981527
4 16100 1 63986229
4 16101 1 63991630
4 16102 1 63997276
4 16103 1 63999040
4 16104 1 64000186
4 16105 1 64004267
4 16106 1 64004516
4 16107 1 64006522
4 16108 1 64007284
4 16109 1 64007383
4 16110 1 64007973
4 16111 1 64009590
4 16112 1 64015377
4 16113 1 64017239
4 16114 1 64022408
4 16115 1 64026562
4 16116 1 64026857
4 16117 1 64028506
4 16118 1 64031522
4 16119 1 64031811
4 16120 1 64036077
4 16121 1 64037829
4 16122 1 64043079
4 16123 1 64043840
4 16124 0 64047866
4 16125 0 64052546
4 16126 0 64053808
4 16127 0 64054863
4 16128 0 64055514
4 16129 0 64057563
4 16130 0 64058152
4 16131 0 64058196
4 16132 0 64061374
4 16133 0 64063424
4 16134 0 64068844
4 16135 1 64071995
4 16136 1 64074352
4 16137 1 64075574
4 16138 1 64082889
4 16139 1 64089839
4 16140 1 64095647
4 16141 1 64103210
4 16142 1 64103898
4 16143 1 64106613
4 16144 1 64106952
4 16145 1 64107751
4 16146 1 64108220
4 16147 1 64111540
4 16148 1 64115714
4 16149 1 64115985
4 16150 1 64117402
4 16151 1 64124793
4 16152 1 64128898
4 16153 1 64131070
4 16154 1 64133061
4 16155 1 64136166
4 16156 1 64136217
4 16157 1 64142210
4 16158 1 64145965
4 16159 1 64150694
4 16160 1 64150742
4 16161 1 64156764
4 16162 1 64157390
4 16163 1 64158596
4 16164 1 64159106
4 16165 1 64163144
4 16166 1 64166598
4 16167 1 64170483
4 16168 1 64170550
4 16169 1 64175714
4 16170 1 64180076
4 16171 0 64181234
4 16172 0 64182434
4 16173 0 64183767
4 16174 0 64185255
4 16175 0 64187807
4 16176 0 64187963
4 16177 0 64188944
4 16178 0 64192149
4 16179 0 64194305
4 16180 0 64201702
4 16181 0 64202817
4 16182 0 64209107
4 16183 0 64218592
4 16184 0 64223610
4 16185 0 64225930
4 16186 0 64227538
4 16187 0 64234447
4 16188 0 64242759
4 16189 0 64246298
4 16190 0 64246353
4 16191 0 64249686
4 16192 0 64251717
4 16193 0 64253790
4 16194 0 64258180
4 16195 1 64262478
4 16196 1 64262904
4 16197 1 64264583
4 16198 1 64267880
4 16199 1 64272540
4 16200 1 64274474
4 16201 1 64280030
4 16202 1 64280252
4 16203 1 64280408
4 16204 1 64281206
4 16205 1 64286910
4 16206 1 64289330
4 16207 1 64289606
4 16208 0 64295276
4 16209 0 64302376
4 16210 0 64308121
4 16211 0 64308599
4 16212 0 64309675
4 16213 0 64314726
4 16214 0 64316275
4 16215 0 64319990
4 16216 0 64321905
4 16217 0 64326469
4 16218 0 64328693
4 16219 0 64330525
4 16220 0 64337154
4 16221 0 64340584
4 16222 0 64344820
4 16223 0 64346375
4 16224 0 64349348
4 16225 0 64353464
4 16226 0 64353526
4 16227 0 64356081
4 16228 0 64356116
4 16229 0 64361239
4 16230 0 64362640
4 16231 0 64364524
4 16232 0 64368394
4 16233 0 64369993
4 16234 0 64372653
4 16235 0 64372914
4 16236 0 64375503
4 16237 0 64376088
4 16238 0 64378490
4 16239 0 64382148
4 16240 0 64388205
4 16241 0 64391445
4 16242 0 64397937
4 16243 0 64401875
4 16244 0 64406547
4 16245 0 64406819
4 16246 0 64413227
4 16247 0 64417907
4 16248 0 64418049
4 16249 0 64419892
4 16250 0 64425111
4 16251 0 64425158
4 16252 0 64430134
4 16253 0 64430504
4 16254 0 64436420
4 16255 0 64436714
4 16256 0 64439092
4 16257 0 64444368
4 16258 0 64446603
4 16259 0 64447341
4 16260 0 64447634
4 16261 0 64451379
4 16262 0 64458344
4 16263 0 64459098
4 16264 0 64463772
4 16265 0 64468251
4 16266 0 64477444
4 16267 0 64478300
4 16268 0 64481564
4 16269 0 64485527
4 16270 0 64494813
4 16271 0 64499872
4 16272 0 64499917
4 16273 0 64501954
4 16274 0 64502234
4 16275 0 64508163
4 16276 0 64510234
4 16277 0 64514186
4 16278 0 64516086
4 16279 0 64520389
4 16280 1 64522527
4 16281 1 64523636
4 16282 1 64528489
4 16283 1 64530106
4 16284 1 64532182
4 16285 1 64532223
4 16286 1 64535741
4 16287 1 64540276
4 16288 1 64544720
4 16289 1 64546226
4 16290 1 64549218
4 16291 1 64549449
4 16292 1 64551302
4 16293 1 64551738
4 16294 0 64552171
4 16295 0 64556331
4 16296 0 64556561
4 16297 0 64558826
4 16298 0 64563309
4 16299 0 64565830
4 16300 0 64567847
4 16301 0 64570596
4 16302 0 64572716
4 16303 0 64574737
4 16304 0 64583271
4 16305 0 64583555
4 16306 0 64583889
4 16307 0 64589813
4 16308 0 64594404
4 16309 0 64595542
4 16310 0 64598729
4 16311 1 64610754
4 16312 1 64616045
4 16313 1 64616508
4 16314 1 64617849
4 16315 1 64624987
4 16316 1 64630078
4 16317 1 64631167
4 16318 1 64634583
4 16319 1 64640112
4 16320 1 64640843
4 16321 1 64645721
4 16322 1 64648187
4 16323 1 64650868
4 16324 1 64651388
4 16325 1 64653053
4 16326 1 64656724
4 16327 0 64659142
4 16328 0 64666358
4 16329 0 64670884
4 16330 0 64670901
4 16331 0 64674824
4 16332 0 64676372
4 16333 0 64681354
4 16334 0 64689875
4 16335 0 64693012
4 16336 0 64693767
4 16337 0 64696580
4 16338 0 64698790
4 16339 0 64703112
4 16340 0 64703165
4 16341 0 64710691
4 16342 0 64714444
4 16343 0 64718508
4 16344 0 64721398
4 16345 0 64725967
4 16346 0 64728896
4 16347 0 64729487
4 16348 0 64731362
4 16349 1 64735347
4 16350 1 64735574
4 16351 1 64735693
4 16352 1 64742023
4 16353 1 64742511
4 16354 1 64743886
4 16355 1 64744747
4 16356 1 64746694
4 16357 1 64749973
4 16358 1 64750216
4 16359 1 64750925
4 16360 1 64757474
4 16361 0 64760089
4 16362 0 64761504
4 16363 0 64767799
4 16364 0 64769316
4 16365 0 64774166
4 16366 0 64778643
4 16367 0 64778818
4 16368 0 64779686
4 16369 0 64780275
4 16370 0 64781216
4 16371 0 64782847
4 16372 0 64783172
4 16373 0 64787352
4 16374 0 64788210
4 16375 0 64792816
4 16376 0 64793258
4 16377 0 64795911
4 16378 0 64803898
4 16379 0 64805805
4 16380 0 64806960
4 16381 0 64807518
4 16382 0 64812775
4 16383 0 64815804
4 16384 0 64816227
4 16385 0 64817963
4 16386 0 64821326
4 16387 0 64822337
4 16388 0 64823555
4 16389 0 64825725
4 16390 0 64832167
4 16391 0 64834417
4 16392 0 64835262
4 16393 0 64841326
4 16394 0 64844355
4 16395 0 64846904
4 16396 0 64848176
4 16397 0 64849472
4 16398 0 64849559
4 16399 0 64852519
4 16400 0 64854735
4 16401 0 64856455
4 16402 0 64858309
4 16403 0 64858613
4 16404 0 64861468
4 16405 0 64863966
4 16406 0 64867075
4 16407 0 64869117
4 16408 0 64877205
4 16409 0 64878900
4 16410 0 64880843
4 16411 0 64881139
4 16412 0 64881885
4 16413 0 64890239
4 16414 0 64893650
4 16415 0 64894239
4 16416 0 64902213
4 16417 0 64904470
4 16418 0 64906869
4 16419 0 64907610
4 16420 0 64910237
4 16421 0 64918799
4 16422 0 64929156
4 16423 0 64929835
4 16424 0 64940657
4 16425 0 64946769
4 16426 0 64948119
4 16427 0 64951442
4 16428 0 64951873
4 16429 0 64954826
4 16430 0 64956794
4 16431 0 64959962
4 16432 0 64963268
4 16433 0 64967596
4 16434 0 64969119
4 16435 0 64970215
4 16436 0 64971872
4 16437 0 64971944
4 16438 0 64974893
4 16439 0 64976168
4 16440 0 64978902
4 16441 0 64981729
4 16442 0 64982322
4 16443 0 64984095
4 16444 0 64988539
4 16445 0 64990037
4 16446 0 64993099
4 16447 1 64997835
4 16448 1 65003750
4 16449 1 65009114
4 16450 1 65012891
4 16451 1 65012952
4 16452 1 65013877
4 16453 1 65020171
4 16454 1 65021962
4 16455 1 65025310
4 16456 1 65028567
4 16457 1 65031428
4 16458 1 65032142
4 16459 1 65034421
4 16460 1 65037614
4 16461 1 65038586
4 16462 1 65042270
4 16463 1 65044022
4 16464 1 65047260
4 16465 1 65050382
4 16466 1 65052264
4 16467 0 65057872
4 16468 0 65058651
4 16469 0 65059207
4 16470 0 65060739
4 16471 0 65062190
4 16472 0 65063567
4 16473 0 65063622
4 16474 0 65066314
4 16475 0 65067535
4 16476 0 65071077
4 16477 0 65073205
4 16478 0 65077635
4 16479 0 65084974
4 16480 0 65085008
4 16481 0 65087678
4 16482 0 65088765
4 16483 0 65093360
4 16484 0 65095945
4 16485 0 65096687
4 16486 0 65102657
4 16487 0 65110531
4 16488 0 65110661
4 16489 0 65115485
4 16490 0 65121712
4 16491 0 65123975
4 16492 0 65127811
4 16493 0 65128812
4 16494 0 65132922
4 16495 0 65135826
4 16496 0 65138503
4 16497 0 65142876
4 16498 0 65142946
4 16499 0 65147827
4 16500 0 65154493
4 16501 0 65161439
4 16502 0 65169653
4 16503 0 65174780
4 16504 0 65175765
4 16505 0 65182490
4 16506 0 65189765
4 16507 0 65192342
4 16508 0 65195708
4 16509 0 65196043
4 16510 0 65197965
4 16511 0 65202216
4 16512 0 65205081
4 16513 0 65206314
4 16514 0 65214566
4 16515 0 65215358
4 16516 0 65219707
4 16517 0 65221937
4 16518 0 65223914
4 16519 0 65234806
4 16520 0 65241209
4 16521 0 65246723
4 16522 0 65249186
4 16523 0 65255436
4 16524 0 65257110
4 16525 0 65258830
4 16526 0 65265090
4 16527 0 65268529
4 16528 0 65274281
4 16529 0 65282262
4 16530 0 65286066
4 16531 0 65286765
4 16532 0 65291007
4 16533 0 65292005
4 16534 0 65292610
4 16535 0 65294528
4 16536 0 65297431
4 16537 0 65301959
4 16538 0 65307650
4 16539 0 65308109
4 16540 0 65308605
4 16541 0 65315444
4 16542 0 65316254
4 16543 0 65317041
4 16544 0 65327936
4 16545 0 65333495
4 16546 0 65338198
4 16547 0 65342505
4 16548 0 65342699
4 16549 0 65345319
4 16550 0 65349497
4 16551 0 65350194
4 16552 0 65353103
4 16553 0 65357536
4 16554 0 65358735
4 16555 0 65359539
4 16556 0 65360495
4 16557 0 65365995
4 16558 0 65375102
4 16559 0 65375904
4 16560 0 65377750
4 16561 0 65378562
4 16562 0 65379921
4 16563 0 65381354
4 16564 0 65381685
4 16565 0 65384535
4 16566 0 65389226
4 16567 0 65394267
4 16568 0 65395062
4 16569 0 65398764
4 16570 0 65402179
4 16571 0 65409407
4 16572 0 65413073
4 16573 0 65413105
4 16574 0 65413765
4 16575 0 65418387
4 16576 0 65419917
4 16577 0 65425231
4 16578 0 65425916
4 16579 0 65429984
4 16580 0 65432653
4 16581 0 65434239
4 16582 0 65434912
4 16583 0 65436911
4 16584 0 65437852
4 16585 0 65441756
4 16586 0 65443003
4 16587 0 65445815
4 16588 0 65447840
4 16589 0 65448171
4 16590 0 65451836
4 16591 0 65453661
4 16592 0 65459214
4 16593 0 65459778
4 16594 0 65466753
4 16595 0 65468947
4 16596 0 65471591
4 16597 0 65472637
4 16598 0 65476823
4 16599 0 65478134
4 16600 0 65482242
4 16601 0 65490499
4 16602 0 65495167
4 16603 0 65496551
4 16604 0 65496928
4 16605 0 65503972
4 16606 0 65510669
4 16607 0 65512710
4 16608 0 65513031
4 16609 0 65515338
4 16610 0 65516877
4 16611 0 65518442
4 16612 0 65520714
4 16613 0 65524085
4 16614 0 65524218
4 16615 0 65526482
4 16616 0 65528243
4 16617 0 65528893
4 16618 0 65532348
4 16619 0 65538088
4 16620 0 65541748
4 16621 0 65543715
4 16622 0 65552985
4 16623 0 65557868
4 16624 0 65559239
4 16625 1 65562652
4 16626 1 65566290
4 16627 1 65567152
4 16628 1 65570389
4 16629 1 65571374
4 16630 1 65574949
4 16631 1 65576496
4 16632 1 65582672
4 16633 1 65585442
4 16634 1 65585522
4 16635 0 65588512
4 16636 0 65589537
4 16637 0 65590113
4 16638 0 65596543
4 16639 0 65596672
4 16640 0 65605175
4 16641 0 65605555
4 16642 0 65608602
4 16643 0 65611470
4 16644 0 65617481
4 16645 0 65620141
4 16646 0 65621162
4 16647 0 65628683
4 16648 0 65629086
4 16649 0 65636551
4 16650 0 65642910
4 16651 0 65645092
4 16652 0 65645173
4 16653 1 65652566
4 16654 1 65655074
4 16655 1 65657736
4 16656 1 65658381
4 16657 1 65663705
4 16658 1 65667952
4 16659 1 65669613
4 16660 1 65673083
4 16661 1 65673856
4 16662 1 65675466
4 16663 1 65677038
4 16664 1 65681270
4 16665 1 65683639
4 16666 1 65685523
4 16667 1 65693677
4 16668 1 65697545
4 16669 1 65698361
4 16670 1 65698716
4 16671 1 65703657
4 16672 1 65704443
4 16673 1 65708501
4 16674 1 65710888
4 16675 1 65711104
4 16676 1 65717370
4 16677 1 65717653
4 16678 1 65718525
4 16679 1 65718873
4 16680 1 65728631
4 16681 1 65730429
4 16682 1 65732961
4 16683 1 65736903
4 16684 1 65740181
4 16685 1 65741306
4 16686 1 65745297
4 16687 1 65747040
4 16688 1 65749545
4 16689 1 65753830
4 16690 1 65754479
4 16691 1 65757968
4 16692 1 65759738
4 16693 1 65761576
4 16694 1 65763429
4 16695 1 65775333
4 16696 0 65779127
4 16697 0 65779537
4 16698 0 65785819
4 16699 0 65785868
4 16700 0 65786725
4 16701 0 65811279
4 16702 0 65814824
4 16703 0 65815556
4 16704 0 65817783
4 16705 0 65818135
4 16706 0 65819695
4 16707 0 65823050
4 16708 0 65830779
4 16709 0 65836048
4 16710 0 65837619
4 16711 0 65838291
4 16712 0 65845524
4 16713 0 65850242
4 16714 0 65852578
4 16715 0 65853373
4 16716 0 65858080
4 16717 0 65906939
4 16718 0 65909130
4 16719 0 65913477
4 16720 0 65914525
4 16721 0 65916485
4 16722 0 65918163
4 16723 0 65918345
4 16724 0 65925202
4 16725 0 65934063
4 16726 0 65942847
4 16727 0 65947592
4 16728 0 65949935
4 16729 0 65950503
4 16730 0 65950785
4 16731 0 65953093
4 16732 0 65958209
4 16733 0 65959350
4 16734 1 66039093
4 16735 1 66041139
4 16736 1 66045227
4 16737 1 66049852
4 16738 1 66054671
4 16739 1 66060848
4 16740 1 66066564
4 16741 1 66070605
4 16742 1 66076339
4 16743 1 66078828
4 16744 1 66079600
4 16745 1 66083088
4 16746 1 66092243
4 16747 1 66095286
4 16748 0 66099425
4 16749 0 66101690
4 16750 0 66103701
4 16751 0 66153861
4 16752 0 66158846
4 16753 0 66163072
4 16754 0 66173134
4 16755 0 66179007
4 16756 0 66184788
4 16757 0 66186788
4 16758 0 66193776
4 16759 0 66199482
4 16760 0 66199938
4 16761 0 66202015
4 16762 0 66207410
4 16763 0 66208046
4 16764 0 66215309
4 16765 0 66225250
4 16766 0 66230986
4 16767 0 66236881
4 16768 0 66239818
4 16769 0 66247669
4 16770 0 66248554
4 16771 0 66256214
4 16772 0 66262371
4 16773 0 66263099
4 16774 0 66267670
4 16775 0 66270245
4 16776 0 66275257
4 16777 0 66279288
4 16778 0 66283408
4 16779 0 66283735
4 16780 0 66285326
4 16781 0 66289047
4 16782 0 66290468
4 16783 0 66305437
4 16784 0 66308424
4 16785 0 66309370
4 16786 0 66311382
4 16787 0 66314995
4 16788 0 66320247
4 16789 0 66320728
4 16790 0 66322329
4 16791 0 66326697
4 16792 0 66328349
4 16793 0 66328978
4 16794 0 66334630
4 16795 0 66339178
4 16796 0 66341811
4 16797 0 66343478
4 16798 0 66346432
4 16799 0 66349607
4 16800 0 66352040
4 16801 0 66354503
4 16802 0 66355743
4 16803 0 66362238
4 16804 0 66362977
4 16805 0 66366886
4 16806 0 66374811
4 16807 0 66385549
4 16808 0 66390176
4 16809 0 66401773
4 16810 0 66410210
4 16811 0 66458222
4 16812 0 66464195
4 16813 0 66466862
4 16814 0 66475240
4 16815 0 66477715
4 16816 0 66478703
4 16817 0 66483961
4 16818 0 66484495
4 16819 1 66489269
4 16820 1 66498771
4 16821 1 66500249
4 16822 1 66504010
4 16823 1 66509297
4 16824 1 66517039
4 16825 1 66519912
4 16826 1 66532015
4 16827 1 66534159
4 16828 1 66536172
4 16829 0 66542813
4 16830 0 66544068
4 16831 0 66544318
4 16832 0 66554316
4 16833 0 66556668
4 16834 0 66560737
4 16835 0 66566512
4 16836 0 66570639
4 16837 0 66573378
4 16838 0 66573920
4 16839 0 66992598
4 16840 0 66996943
4 16841 0 66997570
4 16842 0 66998823
4 16843 0 67000439
4 16844 0 67002181
4 16845 0 67008921
4 16846 0 67011411
4 16847 0 67016497
4 16848 0 67019909
4 16849 0 67024685
4 16850 1 67032951
4 16851 1 67033724
4 16852 1 67036175
4 16853 1 67036870
4 16854 1 67037213
4 16855 1 67037993
4 16856 1 67043247
4 16857 1 67045582
4 16858 1 67049262
4 16859 1 67053810
4 16860 1 67055310
4 16861 1 67059390
4 16862 1 67059402
4 16863 1 67062463
4 16864 1 67062580
4 16865 1 67064275
4 16866 1 67065136
4 16867 1 67073226
4 16868 1 67076561
4 16869 1 67081945
4 16870 1 67089123
4 16871 1 67090996
4 16872 1 67093781
4 16873 1 67103263
4 16874 1 67111855
4 16875 0 67112288
4 16876 0 67178256
4 16877 0 67178301
4 16878 0 67184999
4 16879 0 67191294
4 16880 0 67193272
4 16881 0 67193810
4 16882 0 67198565
4 16883 0 67377763
4 16884 0 67382044
4 16885 0 67385453
4 16886 0 67387590
4 16887 0 67389560
4 16888 0 67393643
4 16889 0 67394110
4 16890 0 67400652
4 16891 0 67401242
4 16892 0 67415628
4 16893 0 67415902
4 16894 0 67424162
4 16895 0 67428921
4 16896 0 67431096
4 16897 0 67435932
4 16898 0 67441235
4 16899 0 67445084
4 16900 0 67449162
4 16901 0 67467323
4 16902 0 67472750
4 16903 0 67476200
4 16904 0 67481139
4 16905 0 67482300
4 16906 1 67485910
4 16907 1 67485951
4 16908 1 67490596
4 16909 1 67490905
4 16910 1 67494350
4 16911 1 67496317
4 16912 1 67496472
4 16913 1 67504574
4 16914 1 67510047
4 16915 1 67513172
4 16916 1 67519188
4 16917 1 67524225
4 16918 1 67524337
4 16919 1 67527172
4 16920 1 67531553
4 16921 1 67533585
4 16922 1 67533669
4 16923 1 67537854
4 16924 1 67539080
4 16925 1 67546587
4 16926 1 67549032
4 16927 1 67551691
4 16928 1 67563183
4 16929 1 67563634
4 16930 1 67569112
4 16931 1 67574432
4 16932 1 67577296
4 16933 1 67578049
4 16934 0 67580288
4 16935 0 67581336
4 16936 0 67582936
4 16937 0 67583012
4 16938 0 67585469
4 16939 0 67588230
4 16940 0 67589286
4 16941 0 67595330
4 16942 0 67599363
4 16943 0 67603660
4 16944 0 67606217
4 16945 0 67607734
4 16946 0 67616020
4 16947 0 67617681
4 16948 0 67619140
4 16949 0 67620144
4 16950 0 67632143
4 16951 0 67633527
4 16952 0 67638693
4 16953 0 67643283
4 16954 0 67646139
4 16955 0 67646789
4 16956 0 67647465
4 16957 0 67654803
4 16958 0 67655028
4 16959 0 67659155
4 16960 0 67664044
4 16961 1 67669973
4 16962 1 67670165
4 16963 1 67672184
4 16964 1 67673526
4 16965 1 67674605
4 16966 1 67679541
4 16967 1 67680114
4 16968 1 67682469
4 16969 1 67685729
4 16970 1 67689528
4 16971 0 67693640
4 16972 0 67696043
4 16973 0 67698309
4 16974 0 67699358
4 16975 0 67701460
4 16976 0 67701566
4 16977 0 67704699
4 16978 0 67709706
4 16979 0 67709817
4 16980 0 67714760
4 16981 0 67715253
4 16982 0 67716190
4 16983 0 67719496
4 16984 0 67721172
4 16985 0 67725370
4 16986 0 67737146
4 16987 0 67737203
4 16988 0 67737331
4 16989 0 67737400
4 16990 0 67741269
4 16991 0 67748818
4 16992 0 67750256
4 16993 0 67751806
4 16994 0 67751889
4 16995 0 67753625
4 16996 0 67758036
4 16997 0 67760512
4 16998 0 67767834
4 16999 0 67768256
4 17000 0 67780262
4 17001 0 67785692
4 17002 0 67785843
4 17003 0 67787129
4 17004 1 67792241
4 17005 1 67793755
4 17006 1 67802608
4 17007 1 67808740
4 17008 1 67811452
4 17009 1 67815740
4 17010 1 67817235
4 17011 1 67818005
4 17012 1 67824603
4 17013 1 67828230
4 17014 1 67828964
4 17015 1 67834170
4 17016 1 67836547
4 17017 1 67838806
4 17018 1 67842537
4 17019 1 67842579
4 17020 1 67847371
4 17021 1 67854137
4 17022 1 67856033
4 17023 1 67859409
4 17024 1 67862910
4 17025 1 67868178
4 17026 1 67869488
4 17027 1 67872433
4 17028 1 67872840
4 17029 1 67878269
4 17030 1 67880271
4 17031 1 67887959
4 17032 1 67889718
4 17033 1 67889979
4 17034 1 67893043
4 17035 1 67893723
4 17036 1 67897183
4 17037 1 67897607
4 17038 1 67901719
4 17039 1 67905772
4 17040 1 67909127
4 17041 1 67912421
4 17042 1 67913451
4 17043 1 67916424
4 17044 1 67917613
4 17045 1 67921821
4 17046 1 67922829
4 17047 1 67927669
4 17048 1 67932153
4 17049 1 67935005
4 17050 1 67935861
4 17051 1 67940185
4 17052 1 67947704
4 17053 0 67958264
4 17054 0 67959516
4 17055 0 67961149
4 17056 0 67962521
4 17057 0 67963077
4 17058 0 67966701
4 17059 0 67970947
4 17060 0 67973822
4 17061 0 67980728
4 17062 0 67982460
4 17063 0 67990301
4 17064 0 67990706
4 17065 0 67995387
4 17066 0 67997853
4 17067 0 68000026
4 17068 0 68004147
4 17069 0 68005871
4 17070 0 68008165
4 17071 0 68008852
4 17072 0 68017090
4 17073 0 68020179
4 17074 0 68022389
4 17075 0 68023172
4 17076 0 68023204
4 17077 0 68027103
4 17078 0 68030685
4 17079 0 68031123
4 17080 0 68035260
4 17081 0 68039591
4 17082 0 68040993
4 17083 0 68043708
4 17084 0 68045351
4 17085 0 68048044
4 17086 0 68048433
4 17087 0 68048887
4 17088 0 68054342
4 17089 0 68054535
4 17090 0 68055729
4 17091 1 68064597
4 17092 1 68066692
4 17093 1 68068487
4 17094 1 68072513
4 17095 1 68073576
4 17096 1 68077103
4 17097 1 68079955
4 17098 1 68085166
4 17099 1 68086152
4 17100 1 68090737
4 17101 1 68092032
4 17102 1 68092390
4 17103 1 68093551
4 17104 1 68098834
4 17105 1 68108544
4 17106 1 68109821
4 17107 1 68112175
4 17108 1 68113347
4 17109 1 68119593
4 17110 1 68120652
4 17111 1 68126215
4 17112 1 68127314
4 17113 1 68129712
4 17114 1 68130867
4 17115 1 68144928
4 17116 0 68149980
4 17117 0 68151418
4 17118 0 68152603
4 17119 0 68153471
4 17120 0 68156800
4 17121 0 68158961
4 17122 0 68159516
4 17123 0 68164260
4 17124 0 68171386
4 17125 0 68173808
4 17126 0 68175852
4 17127 0 68177392
4 17128 0 68177894
4 17129 0 68183456
4 17130 0 68183905
4 17131 0 68190285
4 17132 0 68196608
4 17133 0 68198961
4 17134 0 68198978
4 17135 0 68204754
4 17136 0 68205399
4 17137 0 68210058
4 17138 0 68215083
4 17139 0 68220205
4 17140 0 68229460
4 17141 0 68229641
4 17142 0 68235963
4 17143 0 68238625
4 17144 0 68244156
4 17145 0 68244368
4 17146 0 68248387
4 17147 0 68252367
4 17148 0 68254546
4 17149 0 68255079
4 17150 0 68261785
4 17151 0 68269619
4 17152 0 68275442
4 17153 0 68280102
4 17154 0 68282496
4 17155 0 68283891
4 17156 0 68285742
4 17157 0 68289996
4 17158 0 68295800
4 17159 0 68297575
4 17160 0 68303576
4 17161 0 68304607
4 17162 0 68311900
4 17163 0 68313878
4 17164 0 68318134
4 17165 0 68325480
4 17166 0 68327271
4 17167 0 68333737
4 17168 0 68333826
4 17169 0 68342968
4 17170 0 68353459
4 17171 0 68353959
4 17172 0 68359895
4 17173 0 68365168
4 17174 0 68367271
4 17175 0 68367737
4 17176 0 68373151
4 17177 0 68377764
4 17178 0 68379191
4 17179 0 68379737
4 17180 0 68385664
4 17181 0 68389572
4 17182 0 68391173
4 17183 0 68393290
4 17184 0 68404420
4 17185 1 68423982
4 17186 1 68424757
4 17187 1 68428040
4 17188 1 68431222
4 17189 1 68437386
4 17190 1 68459824
4 17191 1 68464942
4 17192 1 68466536
4 17193 1 68470918
4 17194 1 68472608
4 17195 1 68476049
4 17196 1 68489184
4 17197 0 68501368
4 17198 0 68502124
4 17199 0 68504020
4 17200 0 68507172
4 17201 0 68508570
4 17202 0 68512980
4 17203 0 68513469
4 17204 0 68514243
4 17205 0 68516616
4 17206 0 68521882
4 17207 0 68524948
4 17208 0 68533723
4 17209 0 68533830
4 17210 0 68540674
4 17211 0 68542276
4 17212 0 68546533
4 17213 0 68550764
4 17214 1 68554412
4 17215 1 68558923
4 17216 1 68563781
4 17217 1 68566924
4 17218 1 68569227
4 17219 1 68569566
4 17220 1 68569799
4 17221 1 68574931
4 17222 1 68575437
4 17223 1 68577045
4 17224 1 68577499
4 17225 0 68588505
4 17226 0 68591108
4 17227 0 68594507
4 17228 0 68598704
4 17229 0 68601038
4 17230 0 68601687
4 17231 0 68604271
4 17232 0 68606158
4 17233 0 68607974
4 17234 0 68613076
4 17235 0 68618590
4 17236 0 68621247
4 17237 0 68624309
4 17238 0 68628039
4 17239 0 68628316
4 17240 0 68630352
4 17241 0 68633271
4 17242 0 68636968
4 17243 0 68646079
4 17244 0 68650910
4 17245 0 68651075
4 17246 1 68656741
4 17247 1 68658193
4 17248 1 68658345
4 17249 1 68660351
4 17250 1 68661507
4 17251 1 68665593
4 17252 1 68671768
4 17253 1 68672386
4 17254 1 68677220
4 17255 1 68677759
4 17256 1 68678820
4 17257 1 68680429
4 17258 1 68681769
4 17259 1 68685788
4 17260 1 68693301
4 17261 1 68697545
4 17262 1 68700849
4 17263 1 68702373
4 17264 1 68704377
4 17265 1 68704852
4 17266 1 68705156
4 17267 1 68706346
4 17268 1 68710077
4 17269 1 68711984
4 17270 1 68714539
4 17271 1 68716565
4 17272 1 68719081
4 17273 1 68722599
4 17274 1 68725710
4 17275 1 68729454
4 17276 1 68731542
4 17277 1 68733752
4 17278 1 68739564
4 17279 1 68742438
4 17280 1 68743348
4 17281 1 68748690
4 17282 1 68748985
4 17283 1 68750418
4 17284 1 68753580
4 17285 1 68759298
4 17286 1 68759652
4 17287 0 68763711
4 17288 0 68765849
4 17289 0 68769457
4 17290 0 68769781
4 17291 0 68776452
4 17292 0 68776927
4 17293 1 68779978
4 17294 1 68780938
4 17295 1 68785035
4 17296 1 68790814
4 17297 1 68793706
4 17298 1 68793880
4 17299 1 68797000
4 17300 1 68797934
4 17301 1 68803594
4 17302 1 68806819
4 17303 0 68807322
4 17304 0 68813336
4 17305 0 68821311
4 17306 0 68830329
4 17307 0 68831307
4 17308 0 68832668
4 17309 0 68835745
4 17310 0 68842424
4 17311 0 68845902
4 17312 0 68853944
4 17313 0 68855685
4 17314 0 68858798
4 17315 0 68859432
4 17316 0 68859762
4 17317 0 68863474
4 17318 0 68869425
4 17319 0 68875238
4 17320 0 68879987
4 17321 0 68881558
4 17322 0 68884888
4 17323 0 68888302
4 17324 0 68929349
4 17325 0 68933413
4 17326 0 68935332
4 17327 0 68935807
4 17328 0 68945718
4 17329 0 68957116
4 17330 0 68960465
4 17331 0 68961885
4 17332 0 68962473
4 17333 0 68964765
4 17334 0 68973608
4 17335 0 68978968
4 17336 0 68980955
4 17337 0 68985930
4 17338 0 68987639
4 17339 0 68990299
4 17340 0 68993802
4 17341 0 68995291
4 17342 0 68997037
4 17343 0 68997403
4 17344 0 69001528
4 17345 0 69006178
4 17346 0 69007703
4 17347 0 69012061
4 17348 0 69022172
4 17349 0 69027289
4 17350 0 69029578
4 17351 0 69030932
4 17352 0 69032694
4 17353 0 69032964
4 17354 1 69038847
4 17355 1 69040381
4 17356 1 69048791
4 17357 1 69049658
4 17358 1 69051021
4 17359 1 69053228
4 17360 1 69057351
4 17361 1 69059872
4 17362 1 69062750
4 17363 1 69071927
4 17364 1 69072512
4 17365 1 69072546
4 17366 1 69081851
4 17367 1 69083714
4 17368 1 69087813
4 17369 1 69089071
4 17370 1 69093693
4 17371 1 69094982
4 17372 1 69098847
4 17373 1 69105569
4 17374 1 69110466
4 17375 1 69111159
4 17376 1 69116012
4 17377 1 69116497
4 17378 1 69116895
4 17379 1 69118347
4 17380 1 69121969
4 17381 0 69124551
4 17382 0 69128457
4 17383 0 69131099
4 17384 0 69135941
4 17385 0 69139963
4 17386 0 69141363
4 17387 0 69143750
4 17388 0 69148921
4 17389 0 69151667
4 17390 0 69156848
4 17391 0 69161592
4 17392 0 69167283
4 17393 0 69176831
4 17394 0 69178649
4 17395 0 69181898
4 17396 0 69183864
4 17397 0 69189893
4 17398 0 69193713
4 17399 0 69193969
4 17400 0 69200364
4 17401 0 69201375
4 17402 0 69203913
4 17403 0 69204027
4 17404 0 69205678
4 17405 0 69207498
4 17406 0 69219545
4 17407 0 69227087
4 17408 0 69230511
4 17409 0 69236665
4 17410 1 69252224
4 17411 1 69256177
4 17412 1 69257773
4 17413 1 69261182
4 17414 1 69261506
4 17415 1 69263063
4 17416 1 69266038
4 17417 1 69266275
4 17418 1 69271501
4 17419 1 69282335
4 17420 1 69286071
4 17421 1 69286853
4 17422 1 69291578
4 17423 1 69295849
4 17424 0 69300701
4 17425 0 69309289
4 17426 0 69310747
4 17427 0 69311942
4 17428 0 69315369
4 17429 0 69320401
4 17430 0 69320648
4 17431 0 69321031
4 17432 0 69335363
4 17433 0 69340242
4 17434 0 69341152
4 17435 0 69342410
4 17436 0 69344937
4 17437 0 69348429
4 17438 0 69348593
4 17439 0 69349399
4 17440 0 69349686
4 17441 0 69355165
4 17442 0 69359635
4 17443 0 69360688
4 17444 0 69363747
4 17445 0 69365238
4 17446 0 69368457
4 17447 0 69369151
4 17448 0 69370451
4 17449 0 69377666
4 17450 0 69382099
4 17451 0 69382176
4 17452 0 69401599
4 17453 0 69413864
4 17454 0 69422587
4 17455 0 69424846
4 17456 0 69431475
4 17457 0 69437437
4 17458 0 69439048
4 17459 0 69443098
4 17460 0 69445741
4 17461 0 69446676
4 17462 0 69456000
4 17463 0 69464656
4 17464 0 69488180
4 17465 0 69494807
4 17466 0 69497068
4 17467 0 69505650
4 17468 0 69507638
4 17469 0 69515994
4 17470 0 69521403
4 17471 1 69533706
4 17472 1 69534965
4 17473 1 69541332
4 17474 1 69564878
4 17475 1 69567145
4 17476 1 69567792
4 17477 1 69571494
4 17478 1 69573860
4 17479 1 69580350
4 17480 1 69586223
4 17481 1 69597428
4 17482 1 69602129
4 17483 1 69604246
4 17484 1 69604419
4 17485 1 69611628
4 17486 1 69614524
4 17487 1 69620479
4 17488 1 69624768
4 17489 1 69625967
4 17490 1 69629559
4 17491 1 69641501
4 17492 1 69645864
4 17493 1 69647395
4 17494 1 69649757
4 17495 0 69656750
4 17496 0 69656926
4 17497 0 69658043
4 17498 0 69658471
4 17499 0 69658482
4 17500 0 69703851
4 17501 0 69712819
4 17502 0 69716750
4 17503 0 69722254
4 17504 0 69722755
4 17505 0 69726737
4 17506 0 69730171
4 17507 0 69734330
4 17508 0 69742034
4 17509 0 69748853
4 17510 0 69749277
4 17511 0 69750868
4 17512 0 69752508
4 17513 0 69753766
4 17514 0 69755847
4 17515 0 69758792
4 17516 0 69764927
4 17517 0 69769166
4 17518 0 69773569
4 17519 0 69773903
4 17520 0 69777257
4 17521 0 69778592
4 17522 0 69782265
4 17523 0 69794830
4 17524 0 69794889
4 17525 0 69799147
4 17526 0 69803792
4 17527 0 69803984
4 17528 0 69808185
4 17529 0 69810477
4 17530 0 69817964
4 17531 0 69821413
4 17532 0 69826743
4 17533 0 69847845
4 17534 0 69848724
4 17535 0 69850382
4 17536 0 69858651
4 17537 0 69874081
4 17538 0 69875442
4 17539 0 69880396
4 17540 0 69886637
4 17541 0 69889504
4 17542 0 69889603
4 17543 0 69891846
4 17544 0 69893538
4 17545 0 69898558
4 17546 0 69901837
4 17547 0 69903445
4 17548 0 69905016
4 17549 0 69907481
4 17550 0 69913037
4 17551 0 69927259
4 17552 0 70045101
4 17553 0 70050496
4 17554 0 70055335
4 17555 0 70057647
4 17556 0 70058449
4 17557 0 70063348
4 17558 0 70068598
4 17559 0 70070805
4 17560 0 70074369
4 17561 0 70078326
4 17562 0 70078770
4 17563 0 70085579
4 17564 0 70088252
4 17565 0 70098371
4 17566 0 70099859
4 17567 0 70100042
4 17568 0 70102996
4 17569 0 70104390
4 17570 0 70110567
4 17571 0 70111001
4 17572 0 70116361
4 17573 0 70120065
4 17574 0 70127437
4 17575 0 70136395
4 17576 0 70139396
4 17577 0 70143038
4 17578 0 70145243
4 17579 0 70260434
4 17580 0 70906567
4 17581 0 70912132
4 17582 1 70917001
4 17583 1 70917821
4 17584 1 70922109
4 17585 1 70924262
4 17586 1 70928322
4 17587 1 70931667
4 17588 1 70932695
4 17589 1 70936563
4 17590 1 70940214
4 17591 1 70954529
4 17592 1 70963727
4 17593 1 70969590
4 17594 1 70971098
4 17595 1 70979456
4 17596 1 70981630
4 17597 1 70987740
4 17598 1 70993532
4 17599 1 71004854
4 17600 1 71006746
4 17601 1 71010364
4 17602 1 71010845
4 17603 1 71011224
4 17604 1 71016734
4 17605 1 71018835
4 17606 1 71027933
4 17607 1 71036086
4 17608 1 71044199
4 17609 1 71046616
4 17610 1 71047504
4 17611 1 71063012
4 17612 1 71071222
4 17613 1 71079484
4 17614 1 71085562
4 17615 1 71092945
4 17616 1 71096504
4 17617 1 71099375
4 17618 1 71099420
4 17619 1 71102232
4 17620 1 71107548
4 17621 1 71117614
4 17622 1 71119446
4 17623 1 71121067
4 17624 1 71124414
4 17625 1 71131419
4 17626 1 71138368
4 17627 1 71144140
4 17628 1 71150825
4 17629 1 71152491
4 17630 1 71155216
4 17631 1 71159372
4 17632 1 71161824
4 17633 0 71169988
4 17634 0 71177590
4 17635 0 71178085
4 17636 0 71180210
4 17637 0 71182117
4 17638 0 71182761
4 17639 0 71187178
4 17640 0 71192279
4 17641 0 71196743
4 17642 0 71202139
4 17643 0 71205062
4 17644 0 71212468
4 17645 0 71268039
4 17646 0 71271916
4 17647 0 71290309
4 17648 0 71308699
4 17649 0 71319554
4 17650 0 71326307
4 17651 0 71331524
4 17652 0 71337795
4 17653 0 71341958
4 17654 0 71342618
4 17655 0 71348331
4 17656 0 71349811
4 17657 0 71354159
4 17658 0 71355042
4 17659 0 71362713
4 17660 0 71363891
4 17661 0 71371654
4 17662 0 71374664
4 17663 0 71381792
4 17664 0 71386690
4 17665 0 71386881
4 17666 0 71390443
4 17667 0 71393018
4 17668 0 71395626
4 17669 0 71399682
4 17670 0 71405858
4 17671 0 71406974
4 17672 0 71407730
4 17673 0 71411158
4 17674 0 71413942
4 17675 0 71416744
4 17676 0 71422834
4 17677 0 71425335
4 17678 0 71429391
4 17679 0 71440699
4 17680 0 71446702
4 17681 0 71470709
4 17682 0 71476410
4 17683 0 71481580
4 17684 0 71492799
4 17685 0 71493089
4 17686 0 71497402
4 17687 0 71503079
4 17688 0 71506801
4 17689 0 71520202
4 17690 0 71527381
4 17691 0 71539355
4 17692 0 71541071
4 17693 0 71551580
4 17694 0 71557331
4 17695 0 71558337
4 17696 0 71562725
4 17697 0 71564933
4 17698 0 71569271
4 17699 0 71573375
4 17700 0 71577896
4 17701 0 71582072
4 17702 0 71598774
4 17703 0 71599022
4 17704 0 71601402
4 17705 0 71606531
4 17706 0 71609967
4 17707 0 71615259
4 17708 0 71617183
4 17709 0 71621086
4 17710 0 71621475
4 17711 0 71626224
4 17712 0 71626269
4 17713 0 71628371
4 17714 0 71636914
4 17715 0 71639237
4 17716 0 71642565
4 17717 0 71646760
4 17718 0 71651782
4 17719 0 71659095
4 17720 0 71664508
4 17721 0 71667232
4 17722 0 71671944
4 17723 0 71676328
4 17724 0 71676577
4 17725 0 71677296
4 17726 0 71680503
4 17727 0 71686606
4 17728 0 71687436
4 17729 0 71689046
4 17730 0 71690433
4 17731 0 71692646
4 17732 0 71694204
4 17733 0 71698398
4 17734 0 71698580
4 17735 0 71704329
4 17736 0 71708430
4 17737 0 71709637
4 17738 0 71710724
4 17739 0 71720729
4 17740 0 71725817
4 17741 0 71728534
4 17742 0 71732514
4 17743 0 71734889
4 17744 0 71743004
4 17745 0 71752217
4 17746 0 71757863
4 17747 0 71763955
4 17748 0 71768068
4 17749 0 71772662
4 17750 0 71777990
4 17751 0 71786888
4 17752 0 71787097
4 17753 0 71788612
4 17754 0 71794024
4 17755 0 71797397
4 17756 0 71800150
4 17757 0 71802721
4 17758 0 71804913
4 17759 0 71810139
4 17760 0 71810804
4 17761 0 71812295
4 17762 0 71813355
4 17763 0 71814171
4 17764 0 71815493
4 17765 0 71818669
4 17766 0 71820593
4 17767 0 71821302
4 17768 0 71822056
4 17769 0 71828245
4 17770 0 71831279
4 17771 0 71837276
4 17772 0 71841765
4 17773 0 71852015
4 17774 0 71853738
4 17775 0 71858927
4 17776 0 71860746
4 17777 0 71862042
4 17778 0 71863732
4 17779 0 71863981
4 17780 0 71871540
4 17781 0 71877396
4 17782 0 71878409
4 17783 0 71880912
4 17784 0 71882574
4 17785 0 71883680
4 17786 0 71884139
4 17787 0 71888709
4 17788 0 71891245
4 17789 0 71891542
4 17790 0 71893412
4 17791 0 71897029
4 17792 0 71904689
4 17793 0 71905856
4 17794 0 71905883
4 17795 0 71909524
4 17796 0 71914014
4 17797 0 71915209
4 17798 0 71916858
4 17799 0 71930684
4 17800 0 71936018
4 17801 0 71939818
4 17802 0 71941010
4 17803 0 71942365
4 17804 0 71946342
4 17805 0 71959242
4 17806 0 71960897
4 17807 0 71967782
4 17808 0 71967913
4 17809 0 71974446
4 17810 0 71984497
4 17811 0 71989006
4 17812 0 71989044
4 17813 0 71989135
4 17814 0 71993695
4 17815 0 71995760
4 17816 0 72003252
4 17817 0 72007745
4 17818 0 72026822
4 17819 0 72043014
4 17820 0 72048510
4 17821 0 72060045
4 17822 0 72069786
4 17823 0 72097974
4 17824 0 72197565
4 17825 0 72201228
4 17826 0 72203886
4 17827 0 72205932
4 17828 0 72211506
4 17829 0 72213086
4 17830 0 72214226
4 17831 0 72215190
4 17832 0 72221688
4 17833 0 72225068
4 17834 0 72238449
4 17835 0 72253196
4 17836 0 72258914
4 17837 0 72265425
4 17838 0 72265696
4 17839 0 72269620
4 17840 0 72276576
4 17841 0 72278535
4 17842 0 72278756
4 17843 0 72280516
4 17844 0 72285516
4 17845 0 72286232
4 17846 0 72355137
4 17847 0 72359617
4 17848 0 72361708
4 17849 0 72383924
4 17850 0 72387064
4 17851 0 72399139
4 17852 0 72401008
4 17853 0 72402147
4 17854 0 72403419
4 17855 0 72410817
4 17856 1 72416456
4 17857 1 72417148
4 17858 1 72421178
4 17859 1 72427084
4 17860 1 72431453
4 17861 1 72436760
4 17862 1 72437025
4 17863 1 72439488
4 17864 1 72446652
4 17865 1 72447826
4 17866 1 72452341
4 17867 1 72455660
4 17868 1 72457095
4 17869 1 72459666
4 17870 1 72461128
4 17871 1 72466952
4 17872 0 72471168
4 17873 0 72471404
4 17874 0 72472615
4 17875 0 72473551
4 17876 0 72476263
4 17877 0 72477672
4 17878 0 72478481
4 17879 1 72481074
4 17880 1 72483421
4 17881 1 72493326
4 17882 1 72495117
4 17883 1 72503479
4 17884 1 72509176
4 17885 1 72513279
4 17886 1 72521571
4 17887 1 72522575
4 17888 1 72527126
4 17889 0 72530592
4 17890 0 72535155
4 17891 0 72545916
4 17892 0 72546987
4 17893 0 72548671
4 17894 0 72550789
4 17895 0 72558065
4 17896 0 72563370
4 17897 1 72573251
4 17898 1 72576724
4 17899 1 72581922
4 17900 1 72585370
4 17901 1 72592508
4 17902 1 72599456
4 17903 1 72607416
4 17904 1 72610556
4 17905 1 72615722
4 17906 1 72620826
4 17907 1 72627280
4 17908 1 72628380
4 17909 1 72635100
4 17910 1 72643170
4 17911 1 72648717
4 17912 1 72650352
4 17913 1 72650901
4 17914 1 72655217
4 17915 1 72655859
4 17916 1 72660717
4 17917 1 72660794
4 17918 1 72664827
4 17919 1 72666381
4 17920 1 72667706
4 17921 1 72669344
4 17922 1 72669684
4 17923 1 72671077
4 17924 1 72674982
4 17925 1 72676090
4 17926 1 72681465
4 17927 1 72687140
4 17928 1 72691419
4 17929 1 72696148
4 17930 1 72699806
4 17931 1 72705307
4 17932 0 72712034
4 17933 0 72713343
4 17934 0 72718143
4 17935 0 72730217
4 17936 0 72733863
4 17937 0 72738462
4 17938 0 72743447
4 17939 0 72746649
4 17940 0 72757635
4 17941 0 72764009
4 17942 0 72770170
4 17943 0 72776249
4 17944 0 72777438
4 17945 0 72789357
4 17946 0 72818064
4 17947 0 72820348
4 17948 0 72821636
4 17949 0 72827156
4 17950 0 72834580
4 17951 0 72838982
4 17952 0 72841631
4 17953 0 72843373
4 17954 0 72851353
4 17955 0 72857025
4 17956 0 72860024
4 17957 0 72864568
4 17958 0 72864836
4 17959 0 72865378
4 17960 0 72868759
4 17961 0 72870008
4 17962 0 72872426
4 17963 0 72880637
4 17964 0 72883634
4 17965 0 72884925
4 17966 0 72890066
4 17967 0 72895796
4 17968 0 72909825
4 17969 0 72920624
4 17970 0 72925217
4 17971 0 72925517
4 17972 0 72925986
4 17973 0 72941143
4 17974 0 72949771
4 17975 1 72957538
4 17976 1 72965325
4 17977 1 72969124
4 17978 1 72970020
4 17979 1 72970192
4 17980 1 72974254
4 17981 1 72981594
4 17982 1 72987428
4 17983 1 72988222
4 17984 1 72989576
4 17985 1 72989878
4 17986 1 72992369
4 17987 1 72992616
4 17988 1 72992920
4 17989 1 72994534
4 17990 1 72999038
4 17991 0 73005921
4 17992 0 73007609
4 17993 0 73011695
4 17994 0 73014815
4 17995 0 73015665
4 17996 0 73016175
4 17997 0 73019629
4 17998 0 73022820
4 17999 0 73027087
4 18000 0 73037790
4 18001 0 73039556
4 18002 0 73041076
4 18003 0 73042447
4 18004 0 73042497
4 18005 1 73047904
4 18006 1 73053926
4 18007 1 73055626
4 18008 1 73056353
4 18009 1 73056524
4 18010 1 73058927
4 18011 1 73060919
4 18012 1 73062784
4 18013 1 73064398
4 18014 1 73064635
4 18015 1 73072988
4 18016 1 73073687
4 18017 1 73074918
4 18018 1 73075621
4 18019 1 73075699
4 18020 1 73077621
4 18021 1 73080832
4 18022 1 73085668
4 18023 1 73088238
4 18024 0 73090854
4 18025 0 73095556
4 18026 0 73099012
4 18027 0 73106335
4 18028 0 73110626
4 18029 0 73114009
4 18030 0 73116208
4 18031 0 73121269
4 18032 0 73124502
4 18033 0 73129886
4 18034 0 73131020
4 18035 0 73132514
4 18036 0 73137115
4 18037 0 73141033
4 18038 0 73142528
4 18039 0 73145162
4 18040 0 73147491
4 18041 0 73148952
4 18042 0 73154689
4 18043 0 73164981
4 18044 0 73174024
4 18045 0 73185282
4 18046 0 73185780
4 18047 0 73189296
4 18048 0 73191765
4 18049 0 73195431
4 18050 0 73202500
4 18051 0 73211449
4 18052 0 73213409
4 18053 0 73220017
4 18054 0 73224788
4 18055 0 73235579
4 18056 0 73237867
4 18057 0 73243767
4 18058 0 73249229
4 18059 0 73249938
4 18060 0 73256460
4 18061 0 73257042
4 18062 0 73257264
4 18063 0 73257811
4 18064 0 73271299
4 18065 0 73271352
4 18066 0 73272430
4 18067 0 73277423
4 18068 0 73283998
4 18069 0 73299638
4 18070 0 73299658
4 18071 0 73303729
4 18072 0 73304271
4 18073 0 73311999
4 18074 0 73316701
4 18075 0 73322528
4 18076 0 73325565
4 18077 0 73325692
4 18078 0 73334333
4 18079 0 73337729
4 18080 0 73342278
4 18081 0 73345500
4 18082 0 73346621
4 18083 0 73349569
4 18084 1 73355631
4 18085 1 73357264
4 18086 1 73362654
4 18087 1 73369066
4 18088 1 73372115
4 18089 1 73372258
4 18090 1 73377595
4 18091 1 73381016
4 18092 1 73388497
4 18093 1 73394146
4 18094 1 73395379
4 18095 1 73396674
4 18096 1 73399005
4 18097 1 73403167
4 18098 1 73405043
4 18099 1 73406606
4 18100 1 73407544
4 18101 1 73410685
4 18102 1 73412066
4 18103 1 73413940
4 18104 0 73421645
4 18105 0 73422329
4 18106 0 73426616
4 18107 0 73428542
4 18108 0 73430018
4 18109 0 73435763
4 18110 0 73445988
4 18111 0 73447037
4 18112 0 73449487
4 18113 0 73452716
4 18114 0 73455772
4 18115 0 73459211
4 18116 0 73460065
4 18117 0 73463345
4 18118 0 73465074
4 18119 0 73467902
4 18120 0 73470887
4 18121 0 73480681
4 18122 0 73482808
4 18123 0 73487541
4 18124 0 73487812
4 18125 0 73491304
4 18126 0 73497906
4 18127 0 73498727
4 18128 1 73502576
4 18129 1 73506465
4 18130 1 73508811
4 18131 1 73511350
4 18132 1 73520164
4 18133 1 73524593
4 18134 1 73524919
4 18135 1 73525540
4 18136 1 73531979
4 18137 1 73535989
4 18138 1 73542733
4 18139 1 73543150
4 18140 1 73547584
4 18141 1 73551944
4 18142 1 73553692
4 18143 0 73554367
4 18144 0 73561302
4 18145 0 73568520
4 18146 0 73573978
4 18147 0 73576177
4 18148 0 73577070
4 18149 0 73582524
4 18150 0 73583284
4 18151 0 73586480
4 18152 0 73587507
4 18153 0 73588129
4 18154 0 73590117
4 18155 0 73591787
4 18156 0 73594305
4 18157 0 73596025
4 18158 0 73598728
4 18159 0 73600814
4 18160 0 73603183
4 18161 0 73609652
4 18162 0 73612776
4 18163 0 73614842
4 18164 0 73618701
4 18165 0 73622553
4 18166 0 73629890
4 18167 0 73635146
4 18168 0 73639755
4 18169 0 73643279
4 18170 0 73646736
4 18171 0 73648082
4 18172 0 73655138
4 18173 0 73655767
4 18174 0 73664673
4 18175 0 73669313
4 18176 0 73672200
4 18177 0 73673848
4 18178 0 73675656
4 18179 0 73676802
4 18180 0 73684375
4 18181 0 73685610
4 18182 0 73686215
4 18183 0 73688996
4 18184 0 73693237
4 18185 0 73694308
4 18186 0 73699737
4 18187 0 73701082
4 18188 0 73707406
4 18189 0 73708870
4 18190 0 73711550
4 18191 0 73718139
4 18192 0 73719875
4 18193 0 73724767
4 18194 0 73729127
4 18195 0 73732442
4 18196 0 73739010
4 18197 1 73743523
4 18198 1 73744065
4 18199 1 73746689
4 18200 1 73748390
4 18201 1 73753576
4 18202 1 73759075
4 18203 1 73759446
4 18204 1 73761554
4 18205 1 73761944
4 18206 1 73764648
4 18207 1 73771229
4 18208 1 73772654
4 18209 1 73776378
4 18210 1 73776519
4 18211 1 73780716
4 18212 1 73785059
4 18213 1 73786693
4 18214 1 73791200
4 18215 1 73791334
4 18216 1 73792116
4 18217 1 73792584
4 18218 1 73799830
4 18219 0 73801304
4 18220 0 73803137
4 18221 0 73807165
4 18222 0 73813030
4 18223 0 73816414
4 18224 0 73817793
4 18225 0 73822885
4 18226 0 73823941
4 18227 0 73832258
4 18228 0 73838731
4 18229 0 73839472
4 18230 0 73840119
4 18231 0 73844393
4 18232 0 73852756
4 18233 0 73854727
4 18234 0 73856608
4 18235 0 73858418
4 18236 0 73863159
4 18237 0 73863978
4 18238 0 73865781
4 18239 0 73868202
4 18240 0 73871252
4 18241 0 73881330
4 18242 0 73883741
4 18243 0 73884376
4 18244 0 73889703
4 18245 0 73892073
4 18246 0 73893394
4 18247 0 73894905
4 18248 0 73895393
4 18249 0 73898644
4 18250 0 73901840
4 18251 0 73904430
4 18252 0 73911042
4 18253 0 73911446
4 18254 0 73917681
4 18255 0 73919221
4 18256 0 73924388
4 18257 0 73927494
4 18258 0 73940893
4 18259 0 73943206
4 18260 0 73947699
4 18261 0 73947913
4 18262 0 73949416
4 18263 0 73953239
4 18264 0 73957938
4 18265 0 73960908
4 18266 0 73962328
4 18267 0 73965485
4 18268 0 73967610
4 18269 0 73968988
4 18270 0 73974455
4 18271 0 73978316
4 18272 0 73982717
4 18273 0 73986947
4 18274 0 73989623
4 18275 0 73989686
4 18276 0 73992704
4 18277 0 73995451
4 18278 0 73999459
4 18279 0 74004288
4 18280 0 74008265
4 18281 0 74009239
4 18282 0 74012109
4 18283 0 74013297
4 18284 0 74018737
4 18285 0 74019664
4 18286 0 74021125
4 18287 0 74028157
4 18288 0 74030745
4 18289 0 74036584
4 18290 0 74045602
4 18291 0 74051073
4 18292 0 74109769
4 18293 1 74189317
4 18294 1 74194432
4 18295 1 74197960
4 18296 1 74202547
4 18297 1 74208559
4 18298 1 74218509
4 18299 1 74222140
4 18300 1 74226446
4 18301 1 74232240
4 18302 1 74237904
4 18303 1 74240847
4 18304 1 74245340
4 18305 1 74253537
4 18306 1 74254044
4 18307 1 74257967
4 18308 1 74258949
4 18309 1 74259267
4 18310 1 74260469
4 18311 1 74265297
4 18312 0 74270089
4 18313 0 74274392
4 18314 0 74278469
4 18315 0 74281818
4 18316 1 74285157
4 18317 1 74290204
4 18318 1 74300722
4 18319 1 74301122
4 18320 1 74305147
4 18321 1 74305834
4 18322 1 74308847
4 18323 1 74309318
4 18324 1 74313170
4 18325 1 74316099
4 18326 1 74316726
4 18327 1 74319033
4 18328 1 74324120
4 18329 1 74324227
4 18330 1 74326305
4 18331 1 74328997
4 18332 1 74330453
4 18333 1 74330925
4 18334 1 74332391
4 18335 1 74334664
4 18336 1 74335203
4 18337 1 74342149
4 18338 1 74349699
4 18339 1 74353090
4 18340 1 74358309
4 18341 1 74360028
4 18342 1 74363082
4 18343 1 74365411
4 18344 1 74370844
4 18345 1 74376728
4 18346 1 74377030
4 18347 1 74378651
4 18348 1 74383759
4 18349 1 74385993
4 18350 1 74388541
4 18351 1 74389665
4 18352 1 74392067
4 18353 1 74396406
4 18354 1 74400946
4 18355 1 74400974
4 18356 1 74403421
4 18357 1 74405544
4 18358 1 74407094
4 18359 1 74408071
4 18360 1 74414847
4 18361 1 74421036
4 18362 1 74421796
4 18363 1 74427571
4 18364 1 74430062
4 18365 1 74430640
4 18366 1 74432519
4 18367 1 74437805
4 18368 1 74440498
4 18369 1 74447950
4 18370 1 74449096
4 18371 1 74450377
4 18372 1 74452297
4 18373 1 74453082
4 18374 1 74453482
4 18375 1 74459276
4 18376 1 74460910
4 18377 1 74464170
4 18378 1 74464410
4 18379 1 74468393
4 18380 1 74469552
4 18381 1 74474587
4 18382 1 74477331
4 18383 1 74480038
4 18384 1 74485802
4 18385 1 74486981
4 18386 1 74490047
4 18387 1 74493395
4 18388 1 74495204
4 18389 1 74500782
4 18390 1 74502675
4 18391 1 74502791
4 18392 1 74504493
4 18393 1 74510854
4 18394 1 74511436
4 18395 1 74514674
4 18396 1 74519046
4 18397 1 74525615
4 18398 1 74529376
4 18399 0 74531968
4 18400 0 74532354
4 18401 0 74535406
4 18402 0 74539173
4 18403 0 74542477
4 18404 0 74545909
4 18405 0 74551970
4 18406 0 74563719
4 18407 0 74574034
4 18408 0 74584377
4 18409 0 74588959
4 18410 0 74593335
4 18411 0 74594906
4 18412 0 74599993
4 18413 0 74602253
4 18414 0 74608227
4 18415 0 74611493
4 18416 0 74611888
4 18417 0 74615603
4 18418 0 74618023
4 18419 0 74621359
4 18420 0 74625812
4 18421 0 74631170
4 18422 0 74634543
4 18423 0 74636790
4 18424 0 74638232
4 18425 0 74641647
4 18426 0 74642632
4 18427 0 74647854
4 18428 0 74654419
4 18429 0 74659217
4 18430 0 74659317
4 18431 0 74663151
4 18432 0 74667931
4 18433 0 74679914
4 18434 0 74682762
4 18435 0 74687727
4 18436 0 74699191
4 18437 0 74711771
4 18438 0 74714417
4 18439 0 74723133
4 18440 0 74730889
4 18441 0 74732076
4 18442 0 74737794
4 18443 0 74740543
4 18444 0 74740667
4 18445 0 74741919
4 18446 0 74743449
4 18447 0 74751826
4 18448 0 74754144
4 18449 0 74754366
4 18450 0 74756717
4 18451 0 74760974
4 18452 0 74765423
4 18453 0 74766988
4 18454 0 74769057
4 18455 0 74799173
4 18456 0 74928240
4 18457 0 74930104
4 18458 0 74931831
4 18459 0 74933999
4 18460 0 74936054
4 18461 0 74937491
4 18462 0 74939843
4 18463 0 74942973
4 18464 0 74953233
4 18465 0 74954374
4 18466 0 74959348
4 18467 0 74963508
4 18468 0 74968290
4 18469 0 74968384
4 18470 0 74975318
4 18471 0 74976393
4 18472 0 74980298
4 18473 0 74984662
4 18474 0 74988045
4 18475 0 74988802
4 18476 0 74991849
4 18477 0 74992667
4 18478 0 75002176
4 18479 0 75006616
4 18480 0 75011205
4 18481 0 75017348
4 18482 0 75018601
4 18483 0 75028781
4 18484 0 75031618
4 18485 0 75033071
4 18486 0 75033978
4 18487 0 75034475
4 18488 0 75036001
4 18489 0 75036298
4 18490 0 75041819
4 18491 0 75042924
4 18492 0 75047236
4 18493 0 75054633
4 18494 0 75055546
4 18495 0 75059190
4 18496 0 75061565
4 18497 0 75064528
4 18498 0 75066881
4 18499 0 75068675
4 18500 0 75071916
4 18501 0 75076293
4 18502 0 75080928
4 18503 0 75085400
4 18504 0 75086875
4 18505 0 75088896
4 18506 0 75092943
4 18507 0 75098278
4 18508 0 75099373
4 18509 0 75105512
4 18510 0 75106376
4 18511 0 75106676
4 18512 0 75112484
4 18513 0 75119231
4 18514 1 75130717
4 18515 1 75130750
4 18516 1 75131252
4 18517 1 75131896
4 18518 1 75137565
4 18519 1 75148488
4 18520 1 75149589
4 18521 1 75153838
4 18522 1 75155602
4 18523 1 75158392
4 18524 1 75158970
4 18525 1 75162901
4 18526 1 75168577
4 18527 1 75171014
4 18528 1 75173855
4 18529 0 75189069
4 18530 0 75189620
4 18531 0 75197522
4 18532 0 75199284
4 18533 0 75205940
4 18534 0 75211098
4 18535 0 75222315
4 18536 0 75226253
4 18537 0 75231026
4 18538 0 75232241
4 18539 0 75239521
4 18540 0 75243604
4 18541 0 75245920
4 18542 0 75253290
4 18543 0 75257351
4 18544 0 75265053
4 18545 0 75267427
4 18546 0 75268763
4 18547 0 75275158
4 18548 0 75277393
4 18549 0 75279573
4 18550 0 75280188
4 18551 0 75280317
4 18552 0 75283777
4 18553 0 75285242
4 18554 0 75289056
4 18555 0 75300083
4 18556 0 75302881
4 18557 0 75305538
4 18558 0 75312924
4 18559 0 75315894
4 18560 0 75317391
4 18561 0 75318837
4 18562 0 75320678
4 18563 0 75320985
4 18564 0 75321714
4 18565 0 75334499
4 18566 0 75346648
4 18567 0 75347876
4 18568 0 75348746
4 18569 0 75351003
4 18570 0 75353416
4 18571 0 75355215
4 18572 0 75355959
4 18573 0 75360074
4 18574 0 75364724
4 18575 0 75370951
4 18576 0 75375426
4 18577 0 75376321
4 18578 0 75376702
4 18579 0 75376811
4 18580 0 75377636
4 18581 0 75379487
4 18582 0 75381590
4 18583 0 75385161
4 18584 0 75386015
4 18585 0 75388877
4 18586 0 75393074
4 18587 0 75394623
4 18588 0 75399359
4 18589 0 75403544
4 18590 0 75408915
4 18591 0 75410744
4 18592 0 75419210
4 18593 0 75423039
4 18594 0 75433383
4 18595 0 75435292
4 18596 0 75437808
4 18597 0 75439332
4 18598 0 75448470
4 18599 0 75448582
4 18600 0 75449928
4 18601 0 75450235
4 18602 0 75453962
4 18603 0 75459003
4 18604 0 75460363
4 18605 1 75486790
4 18606 1 75487998
4 18607 1 75494369
4 18608 1 75494600
4 18609 1 75495513
4 18610 1 75497787
4 18611 1 75521710
4 18612 1 75523096
4 18613 1 75524025
4 18614 1 75527620
4 18615 1 75531264
4 18616 1 75544692
4 18617 1 75545200
4 18618 1 75549421
4 18619 1 75550328
4 18620 1 75552086
4 18621 1 75557131
4 18622 1 75561961
4 18623 1 75564312
4 18624 1 75569806
4 18625 1 75573974
4 18626 1 75577458
4 18627 1 75584147
4 18628 1 75599898
4 18629 1 75604192
4 18630 1 75604893
4 18631 1 75609356
4 18632 1 75611692
4 18633 1 75613044
4 18634 1 75617501
4 18635 1 75622053
4 18636 1 75626247
4 18637 1 75627785
4 18638 1 75630232
4 18639 1 75637975
4 18640 1 75638744
4 18641 1 75640033
4 18642 1 75643907
4 18643 1 75650982
4 18644 1 75651480
4 18645 1 75654003
4 18646 1 75655801
4 18647 1 75657813
4 18648 1 75665391
4 18649 1 75669144
4 18650 1 75675802
4 18651 1 75677391
4 18652 1 75683245
4 18653 0 75689356
4 18654 0 75702088
4 18655 0 75705464
4 18656 0 75707570
4 18657 0 75708616
4 18658 0 75714510
4 18659 0 75717780
4 18660 0 75722671
4 18661 0 75727629
4 18662 0 75730247
4 18663 0 75733322
4 18664 0 75734761
4 18665 0 75739744
4 18666 0 75745481
4 18667 0 75745761
4 18668 0 75746695
4 18669 0 75754912
4 18670 0 75760851
4 18671 0 75764852
4 18672 0 75766229
4 18673 0 75770830
4 18674 0 75788335
4 18675 0 75800827
4 18676 0 75806090
4 18677 0 75808003
4 18678 0 75810220
4 18679 0 75810477
4 18680 1 75820056
4 18681 1 75821249
4 18682 1 75827455
4 18683 1 75828542
4 18684 1 75833392
4 18685 1 75836758
4 18686 1 75842047
4 18687 1 75844287
4 18688 1 75846712
4 18689 1 75847484
4 18690 1 75852727
4 18691 1 75853596
4 18692 1 75855483
4 18693 1 75860214
4 18694 1 75860724
4 18695 0 75881041
4 18696 0 75891881
4 18697 0 75893619
4 18698 0 75898401
4 18699 0 75899011
4 18700 0 75907812
4 18701 0 75914024
4 18702 0 75914858
4 18703 0 75955269
4 18704 0 75960868
4 18705 0 75965186
4 18706 0 75965270
4 18707 0 75969233
4 18708 0 75975270
4 18709 0 75976719
4 18710 0 75984692
4 18711 0 75995897
4 18712 0 76000641
4 18713 0 76004633
4 18714 0 76010709
4 18715 0 76012206
4 18716 0 76026652
4 18717 0 76031553
4 18718 0 76039157
4 18719 0 76101201
4 18720 0 76105530
4 18721 0 76105991
4 18722 0 76111510
4 18723 0 76112054
4 18724 0 76114872
4 18725 0 76121211
4 18726 0 76122173
4 18727 0 76122362
4 18728 0 76126207
4 18729 0 76129295
4 18730 0 76130978
4 18731 0 76131280
4 18732 0 76132146
4 18733 0 76134588
4 18734 0 76134618
4 18735 0 76190863
4 18736 0 76194820
4 18737 0 76199629
4 18738 0 76201462
4 18739 0 76201751
4 18740 0 76202333
4 18741 0 76203972
4 18742 0 76206718
4 18743 0 76211621
4 18744 0 76213798
4 18745 0 76219075
4 18746 0 76227021
4 18747 0 76228512
4 18748 0 76228766
4 18749 0 76231334
4 18750 0 76235230
4 18751 0 76235867
4 18752 0 76237181
4 18753 0 76238027
4 18754 0 76239640
4 18755 0 76244153
4 18756 0 76248933
4 18757 0 76255032
4 18758 0 76262317
4 18759 0 76273455
4 18760 0 76273890
4 18761 0 76275298
4 18762 0 76280221
4 18763 0 76282740
4 18764 0 76286404
4 18765 0 76289118
4 18766 0 76290396
4 18767 0 76291869
4 18768 0 76296585
4 18769 0 76296654
4 18770 0 76300860
4 18771 0 76307628
4 18772 0 76312641
4 18773 0 76315465
4 18774 0 76316614
4 18775 0 76317206
4 18776 0 76320999
4 18777 0 76330273
4 18778 0 76340640
4 18779 0 76341489
4 18780 0 76350071
4 18781 0 76355989
4 18782 0 76359476
4 18783 0 76362582
4 18784 0 76366809
4 18785 0 76372599
4 18786 0 76376243
4 18787 0 76376330
4 18788 0 76380224
4 18789 0 76387523
4 18790 0 76389069
4 18791 0 76394285
4 18792 0 76401528
4 18793 0 76403661
4 18794 0 76409368
4 18795 0 76416463
4 18796 0 76420601
4 18797 0 76425624
4 18798 0 76427146
4 18799 0 76427541
4 18800 0 76435220
4 18801 0 76443406
4 18802 0 76447635
4 18803 0 76452361
4 18804 0 76457120
4 18805 0 76461302
4 18806 0 76462790
4 18807 0 76465421
4 18808 0 76469242
4 18809 0 76470867
4 18810 0 76476796
4 18811 0 76490486
4 18812 0 76493408
4 18813 0 76592226
4 18814 0 76592778
4 18815 0 76598827
4 18816 0 76601990
4 18817 0 76604189
4 18818 0 76604635
4 18819 0 76605721
4 18820 0 76607782
4 18821 0 76609136
4 18822 0 76611217
4 18823 0 76616601
4 18824 0 76624054
4 18825 0 76629695
4 18826 0 76631505
4 18827 0 76635624
4 18828 0 76637460
4 18829 0 76640950
4 18830 0 76641326
4 18831 0 76645096
4 18832 0 76654211
4 18833 0 76654883
4 18834 0 76656299
4 18835 0 76658465
4 18836 0 76661103
4 18837 0 76667751
4 18838 0 76671993
4 18839 0 76718584
4 18840 0 76738345
4 18841 0 76745718
4 18842 0 76745847
4 18843 0 76755207
4 18844 0 76757821
4 18845 0 76760231
4 18846 0 76763187
4 18847 0 76796661
4 18848 0 76810537
4 18849 0 76810751
4 18850 0 76815882
4 18851 0 76830677
4 18852 0 76893160
4 18853 0 76897861
4 18854 0 76899355
4 18855 0 76903978
4 18856 0 76906141
4 18857 0 76912216
4 18858 0 76913199
4 18859 0 76916025
4 18860 0 76917706
4 18861 0 76921206
4 18862 0 76924698
4 18863 0 76926342
4 18864 0 76936397
4 18865 0 76940242
4 18866 0 76949932
4 18867 0 76954151
4 18868 0 76960820
4 18869 0 76969409
4 18870 0 76969835
4 18871 0 76973191
4 18872 0 76974877
4 18873 0 76978098
4 18874 0 76980006
4 18875 0 76988065
4 18876 0 76995701
4 18877 0 76998920
4 18878 0 77000961
4 18879 0 77002319
4 18880 0 77004258
4 18881 0 77009913
4 18882 0 77010236
4 18883 0 77015453
4 18884 0 77025068
4 18885 0 77030220
4 18886 0 77032397
4 18887 0 77032789
4 18888 0 77036278
4 18889 0 77038624
4 18890 0 77038948
4 18891 0 77045080
4 18892 0 77050044
4 18893 0 77053660
4 18894 0 77056063
4 18895 0 77058681
4 18896 0 77062461
4 18897 0 77064247
4 18898 0 77065059
4 18899 0 77070978
4 18900 0 77075929
4 18901 0 77078837
4 18902 0 77085745
4 18903 0 77086140
4 18904 0 77086352
4 18905 0 77089029
4 18906 0 77091039
4 18907 0 77093616
4 18908 1 77134203
4 18909 1 77168514
4 18910 1 77172328
4 18911 1 77174648
4 18912 1 77177642
4 18913 1 77186262
4 18914 1 77195857
4 18915 1 77204283
4 18916 1 77206874
4 18917 1 77207531
4 18918 1 77210999
4 18919 1 77212020
4 18920 1 77213083
4 18921 1 77216733
4 18922 1 77219670
4 18923 1 77220409
4 18924 1 77299447
4 18925 1 77306534
4 18926 0 77312888
4 18927 0 77318456
4 18928 0 77319676
4 18929 0 77320116
4 18930 0 77326239
4 18931 0 77329201
4 18932 0 77329685
4 18933 0 77398966
4 18934 0 77441741
4 18935 0 77443587
4 18936 0 77445754
4 18937 0 77451468
4 18938 0 77453253
4 18939 0 77454559
4 18940 0 77454608
4 18941 0 77461938
4 18942 0 77463267
4 18943 0 77469463
4 18944 0 77475116
4 18945 0 77475834
4 18946 0 77477803
4 18947 0 77484666
4 18948 0 77491031
4 18949 0 77499250
4 18950 0 77502147
4 18951 0 77506914
4 18952 0 77513217
4 18953 0 77518439
4 18954 0 77522735
4 18955 0 77524056
4 18956 0 77524762
4 18957 0 77525447
4 18958 0 77534128
4 18959 0 77538206
4 18960 0 77540950
4 18961 0 77542357
4 18962 0 77547498
4 18963 0 77548987
4 18964 0 77550369
4 18965 0 77552080
4 18966 0 77556481
4 18967 0 77559869
4 18968 0 77568301
4 18969 0 77581949
4 18970 0 77584171
4 18971 0 77586765
4 18972 0 77588053
4 18973 0 77593140
4 18974 0 77593633
4 18975 0 77595122
4 18976 0 77595255
4 18977 0 77601412
4 18978 0 77603436
4 18979 0 77612927
4 18980 0 77616694
4 18981 0 77619974
4 18982 0 77621206
4 18983 0 77626491
4 18984 0 77628149
4 18985 0 77630289
4 18986 0 77630743
4 18987 0 77635809
4 18988 0 77643197
4 18989 0 77645700
4 18990 0 77654529
4 18991 0 77655275
4 18992 0 77656560
4 18993 0 77661331
4 18994 0 77667427
4 18995 0 77673307
4 18996 1 77680871
4 18997 1 77684186
4 18998 1 77691436
4 18999 1 77694281
4 19000 1 77699513
4 19001 1 77700162
4 19002 1 77705880
4 19003 1 77709471
4 19004 1 77709619
4 19005 1 77713781
4 19006 1 77713856
4 19007 1 77718508
4 19008 1 77720567
4 19009 1 77721435
4 19010 1 77726184
4 19011 1 77733019
4 19012 1 77735088
4 19013 1 77735685
4 19014 1 77738132
4 19015 1 77738646
4 19016 1 77741893
4 19017 1 77742921
4 19018 1 77746233
4 19019 1 77750202
4 19020 1 77750359
4 19021 1 77756337
4 19022 1 77757250
4 19023 1 77758579
4 19024 1 77760733
4 19025 1 77763357
4 19026 1 77767740
4 19027 0 77770546
4 19028 0 77772677
4 19029 0 77773738
4 19030 0 77775129
4 19031 0 77777698
4 19032 0 77783601
4 19033 0 77783741
4 19034 0 77784420
4 19035 0 77785262
4 19036 0 77788943
4 19037 0 77791729
4 19038 0 77794780
4 19039 0 77802631
4 19040 0 77809003
4 19041 0 77811741
4 19042 0 77812006
4 19043 0 77820003
4 19044 0 77823727
4 19045 0 77826144
4 19046 0 77828021
4 19047 0 77835085
4 19048 0 77841914
4 19049 0 77843810
4 19050 0 77847275
4 19051 0 77858174
4 19052 0 77860248
4 19053 0 77864108
4 19054 0 77864799
4 19055 0 77869097
4 19056 0 77871853
4 19057 0 77873696
4 19058 0 77873898
4 19059 0 77883411
4 19060 0 77887425
4 19061 0 77892268
4 19062 0 77896274
4 19063 0 77899265
4 19064 0 77900314
4 19065 0 77905043
4 19066 0 77905081
4 19067 0 77905164
4 19068 1 77906305
4 19069 1 77911453
4 19070 1 77916622
4 19071 1 77921360
4 19072 1 77926122
4 19073 1 77927142
4 19074 1 77928945
4 19075 1 77931564
4 19076 1 77935574
4 19077 1 77940333
4 19078 1 77941609
4 19079 1 77944161
4 19080 1 77945912
4 19081 1 77946852
4 19082 1 77954769
4 19083 1 77955477
4 19084 0 77962264
4 19085 0 77968927
4 19086 0 77971191
4 19087 0 77972435
4 19088 0 77979195
4 19089 0 77980849
4 19090 0 77985718
4 19091 0 77986961
4 19092 0 77992522
4 19093 0 78000302
4 19094 0 78008355
4 19095 0 78009058
4 19096 0 78013789
4 19097 0 78013818
4 19098 0 78014660
4 19099 0 78015449
4 19100 0 78015533
4 19101 0 78016816
4 19102 0 78022286
4 19103 0 78031375
4 19104 0 78032039
4 19105 0 78032879
4 19106 0 78034262
4 19107 0 78034572
4 19108 0 78035568
4 19109 0 78036269
4 19110 0 78036890
4 19111 0 78039710
4 19112 0 78043564
4 19113 0 78048014
4 19114 0 78051021
4 19115 0 78055443
4 19116 0 78058850
4 19117 0 78059941
4 19118 0 78060498
4 19119 0 78065615
4 19120 0 78066397
4 19121 0 78072156
4 19122 0 78074381
4 19123 0 78077743
4 19124 0 78084719
4 19125 0 78090699
4 19126 0 78095882
4 19127 0 78097267
4 19128 0 78098675
4 19129 0 78100426
4 19130 0 78105356
4 19131 0 78105547
4 19132 0 78111820
4 19133 0 78116978
4 19134 0 78118408
4 19135 0 78119350
4 19136 0 78124022
4 19137 0 78127783
4 19138 0 78128056
4 19139 0 78129278
4 19140 0 78135235
4 19141 0 78137364
4 19142 0 78142868
4 19143 0 78143794
4 19144 0 78145679
4 19145 0 78148585
4 19146 0 78151117
4 19147 0 78152488
4 19148 0 78154145
4 19149 0 78156522
4 19150 0 78159092
4 19151 0 78161847
4 19152 0 78163959
4 19153 0 78168331
4 19154 0 78168837
4 19155 0 78173750
4 19156 0 78176110
4 19157 0 78180292
4 19158 0 78183557
4 19159 0 78189077
4 19160 0 78190274
4 19161 0 78193421
4 19162 0 78195995
4 19163 0 78200442
4 19164 0 78200902
4 19165 0 78201393
4 19166 0 78203354
4 19167 0 78204527
4 19168 0 78213240
4 19169 0 78214300
4 19170 1 78221692
4 19171 1 78222404
4 19172 1 78225086
4 19173 1 78228296
4 19174 1 78228482
4 19175 1 78228597
4 19176 1 78237495
4 19177 1 78238135
4 19178 1 78242395
4 19179 1 78242771
4 19180 1 78245807
4 19181 1 78247456
4 19182 1 78248734
4 19183 1 78252506
4 19184 1 78254301
4 19185 1 78256313
4 19186 1 78257392
4 19187 1 78261538
4 19188 1 78263323
4 19189 1 78264567
4 19190 1 78265919
4 19191 1 78266898
4 19192 1 78268255
4 19193 1 78269799
4 19194 1 78272836
4 19195 1 78277502
4 19196 1 78280868
4 19197 1 78283441
4 19198 1 78283984
4 19199 1 78284654
4 19200 1 78285153
4 19201 1 78290261
4 19202 1 78290976
4 19203 1 78291256
4 19204 1 78297529
4 19205 1 78297861
4 19206 1 78299470
4 19207 1 78302127
4 19208 1 78305562
4 19209 1 78306728
4 19210 1 78310261
4 19211 1 78310779
4 19212 1 78312867
4 19213 1 78318133
4 19214 1 78320134
4 19215 1 78322270
4 19216 1 78327770
4 19217 1 78328336
4 19218 1 78328632
4 19219 1 78333545
4 19220 1 78334553
4 19221 1 78335317
4 19222 1 78339636
4 19223 1 78339845
4 19224 1 78343329
4 19225 1 78343546
4 19226 1 78346058
4 19227 1 78348214
4 19228 1 78350096
4 19229 1 78350303
4 19230 1 78351002
4 19231 1 78359799
4 19232 1 78365406
4 19233 0 78366677
4 19234 0 78372096
4 19235 0 78374073
4 19236 0 78374842
4 19237 0 78375979
4 19238 0 78379308
4 19239 0 78380055
4 19240 0 78382421
4 19241 0 78383402
4 19242 0 78388380
4 19243 0 78391657
4 19244 1 78396651
4 19245 1 78398647
4 19246 1 78400115
4 19247 1 78402440
4 19248 1 78404824
4 19249 1 78408136
4 19250 1 78409777
4 19251 1 78411412
4 19252 1 78411737
4 19253 1 78419257
4 19254 1 78421744
4 19255 1 78425063
4 19256 1 78425244
4 19257 1 78429392
4 19258 1 78432701
4 19259 1 78434811
4 19260 1 78436318
4 19261 1 78437174
4 19262 1 78437869
4 19263 1 78458704
4 19264 1 78463476
4 19265 1 78464610
4 19266 1 78467408
4 19267 1 78471243
4 19268 1 78472877
4 19269 1 78475552
4 19270 1 78478432
4 19271 1 78480261
4 19272 1 78481063
4 19273 1 78482686
4 19274 1 78483790
4 19275 1 78484106
4 19276 1 78487183
4 19277 1 78488040
4 19278 1 78490435
4 19279 1 78493349
4 19280 1 78499129
4 19281 1 78502115
4 19282 1 78507452
4 19283 0 78510713
4 19284 1 78519274
4 19285 1 78520253
4 19286 1 78520458
4 19287 1 78522372
4 19288 1 78526603
4 19289 1 78527416
4 19290 1 78530269
4 19291 1 78535004
4 19292 1 78540860
4 19293 1 78541100
4 19294 1 78546939
4 19295 1 78546972
4 19296 1 78548506
4 19297 1 78551457
4 19298 1 78555631
4 19299 0 78560545
4 19300 0 78561274
4 19301 0 78562215
4 19302 0 78564380
4 19303 0 78566601
4 19304 0 78573653
4 19305 0 78573790
4 19306 0 78578142
4 19307 0 78583075
4 19308 0 78583784
4 19309 0 78584965
4 19310 0 78588775
4 19311 0 78589386
4 19312 0 78591275
4 19313 0 78591493
4 19314 0 78593727
4 19315 0 78598563
4 19316 1 78600143
4 19317 1 78600349
4 19318 1 78604902
4 19319 1 78604948
4 19320 1 78609121
4 19321 1 78611580
4 19322 1 78611776
4 19323 1 78612556
4 19324 1 78613810
4 19325 1 78618404
4 19326 1 78618511
4 19327 1 78625440
4 19328 1 78627079
4 19329 1 78627859
4 19330 1 78630319
4 19331 1 78632092
4 19332 1 78634449
4 19333 1 78635647
4 19334 0 78638490
4 19335 1 78644355
4 19336 1 78644560
4 19337 1 78654030
4 19338 1 78654175
4 19339 1 78656646
4 19340 1 78661608
4 19341 1 78662502
4 19342 1 78666866
4 19343 1 78669093
4 19344 1 78670484
4 19345 1 78671273
4 19346 1 78671664
4 19347 1 78679467
4 19348 1 78680077
4 19349 1 78683115
4 19350 1 78689015
4 19351 1 78690763
4 19352 1 78693969
4 19353 1 78698265
4 19354 1 78698419
4 19355 1 78698877
4 19356 1 78707161
4 19357 1 78709484
4 19358 1 78711068
4 19359 0 78713968
4 19360 0 78715050
4 19361 0 78716696
4 19362 0 78720082
4 19363 0 78722525
4 19364 0 78724095
4 19365 0 78724712
4 19366 0 78728151
4 19367 0 78728412
4 19368 0 78731357
4 19369 0 78731462
4 19370 0 78733600
4 19371 0 78735080
4 19372 0 78735645
4 19373 0 78739711
4 19374 0 78741560
4 19375 0 78743443
4 19376 0 78744148
4 19377 0 78744613
4 19378 0 78748690
4 19379 0 78751030
4 19380 0 78753033
4 19381 0 78757030
4 19382 0 78760086
4 19383 0 78763534
4 19384 0 78766896
4 19385 0 78768119
4 19386 0 78771511
4 19387 0 78772111
4 19388 0 78773617
4 19389 0 78774921
4 19390 0 78777198
4 19391 0 78778691
4 19392 0 78780621
4 19393 0 78786821
4 19394 0 78786966
4 19395 0 78789464
4 19396 0 78791968
4 19397 1 78794182
4 19398 1 78795369
4 19399 1 78795440
4 19400 1 78795975
4 19401 1 78796549
4 19402 1 78800403
4 19403 1 78801961
4 19404 1 78802481
4 19405 1 78803019
4 19406 1 78803354
4 19407 1 78804957
4 19408 1 78806636
4 19409 1 78806840
4 19410 1 78812071
4 19411 1 78815728
4 19412 1 78816143
4 19413 1 78819671
4 19414 1 78825217
4 19415 1 78825487
4 19416 0 78828569
4 19417 0 78830409
4 19418 0 78831073
4 19419 0 78832611
4 19420 0 78833312
4 19421 0 78836264
4 19422 0 78836993
4 19423 0 78838191
4 19424 1 78841372
4 19425 1 78845618
4 19426 1 78851631
4 19427 1 78853670
4 19428 1 78855619
4 19429 1 78855818
4 19430 1 78856356
4 19431 1 78861197
4 19432 1 78870652
4 19433 1 78870887
4 19434 1 78871517
4 19435 1 78876996
4 19436 1 78880434
4 19437 1 78880612
4 19438 1 78889703
4 19439 1 78896447
4 19440 1 78898719
4 19441 1 78901516
4 19442 1 78905379
4 19443 1 78915060
4 19444 1 78915257
4 19445 1 78915781
4 19446 0 78924021
4 19447 0 78925196
4 19448 0 78930454
4 19449 0 78933102
4 19450 0 78933449
4 19451 0 78935499
4 19452 0 78940430
4 19453 0 78941707
4 19454 0 78946843
4 19455 0 78951005
4 19456 0 78956852
4 19457 0 78959519
4 19458 0 78959706
4 19459 0 78962822
4 19460 0 78966781
4 19461 0 78973101
4 19462 0 78977320
4 19463 0 78978182
4 19464 0 78982949
4 19465 0 78985495
4 19466 0 78986812
4 19467 0 78987979
4 19468 0 78992344
4 19469 0 78993846
4 19470 0 79003239
4 19471 0 79003941
4 19472 0 79007909
4 19473 0 79008694
4 19474 0 79009537
4 19475 0 79010123
4 19476 0 79011127
4 19477 0 79016327
4 19478 0 79019634
4 19479 0 79022983
4 19480 0 79025814
4 19481 0 79028432
4 19482 0 79033993
4 19483 0 79036418
4 19484 0 79036527
4 19485 0 79039044
4 19486 0 79047211
4 19487 0 79051017
4 19488 0 79051625
4 19489 0 79054216
4 19490 0 79058438
4 19491 0 79064888
4 19492 0 79067311
4 19493 0 79067577
4 19494 0 79072579
4 19495 0 79079510
4 19496 0 79084152
4 19497 0 79084241
4 19498 0 79088882
4 19499 0 79088930
4 19500 0 79092732
4 19501 0 79097859
4 19502 0 79097999
4 19503 0 79101546
4 19504 0 79106550
4 19505 0 79107464
4 19506 0 79109689
4 19507 0 79111056
4 19508 1 79115658
4 19509 1 79122909
4 19510 1 79124981
4 19511 1 79129647
4 19512 1 79131249
4 19513 1 79132626
4 19514 1 79137159
4 19515 1 79138310
4 19516 1 79139915
4 19517 1 79141343
4 19518 1 79141808
4 19519 1 79142061
4 19520 1 79146414
4 19521 1 79149099
4 19522 1 79157623
4 19523 1 79158359
4 19524 1 79160814
4 19525 0 79166241
4 19526 0 79166385
4 19527 1 79171380
4 19528 1 79174152
4 19529 1 79174904
4 19530 1 79175698
4 19531 1 79183680
4 19532 1 79184714
4 19533 1 79189448
4 19534 1 79191269
4 19535 1 79191928
4 19536 1 79194854
4 19537 1 79197063
4 19538 1 79199383
4 19539 1 79206198
4 19540 1 79211345
4 19541 1 79211536
4 19542 1 79214897
4 19543 1 79216117
4 19544 1 79217402
4 19545 1 79218357
4 19546 1 79219468
4 19547 1 79225062
4 19548 1 79225342
4 19549 0 79234128
4 19550 0 79236285
4 19551 0 79236881
4 19552 0 79239265
4 19553 0 79239676
4 19554 0 79243323
4 19555 0 79244991
4 19556 0 79250327
4 19557 0 79255611
4 19558 0 79261535
4 19559 0 79262253
4 19560 0 79266034
4 19561 0 79267257
4 19562 0 79269811
4 19563 0 79270111
4 19564 0 79272703
4 19565 0 79276314
4 19566 0 79277131
4 19567 0 79283052
4 19568 0 79287790
4 19569 0 79289533
4 19570 0 79291132
4 19571 0 79293288
4 19572 0 79294269
4 19573 0 79294664
4 19574 0 79302662
4 19575 0 79306067
4 19576 0 79306604
4 19577 1 79312245
4 19578 1 79313921
4 19579 1 79317072
4 19580 1 79319612
4 19581 1 79320123
4 19582 1 79320847
4 19583 1 79326150
4 19584 1 79326836
4 19585 1 79329060
4 19586 1 79331179
4 19587 1 79336323
4 19588 1 79339743
4 19589 1 79341313
4 19590 1 79342711
4 19591 1 79347027
4 19592 1 79347541
4 19593 1 79348230
4 19594 1 79352250
4 19595 1 79355486
4 19596 1 79363738
4 19597 1 79368100
4 19598 1 79368169
4 19599 1 79371522
4 19600 1 79371701
4 19601 1 79374305
4 19602 1 79375729
4 19603 1 79378584
4 19604 1 79381005
4 19605 1 79381748
4 19606 1 79384595
4 19607 1 79389813
4 19608 1 79390621
4 19609 1 79392841
4 19610 1 79399032
4 19611 1 79407268
4 19612 1 79415306
4 19613 1 79420772
4 19614 1 79425638
4 19615 1 79426681
4 19616 1 79428227
4 19617 1 79430538
4 19618 1 79432153
4 19619 1 79437648
4 19620 1 79439225
4 19621 1 79440274
4 19622 1 79442681
4 19623 1 79446561
4 19624 1 79449883
4 19625 1 79452143
4 19626 1 79454125
4 19627 1 79456108
4 19628 1 79457858
4 19629 1 79459791
4 19630 1 79464784
4 19631 1 79465662
4 19632 1 79470263
4 19633 1 79471359
4 19634 1 79472654
4 19635 1 79476681
4 19636 1 79479312
4 19637 1 79485213
4 19638 1 79485874
4 19639 1 79489915
4 19640 1 79490521
4 19641 1 79491303
4 19642 1 79492067
4 19643 1 79493489
4 19644 1 79494165
4 19645 1 79495143
4 19646 1 79499258
4 19647 1 79504065
4 19648 1 79507211
4 19649 1 79511049
4 19650 1 79514092
4 19651 1 79514482
4 19652 1 79516001
4 19653 1 79517503
4 19654 1 79517826
4 19655 1 79519208
4 19656 1 79519807
4 19657 1 79523581
4 19658 1 79529463
4 19659 1 79534341
4 19660 1 79534863
4 19661 1 79536349
4 19662 1 79537301
4 19663 1 79541587
4 19664 1 79543402
4 19665 1 79543619
4 19666 1 79544767
4 19667 1 79545747
4 19668 1 79549012
4 19669 1 79551967
4 19670 1 79554364
4 19671 1 79556460
4 19672 1 79559990
4 19673 1 79563149
4 19674 1 79565448
4 19675 1 79569450
4 19676 1 79574254
4 19677 1 79577437
4 19678 1 79580002
4 19679 1 79581729
4 19680 1 79586811
4 19681 1 79589363
4 19682 1 79594637
4 19683 1 79597245
4 19684 1 79600483
4 19685 1 79601541
4 19686 1 79603128
4 19687 1 79608840
4 19688 1 79613584
4 19689 1 79614290
4 19690 1 79617960
4 19691 1 79618837
4 19692 1 79621094
4 19693 1 79621612
4 19694 1 79623855
4 19695 1 79625526
4 19696 1 79632794
4 19697 1 79633683
4 19698 1 79633862
4 19699 1 79640010
4 19700 1 79641724
4 19701 1 79645849
4 19702 1 79650081
4 19703 1 79655015
4 19704 1 79658637
4 19705 1 79664989
4 19706 1 79667528
4 19707 1 79675718
4 19708 1 79676963
4 19709 1 79682598
4 19710 1 79683678
4 19711 1 79683844
4 19712 1 79685321
4 19713 1 79685833
4 19714 1 79686224
4 19715 1 79693303
4 19716 1 79696593
4 19717 1 79701236
4 19718 1 79701445
4 19719 1 79707011
4 19720 1 79709219
4 19721 1 79715637
4 19722 1 79718709
4 19723 1 79723983
4 19724 0 79728076
4 19725 1 79730625
4 19726 1 79735148
4 19727 1 79740149
4 19728 1 79741863
4 19729 1 79742222
4 19730 1 79743638
4 19731 1 79746031
4 19732 1 79746198
4 19733 1 79750920
4 19734 1 79751096
4 19735 1 79752218
4 19736 1 79753959
4 19737 1 79763650
4 19738 1 79764992
4 19739 1 79767388
4 19740 1 79770160
4 19741 1 79776461
4 19742 1 79777250
4 19743 1 79781746
4 19744 1 79783965
4 19745 1 79789911
4 19746 1 79792221
4 19747 1 79792586
4 19748 1 79796782
4 19749 1 79797317
4 19750 1 79797712
4 19751 1 79801345
4 19752 1 79802949
4 19753 1 79810272
4 19754 1 79812779
4 19755 1 79815078
4 19756 1 79821807
4 19757 1 79822165
4 19758 0 79823211
4 19759 0 79826931
4 19760 0 79829007
4 19761 0 79830530
4 19762 0 79833612
4 19763 0 79837030
4 19764 1 79839041
4 19765 1 79843036
4 19766 1 79845552
4 19767 1 79849701
4 19768 1 79850563
4 19769 1 79852017
4 19770 1 79857917
4 19771 1 79858215
4 19772 1 79864537
4 19773 1 79864735
4 19774 1 79869473
4 19775 1 79870924
4 19776 1 79874642
4 19777 1 79881975
4 19778 1 79888967
4 19779 1 79896342
4 19780 1 79903749
4 19781 1 79907516
4 19782 1 79907590
4 19783 1 79912564
4 19784 1 79915293
4 19785 1 79916226
4 19786 1 79922229
4 19787 1 79923723
4 19788 1 79926283
4 19789 1 79926977
4 19790 1 79927707
4 19791 1 79932801
4 19792 1 79938897
4 19793 1 79939198
4 19794 1 79939938
4 19795 1 79942308
4 19796 1 79944686
4 19797 1 79946420
4 19798 1 79946788
4 19799 1 79947093
4 19800 1 79948954
4 19801 0 79951843
4 19802 0 79953057
4 19803 0 79955663
4 19804 1 79960556
4 19805 1 79969488
4 19806 1 79971310
4 19807 1 79971514
4 19808 1 79976584
4 19809 1 79982025
4 19810 1 79984014
4 19811 1 79985157
4 19812 1 79986870
4 19813 1 79987960
4 19814 1 79988805
4 19815 1 79995375
4 19816 1 79996453
4 19817 1 79996781
4 19818 1 80000835
4 19819 1 80002629
4 19820 1 80007005
4 19821 1 80007244
4 19822 1 80011690
4 19823 1 80021614
4 19824 1 80022214
4 19825 1 80022572
4 19826 1 80026253
4 19827 1 80027381
4 19828 1 80029647
4 19829 1 80030147
4 19830 1 80031430
4 19831 1 80036484
4 19832 1 80038317
4 19833 1 80039386
4 19834 1 80040788
4 19835 1 80050048
4 19836 1 80052195
4 19837 1 80052341
4 19838 1 80056419
4 19839 1 80057968
4 19840 1 80059828
4 19841 1 80066763
4 19842 1 80067881
4 19843 1 80067986
4 19844 1 80073395
4 19845 1 80074204
4 19846 1 80075083
4 19847 1 80076809
4 19848 1 80079305
4 19849 1 80082965
4 19850 1 80083278
4 19851 1 80088207
4 19852 1 80095221
4 19853 0 80098912
4 19854 0 80100876
4 19855 0 80103252
4 19856 0 80103324
4 19857 0 80107601
4 19858 0 80109918
4 19859 0 80112756
4 19860 0 80113349
4 19861 0 80123822
4 19862 0 80124967
4 19863 0 80131048
4 19864 0 80135739
4 19865 0 80139665
4 19866 0 80141277
4 19867 0 80149060
4 19868 0 80151372
4 19869 0 80156726
4 19870 0 80157333
4 19871 0 80158701
4 19872 0 80163672
4 19873 0 80165823
4 19874 0 80173884
4 19875 0 80175986
4 19876 0 80180010
4 19877 0 80190922
4 19878 0 80194454
4 19879 0 80196358
4 19880 0 80201295
4 19881 0 80204968
4 19882 0 80214118
4 19883 0 80216354
4 19884 0 80218872
4 19885 0 80222297
4 19886 0 80223875
4 19887 0 80231249
4 19888 0 80231847
4 19889 0 80236586
4 19890 0 80237792
4 19891 0 80239958
4 19892 0 80240547
4 19893 0 80241727
4 19894 0 80246545
4 19895 0 80250588
4 19896 0 80255127
4 19897 0 80257371
4 19898 0 80265519
4 19899 0 80267126
4 19900 0 80271120
4 19901 0 80272836
4 19902 0 80275825
4 19903 0 80280413
4 19904 0 80282790
4 19905 0 80283944
4 19906 0 80287536
4 19907 0 80290290
4 19908 0 80290426
4 19909 0 80294925
4 19910 0 80295939
4 19911 0 80298251
4 19912 0 80300446
4 19913 0 80303963
4 19914 0 80309701
4 19915 0 80315418
4 19916 0 80316648
4 19917 0 80320028
4 19918 0 80325041
4 19919 0 80332125
4 19920 0 80332413
4 19921 0 80336647
4 19922 0 80337583
4 19923 0 80339891
4 19924 0 80344068
4 19925 0 80344771
4 19926 0 80348536
4 19927 0 80350037
4 19928 0 80354672
4 19929 0 80356947
4 19930 0 80358143
4 19931 0 80359561
4 19932 0 80365438
4 19933 0 80365825
4 19934 0 80366325
4 19935 0 80370228
4 19936 0 80374817
4 19937 0 80377474
4 19938 0 80383066
4 19939 0 80385175
4 19940 0 80385462
4 19941 0 80386160
4 19942 0 80392376
4 19943 0 80392902
4 19944 0 80402859
4 19945 0 80406768
4 19946 0 80409804
4 19947 0 80410589
4 19948 0 80417344
4 19949 0 80422292
4 19950 0 80426837
4 19951 0 80427039
4 19952 0 80428731
4 19953 0 80430089
4 19954 0 80435437
4 19955 0 80438279
4 19956 0 80441682
4 19957 0 80442074
4 19958 0 80450393
4 19959 0 80452187
4 19960 0 80452767
4 19961 0 80459806
4 19962 0 80465136
4 19963 0 80471070
4 19964 0 80472598
4 19965 0 80473393
4 19966 1 80477453
4 19967 1 80478227
4 19968 1 80479237
4 19969 1 80479882
4 19970 1 80480113
4 19971 1 80482600
4 19972 1 80482756
4 19973 1 80485396
4 19974 1 80485461
4 19975 1 80487091
4 19976 1 80488024
4 19977 1 80488051
4 19978 1 80489596
4 19979 1 80491094
4 19980 1 80492010
4 19981 1 80493576
4 19982 1 80497341
4 19983 1 80499990
4 19984 1 80500979
4 19985 1 80504955
4 19986 1 80506170
4 19987 1 80506546
4 19988 1 80507825
4 19989 1 80511106
4 19990 1 80511334
4 19991 0 80563900
4 19992 0 80578054
4 19993 0 80667884
4 19994 0 80668269
4 19995 0 80676302
4 19996 0 80684000
4 19997 0 80684035
4 19998 0 80684414
4 19999 0 80684737
4 20000 0 80686038
4 20001 0 80689868
4 20002 0 80692531
4 20003 0 80692928
4 20004 0 80693617
4 20005 0 80704027
4 20006 0 80707730
4 20007 0 80713191
4 20008 0 80713240
4 20009 0 80715739
4 20010 0 80718102
4 20011 0 80718853
4 20012 0 80722715
4 20013 0 80806238
4 20014 0 80812111
4 20015 0 80813945
4 20016 0 80819940
4 20017 0 80820655
4 20018 0 80826854
4 20019 0 80828295
4 20020 0 80833786
4 20021 0 80835861
4 20022 0 80837353
4 20023 0 80838021
4 20024 0 80838911
4 20025 0 80842149
4 20026 0 80846925
4 20027 0 80853008
4 20028 0 80853066
4 20029 0 80854121
4 20030 0 80857987
4 20031 0 80859761
4 20032 0 80863947
4 20033 0 80864211
4 20034 0 80866951
4 20035 0 80872901
4 20036 0 80879050
4 20037 0 80881443
4 20038 0 80890515
4 20039 0 80894062
4 20040 0 80899142
4 20041 0 80901319
4 20042 0 80906213
4 20043 0 80912706
4 20044 0 80976208
4 20045 0 80986266
4 20046 0 80988593
4 20047 0 80989209
4 20048 0 80991162
4 20049 0 80992318
4 20050 0 80993322
4 20051 0 80994994
4 20052 0 80996591
4 20053 0 80997721
4 20054 0 80999990
4 20055 0 81003219
4 20056 0 81007857
4 20057 0 81008472
4 20058 0 81015764
4 20059 0 81019640
4 20060 0 81021315
4 20061 0 81021620
4 20062 0 81024842
4 20063 0 81027659
4 20064 0 81031305
4 20065 0 81041882
4 20066 0 81041895
4 20067 0 81041935
4 20068 0 81046251
4 20069 0 81048723
4 20070 0 81049252
4 20071 0 81051490
4 20072 0 81055920
4 20073 0 81059310
4 20074 0 81060308
4 20075 0 81064646
4 20076 0 81066961
4 20077 0 81068885
4 20078 0 81072562
4 20079 0 81074809
4 20080 0 81076666
4 20081 0 81080441
4 20082 0 81083250
4 20083 0 81083356
4 20084 0 81084207
4 20085 0 81086209
4 20086 0 81090603
4 20087 0 81094470
4 20088 0 81101405
4 20089 0 81101821
4 20090 0 81102593
4 20091 0 81105337
4 20092 0 81107106
4 20093 0 81108220
4 20094 0 81109668
4 20095 0 81111284
4 20096 0 81118262
4 20097 0 81119494
4 20098 0 81124105
4 20099 0 81125416
4 20100 0 81139928
4 20101 0 81150078
4 20102 0 81157588
4 20103 0 81166327
4 20104 0 81173100
4 20105 0 81174099
4 20106 0 81175147
4 20107 0 81184153
4 20108 0 81184283
4 20109 0 81184552
4 20110 0 81191148
4 20111 0 81191342
4 20112 0 81197905
4 20113 0 81220246
4 20114 0 81221020
4 20115 0 81222527
4 20116 1 81229867
4 20117 1 81229914
4 20118 1 81231757
4 20119 1 81236179
4 20120 1 81238024
4 20121 1 81243514
4 20122 1 81246716
4 20123 1 81250157
4 20124 1 81254957
4 20125 1 81261432
4 20126 0 81265784
4 20127 0 81268665
4 20128 0 81269153
4 20129 0 81275725
4 20130 0 81277812
4 20131 1 81286744
4 20132 1 81287297
4 20133 1 81290667
4 20134 1 81297698
4 20135 1 81305913
4 20136 1 81322924
4 20137 1 81328830
4 20138 1 81333757
4 20139 1 81338028
4 20140 1 81338096
4 20141 1 81339015
4 20142 1 81339136
4 20143 1 81339174
4 20144 1 81347108
4 20145 1 81347758
4 20146 1 81350074
4 20147 1 81352696
4 20148 0 81354909
4 20149 0 81359901
4 20150 0 81359945
4 20151 0 81361952
4 20152 0 81365476
4 20153 0 81369846
4 20154 0 81372758
4 20155 0 81375706
4 20156 0 81376093
4 20157 0 81378509
4 20158 0 81382133
4 20159 0 81389329
4 20160 0 81390020
4 20161 0 81390188
4 20162 0 81391025
4 20163 0 81396561
4 20164 0 81401102
4 20165 0 81407959
4 20166 0 81416024
4 20167 0 81421596
4 20168 0 81424609
4 20169 1 81434110
4 20170 1 81436745
4 20171 1 81438302
4 20172 1 81440850
4 20173 1 81442630
4 20174 1 81446948
4 20175 1 81447922
4 20176 1 81452845
4 20177 1 81459191
4 20178 1 81459708
4 20179 1 81464242
4 20180 1 81466214
4 20181 1 81466429
4 20182 1 81468443
4 20183 1 81474100
4 20184 1 81478322
4 20185 1 81485552
4 20186 1 81489715
4 20187 1 81490016
4 20188 1 81493214
4 20189 1 81494559
4 20190 1 81497422
4 20191 0 81504894
4 20192 0 81510618
4 20193 0 81512190
4 20194 0 81517583
4 20195 0 81526022
4 20196 0 81530417
4 20197 0 81533519
4 20198 0 81535158
4 20199 0 81536194
4 20200 0 81541451
4 20201 0 81543842
4 20202 0 81547419
4 20203 0 81556308
4 20204 1 81565987
4 20205 1 81566906
4 20206 1 81569037
4 20207 1 81570606
4 20208 1 81573139
4 20209 1 81573472
4 20210 1 81576985
4 20211 1 81578277
4 20212 1 81580798
4 20213 1 81587165
4 20214 1 81591214
4 20215 1 81592194
4 20216 1 81596531
4 20217 1 81605871
4 20218 1 81610304
4 20219 1 81612800
4 20220 1 81616239
4 20221 1 81622078
4 20222 1 81626966
4 20223 1 81631890
4 20224 1 81635505
4 20225 1 81637376
4 20226 1 81641730
4 20227 0 81646508
4 20228 0 81648940
4 20229 0 81649553
4 20230 0 81656208
4 20231 0 81656431
4 20232 0 81661660
4 20233 0 81662176
4 20234 0 81674679
4 20235 0 81676260
4 20236 0 81676420
4 20237 0 81680490
4 20238 0 81685144
4 20239 0 81689763
4 20240 0 81692545
4 20241 0 81696685
4 20242 0 81698742
4 20243 0 81699127
4 20244 0 81699851
4 20245 0 81699956
4 20246 0 81700112
4 20247 0 81707021
4 20248 0 81712181
4 20249 0 81732096
4 20250 0 81743428
4 20251 0 81747682
4 20252 0 81753309
4 20253 0 81754125
4 20254 0 81754188
4 20255 0 81758158
4 20256 0 81811456
4 20257 0 81863104
4 20258 0 81864690
4 20259 0 81871958
4 20260 0 81882897
4 20261 0 81885049
4 20262 0 81887454
4 20263 0 81936178
4 20264 0 81939763
4 20265 0 81944057
4 20266 0 82170576
4 20267 0 82189103
4 20268 0 82428454
4 20269 0 82433383
4 20270 0 82435676
4 20271 0 82442989
4 20272 0 82446305
4 20273 0 82448002
4 20274 0 82479059
4 20275 0 82482673
4 20276 0 82490649
4 20277 0 82494174
4 20278 0 82496541
4 20279 0 82504329
4 20280 0 82504473
4 20281 0 82507547
4 20282 0 82520473
4 20283 0 82520853
4 20284 0 82522590
4 20285 0 82526151
4 20286 0 82590128
4 20287 0 82601470
4 20288 0 82611713
4 20289 0 82615940
4 20290 0 82616797
4 20291 0 82622365
4 20292 0 82631354
4 20293 0 82631903
4 20294 0 82635940
4 20295 0 82639664
4 20296 0 82639694
4 20297 0 82640146
4 20298 0 82641287
4 20299 0 82648234
4 20300 0 82648908
4 20301 0 82649531
4 20302 0 82652085
4 20303 0 82654393
4 20304 0 82657441
4 20305 0 82658328
4 20306 0 82662475
4 20307 0 82664935
4 20308 0 82666648
4 20309 0 82669994
4 20310 0 82670394
4 20311 0 82672864
4 20312 0 82674892
4 20313 0 82675370
4 20314 0 82684655
4 20315 0 82690576
4 20316 0 82692362
4 20317 0 82693303
4 20318 0 82698323
4 20319 0 82704511
4 20320 0 82710888
4 20321 0 82713157
4 20322 0 82717839
4 20323 0 82719434
4 20324 0 82727427
4 20325 0 82738084
4 20326 0 82738235
4 20327 0 82750426
4 20328 0 82757711
4 20329 0 82758428
4 20330 0 82758665
4 20331 0 82766757
4 20332 0 82770896
4 20333 0 82778506
4 20334 0 82780644
4 20335 0 82781087
4 20336 0 82787892
4 20337 0 82819249
4 20338 0 82819617
4 20339 0 82822022
4 20340 0 82839626
4 20341 0 82844357
4 20342 0 82846628
4 20343 0 82854231
4 20344 0 82855995
4 20345 0 82861244
4 20346 0 82870409
4 20347 0 82904291
4 20348 0 82904375
4 20349 0 82910513
4 20350 0 82914597
4 20351 0 82918641
4 20352 0 82922138
4 20353 0 82926842
4 20354 0 82928789
4 20355 0 82929021
4 20356 0 82930918
4 20357 0 82936445
4 20358 0 82943479
4 20359 0 82945635
4 20360 0 82947686
4 20361 0 82947793
4 20362 0 82954168
4 20363 0 82954596
4 20364 0 82955032
4 20365 0 82957772
4 20366 0 82959543
4 20367 0 82960019
4 20368 0 82961673
4 20369 0 82962875
4 20370 0 82968889
4 20371 0 82970506
4 20372 0 82977667
4 20373 0 82983127
4 20374 0 82992530
4 20375 0 83001507
4 20376 0 83007624
4 20377 0 83009117
4 20378 0 83011339
4 20379 0 83016663
4 20380 0 83023470
4 20381 0 83025103
4 20382 0 83025258
4 20383 0 83028069
4 20384 0 83029778
4 20385 0 83033773
4 20386 0 83034649
4 20387 0 83040352
4 20388 0 83046750
4 20389 0 83049762
4 20390 0 83055412
4 20391 0 83057203
4 20392 0 83062299
4 20393 0 83064984
4 20394 0 83069186
4 20395 0 83070197
4 20396 0 83072639
4 20397 0 83076353
4 20398 0 83077770
4 20399 0 83080456
4 20400 0 83088753
4 20401 0 83090437
4 20402 0 83093119
4 20403 0 83097432
4 20404 0 83101807
4 20405 0 83106820
4 20406 0 83111364
4 20407 0 83115692
4 20408 0 83116443
4 20409 0 83118967
4 20410 0 83121047
4 20411 0 83127515
4 20412 0 83130318
4 20413 0 83135667
4 20414 0 83135870
4 20415 0 83138782
4 20416 0 83144749
4 20417 0 83148528
4 20418 0 83150293
4 20419 0 83155689
4 20420 0 83157423
4 20421 0 83157953
4 20422 0 83160247
4 20423 0 83161983
4 20424 0 83162427
4 20425 0 83164308
4 20426 0 83166172
4 20427 0 83166634
4 20428 0 83169919
4 20429 0 83171628
4 20430 0 83172797
4 20431 0 83173707
4 20432 0 83178196
4 20433 0 83178800
4 20434 0 83184210
4 20435 0 83184816
4 20436 0 83187224
4 20437 0 83189120
4 20438 0 83190056
4 20439 0 83192475
4 20440 0 83196120
4 20441 0 83197516
4 20442 0 83198175
4 20443 0 83198738
4 20444 0 83202162
4 20445 0 83203787
4 20446 0 83204026
4 20447 0 83206662
4 20448 0 83210394
4 20449 0 83217167
4 20450 0 83218759
4 20451 0 83221802
4 20452 0 83224719
4 20453 0 83226197
4 20454 0 83230220
4 20455 0 83235378
4 20456 0 83235681
4 20457 0 83236953
4 20458 0 83241981
4 20459 0 83244632
4 20460 0 83245636
4 20461 0 83247730
4 20462 0 83248760
4 20463 0 83248883
4 20464 0 83255232
4 20465 0 83255673
4 20466 0 83261852
4 20467 0 83263174
4 20468 0 83264859
4 20469 1 83269119
4 20470 1 83270100
4 20471 1 83274557
4 20472 1 83274760
4 20473 1 83279185
4 20474 1 83290386
4 20475 1 83299957
4 20476 1 83305387
4 20477 1 83307778
4 20478 1 83313736
4 20479 1 83314405
4 20480 1 83315724
4 20481 1 83317151
4 20482 1 83318701
4 20483 1 83321920
4 20484 1 83323578
4 20485 1 83329515
4 20486 1 83332751
4 20487 1 83332802
4 20488 1 83335026
4 20489 1 83338497
4 20490 0 83343527
4 20491 0 83347218
4 20492 0 83350498
4 20493 0 83350680
4 20494 0 83356486
4 20495 0 83361095
4 20496 0 83367007
4 20497 0 83372869
4 20498 0 83375257
4 20499 0 83377514
4 20500 0 83378561
4 20501 0 83383720
4 20502 0 83386233
4 20503 0 83389555
4 20504 0 83393374
4 20505 0 83398532
4 20506 0 83398957
4 20507 0 83399982
4 20508 0 83400512
4 20509 0 83404650
4 20510 0 83410296
4 20511 0 83410450
4 20512 0 83418608
4 20513 0 83422688
4 20514 0 83422880
4 20515 0 83426816
4 20516 0 83444684
4 20517 0 83449055
4 20518 0 83449695
4 20519 0 83453556
4 20520 0 83457068
4 20521 0 83460769
4 20522 0 83463390
4 20523 0 83468055
4 20524 0 83468405
4 20525 0 83469547
4 20526 0 83470781
4 20527 0 83474866
4 20528 0 83475742
4 20529 0 83478394
4 20530 0 83479820
4 20531 0 83484179
4 20532 0 83484266
4 20533 0 83484756
4 20534 0 83485125
4 20535 0 83489814
4 20536 0 83490878
4 20537 0 83492404
4 20538 0 83493260
4 20539 0 83499939
4 20540 0 83501519
4 20541 0 83505854
4 20542 0 83506705
4 20543 0 83510721
4 20544 0 83511918
4 20545 0 83517162
4 20546 0 83518810
4 20547 0 83521632
4 20548 0 83525472
4 20549 0 83526737
4 20550 0 83528231
4 20551 0 83531072
4 20552 0 83533085
4 20553 0 83534646
4 20554 0 83537054
4 20555 0 83539441
4 20556 0 83545694
4 20557 0 83546711
4 20558 0 83553760
4 20559 0 83554101
4 20560 0 83560157
4 20561 0 83561882
4 20562 0 83561966
4 20563 0 83569970
4 20564 0 83570493
4 20565 0 83572322
4 20566 0 83573239
4 20567 0 83573386
4 20568 0 83579713
4 20569 0 83580345
4 20570 0 83584226
4 20571 0 83586772
4 20572 0 83589074
4 20573 0 83591347
4 20574 0 83597552
4 20575 0 83599558
4 20576 0 83600261
4 20577 0 83602836
4 20578 0 83605717
4 20579 0 83607883
4 20580 0 83609761
4 20581 0 83617406
4 20582 0 83618397
4 20583 0 83621016
4 20584 0 83624629
4 20585 0 83625493
4 20586 0 83626893
4 20587 0 83628688
4 20588 0 83631192
4 20589 0 83634550
4 20590 0 83635722
4 20591 0 83638377
4 20592 0 83643153
4 20593 0 83643519
4 20594 0 83643843
4 20595 0 83649579
4 20596 0 83650325
4 20597 0 83650625
4 20598 0 83653353
4 20599 0 83659322
4 20600 0 83660071
4 20601 0 83663948
4 20602 0 83664993
4 20603 0 83669626
4 20604 0 83669736
4 20605 0 83672634
4 20606 0 83679865
4 20607 0 83681672
4 20608 0 83687748
4 20609 0 83696192
4 20610 0 83699273
4 20611 0 83701169
4 20612 0 83702152
4 20613 0 83703531
4 20614 0 83706667
4 20615 0 83706787
4 20616 0 83716814
4 20617 0 83717145
4 20618 0 83717890
4 20619 0 83720579
4 20620 0 83722936
4 20621 0 83724067
4 20622 1 83726716
4 20623 1 83727332
4 20624 1 83730243
4 20625 1 83735672
4 20626 1 83742256
4 20627 1 83744428
4 20628 1 83747344
4 20629 1 83749709
4 20630 1 83752024
4 20631 1 83752166
4 20632 1 83752836
4 20633 1 83754279
4 20634 1 83757606
4 20635 1 83759756
4 20636 1 83765253
4 20637 1 83767428
4 20638 1 83773358
4 20639 1 83773862
4 20640 0 83776274
4 20641 0 83776546
4 20642 0 83779193
4 20643 0 83784272
4 20644 1 83787158
4 20645 1 83789288
4 20646 1 83797148
4 20647 1 83799092
4 20648 1 83800234
4 20649 1 83804981
4 20650 1 83809719
4 20651 1 83814432
4 20652 1 83816681
4 20653 1 83816991
4 20654 1 83823332
4 20655 1 83828578
4 20656 1 83831158
4 20657 0 83835568
4 20658 0 83837371
4 20659 0 83839125
4 20660 0 83841105
4 20661 0 83845693
4 20662 0 83846501
4 20663 0 83849364
4 20664 0 83850365
4 20665 0 83853550
4 20666 0 83854993
4 20667 0 83857512
4 20668 0 83857676
4 20669 0 83868169
4 20670 0 83876407
4 20671 0 83877640
4 20672 0 83879977
4 20673 0 83886080
4 20674 0 83890171
4 20675 0 83894814
4 20676 0 83898429
4 20677 0 83903610
4 20678 0 83907813
4 20679 0 83910193
4 20680 0 83915919
4 20681 0 83915941
4 20682 0 83916979
4 20683 0 83919436
4 20684 0 83919680
4 20685 0 83919804
4 20686 0 83921241
4 20687 1 83924275
4 20688 1 83927705
4 20689 1 83932124
4 20690 1 83933146
4 20691 1 83936872
4 20692 1 83940343
4 20693 1 83941026
4 20694 1 83942850
4 20695 1 83952725
4 20696 1 83959003
4 20697 1 83959704
4 20698 1 83961302
4 20699 1 83963496
4 20700 1 83964924
4 20701 1 83966390
4 20702 1 83968047
4 20703 1 83971131
4 20704 1 83972621
4 20705 1 83974814
4 20706 1 83981388
4 20707 1 83981645
4 20708 1 83983617
4 20709 1 83984852
4 20710 1 83991352
4 20711 1 83996298
4 20712 1 84001271
4 20713 1 84002156
4 20714 1 84006263
4 20715 1 84008883
4 20716 1 84010497
4 20717 1 84015136
4 20718 1 84016841
4 20719 1 84017874
4 20720 1 84022173
4 20721 1 84023663
4 20722 1 84026489
4 20723 1 84033319
4 20724 1 84033833
4 20725 1 84036144
4 20726 1 84042910
4 20727 1 84043058
4 20728 1 84043623
4 20729 1 84047462
4 20730 1 84047862
4 20731 1 84049959
4 20732 1 84054957
4 20733 0 84062110
4 20734 0 84066215
4 20735 0 84071074
4 20736 0 84072944
4 20737 0 84077619
4 20738 0 84077961
4 20739 0 84080641
4 20740 0 84081866
4 20741 0 84089367
4 20742 0 84089619
4 20743 0 84090066
4 20744 0 84092863
4 20745 0 84093093
4 20746 0 84093506
4 20747 0 84094348
4 20748 0 84097625
4 20749 0 84098311
4 20750 0 84102498
4 20751 0 84103034
4 20752 0 84106001
4 20753 0 84106512
4 20754 0 84108249
4 20755 0 84113200
4 20756 0 84114067
4 20757 0 84115565
4 20758 0 84116723
4 20759 0 84120807
4 20760 0 84123114
4 20761 0 84125435
4 20762 0 84127555
4 20763 0 84130258
4 20764 0 84136945
4 20765 0 84145468
4 20766 0 84149881
4 20767 0 84164800
4 20768 0 84165424
4 20769 0 84165970
4 20770 0 84166518
4 20771 1 84170314
4 20772 1 84172056
4 20773 1 84173242
4 20774 1 84174627
4 20775 1 84178492
4 20776 1 84180161
4 20777 1 84183954
4 20778 1 84189538
4 20779 1 84192629
4 20780 1 84193141
4 20781 1 84195784
4 20782 0 84200652
4 20783 0 84205214
4 20784 0 84209368
4 20785 0 84213520
4 20786 0 84213894
4 20787 0 84217692
4 20788 0 84219439
4 20789 0 84231592
4 20790 0 84231657
4 20791 0 84232825
4 20792 0 84234475
4 20793 0 84235701
4 20794 0 84238204
4 20795 0 84239828
4 20796 0 84242992
4 20797 0 84247456
4 20798 0 84250694
4 20799 0 84250935
4 20800 0 84254971
4 20801 0 84263956
4 20802 0 84271770
4 20803 0 84272942
4 20804 0 84274690
4 20805 0 84278958
4 20806 0 84283140
4 20807 0 84284402
4 20808 0 84288773
4 20809 0 84293085
4 20810 0 84297761
4 20811 0 84298971
4 20812 0 84303198
4 20813 0 84306182
4 20814 0 84306403
4 20815 0 84318052
4 20816 0 84318129
4 20817 0 84319129
4 20818 0 84320493
4 20819 0 84322674
4 20820 0 84323830
4 20821 0 84325668
4 20822 0 84328290
4 20823 0 84331960
4 20824 0 84332355
4 20825 0 84338311
4 20826 0 84338720
4 20827 0 84343701
4 20828 0 84345170
4 20829 0 84352629
4 20830 0 84356805
4 20831 0 84358268
4 20832 1 84360015
4 20833 1 84366128
4 20834 1 84371150
4 20835 1 84374115
4 20836 1 84375534
4 20837 1 84382270
4 20838 1 84383352
4 20839 1 84386659
4 20840 1 84388421
4 20841 1 84393822
4 20842 1 84401522
4 20843 1 84404597
4 20844 1 84414987
4 20845 1 84419090
4 20846 1 84423297
4 20847 1 84425694
4 20848 1 84426521
4 20849 1 84429136
4 20850 1 84432855
4 20851 1 84442643
4 20852 1 84446718
4 20853 1 84450393
4 20854 1 84451103
4 20855 1 84460226
4 20856 1 84464561
4 20857 1 84465684
4 20858 1 84468650
4 20859 1 84469686
4 20860 1 84473609
4 20861 1 84479166
4 20862 1 84485384
4 20863 1 84485824
4 20864 1 84489593
4 20865 1 84493664
4 20866 1 84494000
4 20867 1 84497615
4 20868 1 84503958
4 20869 1 84512909
4 20870 1 84514742
4 20871 1 84516850
4 20872 1 84518517
4 20873 1 84518612
4 20874 1 84518721
4 20875 1 84521049
4 20876 0 84524755
4 20877 0 84525239
4 20878 0 84526260
4 20879 0 84526892
4 20880 0 84532828
4 20881 0 84535026
4 20882 0 84540170
4 20883 0 84575912
4 20884 0 84579788
4 20885 0 84587297
4 20886 0 84593894
4 20887 0 84595554
4 20888 0 84601142
4 20889 0 84605959
4 20890 0 84612013
4 20891 0 84619358
4 20892 0 84621802
4 20893 0 84622773
4 20894 0 84626224
4 20895 0 84629721
4 20896 0 84632216
4 20897 0 84632627
4 20898 0 84635520
4 20899 0 84640871
4 20900 0 84642395
4 20901 0 84643542
4 20902 0 84648946
4 20903 0 84650533
4 20904 0 84652344
4 20905 0 84656586
4 20906 0 84658882
4 20907 0 84660901
4 20908 0 84660937
4 20909 0 84662474
4 20910 0 84664289
4 20911 0 84666968
4 20912 0 84674141
4 20913 0 84674226
4 20914 0 84678025
4 20915 0 84680873
4 20916 0 84682839
4 20917 0 84683649
4 20918 0 84687186
4 20919 0 84692710
4 20920 0 84698256
4 20921 0 84703125
4 20922 0 84705127
4 20923 0 84707107
4 20924 0 84707469
4 20925 0 84707545
4 20926 0 84712791
4 20927 0 84715770
4 20928 0 84716032
4 20929 0 84716501
4 20930 0 84719824
4 20931 0 84724338
4 20932 0 84725541
4 20933 0 84725865
4 20934 0 84732187
4 20935 0 84732751
4 20936 0 84737867
4 20937 0 84741178
4 20938 0 84745427
4 20939 0 84747733
4 20940 0 84749725
4 20941 0 84756197
4 20942 0 84761301
4 20943 0 84763161
4 20944 0 84766725
4 20945 0 84767467
4 20946 0 84770203
4 20947 0 84776502
4 20948 0 84783023
4 20949 0 84785850
4 20950 0 84788157
4 20951 0 84789873
4 20952 0 84794630
4 20953 0 84796951
4 20954 0 84803034
4 20955 0 84804716
4 20956 0 84807897
4 20957 0 84808903
4 20958 0 84809086
4 20959 0 84813307
4 20960 0 84815354
4 20961 0 84821596
4 20962 0 84823963
4 20963 0 84829118
4 20964 0 84832040
4 20965 0 84832876
4 20966 0 84838782
4 20967 0 84847112
4 20968 0 84847841
4 20969 0 84849156
4 20970 0 84854273
4 20971 0 84855966
4 20972 0 84860690
4 20973 0 84864988
4 20974 1 84869183
4 20975 1 84875060
4 20976 1 84878630
4 20977 1 84880892
4 20978 1 84883437
4 20979 1 84887331
4 20980 1 84889447
4 20981 1 84892326
4 20982 1 84893144
4 20983 1 84893341
4 20984 0 84895111
4 20985 0 84898203
4 20986 0 84900572
4 20987 0 84906208
4 20988 0 84908881
4 20989 0 84913755
4 20990 0 84915577
4 20991 0 84917073
4 20992 0 84920675
4 20993 0 84921206
4 20994 0 84921692
4 20995 1 84925728
4 20996 1 84927278
4 20997 1 84932684
4 20998 1 84935671
4 20999 1 84936774
4 21000 1 84937733
4 21001 1 84939386
4 21002 1 84940330
4 21003 1 84942174
4 21004 1 84943019
4 21005 1 84943226
4 21006 0 84946917
4 21007 0 84948083
4 21008 0 84953155
4 21009 0 84954507
4 21010 0 84956370
4 21011 0 84956428
4 21012 0 84965182
4 21013 0 85158679
4 21014 0 85162897
4 21015 0 85163552
4 21016 0 85163745
4 21017 0 85167629
4 21018 0 85171202
4 21019 0 85172948
4 21020 0 85179518
4 21021 0 85179854
4 21022 0 85180607
4 21023 0 85183791
4 21024 0 85184499
4 21025 0 85186233
4 21026 0 85190415
4 21027 0 85190581
4 21028 0 85192581
4 21029 0 85193912
4 21030 0 85197293
4 21031 0 85202659
4 21032 0 85204359
4 21033 0 85209811
4 21034 0 85210512
4 21035 0 85214071
4 21036 0 85214917
4 21037 0 85218442
4 21038 0 85220809
4 21039 0 85221095
4 21040 0 85227938
4 21041 0 85230714
4 21042 0 85233763
4 21043 0 85234918
4 21044 0 85236744
4 21045 0 85239573
4 21046 0 85244720
4 21047 0 85247292
4 21048 0 85254028
4 21049 0 85257992
4 21050 0 85273728
4 21051 0 85279455
4 21052 0 85286771
4 21053 0 85290486
4 21054 0 85293288
4 21055 0 85295093
4 21056 0 85297977
4 21057 0 85299278
4 21058 0 85300791
4 21059 0 85302937
4 21060 0 85305049
4 21061 0 85308082
4 21062 0 85309603
4 21063 0 85311630
4 21064 0 85315685
4 21065 0 85318632
4 21066 0 85323853
4 21067 0 85324399
4 21068 0 85328731
4 21069 0 85333942
4 21070 0 85336935
4 21071 0 85338193
4 21072 0 85343366
4 21073 0 85344815
4 21074 0 85350258
4 21075 0 85355163
4 21076 0 85356649
4 21077 0 85361296
4 21078 0 85362216
4 21079 0 85363884
4 21080 0 85364808
4 21081 1 85370591
4 21082 1 85371061
4 21083 1 85374478
4 21084 1 85379337
4 21085 1 85385860
4 21086 1 85386345
4 21087 1 85389008
4 21088 1 85395951
4 21089 1 85396407
4 21090 1 85400145
4 21091 1 85401534
4 21092 1 85403643
4 21093 1 85408450
4 21094 1 85409422
4 21095 1 85409833
4 21096 0 85418382
4 21097 0 85424005
4 21098 0 85429852
4 21099 0 85432717
4 21100 0 85435092
4 21101 0 85440428
4 21102 0 85440893
4 21103 0 85444800
4 21104 0 85446703
4 21105 0 85450958
4 21106 0 85451346
4 21107 0 85452200
4 21108 0 85454048
4 21109 0 85456335
4 21110 0 85458001
4 21111 0 85461286
4 21112 0 85463985
4 21113 0 85466472
4 21114 0 85479722
4 21115 0 85481475
4 21116 0 85484216
4 21117 0 85485457
4 21118 0 85485841
4 21119 0 85489894
4 21120 0 85491350
4 21121 0 85494869
4 21122 0 85496515
4 21123 0 85497611
4 21124 0 85498859
4 21125 0 85504654
4 21126 0 85505260
4 21127 0 85509853
4 21128 0 85511393
4 21129 0 85517600
4 21130 0 85518588
4 21131 0 85523206
4 21132 0 85525524
4 21133 0 85526478
4 21134 0 85526834
4 21135 0 85527433
4 21136 0 85529153
4 21137 0 85534555
4 21138 0 85543680
4 21139 0 85551874
4 21140 0 85557191
4 21141 0 85571100
4 21142 0 85575636
4 21143 0 85577933
4 21144 0 85578570
4 21145 0 85584191
4 21146 0 85584619
4 21147 0 85584983
4 21148 0 85585412
4 21149 0 85592450
4 21150 0 85593446
4 21151 0 85595900
4 21152 0 85604545
4 21153 0 85606287
4 21154 0 85618325
4 21155 0 85621377
4 21156 0 85621505
4 21157 0 85628729
4 21158 0 85629966
4 21159 0 85632801
4 21160 0 85634390
4 21161 0 85635905
4 21162 0 85636580
4 21163 0 85639351
4 21164 0 85640031
4 21165 0 85641073
4 21166 0 85641857
4 21167 0 85645507
4 21168 0 85647751
4 21169 0 85650224
4 21170 0 85654494
4 21171 0 85658361
4 21172 1 85669164
4 21173 1 85670808
4 21174 1 85682265
4 21175 1 85719274
4 21176 1 85721456
4 21177 1 85723767
4 21178 1 85726587
4 21179 1 85729579
4 21180 1 85731238
4 21181 1 85735295
4 21182 1 85736925
4 21183 1 85737396
4 21184 1 85740061
4 21185 1 85743296
4 21186 1 85743909
4 21187 1 85751801
4 21188 1 85751853
4 21189 1 85757882
4 21190 1 85761986
4 21191 1 85764776
4 21192 1 85765100
4 21193 1 85773849
4 21194 1 85776476
4 21195 1 85780772
4 21196 1 85782019
4 21197 1 85782282
4 21198 1 85784309
4 21199 1 85786735
4 21200 1 85787825
4 21201 1 85788661
4 21202 1 85793476
4 21203 1 85794581
4 21204 1 85796664
4 21205 1 85798744
4 21206 1 85801244
4 21207 1 85805119
4 21208 1 85807502
4 21209 1 85808234
4 21210 1 85809006
4 21211 1 85817431
4 21212 1 85818201
4 21213 1 85821439
4 21214 1 85826672
4 21215 1 85834573
4 21216 1 85838920
4 21217 1 85841573
4 21218 1 85843586
4 21219 1 85843747
4 21220 1 85846575
4 21221 1 85856345
4 21222 1 85859581
4 21223 1 85860311
4 21224 1 85867345
4 21225 1 85870176
4 21226 1 85873354
4 21227 1 85876390
4 21228 1 85882203
4 21229 1 85886669
4 21230 1 85889525
4 21231 1 85895596
4 21232 1 85899105
4 21233 1 85902780
4 21234 1 85904078
4 21235 1 85908929
4 21236 1 85909234
4 21237 1 85915531
4 21238 1 85917131
4 21239 1 85919342
4 21240 1 85920068
4 21241 0 86131430
4 21242 0 86160595
4 21243 0 86160689
4 21244 0 86167942
4 21245 0 86176458
4 21246 0 86179923
4 21247 0 86180258
4 21248 0 86183172
4 21249 0 86187548
4 21250 0 86200450
4 21251 0 86202516
4 21252 0 86207014
4 21253 0 86213811
4 21254 0 86216153
4 21255 0 86220501
4 21256 0 86223433
4 21257 0 86228279
4 21258 0 86235508
4 21259 0 86238972
4 21260 0 86239402
4 21261 0 86241290
4 21262 0 86242866
4 21263 0 86247380
4 21264 0 86269194
4 21265 0 86270870
4 21266 0 86273195
4 21267 0 86293423
4 21268 0 86296811
4 21269 0 86300852
4 21270 0 86308659
4 21271 0 86308691
4 21272 0 86315974
4 21273 0 86322430
4 21274 0 86327666
4 21275 0 86328165
4 21276 0 86332018
4 21277 0 86337659
4 21278 0 86339022
4 21279 0 86340045
4 21280 0 86342185
4 21281 0 86346384
4 21282 0 86352855
4 21283 0 86353818
4 21284 0 86357898
4 21285 0 86361244
4 21286 0 86363521
4 21287 0 86365019
4 21288 0 86366380
4 21289 0 86368876
4 21290 0 86371850
4 21291 0 86373444
4 21292 0 86379422
4 21293 0 86383246
4 21294 0 86384121
4 21295 0 86388540
4 21296 0 86390075
4 21297 0 86392008
4 21298 0 86399615
4 21299 0 86399819
4 21300 0 86405709
4 21301 0 86408366
4 21302 0 86410355
4 21303 0 86412870
4 21304 0 86417943
4 21305 0 86418357
4 21306 0 86418925
4 21307 0 86422176
4 21308 0 86422820
4 21309 0 86427397
4 21310 0 86430624
4 21311 0 86430785
4 21312 0 86437932
4 21313 0 86438358
4 21314 0 86439556
4 21315 0 86442978
4 21316 0 86446509
4 21317 0 86452726
4 21318 0 86457927
4 21319 0 86466657
4 21320 0 86467274
4 21321 0 86468274
4 21322 0 86471904
4 21323 0 86476061
4 21324 0 86478994
4 21325 0 86482348
4 21326 0 86487920
4 21327 0 86493490
4 21328 0 86494262
4 21329 0 86496371
4 21330 0 86502507
4 21331 0 86519295
4 21332 0 86534022
4 21333 0 86535589
4 21334 0 86545849
4 21335 0 86545860
4 21336 0 86550179
4 21337 0 86557880
4 21338 0 86562725
4 21339 0 86563483
4 21340 0 86563523
4 21341 0 86565144
4 21342 0 86566578
4 21343 0 86571854
4 21344 0 86582180
4 21345 0 86582405
4 21346 0 86591473
4 21347 0 86592942
4 21348 0 86597383
4 21349 0 86604541
4 21350 0 86609332
4 21351 0 86632468
4 21352 0 86638740
4 21353 0 86639322
4 21354 0 86648878
4 21355 0 86650117
4 21356 0 86652280
4 21357 0 86652727
4 21358 0 86656764
4 21359 0 86662050
4 21360 0 86663744
4 21361 0 86669792
4 21362 1 86677445
4 21363 1 86679284
4 21364 1 86681005
4 21365 1 86682479
4 21366 1 86687625
4 21367 1 86691032
4 21368 1 86695995
4 21369 1 86701662
4 21370 1 86712778
4 21371 1 86713999
4 21372 1 86726534
4 21373 1 86728116
4 21374 1 86728956
4 21375 1 86729439
4 21376 1 86734582
4 21377 1 86735508
4 21378 1 86737278
4 21379 1 86740993
4 21380 1 86745959
4 21381 1 86751715
4 21382 1 86757198
4 21383 1 86758049
4 21384 1 86758106
4 21385 1 86758914
4 21386 1 86759211
4 21387 1 86761951
4 21388 1 86763951
4 21389 1 86777204
4 21390 1 86783137
4 21391 1 86783533
4 21392 0 86787917
4 21393 0 86792281
4 21394 0 86796966
4 21395 0 86797047
4 21396 0 86798437
4 21397 0 86808237
4 21398 0 86813512
4 21399 0 86813744
4 21400 0 86817799
4 21401 0 86822518
4 21402 0 86828853
4 21403 0 86833012
4 21404 0 86835594
4 21405 0 86837705
4 21406 0 86838240
4 21407 0 86839352
4 21408 0 86844126
4 21409 0 86859957
4 21410 0 86860362
4 21411 0 86862194
4 21412 0 86862724
4 21413 0 86865688
4 21414 0 86869925
4 21415 0 86870140
4 21416 0 86875798
4 21417 0 86877305
4 21418 0 86882107
4 21419 0 86888973
4 21420 0 86889924
4 21421 0 86889961
4 21422 0 86896126
4 21423 0 86897389
4 21424 0 86897712
4 21425 0 86918792
4 21426 0 86926184
4 21427 0 86929143
4 21428 0 86935901
4 21429 0 86944432
4 21430 0 86946342
4 21431 0 86952028
4 21432 0 86956010
4 21433 0 86963417
4 21434 0 86968174
4 21435 0 86969593
4 21436 0 86970183
4 21437 0 86971924
4 21438 0 86972204
4 21439 0 86987486
4 21440 0 86989682
4 21441 1 86998190
4 21442 1 87003385
4 21443 1 87010579
4 21444 1 87012617
4 21445 1 87016525
4 21446 1 87023750
4 21447 1 87024805
4 21448 1 87024864
4 21449 1 87028825
4 21450 1 87030098
4 21451 1 87033669
4 21452 1 87037193
4 21453 1 87037460
4 21454 1 87046162
4 21455 1 87049358
4 21456 1 87072070
4 21457 0 87080236
4 21458 0 87083154
4 21459 0 87086612
4 21460 0 87086917
4 21461 0 87089531
4 21462 0 87093572
4 21463 0 87098120
4 21464 0 87099008
4 21465 0 87104674
4 21466 0 87107341
4 21467 0 87108638
4 21468 0 87110274
4 21469 0 87110565
4 21470 0 87113241
4 21471 0 87115382
4 21472 0 87115869
4 21473 0 87125639
4 21474 0 87127202
4 21475 0 87128778
4 21476 0 87131359
4 21477 0 87132599
4 21478 0 87134090
4 21479 0 87138212
4 21480 0 87142200
4 21481 0 87142859
4 21482 0 87149047
4 21483 0 87149649
4 21484 0 87151287
4 21485 0 87151373
4 21486 0 87152507
4 21487 0 87156890
4 21488 0 87163632
4 21489 0 87167386
4 21490 0 87167436
4 21491 0 87170672
4 21492 0 87177530
4 21493 0 87182071
4 21494 0 87182753
4 21495 0 87185406
4 21496 0 87186347
4 21497 0 87188124
4 21498 0 87188442
4 21499 0 87191093
4 21500 0 87193207
4 21501 0 87197865
4 21502 0 87202782
4 21503 0 87204473
4 21504 0 87209559
4 21505 0 87210418
4 21506 0 87212580
4 21507 0 87214400
4 21508 0 87217654
4 21509 0 87221572
4 21510 0 87223380
4 21511 0 87224703
4 21512 0 87227471
4 21513 0 87233186
4 21514 0 87234894
4 21515 0 87238335
4 21516 0 87244456
4 21517 0 87246298
4 21518 0 87252540
4 21519 0 87255065
4 21520 0 87259590
4 21521 0 87266066
4 21522 0 87271536
4 21523 0 87273877
4 21524 0 87274022
4 21525 0 87275684
4 21526 0 87282998
4 21527 0 87285652
4 21528 0 87287849
4 21529 0 87296962
4 21530 0 87303447
4 21531 0 87306328
4 21532 0 87309369
4 21533 0 87314703
4 21534 0 87316045
4 21535 0 87316338
4 21536 0 87323371
4 21537 0 87324768
4 21538 0 87332340
4 21539 0 87341672
4 21540 0 87343725
4 21541 0 87348743
4 21542 0 87352928
4 21543 0 87356227
4 21544 0 87361457
4 21545 0 87362191
4 21546 0 87367387
4 21547 0 87372235
4 21548 0 87373915
4 21549 0 87375633
4 21550 0 87380202
4 21551 0 87381352
4 21552 0 87384771
4 21553 0 87390790
4 21554 0 87394850
4 21555 0 87396342
4 21556 0 87397874
4 21557 0 87398920
4 21558 0 87399907
4 21559 0 87404685
4 21560 0 87410838
4 21561 0 87414324
4 21562 0 87420610
4 21563 0 87421582
4 21564 0 87424405
4 21565 0 87429953
4 21566 0 87434866
4 21567 0 87437953
4 21568 0 87439345
4 21569 0 87443369
4 21570 0 87445408
4 21571 0 87451543
4 21572 0 87458510
4 21573 0 87474129
4 21574 0 87477458
4 21575 0 87477774
4 21576 0 87483203
4 21577 0 87484395
4 21578 0 87490705
4 21579 0 87500058
4 21580 0 87507110
4 21581 0 87512264
4 21582 0 87516167
4 21583 0 87520651
4 21584 0 87525640
4 21585 0 87529790
4 21586 0 87531769
4 21587 0 87534952
4 21588 0 87535359
4 21589 0 87536050
4 21590 0 87542886
4 21591 0 87547139
4 21592 0 87549415
4 21593 0 87551098
4 21594 0 87555448
4 21595 0 87556666
4 21596 0 87557993
4 21597 0 87559330
4 21598 0 87565653
4 21599 0 87567362
4 21600 0 87572308
4 21601 0 87573663
4 21602 0 87576117
4 21603 0 87576992
4 21604 0 87584328
4 21605 0 87584990
4 21606 0 87588727
4 21607 1 87593029
4 21608 1 87595085
4 21609 1 87598721
4 21610 1 87603080
4 21611 1 87611848
4 21612 1 87613352
4 21613 1 87613902
4 21614 1 87618154
4 21615 1 87618210
4 21616 1 87622071
4 21617 1 87623531
4 21618 1 87627595
4 21619 0 87631673
4 21620 0 87637004
4 21621 0 87637164
4 21622 0 87639054
4 21623 0 87639789
4 21624 0 87647824
4 21625 0 87649783
4 21626 0 87651020
4 21627 0 87656074
4 21628 0 87657277
4 21629 0 87659271
4 21630 0 87663792
4 21631 0 87673128
4 21632 0 87678072
4 21633 0 87679370
4 21634 0 87687561
4 21635 0 87688081
4 21636 0 87696781
4 21637 0 87699900
4 21638 0 87704590
4 21639 0 87713991
4 21640 0 87722359
4 21641 0 87723478
4 21642 0 87725235
4 21643 0 87732046
4 21644 0 87733521
4 21645 0 87736646
4 21646 0 87738735
4 21647 0 87739863
4 21648 0 87741036
4 21649 0 87742123
4 21650 0 87743652
4 21651 0 87747038
4 21652 0 87750872
4 21653 0 87757416
4 21654 0 87761879
4 21655 0 87764926
4 21656 0 87765014
4 21657 0 87765443
4 21658 0 87768021
4 21659 0 87770814
4 21660 0 87776767
4 21661 0 87781533
4 21662 1 87795689
4 21663 1 87800721
4 21664 1 87802679
4 21665 1 87807030
4 21666 1 87813098
4 21667 1 87821765
4 21668 1 87824202
4 21669 1 87830602
4 21670 1 87830858
4 21671 1 87835948
4 21672 1 87836258
4 21673 1 87838210
4 21674 1 87839220
4 21675 1 87840556
4 21676 1 87847840
4 21677 1 87851548
4 21678 1 87856662
4 21679 1 87866084
4 21680 1 87870666
4 21681 1 87875906
4 21682 1 87877869
4 21683 1 87884513
4 21684 1 87885492
4 21685 1 87891798
4 21686 1 87891969
4 21687 0 87897325
4 21688 0 87900978
4 21689 0 87901994
4 21690 0 87903014
4 21691 0 87909819
4 21692 0 87914997
4 21693 0 87920334
4 21694 0 87924314
4 21695 0 87924850
4 21696 0 87929614
4 21697 0 87937633
4 21698 0 87938728
4 21699 0 87945146
4 21700 0 87949197
4 21701 0 87952486
4 21702 0 87954472
4 21703 0 87954612
4 21704 0 87954745
4 21705 0 87961769
4 21706 0 87962821
4 21707 0 87964067
4 21708 0 87972129
4 21709 0 87975524
4 21710 0 87975770
4 21711 0 87980100
4 21712 0 87980111
4 21713 0 87987024
4 21714 0 87989136
4 21715 0 88001645
4 21716 0 88005755
4 21717 0 88013785
4 21718 0 88015407
4 21719 0 88016405
4 21720 0 88022892
4 21721 0 88023235
4 21722 0 88024972
4 21723 0 88030008
4 21724 0 88030290
4 21725 0 88030648
4 21726 0 88038109
4 21727 0 88042977
4 21728 0 88045450
4 21729 0 88047320
4 21730 0 88047345
4 21731 0 88048905
4 21732 0 88050984
4 21733 0 88052250
4 21734 0 88061566
4 21735 0 88068293
4 21736 0 88072488
4 21737 0 88077043
4 21738 0 88080047
4 21739 0 88080267
4 21740 0 88080493
4 21741 0 88081994
4 21742 0 88083064
4 21743 0 88085276
4 21744 0 88088203
4 21745 0 88088858
4 21746 0 88091619
4 21747 0 88096214
4 21748 0 88099213
4 21749 0 88101343
4 21750 0 88104922
4 21751 0 88105073
4 21752 0 88109971
4 21753 0 88111435
4 21754 0 88112265
4 21755 0 88114226
4 21756 1 88117033
4 21757 1 88119366
4 21758 1 88121923
4 21759 1 88127216
4 21760 1 88128523
4 21761 1 88132430
4 21762 1 88136954
4 21763 1 88143018
4 21764 1 88143691
4 21765 1 88146598
4 21766 1 88147500
4 21767 1 88152119
4 21768 1 88172636
4 21769 1 88176816
4 21770 1 88177403
4 21771 1 88179632
4 21772 1 88186371
4 21773 1 88197993
4 21774 1 88198471
4 21775 0 88200469
4 21776 0 88204959
4 21777 0 88206637
4 21778 0 88208306
4 21779 0 88210533
4 21780 0 88210830
[truncated: 7,544 more chars]
