# Supplementary material for: A Scale-Corrected Comparison of Linkage Disequilibrium Levels between Genic and Non-Genic Regions
Source: PLoS One. 2015 Oct 30;10(10):e0141216. doi: 10.1371/journal.pone.0141216 (PMC4627745; doi:10.1371/journal.pone.0141216)
Supplement: S3 File — (ZIP) [file pone.0141216.s016.zip › markerInfo_chr5.txt]

chr SNP gene relDist
5 1 0 1
5 2 0 2825
5 3 0 9019
5 4 0 9281
5 5 0 10255
5 6 0 15258
5 7 0 17635
5 8 0 24765
5 9 0 28642
5 10 0 36003
5 11 0 41053
5 12 0 50009
5 13 0 50438
5 14 0 55358
5 15 0 66243
5 16 0 70059
5 17 0 72243
5 18 0 78572
5 19 0 89752
5 20 0 99676
5 21 0 100424
5 22 0 103313
5 23 0 107701
5 24 0 110209
5 25 0 111788
5 26 0 114017
5 27 0 116917
5 28 0 120181
5 29 0 123869
5 30 0 128591
5 31 0 132202
5 32 0 135300
5 33 0 137411
5 34 0 151614
5 35 0 159142
5 36 0 163054
5 37 0 176809
5 38 0 184563
5 39 0 192643
5 40 0 192724
5 41 0 201004
5 42 0 208117
5 43 0 216046
5 44 0 217664
5 45 0 221069
5 46 0 224188
5 47 0 224940
5 48 0 228542
5 49 0 229020
5 50 0 233701
5 51 0 236864
5 52 0 242443
5 53 0 243480
5 54 0 243554
5 55 0 248541
5 56 0 252326
5 57 0 264900
5 58 0 267954
5 59 0 273165
5 60 0 275318
5 61 0 296544
5 62 0 315718
5 63 0 319429
5 64 0 322758
5 65 0 344993
5 66 0 349969
5 67 0 358846
5 68 0 361900
5 69 0 381832
5 70 0 384535
5 71 0 396293
5 72 0 423653
5 73 0 438384
5 74 0 442724
5 75 0 465718
5 76 0 470330
5 77 0 481250
5 78 0 490084
5 79 0 494586
5 80 0 497404
5 81 0 503189
5 82 0 519739
5 83 0 528896
5 84 0 535907
5 85 0 537829
5 86 0 545621
5 87 0 546279
5 88 0 550314
5 89 0 554589
5 90 0 558307
5 91 0 558610
5 92 0 563622
5 93 0 563653
5 94 0 572148
5 95 0 577026
5 96 0 578736
5 97 0 582787
5 98 0 585289
5 99 0 586601
5 100 0 589227
5 101 0 592610
5 102 0 593223
5 103 0 598409
5 104 1 608034
5 105 1 609360
5 106 1 611646
5 107 1 612056
5 108 1 612652
5 109 1 612942
5 110 1 614768
5 111 1 616206
5 112 1 618632
5 113 1 619912
5 114 0 624991
5 115 0 630014
5 116 0 634456
5 117 0 638748
5 118 0 639815
5 119 0 643027
5 120 0 647947
5 121 0 649827
5 122 0 651299
5 123 0 654709
5 124 0 660630
5 125 0 668259
5 126 0 675820
5 127 0 677871
5 128 0 683093
5 129 0 692448
5 130 0 697302
5 131 0 701682
5 132 0 705816
5 133 0 709419
5 134 0 711574
5 135 0 715766
5 136 0 721360
5 137 0 721633
5 138 0 723472
5 139 0 723823
5 140 0 727878
5 141 0 732831
5 142 0 736178
5 143 0 742156
5 144 0 742311
5 145 0 743283
5 146 0 749840
5 147 0 756714
5 148 0 763788
5 149 0 772521
5 150 0 772887
5 151 0 777453
5 152 0 779180
5 153 0 784708
5 154 0 784901
5 155 0 791910
5 156 0 794010
5 157 0 796215
5 158 0 802303
5 159 0 807182
5 160 0 807657
5 161 0 816323
5 162 0 819291
5 163 0 820436
5 164 0 822575
5 165 0 825728
5 166 0 830578
5 167 0 833387
5 168 0 836500
5 169 0 837682
5 170 0 838097
5 171 0 845767
5 172 0 850880
5 173 0 854507
5 174 0 857970
5 175 0 860968
5 176 0 864366
5 177 0 870984
5 178 0 886000
5 179 0 888743
5 180 0 889322
5 181 0 897187
5 182 0 900256
5 183 0 903286
5 184 0 908581
5 185 0 911964
5 186 0 916087
5 187 0 917045
5 188 0 917574
5 189 0 921582
5 190 0 929791
5 191 0 931273
5 192 0 933902
5 193 0 939229
5 194 0 945551
5 195 0 951986
5 196 0 952937
5 197 0 957132
5 198 0 957312
5 199 0 958760
5 200 0 960682
5 201 0 968337
5 202 0 974445
5 203 0 974560
5 204 0 979759
5 205 0 989174
5 206 0 993537
5 207 0 998349
5 208 0 999241
5 209 0 1001722
5 210 0 1005133
5 211 0 1011343
5 212 0 1013413
5 213 0 1015856
5 214 0 1018980
5 215 0 1024825
5 216 0 1026549
5 217 0 1038419
5 218 0 1046858
5 219 0 1054202
5 220 0 1055406
5 221 0 1058352
5 222 0 1065422
5 223 0 1068238
5 224 0 1072153
5 225 0 1078692
5 226 0 1083477
5 227 0 1091711
5 228 0 1097587
5 229 0 1102685
5 230 0 1105127
5 231 0 1105224
5 232 0 1105770
5 233 1 1110157
5 234 1 1114565
5 235 1 1116824
5 236 1 1122030
5 237 1 1124621
5 238 1 1130679
5 239 1 1131628
5 240 1 1135061
5 241 1 1137736
5 242 1 1140253
5 243 1 1146426
5 244 1 1146726
5 245 1 1155015
5 246 1 1156198
5 247 1 1158927
5 248 1 1162733
5 249 1 1165328
5 250 1 1169875
5 251 1 1170809
5 252 1 1173612
5 253 1 1174776
5 254 1 1176194
5 255 1 1177408
5 256 1 1183179
5 257 1 1189522
5 258 1 1192588
5 259 1 1193857
5 260 1 1195403
5 261 1 1197431
5 262 1 1198803
5 263 1 1209792
5 264 1 1213478
5 265 1 1218282
5 266 1 1218915
5 267 1 1224089
5 268 1 1225662
5 269 1 1226127
5 270 1 1226291
5 271 1 1228945
5 272 1 1229947
5 273 1 1238321
5 274 1 1239780
5 275 1 1241090
5 276 1 1246975
5 277 1 1247638
5 278 1 1250099
5 279 1 1252066
5 280 1 1252754
5 281 1 1254592
5 282 1 1256530
5 283 1 1256882
5 284 1 1263841
5 285 1 1265401
5 286 1 1265505
5 287 1 1267456
5 288 1 1269904
5 289 1 1270136
5 290 0 1275460
5 291 0 1275951
5 292 0 1279178
5 293 0 1292116
5 294 0 1293066
5 295 0 1293245
5 296 0 1295477
5 297 0 1298151
5 298 0 1299313
5 299 0 1303243
5 300 0 1303886
5 301 0 1304634
5 302 0 1307318
5 303 0 1309648
5 304 0 1310533
5 305 0 1311058
5 306 0 1313368
5 307 0 1314230
5 308 0 1314721
5 309 0 1317124
5 310 0 1318334
5 311 0 1319603
5 312 0 1321888
5 313 0 1323631
5 314 0 1325983
5 315 0 1328506
5 316 0 1329956
5 317 0 1331256
5 318 0 1332709
5 319 0 1338200
5 320 0 1339056
5 321 0 1339402
5 322 0 1341238
5 323 0 1341920
5 324 0 1342637
5 325 0 1346360
5 326 0 1346594
5 327 0 1347581
5 328 0 1349656
5 329 0 1352712
5 330 0 1356121
5 331 0 1365731
5 332 0 1374199
5 333 0 1380319
5 334 0 1382131
5 335 0 1392254
5 336 0 1392632
5 337 0 1392784
5 338 0 1398774
5 339 0 1399880
5 340 0 1402601
5 341 0 1405305
5 342 0 1412590
5 343 0 1418059
5 344 0 1418220
5 345 0 1428553
5 346 0 1433552
5 347 0 1433672
5 348 0 1438296
5 349 0 1441240
5 350 0 1444998
5 351 0 1448146
5 352 0 1453248
5 353 0 1458116
5 354 0 1462553
5 355 0 1468993
5 356 0 1473628
5 357 0 1480501
5 358 0 1485190
5 359 0 1490360
5 360 0 1495432
5 361 0 1498078
5 362 0 1498127
5 363 0 1502645
5 364 0 1503179
5 365 0 1512090
5 366 0 1514504
5 367 0 1523121
5 368 0 1525871
5 369 0 1532943
5 370 0 1534757
5 371 0 1538578
5 372 0 1544951
5 373 0 1547187
5 374 0 1549447
5 375 0 1550367
5 376 0 1552777
5 377 0 1554647
5 378 0 1555869
5 379 0 1563582
5 380 0 1565180
5 381 0 1569202
5 382 0 1584982
5 383 0 1586449
5 384 0 1597189
5 385 0 1606432
5 386 0 1612078
5 387 0 1619137
5 388 0 1629142
5 389 0 1632846
5 390 0 1634681
5 391 0 1635971
5 392 0 1640576
5 393 0 1648321
5 394 0 1653917
5 395 0 1656002
5 396 0 1665495
5 397 0 1675826
5 398 0 1684407
5 399 0 1686672
5 400 0 1690939
5 401 0 1693535
5 402 0 1696104
5 403 0 1706843
5 404 1 1713825
5 405 1 1720524
5 406 1 1723648
5 407 1 1727434
5 408 1 1735146
5 409 1 1742073
5 410 1 1744455
5 411 1 1750412
5 412 1 1758453
5 413 1 1763239
5 414 1 1767190
5 415 1 1775589
5 416 1 1779561
5 417 1 1784913
5 418 1 1785887
5 419 1 1787454
5 420 1 1788642
5 421 1 1789059
5 422 1 1794003
5 423 1 1798403
5 424 1 1801807
5 425 1 1807764
5 426 1 1809706
5 427 1 1810079
5 428 1 1813517
5 429 1 1815884
5 430 1 1817516
5 431 1 1821829
5 432 1 1824854
5 433 1 1832737
5 434 1 1839653
5 435 1 1843348
5 436 1 1844358
5 437 1 1845366
5 438 0 1846162
5 439 0 1850123
5 440 0 1852129
5 441 0 1852890
5 442 1 1862300
5 443 1 1863702
5 444 1 1865616
5 445 1 1871772
5 446 1 1872794
5 447 1 1875507
5 448 1 1878263
5 449 1 1879015
5 450 1 1880850
5 451 1 1881676
5 452 1 1887441
5 453 1 1891248
5 454 1 1893114
5 455 1 1895415
5 456 1 1895917
5 457 1 1897600
5 458 1 1898618
5 459 1 1900900
5 460 1 1904039
5 461 1 1908397
5 462 1 1912803
5 463 1 1915915
5 464 1 1918803
5 465 1 1921027
5 466 1 1926515
5 467 1 1927385
5 468 1 1931000
5 469 1 1935510
5 470 1 1941484
5 471 1 1942524
5 472 1 1946423
5 473 1 1948753
5 474 1 1954528
5 475 1 1955054
5 476 1 1961159
5 477 1 1966664
5 478 1 1972070
5 479 1 1973531
5 480 1 1974912
5 481 1 1977125
5 482 1 1979176
5 483 1 1979742
5 484 1 1981769
5 485 1 1986164
5 486 1 1991779
5 487 1 1998370
5 488 1 2001976
5 489 1 2005446
5 490 1 2007418
5 491 1 2008010
5 492 1 2008926
5 493 1 2013049
5 494 1 2013080
5 495 1 2019262
5 496 1 2021706
5 497 1 2024763
5 498 1 2030949
5 499 1 2032694
5 500 1 2035765
5 501 1 2037377
5 502 1 2040170
5 503 0 2045297
5 504 0 2047592
5 505 0 2061124
5 506 0 2065017
5 507 0 2069799
5 508 0 2071882
5 509 0 2072693
5 510 0 2075679
5 511 0 2076491
5 512 0 2077868
5 513 0 2082689
5 514 0 2083654
5 515 0 2085480
5 516 0 2085747
5 517 0 2089004
5 518 0 2091760
5 519 0 2093944
5 520 0 2094037
5 521 0 2096706
5 522 0 2102899
5 523 0 2108107
5 524 0 2109780
5 525 0 2111504
5 526 0 2112930
5 527 0 2113985
5 528 0 2119687
5 529 0 2125965
5 530 0 2128641
5 531 1 2133119
5 532 1 2133225
5 533 1 2134305
5 534 1 2135099
5 535 1 2137394
5 536 1 2137503
5 537 1 2140069
5 538 1 2142511
5 539 1 2146747
5 540 1 2147861
5 541 1 2152544
5 542 1 2154407
5 543 1 2156889
5 544 1 2160650
5 545 1 2162205
5 546 1 2167122
5 547 1 2171300
5 548 1 2172770
5 549 1 2174385
5 550 1 2178792
5 551 1 2181730
5 552 1 2184006
5 553 0 2190326
5 554 0 2191587
5 555 0 2197604
5 556 0 2203510
5 557 0 2204121
5 558 0 2204885
5 559 0 2209023
5 560 0 2212910
5 561 0 2215820
5 562 0 2218905
5 563 0 2226245
5 564 0 2227765
5 565 0 2232502
5 566 0 2235119
5 567 0 2236066
5 568 0 2237703
5 569 0 2241567
5 570 1 2243097
5 571 1 2244762
5 572 1 2245671
5 573 1 2247732
5 574 1 2248690
5 575 1 2252284
5 576 1 2258832
5 577 1 2262864
5 578 1 2267279
5 579 1 2270455
5 580 1 2275048
5 581 1 2277542
5 582 1 2278879
5 583 1 2280734
5 584 1 2282298
5 585 1 2288691
5 586 1 2293896
5 587 1 2294845
5 588 1 2296685
5 589 1 2298478
5 590 1 2301180
5 591 1 2303122
5 592 1 2306833
5 593 1 2315830
5 594 1 2315869
5 595 1 2319278
5 596 1 2321884
5 597 1 2322468
5 598 1 2327772
5 599 1 2327845
5 600 1 2328677
5 601 1 2328838
5 602 1 2331986
5 603 1 2336448
5 604 1 2341253
5 605 1 2341450
5 606 1 2341764
5 607 1 2345072
5 608 1 2351848
5 609 1 2355810
5 610 1 2358142
5 611 1 2358680
5 612 1 2362168
5 613 1 2362617
5 614 1 2370679
5 615 1 2371007
5 616 1 2374937
5 617 1 2378292
5 618 1 2379610
5 619 1 2381304
5 620 1 2384064
5 621 1 2384201
5 622 1 2387910
5 623 1 2390850
5 624 1 2391673
5 625 1 2392109
5 626 1 2396107
5 627 1 2398578
5 628 1 2399968
5 629 1 2404476
5 630 1 2406299
5 631 1 2408062
5 632 1 2412043
5 633 1 2414437
5 634 1 2418720
5 635 1 2419149
5 636 1 2423327
5 637 1 2427456
5 638 1 2428404
5 639 1 2436720
5 640 1 2446708
5 641 1 2448607
5 642 1 2451077
5 643 1 2453619
5 644 1 2460721
5 645 1 2463273
5 646 1 2466455
5 647 1 2466748
5 648 1 2494897
5 649 1 2497500
5 650 1 2502989
5 651 1 2506938
5 652 1 2507099
5 653 1 2510100
5 654 1 2516527
5 655 1 2517793
5 656 1 2519726
5 657 0 2545277
5 658 0 2565737
5 659 0 2568907
5 660 0 2574177
5 661 0 2592810
5 662 0 2613385
5 663 0 2616810
5 664 0 2617847
5 665 0 2632058
5 666 0 2636882
5 667 0 2637286
5 668 0 2665312
5 669 0 2665943
5 670 0 2668388
5 671 0 2670500
5 672 0 2675201
5 673 0 2679221
5 674 0 2679397
5 675 0 2684229
5 676 0 2698680
5 677 0 2709498
5 678 0 2712734
5 679 0 2723333
5 680 0 2730405
5 681 0 2747417
5 682 0 2761587
5 683 0 2764377
5 684 0 2777949
5 685 0 2778488
5 686 0 2782182
5 687 0 2782812
5 688 0 2791532
5 689 0 2799489
5 690 0 2803414
5 691 0 2803845
5 692 0 2829814
5 693 0 2851855
5 694 0 2857681
5 695 0 2858967
5 696 0 2863755
5 697 0 2865098
5 698 0 2868144
5 699 0 2886115
5 700 0 2895886
5 701 0 2899567
5 702 0 2904535
5 703 0 2905746
5 704 0 2916389
5 705 0 2921918
5 706 0 2939668
5 707 0 2940604
5 708 0 2941012
5 709 0 2954492
5 710 0 2956770
5 711 0 2964191
5 712 0 2970157
5 713 1 2979519
5 714 1 2985690
5 715 1 3001369
5 716 1 3002699
5 717 1 3004990
5 718 1 3009751
5 719 1 3017420
5 720 1 3023049
5 721 1 3026417
5 722 1 3032774
5 723 1 3036485
5 724 1 3038484
5 725 1 3046725
5 726 1 3050225
5 727 1 3051247
5 728 0 3061410
5 729 0 3063681
5 730 0 3070186
5 731 0 3073072
5 732 0 3081646
5 733 0 3091558
5 734 0 3096497
5 735 0 3096989
5 736 0 3101625
5 737 0 3106940
5 738 0 3109541
5 739 0 3117124
5 740 0 3118425
5 741 0 3122852
5 742 0 3128974
5 743 0 3129275
5 744 0 3129710
5 745 0 3131505
5 746 0 3131538
5 747 0 3150474
5 748 0 3155788
5 749 0 3180041
5 750 0 3183926
5 751 0 3194139
5 752 0 3200542
5 753 0 3218615
5 754 0 3226990
5 755 0 3237766
5 756 0 3240396
5 757 0 3246593
5 758 0 3257023
5 759 0 3262633
5 760 0 3266014
5 761 1 3288953
5 762 1 3290388
5 763 1 3298447
5 764 1 3299978
5 765 1 3300366
5 766 1 3308934
5 767 1 3318988
5 768 1 3323114
5 769 1 3325777
5 770 1 3339458
5 771 1 3339846
5 772 1 3348430
5 773 1 3354702
5 774 1 3360655
5 775 1 3363846
5 776 1 3371094
5 777 1 3377978
5 778 1 3391463
5 779 0 3408262
5 780 0 3410325
5 781 0 3412406
5 782 0 3414792
5 783 0 3423655
5 784 0 3424972
5 785 0 3440032
5 786 0 3443830
5 787 0 3449056
5 788 0 3454270
5 789 0 3457856
5 790 0 3459407
5 791 0 3470730
5 792 0 3486439
5 793 0 3495564
5 794 0 3500199
5 795 0 3534278
5 796 0 3560490
5 797 0 3560705
5 798 0 3569834
5 799 0 3580217
5 800 0 3590643
5 801 0 3592691
5 802 0 3597078
5 803 0 3601427
5 804 0 3612870
5 805 0 3615693
5 806 0 3619269
5 807 0 3625379
5 808 0 3627567
5 809 0 3628380
5 810 0 3639315
5 811 0 3647428
5 812 1 3658533
5 813 1 3658679
5 814 1 3667640
5 815 1 3671809
5 816 1 3675593
5 817 1 3678360
5 818 1 3682853
5 819 1 3686360
5 820 1 3690628
5 821 1 3693663
5 822 1 3704398
5 823 1 3707462
5 824 0 3714029
5 825 0 3714306
5 826 0 3719402
5 827 0 3720410
5 828 0 3722860
5 829 0 3730528
5 830 0 3737988
5 831 0 3742427
5 832 0 3750660
5 833 0 3755039
5 834 0 3755681
5 835 0 3760474
5 836 0 3767640
5 837 0 3770534
5 838 0 3774960
5 839 0 3777771
5 840 0 3779633
5 841 0 3781784
5 842 0 3784849
5 843 0 3785894
5 844 0 3787086
5 845 0 3792699
5 846 0 3795686
5 847 0 3796161
5 848 0 3803110
5 849 0 3803959
5 850 0 3808442
5 851 0 3811036
5 852 0 3813992
5 853 0 3814667
5 854 0 3815114
5 855 0 3819703
5 856 0 3823359
5 857 0 3825744
5 858 0 3828280
5 859 0 3834266
5 860 0 3838527
5 861 0 3842826
5 862 0 3843862
5 863 0 3847611
5 864 0 3849254
5 865 0 3851509
5 866 0 3857319
5 867 0 3860910
5 868 0 3863926
5 869 0 3866797
5 870 0 3870642
5 871 0 3873468
5 872 1 3875503
5 873 1 3876622
5 874 1 3878472
5 875 1 3884422
5 876 1 3889748
5 877 1 3894448
5 878 1 3898348
5 879 1 3898453
5 880 1 3902355
5 881 1 3905822
5 882 1 3909447
5 883 1 3912744
5 884 1 3915613
5 885 1 3922923
5 886 1 3928164
5 887 1 3930527
5 888 1 3930645
5 889 1 3935720
5 890 1 3942802
5 891 1 3946436
5 892 1 3950502
5 893 1 3955353
5 894 1 3960472
5 895 1 3964467
5 896 1 3967619
5 897 1 3973686
5 898 1 3974101
5 899 1 3982540
5 900 1 3985975
5 901 1 3992090
5 902 1 3993677
5 903 1 3996014
5 904 1 4000791
5 905 1 4003319
5 906 1 4008234
5 907 1 4017861
5 908 1 4021097
5 909 0 4022636
5 910 0 4024104
5 911 0 4030553
5 912 0 4033279
5 913 0 4038742
5 914 0 4042946
5 915 0 4045954
5 916 0 4046119
5 917 0 4050024
5 918 0 4050541
5 919 0 4052303
5 920 0 4053087
5 921 0 4057610
5 922 0 4060161
5 923 0 4065665
5 924 0 4068764
5 925 0 4071439
5 926 0 4073614
5 927 0 4076339
5 928 0 4078504
5 929 0 4079127
5 930 0 4081403
5 931 0 4086085
5 932 0 4091941
5 933 0 4095108
5 934 0 4100466
5 935 0 4103931
5 936 0 4107485
5 937 0 4117874
5 938 0 4118815
5 939 0 4121307
5 940 0 4124419
5 941 0 4126979
5 942 0 4129490
5 943 0 4129947
5 944 0 4182673
5 945 0 4185334
5 946 0 4188322
5 947 0 4216773
5 948 0 4228129
5 949 0 4231485
5 950 0 4264664
5 951 0 4268421
5 952 0 4272407
5 953 0 4276031
5 954 0 4280339
5 955 0 4282756
5 956 0 4289996
5 957 0 4292278
5 958 0 4295230
5 959 0 4296079
5 960 0 4298467
5 961 0 4303031
5 962 0 4306868
5 963 0 4308059
5 964 0 4311067
5 965 0 4325700
5 966 0 4328104
5 967 0 4328208
5 968 0 4331314
5 969 0 4332934
5 970 0 4336422
5 971 0 4342182
5 972 0 4342921
5 973 0 4349353
5 974 0 4355164
5 975 0 4356291
5 976 0 4356849
5 977 0 4365223
5 978 0 4375721
5 979 0 4376093
5 980 0 4378790
5 981 0 4382493
5 982 0 4391512
5 983 0 4393346
5 984 0 4395545
5 985 0 4398944
5 986 0 4407148
5 987 0 4408311
5 988 0 4410608
5 989 0 4413844
5 990 0 4415454
5 991 0 4421109
5 992 0 4421403
5 993 0 4422958
5 994 0 4427596
5 995 0 4429334
5 996 0 4429726
5 997 0 4434028
5 998 0 4440373
5 999 0 4442227
5 1000 0 4445603
5 1001 0 4449117
5 1002 0 4452851
5 1003 0 4454398
5 1004 0 4459137
5 1005 0 4459992
5 1006 0 4462525
5 1007 0 4474577
5 1008 0 4478896
5 1009 0 4479234
5 1010 0 4481102
5 1011 0 4482013
5 1012 0 4482232
5 1013 0 4484588
5 1014 0 4487389
5 1015 0 4490552
5 1016 0 4491480
5 1017 0 4496635
5 1018 0 4501178
5 1019 0 4505680
5 1020 0 4511554
5 1021 0 4519547
5 1022 0 4522492
5 1023 0 4530003
5 1024 0 4530705
5 1025 0 4533293
5 1026 0 4538505
5 1027 0 4542310
5 1028 0 4547703
5 1029 0 4554206
5 1030 0 4555032
5 1031 0 4555741
5 1032 0 4557714
5 1033 0 4559041
5 1034 0 4563868
5 1035 0 4569750
5 1036 0 4573721
5 1037 0 4577667
5 1038 0 4581763
5 1039 0 4587960
5 1040 0 4590572
5 1041 0 4594129
5 1042 1 4600135
5 1043 1 4606048
5 1044 1 4606789
5 1045 1 4612164
5 1046 1 4622915
5 1047 1 4626120
5 1048 1 4626977
5 1049 1 4631744
5 1050 1 4635495
5 1051 1 4638652
5 1052 1 4640605
5 1053 1 4643281
5 1054 1 4644837
5 1055 1 4645038
5 1056 1 4648647
5 1057 1 4657322
5 1058 1 4662992
5 1059 1 4666149
5 1060 1 4668427
5 1061 1 4668633
5 1062 1 4671428
5 1063 1 4675769
5 1064 1 4678996
5 1065 1 4685121
5 1066 1 4689311
5 1067 1 4692728
5 1068 1 4699235
5 1069 1 4706038
5 1070 1 4708268
5 1071 1 4710253
5 1072 0 4713633
5 1073 0 4717945
5 1074 0 4719785
5 1075 0 4721066
5 1076 0 4724732
5 1077 0 4725308
5 1078 0 4725400
5 1079 0 4726316
5 1080 0 4727101
5 1081 0 4733387
5 1082 0 4733482
5 1083 0 4737581
5 1084 0 4740947
5 1085 0 4745629
5 1086 0 4748365
5 1087 0 4753111
5 1088 0 4758656
5 1089 0 4759391
5 1090 0 4762729
5 1091 0 4766554
5 1092 0 4767852
5 1093 0 4773182
5 1094 0 4784199
5 1095 0 4788393
5 1096 0 4791431
5 1097 0 4794240
5 1098 0 4797564
5 1099 0 4798418
5 1100 0 4803620
5 1101 0 4804958
5 1102 0 4805992
5 1103 0 4808163
5 1104 0 4811718
5 1105 0 4816348
5 1106 0 4820056
5 1107 0 4821498
5 1108 0 4821967
5 1109 0 4833445
5 1110 0 4839751
5 1111 0 4840853
5 1112 0 4840890
5 1113 0 4844012
5 1114 0 4844523
5 1115 0 4845483
5 1116 0 4848639
5 1117 0 4849728
5 1118 0 4850194
5 1119 0 4853987
5 1120 0 4856531
5 1121 0 4858482
5 1122 0 4858545
5 1123 0 4859498
5 1124 0 4860803
5 1125 0 4869882
5 1126 0 4874745
5 1127 0 4875015
5 1128 0 4876542
5 1129 0 4878729
5 1130 0 4883419
5 1131 0 4884230
5 1132 0 4890781
5 1133 0 4892224
5 1134 0 4894711
5 1135 0 4895172
5 1136 0 4899227
5 1137 0 4899468
5 1138 0 4904027
5 1139 0 4907382
5 1140 0 4913970
5 1141 0 4919963
5 1142 0 4921405
5 1143 0 4941581
5 1144 0 4947677
5 1145 0 4949711
5 1146 0 4952928
5 1147 0 4955678
5 1148 0 4961551
5 1149 0 4967202
5 1150 0 4973964
5 1151 0 4978209
5 1152 0 4982999
5 1153 0 4983075
5 1154 0 4985822
5 1155 0 4986420
5 1156 0 4992361
5 1157 0 4997625
5 1158 0 5002321
5 1159 0 5005017
5 1160 0 5010507
5 1161 0 5013395
5 1162 1 5018532
5 1163 1 5019476
5 1164 1 5021370
5 1165 1 5027496
5 1166 1 5028285
5 1167 1 5031510
5 1168 1 5035061
5 1169 1 5035818
5 1170 1 5043336
5 1171 1 5043587
5 1172 0 5049173
5 1173 0 5054413
5 1174 0 5060794
5 1175 0 5062157
5 1176 0 5066085
5 1177 0 5066986
5 1178 0 5072500
5 1179 0 5077575
5 1180 1 5079718
5 1181 1 5085145
5 1182 1 5086091
5 1183 1 5095543
5 1184 1 5097912
5 1185 1 5101371
5 1186 1 5106162
5 1187 1 5109012
5 1188 1 5110475
5 1189 1 5111471
5 1190 1 5114377
5 1191 1 5114835
5 1192 1 5118360
5 1193 1 5118648
5 1194 1 5123397
5 1195 1 5134662
5 1196 1 5142806
5 1197 1 5145415
5 1198 1 5145589
5 1199 1 5150239
5 1200 1 5154503
5 1201 1 5155517
5 1202 1 5159993
5 1203 1 5162420
5 1204 1 5167838
5 1205 1 5169473
5 1206 1 5176605
5 1207 1 5180492
5 1208 1 5180669
5 1209 1 5183541
5 1210 1 5186122
5 1211 1 5189747
5 1212 1 5190184
5 1213 1 5192874
5 1214 1 5196190
5 1215 1 5197303
5 1216 1 5201006
5 1217 1 5201801
5 1218 1 5208718
5 1219 1 5209471
5 1220 0 5209745
5 1221 0 5212781
5 1222 0 5213810
5 1223 0 5217701
5 1224 0 5220401
5 1225 0 5224379
5 1226 0 5230427
5 1227 0 5233926
5 1228 1 5242812
5 1229 1 5247741
5 1230 1 5254215
5 1231 1 5255902
5 1232 1 5258522
5 1233 1 5262329
5 1234 1 5266694
5 1235 1 5272680
5 1236 1 5272939
5 1237 1 5278046
5 1238 1 5281474
5 1239 1 5284351
5 1240 1 5285592
5 1241 1 5292524
5 1242 1 5292800
5 1243 1 5292832
5 1244 1 5300447
5 1245 1 5304583
5 1246 1 5309410
5 1247 1 5315107
5 1248 1 5318198
5 1249 1 5322936
5 1250 1 5323144
5 1251 1 5324777
5 1252 1 5327497
5 1253 1 5329797
5 1254 1 5330245
5 1255 1 5333079
5 1256 1 5336768
5 1257 1 5336920
5 1258 1 5337068
5 1259 1 5339145
5 1260 1 5343798
5 1261 1 5349376
5 1262 0 5353072
5 1263 0 5355631
5 1264 0 5356558
5 1265 0 5357640
5 1266 0 5360540
5 1267 0 5361518
5 1268 0 5364517
5 1269 0 5369742
5 1270 0 5371283
5 1271 0 5377587
5 1272 0 5378598
5 1273 0 5381450
5 1274 0 5382995
5 1275 0 5383462
5 1276 0 5384324
5 1277 0 5386245
5 1278 0 5389867
5 1279 0 5393616
5 1280 0 5397250
5 1281 0 5398699
5 1282 0 5405089
5 1283 0 5408274
5 1284 0 5412197
5 1285 0 5412972
5 1286 0 5417377
5 1287 0 5419339
5 1288 0 5423603
5 1289 0 5429121
5 1290 0 5430951
5 1291 0 5439718
5 1292 0 5447305
5 1293 0 5448453
5 1294 0 5451934
5 1295 0 5456063
5 1296 0 5457258
5 1297 0 5459508
5 1298 0 5463266
5 1299 0 5469699
5 1300 0 5472508
5 1301 0 5495982
5 1302 0 5496478
5 1303 0 5497215
5 1304 0 5501263
5 1305 0 5506530
5 1306 0 5507207
5 1307 0 5508978
5 1308 0 5515762
5 1309 0 5516194
5 1310 0 5521592
5 1311 0 5526727
5 1312 0 5531896
5 1313 0 5535842
5 1314 1 5539789
5 1315 1 5541944
5 1316 1 5542149
5 1317 1 5544109
5 1318 1 5549603
5 1319 1 5555200
5 1320 1 5558870
5 1321 1 5560293
5 1322 1 5561542
5 1323 1 5564931
5 1324 1 5568365
5 1325 1 5570118
5 1326 1 5575381
5 1327 1 5583159
5 1328 1 5586987
5 1329 1 5592866
5 1330 1 5600587
5 1331 0 5605732
5 1332 0 5608263
5 1333 0 5614426
5 1334 0 5620949
5 1335 0 5627963
5 1336 0 5633789
5 1337 0 5640600
5 1338 0 5641790
5 1339 0 5643280
5 1340 0 5647924
5 1341 0 5651749
5 1342 0 5652979
5 1343 0 5656429
5 1344 0 5657310
5 1345 0 5692993
5 1346 0 5716618
5 1347 0 5835773
5 1348 1 5839714
5 1349 1 5840071
5 1350 1 5843698
5 1351 1 5844077
5 1352 1 5844275
5 1353 1 5845205
5 1354 1 5848326
5 1355 1 5860812
5 1356 1 5864036
5 1357 1 5866140
5 1358 1 5867269
5 1359 1 5893855
5 1360 1 5893887
5 1361 1 5897230
5 1362 1 5903606
5 1363 1 5914322
5 1364 1 5917591
5 1365 1 5920217
5 1366 1 5925856
5 1367 1 5927137
5 1368 1 5932423
5 1369 1 5933678
5 1370 1 5934104
5 1371 1 5944525
5 1372 1 5946358
5 1373 1 5947175
5 1374 1 5950835
5 1375 1 5972864
5 1376 1 5978106
5 1377 1 5979289
5 1378 1 5981867
5 1379 1 5986848
5 1380 1 5987230
5 1381 1 5989236
5 1382 1 5991897
5 1383 1 5998140
5 1384 1 6002382
5 1385 0 6004928
5 1386 0 6007357
5 1387 0 6009168
5 1388 0 6010511
5 1389 0 6016022
5 1390 0 6018630
5 1391 0 6023725
5 1392 0 6032824
5 1393 0 6036987
5 1394 0 6038448
5 1395 0 6041570
5 1396 0 6044024
5 1397 0 6046747
5 1398 0 6047050
5 1399 0 6049082
5 1400 0 6050212
5 1401 0 6053459
5 1402 0 6057486
5 1403 0 6061866
5 1404 0 6062139
5 1405 0 6062477
5 1406 0 6071436
5 1407 0 6071764
5 1408 0 6075657
5 1409 0 6076015
5 1410 0 6086293
5 1411 0 6088537
5 1412 0 6092573
5 1413 0 6095773
5 1414 0 6096563
5 1415 0 6101729
5 1416 0 6102134
5 1417 0 6108728
5 1418 0 6113187
5 1419 0 6117703
5 1420 0 6122737
5 1421 0 6127119
5 1422 0 6131002
5 1423 0 6131344
5 1424 0 6133960
5 1425 0 6135471
5 1426 0 6143381
5 1427 0 6143605
5 1428 0 6143749
5 1429 0 6144878
5 1430 0 6146051
5 1431 0 6149666
5 1432 0 6154204
5 1433 0 6163176
5 1434 0 6163271
5 1435 0 6166452
5 1436 0 6168251
5 1437 0 6169577
5 1438 0 6169699
5 1439 0 6173278
5 1440 0 6174995
5 1441 0 6176439
5 1442 0 6182925
5 1443 0 6186208
5 1444 0 6215393
5 1445 0 6216250
5 1446 0 6220812
5 1447 0 6225713
5 1448 0 6228642
5 1449 0 6232017
5 1450 0 6236797
5 1451 0 6238648
5 1452 0 6244196
5 1453 0 6246118
5 1454 1 6249352
5 1455 1 6250526
5 1456 1 6251997
5 1457 1 6255703
5 1458 1 6258640
5 1459 1 6259346
5 1460 1 6260548
5 1461 1 6263513
5 1462 1 6268753
5 1463 1 6270722
5 1464 1 6270867
5 1465 1 6273597
5 1466 1 6276383
5 1467 1 6279424
5 1468 1 6281170
5 1469 1 6281507
5 1470 1 6285174
5 1471 1 6286258
5 1472 1 6288952
5 1473 1 6289965
5 1474 1 6292659
5 1475 1 6294001
5 1476 1 6295838
5 1477 1 6296885
5 1478 1 6299632
5 1479 1 6301861
5 1480 1 6304280
5 1481 1 6307109
5 1482 1 6307709
5 1483 1 6308214
5 1484 1 6311191
5 1485 1 6314317
5 1486 1 6314565
5 1487 1 6324566
5 1488 1 6327645
5 1489 1 6328458
5 1490 1 6340767
5 1491 0 6352097
5 1492 1 6356130
5 1493 1 6361318
5 1494 1 6365832
5 1495 1 6367312
5 1496 1 6367447
5 1497 1 6371979
5 1498 1 6373564
5 1499 1 6377232
5 1500 1 6380682
5 1501 1 6384842
5 1502 1 6386813
5 1503 1 6395478
5 1504 1 6398700
5 1505 1 6402006
5 1506 1 6404316
5 1507 1 6407776
5 1508 1 6413507
5 1509 1 6413765
5 1510 1 6414755
5 1511 1 6416402
5 1512 1 6420053
5 1513 1 6420194
5 1514 1 6421051
5 1515 1 6455081
5 1516 1 6458918
5 1517 1 6461668
5 1518 1 6463227
5 1519 1 6466177
5 1520 1 6468815
5 1521 1 6472725
5 1522 1 6478990
5 1523 1 6483576
5 1524 1 6489567
5 1525 1 6494308
5 1526 1 6497196
5 1527 1 6497638
5 1528 1 6500500
5 1529 0 6503858
5 1530 0 6510580
5 1531 0 6517768
5 1532 0 6522176
5 1533 0 6526276
5 1534 0 6528877
5 1535 0 6529965
5 1536 0 6535744
5 1537 0 6540317
5 1538 0 6542220
5 1539 0 6543525
5 1540 0 6544629
5 1541 0 6544827
5 1542 0 6546654
5 1543 0 6549311
5 1544 0 6550695
5 1545 0 6553664
5 1546 0 6554749
5 1547 0 6558425
5 1548 0 6567185
5 1549 0 6571812
5 1550 0 6573004
5 1551 0 6574075
5 1552 0 6574249
5 1553 0 6577099
5 1554 0 6582837
5 1555 0 6585412
5 1556 0 6587244
5 1557 0 6591582
5 1558 0 6592349
5 1559 0 6594063
5 1560 0 6597687
5 1561 0 6600740
5 1562 0 6606540
5 1563 0 6622305
5 1564 0 6623166
5 1565 0 6625872
5 1566 0 6626562
5 1567 0 6627417
5 1568 0 6628216
5 1569 0 6631132
5 1570 0 6632202
5 1571 0 6633449
5 1572 0 6633586
5 1573 0 6635085
5 1574 1 6641521
5 1575 1 6647955
5 1576 1 6649328
5 1577 1 6651794
5 1578 1 6656389
5 1579 1 6659348
5 1580 1 6663555
5 1581 1 6665398
5 1582 1 6670833
5 1583 1 6672629
5 1584 0 6677069
5 1585 0 6681471
5 1586 0 6682010
5 1587 0 6687051
5 1588 0 6688335
5 1589 0 6690453
5 1590 0 6693927
5 1591 0 6695086
5 1592 0 6701273
5 1593 0 6707098
5 1594 0 6708601
5 1595 0 6713599
5 1596 0 6715632
5 1597 0 6717934
5 1598 0 6720922
5 1599 0 6721026
5 1600 0 6723291
5 1601 0 6725378
5 1602 0 6727406
5 1603 0 6728179
5 1604 0 6737860
5 1605 0 6738964
5 1606 0 6740327
5 1607 0 6743254
5 1608 0 6748056
5 1609 0 6755004
5 1610 0 6758766
5 1611 0 6763345
5 1612 0 6765316
5 1613 0 6770056
5 1614 1 6774664
5 1615 1 6777423
5 1616 1 6778073
5 1617 1 6779508
5 1618 1 6781545
5 1619 1 6784091
5 1620 1 6786184
5 1621 1 6791779
5 1622 1 6791976
5 1623 1 6797181
5 1624 1 6798411
5 1625 1 6799706
5 1626 1 6802566
5 1627 1 6811669
5 1628 1 6815794
5 1629 1 6816920
5 1630 1 6819569
5 1631 1 6826789
5 1632 1 6830660
5 1633 1 6833311
5 1634 1 6833952
5 1635 1 6835375
5 1636 1 6837616
5 1637 1 6839952
5 1638 1 6846001
5 1639 1 6846787
5 1640 1 6848846
5 1641 1 6849015
5 1642 1 6850636
5 1643 1 6850988
5 1644 1 6852318
5 1645 1 6853976
5 1646 0 6857471
5 1647 0 6858660
5 1648 0 6862097
5 1649 0 6864393
5 1650 0 6869581
5 1651 0 6870809
5 1652 0 6872148
5 1653 0 6878480
5 1654 0 6879598
5 1655 0 6886367
5 1656 0 6891488
5 1657 0 6892514
5 1658 0 6904084
5 1659 0 6904353
5 1660 0 6907997
5 1661 0 6910326
5 1662 0 6913967
5 1663 0 6914608
5 1664 0 6919631
5 1665 0 6925191
5 1666 0 6926001
5 1667 0 6929148
5 1668 0 6935484
5 1669 0 6940963
5 1670 0 6945289
5 1671 0 6946989
5 1672 0 6950249
5 1673 0 6953495
5 1674 0 6961480
5 1675 0 6966387
5 1676 0 6967679
5 1677 0 6970523
5 1678 0 6973061
5 1679 0 6973524
5 1680 0 6977533
5 1681 0 6980179
5 1682 1 6981778
5 1683 1 6982205
5 1684 1 6984242
5 1685 1 6986800
5 1686 1 6991569
5 1687 1 6992697
5 1688 1 6998377
5 1689 1 6998970
5 1690 1 7005252
5 1691 1 7006763
5 1692 1 7007410
5 1693 1 7012063
5 1694 0 7031026
5 1695 0 7032607
5 1696 0 7037325
5 1697 0 7041976
5 1698 0 7042552
5 1699 0 7044494
5 1700 0 7044704
5 1701 0 7046000
5 1702 0 7047854
5 1703 0 7050726
5 1704 0 7051834
5 1705 0 7053281
5 1706 0 7054223
5 1707 0 7056561
5 1708 0 7057809
5 1709 0 7062090
5 1710 0 7064082
5 1711 0 7064429
5 1712 0 7066458
5 1713 0 7066903
5 1714 0 7068644
5 1715 0 7069808
5 1716 0 7070204
5 1717 0 7073633
5 1718 0 7074245
5 1719 0 7078197
5 1720 0 7080266
5 1721 0 7080469
5 1722 0 7081311
5 1723 0 7084279
5 1724 0 7084321
5 1725 0 7084442
5 1726 0 7084923
5 1727 0 7085076
5 1728 0 7087548
5 1729 0 7088396
5 1730 0 7090508
5 1731 0 7093484
5 1732 0 7094096
5 1733 0 7094686
5 1734 0 7095682
5 1735 0 7100021
5 1736 0 7101802
5 1737 0 7103687
5 1738 0 7104073
5 1739 0 7108416
5 1740 0 7110801
5 1741 0 7112846
5 1742 0 7113544
5 1743 0 7115233
5 1744 0 7119825
5 1745 0 7121151
5 1746 0 7121654
5 1747 0 7126450
5 1748 0 7126689
5 1749 0 7127175
5 1750 0 7129343
5 1751 0 7130770
5 1752 0 7131684
5 1753 0 7135881
5 1754 0 7139106
5 1755 0 7139505
5 1756 0 7140638
5 1757 0 7141390
5 1758 0 7143239
5 1759 0 7147680
5 1760 0 7152280
5 1761 0 7152720
5 1762 0 7154946
5 1763 0 7156075
5 1764 0 7157516
5 1765 0 7160289
5 1766 0 7160527
5 1767 0 7163456
5 1768 0 7164227
5 1769 0 7167054
5 1770 0 7168222
5 1771 0 7169251
5 1772 0 7171224
5 1773 0 7176375
5 1774 0 7179546
5 1775 0 7180021
5 1776 0 7181101
5 1777 0 7183575
5 1778 0 7186622
5 1779 1 7188934
5 1780 1 7192495
5 1781 1 7192910
5 1782 1 7194885
5 1783 1 7197084
5 1784 1 7197275
5 1785 1 7197445
5 1786 1 7199745
5 1787 1 7201973
5 1788 1 7203392
5 1789 1 7204466
5 1790 1 7205233
5 1791 1 7205817
5 1792 1 7206460
5 1793 1 7207319
5 1794 1 7215068
5 1795 1 7217711
5 1796 1 7218879
5 1797 1 7219699
5 1798 1 7220728
5 1799 1 7223553
5 1800 1 7223570
5 1801 1 7226495
5 1802 1 7229448
5 1803 1 7232262
5 1804 1 7233778
5 1805 1 7234279
5 1806 1 7236949
5 1807 1 7241115
5 1808 1 7242830
5 1809 1 7243508
5 1810 1 7243656
5 1811 1 7246253
5 1812 1 7246469
5 1813 1 7247737
5 1814 1 7249801
5 1815 1 7254753
5 1816 1 7256521
5 1817 1 7259464
5 1818 1 7264031
5 1819 1 7265655
5 1820 1 7269954
5 1821 1 7274455
5 1822 1 7279822
5 1823 1 7283403
5 1824 1 7283888
5 1825 1 7284307
5 1826 1 7284951
5 1827 1 7285829
5 1828 1 7285856
5 1829 1 7291216
5 1830 1 7295455
5 1831 1 7299385
5 1832 1 7300539
5 1833 1 7306292
5 1834 1 7307833
5 1835 1 7308123
5 1836 1 7309477
5 1837 1 7311444
5 1838 1 7320412
5 1839 1 7320802
5 1840 1 7322886
5 1841 1 7322904
5 1842 1 7323442
5 1843 0 7326817
5 1844 0 7329986
5 1845 0 7340641
5 1846 0 7343771
5 1847 0 7344364
5 1848 0 7345174
5 1849 0 7347355
5 1850 0 7348209
5 1851 0 7352131
5 1852 0 7354955
5 1853 0 7359688
5 1854 0 7361950
5 1855 0 7362999
5 1856 0 7365471
5 1857 0 7366221
5 1858 0 7372850
5 1859 0 7374680
5 1860 0 7376157
5 1861 0 7404634
5 1862 0 7405443
5 1863 0 7411387
5 1864 0 7414708
5 1865 0 7415140
5 1866 0 7418635
5 1867 0 7422785
5 1868 0 7424286
5 1869 0 7426448
5 1870 0 7426618
5 1871 0 7427335
5 1872 0 7430517
5 1873 0 7433681
5 1874 0 7438520
5 1875 0 7441714
5 1876 0 7441787
5 1877 0 7443867
5 1878 0 7447126
5 1879 0 7447139
5 1880 0 7449799
5 1881 0 7451937
5 1882 0 7455702
5 1883 0 7462702
5 1884 1 7467460
5 1885 1 7469140
5 1886 1 7477354
5 1887 1 7484662
5 1888 1 7489964
5 1889 1 7495504
5 1890 1 7502202
5 1891 1 7503596
5 1892 1 7507156
5 1893 1 7510123
5 1894 1 7515625
5 1895 0 7520494
5 1896 0 7522836
5 1897 0 7523332
5 1898 0 7527374
5 1899 0 7528343
5 1900 0 7536037
5 1901 0 7540441
5 1902 0 7545951
5 1903 0 7547967
5 1904 0 7550738
5 1905 0 7555715
5 1906 0 7562455
5 1907 0 7570853
5 1908 0 7572368
5 1909 0 7575631
5 1910 0 7575976
5 1911 0 7579389
5 1912 1 7582434
5 1913 1 7586642
5 1914 1 7587078
5 1915 1 7589090
5 1916 1 7591470
5 1917 1 7592515
5 1918 1 7596501
5 1919 1 7596771
5 1920 1 7598683
5 1921 1 7599188
5 1922 1 7600798
5 1923 1 7601433
5 1924 0 7603015
5 1925 0 7604562
5 1926 1 7608484
5 1927 1 7611435
5 1928 1 7615214
5 1929 1 7617008
5 1930 1 7622644
5 1931 1 7623912
5 1932 1 7626360
5 1933 1 7628062
5 1934 1 7633782
5 1935 1 7641113
5 1936 1 7641673
5 1937 1 7643602
5 1938 1 7645114
5 1939 1 7647291
5 1940 1 7654619
5 1941 1 7655488
5 1942 0 7658152
5 1943 0 7660743
5 1944 0 7662333
5 1945 0 7670998
5 1946 0 7672987
5 1947 0 7674610
5 1948 0 7681329
5 1949 0 7684178
5 1950 0 7689743
5 1951 0 7694427
5 1952 0 7698790
5 1953 0 7702811
5 1954 0 7703161
5 1955 0 7704172
5 1956 0 7706607
5 1957 0 7712350
5 1958 0 7715888
5 1959 0 7716660
5 1960 1 7722365
5 1961 1 7740606
5 1962 1 7743401
5 1963 1 7743714
5 1964 1 7744032
5 1965 1 7747047
5 1966 1 7747570
5 1967 1 7761005
5 1968 1 7761979
5 1969 1 7763358
5 1970 1 7768116
5 1971 1 7771631
5 1972 1 7777051
5 1973 1 7779610
5 1974 1 7783370
5 1975 1 7786116
5 1976 1 7790045
5 1977 1 7792459
5 1978 1 7803085
5 1979 1 7805977
5 1980 1 7809216
5 1981 1 7813766
5 1982 1 7814882
5 1983 1 7819323
5 1984 1 7826179
5 1985 1 7833438
5 1986 1 7835667
5 1987 1 7839659
5 1988 1 7840048
5 1989 1 7844875
5 1990 1 7851915
5 1991 1 7858411
5 1992 1 7858567
5 1993 1 7861698
5 1994 1 7862606
5 1995 1 7868075
5 1996 1 7868553
5 1997 1 7868691
5 1998 1 7874813
5 1999 1 7876887
5 2000 1 7878493
5 2001 1 7886817
5 2002 1 7891302
5 2003 1 7894824
5 2004 1 7896662
5 2005 1 7902641
5 2006 1 7904253
5 2007 1 7904729
5 2008 1 7914194
5 2009 1 7915254
5 2010 1 7915453
5 2011 1 7917693
5 2012 1 7920969
5 2013 1 7926092
5 2014 1 7932466
5 2015 1 7932898
5 2016 1 7937107
5 2017 1 7939062
5 2018 1 7940213
5 2019 1 7941138
5 2020 1 7945004
5 2021 1 7952423
5 2022 1 7953580
5 2023 1 7958834
5 2024 1 7960280
5 2025 0 7962729
5 2026 0 7964834
5 2027 0 7967626
5 2028 0 7973870
5 2029 0 7976746
5 2030 0 7984583
5 2031 0 7988592
5 2032 0 7992426
5 2033 0 7996082
5 2034 0 7997070
5 2035 0 8001561
5 2036 0 8003220
5 2037 0 8004504
5 2038 0 8011275
5 2039 0 8012587
5 2040 0 8018712
5 2041 0 8023891
5 2042 0 8031843
5 2043 0 8032685
5 2044 0 8034474
5 2045 0 8036712
5 2046 0 8037674
5 2047 0 8037781
5 2048 0 8041824
5 2049 0 8044060
5 2050 0 8045536
5 2051 0 8046829
5 2052 0 8052164
5 2053 0 8056773
5 2054 0 8057820
5 2055 0 8057864
5 2056 0 8058263
5 2057 0 8063277
5 2058 0 8066628
5 2059 0 8069891
5 2060 0 8070814
5 2061 0 8073813
5 2062 0 8074045
5 2063 0 8075316
5 2064 0 8075996
5 2065 0 8082430
5 2066 0 8084603
5 2067 0 8087758
5 2068 0 8089596
5 2069 0 8091615
5 2070 0 8093351
5 2071 0 8095971
5 2072 0 8099075
5 2073 0 8100386
5 2074 0 8101817
5 2075 0 8102096
5 2076 0 8104436
5 2077 0 8104968
5 2078 0 8106834
5 2079 0 8107007
5 2080 0 8108805
5 2081 0 8112698
5 2082 0 8122829
5 2083 0 8127266
5 2084 0 8129472
5 2085 0 8130346
5 2086 0 8131320
5 2087 0 8133321
5 2088 0 8139769
5 2089 0 8140460
5 2090 0 8149924
5 2091 0 8157259
5 2092 0 8162902
5 2093 0 8166360
5 2094 0 8169943
5 2095 0 8171149
5 2096 0 8175333
5 2097 0 8177814
5 2098 0 8182256
5 2099 0 8183624
5 2100 0 8190093
5 2101 0 8198234
5 2102 0 8198640
5 2103 0 8198800
5 2104 0 8202916
5 2105 0 8204791
5 2106 0 8205291
5 2107 0 8209343
5 2108 0 8210129
5 2109 0 8212957
5 2110 0 8216785
5 2111 0 8218533
5 2112 0 8221462
5 2113 0 8224174
5 2114 0 8231508
5 2115 0 8233292
5 2116 0 8236464
5 2117 0 8236793
5 2118 0 8236971
5 2119 0 8240241
5 2120 0 8241499
5 2121 0 8243487
5 2122 0 8245773
5 2123 0 8247030
5 2124 0 8248394
5 2125 0 8249545
5 2126 0 8251688
5 2127 0 8254102
5 2128 0 8254354
5 2129 0 8256974
5 2130 0 8261771
5 2131 0 8264915
5 2132 0 8266630
5 2133 0 8271568
5 2134 0 8272590
5 2135 0 8276417
5 2136 0 8281985
5 2137 0 8284594
5 2138 0 8286010
5 2139 0 8286081
5 2140 0 8290501
5 2141 0 8292813
5 2142 0 8295649
5 2143 0 8298494
5 2144 0 8299554
5 2145 0 8303150
5 2146 0 8309671
5 2147 0 8311279
5 2148 0 8314635
5 2149 0 8317371
5 2150 0 8323599
5 2151 0 8324772
5 2152 0 8327862
5 2153 0 8331072
5 2154 0 8335753
5 2155 0 8342986
5 2156 0 8347211
5 2157 0 8348411
5 2158 0 8351747
5 2159 0 8351934
5 2160 0 8354342
5 2161 0 8356074
5 2162 0 8361626
5 2163 0 8362956
5 2164 0 8369093
5 2165 0 8369378
5 2166 0 8369742
5 2167 0 8372739
5 2168 0 8383149
5 2169 0 8390743
5 2170 0 8393283
5 2171 0 8395098
5 2172 0 8399196
5 2173 0 8402737
5 2174 0 8405108
5 2175 0 8408503
5 2176 0 8408768
5 2177 0 8415812
5 2178 0 8416991
5 2179 0 8421545
5 2180 0 8427995
5 2181 1 8434761
5 2182 1 8441432
5 2183 1 8445553
5 2184 1 8449577
5 2185 1 8451281
5 2186 1 8453671
5 2187 1 8454587
5 2188 1 8455849
5 2189 1 8456187
5 2190 1 8458261
5 2191 1 8462104
5 2192 1 8462139
5 2193 1 8463257
5 2194 1 8469139
5 2195 1 8471984
5 2196 1 8475809
5 2197 1 8476263
5 2198 1 8480494
5 2199 1 8483089
5 2200 1 8486867
5 2201 1 8490262
5 2202 1 8490753
5 2203 1 8494309
5 2204 1 8503109
5 2205 1 8505504
5 2206 1 8505794
5 2207 1 8508533
5 2208 1 8511042
5 2209 1 8513421
5 2210 1 8514841
5 2211 1 8516160
5 2212 1 8518782
5 2213 1 8520127
5 2214 1 8526175
5 2215 1 8526934
5 2216 1 8532479
5 2217 1 8535241
5 2218 1 8537468
5 2219 1 8538588
5 2220 1 8540929
5 2221 1 8543539
5 2222 1 8573836
5 2223 1 8577473
5 2224 1 8578309
5 2225 1 8583615
5 2226 1 8586414
5 2227 1 8617297
5 2228 1 8624331
5 2229 1 8645390
5 2230 1 8649963
5 2231 1 8653196
5 2232 0 8661704
5 2233 0 8662795
5 2234 0 8664909
5 2235 0 8666400
5 2236 0 8670728
5 2237 0 8676934
5 2238 0 8679723
5 2239 0 8680980
5 2240 0 8681373
5 2241 0 8682188
5 2242 0 8684425
5 2243 0 8687566
5 2244 0 8687590
5 2245 0 8707023
5 2246 0 8709709
5 2247 0 8718372
5 2248 0 8719761
5 2249 0 8720222
5 2250 0 8720574
5 2251 0 8724647
5 2252 0 8730328
5 2253 0 8738325
5 2254 0 8743753
5 2255 0 8748114
5 2256 0 8755420
5 2257 0 8760722
5 2258 0 8766846
5 2259 0 8785383
5 2260 0 8788019
5 2261 0 8789014
5 2262 0 8789587
5 2263 0 8792837
5 2264 0 8796256
5 2265 0 8796460
5 2266 0 8797673
5 2267 0 8811005
5 2268 0 8819917
5 2269 0 8820213
5 2270 0 8827350
5 2271 0 8834324
5 2272 0 8838508
5 2273 0 8838637
5 2274 0 8845636
5 2275 0 8846690
5 2276 0 8847698
5 2277 0 8849207
5 2278 0 8849816
5 2279 0 8854982
5 2280 0 8865045
5 2281 0 8870784
5 2282 0 8875060
5 2283 0 8877133
5 2284 0 8880022
5 2285 0 8884859
5 2286 0 8885996
5 2287 0 8886686
5 2288 0 8891592
5 2289 0 8895088
5 2290 0 8980412
5 2291 0 8982996
5 2292 0 8987114
5 2293 0 8988221
5 2294 0 8990581
5 2295 0 8994179
5 2296 0 8995156
5 2297 0 8999103
5 2298 0 9004242
5 2299 0 9007401
5 2300 0 9010150
5 2301 0 9012809
5 2302 0 9018714
5 2303 0 9026241
5 2304 0 9026885
5 2305 0 9034939
5 2306 0 9039424
5 2307 0 9041022
5 2308 0 9046582
5 2309 0 9050394
5 2310 0 9051877
5 2311 0 9055691
5 2312 0 9142873
5 2313 0 9152162
5 2314 0 9155718
5 2315 0 9158676
5 2316 0 9160782
5 2317 0 9162069
5 2318 0 9164392
5 2319 0 9167827
5 2320 0 9176157
5 2321 0 9177037
5 2322 0 9177447
5 2323 0 9180452
5 2324 0 9186951
5 2325 0 9201414
5 2326 0 9204071
5 2327 0 9210225
5 2328 0 9214961
5 2329 0 9215689
5 2330 0 9218896
5 2331 0 9220266
5 2332 0 9228844
5 2333 0 9232294
5 2334 0 9237188
5 2335 0 9239639
5 2336 0 9243159
5 2337 0 9248976
5 2338 0 9249070
5 2339 0 9256199
5 2340 0 9263389
5 2341 0 9266437
5 2342 0 9277231
5 2343 0 9281236
5 2344 0 9284473
5 2345 0 9286272
5 2346 0 9287482
5 2347 0 9289104
5 2348 0 9294670
5 2349 0 9298064
5 2350 0 9306148
5 2351 0 9310049
5 2352 0 9311880
5 2353 0 9312551
5 2354 0 9314651
5 2355 0 9315664
5 2356 0 9315750
5 2357 0 9316020
5 2358 0 9318344
5 2359 0 9319931
5 2360 0 9323197
5 2361 0 9324256
5 2362 0 9325890
5 2363 0 9333423
5 2364 0 9339371
5 2365 0 9340242
5 2366 0 9340267
5 2367 0 9340761
5 2368 0 9343953
5 2369 0 9344511
5 2370 0 9349777
5 2371 0 9353135
5 2372 0 9354602
5 2373 0 9358578
5 2374 0 9364867
5 2375 0 9365370
5 2376 0 9367232
5 2377 0 9368433
5 2378 0 9375138
5 2379 0 9376075
5 2380 0 9378829
5 2381 0 9379126
5 2382 0 9384641
5 2383 0 9386269
5 2384 0 9389709
5 2385 0 9396661
5 2386 0 9397257
5 2387 0 9408579
5 2388 0 9417431
5 2389 0 9418170
5 2390 0 9418462
5 2391 0 9427189
5 2392 0 9431475
5 2393 0 9435161
5 2394 0 9438704
5 2395 0 9449640
5 2396 0 9454439
5 2397 0 9462691
5 2398 0 9465591
5 2399 0 9468033
5 2400 0 9471912
5 2401 0 9476221
5 2402 0 9480443
5 2403 0 9482560
5 2404 0 9483737
5 2405 0 9490403
5 2406 0 9491760
5 2407 0 9503215
5 2408 0 9510834
5 2409 0 9515586
5 2410 0 9521992
5 2411 0 9524279
5 2412 0 9527435
5 2413 0 9530136
5 2414 0 9534080
5 2415 0 9537173
5 2416 1 9544894
5 2417 1 9551781
5 2418 1 9553433
5 2419 1 9553933
5 2420 1 9554981
5 2421 1 9559257
5 2422 1 9567021
5 2423 1 9571205
5 2424 1 9575025
5 2425 1 9576342
5 2426 1 9578535
5 2427 0 9582643
5 2428 0 9586789
5 2429 0 9588987
5 2430 0 9593067
5 2431 0 9597217
5 2432 0 9601408
5 2433 0 9601758
5 2434 0 9603738
5 2435 0 9605825
5 2436 0 9606247
5 2437 0 9608728
5 2438 0 9612807
5 2439 0 9613515
5 2440 0 9615396
5 2441 1 9661020
5 2442 1 9665403
5 2443 1 9670152
5 2444 1 9674078
5 2445 1 9674517
5 2446 1 9678092
5 2447 1 9678416
5 2448 1 9681454
5 2449 1 9689969
5 2450 1 9700340
5 2451 1 9706194
5 2452 1 9708608
5 2453 1 9708682
5 2454 1 9712940
5 2455 1 9714345
5 2456 1 9718973
5 2457 1 9722635
5 2458 1 9722837
5 2459 1 9723201
5 2460 1 9726266
5 2461 1 9729852
5 2462 1 9744588
5 2463 1 9752125
5 2464 1 9758838
5 2465 1 9760499
5 2466 0 9763657
5 2467 0 9766740
5 2468 0 9771448
5 2469 0 9802854
5 2470 0 9804180
5 2471 0 9806099
5 2472 0 9811171
5 2473 0 9813004
5 2474 0 9836715
5 2475 0 9845298
5 2476 0 9847948
5 2477 0 9852215
5 2478 0 9856257
5 2479 0 9859773
5 2480 0 9860373
5 2481 0 9865982
5 2482 0 9869637
5 2483 0 9998194
5 2484 0 10002313
5 2485 0 10003915
5 2486 0 10008579
5 2487 1 10017225
5 2488 1 10022212
5 2489 1 10030376
5 2490 1 10030447
5 2491 1 10032261
5 2492 1 10036348
5 2493 1 10042264
5 2494 1 10047339
5 2495 1 10048513
5 2496 1 10049573
5 2497 1 10050914
5 2498 1 10054578
5 2499 1 10055666
5 2500 1 10058166
5 2501 1 10060570
5 2502 1 10064091
5 2503 1 10066449
5 2504 1 10067308
5 2505 1 10072035
5 2506 1 10072491
5 2507 1 10073311
5 2508 1 10076536
5 2509 1 10078032
5 2510 1 10078050
5 2511 1 10079294
5 2512 1 10081571
5 2513 1 10082762
5 2514 1 10083333
5 2515 1 10084160
5 2516 1 10085306
5 2517 1 10087304
5 2518 1 10087851
5 2519 1 10091968
5 2520 0 10155684
5 2521 0 10161850
5 2522 0 10162091
5 2523 0 10162739
5 2524 0 10169118
5 2525 0 10170130
5 2526 0 10176324
5 2527 0 10179868
5 2528 0 10211618
5 2529 0 10261787
5 2530 0 10263127
5 2531 0 10266289
5 2532 0 10269809
5 2533 0 10270680
5 2534 0 10277104
5 2535 0 10278106
5 2536 0 10279057
5 2537 0 10280007
5 2538 0 10281390
5 2539 0 10291657
5 2540 0 10296572
5 2541 0 10301887
5 2542 0 10302521
5 2543 0 10304866
5 2544 0 10307830
5 2545 0 10317553
5 2546 0 10319075
5 2547 0 10324190
5 2548 0 10325950
5 2549 0 10326630
5 2550 0 10330110
5 2551 0 10333098
5 2552 0 10338137
5 2553 0 10339312
5 2554 0 10340063
5 2555 0 10357598
5 2556 0 10361150
5 2557 0 10374219
5 2558 0 10384149
5 2559 0 10387604
5 2560 0 10394360
5 2561 0 10397654
5 2562 0 10400756
5 2563 0 10404496
5 2564 0 10410165
5 2565 0 10416784
5 2566 0 10420801
5 2567 0 10422203
5 2568 0 10423125
5 2569 0 10431348
5 2570 0 10433155
5 2571 0 10433344
5 2572 0 10436577
5 2573 0 10440680
5 2574 0 10442627
5 2575 0 10444091
5 2576 0 10446113
5 2577 0 10448375
5 2578 0 10450505
5 2579 0 10452340
5 2580 0 10456185
5 2581 0 10478579
5 2582 0 10483808
5 2583 0 10484912
5 2584 0 10486691
5 2585 0 10486784
5 2586 0 10489580
5 2587 0 10489775
5 2588 0 10490408
5 2589 0 10494828
5 2590 0 10495699
5 2591 0 10497702
5 2592 0 10498675
5 2593 0 10499120
5 2594 0 10502196
5 2595 0 10503284
5 2596 0 10505063
5 2597 0 10510678
5 2598 0 10515522
5 2599 0 10519451
5 2600 0 10524375
5 2601 0 10528179
5 2602 0 10536607
5 2603 0 10540761
5 2604 0 10542209
5 2605 0 10545088
5 2606 0 10545456
5 2607 1 10549790
5 2608 1 10554368
5 2609 1 10555280
5 2610 1 10561322
5 2611 1 10562541
5 2612 1 10567211
5 2613 1 10569341
5 2614 1 10570923
5 2615 1 10572366
5 2616 1 10577194
5 2617 1 10593801
5 2618 1 10602660
5 2619 1 10603926
5 2620 1 10606761
5 2621 1 10611697
5 2622 1 10614526
5 2623 1 10621714
5 2624 1 10623835
5 2625 1 10624136
5 2626 1 10626618
5 2627 1 10627509
5 2628 1 10633412
5 2629 1 10639281
5 2630 1 10663301
5 2631 1 10678483
5 2632 1 10679830
5 2633 1 10692125
5 2634 1 10694189
5 2635 1 10697444
5 2636 1 10697563
5 2637 1 10707108
5 2638 1 10710200
5 2639 1 10714267
5 2640 1 10715504
5 2641 1 10722090
5 2642 1 10723152
5 2643 1 10726946
5 2644 1 10734322
5 2645 1 10736081
5 2646 1 10738778
5 2647 1 10740298
5 2648 1 10749010
5 2649 0 10849924
5 2650 0 10855323
5 2651 0 10866430
5 2652 0 10872576
5 2653 0 10874109
5 2654 0 10883359
5 2655 0 10898124
5 2656 0 10899766
5 2657 0 10906077
5 2658 0 10919418
5 2659 0 10924405
5 2660 0 10926430
5 2661 0 10928767
5 2662 0 10932192
5 2663 0 11024983
5 2664 0 11491695
5 2665 0 11496191
5 2666 0 11498203
5 2667 0 11503604
5 2668 0 11506166
5 2669 0 11507292
5 2670 0 11508859
5 2671 0 11537324
5 2672 0 11549744
5 2673 0 11554646
5 2674 0 11556110
5 2675 0 11562733
5 2676 0 11565040
5 2677 0 11567008
5 2678 0 11574597
5 2679 0 11575932
5 2680 0 11577244
5 2681 0 11579813
5 2682 0 11582117
5 2683 0 11589110
5 2684 1 11599061
5 2685 1 11602601
5 2686 1 11606911
5 2687 1 11607690
5 2688 1 11608503
5 2689 1 11610060
5 2690 1 11618986
5 2691 1 11655893
5 2692 1 11661496
5 2693 1 11666678
5 2694 1 11672124
5 2695 1 11680847
5 2696 1 11685272
5 2697 1 11692154
5 2698 1 11756733
5 2699 1 11764269
5 2700 1 11774446
5 2701 1 11776683
5 2702 1 11776920
5 2703 1 11778512
5 2704 1 11781895
5 2705 1 11783899
5 2706 1 11789621
5 2707 1 11791868
5 2708 1 11794536
5 2709 1 11795123
5 2710 1 11797680
5 2711 1 11797745
5 2712 1 11803102
5 2713 1 11803622
5 2714 1 11804151
5 2715 1 11806252
5 2716 1 11806783
5 2717 1 11811445
5 2718 1 11815643
5 2719 1 11816121
5 2720 1 11822107
5 2721 1 11825137
5 2722 1 11826225
5 2723 1 11828291
5 2724 1 11828876
5 2725 0 11867954
5 2726 0 11872217
5 2727 0 11874092
5 2728 0 11875545
5 2729 0 11884611
5 2730 0 11888056
5 2731 0 11889722
5 2732 0 11891312
5 2733 0 11897999
5 2734 0 11917029
5 2735 0 11921768
5 2736 0 11922476
5 2737 0 11925370
5 2738 0 11930973
5 2739 0 11935996
5 2740 0 11938235
5 2741 0 11943389
5 2742 0 11950277
5 2743 0 11951966
5 2744 0 11953549
5 2745 0 11954392
5 2746 0 11955713
5 2747 0 11956290
5 2748 0 11957245
5 2749 0 11978705
5 2750 0 11983856
5 2751 0 11984015
5 2752 0 11986846
5 2753 0 11991091
5 2754 0 11992672
5 2755 0 11993364
5 2756 0 11995892
5 2757 0 12001477
5 2758 0 12001730
5 2759 0 12003660
5 2760 0 12006524
5 2761 0 12007118
5 2762 0 12009074
5 2763 0 12009232
5 2764 0 12011314
5 2765 0 12012332
5 2766 0 12014100
5 2767 0 12019093
5 2768 0 12027706
5 2769 0 12032721
5 2770 0 12036949
5 2771 0 12040395
5 2772 0 12041053
5 2773 0 12045557
5 2774 0 12052191
5 2775 0 12053867
5 2776 0 12055097
5 2777 0 12058482
5 2778 0 12061201
5 2779 0 12064632
5 2780 1 12067141
5 2781 1 12068410
5 2782 1 12076767
5 2783 1 12079101
5 2784 1 12083331
5 2785 1 12084742
5 2786 1 12089281
5 2787 1 12090033
5 2788 1 12093497
5 2789 1 12095379
5 2790 1 12096813
5 2791 1 12100933
5 2792 1 12105022
5 2793 1 12107391
5 2794 1 12107588
5 2795 1 12110702
5 2796 1 12111484
5 2797 1 12113748
5 2798 1 12114032
5 2799 1 12120491
5 2800 1 12122082
5 2801 1 12122989
5 2802 1 12127195
5 2803 1 12131499
5 2804 1 12132903
5 2805 1 12135102
5 2806 1 12138745
5 2807 1 12144177
5 2808 0 12152834
5 2809 0 12153159
5 2810 0 12156266
5 2811 0 12158418
5 2812 0 12162474
5 2813 0 12165655
5 2814 0 12174001
5 2815 0 12174348
5 2816 0 12178740
5 2817 0 12182686
5 2818 0 12185643
5 2819 0 12197513
5 2820 0 12199111
5 2821 0 12201342
5 2822 0 12206154
5 2823 0 12207813
5 2824 0 12209302
5 2825 0 12210365
5 2826 0 12217742
5 2827 0 12219526
5 2828 0 12223105
5 2829 0 12225551
5 2830 0 12267606
5 2831 0 12268299
5 2832 0 12279524
5 2833 0 12280353
5 2834 0 12288249
5 2835 0 12295079
5 2836 0 12297913
5 2837 0 12298874
5 2838 0 12301869
5 2839 0 12302657
5 2840 0 12308756
5 2841 0 12313058
5 2842 0 12317200
5 2843 0 12328864
5 2844 0 12334354
5 2845 0 12337875
5 2846 0 12340373
5 2847 0 12341135
5 2848 0 12404782
5 2849 0 12409431
5 2850 0 12411662
5 2851 0 12416170
5 2852 0 12421066
5 2853 0 12423840
5 2854 0 12424622
5 2855 0 12429057
5 2856 0 12437347
5 2857 0 12449850
5 2858 0 12450806
5 2859 0 12452830
5 2860 1 12455828
5 2861 1 12457696
5 2862 1 12462420
5 2863 1 12468439
5 2864 1 12472629
5 2865 1 12479112
5 2866 1 12479618
5 2867 1 12480490
5 2868 1 12483402
5 2869 1 12483965
5 2870 0 12486408
5 2871 1 12489482
5 2872 1 12493474
5 2873 1 12494046
5 2874 1 12498552
5 2875 1 12498641
5 2876 1 12503780
5 2877 1 12508360
5 2878 1 12511130
5 2879 1 12512390
5 2880 1 12513233
5 2881 0 12514106
5 2882 0 12523855
5 2883 0 12539119
5 2884 0 12557083
5 2885 0 12560442
5 2886 0 12568653
5 2887 0 12570801
5 2888 0 12578457
5 2889 0 12581369
5 2890 0 12583107
5 2891 0 12584022
5 2892 0 12590235
5 2893 0 12590631
5 2894 0 12593325
5 2895 0 12597689
5 2896 0 12602787
5 2897 0 12606768
5 2898 1 12611921
5 2899 1 12612632
5 2900 1 12615289
5 2901 1 12616512
5 2902 1 12621712
5 2903 1 12622082
5 2904 1 12626407
5 2905 1 12628841
5 2906 1 12629539
5 2907 1 12634299
5 2908 1 12640349
5 2909 1 12644857
5 2910 1 12646430
5 2911 1 12647928
5 2912 1 12651753
5 2913 1 12654491
5 2914 1 12659914
5 2915 1 12662910
5 2916 1 12666283
5 2917 1 12666406
5 2918 1 12667858
5 2919 1 12670932
5 2920 1 12672863
5 2921 1 12674932
5 2922 1 12679249
5 2923 1 12681726
5 2924 1 12682190
5 2925 1 12684931
5 2926 1 12689684
5 2927 1 12690113
5 2928 1 12693143
5 2929 1 12695812
5 2930 1 12695918
5 2931 1 12700169
5 2932 1 12704065
5 2933 1 12709405
5 2934 1 12709780
5 2935 1 12717132
5 2936 1 12719062
5 2937 1 12721040
5 2938 1 12725683
5 2939 1 12729007
5 2940 1 12729257
5 2941 1 12730362
5 2942 1 12732336
5 2943 1 12733612
5 2944 1 12735462
5 2945 1 12735874
5 2946 1 12737224
5 2947 1 12740815
5 2948 1 12741928
5 2949 1 12742785
5 2950 1 12745212
5 2951 1 12749948
5 2952 1 12752001
5 2953 1 12757734
5 2954 1 12760834
5 2955 1 12762700
5 2956 1 12763791
5 2957 1 12764230
5 2958 1 12765001
5 2959 1 12769211
5 2960 1 12771080
5 2961 1 12775343
5 2962 1 12779059
5 2963 1 12781271
5 2964 1 12781467
5 2965 1 12781604
5 2966 1 12783069
5 2967 1 12787468
5 2968 1 12787798
5 2969 1 12790731
5 2970 1 12796584
5 2971 1 12799980
5 2972 1 12800391
5 2973 1 12802900
5 2974 1 12808960
5 2975 1 12811039
5 2976 1 12825637
5 2977 1 12830781
5 2978 1 12835167
5 2979 1 12838429
5 2980 1 12840477
5 2981 1 12840816
5 2982 1 12841676
5 2983 1 12843810
5 2984 1 12844642
5 2985 1 12846696
5 2986 1 12852420
5 2987 1 12853282
5 2988 1 12860337
5 2989 1 12864196
5 2990 1 12865412
5 2991 1 12867359
5 2992 1 12872820
5 2993 1 12876839
5 2994 1 12877486
5 2995 1 12881580
5 2996 1 12882180
5 2997 1 12897149
5 2998 1 12898032
5 2999 1 12900219
5 3000 1 12906727
5 3001 1 12907118
5 3002 1 12912557
5 3003 1 12916441
5 3004 1 12918181
5 3005 1 12920301
5 3006 1 12922454
5 3007 1 12926762
5 3008 1 12929892
5 3009 0 12932668
5 3010 0 12935099
5 3011 0 12943513
5 3012 0 12947137
5 3013 0 12947439
5 3014 1 12956218
5 3015 1 12956926
5 3016 1 12959080
5 3017 1 12959315
5 3018 1 12961868
5 3019 1 12964182
5 3020 1 12964333
5 3021 1 12970172
5 3022 1 12972390
5 3023 1 12974220
5 3024 1 12976004
5 3025 1 12980354
5 3026 1 12982725
5 3027 1 12987064
5 3028 1 12988626
5 3029 1 12988852
5 3030 0 12992789
5 3031 0 12992843
5 3032 0 12994258
5 3033 0 12995092
5 3034 0 12998703
5 3035 0 13025713
5 3036 0 13026219
5 3037 0 13029104
5 3038 0 13032416
5 3039 0 13035764
5 3040 0 13040428
5 3041 0 13041645
5 3042 0 13046091
5 3043 0 13046452
5 3044 0 13049672
5 3045 0 13055072
5 3046 0 13057686
5 3047 0 13059925
5 3048 0 13064146
5 3049 0 13069543
5 3050 0 13072312
5 3051 0 13073346
5 3052 0 13080535
5 3053 0 13081323
5 3054 0 13081462
5 3055 0 13086739
5 3056 0 13092039
5 3057 0 13095796
5 3058 0 13095920
5 3059 0 13098718
5 3060 0 13100568
5 3061 0 13105513
5 3062 0 13107845
5 3063 0 13110260
5 3064 0 13114305
5 3065 0 13121919
5 3066 0 13123220
5 3067 0 13126888
5 3068 0 13127091
5 3069 0 13127963
5 3070 0 13128379
5 3071 0 13129512
5 3072 0 13136279
5 3073 0 13137823
5 3074 0 13151719
5 3075 0 13153876
5 3076 0 13154207
5 3077 0 13155718
5 3078 0 13158334
5 3079 0 13161641
5 3080 0 13166298
5 3081 0 13166906
5 3082 0 13167086
5 3083 0 13172547
5 3084 0 13175119
5 3085 0 13177969
5 3086 0 13179686
5 3087 0 13182607
5 3088 0 13183756
5 3089 0 13189058
5 3090 0 13189479
5 3091 0 13190502
5 3092 0 13191857
5 3093 0 13194595
5 3094 0 13201668
5 3095 0 13204980
5 3096 0 13215699
5 3097 0 13220710
5 3098 0 13227060
5 3099 0 13231916
5 3100 0 13233194
5 3101 0 13236073
5 3102 0 13239986
5 3103 0 13241124
5 3104 0 13242800
5 3105 0 13245806
5 3106 0 13249244
5 3107 0 13256675
5 3108 0 13258993
5 3109 0 13268082
5 3110 0 13270565
5 3111 0 13272611
5 3112 0 13277253
5 3113 0 13294338
5 3114 0 13298589
5 3115 0 13299902
5 3116 0 13310242
5 3117 0 13312277
5 3118 0 13317182
5 3119 0 13321969
5 3120 0 13325308
5 3121 0 13326876
5 3122 0 13332509
5 3123 0 13338741
5 3124 0 13344118
5 3125 0 13345068
5 3126 0 13349958
5 3127 0 13353065
5 3128 0 13355374
5 3129 0 13357675
5 3130 0 13364422
5 3131 0 13367460
5 3132 0 13370478
5 3133 0 13371063
5 3134 0 13375979
5 3135 0 13377957
5 3136 0 13378499
5 3137 0 13381895
5 3138 0 13386597
5 3139 0 13389223
5 3140 0 13391647
5 3141 0 13394918
5 3142 0 13402608
5 3143 0 13405847
5 3144 0 13419285
5 3145 0 13423455
5 3146 0 13426682
5 3147 0 13427420
5 3148 1 13432809
5 3149 1 13437379
5 3150 1 13437407
5 3151 1 13445519
5 3152 1 13445973
5 3153 1 13448496
5 3154 1 13450620
5 3155 1 13451404
5 3156 1 13453159
5 3157 1 13454475
5 3158 1 13457132
5 3159 1 13459813
5 3160 1 13460491
5 3161 1 13466123
5 3162 0 13472955
5 3163 0 13476360
5 3164 0 13477912
5 3165 0 13485181
5 3166 0 13486797
5 3167 0 13487952
5 3168 0 13491668
5 3169 0 13500124
5 3170 0 13500432
5 3171 0 13503739
5 3172 0 13508812
5 3173 0 13513961
5 3174 0 13514090
5 3175 0 13519247
5 3176 0 13522797
5 3177 0 13532673
5 3178 0 13534719
5 3179 0 13542367
5 3180 0 13548585
5 3181 0 13553488
5 3182 0 13564127
5 3183 0 13566163
5 3184 0 13570350
5 3185 0 13590807
5 3186 0 13611529
5 3187 0 13615075
5 3188 0 13616365
5 3189 0 13617844
5 3190 0 13621662
5 3191 0 13624040
5 3192 0 13624092
5 3193 0 13629993
5 3194 0 13633531
5 3195 0 13636906
5 3196 0 13637288
5 3197 0 13640546
5 3198 0 13642462
5 3199 0 13642645
5 3200 0 13644692
5 3201 0 13649034
5 3202 0 13655602
5 3203 0 13658092
5 3204 0 13660949
5 3205 0 13663373
5 3206 0 13666223
5 3207 0 13669576
5 3208 0 13670297
5 3209 0 13671474
5 3210 0 13672350
5 3211 0 13673412
5 3212 0 13675839
5 3213 0 13678286
5 3214 0 13693193
5 3215 0 13698243
5 3216 0 13701505
5 3217 0 13703985
5 3218 1 13711176
5 3219 1 13711707
5 3220 1 13712625
5 3221 1 13713065
5 3222 1 13722028
5 3223 1 13725360
5 3224 1 13725403
5 3225 1 13728562
5 3226 1 13733515
5 3227 1 13735982
5 3228 1 13737721
5 3229 1 13737923
5 3230 1 13742097
5 3231 1 13747081
5 3232 1 13751399
5 3233 1 13751504
5 3234 1 13752825
5 3235 1 13757523
5 3236 1 13762677
5 3237 1 13762807
5 3238 1 13765816
5 3239 1 13766957
5 3240 1 13770912
5 3241 1 13771140
5 3242 1 13771363
5 3243 1 13774157
5 3244 1 13778493
5 3245 1 13782341
5 3246 1 13789047
5 3247 1 13790137
5 3248 1 13791381
5 3249 1 13791629
5 3250 1 13796960
5 3251 1 13798610
5 3252 1 13798793
5 3253 1 13799148
5 3254 1 13805778
5 3255 1 13806857
5 3256 1 13811774
5 3257 1 13812333
5 3258 1 13817607
5 3259 1 13818402
5 3260 1 13819994
5 3261 1 13822147
5 3262 1 13824493
5 3263 1 13825473
5 3264 1 13827650
5 3265 1 13827784
5 3266 1 13830057
5 3267 1 13832800
5 3268 1 13832916
5 3269 1 13833293
5 3270 1 13836267
5 3271 1 13839937
5 3272 1 13843626
5 3273 1 13846039
5 3274 1 13847873
5 3275 1 13849529
5 3276 1 13852930
5 3277 1 13854283
5 3278 1 13856575
5 3279 1 13862755
5 3280 1 13864822
5 3281 1 13866175
5 3282 1 13871468
5 3283 1 13873392
5 3284 1 13876834
5 3285 1 13876913
5 3286 1 13877883
5 3287 1 13878542
5 3288 1 13881951
5 3289 1 13885236
5 3290 1 13889364
5 3291 1 13890074
5 3292 1 13892190
5 3293 1 13896194
5 3294 1 13898551
5 3295 1 13902730
5 3296 1 13902778
5 3297 1 13905679
5 3298 1 13907411
5 3299 1 13907495
5 3300 1 13908985
5 3301 1 13912713
5 3302 1 13916687
5 3303 1 13917690
5 3304 1 13919644
5 3305 1 13926565
5 3306 1 13927198
5 3307 1 13927222
5 3308 1 13932346
5 3309 1 13938413
5 3310 1 13938486
5 3311 1 13945252
5 3312 1 13945592
5 3313 1 13950361
5 3314 1 13952573
5 3315 1 13957501
5 3316 1 13958292
5 3317 1 13958360
5 3318 1 13959759
5 3319 1 13960679
5 3320 1 13965238
5 3321 1 13966402
5 3322 1 13972946
5 3323 1 13975820
5 3324 1 13975858
5 3325 1 13977560
5 3326 1 13978954
5 3327 1 13979716
5 3328 1 13983124
5 3329 1 13986354
5 3330 1 13988054
5 3331 1 13990090
5 3332 1 13992239
5 3333 1 13994374
5 3334 1 13998786
5 3335 1 14000406
5 3336 1 14001195
5 3337 1 14001940
5 3338 1 14002285
5 3339 1 14003192
5 3340 0 14007040
5 3341 0 14007649
5 3342 0 14008574
5 3343 0 14011880
5 3344 0 14012981
5 3345 0 14013141
5 3346 0 14013920
5 3347 0 14015851
5 3348 0 14016368
5 3349 0 14019745
5 3350 0 14026216
5 3351 0 14029222
5 3352 0 14029970
5 3353 0 14032964
5 3354 0 14033185
5 3355 0 14033860
5 3356 0 14037759
5 3357 0 14039791
5 3358 0 14040418
5 3359 1 14043016
5 3360 1 14044170
5 3361 1 14045753
5 3362 1 14046356
5 3363 1 14048708
5 3364 1 14051291
5 3365 1 14053268
5 3366 1 14053990
5 3367 1 14058639
5 3368 1 14059245
5 3369 1 14060070
5 3370 1 14061462
5 3371 1 14066030
5 3372 0 14068329
5 3373 0 14069864
5 3374 0 14070937
5 3375 0 14074526
5 3376 0 14075200
5 3377 0 14077107
5 3378 0 14078171
5 3379 0 14079597
5 3380 1 14080360
5 3381 1 14095196
5 3382 1 14099363
5 3383 1 14105619
5 3384 1 14106410
5 3385 1 14108475
5 3386 1 14113606
5 3387 1 14113924
5 3388 1 14114575
5 3389 1 14115362
5 3390 1 14115696
5 3391 1 14118203
5 3392 1 14121404
5 3393 1 14122849
5 3394 1 14123385
5 3395 1 14125724
5 3396 1 14131786
5 3397 1 14133482
5 3398 1 14135014
5 3399 1 14136881
5 3400 1 14138413
5 3401 1 14140356
5 3402 1 14143008
5 3403 1 14148711
5 3404 1 14150136
5 3405 1 14153181
5 3406 1 14154808
5 3407 1 14160269
5 3408 1 14162772
5 3409 1 14167402
5 3410 1 14167458
5 3411 1 14169967
5 3412 1 14171624
5 3413 1 14173496
5 3414 1 14174013
5 3415 1 14174226
5 3416 0 14182452
5 3417 0 14190850
5 3418 0 14191572
5 3419 0 14195867
5 3420 0 14197304
5 3421 0 14201773
5 3422 0 14205410
5 3423 0 14205431
5 3424 0 14207533
5 3425 0 14208671
5 3426 0 14214945
5 3427 0 14215531
5 3428 0 14222413
5 3429 0 14224411
5 3430 0 14227266
5 3431 0 14230444
5 3432 0 14232568
5 3433 0 14232868
5 3434 0 14238231
5 3435 0 14241263
5 3436 0 14243554
5 3437 1 14246625
5 3438 1 14249522
5 3439 1 14251978
5 3440 1 14252807
5 3441 1 14258132
5 3442 1 14259738
5 3443 1 14261060
5 3444 1 14261213
5 3445 1 14264820
5 3446 1 14268267
5 3447 1 14273448
5 3448 1 14275316
5 3449 1 14275367
5 3450 1 14280159
5 3451 1 14281556
5 3452 1 14283162
5 3453 0 14287492
5 3454 0 14288497
5 3455 0 14290145
5 3456 1 14297070
5 3457 1 14297197
5 3458 1 14302328
5 3459 1 14306616
5 3460 1 14306650
5 3461 1 14309359
5 3462 1 14309511
5 3463 1 14336563
5 3464 1 14336609
5 3465 1 14340826
5 3466 1 14342789
5 3467 1 14345332
5 3468 1 14347766
5 3469 1 14353168
5 3470 1 14354251
5 3471 1 14359338
5 3472 1 14361880
5 3473 0 14372992
5 3474 0 14373644
5 3475 0 14379618
5 3476 0 14383846
5 3477 0 14387651
5 3478 0 14390294
5 3479 0 14394747
5 3480 0 14397148
5 3481 0 14397702
5 3482 0 14401711
5 3483 0 14404170
5 3484 0 14404776
5 3485 0 14406686
5 3486 0 14409987
5 3487 0 14413147
5 3488 0 14414595
5 3489 0 14416300
5 3490 0 14418324
5 3491 0 14420971
5 3492 0 14421638
5 3493 0 14422657
5 3494 1 14438735
5 3495 1 14440987
5 3496 1 14443706
5 3497 1 14446262
5 3498 1 14447288
5 3499 1 14448629
5 3500 1 14452627
5 3501 1 14453162
5 3502 1 14455338
5 3503 1 14457012
5 3504 1 14457105
5 3505 1 14458097
5 3506 0 14459762
5 3507 1 14461988
5 3508 1 14464061
5 3509 1 14465258
5 3510 1 14468101
5 3511 1 14469616
5 3512 1 14473462
5 3513 1 14475720
5 3514 1 14477500
5 3515 1 14478104
5 3516 1 14478681
5 3517 1 14479864
5 3518 1 14480477
5 3519 1 14483252
5 3520 1 14484107
5 3521 1 14485771
5 3522 1 14487762
5 3523 1 14488288
5 3524 1 14489460
5 3525 1 14495665
5 3526 1 14498170
5 3527 1 14498372
5 3528 1 14499863
5 3529 1 14501742
5 3530 0 14504168
5 3531 0 14504968
5 3532 0 14505728
5 3533 0 14506192
5 3534 0 14507812
5 3535 1 14509667
5 3536 1 14512008
5 3537 1 14513520
5 3538 1 14514627
5 3539 1 14517522
5 3540 1 14525608
5 3541 1 14528682
5 3542 1 14529906
5 3543 1 14530255
5 3544 1 14534033
5 3545 1 14535094
5 3546 1 14535843
5 3547 1 14539785
5 3548 1 14542908
5 3549 1 14550084
5 3550 1 14551740
5 3551 1 14555526
5 3552 1 14556825
5 3553 1 14558667
5 3554 1 14561299
5 3555 1 14565029
5 3556 1 14570669
5 3557 1 14570798
5 3558 1 14572711
5 3559 1 14573855
5 3560 1 14574967
5 3561 1 14577867
5 3562 1 14583934
5 3563 1 14586501
5 3564 1 14590122
5 3565 1 14593680
5 3566 1 14595134
5 3567 1 14603165
5 3568 1 14609153
5 3569 0 14624200
5 3570 0 14628733
5 3571 0 14628985
5 3572 0 14629030
5 3573 1 14634488
5 3574 1 14634728
5 3575 1 14638476
5 3576 1 14641473
5 3577 1 14646730
5 3578 1 14647029
5 3579 1 14649622
5 3580 1 14654632
5 3581 1 14658701
5 3582 1 14658710
5 3583 1 14659731
5 3584 1 14661226
5 3585 1 14663181
5 3586 1 14667875
5 3587 1 14668001
5 3588 1 14671210
5 3589 1 14674473
5 3590 1 14679908
5 3591 1 14684320
5 3592 1 14684889
5 3593 1 14686706
5 3594 1 14688529
5 3595 1 14691500
5 3596 1 14694827
5 3597 0 14699206
5 3598 0 14699745
5 3599 0 14702741
5 3600 0 14705690
5 3601 0 14708610
5 3602 0 14710196
5 3603 0 14711593
5 3604 0 14712796
5 3605 0 14713566
5 3606 0 14719914
5 3607 0 14723872
5 3608 0 14724124
5 3609 0 14726064
5 3610 0 14731152
5 3611 0 14735631
5 3612 0 14737645
5 3613 0 14743573
5 3614 0 14746249
5 3615 0 14747395
5 3616 0 14750364
5 3617 0 14753005
5 3618 0 14756729
5 3619 0 14761035
5 3620 0 14761124
5 3621 0 14763472
5 3622 0 14764761
5 3623 0 14768634
5 3624 0 14773347
5 3625 0 14773549
5 3626 0 14775056
5 3627 0 14780388
5 3628 0 14782302
5 3629 0 14784282
5 3630 0 14786297
5 3631 0 14788821
5 3632 0 14789362
5 3633 0 14792298
5 3634 0 14793685
5 3635 0 14794713
5 3636 0 14796971
5 3637 0 14798412
5 3638 0 14802434
5 3639 0 14809387
5 3640 0 14809921
5 3641 0 14817106
5 3642 0 14818986
5 3643 0 14820825
5 3644 0 14823288
5 3645 0 14824717
5 3646 0 14825314
5 3647 0 14825739
5 3648 0 14825756
5 3649 0 14833362
5 3650 0 14834103
5 3651 0 14835507
5 3652 0 14840181
5 3653 0 14848383
5 3654 0 14853069
5 3655 0 14855913
5 3656 0 14861320
5 3657 0 14862583
5 3658 0 14863294
5 3659 0 14865147
5 3660 0 14869636
5 3661 0 14869907
5 3662 0 14870191
5 3663 0 14874079
5 3664 0 14874435
5 3665 0 14878309
5 3666 0 14878495
5 3667 0 14880115
5 3668 0 14882142
5 3669 0 14887318
5 3670 0 14888648
5 3671 0 14892088
5 3672 0 14892394
5 3673 0 14900332
5 3674 0 14900768
5 3675 0 14901640
5 3676 0 14904600
5 3677 0 14905820
5 3678 0 14910149
5 3679 0 14913214
5 3680 0 14914271
5 3681 0 14915547
5 3682 0 14917172
5 3683 0 14918288
5 3684 0 14919025
5 3685 0 14920436
5 3686 0 14924625
5 3687 0 14925850
5 3688 0 14926580
5 3689 0 14930242
5 3690 0 14932357
5 3691 0 14932555
5 3692 0 14938021
5 3693 0 14938553
5 3694 0 14938911
5 3695 0 14949973
5 3696 0 14954461
5 3697 0 14954580
5 3698 0 14955391
5 3699 0 14960091
5 3700 0 14960954
5 3701 0 14963108
5 3702 0 14963399
5 3703 0 14965842
5 3704 0 14968615
5 3705 0 14970352
5 3706 0 14970785
5 3707 0 14971248
5 3708 0 14975089
5 3709 0 14975905
5 3710 0 14980426
5 3711 0 14981236
5 3712 0 14983970
5 3713 0 14984482
5 3714 0 14984731
5 3715 0 14984992
5 3716 0 14985601
5 3717 0 14988609
5 3718 0 14991745
5 3719 0 14994326
5 3720 0 14995726
5 3721 0 14998476
5 3722 0 14999942
5 3723 0 15002746
5 3724 0 15006490
5 3725 0 15011928
5 3726 0 15012904
5 3727 0 15013332
5 3728 0 15016336
5 3729 0 15016432
5 3730 0 15018789
5 3731 0 15018846
5 3732 0 15022379
5 3733 0 15025451
5 3734 0 15033097
5 3735 0 15035779
5 3736 1 15038893
5 3737 1 15042372
5 3738 1 15045066
5 3739 1 15045358
5 3740 1 15046745
5 3741 1 15049246
5 3742 1 15050122
5 3743 1 15054285
5 3744 1 15056880
5 3745 1 15057656
5 3746 1 15059779
5 3747 1 15063953
5 3748 1 15065325
5 3749 1 15068050
5 3750 0 15072835
5 3751 0 15079397
5 3752 0 15082934
5 3753 0 15085809
5 3754 0 15086077
5 3755 0 15089402
5 3756 0 15096236
5 3757 0 15101726
5 3758 0 15104734
5 3759 0 15106469
5 3760 0 15108527
5 3761 0 15110487
5 3762 0 15111056
5 3763 0 15111097
5 3764 0 15113637
5 3765 0 15114733
5 3766 1 15118648
5 3767 1 15123357
5 3768 1 15125980
5 3769 1 15126898
5 3770 1 15129572
5 3771 1 15129696
5 3772 1 15132219
5 3773 1 15133650
5 3774 1 15133933
5 3775 1 15136764
5 3776 1 15139084
5 3777 0 15140214
5 3778 0 15141975
5 3779 0 15142547
5 3780 0 15145229
5 3781 0 15149235
5 3782 0 15152481
5 3783 0 15155882
5 3784 0 15162155
5 3785 0 15165905
5 3786 0 15167417
5 3787 0 15170227
5 3788 0 15173121
5 3789 0 15174016
5 3790 0 15176816
5 3791 0 15177860
5 3792 0 15179481
5 3793 0 15181195
5 3794 1 15184829
5 3795 1 15186536
5 3796 1 15186639
5 3797 1 15189891
5 3798 1 15190521
5 3799 1 15191235
5 3800 1 15193555
5 3801 1 15194052
5 3802 1 15194676
5 3803 1 15196968
5 3804 1 15198424
5 3805 1 15198654
5 3806 1 15202234
5 3807 0 15205497
5 3808 0 15211528
5 3809 0 15212397
5 3810 0 15214545
5 3811 0 15214973
5 3812 0 15216608
5 3813 0 15221389
5 3814 0 15226404
5 3815 0 15228461
5 3816 0 15230904
5 3817 0 15235138
5 3818 0 15237698
5 3819 0 15238657
5 3820 0 15243018
5 3821 0 15246189
5 3822 0 15254430
5 3823 0 15254648
5 3824 0 15262022
5 3825 0 15267270
5 3826 0 15270555
5 3827 0 15271651
5 3828 0 15275565
5 3829 0 15283107
5 3830 0 15292318
5 3831 0 15294353
5 3832 0 15296977
5 3833 0 15297081
5 3834 1 15304685
5 3835 1 15305644
5 3836 1 15308661
5 3837 1 15309399
5 3838 1 15314025
5 3839 1 15314046
5 3840 1 15315162
5 3841 1 15315828
5 3842 1 15316727
5 3843 1 15318644
5 3844 1 15322024
5 3845 1 15323958
5 3846 1 15329355
5 3847 1 15329400
5 3848 1 15329456
5 3849 1 15331373
5 3850 1 15333893
5 3851 1 15341353
5 3852 1 15343613
5 3853 1 15350139
5 3854 1 15350578
5 3855 0 15356700
5 3856 0 15357946
5 3857 0 15358975
5 3858 0 15362498
5 3859 0 15368726
5 3860 0 15372949
5 3861 0 15374008
5 3862 0 15379234
5 3863 0 15381359
5 3864 0 15385994
5 3865 0 15388903
5 3866 0 15390517
5 3867 0 15404920
5 3868 1 15414041
5 3869 1 15415956
5 3870 1 15418917
5 3871 1 15422825
5 3872 1 15427407
5 3873 1 15429236
5 3874 1 15429329
5 3875 1 15430417
5 3876 1 15432837
5 3877 1 15435702
5 3878 1 15439633
5 3879 1 15440290
5 3880 1 15440963
5 3881 1 15447764
5 3882 1 15448308
5 3883 1 15449851
5 3884 1 15456728
5 3885 1 15459206
5 3886 1 15462613
5 3887 1 15463600
5 3888 1 15464830
5 3889 1 15467062
5 3890 1 15467557
5 3891 1 15467990
5 3892 1 15470719
5 3893 1 15474132
5 3894 0 15476299
5 3895 0 15479360
5 3896 0 15479451
5 3897 0 15485101
5 3898 0 15489719
5 3899 0 15490561
5 3900 0 15493030
5 3901 0 15499190
5 3902 0 15500017
5 3903 0 15506965
5 3904 0 15508497
5 3905 0 15513478
5 3906 0 15522834
5 3907 0 15527022
5 3908 0 15530824
5 3909 0 15535085
5 3910 0 15538652
5 3911 0 15541654
5 3912 0 15545404
5 3913 0 15546595
5 3914 0 15560245
5 3915 0 15562203
5 3916 0 15562744
5 3917 0 15570474
5 3918 0 15571787
5 3919 0 15579189
5 3920 0 15586185
5 3921 0 15587914
5 3922 0 15588121
5 3923 0 15590649
5 3924 0 15593301
5 3925 0 15594889
5 3926 0 15622082
5 3927 0 15626258
5 3928 0 15626321
5 3929 0 15648493
5 3930 0 15653757
5 3931 0 15656814
5 3932 0 15665141
5 3933 0 15671047
5 3934 0 15674113
5 3935 0 15675185
5 3936 0 15678170
5 3937 0 15681845
5 3938 0 15685524
5 3939 0 15688822
5 3940 0 15690930
5 3941 0 15695198
5 3942 0 15698034
5 3943 0 15703392
5 3944 0 15711708
5 3945 0 15712731
5 3946 0 15718846
5 3947 0 15720124
5 3948 1 15725369
5 3949 1 15732350
5 3950 1 15734295
5 3951 1 15742789
5 3952 1 15748571
5 3953 1 15750485
5 3954 1 15783890
5 3955 1 15785551
5 3956 1 15788865
5 3957 1 15793635
5 3958 1 15796094
5 3959 1 15802737
5 3960 1 15802784
5 3961 1 15806937
5 3962 1 15809022
5 3963 1 15814734
5 3964 1 15815230
5 3965 1 15820285
5 3966 0 15821777
5 3967 0 15822723
5 3968 0 15828806
5 3969 0 15829476
5 3970 0 15833857
5 3971 0 15834320
5 3972 0 15835113
5 3973 1 15839392
5 3974 1 15841512
5 3975 1 15847681
5 3976 1 15848933
5 3977 1 15851509
5 3978 1 15854443
5 3979 1 15855463
5 3980 1 15861015
5 3981 1 15861738
5 3982 1 15862747
5 3983 1 15863187
5 3984 1 15866410
5 3985 1 15868255
5 3986 1 15871420
5 3987 1 15873509
5 3988 1 15873803
5 3989 1 15877419
5 3990 1 15879667
5 3991 1 15882108
5 3992 1 15885923
5 3993 0 15889417
5 3994 0 15891309
5 3995 0 15891939
5 3996 0 15895436
5 3997 0 15897008
5 3998 0 15899957
5 3999 0 15901176
5 4000 0 15903532
5 4001 0 15906621
5 4002 0 15906830
5 4003 0 15910029
5 4004 0 15911311
5 4005 0 15915534
5 4006 0 15916757
5 4007 0 15918495
5 4008 0 15919204
5 4009 0 15923981
5 4010 0 15928731
5 4011 0 15931680
5 4012 0 15937935
5 4013 0 15941415
5 4014 0 15942066
5 4015 0 15942260
5 4016 0 15946902
5 4017 1 15949796
5 4018 1 15952069
5 4019 1 15953509
5 4020 1 15954619
5 4021 1 15958012
5 4022 1 15958777
5 4023 1 15959542
5 4024 1 15961667
5 4025 1 15961853
5 4026 1 15962389
5 4027 0 15968114
5 4028 0 15974653
5 4029 0 15978523
5 4030 0 15980402
5 4031 0 15982066
5 4032 0 15985389
5 4033 0 15985589
5 4034 0 15987603
5 4035 0 15995411
5 4036 0 15999966
5 4037 0 16001735
5 4038 0 16005913
5 4039 0 16010775
5 4040 0 16011485
5 4041 0 16014755
5 4042 1 16020951
5 4043 1 16025926
5 4044 1 16031245
5 4045 1 16033254
5 4046 1 16034699
5 4047 1 16036786
5 4048 1 16039483
5 4049 1 16044921
5 4050 1 16049742
5 4051 1 16051263
5 4052 0 16081451
5 4053 0 16085276
5 4054 0 16089064
5 4055 0 16090306
5 4056 0 16090343
5 4057 0 16090986
5 4058 0 16093587
5 4059 0 16099861
5 4060 0 16101007
5 4061 0 16101515
5 4062 0 16103555
5 4063 0 16107702
5 4064 0 16112603
5 4065 0 16113499
5 4066 0 16113765
5 4067 0 16116053
5 4068 0 16121041
5 4069 0 16125429
5 4070 0 16134400
5 4071 0 16137363
5 4072 0 16145889
5 4073 0 16152937
5 4074 0 16154841
5 4075 0 16157228
5 4076 0 16161532
5 4077 0 16162733
5 4078 0 16172827
5 4079 0 16220349
5 4080 0 16226771
5 4081 0 16227193
5 4082 0 16236369
5 4083 0 16236486
5 4084 0 16240961
5 4085 0 16243805
5 4086 0 16245998
5 4087 0 16250903
5 4088 0 16256080
5 4089 0 16256351
5 4090 0 16261541
5 4091 0 16266287
5 4092 0 16270480
5 4093 0 16273331
5 4094 0 16273473
5 4095 0 16277421
5 4096 0 16281398
5 4097 0 16284508
5 4098 0 16286550
5 4099 0 16293600
5 4100 0 16299542
5 4101 0 16300203
5 4102 0 16306246
5 4103 0 16315660
5 4104 0 16318164
5 4105 0 16329710
5 4106 0 16334100
5 4107 0 16338350
5 4108 0 16338863
5 4109 0 16343036
5 4110 0 16344048
5 4111 0 16348928
5 4112 0 16353988
5 4113 0 16358891
5 4114 0 16360790
5 4115 0 16364647
5 4116 0 16366235
5 4117 1 16373374
5 4118 1 16374791
5 4119 1 16378201
5 4120 1 16383090
5 4121 1 16384476
5 4122 1 16388282
5 4123 1 16390054
5 4124 1 16392411
5 4125 1 16392491
5 4126 1 16397474
5 4127 1 16401396
5 4128 1 16403465
5 4129 1 16406141
5 4130 1 16410263
5 4131 1 16420321
5 4132 1 16422611
5 4133 1 16424096
5 4134 1 16427387
5 4135 1 16431312
5 4136 1 16440349
5 4137 1 16443292
5 4138 1 16443884
5 4139 1 16445566
5 4140 1 16445746
5 4141 1 16455943
5 4142 1 16456849
5 4143 1 16458126
5 4144 1 16462401
5 4145 1 16463157
5 4146 1 16469004
5 4147 1 16469729
5 4148 1 16470484
5 4149 1 16474503
5 4150 1 16474789
5 4151 1 16476511
5 4152 0 16478229
5 4153 0 16479069
5 4154 0 16479145
5 4155 0 16481864
5 4156 0 16482213
5 4157 0 16486467
5 4158 0 16488310
5 4159 0 16488578
5 4160 0 16492060
5 4161 0 16493482
5 4162 0 16498242
5 4163 0 16499376
5 4164 0 16502133
5 4165 0 16502326
5 4166 0 16507573
5 4167 0 16510905
5 4168 0 16517554
5 4169 0 16524421
5 4170 0 16526907
5 4171 0 16528806
5 4172 0 16530998
5 4173 0 16539568
5 4174 0 16540122
5 4175 0 16543965
5 4176 0 16547644
5 4177 0 16549746
5 4178 0 16553123
5 4179 0 16556462
5 4180 0 16558546
5 4181 0 16559554
5 4182 0 16563146
5 4183 0 16568564
5 4184 0 16574209
5 4185 0 16579387
5 4186 0 16580453
5 4187 0 16580888
5 4188 0 16581706
5 4189 0 16583072
5 4190 0 16584879
5 4191 0 16590251
5 4192 0 16591859
5 4193 0 16593297
5 4194 0 16595558
5 4195 0 16598472
5 4196 0 16600707
5 4197 0 16607215
5 4198 0 16607380
5 4199 0 16614094
5 4200 0 16617057
5 4201 0 16620487
5 4202 0 16622747
5 4203 0 16627298
5 4204 0 16630764
5 4205 0 16632483
5 4206 0 16635082
5 4207 0 16638774
5 4208 0 16641980
5 4209 0 16644907
5 4210 0 16646143
5 4211 0 16647119
5 4212 0 16649408
5 4213 0 16651554
5 4214 0 16656760
5 4215 0 16658438
5 4216 0 16659409
5 4217 0 16664968
5 4218 0 16669074
5 4219 0 16678921
5 4220 0 16679679
5 4221 0 16684609
5 4222 0 16685535
5 4223 0 16686590
5 4224 0 16688130
5 4225 0 16694035
5 4226 0 16744623
5 4227 0 16749020
5 4228 0 16749536
5 4229 0 16750790
5 4230 0 16755686
5 4231 0 16756406
5 4232 0 16760317
5 4233 0 16763187
5 4234 0 16768801
5 4235 0 16772843
5 4236 0 16774193
5 4237 0 16781465
5 4238 0 16784461
5 4239 0 16787334
5 4240 0 16789884
5 4241 0 16792190
5 4242 0 16794478
5 4243 0 16795044
5 4244 0 16797185
5 4245 0 16799719
5 4246 0 16806575
5 4247 0 16811777
5 4248 0 16816203
5 4249 0 16821585
5 4250 0 16822955
5 4251 0 16823007
5 4252 0 16825472
5 4253 0 16834422
5 4254 0 16844495
5 4255 0 16846756
5 4256 0 16848873
5 4257 0 16849195
5 4258 0 16855878
5 4259 0 16860966
5 4260 0 16861513
5 4261 0 16863299
5 4262 0 16863645
5 4263 0 16866107
5 4264 0 16877263
5 4265 0 16878960
5 4266 0 16879697
5 4267 0 16879881
5 4268 0 16883286
5 4269 0 16885967
5 4270 0 16887178
5 4271 0 16890999
5 4272 0 16891306
5 4273 0 16891468
5 4274 0 16897500
5 4275 0 16898290
5 4276 0 16898736
5 4277 0 16905219
5 4278 0 16908009
5 4279 0 16908050
5 4280 0 16911331
5 4281 0 16929038
5 4282 0 16930027
5 4283 0 16979960
5 4284 0 16986454
5 4285 0 16995228
5 4286 0 16999330
5 4287 0 17009990
5 4288 0 17015602
5 4289 0 17016768
5 4290 0 17021339
5 4291 0 17022017
5 4292 0 17023371
5 4293 0 17025569
5 4294 0 17026213
5 4295 0 17027535
5 4296 0 17032627
5 4297 0 17039825
5 4298 0 17044911
5 4299 0 17050337
5 4300 0 17052228
5 4301 0 17064970
5 4302 0 17100003
5 4303 0 17100745
5 4304 0 17105729
5 4305 0 17109004
5 4306 0 17116480
5 4307 0 17117541
5 4308 0 17121520
5 4309 0 17124513
5 4310 0 17125793
5 4311 0 17130673
5 4312 0 17134172
5 4313 0 17151642
5 4314 0 17161815
5 4315 0 17168365
5 4316 0 17176991
5 4317 0 17180597
5 4318 0 17184107
5 4319 0 17199129
5 4320 0 17201265
5 4321 0 17204257
5 4322 0 17206903
5 4323 0 17209062
5 4324 0 17209217
5 4325 0 17210525
5 4326 0 17216612
5 4327 0 17216874
5 4328 0 17244410
5 4329 0 17257277
5 4330 0 17280185
5 4331 0 17449978
5 4332 0 17680346
5 4333 0 17685580
5 4334 0 17693817
5 4335 0 17695635
5 4336 0 17697342
5 4337 0 17697727
5 4338 0 17699844
5 4339 0 17702811
5 4340 0 17706682
5 4341 0 17713331
5 4342 0 17726568
5 4343 0 17729602
5 4344 0 17731767
5 4345 0 17737255
5 4346 0 17740878
5 4347 0 17743776
5 4348 0 17745665
5 4349 0 17747040
5 4350 0 17747589
5 4351 0 17748851
5 4352 0 17749500
5 4353 0 17752320
5 4354 0 17755065
5 4355 0 17756010
5 4356 0 17757969
5 4357 0 17758558
5 4358 0 17758590
5 4359 0 17761604
5 4360 0 17767258
5 4361 0 17773760
5 4362 0 17775587
5 4363 0 17776613
5 4364 0 17779917
5 4365 0 17782802
5 4366 0 17784698
5 4367 0 17786619
5 4368 0 17788145
5 4369 0 17796069
5 4370 0 17799648
5 4371 0 17799842
5 4372 0 17802828
5 4373 0 17809423
5 4374 0 17810238
5 4375 0 17817682
5 4376 0 17818865
5 4377 0 17823170
5 4378 0 17823358
5 4379 0 17828481
5 4380 0 17829719
5 4381 0 17831152
5 4382 1 17832285
5 4383 1 17835340
5 4384 1 17837198
5 4385 1 17839120
5 4386 1 17841613
5 4387 1 17844192
5 4388 1 17847146
5 4389 1 17851500
5 4390 1 17855493
5 4391 1 17864950
5 4392 1 17870126
5 4393 1 17872471
5 4394 1 17876636
5 4395 1 17878221
5 4396 1 17878343
5 4397 1 17880840
5 4398 1 17884453
5 4399 1 17885519
5 4400 1 17890322
5 4401 1 17895131
5 4402 1 17897503
5 4403 1 17898819
5 4404 1 17901015
5 4405 1 17903394
5 4406 1 17903889
5 4407 1 17904953
5 4408 1 17907025
5 4409 1 17909185
5 4410 1 17909554
5 4411 1 17911933
5 4412 1 17911972
5 4413 1 17916910
5 4414 1 17920547
5 4415 1 17922597
5 4416 1 17929877
5 4417 1 17933217
5 4418 1 17936976
5 4419 1 17937514
5 4420 1 17939100
5 4421 1 17939623
5 4422 1 17945633
5 4423 1 17945773
5 4424 1 17950564
5 4425 1 17952122
5 4426 1 17954970
5 4427 1 17956299
5 4428 0 17960631
5 4429 0 17963153
5 4430 0 17963599
5 4431 0 17966845
5 4432 0 17971526
5 4433 0 17974942
5 4434 0 17980467
5 4435 0 17985249
5 4436 0 17988177
5 4437 0 17990928
5 4438 0 17992120
5 4439 0 17992448
5 4440 0 17996605
5 4441 0 17999963
5 4442 0 18004276
5 4443 0 18006632
5 4444 0 18008476
5 4445 0 18008725
5 4446 0 18011323
5 4447 0 18013315
5 4448 0 18014072
5 4449 0 18015213
5 4450 0 18019878
5 4451 0 18024135
5 4452 0 18029665
5 4453 0 18031983
5 4454 0 18033379
5 4455 0 18033542
5 4456 0 18034152
5 4457 0 18038154
5 4458 0 18058397
5 4459 0 18062009
5 4460 0 18064132
5 4461 0 18065853
5 4462 0 18066221
5 4463 0 18073559
5 4464 0 18080968
5 4465 0 18086697
5 4466 0 18089517
5 4467 0 18092875
5 4468 0 18094599
5 4469 0 18094632
5 4470 0 18100208
5 4471 0 18105605
5 4472 0 18108085
5 4473 0 18109930
5 4474 0 18110288
5 4475 0 18114670
5 4476 0 18115675
5 4477 0 18119066
5 4478 0 18120778
5 4479 0 18125052
5 4480 0 18131561
5 4481 0 18132165
5 4482 0 18132894
5 4483 0 18140408
5 4484 0 18148955
5 4485 0 18149329
5 4486 1 18155577
5 4487 1 18160070
5 4488 1 18165596
5 4489 1 18168933
5 4490 1 18178793
5 4491 1 18179308
5 4492 1 18181804
5 4493 1 18181851
5 4494 1 18184070
5 4495 1 18187726
5 4496 1 18188745
5 4497 1 18190241
5 4498 1 18190542
5 4499 0 18194279
5 4500 0 18194412
5 4501 0 18197703
5 4502 0 18198760
5 4503 0 18200455
5 4504 0 18206927
5 4505 0 18206950
5 4506 0 18210777
5 4507 0 18211278
5 4508 0 18213293
5 4509 0 18214226
5 4510 0 18216627
5 4511 0 18216838
5 4512 0 18217407
5 4513 0 18220233
5 4514 0 18221088
5 4515 0 18225499
5 4516 0 18231724
5 4517 0 18232148
5 4518 0 18233089
5 4519 0 18237298
5 4520 0 18241446
5 4521 0 18245233
5 4522 0 18248856
5 4523 0 18256410
5 4524 0 18264108
5 4525 0 18267455
5 4526 0 18270786
5 4527 0 18277850
5 4528 0 18295074
5 4529 0 18298894
5 4530 0 18304425
5 4531 0 18305620
5 4532 0 18307608
5 4533 0 18309338
5 4534 0 18311967
5 4535 0 18315559
5 4536 1 18319659
5 4537 1 18324492
5 4538 1 18326662
5 4539 1 18329982
5 4540 1 18331289
5 4541 1 18333401
5 4542 1 18341478
5 4543 1 18342363
5 4544 1 18346108
5 4545 1 18349738
5 4546 1 18352234
5 4547 1 18355857
5 4548 1 18359893
5 4549 1 18360444
5 4550 1 18369357
5 4551 1 18370410
5 4552 1 18372427
5 4553 1 18376595
5 4554 1 18376890
5 4555 1 18381734
5 4556 1 18383154
5 4557 1 18386210
5 4558 1 18387284
5 4559 0 18392275
5 4560 0 18393764
5 4561 1 18394306
5 4562 1 18396091
5 4563 1 18401641
5 4564 1 18401733
5 4565 1 18410618
5 4566 1 18419461
5 4567 1 18421125
5 4568 1 18421788
5 4569 1 18425172
5 4570 1 18426418
5 4571 1 18429953
5 4572 1 18430922
5 4573 0 18449055
5 4574 0 18449503
5 4575 0 18450824
5 4576 0 18455813
5 4577 0 18460954
5 4578 0 18464172
5 4579 0 18464871
5 4580 0 18470958
5 4581 0 18472030
5 4582 0 18473133
5 4583 0 18474314
5 4584 0 18474553
5 4585 0 18479455
5 4586 0 18482243
5 4587 0 18485961
5 4588 0 18487242
5 4589 0 18487904
5 4590 0 18493594
5 4591 0 18497049
5 4592 0 18497875
5 4593 0 18499912
5 4594 0 18502804
5 4595 0 18504318
5 4596 0 18506564
5 4597 0 18508901
5 4598 0 18510446
5 4599 0 18512107
5 4600 0 18515073
5 4601 0 18521314
5 4602 0 18522252
5 4603 0 18530153
5 4604 0 18535513
5 4605 0 18541493
5 4606 0 18547791
5 4607 0 18548823
5 4608 0 18555207
5 4609 0 18555833
5 4610 0 18557875
5 4611 0 18561569
5 4612 0 18565039
5 4613 1 18567050
5 4614 1 18570644
5 4615 1 18574520
5 4616 1 18578875
5 4617 1 18596462
5 4618 1 18600164
5 4619 1 18600968
5 4620 1 18601111
5 4621 1 18603455
5 4622 1 18610577
5 4623 1 18612223
5 4624 1 18615902
5 4625 1 18618242
5 4626 1 18621585
5 4627 1 18622309
5 4628 1 18623619
5 4629 1 18623720
5 4630 1 18628582
5 4631 1 18632130
5 4632 1 18635528
5 4633 1 18637388
5 4634 1 18638477
5 4635 1 18641588
5 4636 1 18646444
5 4637 1 18648912
5 4638 1 18650423
5 4639 1 18651147
5 4640 1 18653433
5 4641 1 18660239
5 4642 1 18665754
5 4643 0 18666798
5 4644 0 18668441
5 4645 0 18669283
5 4646 0 18670627
5 4647 0 18672255
5 4648 0 18678138
5 4649 0 18681117
5 4650 0 18684999
5 4651 0 18686266
5 4652 0 18689345
5 4653 0 18692721
5 4654 0 18695880
5 4655 0 18705283
5 4656 0 18705805
5 4657 0 18710513
5 4658 0 18714044
5 4659 0 18714159
5 4660 0 18717441
5 4661 0 18717840
5 4662 0 18724070
5 4663 0 18727099
5 4664 0 18727284
5 4665 1 18732814
5 4666 1 18736229
5 4667 1 18739546
5 4668 1 18742796
5 4669 1 18748542
5 4670 1 18751183
5 4671 1 18751983
5 4672 1 18756784
5 4673 1 18759449
5 4674 1 18761872
5 4675 0 18767884
5 4676 0 18771349
5 4677 0 18774617
5 4678 0 18776334
5 4679 0 18776442
5 4680 0 18776664
5 4681 0 18777662
5 4682 0 18784468
5 4683 0 18788647
5 4684 0 18792117
5 4685 0 18796298
5 4686 0 18800589
5 4687 0 18803160
5 4688 0 18805722
5 4689 0 18806728
5 4690 0 18810934
5 4691 1 18813718
5 4692 1 18814380
5 4693 1 18818734
5 4694 1 18825291
5 4695 1 18827914
5 4696 1 18830667
5 4697 1 18832610
5 4698 1 18833000
5 4699 1 18836748
5 4700 1 18841233
5 4701 1 18842914
5 4702 1 18844007
5 4703 1 18846558
5 4704 1 18848482
5 4705 1 18851013
5 4706 1 18851350
5 4707 0 18854163
5 4708 0 18854729
5 4709 0 18856060
5 4710 0 18857103
5 4711 0 18859927
5 4712 0 18860090
5 4713 0 18860323
5 4714 0 18861388
5 4715 0 18867267
5 4716 0 18875508
5 4717 0 18878004
5 4718 0 18885010
5 4719 0 18885473
5 4720 0 18894147
5 4721 0 18895283
5 4722 0 18897829
5 4723 0 18906918
5 4724 0 18907841
5 4725 0 18912036
5 4726 0 18916366
5 4727 0 18916431
5 4728 0 18919601
5 4729 0 18921195
5 4730 0 18967434
5 4731 0 18968899
5 4732 0 18973739
5 4733 0 18979120
5 4734 0 18983675
5 4735 0 18992686
5 4736 0 18994173
5 4737 0 18994988
5 4738 0 18998580
5 4739 0 19005460
5 4740 0 19006710
5 4741 0 19008338
5 4742 0 19012058
5 4743 0 19013625
5 4744 0 19018589
5 4745 0 19019824
5 4746 0 19025220
5 4747 0 19027202
5 4748 0 19027856
5 4749 0 19032657
5 4750 0 19037194
5 4751 0 19039056
5 4752 0 19043774
5 4753 0 19045158
5 4754 0 19052041
5 4755 0 19057720
5 4756 0 19064305
5 4757 0 19070044
5 4758 0 19071355
5 4759 0 19072758
5 4760 0 19075914
5 4761 0 19076408
5 4762 0 19077492
5 4763 0 19084254
5 4764 0 19088884
5 4765 0 19092027
5 4766 0 19095801
5 4767 0 19099209
5 4768 0 19099776
5 4769 0 19100155
5 4770 0 19100722
5 4771 0 19104788
5 4772 0 19108742
5 4773 0 19111758
5 4774 0 19111868
5 4775 0 19115801
5 4776 0 19117760
5 4777 0 19118383
5 4778 0 19121339
5 4779 0 19121639
5 4780 0 19124865
5 4781 0 19126811
5 4782 0 19137230
5 4783 0 19137528
5 4784 0 19140207
5 4785 0 19141866
5 4786 0 19143718
5 4787 0 19147470
5 4788 0 19149960
5 4789 0 19152337
5 4790 0 19155279
5 4791 0 19156312
5 4792 0 19159859
5 4793 0 19161903
5 4794 0 19163085
5 4795 0 19171428
5 4796 0 19175157
5 4797 0 19177621
5 4798 0 19183294
5 4799 0 19183867
5 4800 0 19187243
5 4801 0 19188556
5 4802 0 19189191
5 4803 0 19195017
5 4804 0 19198273
5 4805 0 19202675
5 4806 0 19203585
5 4807 0 19210696
5 4808 0 19214385
5 4809 0 19215190
5 4810 0 19216834
5 4811 0 19218399
5 4812 0 19222940
5 4813 0 19223443
5 4814 0 19228576
5 4815 0 19229926
5 4816 0 19231072
5 4817 0 19232755
5 4818 0 19233738
5 4819 0 19236168
5 4820 0 19238853
5 4821 0 19239459
5 4822 0 19242726
5 4823 0 19249391
5 4824 0 19254346
5 4825 0 19261298
5 4826 0 19269621
5 4827 0 19270617
5 4828 0 19273482
5 4829 0 19279797
5 4830 0 19291343
5 4831 0 19291507
5 4832 0 19294673
5 4833 0 19295541
5 4834 0 19295758
5 4835 0 19303006
5 4836 0 19305590
5 4837 0 19309313
5 4838 0 19310855
5 4839 0 19312302
5 4840 0 19316088
5 4841 0 19317396
5 4842 0 19321466
5 4843 0 19324151
5 4844 0 19327677
5 4845 0 19328725
5 4846 0 19331324
5 4847 0 19332681
5 4848 0 19336434
5 4849 0 19340963
5 4850 0 19343913
5 4851 0 19345772
5 4852 0 19348307
5 4853 0 19353736
5 4854 0 19353807
5 4855 0 19356795
5 4856 0 19361473
5 4857 0 19363240
5 4858 0 19365432
5 4859 0 19368654
5 4860 0 19369160
5 4861 0 19369644
5 4862 0 19372313
5 4863 0 19373815
5 4864 0 19375448
5 4865 0 19380422
5 4866 0 19439078
5 4867 0 19439270
5 4868 0 19443469
5 4869 0 19444343
5 4870 0 19448201
5 4871 0 19451929
5 4872 0 19453893
5 4873 0 19458039
5 4874 0 19462154
5 4875 0 19465030
5 4876 0 19470019
5 4877 0 19473372
5 4878 0 19478453
5 4879 0 19485842
5 4880 0 19492317
5 4881 0 19497859
5 4882 0 19499019
5 4883 0 19504927
5 4884 0 19508295
5 4885 0 19508937
5 4886 0 19510610
5 4887 0 19511928
5 4888 0 19515150
5 4889 0 19518497
5 4890 0 19524132
5 4891 0 19532357
5 4892 0 19532907
5 4893 0 19539785
5 4894 0 19540896
5 4895 0 19542943
5 4896 0 19550115
5 4897 0 19556382
5 4898 0 19563637
5 4899 0 19568404
5 4900 0 19569274
5 4901 0 19572012
5 4902 0 19575096
5 4903 0 19575413
5 4904 0 19579444
5 4905 0 19580156
5 4906 0 19595360
5 4907 0 19601818
5 4908 0 19610691
5 4909 0 19614158
5 4910 0 19616168
5 4911 0 19623953
5 4912 0 19629994
5 4913 0 19635430
5 4914 0 19638065
5 4915 0 19642708
5 4916 0 19645160
5 4917 0 19651963
5 4918 0 19660920
5 4919 0 19671690
5 4920 0 19680715
5 4921 0 19689146
5 4922 0 19727031
5 4923 0 19734329
5 4924 0 19738460
5 4925 0 19748279
5 4926 0 19757815
5 4927 0 19762067
5 4928 0 19775222
5 4929 0 19780097
5 4930 0 19786364
5 4931 0 19789929
5 4932 0 19796453
5 4933 0 19797209
5 4934 0 19806954
5 4935 0 19814526
5 4936 0 19819234
5 4937 0 19824686
5 4938 0 19829887
5 4939 0 19832232
5 4940 0 19837627
5 4941 0 19839439
5 4942 0 19839581
5 4943 0 19840085
5 4944 0 19845010
5 4945 0 19845708
5 4946 0 19846874
5 4947 0 19852365
5 4948 0 19854463
5 4949 0 19859178
5 4950 0 19866117
5 4951 0 19871423
5 4952 0 19873996
5 4953 0 19879876
5 4954 0 19879935
5 4955 0 19880316
5 4956 0 19885292
5 4957 0 19889577
5 4958 0 19891803
5 4959 0 19897031
5 4960 0 19900775
5 4961 0 19905698
5 4962 0 19906376
5 4963 0 19911557
5 4964 0 19911932
5 4965 0 19934267
5 4966 0 19935267
5 4967 0 19942536
5 4968 0 19942968
5 4969 0 19947321
5 4970 0 19950766
5 4971 0 19951296
5 4972 0 19959389
5 4973 0 19966541
5 4974 0 19974386
5 4975 0 19982592
5 4976 0 19990340
5 4977 0 19993791
5 4978 0 19997441
5 4979 0 20025048
5 4980 0 20026615
5 4981 0 20027313
5 4982 0 20027339
5 4983 0 20040066
5 4984 0 20044542
5 4985 0 20046872
5 4986 0 20064906
5 4987 0 20072183
5 4988 0 20073940
5 4989 0 20077813
5 4990 0 20078319
5 4991 0 20082565
5 4992 0 20090381
5 4993 0 20093378
5 4994 0 20096027
5 4995 0 20097358
5 4996 0 20101700
5 4997 0 20105862
5 4998 0 20109076
5 4999 0 20115560
5 5000 0 20120129
5 5001 0 20130258
5 5002 0 20131899
5 5003 0 20132627
5 5004 0 20135447
5 5005 0 20138368
5 5006 0 20145187
5 5007 0 20150960
5 5008 0 20154819
5 5009 0 20160023
5 5010 0 20160616
5 5011 0 20167777
5 5012 0 20171539
5 5013 0 20176690
5 5014 0 20178354
5 5015 0 20180071
5 5016 0 20182399
5 5017 0 20184642
5 5018 0 20189664
5 5019 0 20192815
5 5020 0 20197071
5 5021 0 20199501
5 5022 0 20203436
5 5023 0 20209644
5 5024 0 20210969
5 5025 0 20214764
5 5026 0 20215963
5 5027 0 20220097
5 5028 0 20227072
5 5029 0 20228140
5 5030 0 20231675
5 5031 0 20237975
5 5032 0 20240887
5 5033 0 20246057
5 5034 0 20247078
5 5035 0 20251703
5 5036 0 20252534
5 5037 0 20257993
5 5038 0 20258794
5 5039 0 20263924
5 5040 0 20264143
5 5041 0 20265594
5 5042 0 20267721
5 5043 0 20271098
5 5044 0 20272035
5 5045 0 20278895
5 5046 0 20284661
5 5047 0 20286367
5 5048 0 20286587
5 5049 0 20288650
5 5050 0 20288743
5 5051 0 20291468
5 5052 0 20291927
5 5053 0 20293085
5 5054 0 20293698
5 5055 0 20297845
5 5056 0 20299072
5 5057 0 20300196
5 5058 0 20304062
5 5059 0 20307262
5 5060 0 20307755
5 5061 0 20310170
5 5062 0 20310355
5 5063 0 20325223
5 5064 0 20327741
5 5065 0 20329311
5 5066 0 20332347
5 5067 0 20336531
5 5068 0 20337606
5 5069 0 20338749
5 5070 0 20338943
5 5071 0 20340350
5 5072 0 20346191
5 5073 0 20347591
5 5074 0 20351317
5 5075 0 20352276
5 5076 0 20354303
5 5077 0 20356175
5 5078 0 20361472
5 5079 0 20364895
5 5080 0 20368534
5 5081 0 20368875
5 5082 0 20368993
5 5083 0 20369259
5 5084 0 20369786
5 5085 0 20371307
5 5086 0 20375274
5 5087 0 20376978
5 5088 0 20380351
5 5089 0 20380755
5 5090 0 20382884
5 5091 0 20383604
5 5092 0 20388205
5 5093 0 20388581
5 5094 0 20389819
5 5095 0 20394050
5 5096 0 20395103
5 5097 0 20398265
5 5098 0 20400962
5 5099 0 20401106
5 5100 0 20403319
5 5101 0 20407798
5 5102 0 20408654
5 5103 0 20411917
5 5104 0 20413578
5 5105 0 20413785
5 5106 0 20417172
5 5107 0 20420526
5 5108 0 20421051
5 5109 0 20421278
5 5110 0 20427043
5 5111 0 20428828
5 5112 0 20429896
5 5113 0 20431095
5 5114 0 20434062
5 5115 0 20438064
5 5116 0 20441638
5 5117 0 20441831
5 5118 0 20449794
5 5119 0 20453012
5 5120 0 20455646
5 5121 0 20458139
5 5122 0 20465270
5 5123 0 20469236
5 5124 0 20474417
5 5125 0 20476039
5 5126 0 20476920
5 5127 0 20482249
5 5128 0 20484222
5 5129 0 20487413
5 5130 0 20487735
5 5131 0 20492096
5 5132 0 20493595
5 5133 0 20497543
5 5134 0 20499190
5 5135 0 20503725
5 5136 0 20506852
5 5137 0 20509556
5 5138 0 20514083
5 5139 0 20515765
5 5140 0 20518926
5 5141 0 20521099
5 5142 0 20523238
5 5143 0 20523429
5 5144 0 20530133
5 5145 0 20531023
5 5146 0 20531232
5 5147 0 20535278
5 5148 0 20536631
5 5149 0 20540013
5 5150 0 20543710
5 5151 0 20545196
5 5152 0 20548639
5 5153 0 20552575
5 5154 0 20558556
5 5155 0 20559482
5 5156 0 20564106
5 5157 0 20564478
5 5158 0 20565250
5 5159 0 20592863
5 5160 0 20627809
5 5161 0 20635112
5 5162 0 20638994
5 5163 0 20670526
5 5164 0 20677245
5 5165 0 20703396
5 5166 0 20704740
5 5167 0 20707684
5 5168 0 20711504
5 5169 0 20716220
5 5170 1 20718863
5 5171 1 20720589
5 5172 1 20721792
5 5173 1 20722493
5 5174 1 20729348
5 5175 1 20733082
5 5176 1 20739780
5 5177 1 20746625
5 5178 1 20746769
5 5179 1 20748440
5 5180 1 20754551
5 5181 1 20758193
5 5182 1 20758557
5 5183 1 20760263
5 5184 1 20762827
5 5185 1 20766486
5 5186 1 20769799
5 5187 0 20773841
5 5188 0 20780630
5 5189 0 20800931
5 5190 0 20852159
5 5191 0 20855598
5 5192 0 20860766
5 5193 1 20864191
5 5194 1 20866006
5 5195 1 20870111
5 5196 1 20872679
5 5197 1 20876553
5 5198 1 20877806
5 5199 1 20881783
5 5200 1 20883021
5 5201 1 20885884
5 5202 1 20886307
5 5203 1 20890163
5 5204 1 20894170
5 5205 1 20897225
5 5206 1 20897678
5 5207 1 20910250
5 5208 1 20914647
5 5209 1 20918380
5 5210 1 20921211
5 5211 1 20928389
5 5212 1 20936619
5 5213 1 20941985
5 5214 0 20944331
5 5215 0 20946367
5 5216 0 20948325
5 5217 0 20952256
5 5218 0 20953889
5 5219 0 20956492
5 5220 0 20960912
5 5221 0 20962053
5 5222 0 20963820
5 5223 0 20964301
5 5224 0 20968312
5 5225 0 20976072
5 5226 0 20981662
5 5227 0 21012162
5 5228 0 21015363
5 5229 0 21019744
5 5230 1 21023931
5 5231 1 21029377
5 5232 1 21031011
5 5233 1 21035428
5 5234 1 21035934
5 5235 1 21040266
5 5236 1 21041864
5 5237 1 21049229
5 5238 1 21053691
5 5239 1 21056346
5 5240 1 21060430
5 5241 1 21064295
5 5242 1 21069145
5 5243 1 21075982
5 5244 1 21077255
5 5245 1 21085095
5 5246 1 21087307
5 5247 1 21091413
5 5248 0 21094916
5 5249 0 21095443
5 5250 0 21099235
5 5251 0 21100720
5 5252 0 21121391
5 5253 0 21139210
5 5254 0 21144173
5 5255 0 21145357
5 5256 0 21145572
5 5257 0 21151274
5 5258 0 21152453
5 5259 0 21158858
5 5260 0 21165791
5 5261 0 21168806
5 5262 0 21172838
5 5263 0 21179336
5 5264 0 21183664
5 5265 0 21186599
5 5266 0 21189741
5 5267 0 21191155
5 5268 0 21196813
5 5269 0 21197489
5 5270 0 21205642
5 5271 0 21208364
5 5272 0 21209452
5 5273 0 21215335
5 5274 0 21219202
5 5275 0 21220998
5 5276 0 21222637
5 5277 0 21222740
5 5278 0 21224017
5 5279 0 21231846
5 5280 0 21232117
5 5281 0 21233113
5 5282 0 21237892
5 5283 0 21240741
5 5284 0 21243021
5 5285 0 21248204
5 5286 0 21249086
5 5287 0 21250487
5 5288 0 21255713
5 5289 0 21258150
5 5290 0 21260889
5 5291 0 21265539
5 5292 0 21270552
5 5293 0 21274825
5 5294 0 21275965
5 5295 0 21277323
5 5296 0 21277712
5 5297 0 21282810
5 5298 0 21285807
5 5299 0 21290678
5 5300 0 21296003
5 5301 0 21300268
5 5302 0 21307295
5 5303 0 21314014
5 5304 0 21322434
5 5305 0 21332518
5 5306 0 21334492
5 5307 0 21339519
5 5308 0 21340598
5 5309 0 21345958
5 5310 0 21354877
5 5311 0 21359176
5 5312 0 21361290
5 5313 0 21362176
5 5314 0 21368652
5 5315 0 21373352
5 5316 0 21375264
5 5317 0 21377798
5 5318 0 21382544
5 5319 0 21388571
5 5320 0 21390100
5 5321 0 21396537
5 5322 0 21399161
5 5323 0 21401640
5 5324 0 21403430
5 5325 0 21409649
5 5326 0 21412823
5 5327 0 21415276
5 5328 0 21418713
5 5329 0 21427847
5 5330 0 21431887
5 5331 0 21439686
5 5332 0 21441455
5 5333 0 21442292
5 5334 0 21446828
5 5335 0 21452352
5 5336 0 21459367
5 5337 0 21463379
5 5338 0 21463995
5 5339 0 21464659
5 5340 0 21467332
5 5341 0 21473562
5 5342 0 21478783
5 5343 0 21480552
5 5344 0 21484309
5 5345 0 21486039
5 5346 0 21486114
5 5347 0 21486434
5 5348 0 21493140
5 5349 0 21499732
5 5350 0 21506098
5 5351 0 21509068
5 5352 0 21513070
5 5353 0 21513173
5 5354 0 21513259
5 5355 0 21516244
5 5356 0 21516322
5 5357 0 21516708
5 5358 0 21517174
5 5359 0 21518677
5 5360 0 21520862
5 5361 0 21525235
5 5362 0 21526878
5 5363 0 21528268
5 5364 0 21529970
5 5365 0 21530673
5 5366 0 21538660
5 5367 0 21543863
5 5368 0 21546183
5 5369 0 21548420
5 5370 0 21549494
5 5371 0 21551870
5 5372 0 21559751
5 5373 0 21562329
5 5374 0 21564442
5 5375 0 21568435
5 5376 0 21570188
5 5377 0 21580454
5 5378 0 21588527
5 5379 0 21594034
5 5380 0 21599707
5 5381 0 21601483
5 5382 0 21608146
5 5383 0 21608243
5 5384 0 21625126
5 5385 0 21626618
5 5386 0 21630842
5 5387 0 21638305
5 5388 0 21639109
5 5389 0 21644794
5 5390 0 21668731
5 5391 0 21689264
5 5392 0 21703257
5 5393 0 21706013
5 5394 0 21709645
5 5395 0 21715083
5 5396 0 21724898
5 5397 0 21730648
5 5398 0 21737589
5 5399 0 21744761
5 5400 0 21752796
5 5401 0 21753427
5 5402 0 21775203
5 5403 0 21858753
5 5404 0 21873057
5 5405 0 21876389
5 5406 0 21878248
5 5407 0 21880613
5 5408 0 21880916
5 5409 0 21886653
5 5410 0 21887783
5 5411 0 21892333
5 5412 0 21892564
5 5413 0 21899075
5 5414 1 21905037
5 5415 1 21905601
5 5416 1 21907407
5 5417 1 21911680
5 5418 1 21912685
5 5419 1 21917196
5 5420 1 21922729
5 5421 1 21924671
5 5422 1 21928510
5 5423 1 21930851
5 5424 1 21937816
5 5425 1 21949057
5 5426 1 21949386
5 5427 1 21953159
5 5428 1 21954480
5 5429 1 21955871
5 5430 1 21956036
5 5431 1 21957248
5 5432 0 21963661
5 5433 0 21969621
5 5434 0 21974103
5 5435 0 21976739
5 5436 0 21978621
5 5437 0 21980604
5 5438 0 21982914
5 5439 0 21983146
5 5440 0 21983990
5 5441 0 21984273
5 5442 0 21985921
5 5443 0 21988883
5 5444 0 21991004
5 5445 0 22000123
5 5446 0 22003403
5 5447 0 22007665
5 5448 0 22009030
5 5449 0 22010469
5 5450 0 22011514
5 5451 0 22014247
5 5452 0 22020854
5 5453 0 22022009
5 5454 0 22023839
5 5455 0 22025958
5 5456 0 22034414
5 5457 0 22037114
5 5458 0 22039182
5 5459 0 22042987
5 5460 0 22043646
5 5461 0 22045472
5 5462 0 22046611
5 5463 0 22047163
5 5464 0 22049097
5 5465 0 22051050
5 5466 0 22091890
5 5467 0 22097888
5 5468 0 22101794
5 5469 0 22101821
5 5470 0 22105446
5 5471 0 22111120
5 5472 0 22112739
5 5473 0 22113033
5 5474 0 22116145
5 5475 0 22117241
5 5476 0 22121295
5 5477 0 22160192
5 5478 0 22163962
5 5479 0 22167703
5 5480 0 22171889
5 5481 0 22176012
5 5482 0 22178622
5 5483 0 22183254
5 5484 0 22185511
5 5485 0 22189601
5 5486 0 22201708
5 5487 0 22209477
5 5488 0 22218178
5 5489 0 22223305
5 5490 1 22345040
5 5491 1 22351732
5 5492 1 22353093
5 5493 1 22355546
5 5494 1 22356903
5 5495 1 22359559
5 5496 1 22360111
5 5497 1 22364347
5 5498 1 22367035
5 5499 1 22369014
5 5500 1 22383319
5 5501 1 22385465
5 5502 1 22393230
5 5503 1 22395210
5 5504 1 22399843
5 5505 1 22400990
5 5506 0 22405906
5 5507 0 22410036
5 5508 0 22410374
5 5509 0 22415105
5 5510 0 22419439
5 5511 0 22425719
5 5512 0 22433011
5 5513 0 22436036
5 5514 0 22441071
5 5515 0 22445364
5 5516 0 22449190
5 5517 0 22452472
5 5518 0 22459151
5 5519 0 22467823
5 5520 0 22474996
5 5521 0 22482421
5 5522 0 22484634
5 5523 0 22486903
5 5524 0 22491888
5 5525 0 22498349
5 5526 0 22498586
5 5527 0 22499419
5 5528 0 22502612
5 5529 0 22509322
5 5530 1 22514029
5 5531 1 22518180
5 5532 1 22522181
5 5533 1 22524115
5 5534 1 22524595
5 5535 1 22525214
5 5536 1 22527137
5 5537 1 22528175
5 5538 1 22535403
5 5539 1 22542309
5 5540 1 22544537
5 5541 1 22549957
5 5542 1 22555709
5 5543 1 22563629
5 5544 1 22570273
5 5545 1 22574947
5 5546 1 22580210
5 5547 0 22585613
5 5548 0 22590543
5 5549 0 22594692
5 5550 0 22595044
5 5551 0 22601717
5 5552 0 22604988
5 5553 0 22608193
5 5554 0 22613793
5 5555 0 22619480
5 5556 0 22620363
5 5557 0 22620824
5 5558 0 22625600
5 5559 0 22627255
5 5560 0 22634755
5 5561 0 22702585
5 5562 0 22754104
5 5563 0 22759909
5 5564 0 22761181
5 5565 0 22767192
5 5566 0 22780226
5 5567 0 22785659
5 5568 0 22786347
5 5569 0 22787587
5 5570 0 22792260
5 5571 0 22795709
5 5572 0 22799360
5 5573 0 22805844
5 5574 0 22809578
5 5575 0 22810229
5 5576 0 22812889
5 5577 1 22816485
5 5578 1 22826619
5 5579 1 22832791
5 5580 1 22833798
5 5581 1 22836245
5 5582 1 22837782
5 5583 1 22839591
5 5584 1 22840924
5 5585 1 22844672
5 5586 1 22845659
5 5587 1 22847128
5 5588 1 22855158
5 5589 1 22858862
5 5590 1 22859602
5 5591 1 22860045
5 5592 1 22862440
5 5593 1 22863637
5 5594 1 22865985
5 5595 1 22869227
5 5596 1 22870798
5 5597 1 22872568
5 5598 1 22875393
5 5599 1 22880744
5 5600 1 22887234
5 5601 1 22888505
5 5602 1 22892233
5 5603 1 22892683
5 5604 1 22892985
5 5605 1 22895997
5 5606 1 22899275
5 5607 1 22901056
5 5608 1 22908342
5 5609 1 22923737
5 5610 1 22923856
5 5611 1 22923996
5 5612 1 22925470
5 5613 1 22925842
5 5614 1 22928763
5 5615 1 22929699
5 5616 0 22937235
5 5617 0 22937642
5 5618 0 22940786
5 5619 1 22954976
5 5620 1 22962373
5 5621 1 22964881
5 5622 1 22965401
5 5623 1 22973273
5 5624 1 22973598
5 5625 1 22974714
5 5626 1 22976993
5 5627 1 22978873
5 5628 1 22986739
5 5629 1 22986779
5 5630 0 22996514
5 5631 0 22998770
5 5632 0 23000004
5 5633 0 23007989
5 5634 0 23009005
5 5635 0 23013660
5 5636 0 23019598
5 5637 0 23023336
5 5638 0 23046525
5 5639 0 23052853
5 5640 0 23055612
5 5641 0 23058420
5 5642 0 23060635
5 5643 0 23065030
5 5644 0 23067385
5 5645 1 23075541
5 5646 1 23077969
5 5647 1 23083624
5 5648 1 23088522
5 5649 1 23091887
5 5650 1 23094033
5 5651 1 23097669
5 5652 1 23100122
5 5653 1 23102284
5 5654 1 23104869
5 5655 1 23108710
5 5656 1 23112180
5 5657 1 23113662
5 5658 1 23121333
5 5659 1 23124802
5 5660 1 23142863
5 5661 1 23144202
5 5662 1 23167144
5 5663 1 23168119
5 5664 1 23168455
5 5665 1 23170869
5 5666 1 23171876
5 5667 1 23174438
5 5668 1 23179066
5 5669 1 23181702
5 5670 1 23185375
5 5671 0 23196615
5 5672 0 23199928
5 5673 0 23207975
5 5674 0 23211682
5 5675 0 23211912
5 5676 0 23214330
5 5677 0 23218271
5 5678 0 23220326
5 5679 0 23220352
5 5680 0 23224860
5 5681 0 23230022
5 5682 0 23235146
5 5683 0 23236286
5 5684 0 23239041
5 5685 0 23241790
5 5686 0 23247254
5 5687 0 23250938
5 5688 0 23257629
5 5689 0 23260468
5 5690 0 23261401
5 5691 0 23281101
5 5692 0 23286537
5 5693 0 23293833
5 5694 0 23294173
5 5695 0 23296171
5 5696 0 23297928
5 5697 0 23298083
5 5698 0 23302469
5 5699 0 23302838
5 5700 0 23309860
5 5701 0 23314758
5 5702 0 23316941
5 5703 0 23320082
5 5704 0 23325134
5 5705 0 23326942
5 5706 0 23328953
5 5707 0 23332473
5 5708 0 23332988
5 5709 0 23337135
5 5710 0 23337732
5 5711 0 23340306
5 5712 0 23341162
5 5713 0 23363659
5 5714 0 23368508
5 5715 0 23377408
5 5716 0 23379877
5 5717 0 23381001
5 5718 0 23384761
5 5719 0 23385326
5 5720 0 23391163
5 5721 0 23394680
5 5722 0 23396970
5 5723 0 23401844
5 5724 0 23401976
5 5725 0 23405704
5 5726 0 23408073
5 5727 0 23409263
5 5728 0 23410959
5 5729 0 23413541
5 5730 0 23418107
5 5731 0 23423336
5 5732 0 23423896
5 5733 0 23432548
5 5734 0 23433903
5 5735 0 23439245
5 5736 0 23440993
5 5737 0 23447958
5 5738 0 23452067
5 5739 0 23452336
5 5740 0 23456630
5 5741 0 23457589
5 5742 0 23460644
5 5743 0 23462239
5 5744 0 23468639
5 5745 0 23471253
5 5746 0 23477738
5 5747 0 23479537
5 5748 0 23481695
5 5749 0 23486104
5 5750 0 23487416
5 5751 0 23490547
5 5752 0 23490781
5 5753 0 23494299
5 5754 0 23499545
5 5755 0 23502008
5 5756 0 23503359
5 5757 0 23503955
5 5758 0 23508111
5 5759 0 23510126
5 5760 0 23517992
5 5761 0 23520740
5 5762 0 23522934
5 5763 0 23525013
5 5764 0 23527409
5 5765 0 23527449
5 5766 0 23529797
5 5767 0 23531996
5 5768 0 23533305
5 5769 0 23534382
5 5770 0 23538151
5 5771 0 23538574
5 5772 0 23541288
5 5773 0 23542598
5 5774 0 23543579
5 5775 0 23544824
5 5776 0 23551129
5 5777 0 23559518
5 5778 0 23563733
5 5779 0 23564898
5 5780 0 23568401
5 5781 0 23568737
5 5782 0 23573082
5 5783 0 23574037
5 5784 0 23574407
5 5785 0 23576852
5 5786 0 23581394
5 5787 0 23584026
5 5788 0 23589789
5 5789 0 23606285
5 5790 0 23611986
5 5791 0 23613510
5 5792 0 23625990
5 5793 0 23634570
5 5794 0 23638105
5 5795 0 23638395
5 5796 0 23638827
5 5797 0 23642635
5 5798 0 23643502
5 5799 0 23644571
5 5800 0 23651502
5 5801 0 23654721
5 5802 0 23662114
5 5803 0 23665483
5 5804 0 23666082
5 5805 0 23668729
5 5806 0 23672708
5 5807 0 23672818
5 5808 0 23674752
5 5809 0 23676359
5 5810 0 23685997
5 5811 0 23686598
5 5812 0 23688691
5 5813 0 23692749
5 5814 0 23695546
5 5815 0 23698911
5 5816 0 23705276
5 5817 0 23706097
5 5818 0 23706893
5 5819 0 23710285
5 5820 0 23711621
5 5821 0 23720403
5 5822 0 23721808
5 5823 0 23722898
5 5824 0 23724070
5 5825 0 23727144
5 5826 0 23732876
5 5827 0 23741912
5 5828 0 23765002
5 5829 0 23796073
5 5830 0 23814315
5 5831 0 23816277
5 5832 0 23849210
5 5833 0 23876343
5 5834 0 23896863
5 5835 0 23925933
5 5836 0 24033280
5 5837 0 24041972
5 5838 0 24068624
5 5839 0 24089405
5 5840 0 24169564
5 5841 0 24178848
5 5842 0 24227210
5 5843 0 24257269
5 5844 0 24381808
5 5845 0 24540204
5 5846 0 24578340
5 5847 0 24581522
5 5848 0 24631239
5 5849 0 24644854
5 5850 0 24734307
5 5851 0 24757757
5 5852 0 24797464
5 5853 0 24814823
5 5854 0 24818311
5 5855 0 24818543
5 5856 0 24823667
5 5857 0 24824359
5 5858 0 24828976
5 5859 0 24837908
5 5860 0 24843654
5 5861 0 24845121
5 5862 0 24849341
5 5863 0 24849445
5 5864 0 24851158
5 5865 0 24851869
5 5866 0 24860562
5 5867 0 24870918
5 5868 0 24885586
5 5869 0 24887733
5 5870 0 24892161
5 5871 0 24894857
5 5872 0 24895792
5 5873 0 24896343
5 5874 0 24900328
5 5875 0 24917022
5 5876 0 24920792
5 5877 0 24923974
5 5878 0 24925649
5 5879 0 24926983
5 5880 0 24930048
5 5881 0 24931939
5 5882 0 24936434
5 5883 0 24940014
5 5884 0 24959949
5 5885 0 24963894
5 5886 1 24965612
5 5887 1 24968972
5 5888 1 24971106
5 5889 1 24972927
5 5890 1 24974339
5 5891 1 24975843
5 5892 1 24980473
5 5893 1 24982689
5 5894 1 24983153
5 5895 1 24983873
5 5896 1 24993132
5 5897 0 25019720
5 5898 0 25023839
5 5899 0 25025573
5 5900 0 25027604
5 5901 1 25032398
5 5902 1 25034560
5 5903 1 25038069
5 5904 1 25049140
5 5905 1 25055455
5 5906 1 25057777
5 5907 1 25062425
5 5908 1 25071604
5 5909 1 25073372
5 5910 1 25074460
5 5911 1 25078291
5 5912 1 25082054
5 5913 1 25084784
5 5914 1 25089851
5 5915 1 25092353
5 5916 1 25093081
5 5917 1 25093705
5 5918 1 25094938
5 5919 1 25097275
5 5920 1 25099895
5 5921 1 25109224
5 5922 1 25109258
5 5923 1 25113079
5 5924 1 25113381
5 5925 1 25116626
5 5926 1 25118673
5 5927 1 25126136
5 5928 0 25127580
5 5929 0 25131932
5 5930 0 25134777
5 5931 0 25139720
5 5932 0 25140817
5 5933 0 25144495
5 5934 0 25149006
5 5935 0 25152390
5 5936 0 25156140
5 5937 0 25159212
5 5938 0 25168073
5 5939 0 25171242
5 5940 1 25176256
5 5941 1 25180714
5 5942 1 25183549
5 5943 1 25190634
5 5944 1 25193295
5 5945 1 25196524
5 5946 1 25202166
5 5947 1 25203706
5 5948 1 25209156
5 5949 1 25209966
5 5950 1 25211762
5 5951 1 25213130
5 5952 1 25215086
5 5953 1 25217334
5 5954 1 25221298
5 5955 1 25226495
5 5956 1 25227696
5 5957 0 25232293
5 5958 0 25235205
5 5959 0 25235472
5 5960 0 25238570
5 5961 0 25240147
5 5962 0 25243594
5 5963 0 25252598
5 5964 1 25256341
5 5965 1 25257998
5 5966 1 25260480
5 5967 1 25264941
5 5968 1 25267392
5 5969 1 25270651
5 5970 1 25277201
5 5971 1 25278333
5 5972 1 25282385
5 5973 1 25285799
5 5974 1 25292290
5 5975 1 25300919
5 5976 1 25305898
5 5977 1 25315683
5 5978 0 25345508
5 5979 0 25353441
5 5980 0 25411772
5 5981 0 25413608
5 5982 0 25416161
5 5983 0 25417453
5 5984 0 25419672
5 5985 0 25424493
5 5986 0 25432366
5 5987 0 25437106
5 5988 0 25437527
5 5989 0 25443727
5 5990 0 25444049
5 5991 0 25448402
5 5992 0 25449722
5 5993 0 25463372
5 5994 0 25472815
5 5995 0 25476051
5 5996 0 25485295
5 5997 0 25489018
5 5998 1 25496158
5 5999 1 25501037
5 6000 1 25502963
5 6001 1 25504636
5 6002 1 25508239
5 6003 1 25514852
5 6004 1 25519113
5 6005 1 25521229
5 6006 1 25522713
5 6007 1 25527109
5 6008 1 25527717
5 6009 1 25529101
5 6010 1 25532334
5 6011 1 25532975
5 6012 1 25540062
5 6013 1 25545294
5 6014 1 25545475
5 6015 1 25550208
5 6016 1 25551938
5 6017 1 25552529
5 6018 1 25553963
5 6019 1 25559510
5 6020 1 25564602
5 6021 1 25566978
5 6022 1 25571581
5 6023 1 25577574
5 6024 1 25577965
5 6025 1 25580269
5 6026 0 25587502
5 6027 0 25592983
5 6028 0 25595264
5 6029 0 25596944
5 6030 0 25600024
5 6031 0 25613148
5 6032 0 25616253
5 6033 0 25619398
5 6034 0 25622507
5 6035 0 25622629
5 6036 0 25624332
5 6037 0 25625721
5 6038 0 25629242
5 6039 0 25634453
5 6040 0 25636414
5 6041 0 25636957
5 6042 0 25644318
5 6043 0 25644451
5 6044 0 25645355
5 6045 0 25648244
5 6046 0 25648782
5 6047 0 25650909
5 6048 0 25744219
5 6049 0 25748557
5 6050 0 25753482
5 6051 0 25754234
5 6052 0 25788271
5 6053 0 25792330
5 6054 0 25796611
5 6055 0 25797371
5 6056 0 25798876
5 6057 0 25801296
5 6058 0 25801568
5 6059 0 25849269
5 6060 0 25867746
5 6061 0 25916665
5 6062 0 25920767
5 6063 0 25931667
5 6064 0 25935728
5 6065 0 25962935
5 6066 0 25963089
5 6067 0 25963894
5 6068 0 25967012
5 6069 1 26026315
5 6070 1 26026497
5 6071 1 26030654
5 6072 1 26033733
5 6073 1 26040853
5 6074 1 26048319
5 6075 1 26051797
5 6076 1 26057248
5 6077 1 26061807
5 6078 1 26062250
5 6079 1 26064410
5 6080 1 26065733
5 6081 1 26067705
5 6082 1 26075257
5 6083 1 26075992
5 6084 1 26077347
5 6085 1 26080167
5 6086 1 26082226
5 6087 1 26082716
5 6088 1 26083704
5 6089 1 26086055
5 6090 1 26088973
5 6091 1 26089458
5 6092 1 26091837
5 6093 1 26099136
5 6094 1 26102033
5 6095 1 26104276
5 6096 1 26107989
5 6097 1 26112178
5 6098 1 26112987
5 6099 1 26113345
5 6100 1 26114526
5 6101 1 26114572
5 6102 1 26117693
5 6103 1 26119844
5 6104 1 26121977
5 6105 1 26126016
5 6106 1 26127720
5 6107 1 26134842
5 6108 1 26137923
5 6109 1 26143036
5 6110 1 26143225
5 6111 1 26148463
5 6112 1 26152151
5 6113 1 26155106
5 6114 1 26158634
5 6115 1 26164820
5 6116 1 26165643
5 6117 1 26168476
5 6118 1 26168653
5 6119 1 26170649
5 6120 1 26176084
5 6121 1 26177531
5 6122 1 26181189
5 6123 1 26184118
5 6124 1 26189541
5 6125 1 26189959
5 6126 1 26194972
5 6127 0 26201127
5 6128 0 26203350
5 6129 0 26207530
5 6130 0 26208441
5 6131 0 26211773
5 6132 0 26216360
5 6133 0 26217943
5 6134 0 26219174
5 6135 0 26220214
5 6136 0 26221068
5 6137 0 26222636
5 6138 0 26227877
5 6139 0 26228645
5 6140 0 26232133
5 6141 0 26237924
5 6142 0 26238713
5 6143 1 26240538
5 6144 1 26243885
5 6145 1 26245516
5 6146 1 26251164
5 6147 1 26251281
5 6148 1 26254923
5 6149 1 26255296
5 6150 1 26255957
5 6151 1 26259459
5 6152 1 26263330
5 6153 1 26269913
5 6154 1 26270080
5 6155 1 26270981
5 6156 1 26276254
5 6157 1 26280328
5 6158 1 26285446
5 6159 1 26286100
5 6160 1 26291121
5 6161 1 26292742
5 6162 1 26299929
5 6163 1 26303854
5 6164 1 26306420
5 6165 1 26306719
5 6166 1 26314176
5 6167 1 26314598
5 6168 1 26321173
5 6169 1 26326156
5 6170 1 26330933
5 6171 1 26339285
5 6172 1 26341412
5 6173 1 26342392
5 6174 1 26345164
5 6175 1 26348104
5 6176 0 26354047
5 6177 0 26360494
5 6178 0 26360817
5 6179 0 26372143
5 6180 0 26372212
5 6181 0 26372721
5 6182 0 26373058
5 6183 0 26376400
5 6184 0 26378778
5 6185 0 26379714
5 6186 0 26381737
5 6187 0 26384174
5 6188 0 26385948
5 6189 0 26388551
5 6190 0 26389003
5 6191 0 26394255
5 6192 0 26397197
5 6193 0 26401627
5 6194 0 26403910
5 6195 0 26405821
5 6196 0 26407048
5 6197 0 26414201
5 6198 0 26415848
5 6199 0 26428499
5 6200 0 26431758
5 6201 0 26434243
5 6202 0 26448735
5 6203 0 26452487
5 6204 0 26454031
5 6205 0 26454218
5 6206 0 26458832
5 6207 0 26460719
5 6208 0 26463090
5 6209 0 26464666
5 6210 0 26467056
5 6211 0 26467430
5 6212 0 26472709
5 6213 0 26484365
5 6214 0 26487411
5 6215 1 26489612
5 6216 1 26491897
5 6217 1 26504693
5 6218 1 26506662
5 6219 1 26507109
5 6220 1 26514572
5 6221 1 26520901
5 6222 1 26521408
5 6223 1 26527290
5 6224 1 26534847
5 6225 1 26542239
5 6226 1 26544294
5 6227 1 26545084
5 6228 1 26547402
5 6229 1 26553990
5 6230 1 26554625
5 6231 1 26555366
5 6232 0 26562890
5 6233 0 26563062
5 6234 0 26566359
5 6235 0 26566766
5 6236 0 26570409
5 6237 0 26573119
5 6238 0 26576210
5 6239 0 26579245
5 6240 0 26583998
5 6241 0 26585608
5 6242 0 26586392
5 6243 1 26592373
5 6244 1 26596423
5 6245 1 26597701
5 6246 1 26602316
5 6247 1 26603856
5 6248 1 26604369
5 6249 1 26606204
5 6250 1 26609678
5 6251 1 26611194
5 6252 1 26613838
5 6253 1 26615050
5 6254 1 26619227
5 6255 1 26624534
5 6256 1 26629359
5 6257 0 26633977
5 6258 0 26634615
5 6259 0 26636322
5 6260 0 26638436
5 6261 0 26641729
5 6262 0 26645641
5 6263 0 26646364
5 6264 0 26646760
5 6265 0 26650182
5 6266 0 26655118
5 6267 0 26656065
5 6268 0 26657160
5 6269 0 26662578
5 6270 0 26664168
5 6271 1 26667353
5 6272 1 26669226
5 6273 1 26671258
5 6274 1 26671426
5 6275 1 26672111
5 6276 1 26672446
5 6277 1 26678948
5 6278 1 26683528
5 6279 1 26691039
5 6280 1 26691444
5 6281 1 26692061
5 6282 0 26696304
5 6283 0 26701003
5 6284 0 26704507
5 6285 0 26706484
5 6286 0 26708451
5 6287 0 26713349
5 6288 0 26713407
5 6289 0 26714239
5 6290 0 26717765
5 6291 0 26718475
5 6292 0 26719523
5 6293 0 26722464
5 6294 0 26722976
5 6295 0 26726972
5 6296 0 26730335
5 6297 0 26731052
5 6298 0 26732453
5 6299 0 26739231
5 6300 0 26740896
5 6301 0 26742591
5 6302 0 26746384
5 6303 0 26749125
5 6304 0 26749665
5 6305 0 26750978
5 6306 0 26755839
5 6307 0 26761417
5 6308 0 26762143
5 6309 1 26765441
5 6310 1 26765668
5 6311 1 26767110
5 6312 1 26767856
5 6313 1 26770701
5 6314 1 26771455
5 6315 1 26774092
5 6316 1 26776695
5 6317 1 26779303
5 6318 1 26780135
5 6319 1 26784176
5 6320 1 26788416
5 6321 1 26789552
5 6322 1 26793782
5 6323 1 26795325
5 6324 1 26795804
5 6325 1 26798208
5 6326 1 26801424
5 6327 1 26801944
5 6328 1 26802149
5 6329 1 26805540
5 6330 1 26806947
5 6331 1 26807012
5 6332 1 26808428
5 6333 1 26808590
5 6334 1 26809138
5 6335 1 26814134
5 6336 0 26819137
5 6337 1 26821325
5 6338 1 26827644
5 6339 1 26829012
5 6340 1 26833075
5 6341 1 26837059
5 6342 1 26846720
5 6343 1 26849033
5 6344 1 26849474
5 6345 1 26851069
5 6346 1 26851407
5 6347 1 26852716
5 6348 1 26854460
5 6349 0 26857855
5 6350 0 26858693
5 6351 0 26860751
5 6352 0 26862239
5 6353 0 26863536
5 6354 0 26865167
5 6355 0 26865645
5 6356 0 26868263
5 6357 0 26871359
5 6358 0 26872752
5 6359 0 26874595
5 6360 0 26878944
5 6361 0 26882041
5 6362 0 26883046
5 6363 0 26888321
5 6364 0 26889177
5 6365 0 26896486
5 6366 0 26897071
5 6367 0 26900868
5 6368 0 26902982
5 6369 1 26908277
5 6370 1 26909531
5 6371 1 26913366
5 6372 1 26914903
5 6373 1 26915948
5 6374 1 26916363
5 6375 1 26917140
5 6376 1 26918723
5 6377 1 26918765
5 6378 1 26920978
5 6379 1 26923649
5 6380 1 26925743
5 6381 1 26928384
5 6382 1 26929096
5 6383 1 26932590
5 6384 1 26934656
5 6385 1 26935855
5 6386 1 26937571
5 6387 1 26939315
5 6388 1 26948645
5 6389 1 26954029
5 6390 1 26961169
5 6391 1 26965550
5 6392 1 26968502
5 6393 1 26970096
5 6394 1 26970136
5 6395 1 26977732
5 6396 1 26977966
5 6397 0 26982665
5 6398 0 26984855
5 6399 0 26985696
5 6400 0 26991314
5 6401 1 26995906
5 6402 1 26997884
5 6403 1 27000522
5 6404 1 27009826
5 6405 1 27013773
5 6406 1 27014030
5 6407 1 27022261
5 6408 1 27023665
5 6409 1 27028631
5 6410 1 27035866
5 6411 1 27037840
5 6412 1 27040290
5 6413 1 27041356
5 6414 1 27049822
5 6415 1 27053304
5 6416 1 27055066
5 6417 1 27058468
5 6418 1 27061101
5 6419 1 27061900
5 6420 1 27065106
5 6421 1 27069516
5 6422 1 27072881
5 6423 1 27075651
5 6424 1 27083911
5 6425 1 27088216
5 6426 1 27095381
5 6427 1 27100473
5 6428 1 27101044
5 6429 1 27101096
5 6430 1 27107627
5 6431 1 27108517
5 6432 1 27111246
5 6433 0 27114108
5 6434 0 27118901
5 6435 0 27124224
5 6436 0 27126149
5 6437 0 27133047
5 6438 0 27138734
5 6439 0 27139428
5 6440 0 27141208
5 6441 0 27141243
5 6442 0 27147609
5 6443 0 27148191
5 6444 0 27151502
5 6445 0 27158187
5 6446 0 27158208
5 6447 0 27164232
5 6448 0 27166821
5 6449 0 27169221
5 6450 0 27169233
5 6451 0 27173069
5 6452 0 27177066
5 6453 0 27180829
5 6454 0 27183814
5 6455 0 27184417
5 6456 0 27188066
5 6457 0 27189607
5 6458 0 27192947
5 6459 0 27193300
5 6460 0 27195199
5 6461 0 27195304
5 6462 0 27200574
5 6463 0 27201958
5 6464 0 27209104
5 6465 0 27211156
5 6466 0 27219986
5 6467 0 27221675
5 6468 0 27222435
5 6469 0 27223416
5 6470 0 27225003
5 6471 0 27225279
5 6472 0 27229585
5 6473 0 27232224
5 6474 0 27236533
5 6475 0 27239449
5 6476 0 27243337
5 6477 0 27246361
5 6478 0 27248222
5 6479 0 27256039
5 6480 0 27261751
5 6481 0 27265261
5 6482 0 27265711
5 6483 0 27265760
5 6484 0 27270275
5 6485 0 27279334
5 6486 0 27282412
5 6487 0 27283104
5 6488 0 27287972
5 6489 0 27291779
5 6490 0 27292877
5 6491 0 27294806
5 6492 0 27300228
5 6493 0 27305679
5 6494 0 27306399
5 6495 0 27307039
5 6496 0 27308155
5 6497 0 27310576
5 6498 0 27313213
5 6499 1 27314091
5 6500 1 27318864
5 6501 1 27324108
5 6502 1 27325430
5 6503 1 27326627
5 6504 1 27328380
5 6505 1 27333524
5 6506 1 27344064
5 6507 1 27347871
5 6508 1 27351028
5 6509 1 27355118
5 6510 1 27357230
5 6511 1 27359009
5 6512 1 27365188
5 6513 1 27368879
5 6514 0 27377948
5 6515 0 27379336
5 6516 0 27386667
5 6517 1 27390218
5 6518 1 27390711
5 6519 1 27393534
5 6520 1 27395727
5 6521 1 27397753
5 6522 1 27403051
5 6523 1 27403943
5 6524 1 27407347
5 6525 1 27411969
5 6526 1 27414958
5 6527 1 27421698
5 6528 1 27428365
5 6529 1 27432675
5 6530 1 27435927
5 6531 1 27441211
5 6532 1 27442293
5 6533 1 27443518
5 6534 1 27446601
5 6535 1 27448171
5 6536 1 27449259
5 6537 1 27455493
5 6538 1 27459083
5 6539 1 27460375
5 6540 1 27463333
5 6541 1 27466579
5 6542 1 27467083
5 6543 0 27470633
5 6544 0 27472838
5 6545 0 27476100
5 6546 0 27479855
5 6547 0 27484442
5 6548 0 27484805
5 6549 0 27486879
5 6550 0 27487881
5 6551 0 27488243
5 6552 1 27493318
5 6553 1 27497029
5 6554 1 27498382
5 6555 1 27499284
5 6556 1 27500833
5 6557 1 27504171
5 6558 1 27505046
5 6559 1 27507871
5 6560 1 27511774
5 6561 1 27514602
5 6562 1 27514848
5 6563 1 27518699
5 6564 1 27519814
5 6565 1 27522859
5 6566 1 27525261
5 6567 1 27526823
5 6568 1 27527190
5 6569 1 27532644
5 6570 1 27536738
5 6571 1 27539308
5 6572 1 27540173
5 6573 1 27542381
5 6574 1 27546997
5 6575 1 27557086
5 6576 1 27561011
5 6577 1 27570021
5 6578 0 27573873
5 6579 0 27575974
5 6580 0 27578054
5 6581 0 27580261
5 6582 0 27587012
5 6583 0 27591321
5 6584 0 27592216
5 6585 0 27593388
5 6586 0 27598101
5 6587 0 27601695
5 6588 0 27603395
5 6589 0 27609272
5 6590 0 27617053
5 6591 0 27628389
5 6592 0 27629343
5 6593 0 27631592
5 6594 0 27633526
5 6595 0 27634416
5 6596 0 27636207
5 6597 0 27636422
5 6598 0 27637217
5 6599 0 27640286
5 6600 0 27640800
5 6601 0 27648799
5 6602 0 27653655
5 6603 0 27655234
5 6604 0 27658815
5 6605 0 27661662
5 6606 0 27664332
5 6607 0 27667894
5 6608 1 27669078
5 6609 1 27670122
5 6610 1 27673045
5 6611 1 27673288
5 6612 1 27673495
5 6613 1 27677727
5 6614 1 27680930
5 6615 1 27681754
5 6616 1 27683391
5 6617 1 27686521
5 6618 1 27687774
5 6619 1 27690646
5 6620 1 27691777
5 6621 1 27693657
5 6622 1 27695633
5 6623 1 27697419
5 6624 1 27704370
5 6625 1 27706986
5 6626 1 27710131
5 6627 1 27712271
5 6628 1 27713923
5 6629 1 27715630
5 6630 1 27716570
5 6631 1 27717608
5 6632 1 27718494
5 6633 1 27723381
5 6634 1 27728564
5 6635 1 27734924
5 6636 1 27738912
5 6637 1 27740083
5 6638 1 27748600
5 6639 1 27749882
5 6640 1 27749962
5 6641 1 27755317
5 6642 1 27757787
5 6643 1 27760965
5 6644 1 27761537
5 6645 1 27761882
5 6646 1 27763547
5 6647 1 27769439
5 6648 1 27771551
5 6649 1 27779690
5 6650 1 27781880
5 6651 1 27783258
5 6652 1 27783617
5 6653 1 27792534
5 6654 1 27797079
5 6655 1 27803136
5 6656 1 27809872
5 6657 1 27813810
5 6658 1 27814209
5 6659 1 27814448
5 6660 1 27816082
5 6661 1 27818849
5 6662 1 27823598
5 6663 1 27823868
5 6664 1 27830446
5 6665 1 27831785
5 6666 1 27833398
5 6667 1 27835232
5 6668 1 27838998
5 6669 1 27841114
5 6670 1 27842891
5 6671 1 27848655
5 6672 1 27850647
5 6673 1 27851224
5 6674 1 27853912
5 6675 1 27858727
5 6676 1 27861209
5 6677 1 27861475
5 6678 1 27867534
5 6679 1 27870020
5 6680 1 27874161
5 6681 1 27877379
5 6682 1 27879193
5 6683 1 27880416
5 6684 1 27884612
5 6685 1 27887685
5 6686 1 27889040
5 6687 1 27893575
5 6688 1 27898433
5 6689 1 27904865
5 6690 1 27909170
5 6691 1 27912166
5 6692 1 27912916
5 6693 1 27914197
5 6694 1 27915963
5 6695 1 27922459
5 6696 1 27923109
5 6697 1 27925178
5 6698 1 27928262
5 6699 1 27928373
5 6700 1 27931278
5 6701 1 27935072
5 6702 1 27937577
5 6703 1 27939189
5 6704 1 27939245
5 6705 1 27939464
5 6706 1 27941013
5 6707 1 27941583
5 6708 1 27941798
5 6709 1 27943200
5 6710 1 27946518
5 6711 1 27946595
5 6712 1 27946945
5 6713 1 27948536
5 6714 1 27951054
5 6715 1 27953525
5 6716 1 27954013
5 6717 1 27955779
5 6718 1 27960901
5 6719 1 27961589
5 6720 1 27965638
5 6721 1 27967318
5 6722 1 27969941
5 6723 1 27971369
5 6724 1 27972395
5 6725 1 27976382
5 6726 1 27978694
5 6727 1 27980558
5 6728 1 27980904
5 6729 1 27987232
5 6730 1 27987979
5 6731 1 27989298
5 6732 1 27994116
5 6733 1 28000545
5 6734 1 28001390
5 6735 1 28001427
5 6736 1 28005626
5 6737 1 28007898
5 6738 0 28012179
5 6739 0 28012926
5 6740 0 28018764
5 6741 0 28021204
5 6742 0 28025192
5 6743 0 28033061
5 6744 0 28034079
5 6745 0 28039012
5 6746 0 28044635
5 6747 0 28048857
5 6748 0 28051076
5 6749 0 28052894
5 6750 0 28058387
5 6751 0 28066436
5 6752 0 28070024
5 6753 0 28077022
5 6754 0 28080497
5 6755 0 28084597
5 6756 1 28086677
5 6757 1 28086975
5 6758 1 28095073
5 6759 1 28101226
5 6760 1 28102989
5 6761 1 28107420
5 6762 1 28112097
5 6763 1 28112236
5 6764 1 28117584
5 6765 1 28125960
5 6766 1 28127210
5 6767 1 28127691
5 6768 1 28128787
5 6769 0 28133214
5 6770 0 28133985
5 6771 0 28136828
5 6772 1 28140560
5 6773 1 28143605
5 6774 1 28147253
5 6775 1 28150542
5 6776 1 28151898
5 6777 1 28153641
5 6778 1 28156091
5 6779 1 28160133
5 6780 1 28162468
5 6781 1 28163237
5 6782 1 28164133
5 6783 1 28166657
5 6784 1 28166836
5 6785 1 28168896
5 6786 0 28171249
5 6787 0 28176134
5 6788 0 28180884
5 6789 0 28182544
5 6790 0 28183092
5 6791 0 28188266
5 6792 0 28191061
5 6793 0 28192765
5 6794 0 28195883
5 6795 0 28198182
5 6796 0 28201178
5 6797 0 28206096
5 6798 0 28207398
5 6799 0 28208039
5 6800 0 28213438
5 6801 0 28214361
5 6802 0 28228820
5 6803 0 28232005
5 6804 0 28233503
5 6805 0 28235414
5 6806 0 28241255
5 6807 0 28247000
5 6808 0 28252454
5 6809 0 28254511
5 6810 1 28258261
5 6811 1 28258523
5 6812 1 28263950
5 6813 1 28264613
5 6814 1 28271231
5 6815 1 28271346
5 6816 1 28274335
5 6817 1 28276170
5 6818 1 28281718
5 6819 1 28282570
5 6820 1 28285106
5 6821 1 28285232
5 6822 1 28287964
5 6823 1 28289184
5 6824 1 28289793
5 6825 1 28290689
5 6826 1 28293434
5 6827 1 28295754
5 6828 1 28296432
5 6829 1 28300243
5 6830 1 28301245
5 6831 0 28304338
5 6832 0 28307103
5 6833 0 28308344
5 6834 0 28309588
5 6835 0 28311336
5 6836 0 28311462
5 6837 0 28314434
5 6838 0 28316598
5 6839 0 28317684
5 6840 0 28322452
5 6841 0 28324315
5 6842 0 28326785
5 6843 1 28328580
5 6844 1 28333629
5 6845 1 28336126
5 6846 1 28337661
5 6847 1 28338123
5 6848 1 28349521
5 6849 1 28351881
5 6850 1 28355957
5 6851 1 28357442
5 6852 1 28357507
5 6853 1 28362474
5 6854 1 28363989
5 6855 1 28364794
5 6856 1 28367504
5 6857 1 28368649
5 6858 1 28369971
5 6859 1 28370632
5 6860 1 28372173
5 6861 1 28373284
5 6862 1 28373809
5 6863 1 28375629
5 6864 1 28379091
5 6865 1 28382552
5 6866 1 28382994
5 6867 1 28386157
5 6868 1 28386652
5 6869 1 28404733
5 6870 1 28426549
5 6871 1 28441634
5 6872 1 28445323
5 6873 1 28450020
5 6874 1 28451619
5 6875 1 28452127
5 6876 1 28454246
5 6877 1 28455006
5 6878 1 28457618
5 6879 1 28458131
5 6880 1 28463842
5 6881 1 28465530
5 6882 1 28471320
5 6883 1 28472377
5 6884 1 28473439
5 6885 1 28476790
5 6886 1 28482821
5 6887 1 28484725
5 6888 1 28485588
5 6889 1 28490534
5 6890 1 28491322
5 6891 1 28493272
5 6892 1 28495932
5 6893 1 28497585
5 6894 1 28502025
5 6895 1 28502551
5 6896 1 28502877
5 6897 1 28505381
5 6898 1 28510406
5 6899 1 28513073
5 6900 1 28514628
5 6901 1 28517330
5 6902 1 28518722
5 6903 1 28527207
5 6904 1 28530797
5 6905 1 28531516
5 6906 1 28533018
5 6907 1 28536186
5 6908 1 28541683
5 6909 1 28542862
5 6910 1 28543742
5 6911 1 28544381
5 6912 1 28545258
5 6913 1 28545376
5 6914 1 28547343
5 6915 1 28553125
5 6916 1 28557458
5 6917 1 28559774
5 6918 1 28560686
5 6919 1 28568495
5 6920 1 28568639
5 6921 0 28571365
5 6922 0 28574953
5 6923 0 28577134
5 6924 0 28578290
5 6925 0 28584209
5 6926 0 28584273
5 6927 0 28587013
5 6928 0 28588760
5 6929 0 28589890
5 6930 0 28596269
5 6931 0 28597356
5 6932 0 28649038
5 6933 0 28651837
5 6934 0 28652962
5 6935 0 28655524
5 6936 0 28662055
5 6937 0 28669744
5 6938 0 28675352
5 6939 0 28681239
5 6940 0 28687601
5 6941 0 28694588
5 6942 0 28699911
5 6943 0 28705543
5 6944 0 28706790
5 6945 0 28712294
5 6946 0 28715045
5 6947 0 28719278
5 6948 0 28727693
5 6949 0 28727754
5 6950 0 28731477
5 6951 0 28734314
5 6952 0 28736677
5 6953 0 28741244
5 6954 0 28743114
5 6955 0 28746586
5 6956 0 28748907
5 6957 0 28751549
5 6958 0 28753624
5 6959 0 28753698
5 6960 0 28753970
5 6961 0 28756216
5 6962 0 28756381
5 6963 0 28769377
5 6964 0 28770025
5 6965 0 28774192
5 6966 0 28776055
5 6967 0 28791759
5 6968 0 28794885
5 6969 0 28799103
5 6970 0 28812364
5 6971 0 28817992
5 6972 1 28825620
5 6973 1 28828016
5 6974 1 28835466
5 6975 1 28838087
5 6976 1 28840971
5 6977 1 28843173
5 6978 1 28844336
5 6979 1 28844508
5 6980 1 28847476
5 6981 1 28848654
5 6982 1 28856558
5 6983 1 28866395
5 6984 1 28870192
5 6985 1 28873220
5 6986 1 28873821
5 6987 1 28874207
5 6988 1 28877577
5 6989 1 28878224
5 6990 1 28880178
5 6991 1 28889201
5 6992 1 28891489
5 6993 1 28893803
5 6994 0 28923291
5 6995 0 28958797
5 6996 0 29065420
5 6997 0 29069241
5 6998 0 29070519
5 6999 0 29072885
5 7000 0 29081536
5 7001 0 29085521
5 7002 0 29087874
5 7003 0 29102384
5 7004 0 29321981
5 7005 0 29323593
5 7006 0 29324921
5 7007 0 29330531
5 7008 0 29334623
5 7009 0 29340116
5 7010 0 29343498
5 7011 0 29348084
5 7012 0 29348683
5 7013 0 29349535
5 7014 0 29351973
5 7015 0 29352118
5 7016 0 29352169
5 7017 1 29355925
5 7018 1 29358506
5 7019 1 29361998
5 7020 1 29364139
5 7021 1 29366443
5 7022 1 29367697
5 7023 1 29368819
5 7024 1 29374355
5 7025 1 29384221
5 7026 1 29390358
5 7027 1 29392241
5 7028 1 29394754
5 7029 1 29395273
5 7030 1 29397995
5 7031 1 29407610
5 7032 1 29409496
5 7033 1 29412426
5 7034 1 29419464
5 7035 1 29423626
5 7036 1 29428749
5 7037 1 29434062
5 7038 1 29437534
5 7039 1 29446274
5 7040 1 29448122
5 7041 1 29453198
5 7042 1 29457253
5 7043 1 29458131
5 7044 1 29459035
5 7045 1 29459630
5 7046 1 29462700
5 7047 1 29463651
5 7048 1 29466401
5 7049 1 29474089
5 7050 1 29474192
5 7051 1 29475228
5 7052 1 29480813
5 7053 1 29481234
5 7054 1 29482135
5 7055 1 29510003
5 7056 1 29511745
5 7057 1 29520389
5 7058 1 29523801
5 7059 1 29528182
5 7060 1 29536815
5 7061 1 29541758
5 7062 1 29548689
5 7063 1 29556941
5 7064 1 29559738
5 7065 1 29560190
5 7066 1 29567203
5 7067 1 29574040
5 7068 1 29575301
5 7069 1 29579009
5 7070 1 29579987
5 7071 1 29581440
5 7072 1 29586438
5 7073 1 29589685
5 7074 1 29589998
5 7075 1 29594306
5 7076 1 29598820
5 7077 1 29605263
5 7078 1 29607211
5 7079 1 29613740
5 7080 1 29615535
5 7081 1 29618204
5 7082 1 29620389
5 7083 0 29625059
5 7084 0 29626553
5 7085 0 29639437
5 7086 0 29639910
5 7087 0 29640086
5 7088 0 29643357
5 7089 0 29648981
5 7090 0 29652659
5 7091 0 29661894
5 7092 0 29661986
5 7093 0 29667200
5 7094 0 29675252
5 7095 0 29675995
5 7096 0 29682747
5 7097 0 29685938
5 7098 0 29690019
5 7099 0 29698527
5 7100 1 29701758
5 7101 1 29701796
5 7102 1 29705719
5 7103 1 29706310
5 7104 1 29708646
5 7105 1 29711669
5 7106 1 29717490
5 7107 1 29724934
5 7108 1 29727215
5 7109 1 29735042
5 7110 1 29735848
5 7111 1 29737209
5 7112 1 29740104
5 7113 1 29740671
5 7114 1 29748547
5 7115 1 29751704
5 7116 1 29751709
5 7117 1 29756698
5 7118 1 29760751
5 7119 1 29761942
5 7120 1 29762518
5 7121 1 29764754
5 7122 1 29772723
5 7123 1 29773273
5 7124 1 29774957
5 7125 1 29779773
5 7126 1 29786138
5 7127 1 29792143
5 7128 1 29799473
5 7129 1 29801189
5 7130 1 29801596
5 7131 1 29801935
5 7132 1 29805975
5 7133 1 29807074
5 7134 1 29808324
5 7135 1 29812389
5 7136 0 29818873
5 7137 0 29821101
5 7138 0 29827834
5 7139 0 29833588
5 7140 0 29835202
5 7141 0 29842416
5 7142 0 29846302
5 7143 0 29850867
5 7144 0 29853425
5 7145 0 29927920
5 7146 0 29931652
5 7147 0 29934309
5 7148 0 29936089
5 7149 0 29939858
5 7150 0 29943753
5 7151 0 29946467
5 7152 0 29948695
5 7153 0 29949282
5 7154 0 29956038
5 7155 0 29962254
5 7156 0 29966249
5 7157 0 29970106
5 7158 0 29974321
5 7159 0 29981901
5 7160 0 29983260
5 7161 0 29985184
5 7162 0 29986942
5 7163 0 29988122
5 7164 0 29990763
5 7165 0 29992541
5 7166 0 29994440
5 7167 0 29995500
5 7168 0 29998366
5 7169 0 29999848
5 7170 0 30006176
5 7171 0 30012960
5 7172 0 30122622
5 7173 0 30134193
5 7174 0 30140239
5 7175 0 30165150
5 7176 0 30171566
5 7177 0 30178243
5 7178 0 30199497
5 7179 0 30242443
5 7180 0 30290644
5 7181 0 30338597
5 7182 0 30383003
5 7183 0 30390152
5 7184 0 30409964
5 7185 0 30454709
5 7186 0 30487470
5 7187 0 30496184
5 7188 0 30498324
5 7189 1 30509395
5 7190 1 30512908
5 7191 1 30520410
5 7192 1 30522226
5 7193 1 30527924
5 7194 1 30530080
5 7195 1 30530961
5 7196 1 30533134
5 7197 1 30535360
5 7198 1 30538515
5 7199 1 30543996
5 7200 1 30550810
5 7201 1 30554068
5 7202 1 30558498
5 7203 1 30562788
5 7204 1 30563119
5 7205 1 30564707
5 7206 1 30571586
5 7207 1 30572162
5 7208 1 30578077
5 7209 1 30580390
5 7210 1 30582513
5 7211 1 30584706
5 7212 1 30587710
5 7213 1 30594136
5 7214 1 30597693
5 7215 1 30605716
5 7216 1 30612063
5 7217 1 30613328
5 7218 1 30620748
5 7219 1 30622810
5 7220 1 30625998
5 7221 1 30630290
5 7222 1 30632151
5 7223 1 30632415
5 7224 1 30633858
5 7225 1 30637063
5 7226 1 30640940
5 7227 1 30660160
5 7228 1 30670328
5 7229 1 30673849
5 7230 0 30681542
5 7231 0 30689196
5 7232 0 30693266
5 7233 0 30698710
5 7234 0 30701207
5 7235 0 30706905
5 7236 0 30710729
5 7237 0 30711414
5 7238 0 30714503
5 7239 1 30719120
5 7240 1 30725729
5 7241 1 30740376
5 7242 1 30748240
5 7243 1 30748869
5 7244 1 30759496
5 7245 1 30763129
5 7246 1 30766317
5 7247 1 30781531
5 7248 1 30784215
5 7249 1 30787496
5 7250 1 30790363
5 7251 1 30791598
5 7252 1 30794833
5 7253 1 30798481
5 7254 1 30800985
5 7255 1 30804100
5 7256 1 30804241
5 7257 1 30811144
5 7258 1 30817158
5 7259 1 30823086
5 7260 1 30829672
5 7261 0 30836398
5 7262 0 30840225
5 7263 0 30844090
5 7264 0 30846996
5 7265 0 30849176
5 7266 0 30849947
5 7267 0 30861382
5 7268 0 30872738
5 7269 0 30892226
5 7270 0 30899358
5 7271 0 30908786
5 7272 0 30913940
5 7273 0 30921461
5 7274 0 30925869
5 7275 0 30929106
5 7276 0 30932816
5 7277 0 30935841
5 7278 0 30943672
5 7279 0 30964920
5 7280 0 30978624
5 7281 0 30985395
5 7282 0 30988522
5 7283 0 30990367
5 7284 0 30990622
5 7285 0 31002261
5 7286 0 31004625
5 7287 0 31016017
5 7288 0 31016746
5 7289 0 31025410
5 7290 0 31028437
5 7291 0 31043112
5 7292 0 31047618
5 7293 0 31051226
5 7294 0 31054338
5 7295 0 31068662
5 7296 0 31077948
5 7297 0 31080932
5 7298 0 31081503
5 7299 0 31087707
5 7300 0 31092970
5 7301 0 31093871
5 7302 0 31100761
5 7303 0 31101062
5 7304 0 31105244
5 7305 0 31128168
5 7306 0 31133243
5 7307 0 31137637
5 7308 0 31152393
5 7309 0 31162232
5 7310 0 31168426
5 7311 0 31170999
5 7312 0 31171480
5 7313 0 31191213
5 7314 0 31212813
5 7315 0 31222473
5 7316 0 31228389
5 7317 0 31231138
5 7318 0 31236748
5 7319 0 31239754
5 7320 0 31242478
5 7321 0 31248654
5 7322 0 31248962
5 7323 1 31255246
5 7324 1 31258949
5 7325 1 31261175
5 7326 1 31261197
5 7327 1 31261939
5 7328 1 31264456
5 7329 1 31265210
5 7330 1 31267980
5 7331 1 31296456
5 7332 1 31355893
5 7333 1 31424291
5 7334 0 31446858
5 7335 0 31451551
5 7336 0 31455267
5 7337 0 31464183
5 7338 0 31470074
5 7339 1 31482118
5 7340 1 31482845
5 7341 1 31489241
5 7342 1 31490513
5 7343 1 31492126
5 7344 1 31497321
5 7345 1 31501554
5 7346 1 31510530
5 7347 1 31510933
5 7348 1 31516714
5 7349 1 31520333
5 7350 1 31523393
5 7351 1 31524480
5 7352 0 31529849
5 7353 0 31532045
5 7354 0 31532115
5 7355 0 31535186
5 7356 0 31535448
5 7357 0 31537191
5 7358 0 31542857
5 7359 0 31549241
5 7360 0 31554287
5 7361 0 31554488
5 7362 0 31555172
5 7363 0 31555397
5 7364 0 31557676
5 7365 0 31558774
5 7366 0 31566735
5 7367 0 31570789
5 7368 0 31571127
5 7369 0 31573092
5 7370 0 31573636
5 7371 0 31576911
5 7372 0 31579281
5 7373 0 31579505
5 7374 0 31582186
5 7375 0 31583600
5 7376 0 31613471
5 7377 0 31617328
5 7378 0 31619319
5 7379 0 31619402
5 7380 0 31625170
5 7381 0 31637566
5 7382 0 31639147
5 7383 0 31640772
5 7384 0 31642968
5 7385 0 31645633
5 7386 0 31648887
5 7387 0 31665063
5 7388 0 31737898
5 7389 0 31739389
5 7390 0 31745368
5 7391 0 31748393
5 7392 0 31755134
5 7393 0 31762357
5 7394 0 31763339
5 7395 0 31767931
5 7396 0 31784048
5 7397 0 31815977
5 7398 0 31819596
5 7399 0 31820807
5 7400 0 31825195
5 7401 0 31828505
5 7402 0 31829950
5 7403 0 31832237
5 7404 0 31836094
5 7405 0 31841271
5 7406 0 31845869
5 7407 0 31849029
5 7408 0 31851296
5 7409 0 31861595
5 7410 0 31866494
5 7411 0 31871928
5 7412 0 31883448
5 7413 0 31887882
5 7414 0 31891266
5 7415 0 31893328
5 7416 0 31894442
5 7417 0 31899545
5 7418 0 31907827
5 7419 0 31910582
5 7420 0 31913716
5 7421 0 31914263
5 7422 0 31916640
5 7423 0 31918877
5 7424 0 31921288
5 7425 0 31926267
5 7426 0 31926708
5 7427 0 31933120
5 7428 0 31933952
5 7429 0 31934968
5 7430 0 31938650
5 7431 0 31941697
5 7432 0 31942876
5 7433 0 31946045
5 7434 0 31950556
5 7435 0 31955175
5 7436 0 31958241
5 7437 0 31961255
5 7438 0 31963707
5 7439 0 31968149
5 7440 0 31970334
5 7441 0 31971335
5 7442 0 31976473
5 7443 0 31978912
5 7444 0 31979152
5 7445 0 31980115
5 7446 0 31985636
5 7447 0 31994962
5 7448 0 31997861
5 7449 0 32002727
5 7450 0 32019976
5 7451 0 32023741
5 7452 1 32134453
5 7453 1 32138906
5 7454 1 32141976
5 7455 1 32144383
5 7456 1 32149989
5 7457 1 32151836
5 7458 1 32156723
5 7459 1 32160376
5 7460 1 32165289
5 7461 1 32166548
5 7462 1 32166978
5 7463 1 32172030
5 7464 1 32175794
5 7465 1 32178506
5 7466 1 32179053
5 7467 1 32184420
5 7468 1 32185899
5 7469 1 32188582
5 7470 1 32191334
5 7471 1 32194560
5 7472 1 32202958
5 7473 1 32206970
5 7474 1 32212742
5 7475 1 32216395
5 7476 1 32225248
5 7477 1 32232824
5 7478 1 32237287
5 7479 1 32241402
5 7480 1 32244081
5 7481 1 32244203
5 7482 1 32247070
5 7483 0 32254181
5 7484 0 32254398
5 7485 0 32255889
5 7486 0 32258160
5 7487 0 32263794
5 7488 0 32270143
5 7489 0 32271304
5 7490 0 32272675
5 7491 0 32273335
5 7492 0 32279711
5 7493 0 32282785
5 7494 0 32289098
5 7495 0 32293055
5 7496 0 32298220
5 7497 0 32300387
5 7498 0 32304928
5 7499 0 32309445
5 7500 0 32309590
5 7501 0 32312047
5 7502 0 32314148
5 7503 0 32319609
5 7504 0 32327742
5 7505 0 32329514
5 7506 0 32331410
5 7507 0 32334110
5 7508 0 32339743
5 7509 0 32339840
5 7510 0 32342650
5 7511 0 32346531
5 7512 0 32349432
5 7513 0 32354717
5 7514 0 32356075
5 7515 0 32360599
5 7516 0 32362235
5 7517 0 32365329
5 7518 0 32373369
5 7519 0 32376522
5 7520 0 32384952
5 7521 0 32388918
5 7522 0 32393094
5 7523 0 32396214
5 7524 0 32406213
5 7525 0 32415016
5 7526 0 32418365
5 7527 0 32426144
5 7528 0 32431981
5 7529 0 32435831
5 7530 0 32436399
5 7531 0 32438058
5 7532 0 32438543
5 7533 0 32445944
5 7534 0 32446102
5 7535 0 32447269
5 7536 0 32453439
5 7537 0 32453957
5 7538 0 32461593
5 7539 0 32468327
5 7540 0 32474048
5 7541 0 32478301
5 7542 0 32481350
5 7543 0 32486016
5 7544 0 32489565
5 7545 0 32503772
5 7546 0 32508622
5 7547 0 32509645
5 7548 0 32513668
5 7549 0 32514711
5 7550 0 32519677
5 7551 0 32525186
5 7552 0 32528788
5 7553 0 32535146
5 7554 0 32541578
5 7555 0 32545356
5 7556 0 32552803
5 7557 0 32557559
5 7558 0 32560263
5 7559 0 32562900
5 7560 0 32567674
5 7561 0 32572350
5 7562 0 32581063
5 7563 0 32581103
5 7564 0 32585281
5 7565 0 32585505
5 7566 0 32585633
5 7567 0 32587493
5 7568 0 32595117
5 7569 0 32597572
5 7570 0 32598913
5 7571 0 32605848
5 7572 0 32606946
5 7573 0 32611204
5 7574 0 32612894
5 7575 0 32613132
5 7576 0 32614111
5 7577 0 32617291
5 7578 0 32622250
5 7579 0 32632996
5 7580 0 32635159
5 7581 0 32642039
5 7582 0 32649165
5 7583 0 32654353
5 7584 0 32657114
5 7585 0 32662405
5 7586 0 32663305
5 7587 0 32667778
5 7588 0 32675036
5 7589 0 32677957
5 7590 0 32678631
5 7591 0 32680228
5 7592 0 32681831
5 7593 0 32683138
5 7594 0 32684997
5 7595 0 32686379
5 7596 0 32690066
5 7597 0 32695490
5 7598 0 32697113
5 7599 0 32697239
5 7600 0 32698036
5 7601 0 32702227
5 7602 0 32704822
5 7603 0 32719609
5 7604 0 32733398
5 7605 0 32734846
5 7606 0 32739746
5 7607 0 32740601
5 7608 0 32743745
5 7609 0 32744101
5 7610 0 32745437
5 7611 0 32748021
5 7612 0 32748782
5 7613 0 32757788
5 7614 0 32759351
5 7615 0 32789417
5 7616 0 32797622
5 7617 0 32800665
5 7618 0 32802776
5 7619 0 32803569
5 7620 0 32813434
5 7621 0 32814559
5 7622 0 32818248
5 7623 0 32818906
5 7624 0 32823358
5 7625 0 32828284
5 7626 0 32831004
5 7627 0 32833349
5 7628 0 32839057
5 7629 0 32853587
5 7630 0 32961887
5 7631 0 32971032
5 7632 0 32974829
5 7633 0 32976107
5 7634 0 32982477
5 7635 0 32983098
5 7636 0 32984261
5 7637 0 32985995
5 7638 0 32986592
5 7639 0 32998116
5 7640 0 32998728
5 7641 0 33001760
5 7642 0 33002018
5 7643 0 33004890
5 7644 0 33007933
5 7645 0 33012213
5 7646 0 33013883
5 7647 0 33016871
5 7648 0 33017207
5 7649 0 33021020
5 7650 0 33028372
5 7651 0 33033643
5 7652 0 33035322
5 7653 0 33035990
5 7654 0 33036647
5 7655 0 33037381
5 7656 0 33040209
5 7657 0 33042436
5 7658 0 33042535
5 7659 0 33043975
5 7660 0 33050474
5 7661 0 33054338
5 7662 0 33055472
5 7663 0 33061306
5 7664 0 33067398
5 7665 0 33071804
5 7666 0 33072831
5 7667 0 33079829
5 7668 0 33085789
5 7669 0 33087493
5 7670 1 33116086
5 7671 1 33119012
5 7672 1 33120171
5 7673 1 33122039
5 7674 1 33125978
5 7675 1 33127346
5 7676 1 33127974
5 7677 1 33130196
5 7678 1 33137684
5 7679 1 33140290
5 7680 1 33141264
5 7681 1 33144447
5 7682 1 33146092
5 7683 1 33149257
5 7684 1 33150246
5 7685 1 33155059
5 7686 1 33157476
5 7687 1 33159790
5 7688 1 33161927
5 7689 1 33162856
5 7690 1 33163851
5 7691 1 33168138
5 7692 1 33169789
5 7693 1 33177552
5 7694 1 33183223
5 7695 1 33184237
5 7696 1 33186238
5 7697 1 33189855
5 7698 1 33190661
5 7699 1 33191170
5 7700 1 33192090
5 7701 1 33192589
5 7702 1 33195558
5 7703 1 33197449
5 7704 1 33198480
5 7705 1 33202024
5 7706 1 33203059
5 7707 1 33203983
5 7708 1 33208185
5 7709 1 33214340
5 7710 0 33217807
5 7711 0 33219086
5 7712 0 33219792
5 7713 0 33225478
5 7714 0 33230476
5 7715 0 33239441
5 7716 0 33240392
5 7717 0 33246028
5 7718 0 33249939
5 7719 0 33250142
5 7720 0 33252492
5 7721 0 33257520
5 7722 0 33260640
5 7723 0 33266657
5 7724 0 33266946
5 7725 0 33267609
5 7726 0 33275012
5 7727 0 33280973
5 7728 0 33286091
5 7729 0 33290526
5 7730 0 33291067
5 7731 0 33296641
5 7732 0 33303616
5 7733 0 33304504
5 7734 0 33307705
5 7735 0 33311219
5 7736 0 33315671
5 7737 0 33318680
5 7738 0 33321003
5 7739 0 33326778
5 7740 0 33326885
5 7741 0 33331531
5 7742 0 33337474
5 7743 0 33337604
5 7744 0 33341971
5 7745 0 33344692
5 7746 0 33347908
5 7747 0 33348319
5 7748 0 33355987
5 7749 0 33356919
5 7750 0 33359745
5 7751 0 33363311
5 7752 0 33368554
5 7753 0 33369146
5 7754 0 33370252
5 7755 0 33370723
5 7756 0 33370832
5 7757 0 33373848
5 7758 0 33376778
5 7759 0 33377916
5 7760 0 33380328
5 7761 0 33382095
5 7762 0 33389132
5 7763 0 33392064
5 7764 0 33396813
5 7765 0 33397777
5 7766 0 33398889
5 7767 0 33408704
5 7768 0 33413406
5 7769 0 33418779
5 7770 0 33424916
5 7771 0 33425836
5 7772 0 33429940
5 7773 0 33430993
5 7774 0 33435156
5 7775 0 33435186
5 7776 1 33438442
5 7777 1 33443706
5 7778 1 33445376
5 7779 1 33445618
5 7780 1 33446592
5 7781 1 33450069
5 7782 1 33451902
5 7783 1 33456084
5 7784 1 33459683
5 7785 1 33462616
5 7786 1 33470322
5 7787 1 33473878
5 7788 1 33475992
5 7789 1 33477743
5 7790 1 33479570
5 7791 0 33483181
5 7792 0 33484506
5 7793 0 33486835
5 7794 0 33488522
5 7795 0 33489332
5 7796 0 33490638
5 7797 0 33493291
5 7798 0 33495505
5 7799 0 33496595
5 7800 0 33500827
5 7801 0 33505471
5 7802 0 33510884
5 7803 0 33513324
5 7804 0 33513937
5 7805 0 33518924
5 7806 0 33521741
5 7807 0 33527519
5 7808 0 33530753
5 7809 0 33534931
5 7810 0 33537185
5 7811 0 33539139
5 7812 0 33546734
5 7813 0 33547771
5 7814 0 33551218
5 7815 0 33554733
5 7816 0 33555683
5 7817 0 33562859
5 7818 0 33582798
5 7819 0 33583259
5 7820 0 33653103
5 7821 0 33655158
5 7822 0 33659903
5 7823 0 33660217
5 7824 0 33661183
5 7825 0 33663837
5 7826 0 33666027
5 7827 0 33673720
5 7828 0 33678781
5 7829 0 33680753
5 7830 0 33684987
5 7831 1 33685361
5 7832 1 33688149
5 7833 1 33693766
5 7834 1 33697449
5 7835 1 33700976
5 7836 1 33702640
5 7837 1 33703004
5 7838 1 33704383
5 7839 1 33707833
5 7840 1 33713053
5 7841 1 33715903
5 7842 1 33720336
5 7843 1 33725005
5 7844 1 33731936
5 7845 1 33733295
5 7846 0 33737316
5 7847 0 33739853
5 7848 0 33744317
5 7849 0 33748075
5 7850 0 33748805
5 7851 0 33751532
5 7852 0 33757795
5 7853 0 33759374
5 7854 0 33762605
5 7855 0 33769699
5 7856 0 33771147
5 7857 1 33775044
5 7858 1 33778529
5 7859 1 33782031
5 7860 1 33784190
5 7861 1 33784977
5 7862 1 33789303
5 7863 1 33791673
5 7864 1 33792389
5 7865 1 33793251
5 7866 1 33797239
5 7867 1 33797263
5 7868 1 33797505
5 7869 1 33799260
5 7870 1 33801147
5 7871 1 33806118
5 7872 1 33811727
5 7873 1 33817270
5 7874 1 33821825
5 7875 1 33824964
5 7876 1 33826790
5 7877 1 33828048
5 7878 1 33833632
5 7879 1 33836870
5 7880 1 33840601
5 7881 1 33841459
5 7882 1 33842446
5 7883 1 33845537
5 7884 1 33847463
5 7885 1 33847504
5 7886 1 33849845
5 7887 1 33850894
5 7888 1 33851983
5 7889 1 33855109
5 7890 0 33861465
5 7891 0 33862495
5 7892 0 33869617
5 7893 0 33869988
5 7894 0 33874640
5 7895 0 33878065
5 7896 0 33880447
5 7897 0 33882647
5 7898 0 33887834
5 7899 0 33889197
5 7900 0 33891688
5 7901 0 33894894
5 7902 0 33895801
5 7903 0 33900351
5 7904 0 33901120
5 7905 0 33906242
5 7906 0 33913082
5 7907 0 33914416
5 7908 0 33920364
5 7909 0 33922916
5 7910 0 33925804
5 7911 0 33933242
5 7912 0 33934030
5 7913 0 33944310
5 7914 0 33949648
5 7915 0 33992775
5 7916 0 33998637
5 7917 0 34002337
5 7918 0 34004407
5 7919 0 34005525
5 7920 0 34006107
5 7921 0 34011826
5 7922 0 34015368
5 7923 0 34016347
5 7924 0 34018034
5 7925 0 34021320
5 7926 0 34024927
5 7927 0 34025537
5 7928 0 34030629
5 7929 0 34030976
5 7930 0 34031516
5 7931 0 34033739
5 7932 0 34035526
5 7933 0 34035905
5 7934 0 34037714
5 7935 0 34040140
5 7936 0 34045154
5 7937 0 34048577
5 7938 1 34050361
5 7939 1 34051321
5 7940 1 34051538
5 7941 1 34053578
5 7942 1 34056277
5 7943 1 34057084
5 7944 1 34057616
5 7945 1 34060852
5 7946 1 34063360
5 7947 1 34063986
5 7948 1 34068338
5 7949 1 34073918
5 7950 1 34077895
5 7951 1 34081172
5 7952 1 34083823
5 7953 1 34085205
5 7954 1 34090307
5 7955 1 34092278
5 7956 1 34094897
5 7957 1 34096137
5 7958 1 34098965
5 7959 1 34106146
5 7960 1 34113509
5 7961 1 34115491
5 7962 1 34120479
5 7963 1 34125070
5 7964 1 34126741
5 7965 1 34130963
5 7966 1 34135421
5 7967 1 34136382
5 7968 1 34138726
5 7969 1 34141679
5 7970 1 34145625
5 7971 1 34150696
5 7972 1 34155784
5 7973 1 34216616
5 7974 1 34222811
5 7975 1 34229996
5 7976 1 34232721
5 7977 1 34234002
5 7978 1 34235757
5 7979 1 34238652
5 7980 1 34244633
5 7981 1 34247893
5 7982 1 34252191
5 7983 1 34254430
5 7984 1 34260871
5 7985 1 34264460
5 7986 1 34268319
5 7987 1 34275235
5 7988 1 34275555
5 7989 1 34280464
5 7990 1 34286358
5 7991 1 34286761
5 7992 1 34294844
5 7993 1 34294974
5 7994 1 34299189
5 7995 1 34301581
5 7996 1 34302912
5 7997 0 34309291
5 7998 0 34313570
5 7999 0 34318424
5 8000 0 34321066
5 8001 0 34332599
5 8002 0 34336370
5 8003 0 34339535
5 8004 0 34344798
5 8005 0 34352251
5 8006 0 34356266
5 8007 0 34357570
5 8008 0 34372395
5 8009 1 34378726
5 8010 1 34380409
5 8011 1 34383067
5 8012 1 34386481
5 8013 1 34387845
5 8014 1 34390833
5 8015 1 34392346
5 8016 1 34398436
5 8017 1 34402135
5 8018 1 34405120
5 8019 1 34405251
5 8020 1 34411547
5 8021 1 34411586
5 8022 1 34412465
5 8023 1 34419539
5 8024 1 34427914
5 8025 1 34430443
5 8026 1 34431854
5 8027 1 34436266
5 8028 1 34662921
5 8029 1 34676846
5 8030 1 34679336
5 8031 1 34686898
5 8032 1 34688296
5 8033 1 34692333
5 8034 1 34694176
5 8035 1 34695235
5 8036 1 34699346
5 8037 1 34700902
5 8038 1 34707478
5 8039 1 34707763
5 8040 1 34713401
5 8041 1 34716878
5 8042 1 34717033
5 8043 1 34725382
5 8044 1 34728721
5 8045 1 34731009
5 8046 1 34733003
5 8047 1 34735166
5 8048 1 34739536
5 8049 1 34740174
5 8050 1 34743117
5 8051 1 34745749
5 8052 1 34751152
5 8053 1 34753752
5 8054 1 34754082
5 8055 1 34756971
5 8056 1 34764912
5 8057 1 34765445
5 8058 1 34769295
5 8059 1 34771723
5 8060 1 34777220
5 8061 1 34781588
5 8062 1 34782352
5 8063 1 34788826
5 8064 1 34790111
5 8065 1 34791099
5 8066 1 34794580
5 8067 1 34795962
5 8068 1 34796782
5 8069 1 34804146
5 8070 1 34806442
5 8071 1 34809992
5 8072 1 34810208
5 8073 1 34814265
5 8074 1 34821896
5 8075 1 34824506
5 8076 1 34826829
5 8077 1 34829107
5 8078 1 34832314
5 8079 1 34834690
5 8080 1 34836359
5 8081 1 34839248
5 8082 1 34839715
5 8083 1 34841304
5 8084 1 34843566
5 8085 1 34843576
5 8086 1 34852139
5 8087 1 34860169
5 8088 1 34860308
5 8089 1 34862286
5 8090 1 34862916
5 8091 1 34866874
5 8092 1 34867477
5 8093 1 34869381
5 8094 1 34873729
5 8095 1 34877700
5 8096 1 34878636
5 8097 1 34885145
5 8098 1 34887936
5 8099 1 34890720
5 8100 1 34893422
5 8101 1 34893546
5 8102 1 34895210
5 8103 1 34897470
5 8104 1 34897503
5 8105 1 34904400
5 8106 1 34907653
5 8107 1 34913665
5 8108 1 34914209
5 8109 1 34916832
5 8110 1 34919923
5 8111 1 34925572
5 8112 1 34926458
5 8113 1 34931722
5 8114 1 34938009
5 8115 1 34940159
5 8116 1 34941161
5 8117 1 34943663
5 8118 1 34946837
5 8119 1 34949496
5 8120 1 34951575
5 8121 1 34956008
5 8122 1 34957626
5 8123 0 34962717
5 8124 0 34964596
5 8125 0 34966764
5 8126 0 34968746
5 8127 0 34969457
5 8128 0 34970741
5 8129 0 34976946
5 8130 0 34982911
5 8131 0 34987852
5 8132 0 34991508
5 8133 0 34993330
5 8134 0 34999711
5 8135 0 35004169
5 8136 0 35010162
5 8137 0 35044965
5 8138 0 35134160
5 8139 0 35137919
5 8140 0 35142226
5 8141 0 35144992
5 8142 0 35147426
5 8143 0 35148853
5 8144 0 35151542
5 8145 0 35155740
5 8146 0 35158159
5 8147 0 35159630
5 8148 0 35164461
5 8149 0 35165595
5 8150 0 35169343
5 8151 0 35171625
5 8152 0 35171766
5 8153 0 35173203
5 8154 0 35174298
5 8155 0 35175061
5 8156 0 35177209
5 8157 0 35178770
5 8158 0 35183632
5 8159 0 35185253
5 8160 0 35189219
5 8161 0 35193076
5 8162 0 35194583
5 8163 0 35196413
5 8164 0 35198846
5 8165 0 35200856
5 8166 0 35206729
5 8167 0 35212304
5 8168 0 35212458
5 8169 0 35214712
5 8170 0 35219199
5 8171 0 35225664
5 8172 0 35226678
5 8173 0 35229715
5 8174 0 35249546
5 8175 1 35269652
5 8176 1 35269850
5 8177 1 35273014
5 8178 1 35279381
5 8179 1 35285582
5 8180 1 35291326
5 8181 1 35294955
5 8182 1 35295499
5 8183 1 35295686
5 8184 1 35297555
5 8185 0 35325160
5 8186 0 35327921
5 8187 0 35332782
5 8188 0 35335278
5 8189 0 35340515
5 8190 0 35345273
5 8191 0 35348316
5 8192 0 35351291
5 8193 0 35352494
5 8194 0 35353700
5 8195 0 35358478
5 8196 0 35361731
5 8197 0 35365799
5 8198 0 35369658
5 8199 0 35376495
5 8200 0 35380942
5 8201 0 35380981
5 8202 0 35384251
5 8203 0 35385497
5 8204 0 35388859
5 8205 0 35391331
5 8206 0 35393535
5 8207 0 35395177
5 8208 0 35402328
5 8209 0 35404154
5 8210 0 35406456
5 8211 0 35428839
5 8212 0 35433082
5 8213 0 35435654
5 8214 0 35452457
5 8215 0 35454889
5 8216 0 35457732
5 8217 1 35468834
5 8218 1 35472945
5 8219 1 35475792
5 8220 1 35482095
5 8221 1 35482172
5 8222 1 35487560
5 8223 1 35487862
5 8224 1 35491081
5 8225 1 35497497
5 8226 1 35498729
5 8227 1 35501058
5 8228 1 35503814
5 8229 1 35504414
5 8230 1 35505739
5 8231 1 35510699
5 8232 1 35515532
5 8233 1 35519742
5 8234 1 35522895
5 8235 1 35526423
5 8236 1 35531450
5 8237 1 35535415
5 8238 1 35537083
5 8239 1 35538489
5 8240 1 35539569
5 8241 1 35543746
5 8242 1 35544795
5 8243 1 35549413
5 8244 1 35550770
5 8245 1 35552425
5 8246 1 35556232
5 8247 1 35565893
5 8248 1 35568457
5 8249 1 35569887
5 8250 1 35571702
5 8251 1 35580646
5 8252 1 35586598
5 8253 0 35642085
5 8254 0 35654641
5 8255 0 35656291
5 8256 0 35656609
5 8257 0 35657838
5 8258 0 35661007
5 8259 0 35661457
5 8260 0 35663560
5 8261 0 35668690
5 8262 0 35673142
5 8263 0 35723411
5 8264 0 35729192
5 8265 0 35740734
5 8266 0 35742403
5 8267 0 35743827
5 8268 0 35748525
5 8269 0 35759631
5 8270 0 35761041
5 8271 0 35763794
5 8272 0 35766344
5 8273 0 35768013
5 8274 0 35773864
5 8275 0 35783788
5 8276 0 35804811
5 8277 0 35807488
5 8278 0 35809094
5 8279 0 35821023
5 8280 0 35821128
5 8281 0 35825073
5 8282 0 35825324
5 8283 0 35830617
5 8284 0 35832161
5 8285 0 35838622
5 8286 0 35838776
5 8287 0 35843710
5 8288 0 35844913
5 8289 0 35851085
5 8290 0 35852496
5 8291 0 35854746
5 8292 0 35882157
5 8293 0 35883785
5 8294 0 35884409
5 8295 0 35887873
5 8296 0 35893066
5 8297 0 35896650
5 8298 0 35899797
5 8299 0 35914706
5 8300 0 35920763
5 8301 0 35923354
5 8302 0 35925765
5 8303 0 35927208
5 8304 0 35930166
5 8305 0 35933233
5 8306 0 35934630
5 8307 0 35937014
5 8308 0 35939507
5 8309 0 35940800
5 8310 0 35941379
5 8311 0 35952675
5 8312 0 35958307
5 8313 0 35958755
5 8314 0 35958808
5 8315 0 35959784
5 8316 0 35962932
5 8317 0 35965207
5 8318 0 35966669
5 8319 0 35967375
5 8320 0 35970851
5 8321 0 35975940
5 8322 0 35977797
5 8323 0 35979728
5 8324 0 35981539
5 8325 0 35987149
5 8326 0 35988641
5 8327 0 35992012
5 8328 0 36001043
5 8329 0 36001896
5 8330 0 36005287
5 8331 0 36006497
5 8332 0 36008736
5 8333 0 36009830
5 8334 1 36018567
5 8335 1 36022181
5 8336 1 36026945
5 8337 1 36027081
5 8338 1 36034020
5 8339 1 36040789
5 8340 1 36046286
5 8341 1 36049827
5 8342 1 36054424
5 8343 1 36061819
5 8344 1 36062686
5 8345 1 36064239
5 8346 1 36065309
5 8347 1 36065997
5 8348 1 36066284
5 8349 1 36070020
5 8350 1 36072918
5 8351 1 36073637
5 8352 1 36080233
5 8353 1 36080825
5 8354 1 36082245
5 8355 1 36084342
5 8356 1 36085830
5 8357 1 36087698
5 8358 1 36092171
5 8359 1 36093417
5 8360 1 36097696
5 8361 1 36102070
5 8362 1 36105402
5 8363 1 36111523
5 8364 1 36115855
5 8365 1 36119642
5 8366 1 36196502
5 8367 1 36201471
5 8368 1 36204215
5 8369 1 36207307
5 8370 1 36209231
5 8371 1 36215366
5 8372 1 36216813
5 8373 1 36219387
5 8374 1 36225053
5 8375 1 36225992
5 8376 1 36226423
5 8377 1 36232465
5 8378 1 36239939
5 8379 1 36240518
5 8380 1 36244808
5 8381 1 36245656
5 8382 0 36249680
5 8383 0 36252400
5 8384 0 36253619
5 8385 0 36261003
5 8386 0 36265125
5 8387 0 36270543
5 8388 1 36284998
5 8389 1 36287656
5 8390 1 36288583
5 8391 1 36298461
5 8392 1 36301175
5 8393 1 36304852
5 8394 1 36309810
5 8395 1 36315834
5 8396 1 36317933
5 8397 1 36323310
5 8398 1 36329910
5 8399 0 36338336
5 8400 0 36338837
5 8401 0 36342098
5 8402 0 36343230
5 8403 0 36344928
5 8404 0 36345702
5 8405 0 36346826
5 8406 0 36351158
5 8407 0 36351219
5 8408 0 36351962
5 8409 0 36415874
5 8410 0 36417075
5 8411 0 36423481
5 8412 0 36425430
5 8413 0 36428399
5 8414 0 36444041
5 8415 0 36444076
5 8416 0 36446874
5 8417 0 36451222
5 8418 0 36499032
5 8419 0 36550323
5 8420 0 36551213
5 8421 0 36552536
5 8422 0 36555638
5 8423 0 36556990
5 8424 0 36563852
5 8425 0 36563903
5 8426 0 36564905
5 8427 0 36567830
5 8428 0 36572245
5 8429 0 36578466
5 8430 0 36579742
5 8431 0 36582747
5 8432 0 36584132
5 8433 0 36586043
5 8434 0 36590630
5 8435 0 36592856
5 8436 0 36593850
5 8437 0 36597696
5 8438 0 36598308
5 8439 0 36599588
5 8440 0 36600538
5 8441 0 36604302
5 8442 0 36605126
5 8443 0 36610481
5 8444 0 36613059
5 8445 0 36613407
5 8446 0 36614908
5 8447 0 36615588
5 8448 0 36617011
5 8449 0 36618587
5 8450 0 36618723
5 8451 0 36619581
5 8452 0 36620263
5 8453 0 36626398
5 8454 0 36628236
5 8455 0 36699991
5 8456 0 36703683
5 8457 0 36706252
5 8458 0 36712028
5 8459 0 36714904
5 8460 0 36716485
5 8461 0 36718547
5 8462 0 36718941
5 8463 0 36719556
5 8464 0 36722293
5 8465 0 36722626
5 8466 0 36724986
5 8467 0 36725138
5 8468 0 36727134
5 8469 0 36731305
5 8470 0 36731343
5 8471 0 36735383
5 8472 0 36737628
5 8473 0 36740200
5 8474 0 36741794
5 8475 0 36742802
5 8476 0 36744483
5 8477 0 36744727
5 8478 0 36749652
5 8479 0 36756221
5 8480 0 36758725
5 8481 0 36759139
5 8482 0 36761724
5 8483 0 36763031
5 8484 0 36763277
5 8485 0 36764358
5 8486 0 36765741
5 8487 0 36767264
5 8488 0 36769231
5 8489 0 36776184
5 8490 0 36778194
5 8491 0 36780786
5 8492 0 36784791
5 8493 0 36788821
5 8494 0 36796586
5 8495 0 36801253
5 8496 0 36802053
5 8497 0 36802327
5 8498 0 36805609
5 8499 0 36806906
5 8500 0 36808694
5 8501 0 36809895
5 8502 0 36815918
5 8503 0 36818653
5 8504 0 36819372
5 8505 0 36822741
5 8506 0 36823074
5 8507 0 36823615
5 8508 0 36825722
5 8509 0 36828069
5 8510 0 36829547
5 8511 0 36830453
5 8512 0 36835622
5 8513 0 36839771
5 8514 0 36841822
5 8515 0 36847122
5 8516 0 36848893
5 8517 0 36853095
5 8518 0 36853831
5 8519 0 36855156
5 8520 0 36857512
5 8521 0 36861033
5 8522 0 36865044
5 8523 0 36865811
5 8524 0 36870661
5 8525 0 36873669
5 8526 0 36879361
5 8527 0 36882824
5 8528 0 36883474
5 8529 0 36887633
5 8530 0 36890592
5 8531 0 36891693
5 8532 0 36892253
5 8533 0 36894913
5 8534 0 36896194
5 8535 0 36899834
5 8536 1 36902966
5 8537 1 36904140
5 8538 1 36904223
5 8539 1 36912830
5 8540 1 36913491
5 8541 1 36916021
5 8542 1 36917493
5 8543 1 36917659
5 8544 1 36919582
5 8545 1 36926642
5 8546 0 36934503
5 8547 0 36936233
5 8548 0 36939702
5 8549 0 36941835
5 8550 0 36945717
5 8551 0 36949369
5 8552 0 36952878
5 8553 0 36960455
5 8554 0 36961931
5 8555 0 36963585
5 8556 0 36969511
5 8557 0 36969953
5 8558 0 36974791
5 8559 0 36977860
5 8560 0 36986043
5 8561 0 36994289
5 8562 0 36996632
5 8563 0 36996813
5 8564 0 36998697
5 8565 0 37002956
5 8566 0 37004116
5 8567 0 37007245
5 8568 0 37009589
5 8569 0 37009925
5 8570 0 37011680
5 8571 0 37014134
5 8572 0 37015868
5 8573 1 37016312
5 8574 1 37022106
5 8575 1 37030881
5 8576 1 37031959
5 8577 1 37034925
5 8578 1 37035449
5 8579 1 37036683
5 8580 1 37039672
5 8581 1 37039693
5 8582 1 37040650
5 8583 1 37047206
5 8584 1 37047627
5 8585 1 37048912
5 8586 1 37049105
5 8587 1 37051640
5 8588 1 37052739
5 8589 1 37056955
5 8590 1 37057216
5 8591 1 37058880
5 8592 1 37060414
5 8593 1 37061314
5 8594 0 37065974
5 8595 0 37066198
5 8596 0 37071593
5 8597 0 37075063
5 8598 0 37080775
5 8599 0 37085576
5 8600 0 37087382
5 8601 0 37089781
5 8602 0 37095873
5 8603 0 37096418
5 8604 0 37105336
5 8605 0 37109540
5 8606 0 37109573
5 8607 0 37113303
5 8608 0 37116056
5 8609 0 37118883
5 8610 0 37129585
5 8611 0 37134701
5 8612 0 37136869
5 8613 0 37138778
5 8614 0 37142527
5 8615 0 37143179
5 8616 0 37146124
5 8617 0 37149354
5 8618 0 37158338
5 8619 0 37162633
5 8620 0 37164037
5 8621 0 37167577
5 8622 0 37169680
5 8623 0 37171041
5 8624 0 37173036
5 8625 0 37173771
5 8626 0 37174917
5 8627 0 37175933
5 8628 0 37180699
5 8629 0 37183525
5 8630 0 37183846
5 8631 0 37185505
5 8632 0 37186370
5 8633 0 37188114
5 8634 0 37189432
5 8635 0 37192627
5 8636 0 37196649
5 8637 0 37197915
5 8638 0 37204088
5 8639 0 37206198
5 8640 0 37209736
5 8641 0 37213217
5 8642 0 37230371
5 8643 0 37231296
5 8644 0 37234897
5 8645 0 37240765
5 8646 0 37254263
5 8647 0 37264503
5 8648 0 37270156
5 8649 0 37272908
5 8650 0 37281377
5 8651 0 37281467
5 8652 0 37284936
5 8653 0 37286464
5 8654 0 37291193
5 8655 0 37295728
5 8656 0 37296048
5 8657 0 37305329
5 8658 0 37305809
5 8659 0 37310672
5 8660 1 37316606
5 8661 1 37322248
5 8662 1 37325817
5 8663 1 37329196
5 8664 1 37329990
5 8665 1 37331066
5 8666 1 37331656
5 8667 1 37337594
5 8668 1 37343584
5 8669 1 37345800
5 8670 1 37348438
5 8671 1 37348874
5 8672 0 37352783
5 8673 0 37354179
5 8674 0 37355445
5 8675 0 37356806
5 8676 0 37360955
5 8677 0 37365267
5 8678 0 37369703
5 8679 0 37372871
5 8680 0 37378708
5 8681 0 37383062
5 8682 0 37384340
5 8683 0 37386115
5 8684 0 37389034
5 8685 0 37389172
5 8686 0 37393160
5 8687 0 37399478
5 8688 0 37407960
5 8689 0 37413555
5 8690 0 37415236
5 8691 0 37417342
5 8692 0 37421791
5 8693 0 37422656
5 8694 0 37424805
5 8695 0 37427828
5 8696 0 37429053
5 8697 0 37429363
5 8698 0 37437267
5 8699 0 37437849
5 8700 0 37441694
5 8701 0 37444839
5 8702 0 37451219
5 8703 0 37454673
5 8704 0 37457103
5 8705 0 37461162
5 8706 0 37465567
5 8707 0 37467296
5 8708 0 37468029
5 8709 0 37476377
5 8710 0 37479202
5 8711 0 37479531
5 8712 0 37481613
5 8713 0 37497202
5 8714 0 37507358
5 8715 0 37512777
5 8716 0 37515301
5 8717 0 37516894
5 8718 0 37519635
5 8719 0 37529424
5 8720 0 37532035
5 8721 0 37541096
5 8722 0 37553069
5 8723 0 37553605
5 8724 0 37555920
5 8725 0 37563424
5 8726 0 37564835
5 8727 0 37568376
5 8728 0 37570220
5 8729 0 37573091
5 8730 0 37582540
5 8731 0 37590714
5 8732 0 37593095
5 8733 0 37597290
5 8734 0 37601412
5 8735 0 37604126
5 8736 0 37604630
5 8737 0 37604835
5 8738 1 37615587
5 8739 1 37618321
5 8740 1 37619738
5 8741 1 37633347
5 8742 1 37637523
5 8743 1 37643476
5 8744 1 37649409
5 8745 1 37653794
5 8746 1 37656887
5 8747 1 37665727
5 8748 1 37670994
5 8749 1 37674676
5 8750 1 37678746
5 8751 1 37679254
5 8752 1 37682094
5 8753 1 37689676
5 8754 1 37692846
5 8755 1 37695960
5 8756 1 37696119
5 8757 1 37701828
5 8758 1 37708057
5 8759 1 37708223
5 8760 1 37709125
5 8761 0 37732730
5 8762 0 37739361
5 8763 0 37743550
5 8764 0 37743929
5 8765 0 37748161
5 8766 0 37750660
5 8767 0 37778751
5 8768 0 37793864
5 8769 0 37804916
5 8770 0 37805307
5 8771 0 37811084
5 8772 0 37811266
5 8773 0 37814741
5 8774 0 37818678
5 8775 0 37819519
5 8776 0 37827282
5 8777 0 37830564
5 8778 0 37832439
5 8779 0 37833173
5 8780 0 37835416
5 8781 0 37838685
5 8782 1 37845700
5 8783 1 37849046
5 8784 1 37850517
5 8785 1 37850655
5 8786 1 37855103
5 8787 1 37856464
5 8788 1 37857503
5 8789 1 37857787
5 8790 1 37857859
5 8791 1 37859726
5 8792 1 37861942
5 8793 1 37863997
5 8794 1 37865918
5 8795 1 37866928
5 8796 0 37870621
5 8797 0 37873370
5 8798 0 37876160
5 8799 0 37883442
5 8800 0 37887514
5 8801 0 37888165
5 8802 0 37888357
5 8803 0 37890193
5 8804 0 37891219
5 8805 0 37895187
5 8806 0 37895204
5 8807 0 37895432
5 8808 0 37900825
5 8809 0 37902929
5 8810 0 37903429
5 8811 0 37908486
5 8812 0 37911787
5 8813 0 37914522
5 8814 0 37916017
5 8815 0 37916091
5 8816 0 37916949
5 8817 1 37921360
5 8818 1 37927180
5 8819 1 37927401
5 8820 1 37928675
5 8821 1 37930875
5 8822 1 37932661
5 8823 1 37933004
5 8824 1 37939836
5 8825 1 37965734
5 8826 1 37966471
5 8827 1 37967341
5 8828 1 37967957
5 8829 1 37972019
5 8830 1 37976894
5 8831 1 37979510
5 8832 1 37980091
5 8833 1 37981869
5 8834 1 37983719
5 8835 1 37984579
5 8836 1 37991361
5 8837 1 37997557
5 8838 1 38005107
5 8839 1 38005282
5 8840 1 38009721
5 8841 1 38013160
5 8842 1 38019199
5 8843 1 38020323
5 8844 1 38022859
5 8845 1 38024472
5 8846 1 38028793
5 8847 1 38029123
5 8848 1 38030722
5 8849 1 38031893
5 8850 1 38036381
5 8851 1 38037780
5 8852 0 38044626
5 8853 0 38047983
5 8854 0 38052310
5 8855 0 38052362
5 8856 0 38056526
5 8857 0 38059780
5 8858 0 38062673
5 8859 0 38064020
5 8860 0 38064330
5 8861 0 38064738
5 8862 0 38073188
5 8863 0 38073552
5 8864 0 38076133
5 8865 0 38081556
5 8866 0 38082143
5 8867 0 38083761
5 8868 0 38084975
5 8869 0 38089088
5 8870 0 38089533
5 8871 0 38094254
5 8872 0 38155969
5 8873 0 38193254
5 8874 0 38193682
5 8875 0 38194785
5 8876 0 38199638
5 8877 0 38203087
5 8878 0 38207230
5 8879 0 38210284
5 8880 0 38218662
5 8881 0 38220954
5 8882 0 38223730
5 8883 0 38224962
5 8884 0 38229658
5 8885 0 38233070
5 8886 0 38241262
5 8887 0 38245697
5 8888 0 38251096
5 8889 0 38252555
5 8890 0 38255775
5 8891 0 38262551
5 8892 0 38268307
5 8893 0 38273668
5 8894 0 38286071
5 8895 0 38294472
5 8896 0 38304932
5 8897 0 38315949
5 8898 0 38316344
5 8899 0 38336513
5 8900 0 38338212
5 8901 0 38339575
5 8902 0 38340551
5 8903 0 38343819
5 8904 0 38356710
5 8905 0 38363102
5 8906 0 38366218
5 8907 0 38370668
5 8908 0 38372265
5 8909 0 38382895
5 8910 0 38383497
5 8911 0 38393873
5 8912 0 38402393
5 8913 0 38407330
5 8914 0 38411732
5 8915 0 38419232
5 8916 0 38423903
5 8917 0 38424813
5 8918 0 38428257
5 8919 0 38431343
5 8920 0 38470724
5 8921 0 38474425
5 8922 0 38475282
5 8923 0 38476435
5 8924 0 38488870
5 8925 0 38491458
5 8926 0 38495915
5 8927 0 38506722
5 8928 0 38508200
5 8929 0 38512580
5 8930 0 38513391
5 8931 0 38517176
5 8932 0 38520445
5 8933 0 38520593
5 8934 0 38527026
5 8935 0 38529680
5 8936 0 38529950
5 8937 0 38534949
5 8938 0 38540699
5 8939 1 38544452
5 8940 1 38544579
5 8941 1 38548396
5 8942 1 38551766
5 8943 1 38552429
5 8944 1 38554959
5 8945 1 38555362
5 8946 1 38557419
5 8947 1 38561960
5 8948 1 38569273
5 8949 1 38574492
5 8950 1 38578149
5 8951 1 38580481
5 8952 1 38581221
5 8953 1 38582023
5 8954 1 38584616
5 8955 1 38586595
5 8956 1 38588027
5 8957 1 38591891
5 8958 1 38594842
5 8959 1 38595889
5 8960 1 38596457
5 8961 0 38602403
5 8962 0 38605096
5 8963 0 38609135
5 8964 0 38610031
5 8965 0 38618142
5 8966 0 38626212
5 8967 0 38630840
5 8968 0 38631362
5 8969 0 38632651
5 8970 0 38633906
5 8971 0 38634424
5 8972 0 38642808
5 8973 0 38645012
5 8974 0 38649206
5 8975 0 38652875
5 8976 1 38663077
5 8977 1 38667487
5 8978 1 38670613
5 8979 1 38675892
5 8980 1 38683992
5 8981 1 38686333
5 8982 1 38690072
5 8983 1 38698186
5 8984 1 38704106
5 8985 1 38708609
5 8986 1 38708902
5 8987 1 38709365
5 8988 1 38711318
5 8989 1 38715521
5 8990 1 38721235
5 8991 1 38721962
5 8992 1 38730575
5 8993 0 38732890
5 8994 0 38737105
5 8995 0 38741207
5 8996 0 38747539
5 8997 0 38748189
5 8998 0 38750091
5 8999 0 38754344
5 9000 0 38757644
5 9001 0 38760604
5 9002 0 38768884
5 9003 0 38771385
5 9004 0 38776024
5 9005 0 38780222
5 9006 0 38794869
5 9007 1 38802846
5 9008 1 38807887
5 9009 1 38815981
5 9010 1 38817239
5 9011 1 38822106
5 9012 1 38822346
5 9013 1 38826159
5 9014 1 38827222
5 9015 1 38828397
5 9016 1 38832843
5 9017 1 38834285
5 9018 1 38839182
5 9019 1 38849324
5 9020 1 38852680
5 9021 1 38857894
5 9022 1 38861371
5 9023 1 38861866
5 9024 1 38862857
5 9025 1 38864762
5 9026 1 38867987
5 9027 1 38868464
5 9028 1 38868951
5 9029 1 38869880
5 9030 1 38877739
5 9031 1 38879069
5 9032 1 38880636
5 9033 1 38883872
5 9034 1 38885455
5 9035 1 38893429
5 9036 1 38895467
5 9037 1 38897661
5 9038 1 38898233
5 9039 1 38903160
5 9040 1 38909224
5 9041 1 38915701
5 9042 1 38923743
5 9043 1 38929196
5 9044 1 38929689
5 9045 1 38934575
5 9046 1 38934808
5 9047 1 38938561
5 9048 1 38942445
5 9049 1 38943011
5 9050 1 38951969
5 9051 1 38956650
5 9052 1 38963775
5 9053 1 38967822
5 9054 1 38971424
5 9055 1 38974359
5 9056 1 38976148
5 9057 1 38984319
5 9058 1 38986757
5 9059 1 38992985
5 9060 1 38993927
5 9061 1 38996153
5 9062 1 38997788
5 9063 1 39000399
5 9064 1 39001503
5 9065 1 39004887
5 9066 1 39005892
5 9067 1 39006903
5 9068 1 39014078
5 9069 1 39017406
5 9070 1 39018511
5 9071 1 39019887
5 9072 1 39022478
5 9073 1 39022802
5 9074 1 39026244
5 9075 1 39029064
5 9076 1 39034278
5 9077 1 39044225
5 9078 1 39045516
5 9079 1 39053815
5 9080 1 39056359
5 9081 1 39061285
5 9082 1 39066166
5 9083 1 39066580
5 9084 1 39069054
5 9085 1 39070358
5 9086 1 39074597
5 9087 1 39075505
5 9088 1 39076290
5 9089 1 39077482
5 9090 1 39079044
5 9091 1 39082125
5 9092 1 39085581
5 9093 1 39086547
5 9094 1 39090142
5 9095 1 39091359
5 9096 1 39093594
5 9097 1 39096811
5 9098 1 39101659
5 9099 1 39104682
5 9100 1 39107064
5 9101 1 39108156
5 9102 1 39110694
5 9103 1 39111211
5 9104 1 39114745
5 9105 1 39114764
5 9106 1 39115805
5 9107 1 39122696
5 9108 1 39128133
5 9109 1 39139325
5 9110 1 39141665
5 9111 1 39144239
5 9112 1 39149054
5 9113 1 39153906
5 9114 1 39155250
5 9115 1 39161557
5 9116 1 39162274
5 9117 1 39163150
5 9118 1 39164989
5 9119 1 39166453
5 9120 1 39167380
5 9121 1 39168910
5 9122 1 39174802
5 9123 1 39176534
5 9124 1 39176568
5 9125 1 39184407
5 9126 1 39184489
5 9127 1 39188144
5 9128 1 39190988
5 9129 1 39193521
5 9130 1 39194540
5 9131 1 39200621
5 9132 1 39201642
5 9133 1 39203768
5 9134 1 39210238
5 9135 1 39210294
5 9136 1 39214558
5 9137 1 39215364
5 9138 1 39216725
5 9139 1 39223255
5 9140 0 39232440
5 9141 0 39238693
5 9142 0 39242134
5 9143 0 39246330
5 9144 0 39246366
5 9145 0 39250950
5 9146 0 39267121
5 9147 0 39273777
5 9148 0 39275593
5 9149 0 39277193
5 9150 0 39282518
5 9151 0 39288709
5 9152 0 39296046
5 9153 0 39297140
5 9154 0 39300025
5 9155 0 39329854
5 9156 0 39330257
5 9157 0 39331787
5 9158 0 39337773
5 9159 0 39338596
5 9160 0 39342538
5 9161 0 39343991
5 9162 0 39347099
5 9163 0 39349425
5 9164 0 39355271
5 9165 0 39355416
5 9166 0 39359677
5 9167 0 39409017
5 9168 0 39414017
5 9169 0 39414651
5 9170 0 39419819
5 9171 0 39425609
5 9172 0 39431767
5 9173 0 39438765
5 9174 0 39443700
5 9175 0 39446001
5 9176 0 39451424
5 9177 0 39457519
5 9178 0 39461069
5 9179 0 39463890
5 9180 0 39467495
5 9181 0 39474094
5 9182 0 39476362
5 9183 0 39477864
5 9184 0 39478369
5 9185 0 39480240
5 9186 0 39480709
5 9187 0 39482313
5 9188 0 39486133
5 9189 0 39491728
5 9190 1 39499986
5 9191 1 39505195
5 9192 1 39507995
5 9193 1 39508742
5 9194 1 39512405
5 9195 1 39518520
5 9196 1 39521159
5 9197 1 39524495
5 9198 1 39528480
5 9199 1 39530314
5 9200 1 39531707
5 9201 1 39532095
5 9202 1 39533487
5 9203 1 39535879
5 9204 1 39537510
5 9205 1 39538151
5 9206 1 39540851
5 9207 1 39544497
5 9208 1 39546252
5 9209 1 39550847
5 9210 1 39556891
5 9211 1 39558574
5 9212 1 39559842
5 9213 1 39562803
5 9214 1 39565629
5 9215 1 39567613
5 9216 1 39573422
5 9217 1 39573506
5 9218 1 39576996
5 9219 1 39577037
5 9220 1 39577382
5 9221 1 39581798
5 9222 1 39585187
5 9223 1 39586753
5 9224 1 39587887
5 9225 1 39588638
5 9226 1 39591626
5 9227 1 39592754
5 9228 1 39593810
5 9229 1 39597811
5 9230 1 39600120
5 9231 1 39603187
5 9232 1 39610032
5 9233 1 39610419
5 9234 1 39613729
5 9235 1 39616015
5 9236 1 39619676
5 9237 1 39626666
5 9238 1 39626918
5 9239 1 39628990
5 9240 1 39632313
5 9241 1 39633984
5 9242 1 39635909
5 9243 1 39639077
5 9244 1 39644346
5 9245 1 39645663
5 9246 1 39653919
5 9247 1 39655305
5 9248 1 39659621
5 9249 1 39661216
5 9250 1 39668044
5 9251 1 39670970
5 9252 1 39674510
5 9253 1 39679173
5 9254 1 39682901
5 9255 1 39684201
5 9256 1 39686816
5 9257 1 39691012
5 9258 1 39692489
5 9259 1 39696925
5 9260 1 39698298
5 9261 0 39700166
5 9262 0 39703922
5 9263 0 39707293
5 9264 0 39712777
5 9265 0 39712891
5 9266 0 39717900
5 9267 0 39721944
5 9268 0 39723392
5 9269 0 39727236
5 9270 0 39733779
5 9271 0 39734121
5 9272 0 39735037
5 9273 0 39738993
5 9274 0 39743607
5 9275 0 39745228
5 9276 0 39747640
5 9277 0 39751786
5 9278 0 39753952
5 9279 0 39756810
5 9280 0 39758572
5 9281 0 39761316
5 9282 0 39762768
5 9283 0 39770295
5 9284 0 39779126
5 9285 0 39783571
5 9286 0 39787487
5 9287 0 39790176
5 9288 0 39795058
5 9289 0 39796135
5 9290 0 39800484
5 9291 0 39800996
5 9292 0 39808825
5 9293 0 39816145
5 9294 0 39822838
5 9295 0 39829458
5 9296 0 39833026
5 9297 0 39840090
5 9298 0 39847339
5 9299 0 39852443
5 9300 0 39859975
5 9301 0 39863692
5 9302 0 39865576
5 9303 0 39868881
5 9304 0 39875326
5 9305 0 39879582
5 9306 0 39889689
5 9307 0 39892231
5 9308 0 39896097
5 9309 0 39902789
5 9310 0 39917893
5 9311 0 39922566
5 9312 0 39922805
5 9313 0 39927344
5 9314 0 39936895
5 9315 0 39937190
5 9316 0 39941473
5 9317 1 39947123
5 9318 1 39948557
5 9319 1 39950516
5 9320 1 39963532
5 9321 1 39965565
5 9322 1 39969560
5 9323 1 39972585
5 9324 1 39973180
5 9325 1 39977655
5 9326 1 39981737
5 9327 1 39984384
5 9328 1 39990561
5 9329 1 39992569
5 9330 1 39994653
5 9331 1 40002892
5 9332 1 40003677
5 9333 1 40008209
5 9334 1 40009272
5 9335 1 40013828
5 9336 1 40021566
5 9337 1 40026574
5 9338 0 40036411
5 9339 0 40039218
5 9340 0 40043120
5 9341 0 40045840
5 9342 0 40047714
5 9343 0 40051424
5 9344 0 40054766
5 9345 0 40058443
5 9346 0 40060517
5 9347 0 40099174
5 9348 1 40101380
5 9349 1 40105427
5 9350 1 40105793
5 9351 1 40106747
5 9352 1 40110628
5 9353 1 40111519
5 9354 1 40114090
5 9355 1 40115357
5 9356 1 40116450
5 9357 1 40118816
5 9358 0 40123520
5 9359 0 40127473
5 9360 0 40132343
5 9361 0 40139328
5 9362 1 40146300
5 9363 1 40151636
5 9364 1 40152192
5 9365 1 40153480
5 9366 1 40155993
5 9367 1 40162240
5 9368 1 40163978
5 9369 1 40167124
5 9370 1 40171971
5 9371 1 40180938
5 9372 1 40181646
5 9373 1 40182646
5 9374 1 40189512
5 9375 1 40196653
5 9376 1 40200376
5 9377 1 40204097
5 9378 1 40209927
5 9379 1 40209999
5 9380 1 40219466
5 9381 1 40223711
5 9382 1 40225849
5 9383 1 40229709
5 9384 1 40230193
5 9385 1 40230261
5 9386 1 40231694
5 9387 1 40234884
5 9388 1 40243124
5 9389 1 40243241
5 9390 0 40246770
5 9391 0 40247640
5 9392 0 40255855
5 9393 0 40267243
5 9394 0 40270271
5 9395 0 40271441
5 9396 0 40290787
5 9397 0 40293545
5 9398 0 40301137
5 9399 0 40303907
5 9400 0 40304837
5 9401 0 40307108
5 9402 0 40308123
5 9403 0 40313478
5 9404 0 40317637
5 9405 0 40318408
5 9406 0 40321058
5 9407 0 40328247
5 9408 0 40331633
5 9409 0 40331760
5 9410 0 40332148
5 9411 0 40337209
5 9412 0 40342695
5 9413 0 40348588
5 9414 0 40353472
5 9415 0 40354688
5 9416 0 40357529
5 9417 0 40359634
5 9418 0 40369716
5 9419 0 40374634
5 9420 0 40376268
5 9421 0 40377469
5 9422 0 40378963
5 9423 0 40382118
5 9424 0 40386407
5 9425 0 40388184
5 9426 0 40389569
5 9427 0 40394292
5 9428 0 40400999
5 9429 0 40407575
5 9430 0 40412291
5 9431 0 40414775
5 9432 0 40416545
5 9433 0 40419051
5 9434 0 40422601
5 9435 0 40425219
5 9436 0 40429921
5 9437 0 40430171
5 9438 0 40436721
5 9439 0 40447877
5 9440 0 40457537
5 9441 0 40458005
5 9442 0 40461923
5 9443 0 40463818
5 9444 0 40469819
5 9445 0 40476496
5 9446 0 40482003
5 9447 0 40483906
5 9448 0 40494636
5 9449 0 40497365
5 9450 0 40497900
5 9451 0 40504614
5 9452 0 40507211
5 9453 0 40509507
5 9454 0 40512737
5 9455 0 40514695
5 9456 0 40516596
5 9457 0 40520518
5 9458 0 40525262
5 9459 0 40539005
5 9460 0 40545942
5 9461 0 40555488
5 9462 0 40558864
5 9463 0 40567247
5 9464 0 40570577
5 9465 0 40578135
5 9466 0 40589174
5 9467 0 40600794
5 9468 0 40602757
5 9469 0 40608404
5 9470 0 40614416
5 9471 0 40621683
5 9472 0 40621745
5 9473 0 40627704
5 9474 0 40628993
5 9475 0 40630738
5 9476 0 40632494
5 9477 0 40633728
5 9478 0 40641779
5 9479 0 40646369
5 9480 0 40649298
5 9481 0 40649987
5 9482 0 40662950
5 9483 0 40669153
5 9484 0 40671462
5 9485 0 40674115
5 9486 0 40675275
5 9487 0 40679244
5 9488 0 40683556
5 9489 0 40687606
5 9490 0 40688271
5 9491 0 40696749
5 9492 0 40700603
5 9493 0 40707610
5 9494 0 40717008
5 9495 0 40720543
5 9496 0 40721727
5 9497 0 40727011
5 9498 0 40728295
5 9499 0 40733033
5 9500 0 40736178
5 9501 0 40738702
5 9502 0 40742494
5 9503 0 40744504
5 9504 0 40746454
5 9505 0 40755689
5 9506 0 40758382
5 9507 0 40762977
5 9508 0 40766016
5 9509 0 40767035
5 9510 0 40780658
5 9511 0 40786090
5 9512 0 40788728
5 9513 0 40792733
5 9514 0 40796034
5 9515 0 40798409
5 9516 0 40799776
5 9517 0 40800988
5 9518 0 40806214
5 9519 0 40810105
5 9520 0 40813654
5 9521 0 40819094
5 9522 0 40820368
5 9523 0 40821504
5 9524 0 40822957
5 9525 0 40825606
5 9526 0 40844632
5 9527 0 40848556
5 9528 0 40857743
5 9529 0 40866176
5 9530 0 40870921
5 9531 0 40876345
5 9532 0 40877356
5 9533 0 40877501
5 9534 0 40880186
5 9535 0 40884347
5 9536 0 40890881
5 9537 0 40893521
5 9538 0 40896269
5 9539 0 40896521
5 9540 0 40900689
5 9541 0 40902858
5 9542 0 40908006
5 9543 0 40908455
5 9544 0 40910896
5 9545 0 40914203
5 9546 0 40915658
5 9547 0 40917572
5 9548 0 40922718
5 9549 0 40923741
5 9550 0 40927158
5 9551 0 40929242
5 9552 0 40932694
5 9553 0 40936741
5 9554 0 40942852
5 9555 0 40948030
5 9556 0 40953971
5 9557 0 40968697
5 9558 0 40983287
5 9559 0 40987345
5 9560 0 40988347
5 9561 0 40994105
5 9562 0 40997677
5 9563 0 41005734
5 9564 0 41009551
5 9565 0 41010685
5 9566 0 41015808
5 9567 0 41017291
5 9568 0 41018470
5 9569 0 41019771
5 9570 0 41026474
5 9571 0 41028395
5 9572 0 41032058
5 9573 0 41037690
5 9574 0 41040739
5 9575 0 41043658
5 9576 0 41044275
5 9577 0 41049002
5 9578 0 41057830
5 9579 0 41066189
5 9580 0 41074805
5 9581 0 41093049
5 9582 0 41103134
5 9583 0 41106043
5 9584 0 41109270
5 9585 0 41118347
5 9586 0 41123404
5 9587 0 41133085
5 9588 0 41163700
5 9589 0 41165864
5 9590 0 41168738
5 9591 0 41172352
5 9592 0 41173242
5 9593 0 41174011
5 9594 0 41177135
5 9595 0 41178740
5 9596 0 41181054
5 9597 0 41185362
5 9598 0 41186818
5 9599 0 41187863
5 9600 0 41192409
5 9601 0 41203602
5 9602 0 41207007
5 9603 0 41210566
5 9604 0 41216840
5 9605 0 41218829
5 9606 0 41223768
5 9607 0 41223928
5 9608 0 41227364
5 9609 0 41232117
5 9610 0 41233210
5 9611 0 41236011
5 9612 0 41242819
5 9613 0 41244595
5 9614 0 41249391
5 9615 0 41251548
5 9616 0 41256102
5 9617 0 41267623
5 9618 0 41274212
5 9619 0 41280500
5 9620 0 41282222
5 9621 0 41285400
5 9622 0 41285561
5 9623 0 41296164
5 9624 0 41301736
5 9625 0 41304938
5 9626 0 41306420
5 9627 0 41309635
5 9628 0 41314539
5 9629 0 41322750
5 9630 0 41330927
5 9631 0 41334424
5 9632 0 41335438
5 9633 0 41339067
5 9634 0 41345759
5 9635 0 41348813
5 9636 0 41353545
5 9637 0 41354266
5 9638 0 41368607
5 9639 0 41370764
5 9640 0 41376024
5 9641 0 41379856
5 9642 0 41386320
5 9643 0 41391510
5 9644 0 41393902
5 9645 0 41395333
5 9646 0 41398114
5 9647 0 41400102
5 9648 0 41401481
5 9649 0 41406029
5 9650 0 41406467
5 9651 0 41413311
5 9652 0 41414654
5 9653 0 41418572
5 9654 0 41423774
5 9655 0 41428543
5 9656 0 41430309
5 9657 0 41430674
5 9658 0 41430924
5 9659 0 41431712
5 9660 0 41439031
5 9661 0 41439076
5 9662 0 41444891
5 9663 0 41445031
5 9664 0 41448270
5 9665 0 41448709
5 9666 0 41481341
5 9667 0 41484212
5 9668 0 41523483
5 9669 0 41539866
5 9670 0 41544370
5 9671 0 41578392
5 9672 0 41590047
5 9673 0 41595332
5 9674 0 41596726
5 9675 0 41597562
5 9676 0 41600083
5 9677 0 41602928
5 9678 0 41609950
5 9679 0 41610059
5 9680 0 41610603
5 9681 0 41616325
5 9682 0 41623364
5 9683 0 41625595
5 9684 0 41628927
5 9685 0 41630266
5 9686 0 41640711
5 9687 0 41644525
5 9688 0 41648317
5 9689 0 41656730
5 9690 0 41657956
5 9691 0 41661240
5 9692 0 41667010
5 9693 0 41670096
5 9694 0 41673321
5 9695 0 41677293
5 9696 0 41680388
5 9697 0 41681093
5 9698 0 41685915
5 9699 0 41689624
5 9700 0 41694290
5 9701 0 41695011
5 9702 0 41715489
5 9703 0 41724679
5 9704 0 41728202
5 9705 0 41741685
5 9706 0 41749258
5 9707 0 41755245
5 9708 0 41761731
5 9709 0 41772230
5 9710 0 41773582
5 9711 0 41781318
5 9712 0 41781970
5 9713 0 41786519
5 9714 0 41787439
5 9715 0 41787615
5 9716 0 41792474
5 9717 0 41797869
5 9718 0 41800524
5 9719 0 41805444
5 9720 0 41810320
5 9721 0 41810710
5 9722 0 41812731
5 9723 0 41824511
5 9724 0 41825475
5 9725 0 41830840
5 9726 0 41835101
5 9727 0 41837164
5 9728 0 41839912
5 9729 0 41843613
5 9730 0 41847506
5 9731 0 41857807
5 9732 0 41860618
5 9733 0 41861870
5 9734 0 41868736
5 9735 0 41874946
5 9736 0 41883356
5 9737 0 41886062
5 9738 0 41892481
5 9739 0 41900359
5 9740 0 41901153
5 9741 0 41902268
5 9742 0 41902991
5 9743 0 41905140
5 9744 0 41908452
5 9745 0 41913995
5 9746 0 41920426
5 9747 0 41923245
5 9748 0 41928433
5 9749 0 41934114
5 9750 0 41939634
5 9751 0 41947757
5 9752 0 41955108
5 9753 0 41958980
5 9754 0 41959402
5 9755 0 41965517
5 9756 0 41966642
5 9757 0 41966735
5 9758 0 41970478
5 9759 0 41971770
5 9760 0 41973065
5 9761 0 41980518
5 9762 0 41981144
5 9763 0 41982643
5 9764 0 41987866
5 9765 0 41991527
5 9766 0 41997868
5 9767 0 41998952
5 9768 0 42003507
5 9769 0 42004669
5 9770 0 42006866
5 9771 0 42011377
5 9772 0 42016227
5 9773 0 42016555
5 9774 0 42020954
5 9775 0 42021481
5 9776 0 42023825
5 9777 0 42026591
5 9778 0 42029031
5 9779 0 42034646
5 9780 0 42041299
5 9781 0 42042560
5 9782 0 42053845
5 9783 0 42057741
5 9784 0 42058520
5 9785 0 42062370
5 9786 0 42063406
5 9787 0 42068751
5 9788 0 42069354
5 9789 0 42069710
5 9790 0 42074085
5 9791 0 42075132
5 9792 0 42076405
5 9793 0 42080038
5 9794 0 42084851
5 9795 0 42088480
5 9796 0 42093025
5 9797 0 42094380
5 9798 0 42095705
5 9799 0 42100784
5 9800 0 42112733
5 9801 0 42121335
5 9802 0 42125627
5 9803 0 42128664
5 9804 1 42133402
5 9805 1 42134273
5 9806 1 42137359
5 9807 1 42138164
5 9808 1 42139786
5 9809 1 42142003
5 9810 1 42144791
5 9811 1 42145062
5 9812 1 42147288
5 9813 1 42150570
5 9814 1 42155860
5 9815 1 42162995
5 9816 1 42165624
5 9817 0 42167899
5 9818 0 42171758
5 9819 0 42172334
5 9820 0 42177554
5 9821 0 42181617
5 9822 0 42185738
5 9823 0 42189151
5 9824 0 42193237
5 9825 0 42198946
5 9826 0 42202650
5 9827 0 42209461
5 9828 0 42209657
5 9829 0 42210181
5 9830 0 42213659
5 9831 0 42217456
5 9832 0 42218093
5 9833 0 42218171
5 9834 0 42223223
5 9835 0 42223955
5 9836 0 42230097
5 9837 0 42235606
5 9838 0 42237786
5 9839 0 42238037
5 9840 1 42241507
5 9841 1 42244287
5 9842 1 42244654
5 9843 1 42244776
5 9844 1 42246959
5 9845 1 42247162
5 9846 1 42250986
5 9847 1 42253421
5 9848 1 42256129
5 9849 1 42259978
5 9850 1 42267438
5 9851 1 42267858
5 9852 1 42268997
5 9853 1 42270325
5 9854 0 42278298
5 9855 0 42279007
5 9856 0 42281877
5 9857 0 42282075
5 9858 0 42282477
5 9859 0 42284170
5 9860 0 42285868
5 9861 0 42292731
5 9862 0 42293061
5 9863 0 42295133
5 9864 0 42303553
5 9865 0 42304485
5 9866 0 42305327
5 9867 0 42307858
5 9868 0 42312172
5 9869 0 42312923
5 9870 0 42317805
5 9871 0 42317842
5 9872 0 42319222
5 9873 0 42322297
5 9874 0 42324562
5 9875 0 42327476
5 9876 0 42331108
5 9877 0 42332610
5 9878 0 42336145
5 9879 0 42339024
5 9880 0 42341125
5 9881 0 42344952
5 9882 0 42349558
5 9883 0 42353150
5 9884 0 42356867
5 9885 0 42359322
5 9886 0 42360742
5 9887 0 42364214
5 9888 0 42370032
5 9889 0 42374246
5 9890 0 42376079
5 9891 0 42376769
5 9892 0 42380483
5 9893 0 42386876
5 9894 0 42389648
5 9895 0 42392539
5 9896 0 42399770
5 9897 0 42405341
5 9898 0 42406780
5 9899 0 42408006
5 9900 0 42408095
5 9901 0 42409003
5 9902 0 42413046
5 9903 0 42413680
5 9904 0 42444829
5 9905 0 42525814
5 9906 0 42533049
5 9907 0 42536864
5 9908 0 42540935
5 9909 0 42544453
5 9910 0 42550937
5 9911 0 42558262
5 9912 0 42558485
5 9913 0 42566386
5 9914 0 42569514
5 9915 0 42572791
5 9916 0 42584597
5 9917 0 42590661
5 9918 0 42593029
5 9919 0 42594940
5 9920 0 42601568
5 9921 0 42608243
5 9922 0 42608719
5 9923 0 42615179
5 9924 0 42619574
5 9925 0 42620292
5 9926 0 42623687
5 9927 0 42625940
5 9928 0 42628541
5 9929 0 42631718
5 9930 0 42635844
5 9931 0 42645788
5 9932 0 42646032
5 9933 0 42647736
5 9934 0 42650087
5 9935 0 42650969
5 9936 0 42657583
5 9937 0 42657747
5 9938 0 42658622
5 9939 0 42662091
5 9940 0 42663724
5 9941 1 42668092
5 9942 1 42670736
5 9943 1 42692852
5 9944 1 42692939
5 9945 1 42694072
5 9946 1 42694946
5 9947 1 42698542
5 9948 1 42702758
5 9949 1 42705224
5 9950 1 42706569
5 9951 1 42709463
5 9952 1 42710521
5 9953 1 42711639
5 9954 1 42718542
5 9955 1 42721056
5 9956 1 42732037
5 9957 1 42734569
5 9958 1 42737078
5 9959 1 42743178
5 9960 1 42750636
5 9961 1 42753098
5 9962 1 42758209
5 9963 1 42760176
5 9964 1 42763964
5 9965 1 42765505
5 9966 1 42769010
5 9967 1 42771635
5 9968 1 42777122
5 9969 1 42777531
5 9970 1 42780669
5 9971 1 42791055
5 9972 1 42792156
5 9973 1 42795307
5 9974 1 42797503
5 9975 1 42810272
5 9976 1 42813289
5 9977 1 42820340
5 9978 1 42826686
5 9979 1 42827041
5 9980 1 42840883
5 9981 1 42843857
5 9982 0 42852466
5 9983 0 42854360
5 9984 0 42856660
5 9985 0 42857833
5 9986 0 42859953
5 9987 0 42862796
5 9988 0 42866396
5 9989 1 42894715
5 9990 1 42964483
5 9991 1 42967694
5 9992 1 42971182
5 9993 1 42975859
5 9994 1 42976148
5 9995 1 42977395
5 9996 1 42978365
5 9997 1 42979569
5 9998 1 42983863
5 9999 0 42990147
5 10000 1 42995880
5 10001 1 42996189
5 10002 1 43000290
5 10003 1 43001843
5 10004 1 43005014
5 10005 1 43006951
5 10006 1 43010968
5 10007 1 43013537
5 10008 1 43016108
5 10009 1 43021892
5 10010 1 43026843
5 10011 1 43027688
5 10012 1 43029670
5 10013 1 43037898
5 10014 1 43038033
5 10015 1 43038500
5 10016 0 43041145
5 10017 0 43049286
5 10018 0 43053877
5 10019 0 43055735
5 10020 0 43056789
5 10021 0 43057701
5 10022 0 43064661
5 10023 0 43065350
5 10024 0 43075896
5 10025 0 43082161
5 10026 0 43086712
5 10027 0 43086973
5 10028 0 43087759
5 10029 0 43088662
5 10030 0 43092532
5 10031 0 43097586
5 10032 0 43102255
5 10033 0 43107531
5 10034 0 43109443
5 10035 0 43115535
5 10036 0 43119930
5 10037 0 43120271
5 10038 0 43125542
5 10039 0 43129740
5 10040 0 43129889
5 10041 0 43131702
5 10042 0 43137633
5 10043 0 43138704
5 10044 0 43144688
5 10045 0 43152034
5 10046 0 43153282
5 10047 0 43156095
5 10048 0 43156998
5 10049 0 43157690
5 10050 0 43160655
5 10051 0 43167467
5 10052 0 43172061
5 10053 0 43175201
5 10054 0 43176350
5 10055 0 43179191
5 10056 0 43185026
5 10057 0 43189288
5 10058 0 43193641
5 10059 0 43195909
5 10060 0 43200113
5 10061 0 43202004
5 10062 0 43207186
5 10063 0 43211233
5 10064 0 43212115
5 10065 0 43219797
5 10066 0 43224800
5 10067 0 43226893
5 10068 0 43227193
5 10069 0 43231799
5 10070 0 43235887
5 10071 1 43241271
5 10072 1 43245920
5 10073 1 43250823
5 10074 1 43254335
5 10075 1 43256217
5 10076 1 43260686
5 10077 1 43268497
5 10078 1 43270228
5 10079 1 43274313
5 10080 1 43275002
5 10081 1 43278798
5 10082 1 43279833
5 10083 1 43280637
5 10084 1 43287801
5 10085 1 43292524
5 10086 1 43293775
5 10087 1 43294132
5 10088 1 43296116
5 10089 1 43299587
5 10090 1 43300737
5 10091 1 43307082
5 10092 1 43311306
5 10093 1 43312103
5 10094 1 43316295
5 10095 1 43318279
5 10096 1 43319338
5 10097 1 43320675
5 10098 1 43325679
5 10099 1 43326725
5 10100 1 43328782
5 10101 1 43331102
5 10102 1 43338518
5 10103 1 43346244
5 10104 1 43354102
5 10105 1 43358684
5 10106 1 43362026
5 10107 1 43362160
5 10108 1 43365823
5 10109 1 43368466
5 10110 0 43374667
5 10111 0 43375587
5 10112 0 43378178
5 10113 0 43381733
5 10114 1 43384184
5 10115 1 43387847
5 10116 1 43393207
5 10117 1 43396032
5 10118 1 43403656
5 10119 1 43408398
5 10120 1 43415902
5 10121 1 43419162
5 10122 1 43423320
5 10123 1 43427166
5 10124 1 43429540
5 10125 1 43429808
5 10126 1 43433256
5 10127 1 43433842
5 10128 1 43434361
5 10129 1 43437348
5 10130 1 43443065
5 10131 1 43444236
5 10132 0 43452122
5 10133 0 43456127
5 10134 0 43460036
5 10135 0 43462357
5 10136 0 43467836
5 10137 0 43470756
5 10138 0 43475536
5 10139 0 43477289
5 10140 0 43478098
5 10141 0 43482714
5 10142 0 43486834
5 10143 0 43490676
5 10144 0 43496807
5 10145 0 43503187
5 10146 0 43511307
5 10147 0 43514909
5 10148 0 43517397
5 10149 0 43519445
5 10150 1 43520956
5 10151 1 43521696
5 10152 1 43568973
5 10153 1 43576922
5 10154 1 43579234
5 10155 1 43582470
5 10156 1 43582779
5 10157 1 43583085
5 10158 1 43587351
5 10159 1 43589971
5 10160 1 43596806
5 10161 1 43597938
5 10162 1 43599038
5 10163 1 43602664
5 10164 1 43602802
5 10165 0 43607758
5 10166 0 43608063
5 10167 0 43609801
5 10168 0 43610886
5 10169 0 43611837
5 10170 0 43614493
5 10171 0 43627882
5 10172 0 43635142
5 10173 0 43640211
5 10174 0 43648746
5 10175 0 43656286
5 10176 0 43656820
5 10177 0 43659743
5 10178 0 43660104
5 10179 0 43660268
5 10180 0 43664256
5 10181 0 43667214
5 10182 0 43668838
5 10183 0 43671869
5 10184 0 43672170
5 10185 0 43674739
5 10186 0 43679425
5 10187 0 43688215
5 10188 0 43689611
5 10189 0 43694000
5 10190 0 43694514
5 10191 0 43695717
5 10192 0 43700291
5 10193 0 43707864
5 10194 0 43707918
5 10195 0 43708318
5 10196 0 43709873
5 10197 0 43711666
5 10198 0 43715308
5 10199 0 43717502
5 10200 0 43718050
5 10201 0 43719111
5 10202 0 43722797
5 10203 0 43728778
5 10204 0 43730436
5 10205 0 43732334
5 10206 0 43732983
5 10207 0 43736109
5 10208 1 43743071
5 10209 1 43744989
5 10210 1 43750294
5 10211 1 43754524
5 10212 1 43757769
5 10213 1 43757829
5 10214 1 43760152
5 10215 1 43765908
5 10216 1 43772997
5 10217 1 43773993
5 10218 1 43775524
5 10219 1 43775969
5 10220 1 43779354
5 10221 0 43785113
5 10222 0 43785690
5 10223 0 43789595
5 10224 0 43793795
5 10225 0 43795397
5 10226 1 43795639
5 10227 1 43799498
5 10228 1 43803368
5 10229 1 43805487
5 10230 1 43807354
5 10231 1 43810720
5 10232 1 43812112
5 10233 1 43813439
5 10234 1 43816797
5 10235 1 43818810
5 10236 1 43820908
5 10237 1 43820921
5 10238 1 43824632
5 10239 0 43827332
5 10240 0 43828848
5 10241 0 43831130
5 10242 0 43836917
5 10243 0 43843358
5 10244 0 43847601
5 10245 0 43851371
5 10246 0 43852138
5 10247 0 43858837
5 10248 0 43868642
5 10249 0 43871805
5 10250 0 43874525
5 10251 0 43878841
5 10252 0 43883099
5 10253 0 43884884
5 10254 0 43890881
5 10255 0 43896825
5 10256 0 43901147
5 10257 0 43902871
5 10258 0 43903397
5 10259 0 43906209
5 10260 0 43910611
5 10261 0 43915092
5 10262 1 43922420
5 10263 1 43924735
5 10264 1 43924807
5 10265 1 43928823
5 10266 1 43930642
5 10267 1 43934033
5 10268 1 43934057
5 10269 1 43935573
5 10270 1 43938682
5 10271 1 43941098
5 10272 1 43953886
5 10273 1 43959902
5 10274 1 43965522
5 10275 1 43969323
5 10276 1 43976157
5 10277 1 43976257
5 10278 1 43988355
5 10279 1 43991985
5 10280 1 43996895
5 10281 1 43997681
5 10282 1 44001914
5 10283 0 44005251
5 10284 0 44006066
5 10285 0 44008343
5 10286 0 44010917
5 10287 0 44011554
5 10288 0 44015615
5 10289 0 44016039
5 10290 0 44016686
5 10291 0 44018657
5 10292 0 44021070
5 10293 1 44023886
5 10294 1 44024162
5 10295 1 44027028
5 10296 1 44028713
5 10297 1 44029785
5 10298 1 44030200
5 10299 1 44031386
5 10300 1 44033494
5 10301 1 44040858
5 10302 1 44042155
5 10303 1 44043036
5 10304 1 44047888
5 10305 1 44051395
5 10306 1 44053921
5 10307 1 44058066
5 10308 1 44060582
5 10309 1 44062381
5 10310 1 44065684
5 10311 0 44069174
5 10312 0 44074857
5 10313 0 44079382
5 10314 0 44082798
5 10315 0 44083008
5 10316 0 44085101
5 10317 0 44087024
5 10318 0 44090728
5 10319 0 44090956
5 10320 0 44097152
5 10321 0 44103108
5 10322 0 44103244
5 10323 0 44106074
5 10324 0 44109254
5 10325 0 44112190
5 10326 0 44115938
5 10327 0 44116465
5 10328 0 44119347
5 10329 0 44122095
5 10330 0 44125317
5 10331 0 44128537
5 10332 0 44135354
5 10333 0 44138541
5 10334 0 44139484
5 10335 0 44144282
5 10336 0 44145026
5 10337 0 44147436
5 10338 0 44153051
5 10339 0 44153583
5 10340 0 44157936
5 10341 0 44162594
5 10342 1 44167454
5 10343 1 44170206
5 10344 1 44171145
5 10345 1 44171618
5 10346 1 44172243
5 10347 1 44176968
5 10348 1 44177780
5 10349 1 44185390
5 10350 1 44189323
5 10351 1 44189461
5 10352 1 44190438
5 10353 1 44192209
5 10354 1 44197183
5 10355 1 44200081
5 10356 1 44206467
5 10357 1 44213828
5 10358 1 44214062
5 10359 1 44217684
5 10360 1 44221488
5 10361 1 44224701
5 10362 1 44233825
5 10363 1 44238572
5 10364 1 44239678
5 10365 1 44242365
5 10366 1 44243778
5 10367 1 44244945
5 10368 1 44246359
5 10369 1 44250554
5 10370 1 44258293
5 10371 1 44268798
5 10372 1 44269070
5 10373 1 44273227
5 10374 1 44276202
5 10375 1 44277454
5 10376 0 44318225
5 10377 0 44323366
5 10378 0 44324099
5 10379 0 44327349
5 10380 0 44331160
5 10381 0 44354673
5 10382 0 44354939
5 10383 0 44363206
5 10384 0 44372366
5 10385 0 44375686
5 10386 0 44376253
5 10387 0 44377788
5 10388 0 44378892
5 10389 0 44384485
5 10390 0 44392034
5 10391 0 44398190
5 10392 0 44399690
5 10393 0 44405448
5 10394 0 44406926
5 10395 1 44425683
5 10396 1 44427404
5 10397 1 44427647
5 10398 1 44428331
5 10399 1 44434036
5 10400 1 44437883
5 10401 1 44439574
5 10402 1 44443637
5 10403 1 44444431
5 10404 1 44446375
5 10405 1 44447496
5 10406 1 44448517
5 10407 1 44451145
5 10408 1 44456590
5 10409 1 44457287
5 10410 1 44460484
5 10411 1 44460961
5 10412 1 44463702
5 10413 1 44465429
5 10414 1 44465600
5 10415 1 44473848
5 10416 1 44478030
5 10417 1 44483018
5 10418 1 44486320
5 10419 1 44487279
5 10420 1 44487999
5 10421 1 44491085
5 10422 1 44495799
5 10423 1 44496856
5 10424 1 44500615
5 10425 1 44505767
5 10426 1 44507735
5 10427 0 44516906
5 10428 0 44517966
5 10429 0 44519383
5 10430 0 44522808
5 10431 0 44524077
5 10432 0 44524932
5 10433 0 44527974
5 10434 0 44533977
5 10435 1 44538075
5 10436 1 44540847
5 10437 1 44541970
5 10438 1 44550233
5 10439 1 44557205
5 10440 1 44559274
5 10441 1 44560628
5 10442 1 44561612
5 10443 1 44567123
5 10444 1 44571522
5 10445 1 44574506
5 10446 1 44577964
5 10447 1 44578067
5 10448 0 44585184
5 10449 0 44587402
5 10450 0 44590173
5 10451 0 44593520
5 10452 0 44623635
5 10453 0 44627752
5 10454 0 44635807
5 10455 0 44645012
5 10456 0 44647203
5 10457 0 44652905
5 10458 0 44657505
5 10459 0 44662644
5 10460 0 44668813
5 10461 0 44669735
5 10462 0 44670952
5 10463 0 44678325
5 10464 0 44686787
5 10465 0 44690841
5 10466 0 44692950
5 10467 0 44695225
5 10468 0 44696680
5 10469 0 44700194
5 10470 0 44706082
5 10471 0 44706797
5 10472 1 44718251
5 10473 1 44722065
5 10474 1 44726759
5 10475 1 44728194
5 10476 1 44732680
5 10477 1 44737743
5 10478 1 44738095
5 10479 1 44742808
5 10480 1 44749160
5 10481 1 44752661
5 10482 1 44752792
5 10483 1 44759689
5 10484 1 44760145
5 10485 1 44768309
5 10486 0 44770749
5 10487 0 44775725
5 10488 0 44777946
5 10489 0 44779624
5 10490 0 44782550
5 10491 0 44787536
5 10492 0 44794661
5 10493 0 44808793
5 10494 0 44810506
5 10495 0 44814805
5 10496 0 44818311
5 10497 0 44819868
5 10498 0 44821565
5 10499 0 44830523
5 10500 0 44832810
5 10501 0 44843224
5 10502 0 44847541
5 10503 0 44847764
5 10504 0 44850030
5 10505 0 44850530
5 10506 0 44859254
5 10507 0 44861698
5 10508 0 44865033
5 10509 0 44869601
5 10510 0 44874196
5 10511 0 44878654
5 10512 1 44885379
5 10513 1 44886190
5 10514 1 44891018
5 10515 1 44901278
5 10516 1 44908760
5 10517 1 44913268
5 10518 1 44915420
5 10519 1 44932317
5 10520 1 44945398
5 10521 1 44946373
5 10522 0 44951757
5 10523 0 44955048
5 10524 0 44958709
5 10525 0 44965973
5 10526 0 44976528
5 10527 0 44980664
5 10528 0 44986154
5 10529 0 44988123
5 10530 0 44993165
5 10531 0 44994344
5 10532 0 44998743
5 10533 0 45002374
5 10534 0 45005929
5 10535 0 45008302
5 10536 0 45015074
5 10537 0 45016601
5 10538 0 45018840
5 10539 0 45019004
5 10540 0 45022780
5 10541 0 45030021
5 10542 0 45038356
5 10543 0 45042632
5 10544 0 45045884
5 10545 0 45048087
5 10546 0 45051223
5 10547 0 45052595
5 10548 0 45053860
5 10549 0 45055434
5 10550 0 45056425
5 10551 0 45060348
5 10552 0 45063308
5 10553 0 45067742
5 10554 0 45071792
5 10555 0 45073580
5 10556 0 45076419
5 10557 0 45082554
5 10558 0 45085293
5 10559 0 45085465
5 10560 0 45093420
5 10561 0 45093597
5 10562 0 45094438
5 10563 0 45106987
5 10564 0 45116677
5 10565 0 45121433
5 10566 0 45125978
5 10567 0 45126244
5 10568 0 45132191
5 10569 0 45135955
5 10570 0 45139157
5 10571 0 45146674
5 10572 0 45153739
5 10573 0 45157973
5 10574 0 45174500
5 10575 0 45179674
5 10576 0 45183245
5 10577 0 45186819
5 10578 0 45198122
5 10579 0 45198672
5 10580 0 45199429
5 10581 0 45205056
5 10582 0 45211387
5 10583 0 45218843
5 10584 0 45219399
5 10585 0 45226347
5 10586 0 45226534
5 10587 0 45230174
5 10588 0 45232059
5 10589 0 45232277
5 10590 0 45235613
5 10591 0 45237304
5 10592 0 45246614
5 10593 0 45252222
5 10594 0 45252718
5 10595 0 45260116
5 10596 0 45266883
5 10597 0 45269783
5 10598 0 45274333
5 10599 0 45277903
5 10600 0 45289761
5 10601 0 45292462
5 10602 0 45295591
5 10603 0 45300124
5 10604 0 45302939
5 10605 0 45306992
5 10606 0 45327125
5 10607 0 45328449
5 10608 0 45333295
5 10609 0 45335987
5 10610 0 45340001
5 10611 0 45345431
5 10612 0 45352157
5 10613 0 45358445
5 10614 0 45364086
5 10615 0 45367821
5 10616 0 45372330
5 10617 0 45378771
5 10618 0 45384382
5 10619 0 45388234
5 10620 0 45392192
5 10621 0 45396546
5 10622 0 45397556
5 10623 0 45397652
5 10624 0 45412200
5 10625 0 45437160
5 10626 0 45450447
5 10627 0 45456290
5 10628 0 45459962
5 10629 0 45463098
5 10630 0 45469041
5 10631 0 45472981
5 10632 0 45480377
5 10633 0 45481862
5 10634 0 45486668
5 10635 0 45490751
5 10636 0 45493666
5 10637 0 45509522
5 10638 0 45509874
5 10639 0 45519822
5 10640 0 45541968
5 10641 0 45544065
5 10642 0 45549858
5 10643 0 45558488
5 10644 0 45573152
5 10645 0 45575335
5 10646 0 45579407
5 10647 0 45581004
5 10648 0 45584102
5 10649 0 45587496
5 10650 0 45592628
5 10651 0 45594204
5 10652 0 45595153
5 10653 0 45597135
5 10654 0 45597760
5 10655 0 45602595
5 10656 0 45607328
5 10657 0 45612580
5 10658 0 45619300
5 10659 0 45623778
5 10660 0 45625977
5 10661 0 45629562
5 10662 0 45638418
5 10663 0 45640313
5 10664 0 45650831
5 10665 0 45652559
5 10666 0 45655600
5 10667 0 45657886
5 10668 0 45664723
5 10669 0 45671235
5 10670 1 45676981
5 10671 1 45677601
5 10672 1 45682690
5 10673 1 45688051
5 10674 1 45691014
5 10675 1 45694586
5 10676 1 45696642
5 10677 1 45704060
5 10678 1 45707408
5 10679 1 45708511
5 10680 1 45709980
5 10681 1 45713551
5 10682 1 45715611
5 10683 0 45724954
5 10684 0 45732730
5 10685 0 45733295
5 10686 0 45733649
5 10687 1 45750424
5 10688 1 45755019
5 10689 1 45756207
5 10690 1 45761664
5 10691 1 45763913
5 10692 1 45766002
5 10693 1 45768023
5 10694 1 45769049
5 10695 1 45769809
5 10696 1 45775729
5 10697 1 45781760
5 10698 0 45784523
5 10699 0 45785811
5 10700 0 45790091
5 10701 0 45792897
5 10702 0 45793468
5 10703 0 45797640
5 10704 0 45804471
5 10705 0 45805055
5 10706 0 45809662
5 10707 0 45817830
5 10708 0 45832982
5 10709 0 45838676
5 10710 0 45859522
5 10711 0 45862888
5 10712 0 45867998
5 10713 0 45872185
5 10714 0 45875728
5 10715 0 45879185
5 10716 0 45884821
5 10717 0 45888509
5 10718 0 45892934
5 10719 0 45898396
5 10720 0 45905255
5 10721 0 45907891
5 10722 0 45910696
5 10723 0 45913834
5 10724 0 45938317
5 10725 0 45938489
5 10726 0 45945905
5 10727 0 45951744
5 10728 0 45958203
5 10729 0 45963909
5 10730 0 45964365
5 10731 0 45964844
5 10732 0 45971826
5 10733 0 45986563
5 10734 0 45988264
5 10735 0 45992831
5 10736 0 45996226
5 10737 0 46004156
5 10738 0 46009631
5 10739 0 46010290
5 10740 0 46015468
5 10741 0 46022835
5 10742 0 46029130
5 10743 0 46031018
5 10744 0 46035614
5 10745 0 46042813
5 10746 0 46046363
5 10747 0 46048279
5 10748 0 46052507
5 10749 0 46056570
5 10750 0 46058160
5 10751 0 46069976
5 10752 0 46074183
5 10753 0 46074503
5 10754 0 46080092
5 10755 0 46085988
5 10756 0 46095962
5 10757 0 46096861
5 10758 0 46105240
5 10759 0 46114525
5 10760 0 46121924
5 10761 0 46124871
5 10762 0 46125731
5 10763 0 46126590
5 10764 0 46128632
5 10765 0 46129854
5 10766 0 46131270
5 10767 0 46134135
5 10768 0 46134943
5 10769 0 46139889
5 10770 0 46142843
5 10771 0 46145091
5 10772 0 46148535
5 10773 0 46152781
5 10774 0 46154354
5 10775 0 46159306
5 10776 0 46160438
5 10777 0 46161810
5 10778 0 46166823
5 10779 0 46167369
5 10780 0 46172552
5 10781 0 46174233
5 10782 0 46177171
5 10783 0 46180301
5 10784 0 46180743
5 10785 0 46181636
5 10786 0 46188659
5 10787 0 46196745
5 10788 0 46199081
5 10789 0 46203203
5 10790 0 46208051
5 10791 0 46208373
5 10792 0 46214664
5 10793 0 46229440
5 10794 0 46239639
5 10795 0 46240021
5 10796 0 46249867
5 10797 0 46253958
5 10798 0 46259043
5 10799 0 46264169
5 10800 0 46266072
5 10801 0 46270447
5 10802 0 46275925
5 10803 0 46278094
5 10804 0 46279755
5 10805 0 46281176
5 10806 0 46282460
5 10807 0 46285663
5 10808 0 46292011
5 10809 0 46294126
5 10810 0 46297786
5 10811 0 46304992
5 10812 0 46311554
5 10813 0 46319431
5 10814 0 46322995
5 10815 0 46324780
5 10816 0 46336505
5 10817 0 46337813
5 10818 0 46339243
5 10819 0 46345269
5 10820 0 46348444
5 10821 0 46354231
5 10822 0 46366841
5 10823 0 46374710
5 10824 0 46385569
5 10825 0 46389697
5 10826 0 46397690
5 10827 0 46400369
5 10828 0 46413620
5 10829 0 46416148
5 10830 0 46423408
5 10831 0 46433783
5 10832 0 46435264
5 10833 0 46440056
5 10834 0 46446888
5 10835 0 46460712
5 10836 0 46462984
5 10837 0 46466219
5 10838 0 46485904
5 10839 0 46486777
5 10840 0 46489709
5 10841 0 46492478
5 10842 0 46500486
5 10843 0 46501793
5 10844 0 46503669
5 10845 0 46507737
5 10846 0 46509957
5 10847 0 46516528
5 10848 0 46518604
5 10849 0 46524855
5 10850 0 46530939
5 10851 0 46531991
5 10852 0 46537452
5 10853 0 46537669
5 10854 0 46539114
5 10855 0 46543201
5 10856 0 46546548
5 10857 0 46549018
5 10858 0 46549394
5 10859 0 46553349
5 10860 0 46554101
5 10861 0 46554576
5 10862 0 46555805
5 10863 0 46559697
5 10864 0 46560961
5 10865 0 46565389
5 10866 0 46567244
5 10867 0 46567328
5 10868 0 46571406
5 10869 0 46572844
5 10870 0 46574769
5 10871 0 46575228
5 10872 0 46575977
5 10873 0 46580693
5 10874 0 46586169
5 10875 0 46589395
5 10876 0 46589686
5 10877 0 46593368
5 10878 0 46595448
5 10879 0 46595738
5 10880 0 46596407
5 10881 0 46596829
5 10882 0 46598425
5 10883 0 46601784
5 10884 0 46604030
5 10885 0 46604675
5 10886 0 46605376
5 10887 0 46606176
5 10888 0 46606524
5 10889 0 46612099
5 10890 0 46618302
5 10891 0 46630148
5 10892 0 46638262
5 10893 0 46645129
5 10894 0 46646403
5 10895 0 46649191
5 10896 0 46651960
5 10897 0 46657208
5 10898 0 46660396
5 10899 0 46663925
5 10900 0 46664456
5 10901 0 46667830
5 10902 0 46669148
5 10903 0 46674339
5 10904 0 46678155
5 10905 0 46679962
5 10906 0 46680802
5 10907 0 46683075
5 10908 0 46685934
5 10909 0 46691384
5 10910 0 46697763
5 10911 0 46699532
5 10912 0 46702748
5 10913 0 46703261
5 10914 0 46707901
5 10915 0 46712455
5 10916 0 46715773
5 10917 0 46718322
5 10918 0 46720078
5 10919 0 46724950
5 10920 0 46725496
5 10921 0 46729301
5 10922 0 46731506
5 10923 0 46738209
5 10924 0 46745887
5 10925 0 46751005
5 10926 0 46754980
5 10927 0 46756657
5 10928 0 46761084
5 10929 0 46763878
5 10930 0 46768826
5 10931 0 46772907
5 10932 0 46777445
5 10933 0 46779056
5 10934 0 46780207
5 10935 0 46780606
5 10936 0 46783789
5 10937 0 46793305
5 10938 0 46795676
5 10939 0 46796919
5 10940 0 46801424
5 10941 0 46803418
5 10942 0 46806526
5 10943 0 47748652
5 10944 0 47751521
5 10945 0 47752773
5 10946 0 47754930
5 10947 0 47906743
5 10948 0 47908235
5 10949 0 47915160
5 10950 0 47922122
5 10951 0 47926236
5 10952 0 48374602
5 10953 0 48908126
5 10954 0 49572033
5 10955 0 49578129
5 10956 0 49589062
5 10957 0 49593699
5 10958 0 49599192
5 10959 0 49605148
5 10960 0 49605389
5 10961 0 49607735
5 10962 0 49613828
5 10963 0 49623796
5 10964 0 49627362
5 10965 0 49631604
5 10966 0 49632094
5 10967 0 49635457
5 10968 0 49635882
5 10969 0 49641725
5 10970 0 49649311
5 10971 0 49652722
5 10972 0 49659226
5 10973 0 49666635
5 10974 0 49670268
5 10975 0 49673124
5 10976 0 49676950
5 10977 0 49681341
5 10978 0 49693803
5 10979 0 49693873
5 10980 0 49697814
5 10981 0 49699024
5 10982 0 49706209
5 10983 0 49708013
5 10984 0 49708816
5 10985 0 49712152
5 10986 0 49713945
5 10987 0 49715414
5 10988 0 49719821
5 10989 0 49724719
5 10990 0 49725337
5 10991 0 49732685
5 10992 0 49735441
5 10993 0 49736960
5 10994 0 49745704
5 10995 0 49747782
5 10996 0 49749543
5 10997 0 49753969
5 10998 0 49758951
5 10999 0 49759561
5 11000 0 49771960
5 11001 0 49780784
5 11002 0 49787275
5 11003 0 49795966
5 11004 0 49804996
5 11005 0 49808033
5 11006 1 49814576
5 11007 1 49821795
5 11008 1 49824681
5 11009 1 49825384
5 11010 1 49826719
5 11011 1 49829864
5 11012 1 49832702
5 11013 1 49834232
5 11014 1 49835031
5 11015 1 49837114
5 11016 1 49837621
5 11017 1 49838050
5 11018 1 49840018
5 11019 1 49840606
5 11020 1 49845981
5 11021 1 49850367
5 11022 1 49852768
5 11023 1 49853092
5 11024 1 49854366
5 11025 1 49855571
5 11026 1 49860904
5 11027 1 49862540
5 11028 1 49865409
5 11029 1 49868357
5 11030 1 49871541
5 11031 1 49877949
5 11032 1 49878344
5 11033 1 49879748
5 11034 1 49882709
5 11035 1 49884688
5 11036 1 49887562
5 11037 1 49891446
5 11038 1 49893562
5 11039 0 49899653
5 11040 0 49903041
5 11041 0 49903105
5 11042 0 49906210
5 11043 0 49913662
5 11044 0 49916486
5 11045 0 49919822
5 11046 0 49920206
5 11047 0 49922101
5 11048 0 49926511
5 11049 0 49930734
5 11050 0 49932279
5 11051 0 49936470
5 11052 0 49945545
5 11053 0 49951097
5 11054 0 49957131
5 11055 0 49978401
5 11056 0 49983806
5 11057 0 49985837
5 11058 0 49991437
5 11059 0 49996720
5 11060 0 49998629
5 11061 0 49999209
5 11062 0 50000253
5 11063 0 50006625
5 11064 0 50007871
5 11065 0 50008514
5 11066 0 50011863
5 11067 0 50018738
5 11068 0 50019120
5 11069 0 50024811
5 11070 0 50028682
5 11071 0 50034583
5 11072 0 50038154
5 11073 0 50040457
5 11074 0 50047521
5 11075 0 50056272
5 11076 0 50063075
5 11077 0 50066339
5 11078 1 50070868
5 11079 1 50074696
5 11080 1 50075032
5 11081 1 50075149
5 11082 1 50077750
5 11083 1 50081406
5 11084 1 50084769
5 11085 1 50085576
5 11086 1 50088501
5 11087 1 50091896
5 11088 1 50098655
5 11089 1 50101981
5 11090 1 50107533
5 11091 1 50110802
5 11092 1 50111265
5 11093 1 50114360
5 11094 1 50117421
5 11095 0 50122091
5 11096 0 50122780
5 11097 0 50127508
5 11098 1 50128653
5 11099 1 50132723
5 11100 1 50133207
5 11101 1 50138734
5 11102 1 50139970
5 11103 1 50141519
5 11104 1 50142311
5 11105 1 50145178
5 11106 1 50151671
5 11107 1 50155115
5 11108 1 50158976
5 11109 1 50159534
5 11110 1 50163309
5 11111 1 50166771
5 11112 1 50168710
5 11113 1 50171009
5 11114 1 50176466
5 11115 1 50185253
5 11116 1 50188251
5 11117 1 50188847
5 11118 1 50192101
5 11119 1 50194833
5 11120 1 50195881
5 11121 1 50198147
5 11122 1 50198658
5 11123 1 50199704
5 11124 1 50199901
5 11125 1 50205382
5 11126 1 50206127
5 11127 1 50211444
5 11128 1 50224681
5 11129 1 50224714
5 11130 1 50224791
5 11131 1 50224916
5 11132 0 50232847
5 11133 0 50233466
5 11134 0 50236875
5 11135 0 50240372
5 11136 0 50242591
5 11137 0 50247370
5 11138 0 50251790
5 11139 0 50254537
5 11140 0 50263407
5 11141 0 50263775
5 11142 0 50266994
5 11143 0 50277905
5 11144 0 50278572
5 11145 0 50280448
5 11146 0 50291124
5 11147 0 50295827
5 11148 0 50297459
5 11149 0 50298660
5 11150 0 50299583
5 11151 0 50302644
5 11152 0 50303465
5 11153 0 50308192
5 11154 0 50310463
5 11155 0 50314788
5 11156 0 50316409
5 11157 0 50317614
5 11158 0 50320875
5 11159 0 50326045
5 11160 0 50328867
5 11161 0 50330420
5 11162 1 50333465
5 11163 1 50336427
5 11164 1 50336751
5 11165 1 50339822
5 11166 1 50342026
5 11167 1 50342784
5 11168 1 50346073
5 11169 1 50347938
5 11170 1 50348647
5 11171 1 50350215
5 11172 1 50352908
5 11173 1 50353852
5 11174 1 50355095
5 11175 1 50361081
5 11176 1 50364096
5 11177 1 50366994
5 11178 1 50367273
5 11179 1 50371706
5 11180 0 50372829
5 11181 0 50374490
5 11182 0 50380688
5 11183 0 50388212
5 11184 0 50390038
5 11185 0 50397216
5 11186 0 50398239
5 11187 0 50452307
5 11188 0 50456657
5 11189 0 50461903
5 11190 0 50463053
5 11191 0 50464306
5 11192 0 50471897
5 11193 1 50477516
5 11194 1 50477963
5 11195 1 50479113
5 11196 1 50479830
5 11197 1 50480773
5 11198 1 50483874
5 11199 1 50486008
5 11200 1 50487760
5 11201 1 50491680
5 11202 1 50492654
5 11203 1 50494745
5 11204 1 50498035
5 11205 1 50503068
5 11206 1 50503889
5 11207 1 50509437
5 11208 1 50522119
5 11209 1 50525410
5 11210 0 50527085
5 11211 0 50529819
5 11212 0 50532041
5 11213 0 50534673
5 11214 0 50536186
5 11215 0 50536562
5 11216 0 50552261
5 11217 0 50555716
5 11218 0 50557799
5 11219 0 50575901
5 11220 0 50575979
5 11221 0 50580935
5 11222 0 50589336
5 11223 0 50593453
5 11224 0 50595372
5 11225 0 50597684
5 11226 0 50601228
5 11227 0 50605265
5 11228 0 50605637
5 11229 1 50611937
5 11230 1 50617120
5 11231 1 50618101
5 11232 1 50620412
5 11233 1 50622055
5 11234 1 50623765
5 11235 1 50630526
5 11236 1 50630808
5 11237 1 50636669
5 11238 1 50637672
5 11239 1 50643639
5 11240 1 50646388
5 11241 1 50648365
5 11242 1 50651764
5 11243 1 50656417
5 11244 1 50657383
5 11245 1 50669124
5 11246 1 50670382
5 11247 1 50677441
5 11248 1 50682292
5 11249 1 50683171
5 11250 1 50684504
5 11251 1 50686940
5 11252 1 50688905
5 11253 1 50694998
5 11254 1 50695736
5 11255 1 50701977
5 11256 1 50702058
5 11257 1 50703291
5 11258 1 50708045
5 11259 1 50708278
5 11260 0 50709771
5 11261 0 50711981
5 11262 0 50717079
5 11263 0 50723601
5 11264 0 50727801
5 11265 0 50731370
5 11266 0 50745141
5 11267 0 50746534
5 11268 0 50759265
5 11269 0 50760354
5 11270 0 50766396
5 11271 0 50771335
5 11272 0 50776475
5 11273 0 50781321
5 11274 0 50784779
5 11275 0 50786998
5 11276 0 50787830
5 11277 0 50787854
5 11278 0 50790532
5 11279 0 50794654
5 11280 0 50803018
5 11281 0 50805815
5 11282 0 50812247
5 11283 0 50813532
5 11284 0 50814873
5 11285 0 50818816
5 11286 0 50823179
5 11287 0 50824914
5 11288 0 50826892
5 11289 0 50830361
5 11290 0 50838599
5 11291 0 50840917
5 11292 0 50842324
5 11293 0 50845471
5 11294 0 50852113
5 11295 0 50853305
5 11296 0 50858404
5 11297 0 50862030
5 11298 0 50865602
5 11299 0 50866485
5 11300 0 50867323
5 11301 0 50870503
5 11302 0 50875224
5 11303 0 50877406
5 11304 0 50878868
5 11305 0 50881556
5 11306 0 50883525
5 11307 0 50889626
5 11308 0 50892001
5 11309 0 50893636
5 11310 0 50897048
5 11311 0 50908655
5 11312 0 50910616
5 11313 0 50912491
5 11314 0 50913155
5 11315 0 50916977
5 11316 0 50918381
5 11317 0 50921190
5 11318 0 50924348
5 11319 0 50926636
5 11320 0 50929345
5 11321 0 50930186
5 11322 0 50937083
5 11323 0 50941810
5 11324 0 50943017
5 11325 0 50946644
5 11326 0 50948733
5 11327 0 50951981
5 11328 0 50952043
5 11329 0 50955303
5 11330 0 50955805
5 11331 0 50956547
5 11332 0 50960097
5 11333 0 50960337
5 11334 0 50964935
5 11335 0 50966646
5 11336 0 50967759
5 11337 0 50972276
5 11338 0 50980001
5 11339 0 50983945
5 11340 0 50985882
5 11341 0 50989774
5 11342 0 50993107
5 11343 0 50997226
5 11344 0 50998604
5 11345 0 51002197
5 11346 0 51005486
5 11347 0 51005626
5 11348 0 51007017
5 11349 0 51010874
5 11350 0 51011148
5 11351 0 51017074
5 11352 0 51019600
5 11353 0 51023331
5 11354 0 51025473
5 11355 0 51028497
5 11356 0 51028661
5 11357 0 51029367
5 11358 0 51031374
5 11359 0 51032415
5 11360 0 51033640
5 11361 0 51036556
5 11362 0 51037601
5 11363 0 51037807
5 11364 0 51040530
5 11365 0 51043990
5 11366 0 51045990
5 11367 0 51053326
5 11368 0 51053518
5 11369 0 51054037
5 11370 0 51055785
5 11371 0 51056130
5 11372 0 51056416
5 11373 0 51058817
5 11374 0 51061495
5 11375 0 51061696
5 11376 0 51066923
5 11377 0 51070182
5 11378 0 51071542
5 11379 0 51076545
5 11380 0 51079409
5 11381 0 51081283
5 11382 0 51083691
5 11383 0 51084415
5 11384 0 51086840
5 11385 0 51090464
5 11386 0 51091529
5 11387 0 51095444
5 11388 0 51099251
5 11389 0 51101974
5 11390 0 51102867
5 11391 0 51107918
5 11392 0 51116568
5 11393 0 51122328
5 11394 0 51124881
5 11395 0 51131317
5 11396 0 51136917
5 11397 0 51137514
5 11398 0 51140984
5 11399 0 51141454
5 11400 0 51145990
5 11401 0 51148847
5 11402 0 51149010
5 11403 0 51151084
5 11404 0 51154010
5 11405 0 51154869
5 11406 0 51155100
5 11407 0 51162190
5 11408 0 51162543
5 11409 0 51165354
5 11410 0 51167784
5 11411 0 51169586
5 11412 0 51171607
5 11413 0 51175120
5 11414 0 51178721
5 11415 0 51179572
5 11416 0 51180535
5 11417 0 51181510
5 11418 0 51187108
5 11419 0 51187283
5 11420 0 51191669
5 11421 0 51193030
5 11422 0 51193868
5 11423 0 51195977
5 11424 0 51200029
5 11425 0 51205001
5 11426 0 51212456
5 11427 0 51217048
5 11428 0 51219671
5 11429 0 51219783
5 11430 0 51220338
5 11431 0 51225217
5 11432 0 51225832
5 11433 0 51228189
5 11434 0 51234846
5 11435 0 51243463
5 11436 0 51243662
5 11437 0 51243984
5 11438 0 51244751
5 11439 0 51246684
5 11440 0 51246852
5 11441 0 51246961
5 11442 0 51249364
5 11443 0 51250356
5 11444 0 51252840
5 11445 0 51253627
5 11446 0 51255476
5 11447 0 51257241
5 11448 0 51258887
5 11449 0 51265185
5 11450 0 51269059
5 11451 0 51269968
5 11452 0 51271483
5 11453 0 51272457
5 11454 0 51273518
5 11455 0 51276088
5 11456 0 51278051
5 11457 0 51280861
5 11458 0 51284114
5 11459 0 51285815
5 11460 0 51287956
5 11461 0 51291788
5 11462 0 51298782
5 11463 0 51306372
5 11464 0 51309119
5 11465 0 51313190
5 11466 0 51316141
5 11467 0 51319484
5 11468 0 51320116
5 11469 0 51321302
5 11470 0 51324761
5 11471 0 51324855
5 11472 0 51330316
5 11473 0 51330763
5 11474 0 51344002
5 11475 0 51355615
5 11476 0 51357478
5 11477 0 51359111
5 11478 0 51361056
5 11479 0 51361635
5 11480 0 51369870
5 11481 0 51373820
5 11482 0 51376403
5 11483 0 51378962
5 11484 0 51381547
5 11485 0 51422397
5 11486 0 51423976
5 11487 0 51424500
5 11488 0 51427154
5 11489 0 51430026
5 11490 0 51435529
5 11491 0 51439533
5 11492 0 51442564
5 11493 0 51447411
5 11494 0 51482468
5 11495 1 51501788
5 11496 1 51507704
5 11497 1 51507971
5 11498 1 51512782
5 11499 1 51519986
5 11500 1 51520827
5 11501 1 51521907
5 11502 1 51525162
5 11503 1 51530045
5 11504 1 51540322
5 11505 1 51545446
5 11506 1 51554166
5 11507 1 51556576
5 11508 0 51566046
5 11509 0 51578453
5 11510 0 51595970
5 11511 0 51600442
5 11512 0 51607337
5 11513 0 51615955
5 11514 0 51618990
5 11515 0 51620523
5 11516 0 51621648
5 11517 0 51624339
5 11518 1 51649284
5 11519 1 51651699
5 11520 1 51655600
5 11521 1 51656694
5 11522 1 51657900
5 11523 1 51659472
5 11524 1 51660683
5 11525 1 51667855
5 11526 1 51672975
5 11527 1 51680946
5 11528 1 51683652
5 11529 1 51684890
5 11530 1 51686708
5 11531 0 51689759
5 11532 0 51690211
5 11533 0 51696078
5 11534 0 51698384
5 11535 0 51701556
5 11536 0 51708279
5 11537 0 51710221
5 11538 0 51710935
5 11539 0 51712148
5 11540 0 51714172
5 11541 0 51715306
5 11542 0 51738069
5 11543 0 51742575
5 11544 0 51743361
5 11545 0 51743990
5 11546 0 51746995
5 11547 0 51754280
5 11548 0 51755308
5 11549 0 51755382
5 11550 0 51756754
5 11551 0 51763175
5 11552 0 51763480
5 11553 0 51768765
5 11554 0 51775589
5 11555 0 51777558
5 11556 0 51782474
5 11557 0 51786097
5 11558 0 51797855
5 11559 0 51798062
5 11560 0 51798325
5 11561 0 51806057
5 11562 0 51809643
5 11563 0 51811459
5 11564 0 51813459
5 11565 0 51814021
5 11566 0 51814997
5 11567 0 51819908
5 11568 0 51822599
5 11569 0 51824851
5 11570 0 51828338
5 11571 0 51833973
5 11572 0 51839140
5 11573 0 51843751
5 11574 0 51848734
5 11575 0 51850017
5 11576 0 51856537
5 11577 0 51858431
5 11578 0 51866947
5 11579 0 51875083
5 11580 0 51875185
5 11581 0 51877301
5 11582 0 51883356
5 11583 0 51886472
5 11584 0 51889373
5 11585 0 51889967
5 11586 0 51894403
5 11587 0 51900023
5 11588 0 51902106
5 11589 0 51905071
5 11590 0 51905479
5 11591 0 51905989
5 11592 0 51933468
5 11593 0 51937102
5 11594 0 51938095
5 11595 0 51947027
5 11596 0 51951370
5 11597 0 51952911
5 11598 0 51958265
5 11599 0 51959726
5 11600 0 51961614
5 11601 0 51963078
5 11602 0 51969343
5 11603 0 51972368
5 11604 0 51977575
5 11605 0 51979611
5 11606 0 51983098
5 11607 0 51984226
5 11608 0 51987575
5 11609 0 51992524
5 11610 0 51995037
5 11611 0 51997680
5 11612 0 52003503
5 11613 0 52011506
5 11614 0 52012048
5 11615 0 52012312
5 11616 0 52013531
5 11617 0 52018871
5 11618 0 52019157
5 11619 0 52022839
5 11620 0 52023421
5 11621 1 52028111
5 11622 1 52032482
5 11623 1 52035954
5 11624 1 52038177
5 11625 1 52040656
5 11626 1 52042153
5 11627 1 52042833
5 11628 1 52045209
5 11629 1 52051611
5 11630 1 52055144
5 11631 1 52074334
5 11632 1 52076003
5 11633 1 52077374
5 11634 0 52146015
5 11635 0 52166200
5 11636 0 52171280
5 11637 0 52172890
5 11638 0 52177254
5 11639 0 52182042
5 11640 0 52183598
5 11641 0 52184081
5 11642 0 52185110
5 11643 0 52190629
5 11644 0 52191664
5 11645 0 52192177
5 11646 0 52193244
5 11647 0 52195445
5 11648 0 52198184
5 11649 0 52240075
5 11650 0 52240248
5 11651 0 52241926
5 11652 0 52245612
5 11653 0 52247355
5 11654 0 52251397
5 11655 0 52252317
5 11656 0 52255391
5 11657 0 52257621
5 11658 0 52260737
5 11659 0 52266506
5 11660 0 52266814
5 11661 0 52269431
5 11662 0 52273626
5 11663 0 52288147
5 11664 0 52292204
5 11665 0 52292398
5 11666 0 52305760
5 11667 0 52308623
5 11668 0 52314025
5 11669 0 52341641
5 11670 0 52346125
5 11671 0 52346469
5 11672 0 52409108
5 11673 0 52431721
5 11674 0 52466316
5 11675 0 52473011
5 11676 0 52476825
5 11677 0 52483651
5 11678 0 52485030
5 11679 0 52491138
5 11680 0 52493497
5 11681 0 52498961
5 11682 0 52501102
5 11683 0 52518338
5 11684 0 52520055
5 11685 0 52521289
5 11686 0 52522497
5 11687 0 52532486
5 11688 0 52534865
5 11689 0 52536548
5 11690 0 52545842
5 11691 0 52547926
5 11692 0 52548694
5 11693 0 52549098
5 11694 0 52553574
5 11695 0 52561948
5 11696 0 52565036
5 11697 0 52567931
5 11698 0 52570596
5 11699 0 52573625
5 11700 1 52576502
5 11701 1 52580824
5 11702 1 52587193
5 11703 1 52593694
5 11704 1 52600106
5 11705 1 52602212
5 11706 1 52602699
5 11707 1 52617624
5 11708 1 52624699
5 11709 1 52626222
5 11710 1 52629671
5 11711 1 52630322
5 11712 1 52632813
5 11713 1 52637007
5 11714 1 52637218
5 11715 1 52637450
5 11716 1 52639661
5 11717 1 52643320
5 11718 1 52649321
5 11719 1 52657849
5 11720 1 52664417
5 11721 1 52665063
5 11722 1 52667325
5 11723 1 52676295
5 11724 1 52678991
5 11725 1 52679988
5 11726 1 52685584
5 11727 1 52689785
5 11728 1 52690852
5 11729 1 52692266
5 11730 1 52695538
5 11731 1 52697869
5 11732 1 52698223
5 11733 1 52698263
5 11734 1 52705075
5 11735 1 52705172
5 11736 1 52709395
5 11737 1 52709518
5 11738 1 52711244
5 11739 1 52712121
5 11740 1 52713902
5 11741 1 52719426
5 11742 1 52722292
5 11743 1 52727420
5 11744 1 52730007
5 11745 1 52733732
5 11746 1 52737895
5 11747 1 52739902
5 11748 0 52748631
5 11749 0 52750721
5 11750 0 52751454
5 11751 0 52758012
5 11752 0 52760360
5 11753 0 52763338
5 11754 0 52764301
5 11755 0 52766162
5 11756 0 52767927
5 11757 0 52773418
5 11758 0 52776011
5 11759 0 52777361
5 11760 0 52789342
5 11761 0 52809337
5 11762 0 52812980
5 11763 0 52813002
5 11764 0 52819327
5 11765 0 52820943
5 11766 0 52823430
5 11767 0 52828888
5 11768 1 52836242
5 11769 1 52837921
5 11770 1 52841822
5 11771 1 52848755
5 11772 1 52850211
5 11773 1 52851221
5 11774 1 52853073
5 11775 1 52853283
5 11776 1 52864982
5 11777 1 52866771
5 11778 0 52879001
5 11779 0 52887090
5 11780 0 52889108
5 11781 0 52891131
5 11782 0 52895232
5 11783 0 52899460
5 11784 0 52903504
5 11785 1 52915681
5 11786 1 52917256
5 11787 1 52921072
5 11788 1 52924827
5 11789 1 52930196
5 11790 1 52931200
5 11791 1 52931946
5 11792 1 52934552
5 11793 1 52935545
5 11794 1 52936052
5 11795 1 52936190
5 11796 1 52943463
5 11797 1 52948641
5 11798 1 52950365
5 11799 1 52951302
5 11800 1 52975954
5 11801 1 52979135
5 11802 1 52981263
5 11803 1 52982894
5 11804 1 52984083
5 11805 1 52988377
5 11806 1 52991385
5 11807 1 52991546
5 11808 1 52995725
5 11809 1 52998141
5 11810 1 53002575
5 11811 1 53004484
5 11812 1 53005076
5 11813 1 53007062
5 11814 1 53009025
5 11815 1 53010965
5 11816 1 53011814
5 11817 1 53015696
5 11818 1 53017664
5 11819 1 53018876
5 11820 1 53020703
5 11821 1 53023061
5 11822 1 53026953
5 11823 1 53029729
5 11824 1 53031008
5 11825 1 53031701
5 11826 1 53038726
5 11827 1 53043130
5 11828 1 53046211
5 11829 1 53074392
5 11830 1 53078326
5 11831 1 53080851
5 11832 1 53088181
5 11833 1 53094681
5 11834 1 53097463
5 11835 1 53099080
5 11836 1 53102126
5 11837 1 53102260
5 11838 1 53108765
5 11839 1 53112972
5 11840 0 53117030
5 11841 0 53119584
5 11842 0 53121362
5 11843 0 53127591
5 11844 0 53129674
5 11845 0 53133362
5 11846 0 53140220
5 11847 0 53201200
5 11848 0 53203534
5 11849 0 53205277
5 11850 0 53209588
5 11851 0 53212586
5 11852 0 53212654
5 11853 0 53212690
5 11854 0 53215289
5 11855 0 53218826
5 11856 0 53220738
5 11857 1 53226415
5 11858 1 53231185
5 11859 1 53234162
5 11860 1 53237353
5 11861 1 53241412
5 11862 1 53247517
5 11863 1 53247676
5 11864 1 53248839
5 11865 1 53250385
5 11866 1 53256188
5 11867 1 53257930
5 11868 1 53262438
5 11869 1 53262570
5 11870 1 53262775
5 11871 1 53271290
5 11872 1 53277124
5 11873 1 53279572
5 11874 1 53282642
5 11875 1 53284447
5 11876 1 53284927
5 11877 0 53291673
5 11878 0 53298215
5 11879 0 53303062
5 11880 0 53309298
5 11881 0 53312502
5 11882 0 53316172
5 11883 0 53321586
5 11884 0 53323947
5 11885 0 53326892
5 11886 0 53334376
5 11887 0 53340226
5 11888 0 53345905
5 11889 0 53346555
5 11890 1 53456641
5 11891 1 53486545
5 11892 1 53492121
5 11893 1 53497400
5 11894 1 53500490
5 11895 1 53504561
5 11896 1 53506387
5 11897 1 53514486
5 11898 1 53520518
5 11899 1 53525551
5 11900 1 53532048
5 11901 1 53536095
5 11902 1 53536928
5 11903 1 53537950
5 11904 1 53539520
5 11905 1 53540198
5 11906 1 53544080
5 11907 1 53550203
5 11908 0 53554014
5 11909 0 53555791
5 11910 0 53556039
5 11911 0 53562681
5 11912 0 53566543
5 11913 0 53577780
5 11914 0 53578956
5 11915 0 53581770
5 11916 0 53585437
5 11917 0 53585953
5 11918 0 53590392
5 11919 0 53591756
5 11920 0 53597153
5 11921 0 53597979
5 11922 0 53600234
5 11923 0 53601521
5 11924 0 53603862
5 11925 0 53605448
5 11926 0 53606344
5 11927 0 53606942
5 11928 0 53610872
5 11929 0 53613596
5 11930 0 53618318
5 11931 0 53619004
5 11932 0 53619603
5 11933 0 53623037
5 11934 0 53624669
5 11935 0 53628382
5 11936 0 53628477
5 11937 0 53631826
5 11938 0 53636025
5 11939 0 53636233
5 11940 0 53637225
5 11941 0 53639103
5 11942 0 53640996
5 11943 0 53644008
5 11944 0 53644414
5 11945 0 53648381
5 11946 0 53648539
5 11947 0 53654206
5 11948 0 53656053
5 11949 0 53656777
5 11950 0 53656971
5 11951 0 53658209
5 11952 0 53659092
5 11953 0 53661511
5 11954 0 53661677
5 11955 0 53666164
5 11956 0 53669351
5 11957 0 53674587
5 11958 0 53677070
5 11959 0 53678797
5 11960 0 53690247
5 11961 0 53708864
5 11962 0 53710267
5 11963 0 53713005
5 11964 0 53714621
5 11965 0 53717808
5 11966 0 53728281
5 11967 0 53731674
5 11968 0 53737150
5 11969 0 53737854
5 11970 0 53741539
5 11971 0 53742536
5 11972 0 53747134
5 11973 0 53748548
5 11974 0 53748843
5 11975 0 53749424
5 11976 0 53751352
5 11977 0 53758838
5 11978 0 53763078
5 11979 0 53766902
5 11980 0 53772205
5 11981 0 53775417
5 11982 0 53775429
5 11983 0 53776140
5 11984 0 53777082
5 11985 0 53778512
5 11986 0 53834188
5 11987 0 53834572
5 11988 0 53837906
5 11989 0 53839909
5 11990 0 53843635
5 11991 0 53847111
5 11992 0 53849056
5 11993 0 53873421
5 11994 0 53874963
5 11995 0 53888295
5 11996 0 53892410
5 11997 0 53905564
5 11998 0 53907082
5 11999 0 53909374
5 12000 0 53910233
5 12001 0 53912136
5 12002 0 53912272
5 12003 0 53915674
5 12004 0 53916478
5 12005 0 53918620
5 12006 0 53927275
5 12007 0 53931905
5 12008 0 53937225
5 12009 0 53941673
5 12010 0 53949473
5 12011 0 53950077
5 12012 1 53951756
5 12013 1 53952069
5 12014 1 53959592
5 12015 1 53966822
5 12016 1 53969920
5 12017 1 53970534
5 12018 1 53970799
5 12019 1 53974080
5 12020 1 53977947
5 12021 1 54001112
5 12022 1 54005764
5 12023 1 54010633
5 12024 1 54015414
5 12025 1 54016503
5 12026 1 54020799
5 12027 1 54020867
5 12028 1 54028669
5 12029 1 54028952
5 12030 1 54035828
5 12031 1 54038249
5 12032 1 54041958
5 12033 1 54047209
5 12034 1 54048996
5 12035 1 54049414
5 12036 0 54064536
5 12037 0 54075676
5 12038 0 54077096
5 12039 0 54081750
5 12040 0 54081817
5 12041 0 54085767
5 12042 0 54085977
5 12043 0 54122204
5 12044 0 54127989
5 12045 0 54130001
5 12046 1 54134531
5 12047 1 54137667
5 12048 1 54144667
5 12049 1 54145772
5 12050 1 54149596
5 12051 1 54152544
5 12052 1 54155681
5 12053 1 54156206
5 12054 1 54160052
5 12055 1 54163144
5 12056 1 54166745
5 12057 0 54171240
5 12058 0 54171306
5 12059 0 54174155
5 12060 1 54178524
5 12061 1 54179500
5 12062 1 54187133
5 12063 1 54187506
5 12064 1 54188066
5 12065 1 54188198
5 12066 1 54195183
5 12067 1 54202488
5 12068 1 54203883
5 12069 1 54206048
5 12070 1 54208818
5 12071 1 54211285
5 12072 1 54217459
5 12073 1 54222808
5 12074 1 54223881
5 12075 1 54225235
5 12076 1 54225344
5 12077 1 54226578
5 12078 1 54229133
5 12079 1 54231323
5 12080 1 54232531
5 12081 1 54232815
5 12082 1 54233580
5 12083 1 54240327
5 12084 1 54242516
5 12085 1 54247704
5 12086 1 54249065
5 12087 1 54255282
5 12088 1 54263057
5 12089 1 54268354
5 12090 1 54280550
5 12091 1 54287604
5 12092 1 54291501
5 12093 0 54301346
5 12094 0 54302348
5 12095 0 54307241
5 12096 0 54307418
5 12097 0 54309263
5 12098 0 54312370
5 12099 0 54313379
5 12100 0 54319894
5 12101 0 54324381
5 12102 0 54325931
5 12103 0 54326874
5 12104 0 54329931
5 12105 0 54330803
5 12106 0 54338549
5 12107 1 54347093
5 12108 1 54349770
5 12109 1 54351400
5 12110 1 54353100
5 12111 1 54356423
5 12112 1 54360422
5 12113 1 54360712
5 12114 1 54363688
5 12115 1 54364465
5 12116 1 54367849
5 12117 1 54371680
5 12118 0 54375394
5 12119 0 54383711
5 12120 0 54388508
5 12121 0 54390201
5 12122 0 54396919
5 12123 0 54399536
5 12124 0 54403131
5 12125 0 54403837
5 12126 0 54406020
5 12127 0 54406411
5 12128 0 54409389
5 12129 0 54410631
5 12130 0 54417402
5 12131 0 54422145
5 12132 0 54423251
5 12133 0 54426483
5 12134 0 54430256
5 12135 0 54430858
5 12136 0 54432855
5 12137 0 54434384
5 12138 0 54435770
5 12139 0 54440521
5 12140 0 54441195
5 12141 0 54445151
5 12142 0 54450160
5 12143 0 54461964
5 12144 0 54464461
5 12145 0 54477354
5 12146 0 54485769
5 12147 0 54487412
5 12148 0 54491961
5 12149 0 54492246
5 12150 0 54496511
5 12151 0 54499644
5 12152 0 54502491
5 12153 0 54506525
5 12154 0 54512775
5 12155 0 54516244
5 12156 0 54516846
5 12157 0 54526188
5 12158 0 54527470
5 12159 0 54528480
5 12160 0 54529814
5 12161 0 54530736
5 12162 0 54532738
5 12163 0 54533205
5 12164 0 54537165
5 12165 0 54540023
5 12166 0 54543170
5 12167 0 54544175
5 12168 0 54547092
5 12169 0 54551210
5 12170 0 54553811
5 12171 0 54558473
5 12172 0 54560928
5 12173 0 54565675
5 12174 0 54570528
5 12175 0 54570812
5 12176 0 54570902
5 12177 0 54572684
5 12178 0 54573490
5 12179 0 54575938
5 12180 0 54577128
5 12181 0 54581493
5 12182 0 54583288
5 12183 0 54584100
5 12184 0 54584136
5 12185 0 54586321
5 12186 0 54589452
5 12187 0 54591458
5 12188 1 54594141
5 12189 1 54594821
5 12190 1 54599081
5 12191 1 54599268
5 12192 1 54600860
5 12193 1 54604063
5 12194 1 54605510
5 12195 1 54605959
5 12196 1 54607833
5 12197 1 54610147
5 12198 1 54627693
5 12199 1 54633898
5 12200 1 54641417
5 12201 1 54645504
5 12202 1 54648585
5 12203 1 54650642
5 12204 1 54652754
5 12205 1 54653503
5 12206 1 54657198
5 12207 1 54660179
5 12208 1 54660370
5 12209 1 54661570
5 12210 1 54662813
5 12211 1 54662958
5 12212 1 54665498
5 12213 1 54666912
5 12214 1 54668062
5 12215 1 54671842
5 12216 1 54673643
5 12217 1 54677548
5 12218 1 54679973
5 12219 1 54682520
5 12220 1 54682721
5 12221 1 54683159
5 12222 1 54687126
5 12223 1 54687485
5 12224 1 54688746
5 12225 1 54691312
5 12226 1 54692834
5 12227 1 54696232
5 12228 1 54698600
5 12229 1 54698979
5 12230 1 54700041
5 12231 1 54702919
5 12232 1 54704008
5 12233 1 54706468
5 12234 1 54708175
5 12235 1 54712303
5 12236 1 54715484
5 12237 1 54715799
5 12238 1 54716035
5 12239 1 54720939
5 12240 1 54722589
5 12241 1 54724339
5 12242 1 54726152
5 12243 1 54728135
5 12244 1 54731295
5 12245 1 54737560
5 12246 1 54745370
5 12247 1 54753251
5 12248 1 54753800
5 12249 1 54756593
5 12250 1 54760268
5 12251 1 54763484
5 12252 1 54764075
5 12253 1 54767307
5 12254 1 54770857
5 12255 1 54774571
5 12256 1 54775454
5 12257 0 54794538
5 12258 0 54802388
5 12259 0 54835377
5 12260 0 54841993
5 12261 0 54842290
5 12262 0 54842566
5 12263 0 54845772
5 12264 0 54847216
5 12265 0 54847801
5 12266 0 54851629
5 12267 0 54855120
5 12268 0 54859233
5 12269 0 54860882
5 12270 0 54862958
5 12271 0 54865071
5 12272 0 54873303
5 12273 0 54877570
5 12274 0 54884103
5 12275 0 54890064
5 12276 0 54890337
5 12277 0 54892019
5 12278 0 54896311
5 12279 0 54896520
5 12280 0 54897940
5 12281 0 54898458
5 12282 0 54898938
5 12283 0 54900740
5 12284 0 54904204
5 12285 0 54905460
5 12286 0 54909551
5 12287 0 54913069
5 12288 0 54961948
5 12289 0 54962777
5 12290 0 54966845
5 12291 0 54969574
5 12292 0 54974975
5 12293 0 54977560
5 12294 0 54979732
5 12295 0 54981656
5 12296 0 54987162
5 12297 0 55004397
5 12298 0 55009917
5 12299 0 55014189
5 12300 0 55014844
5 12301 0 55022740
5 12302 0 55026206
5 12303 0 55028356
5 12304 0 55028995
5 12305 1 55032542
5 12306 1 55034537
5 12307 1 55036288
5 12308 1 55057865
5 12309 1 55060399
5 12310 1 55070204
5 12311 1 55075593
5 12312 1 55076450
5 12313 1 55079020
5 12314 1 55080658
5 12315 1 55081728
5 12316 1 55081875
5 12317 1 55084153
5 12318 1 55085773
5 12319 1 55087209
5 12320 1 55089087
5 12321 1 55090733
5 12322 1 55095685
5 12323 0 55101025
5 12324 0 55103014
5 12325 0 55104433
5 12326 0 55106983
5 12327 0 55108020
5 12328 1 55112392
5 12329 1 55114717
5 12330 1 55116120
5 12331 1 55118910
5 12332 1 55124110
5 12333 1 55126437
5 12334 1 55130270
5 12335 1 55131482
5 12336 1 55136758
5 12337 1 55138395
5 12338 1 55142892
5 12339 1 55143973
5 12340 1 55145640
5 12341 0 55163053
5 12342 0 55163814
5 12343 0 55168259
5 12344 0 55171007
5 12345 0 55181170
5 12346 1 55201093
5 12347 1 55206191
5 12348 1 55209682
5 12349 1 55213042
5 12350 1 55214049
5 12351 1 55215273
5 12352 1 55217263
5 12353 1 55221685
5 12354 1 55226830
5 12355 1 55233265
5 12356 1 55249729
5 12357 0 55253816
5 12358 0 55259014
5 12359 0 55266083
5 12360 0 55270118
5 12361 0 55272025
5 12362 1 55282171
5 12363 1 55284906
5 12364 1 55285410
5 12365 1 55300401
5 12366 1 55301811
5 12367 1 55304896
5 12368 1 55308382
5 12369 1 55308464
5 12370 1 55310787
5 12371 1 55315808
5 12372 1 55324466
5 12373 1 55330278
5 12374 1 55330316
5 12375 1 55337796
5 12376 1 55338851
5 12377 1 55343243
5 12378 1 55343367
5 12379 1 55356279
5 12380 1 55362123
5 12381 1 55367342
5 12382 1 55370041
5 12383 1 55372829
5 12384 1 55375726
5 12385 1 55376829
5 12386 1 55380980
5 12387 1 55382703
5 12388 0 55387706
5 12389 0 55391850
5 12390 0 55392078
5 12391 0 55393723
5 12392 0 55399014
5 12393 0 55400480
5 12394 0 55403003
5 12395 0 55408953
5 12396 0 55414009
5 12397 0 55414754
5 12398 0 55414991
5 12399 0 55417434
5 12400 0 55418710
5 12401 0 55421612
5 12402 0 55422214
5 12403 0 55427066
5 12404 0 55431266
5 12405 0 55431821
5 12406 0 55437603
5 12407 0 55438870
5 12408 0 55442900
5 12409 0 55446906
5 12410 0 55448032
5 12411 0 55449162
5 12412 0 55451395
5 12413 0 55453996
5 12414 0 55455936
5 12415 0 55456309
5 12416 0 55463804
5 12417 0 55469365
5 12418 0 55470839
5 12419 0 55472152
5 12420 0 55476538
5 12421 0 55479200
5 12422 0 55482001
5 12423 0 55495216
5 12424 0 55496269
5 12425 0 55499188
5 12426 0 55502915
5 12427 0 55503285
5 12428 0 55508419
5 12429 0 55513481
5 12430 0 55514345
5 12431 0 55516101
5 12432 0 55519437
5 12433 0 55522778
5 12434 0 55523884
5 12435 0 55524382
5 12436 0 55527398
5 12437 0 55529124
5 12438 0 55529451
5 12439 0 55531496
5 12440 0 55536079
5 12441 0 55539747
5 12442 0 55541448
5 12443 0 55542988
5 12444 0 55546505
5 12445 0 55546830
5 12446 0 55553455
5 12447 0 55558361
5 12448 0 55561318
5 12449 0 55564549
5 12450 0 55567674
5 12451 0 55569421
5 12452 0 55571774
5 12453 0 55572958
5 12454 0 55573591
5 12455 0 55575503
5 12456 0 55577472
5 12457 0 55579734
5 12458 0 55583269
5 12459 0 55589630
5 12460 0 55591467
5 12461 0 55595420
5 12462 0 55597574
5 12463 0 55597711
5 12464 0 55599435
5 12465 0 55603491
5 12466 0 55606217
5 12467 0 55623553
5 12468 0 55627396
5 12469 0 55627921
5 12470 0 55630008
5 12471 0 55635142
5 12472 0 55642365
5 12473 0 55642926
5 12474 0 55648566
5 12475 0 55649607
5 12476 0 55654581
5 12477 0 55654806
5 12478 0 55657476
5 12479 0 55657784
5 12480 0 55658050
5 12481 0 55660810
5 12482 0 55661150
5 12483 0 55663098
5 12484 0 55667097
5 12485 0 55667524
5 12486 0 55674299
5 12487 0 55679644
5 12488 0 55681696
5 12489 0 55685110
5 12490 0 55685726
5 12491 0 55687603
5 12492 0 55687708
5 12493 0 55692275
5 12494 0 55710638
5 12495 0 55715101
5 12496 0 55717179
5 12497 0 55723284
5 12498 0 55730451
5 12499 0 55730501
5 12500 0 55731739
5 12501 0 55737418
5 12502 0 55740613
5 12503 0 55744320
5 12504 0 55800764
5 12505 0 55802387
5 12506 0 55806577
5 12507 0 55811216
5 12508 0 55812105
5 12509 0 55815024
5 12510 0 55819407
5 12511 0 55825511
5 12512 0 55828239
5 12513 0 55836480
5 12514 0 55840110
5 12515 0 55843682
5 12516 1 55846386
5 12517 1 55850082
5 12518 1 55852071
5 12519 1 55858320
5 12520 1 55860309
5 12521 1 55864118
5 12522 1 55867888
5 12523 1 55871784
5 12524 1 55876360
5 12525 1 55879080
5 12526 1 55884935
5 12527 1 55886048
5 12528 1 55887553
5 12529 1 55889241
5 12530 1 55890014
5 12531 1 55890970
5 12532 1 55897542
5 12533 1 55897597
5 12534 1 55901680
5 12535 1 55903189
5 12536 1 55903441
5 12537 1 55906560
5 12538 1 55907051
5 12539 1 55908121
5 12540 1 55908933
5 12541 0 55909497
5 12542 0 55915712
5 12543 0 55922216
5 12544 0 55925170
5 12545 0 55928693
5 12546 0 55931650
5 12547 0 55932460
5 12548 0 55932614
5 12549 0 55934719
5 12550 0 55937784
5 12551 0 55939481
5 12552 0 55941798
5 12553 0 55943306
5 12554 0 55946919
5 12555 0 55948370
5 12556 0 55955996
5 12557 0 55962481
5 12558 0 55962739
5 12559 0 55965696
5 12560 0 55976647
5 12561 1 55981148
5 12562 1 55983347
5 12563 1 55987025
5 12564 1 55987848
5 12565 1 55994017
5 12566 1 55996233
5 12567 1 55997835
5 12568 1 56000038
5 12569 1 56000647
5 12570 1 56002637
5 12571 1 56005565
5 12572 1 56005672
5 12573 1 56009754
5 12574 1 56014578
5 12575 1 56016950
5 12576 1 56021387
5 12577 1 56023803
5 12578 1 56025566
5 12579 1 56032418
5 12580 0 56032948
5 12581 0 56035599
5 12582 0 56036911
5 12583 0 56038209
5 12584 0 56038381
5 12585 0 56040570
5 12586 0 56043007
5 12587 0 56044051
5 12588 0 56049264
5 12589 0 56049735
5 12590 0 56053939
5 12591 0 56061196
5 12592 0 56063729
5 12593 0 56067489
5 12594 0 56068236
5 12595 0 56069330
5 12596 1 56092928
5 12597 1 56096722
5 12598 1 56098422
5 12599 1 56099120
5 12600 1 56100782
5 12601 1 56109524
5 12602 1 56111243
5 12603 1 56117264
5 12604 1 56117482
5 12605 1 56119444
5 12606 1 56121230
5 12607 0 56132620
5 12608 0 56142126
5 12609 0 56145297
5 12610 0 56154447
5 12611 0 56155225
5 12612 0 56156713
5 12613 0 56161473
5 12614 0 56170485
5 12615 0 56171342
5 12616 0 56173817
5 12617 0 56175786
5 12618 0 56179198
5 12619 0 56181857
5 12620 1 56187960
5 12621 1 56189409
5 12622 1 56192603
5 12623 1 56199542
5 12624 1 56201170
5 12625 1 56204643
5 12626 1 56204775
5 12627 1 56208402
5 12628 1 56210055
5 12629 1 56213533
5 12630 1 56217033
5 12631 1 56222482
5 12632 0 56226193
5 12633 0 56230426
5 12634 0 56231777
5 12635 0 56237362
5 12636 0 56240874
5 12637 0 56243424
5 12638 0 56248217
5 12639 0 56248863
5 12640 0 56250036
5 12641 1 56263032
5 12642 1 56265110
5 12643 1 56266593
5 12644 1 56279366
5 12645 1 56285734
5 12646 1 56290107
5 12647 1 56307684
5 12648 1 56309694
5 12649 1 56314811
5 12650 1 56319367
5 12651 1 56321434
5 12652 0 56325487
5 12653 0 56330673
5 12654 0 56331574
5 12655 0 56331796
5 12656 0 56355488
5 12657 0 56357954
5 12658 0 56361266
5 12659 0 56361565
5 12660 0 56378670
5 12661 0 56412743
5 12662 0 56413642
5 12663 0 56448103
5 12664 0 56450730
5 12665 0 56468037
5 12666 0 56469696
5 12667 0 56469789
5 12668 0 56476630
5 12669 0 56482380
5 12670 0 56540746
5 12671 0 56546187
5 12672 0 56557564
5 12673 0 56558186
5 12674 0 56558325
5 12675 0 56563586
5 12676 0 56567532
5 12677 0 56568642
5 12678 0 56570553
5 12679 0 56571881
5 12680 0 56572355
5 12681 0 56573468
5 12682 0 56575830
5 12683 0 56576590
5 12684 0 56577354
5 12685 0 56579776
5 12686 0 56580613
5 12687 0 56589498
5 12688 0 56589678
5 12689 0 56595534
5 12690 1 56616721
5 12691 1 56625163
5 12692 1 56628174
5 12693 1 56628300
5 12694 1 56633270
5 12695 1 56636740
5 12696 1 56637674
5 12697 1 56640227
5 12698 1 56650887
5 12699 1 56661884
5 12700 1 56666082
5 12701 1 56669548
5 12702 1 56669634
5 12703 1 56675306
5 12704 1 56682591
5 12705 1 56719980
5 12706 1 56724026
5 12707 1 56727009
5 12708 1 56731681
5 12709 1 56732379
5 12710 1 56745219
5 12711 1 56760433
5 12712 1 56764590
5 12713 1 56795463
5 12714 1 56797068
5 12715 1 56803058
5 12716 1 56822769
5 12717 1 56828782
5 12718 1 56854677
5 12719 1 56856141
5 12720 1 56856188
5 12721 1 56860016
5 12722 1 56862238
5 12723 1 56862755
5 12724 1 56866412
5 12725 1 56879276
5 12726 0 56894812
5 12727 0 56907588
5 12728 0 56908326
5 12729 0 56920146
5 12730 0 56944644
5 12731 0 56957468
5 12732 0 56964891
5 12733 0 56976806
5 12734 0 56980829
5 12735 0 56987022
5 12736 0 56992818
5 12737 0 56996208
5 12738 0 56997458
5 12739 0 57003799
5 12740 0 57005840
5 12741 0 57005920
5 12742 0 57015326
5 12743 0 57018209
5 12744 0 57022798
5 12745 0 57026229
5 12746 0 57028767
5 12747 0 57034688
5 12748 0 57041432
5 12749 0 57048891
5 12750 0 57050378
5 12751 0 57055678
5 12752 0 57059302
5 12753 0 57059584
5 12754 0 57061358
5 12755 0 57062296
5 12756 0 57066603
5 12757 0 57067955
5 12758 0 57068503
5 12759 0 57069591
5 12760 0 57076599
5 12761 0 57083981
5 12762 0 57084469
5 12763 0 57085160
5 12764 0 57085452
5 12765 0 57089147
5 12766 0 57092318
5 12767 0 57094619
5 12768 0 57096196
5 12769 0 57096589
5 12770 0 57097065
5 12771 0 57101555
5 12772 0 57104932
5 12773 0 57108476
5 12774 0 57109081
5 12775 0 57113203
5 12776 0 57113954
5 12777 0 57115702
5 12778 0 57123237
5 12779 0 57129413
5 12780 0 57129483
5 12781 0 57136572
5 12782 0 57143669
5 12783 0 57145835
5 12784 0 57151428
5 12785 0 57152493
5 12786 0 57159989
5 12787 0 57160361
5 12788 0 57161828
5 12789 0 57166831
5 12790 0 57174254
5 12791 0 57174939
5 12792 0 57181366
5 12793 0 57182239
5 12794 0 57183960
5 12795 0 57189530
5 12796 0 57194968
5 12797 0 57197624
5 12798 0 57199171
5 12799 0 57200494
5 12800 0 57203196
5 12801 0 57205587
5 12802 0 57208162
5 12803 0 57211073
5 12804 0 57211488
5 12805 0 57214404
5 12806 0 57221120
5 12807 0 57222172
5 12808 0 57228043
5 12809 0 57230630
5 12810 0 57230695
5 12811 0 57234333
5 12812 0 57238377
5 12813 0 57243512
5 12814 0 57248898
5 12815 0 57250460
5 12816 0 57252676
5 12817 0 57260553
5 12818 0 57264801
5 12819 0 57267635
5 12820 0 57325501
5 12821 0 57325853
5 12822 0 57328107
5 12823 0 57332106
5 12824 0 57335724
5 12825 0 57341139
5 12826 0 57342116
5 12827 0 57350188
5 12828 0 57354473
5 12829 0 57354697
5 12830 0 57357582
5 12831 0 57364047
5 12832 0 57365849
5 12833 0 57367017
5 12834 0 57371983
5 12835 0 57378110
5 12836 0 57378790
5 12837 0 57379999
5 12838 0 57384240
5 12839 0 57385313
5 12840 0 57390159
5 12841 0 57391201
5 12842 0 57394623
5 12843 0 57402233
5 12844 0 57404907
5 12845 0 57406267
5 12846 0 57412393
5 12847 0 57417550
5 12848 0 57419778
5 12849 0 57421172
5 12850 0 57424340
5 12851 0 57431170
5 12852 0 57431391
5 12853 0 57431538
5 12854 0 57433370
5 12855 0 57437947
5 12856 0 57443028
5 12857 0 57445384
5 12858 0 57446457
5 12859 0 57447694
5 12860 0 57452673
5 12861 0 57458424
5 12862 0 57459230
5 12863 0 57464323
5 12864 0 57464577
5 12865 0 57467641
5 12866 0 57471073
5 12867 0 57472193
5 12868 0 57477373
5 12869 0 57483329
5 12870 0 57484394
5 12871 0 57485921
5 12872 0 57489929
5 12873 0 57498488
5 12874 0 57507580
5 12875 0 57511978
5 12876 0 57516399
5 12877 0 57524552
5 12878 0 57530453
5 12879 0 57531760
5 12880 0 57535546
5 12881 0 57536703
5 12882 0 57537833
5 12883 0 57542833
5 12884 0 57548520
5 12885 0 57551182
5 12886 0 57552273
5 12887 0 57554730
5 12888 0 57560318
5 12889 0 57574267
5 12890 0 57577334
5 12891 0 57581543
5 12892 0 57585010
5 12893 0 57599743
5 12894 0 57606097
5 12895 0 57616339
5 12896 0 57619865
5 12897 0 57622445
5 12898 0 57629642
5 12899 0 57631065
5 12900 0 57633154
5 12901 0 57636496
5 12902 0 57638412
5 12903 0 57639829
5 12904 0 57838573
5 12905 0 57842879
5 12906 0 57845350
5 12907 0 57848128
5 12908 0 57863081
5 12909 0 58088946
5 12910 0 58089288
5 12911 0 58133029
5 12912 0 58135145
5 12913 0 58136921
5 12914 0 58137676
5 12915 0 58141573
5 12916 0 58145012
5 12917 0 58146234
5 12918 0 58148662
5 12919 0 58166442
5 12920 0 58174751
5 12921 0 58178066
5 12922 0 58183620
5 12923 0 58183842
5 12924 0 58186060
5 12925 0 58195999
5 12926 0 58197167
5 12927 0 58200819
5 12928 1 58205946
5 12929 1 58213121
5 12930 1 58217463
5 12931 1 58218463
5 12932 1 58223299
5 12933 1 58224409
5 12934 1 58230405
5 12935 1 58231704
5 12936 1 58232581
5 12937 1 58237054
5 12938 1 58240730
5 12939 1 58242716
5 12940 1 58244015
5 12941 1 58248828
5 12942 1 58250747
5 12943 1 58256835
5 12944 1 58263577
5 12945 0 58266883
5 12946 0 58270412
5 12947 0 58273311
5 12948 0 58275746
5 12949 0 58275978
5 12950 0 58284029
5 12951 0 58284847
5 12952 0 58290334
5 12953 0 58295270
5 12954 0 58300397
5 12955 0 58312186
5 12956 0 58317294
5 12957 0 58320155
5 12958 0 58328735
5 12959 0 58332472
5 12960 0 58336992
5 12961 0 58337505
5 12962 0 58341803
5 12963 0 58342500
5 12964 0 58351412
5 12965 0 58352376
5 12966 0 58355246
5 12967 0 58356799
5 12968 0 58364060
5 12969 0 58365611
5 12970 0 58373334
5 12971 0 58374378
5 12972 0 58378749
5 12973 0 58399269
5 12974 0 58403200
5 12975 0 58404577
5 12976 0 58408786
5 12977 0 58410451
5 12978 0 58414969
5 12979 0 58417383
5 12980 0 58421620
5 12981 0 58421828
5 12982 0 58428009
5 12983 0 58437766
5 12984 0 58440455
5 12985 0 58442292
5 12986 0 58446503
5 12987 0 58451175
5 12988 0 58452639
5 12989 0 58458499
5 12990 0 58458511
5 12991 0 58591796
5 12992 0 58607250
5 12993 0 58608274
5 12994 0 58608746
5 12995 0 58615996
5 12996 0 58616907
5 12997 0 58617188
5 12998 0 58617614
5 12999 1 58625074
5 13000 1 58630355
5 13001 1 58635763
5 13002 1 58636446
5 13003 1 58641952
5 13004 1 58644242
5 13005 1 58646893
5 13006 1 58647364
5 13007 1 58650248
5 13008 1 58659076
5 13009 0 58709487
5 13010 0 58711836
5 13011 0 58712781
5 13012 0 58714993
5 13013 0 58719797
5 13014 0 58724046
5 13015 0 58729746
5 13016 0 58740381
5 13017 0 58766903
5 13018 0 58768571
5 13019 0 58768901
5 13020 0 58774993
5 13021 0 58777454
5 13022 0 58778337
5 13023 0 58784946
5 13024 0 58790609
5 13025 0 58792109
5 13026 0 58795293
5 13027 0 58799241
5 13028 0 58823107
5 13029 0 58827883
5 13030 0 58832862
5 13031 0 58837077
5 13032 0 58837886
5 13033 0 58840338
5 13034 0 58840818
5 13035 0 58842144
5 13036 0 58847282
5 13037 0 58914526
5 13038 0 59073575
5 13039 0 59078003
5 13040 0 59081838
5 13041 0 59087417
5 13042 0 59093362
5 13043 0 59093719
5 13044 0 59094144
5 13045 0 59098663
5 13046 0 59104839
5 13047 0 59106745
5 13048 0 59111978
5 13049 0 59114844
5 13050 0 59121585
5 13051 0 59127081
5 13052 0 59133207
5 13053 0 59134340
5 13054 0 59137356
5 13055 0 59143525
5 13056 0 59148627
5 13057 0 59150359
5 13058 0 59150398
5 13059 0 59156257
5 13060 0 59162791
5 13061 0 59167211
5 13062 0 59173849
5 13063 0 59180455
5 13064 0 59182208
5 13065 0 59190479
5 13066 0 59193863
5 13067 0 59200693
5 13068 0 59202070
5 13069 0 59205717
5 13070 0 59213275
5 13071 0 59221660
5 13072 0 59228055
5 13073 0 59229810
5 13074 0 59231207
5 13075 0 59232984
5 13076 0 59234965
5 13077 0 59238981
5 13078 0 59240615
5 13079 0 59241902
5 13080 0 59247010
5 13081 0 59253222
5 13082 0 59255714
5 13083 0 59256091
5 13084 0 59256117
5 13085 0 59260460
5 13086 0 59269734
5 13087 0 59271467
5 13088 0 59276006
5 13089 0 59297345
5 13090 0 59300872
5 13091 0 59305961
5 13092 0 59311862
5 13093 0 59319645
5 13094 0 59335190
5 13095 0 59344283
5 13096 0 59346074
5 13097 0 59348194
5 13098 0 59351203
5 13099 0 59352794
5 13100 0 59355819
5 13101 0 59362236
5 13102 0 59364708
5 13103 0 59367037
5 13104 0 59370907
5 13105 0 59372037
5 13106 0 59372622
5 13107 0 59374702
5 13108 0 59375081
5 13109 0 59386282
5 13110 0 59393781
5 13111 0 59397664
5 13112 0 59402003
5 13113 0 59405393
5 13114 0 59405823
5 13115 0 59408423
5 13116 0 59411593
5 13117 0 59415096
5 13118 0 59435431
5 13119 0 59448437
5 13120 0 59463247
5 13121 0 59464259
5 13122 0 59467907
5 13123 0 59476854
5 13124 0 59479954
5 13125 0 59481059
5 13126 0 59482135
5 13127 0 59483405
5 13128 0 59484618
5 13129 0 59486563
5 13130 0 59495371
5 13131 0 59503433
5 13132 0 59503967
5 13133 0 59504268
5 13134 0 59505204
5 13135 0 59514442
5 13136 0 59521059
5 13137 0 59524558
5 13138 0 59526640
5 13139 0 59533767
5 13140 0 59540006
5 13141 0 59540206
5 13142 0 59545149
