# Supplementary material for: A Scale-Corrected Comparison of Linkage Disequilibrium Levels between Genic and Non-Genic Regions
Source: PLoS One. 2015 Oct 30;10(10):e0141216. doi: 10.1371/journal.pone.0141216 (PMC4627745; doi:10.1371/journal.pone.0141216)
Supplement: S3 File — (ZIP) [file pone.0141216.s016.zip › markerInfo_chr6.txt]

chr SNP gene relDist
6 1 0 1
6 2 0 253
6 3 0 16419
6 4 0 20340
6 5 0 24448
6 6 0 27992
6 7 0 41525
6 8 0 46106
6 9 0 47146
6 10 0 48911
6 11 0 50527
6 12 0 55362
6 13 0 60073
6 14 0 62811
6 15 0 63040
6 16 0 65288
6 17 0 65991
6 18 0 67655
6 19 0 71129
6 20 0 79389
6 21 0 80447
6 22 0 85853
6 23 0 86869
6 24 1 88217
6 25 1 88888
6 26 1 91016
6 27 1 91266
6 28 1 92539
6 29 1 92741
6 30 1 93611
6 31 1 96733
6 32 1 98745
6 33 1 100817
6 34 1 103335
6 35 1 108933
6 36 1 111236
6 37 1 112080
6 38 1 114215
6 39 1 117626
6 40 1 121800
6 41 1 123124
6 42 1 124825
6 43 1 126818
6 44 1 131689
6 45 1 135291
6 46 1 136563
6 47 1 140572
6 48 1 141874
6 49 1 143232
6 50 1 143660
6 51 1 147238
6 52 1 149684
6 53 1 150948
6 54 1 153291
6 55 1 153691
6 56 1 156819
6 57 1 157751
6 58 1 161771
6 59 1 162553
6 60 1 164688
6 61 0 168380
6 62 0 175100
6 63 0 178839
6 64 0 183919
6 65 0 187036
6 66 0 188680
6 67 0 189650
6 68 0 193537
6 69 0 194417
6 70 0 200835
6 71 0 201532
6 72 0 205795
6 73 0 208683
6 74 0 212790
6 75 0 216029
6 76 0 216169
6 77 0 219700
6 78 0 220887
6 79 0 225907
6 80 0 228734
6 81 0 229019
6 82 0 230480
6 83 0 232560
6 84 0 235123
6 85 0 238831
6 86 0 240323
6 87 0 244148
6 88 0 245404
6 89 0 249247
6 90 0 251510
6 91 0 251955
6 92 0 255698
6 93 1 262344
6 94 1 265247
6 95 1 270186
6 96 1 275591
6 97 1 278109
6 98 1 278572
6 99 1 279227
6 100 1 279530
6 101 1 282811
6 102 1 288543
6 103 1 290017
6 104 1 292292
6 105 1 293821
6 106 1 296424
6 107 1 297618
6 108 1 299008
6 109 1 300776
6 110 1 302438
6 111 1 304336
6 112 1 305895
6 113 1 308082
6 114 1 308464
6 115 1 310982
6 116 1 315651
6 117 1 317735
6 118 1 322008
6 119 1 322806
6 120 1 327068
6 121 1 327504
6 122 1 328550
6 123 1 328849
6 124 1 329623
6 125 1 331255
6 126 1 331384
6 127 1 333647
6 128 1 334962
6 129 1 337008
6 130 1 339502
6 131 1 341611
6 132 1 342842
6 133 1 343121
6 134 1 345882
6 135 1 346978
6 136 1 348783
6 137 1 350507
6 138 1 352487
6 139 1 352882
6 140 1 356903
6 141 1 358995
6 142 1 363808
6 143 1 367107
6 144 1 368286
6 145 1 369055
6 146 1 369345
6 147 1 371307
6 148 1 375089
6 149 1 377554
6 150 1 378971
6 151 1 379487
6 152 1 380132
6 153 1 380842
6 154 1 383663
6 155 1 384107
6 156 1 387473
6 157 1 392002
6 158 1 393570
6 159 1 397809
6 160 1 398119
6 161 1 403906
6 162 1 407482
6 163 1 408223
6 164 1 410168
6 165 1 413509
6 166 1 415582
6 167 1 417407
6 168 1 419201
6 169 1 420898
6 170 1 421519
6 171 1 425654
6 172 1 426329
6 173 1 428087
6 174 1 431351
6 175 1 434155
6 176 1 436364
6 177 1 436998
6 178 1 442974
6 179 1 443126
6 180 1 447229
6 181 1 449541
6 182 1 451874
6 183 1 452492
6 184 1 455053
6 185 1 458446
6 186 1 463608
6 187 1 464775
6 188 1 471622
6 189 1 474383
6 190 1 477077
6 191 1 477565
6 192 1 479708
6 193 1 482503
6 194 1 482947
6 195 1 483123
6 196 1 486096
6 197 1 489639
6 198 1 492720
6 199 1 498908
6 200 1 502232
6 201 1 504299
6 202 1 504604
6 203 1 505314
6 204 1 511128
6 205 1 515030
6 206 1 515933
6 207 0 517654
6 208 0 521936
6 209 0 522250
6 210 0 524385
6 211 0 524539
6 212 0 526018
6 213 0 527860
6 214 0 528851
6 215 0 531686
6 216 0 534681
6 217 0 535130
6 218 0 537222
6 219 0 539730
6 220 0 548764
6 221 0 552014
6 222 0 553401
6 223 0 555057
6 224 0 560743
6 225 0 563031
6 226 0 563060
6 227 0 564017
6 228 0 567731
6 229 0 570469
6 230 0 576254
6 231 0 576606
6 232 0 576672
6 233 0 582928
6 234 0 583287
6 235 0 584409
6 236 0 585150
6 237 0 587513
6 238 0 588444
6 239 0 589309
6 240 0 589740
6 241 0 593191
6 242 0 595567
6 243 0 597751
6 244 0 601148
6 245 0 602213
6 246 0 603225
6 247 0 603275
6 248 0 605932
6 249 0 607204
6 250 0 610310
6 251 0 610599
6 252 0 611100
6 253 0 613708
6 254 0 614156
6 255 0 616749
6 256 0 625711
6 257 0 631746
6 258 0 632854
6 259 0 636209
6 260 0 637185
6 261 0 641583
6 262 0 642872
6 263 0 646631
6 264 0 650232
6 265 0 651305
6 266 0 652173
6 267 0 655193
6 268 0 660787
6 269 0 661138
6 270 0 665731
6 271 0 667003
6 272 0 670870
6 273 0 672417
6 274 0 673060
6 275 0 676404
6 276 0 677596
6 277 0 678246
6 278 0 679499
6 279 0 680507
6 280 0 681415
6 281 0 682483
6 282 0 683030
6 283 0 683362
6 284 0 687327
6 285 0 688730
6 286 0 692026
6 287 0 693323
6 288 0 697013
6 289 0 699325
6 290 0 699916
6 291 0 703410
6 292 0 706003
6 293 0 707572
6 294 0 709498
6 295 0 710842
6 296 0 714021
6 297 0 717707
6 298 0 718644
6 299 0 721820
6 300 0 724414
6 301 0 726205
6 302 0 731999
6 303 0 733419
6 304 0 734263
6 305 0 738048
6 306 0 741328
6 307 0 742021
6 308 0 742266
6 309 0 747638
6 310 0 747761
6 311 0 749285
6 312 0 752958
6 313 0 753024
6 314 0 759221
6 315 0 759626
6 316 0 765377
6 317 0 774348
6 318 0 775193
6 319 0 780691
6 320 0 781247
6 321 0 781283
6 322 0 783339
6 323 0 783557
6 324 0 785173
6 325 0 785302
6 326 0 788707
6 327 0 792200
6 328 0 796576
6 329 0 798449
6 330 0 808843
6 331 0 809573
6 332 0 810170
6 333 0 810567
6 334 0 810809
6 335 0 813293
6 336 0 814903
6 337 0 818561
6 338 0 821080
6 339 0 821844
6 340 0 822473
6 341 0 826403
6 342 0 829859
6 343 0 830969
6 344 0 835185
6 345 0 835815
6 346 0 836473
6 347 0 842592
6 348 0 847877
6 349 0 852131
6 350 0 855455
6 351 0 861623
6 352 0 863454
6 353 0 865947
6 354 0 872301
6 355 0 875556
6 356 0 878248
6 357 0 880055
6 358 0 882145
6 359 0 884909
6 360 0 886765
6 361 0 887990
6 362 0 893793
6 363 0 894988
6 364 0 903959
6 365 0 906970
6 366 0 913238
6 367 0 918748
6 368 0 919318
6 369 0 920472
6 370 0 926539
6 371 0 926706
6 372 0 928110
6 373 0 933554
6 374 0 935883
6 375 0 937470
6 376 0 940814
6 377 0 943841
6 378 0 947986
6 379 0 949114
6 380 0 952086
6 381 0 953723
6 382 0 954134
6 383 0 968853
6 384 0 970640
6 385 0 973697
6 386 0 979670
6 387 0 983035
6 388 0 984025
6 389 0 986873
6 390 0 989965
6 391 0 998311
6 392 0 1018418
6 393 0 1026404
6 394 0 1031075
6 395 0 1034702
6 396 0 1038283
6 397 0 1040310
6 398 0 1040350
6 399 0 1044520
6 400 0 1046499
6 401 0 1056240
6 402 0 1057152
6 403 0 1058592
6 404 0 1063027
6 405 0 1067800
6 406 0 1071677
6 407 0 1072767
6 408 0 1082239
6 409 0 1084390
6 410 0 1086578
6 411 0 1089721
6 412 0 1092139
6 413 0 1092360
6 414 0 1092927
6 415 0 1095507
6 416 0 1101077
6 417 0 1104923
6 418 0 1105234
6 419 0 1107018
6 420 0 1109321
6 421 0 1111267
6 422 0 1115997
6 423 0 1118452
6 424 0 1122297
6 425 0 1124630
6 426 0 1131486
6 427 1 1137570
6 428 1 1142863
6 429 1 1147629
6 430 1 1147975
6 431 1 1154184
6 432 1 1155011
6 433 1 1155693
6 434 1 1161819
6 435 1 1164658
6 436 1 1166706
6 437 1 1168178
6 438 1 1168413
6 439 1 1172255
6 440 1 1174104
6 441 1 1174865
6 442 1 1176808
6 443 1 1178261
6 444 1 1182092
6 445 1 1185965
6 446 1 1187036
6 447 1 1188873
6 448 1 1193806
6 449 1 1196812
6 450 1 1200241
6 451 1 1202760
6 452 1 1205583
6 453 1 1208311
6 454 1 1214185
6 455 1 1219154
6 456 1 1224053
6 457 1 1224627
6 458 1 1227799
6 459 1 1228411
6 460 1 1236365
6 461 1 1239831
6 462 1 1239933
6 463 1 1251386
6 464 1 1253822
6 465 1 1256487
6 466 1 1260755
6 467 1 1262989
6 468 1 1263352
6 469 1 1268466
6 470 1 1278903
6 471 1 1281709
6 472 1 1286170
6 473 1 1288236
6 474 1 1290266
6 475 1 1291970
6 476 1 1294721
6 477 1 1299513
6 478 1 1303941
6 479 1 1304742
6 480 1 1309281
6 481 1 1313156
6 482 1 1315269
6 483 1 1316465
6 484 1 1320864
6 485 1 1340827
6 486 1 1342778
6 487 1 1344399
6 488 1 1345482
6 489 1 1347715
6 490 1 1349462
6 491 1 1351677
6 492 1 1370180
6 493 1 1378074
6 494 1 1384172
6 495 1 1384288
6 496 1 1386365
6 497 1 1386394
6 498 1 1398656
6 499 1 1400151
6 500 1 1410053
6 501 1 1412806
6 502 1 1417855
6 503 1 1418099
6 504 1 1420431
6 505 1 1425827
6 506 1 1433708
6 507 1 1440010
6 508 0 1446905
6 509 0 1464110
6 510 0 1465218
6 511 0 1477443
6 512 0 1480833
6 513 0 1495796
6 514 0 1499936
6 515 0 1500318
6 516 0 1500371
6 517 0 1502103
6 518 0 1505422
6 519 0 1506617
6 520 0 1511826
6 521 0 1513175
6 522 0 1514864
6 523 0 1516527
6 524 0 1518394
6 525 0 1521388
6 526 0 1524575
6 527 0 1526073
6 528 0 1527960
6 529 0 1531973
6 530 0 1535217
6 531 0 1535709
6 532 0 1539886
6 533 0 1542921
6 534 0 1546682
6 535 0 1551773
6 536 0 1552889
6 537 0 1555749
6 538 0 1558798
6 539 0 1566011
6 540 0 1567150
6 541 0 1567383
6 542 0 1571722
6 543 0 1573925
6 544 0 1576795
6 545 0 1577482
6 546 0 1577863
6 547 0 1580724
6 548 0 1582333
6 549 0 1587435
6 550 0 1591317
6 551 0 1594904
6 552 0 1598125
6 553 0 1598518
6 554 0 1599372
6 555 0 1599950
6 556 0 1602125
6 557 1 1605824
6 558 1 1606261
6 559 1 1607822
6 560 1 1613156
6 561 1 1614145
6 562 1 1616024
6 563 1 1628398
6 564 1 1630354
6 565 1 1631646
6 566 1 1633447
6 567 1 1638732
6 568 1 1642302
6 569 1 1644643
6 570 1 1646450
6 571 1 1649375
6 572 0 1658052
6 573 0 1662370
6 574 0 1665164
6 575 0 1670311
6 576 0 1677278
6 577 0 1681298
6 578 0 1681669
6 579 0 1682423
6 580 0 1684028
6 581 0 1686041
6 582 0 1690293
6 583 0 1692581
6 584 0 1696629
6 585 0 1702785
6 586 0 1703894
6 587 0 1705984
6 588 0 1708617
6 589 0 1714268
6 590 0 1720467
6 591 0 1720780
6 592 0 1724210
6 593 0 1727429
6 594 0 1729197
6 595 0 1729670
6 596 0 1730917
6 597 0 1733368
6 598 0 1736383
6 599 0 1737240
6 600 0 1740344
6 601 0 1750344
6 602 0 1797848
6 603 0 1798323
6 604 0 1801858
6 605 0 1807331
6 606 0 1809145
6 607 0 1811314
6 608 0 1813292
6 609 0 1813563
6 610 0 1818643
6 611 0 1824646
6 612 0 1828958
6 613 0 1864128
6 614 0 1865555
6 615 1 1896691
6 616 1 1923247
6 617 1 1931465
6 618 1 1938617
6 619 1 1940890
6 620 1 1944776
6 621 1 1948492
6 622 1 1949842
6 623 1 1955266
6 624 1 1955925
6 625 1 1961824
6 626 1 1965838
6 627 1 1968889
6 628 1 1969788
6 629 1 1975604
6 630 1 1975912
6 631 1 1981503
6 632 0 1983146
6 633 0 1984528
6 634 0 1990379
6 635 0 1994458
6 636 0 2001503
6 637 0 2002915
6 638 0 2003115
6 639 0 2007832
6 640 0 2011371
6 641 0 2016560
6 642 0 2020532
6 643 0 2021652
6 644 0 2025453
6 645 0 2048567
6 646 0 2052140
6 647 0 2053711
6 648 0 2054615
6 649 0 2054708
6 650 0 2060437
6 651 0 2063760
6 652 0 2064877
6 653 0 2072368
6 654 0 2076280
6 655 0 2094960
6 656 0 2097385
6 657 0 2100052
6 658 0 2102262
6 659 0 2102497
6 660 0 2102760
6 661 0 2109371
6 662 0 2109417
6 663 0 2113163
6 664 0 2116456
6 665 0 2119047
6 666 0 2120141
6 667 0 2121645
6 668 0 2122610
6 669 0 2124300
6 670 0 2126214
6 671 0 2127160
6 672 0 2127903
6 673 0 2129320
6 674 0 2133090
6 675 0 2134981
6 676 0 2136024
6 677 0 2139668
6 678 0 2145287
6 679 0 2148191
6 680 0 2152016
6 681 0 2153729
6 682 0 2154767
6 683 0 2154869
6 684 0 2158811
6 685 0 2159433
6 686 0 2160101
6 687 0 2164036
6 688 0 2193252
6 689 0 2194337
6 690 0 2211535
6 691 0 2215139
6 692 0 2218284
6 693 0 2219444
6 694 0 2225187
6 695 0 2226718
6 696 0 2227086
6 697 0 2227960
6 698 0 2233597
6 699 0 2236077
6 700 0 2240502
6 701 0 2240907
6 702 0 2245799
6 703 0 2249059
6 704 0 2256711
6 705 0 2260553
6 706 0 2262669
6 707 0 2264197
6 708 0 2266498
6 709 0 2269385
6 710 0 2273570
6 711 0 2274376
6 712 0 2275332
6 713 1 2276768
6 714 1 2277311
6 715 1 2277975
6 716 1 2281907
6 717 1 2283954
6 718 1 2284869
6 719 1 2286147
6 720 1 2290406
6 721 1 2292751
6 722 1 2292786
6 723 1 2297675
6 724 1 2300916
6 725 1 2304312
6 726 1 2308420
6 727 1 2310386
6 728 1 2311703
6 729 1 2316600
6 730 1 2318020
6 731 1 2318353
6 732 1 2318574
6 733 1 2318999
6 734 1 2321775
6 735 1 2323585
6 736 1 2324779
6 737 1 2329423
6 738 1 2329506
6 739 1 2330389
6 740 1 2333773
6 741 1 2336686
6 742 0 2337767
6 743 0 2341501
6 744 0 2343317
6 745 0 2344477
6 746 0 2345167
6 747 0 2346642
6 748 0 2348168
6 749 0 2350032
6 750 1 2355769
6 751 1 2358694
6 752 1 2363407
6 753 1 2364664
6 754 1 2366375
6 755 1 2367181
6 756 1 2369204
6 757 1 2370081
6 758 1 2370139
6 759 1 2371246
6 760 1 2374806
6 761 1 2377758
6 762 1 2381328
6 763 1 2381808
6 764 1 2386359
6 765 1 2388579
6 766 1 2389984
6 767 1 2393632
6 768 1 2399592
6 769 1 2400638
6 770 0 2402999
6 771 0 2406367
6 772 0 2408513
6 773 0 2409837
6 774 0 2410723
6 775 0 2411774
6 776 0 2412013
6 777 0 2413937
6 778 0 2417727
6 779 1 2420447
6 780 1 2420765
6 781 1 2421908
6 782 1 2424397
6 783 1 2428040
6 784 1 2431192
6 785 1 2434887
6 786 1 2437358
6 787 1 2440174
6 788 1 2440819
6 789 1 2441611
6 790 1 2442939
6 791 1 2443884
6 792 1 2444188
6 793 0 2450985
6 794 0 2457614
6 795 0 2460932
6 796 0 2464003
6 797 0 2467518
6 798 0 2471089
6 799 0 2474886
6 800 0 2475686
6 801 0 2477663
6 802 0 2478730
6 803 0 2478995
6 804 0 2481775
6 805 0 2484280
6 806 0 2485942
6 807 0 2488925
6 808 0 2490118
6 809 0 2493224
6 810 0 2496055
6 811 0 2496392
6 812 0 2496524
6 813 0 2498739
6 814 0 2499553
6 815 0 2500881
6 816 0 2503963
6 817 0 2504984
6 818 0 2506959
6 819 0 2507132
6 820 0 2510950
6 821 0 2516059
6 822 0 2520374
6 823 0 2523719
6 824 0 2525402
6 825 0 2525919
6 826 0 2528680
6 827 0 2531930
6 828 1 2532528
6 829 1 2533379
6 830 1 2536751
6 831 1 2540703
6 832 1 2542970
6 833 1 2546795
6 834 1 2552044
6 835 1 2552974
6 836 1 2554417
6 837 1 2556522
6 838 1 2558474
6 839 1 2560496
6 840 1 2563366
6 841 1 2568170
6 842 1 2573184
6 843 0 2574701
6 844 0 2576388
6 845 0 2578842
6 846 0 2580053
6 847 0 2582374
6 848 0 2583447
6 849 0 2583592
6 850 0 2588467
6 851 0 2591237
6 852 0 2591931
6 853 0 2594966
6 854 0 2596954
6 855 0 2600142
6 856 0 2600715
6 857 0 2603620
6 858 0 2603758
6 859 0 2608509
6 860 0 2612110
6 861 0 2614590
6 862 0 2619033
6 863 0 2620367
6 864 0 2623644
6 865 0 2625041
6 866 0 2626963
6 867 0 2629189
6 868 0 2631840
6 869 0 2639376
6 870 0 2644536
6 871 0 2646749
6 872 0 2649357
6 873 0 2651484
6 874 0 2652218
6 875 0 2656349
6 876 0 2657243
6 877 0 2657288
6 878 0 2658384
6 879 0 2660275
6 880 0 2661565
6 881 0 2667336
6 882 0 2672898
6 883 0 2674447
6 884 0 2678665
6 885 0 2678719
6 886 0 2682654
6 887 0 2683844
6 888 0 2686182
6 889 0 2687980
6 890 0 2692874
6 891 0 2693920
6 892 0 2700993
6 893 0 2701755
6 894 0 2702339
6 895 0 2704920
6 896 0 2706177
6 897 0 2706418
6 898 0 2708797
6 899 0 2710941
6 900 0 2711302
6 901 0 2714978
6 902 0 2718787
6 903 0 2719741
6 904 0 2723561
6 905 0 2725554
6 906 0 2728251
6 907 0 2729797
6 908 0 2732969
6 909 0 2734410
6 910 0 2735911
6 911 0 2736174
6 912 0 2736870
6 913 0 2738008
6 914 0 2739596
6 915 0 2739808
6 916 0 2742142
6 917 0 2745630
6 918 0 2749530
6 919 0 2750814
6 920 0 2753805
6 921 0 2754527
6 922 0 2755780
6 923 0 2761479
6 924 0 2764645
6 925 0 2767201
6 926 0 2772866
6 927 0 2778232
6 928 0 2784482
6 929 0 2785268
6 930 0 2789742
6 931 0 2789890
6 932 0 2792891
6 933 0 2794123
6 934 0 2795016
6 935 0 2798717
6 936 0 2802966
6 937 0 2804306
6 938 0 2808144
6 939 0 2813009
6 940 0 2820767
6 941 0 2822761
6 942 0 2824150
6 943 0 2828034
6 944 0 2828364
6 945 0 2831995
6 946 0 2834367
6 947 0 2834699
6 948 0 2838703
6 949 0 2840435
6 950 0 2842899
6 951 0 2843123
6 952 0 2845997
6 953 0 2847375
6 954 0 2847803
6 955 0 2848110
6 956 0 2848888
6 957 0 2851391
6 958 0 2858006
6 959 0 2859904
6 960 0 2863716
6 961 0 2864175
6 962 0 2865042
6 963 0 2865604
6 964 0 2865847
6 965 0 2870650
6 966 0 2870765
6 967 0 2873589
6 968 0 2875780
6 969 0 2879400
6 970 0 2880883
6 971 0 2882268
6 972 0 2885349
6 973 0 2885427
6 974 0 2888635
6 975 0 2890692
6 976 0 2893834
6 977 0 2894478
6 978 0 2894946
6 979 0 2909497
6 980 0 2921550
6 981 0 2924560
6 982 1 2927422
6 983 1 2932999
6 984 1 2934089
6 985 1 2934840
6 986 1 2939233
6 987 1 2950641
6 988 1 2950717
6 989 1 2952298
6 990 1 2955095
6 991 1 2956220
6 992 1 2961623
6 993 1 2965050
6 994 1 2965094
6 995 1 2965653
6 996 1 2967230
6 997 1 2967803
6 998 1 2975016
6 999 1 2976331
6 1000 1 2979963
6 1001 1 2980681
6 1002 1 2982159
6 1003 1 2983136
6 1004 1 2983283
6 1005 1 2983352
6 1006 1 2989704
6 1007 1 2990804
6 1008 1 2993113
6 1009 1 2994088
6 1010 1 2997645
6 1011 1 3000764
6 1012 1 3002410
6 1013 1 3002929
6 1014 1 3008509
6 1015 1 3020675
6 1016 1 3023773
6 1017 1 3024449
6 1018 1 3028020
6 1019 1 3031190
6 1020 1 3032927
6 1021 1 3033285
6 1022 1 3038717
6 1023 1 3040019
6 1024 1 3041189
6 1025 1 3044552
6 1026 1 3054287
6 1027 1 3054533
6 1028 1 3157456
6 1029 1 3160042
6 1030 1 3162610
6 1031 1 3165877
6 1032 1 3166539
6 1033 1 3168380
6 1034 1 3172751
6 1035 1 3175292
6 1036 1 3183869
6 1037 0 3239466
6 1038 0 3240824
6 1039 0 3263722
6 1040 0 3264541
6 1041 0 3269177
6 1042 0 3269594
6 1043 0 3269824
6 1044 0 3271282
6 1045 0 3274295
6 1046 0 3274951
6 1047 0 3277208
6 1048 0 3280638
6 1049 0 3281992
6 1050 0 3287616
6 1051 0 3289402
6 1052 0 3291864
6 1053 0 3293909
6 1054 0 3296429
6 1055 0 3298093
6 1056 0 3298152
6 1057 0 3300930
6 1058 0 3310152
6 1059 0 3315184
6 1060 0 3325849
6 1061 0 3332800
6 1062 0 3333404
6 1063 0 3340156
6 1064 0 3348648
6 1065 0 3350354
6 1066 0 3353543
6 1067 0 3357202
6 1068 0 3360595
6 1069 0 3366962
6 1070 0 3368646
6 1071 0 3371193
6 1072 0 3372458
6 1073 0 3381834
6 1074 0 3427075
6 1075 0 3444476
6 1076 0 3457016
6 1077 0 3461056
6 1078 0 3464085
6 1079 0 3466186
6 1080 0 3466600
6 1081 0 3473736
6 1082 0 3476717
6 1083 0 3480179
6 1084 0 3481456
6 1085 0 3485582
6 1086 0 3487515
6 1087 0 3489928
6 1088 0 3490651
6 1089 0 3494405
6 1090 0 3495218
6 1091 0 3498021
6 1092 0 3511959
6 1093 0 3515472
6 1094 0 3520981
6 1095 0 3523483
6 1096 0 3525637
6 1097 0 3527476
6 1098 0 3528320
6 1099 0 3528925
6 1100 0 3535843
6 1101 0 3539714
6 1102 0 3539829
6 1103 0 3540630
6 1104 0 3542625
6 1105 0 3544520
6 1106 0 3552293
6 1107 0 3553053
6 1108 0 3555787
6 1109 0 3556082
6 1110 0 3559929
6 1111 0 3559962
6 1112 0 3562544
6 1113 0 3568530
6 1114 0 3573475
6 1115 0 3575678
6 1116 0 3575964
6 1117 0 3580370
6 1118 0 3582167
6 1119 0 3588443
6 1120 0 3590388
6 1121 0 3593015
6 1122 0 3593486
6 1123 0 3600582
6 1124 0 3606363
6 1125 0 3611150
6 1126 0 3612135
6 1127 0 3612604
6 1128 0 3617979
6 1129 0 3618999
6 1130 0 3622993
6 1131 0 3625784
6 1132 0 3626186
6 1133 0 3629402
6 1134 0 3633752
6 1135 0 3636095
6 1136 0 3640208
6 1137 0 3643873
6 1138 0 3648914
6 1139 0 3653456
6 1140 0 3656704
6 1141 0 3660160
6 1142 0 3664333
6 1143 0 3671148
6 1144 0 3671646
6 1145 0 3675025
6 1146 0 3683858
6 1147 0 3685026
6 1148 0 3689797
6 1149 0 3693813
6 1150 0 3694164
6 1151 0 3697000
6 1152 0 3702782
6 1153 1 3706012
6 1154 1 3707835
6 1155 1 3708636
6 1156 1 3716125
6 1157 1 3716593
6 1158 1 3720066
6 1159 1 3728703
6 1160 1 3729357
6 1161 1 3731392
6 1162 1 3731713
6 1163 1 3735453
6 1164 1 3738531
6 1165 1 3740054
6 1166 1 3741411
6 1167 1 3743328
6 1168 1 3746602
6 1169 1 3749810
6 1170 1 3751216
6 1171 1 3753245
6 1172 1 3756838
6 1173 1 3760691
6 1174 1 3764594
6 1175 1 3764992
6 1176 1 3766515
6 1177 1 3767333
6 1178 0 3772307
6 1179 0 3775142
6 1180 0 3776950
6 1181 0 3780444
6 1182 0 3780588
6 1183 0 3783718
6 1184 0 3790334
6 1185 0 3795689
6 1186 0 3796973
6 1187 0 3800039
6 1188 0 3805308
6 1189 0 3809708
6 1190 0 3816914
6 1191 0 3820424
6 1192 0 3820640
6 1193 0 3821520
6 1194 1 3825696
6 1195 1 3829475
6 1196 1 3829891
6 1197 1 3833451
6 1198 1 3835322
6 1199 1 3836974
6 1200 1 3847526
6 1201 1 3848217
6 1202 1 3848678
6 1203 1 3854480
6 1204 1 3861356
6 1205 1 3862357
6 1206 1 3862896
6 1207 0 3865031
6 1208 0 3894872
6 1209 0 3904192
6 1210 0 3906300
6 1211 0 3912389
6 1212 0 3914815
6 1213 0 3915595
6 1214 0 3917205
6 1215 0 3918039
6 1216 0 3921109
6 1217 0 3921980
6 1218 0 3929777
6 1219 0 3930196
6 1220 0 3934249
6 1221 0 3939468
6 1222 0 3941777
6 1223 0 3948080
6 1224 0 3952478
6 1225 0 3957614
6 1226 0 3957684
6 1227 0 3961771
6 1228 0 3964139
6 1229 0 3965534
6 1230 0 3967968
6 1231 0 3969111
6 1232 0 3971789
6 1233 0 3975267
6 1234 0 3979053
6 1235 0 3985907
6 1236 0 3986769
6 1237 0 3988288
6 1238 0 3991948
6 1239 0 3993611
6 1240 0 3995321
6 1241 0 3995797
6 1242 0 3996636
6 1243 0 3997586
6 1244 0 3998439
6 1245 0 3999484
6 1246 0 4006599
6 1247 0 4010730
6 1248 0 4014907
6 1249 0 4016814
6 1250 0 4021095
6 1251 0 4021159
6 1252 0 4023828
6 1253 0 4028356
6 1254 0 4029640
6 1255 0 4031569
6 1256 0 4044615
6 1257 0 4046470
6 1258 0 4048456
6 1259 0 4051208
6 1260 0 4051912
6 1261 0 4053313
6 1262 0 4054463
6 1263 0 4055725
6 1264 0 4068780
6 1265 0 4069425
6 1266 0 4074729
6 1267 0 4079436
6 1268 0 4080156
6 1269 0 4081595
6 1270 0 4085190
6 1271 0 4087250
6 1272 0 4089485
6 1273 0 4090340
6 1274 0 4091031
6 1275 0 4095697
6 1276 0 4098357
6 1277 0 4101139
6 1278 0 4101992
6 1279 0 4104854
6 1280 0 4124653
6 1281 0 4153380
6 1282 0 4158220
6 1283 0 4159528
6 1284 0 4161626
6 1285 0 4162693
6 1286 0 4164321
6 1287 0 4187704
6 1288 0 4190792
6 1289 0 4197486
6 1290 0 4212226
6 1291 0 4213861
6 1292 0 4236579
6 1293 0 4250819
6 1294 0 4256015
6 1295 0 4257750
6 1296 0 4263036
6 1297 0 4266473
6 1298 0 4269182
6 1299 0 4275234
6 1300 0 4281395
6 1301 0 4281715
6 1302 1 4286440
6 1303 1 4290242
6 1304 1 4290294
6 1305 1 4293032
6 1306 1 4293424
6 1307 1 4294599
6 1308 1 4303309
6 1309 1 4303499
6 1310 1 4306978
6 1311 1 4307696
6 1312 1 4311327
6 1313 1 4313841
6 1314 1 4314029
6 1315 1 4319064
6 1316 1 4321349
6 1317 1 4334522
6 1318 1 4336800
6 1319 1 4343625
6 1320 1 4344572
6 1321 1 4348879
6 1322 1 4350151
6 1323 1 4354730
6 1324 1 4355956
6 1325 1 4356354
6 1326 0 4363078
6 1327 0 4365953
6 1328 0 4368957
6 1329 0 4370285
6 1330 0 4375457
6 1331 0 4378136
6 1332 0 4378606
6 1333 0 4379062
6 1334 0 4382094
6 1335 0 4385206
6 1336 0 4385642
6 1337 0 4387409
6 1338 0 4394426
6 1339 0 4396707
6 1340 0 4402492
6 1341 0 4404083
6 1342 0 4409031
6 1343 0 4436254
6 1344 0 4440046
6 1345 0 4443700
6 1346 0 4443878
6 1347 0 4448127
6 1348 0 4451118
6 1349 0 4453932
6 1350 0 4459301
6 1351 0 4462065
6 1352 0 4465226
6 1353 0 4470539
6 1354 0 4471936
6 1355 0 4471996
6 1356 0 4476966
6 1357 0 4481778
6 1358 0 4486644
6 1359 0 4490646
6 1360 0 4494588
6 1361 0 4496793
6 1362 0 4501985
6 1363 0 4506307
6 1364 0 4507058
6 1365 0 4509990
6 1366 0 4512648
6 1367 0 4518093
6 1368 0 4523122
6 1369 0 4524687
6 1370 0 4528032
6 1371 0 4531480
6 1372 0 4532887
6 1373 0 4534261
6 1374 0 4535347
6 1375 0 4539109
6 1376 0 4544224
6 1377 0 4548227
6 1378 0 4551643
6 1379 0 4553453
6 1380 0 4559442
6 1381 0 4561630
6 1382 0 4561772
6 1383 0 4570329
6 1384 0 4573320
6 1385 0 4576947
6 1386 0 4577266
6 1387 0 4578493
6 1388 0 4591407
6 1389 0 4596598
6 1390 0 4597128
6 1391 0 4604636
6 1392 0 4626864
6 1393 0 4628228
6 1394 0 4629053
6 1395 0 4630277
6 1396 0 4632439
6 1397 0 4656913
6 1398 0 4661737
6 1399 0 4664434
6 1400 0 4665609
6 1401 0 4670430
6 1402 0 4672831
6 1403 0 4676690
6 1404 0 4704210
6 1405 0 4722096
6 1406 0 4723399
6 1407 0 4729029
6 1408 0 4729424
6 1409 0 4732638
6 1410 0 4735984
6 1411 0 4737528
6 1412 0 4740228
6 1413 0 4755716
6 1414 0 4759368
6 1415 0 4764973
6 1416 0 4801825
6 1417 0 4806613
6 1418 0 4807733
6 1419 0 4808008
6 1420 0 4810450
6 1421 0 4811476
6 1422 0 4815448
6 1423 0 4816005
6 1424 0 4817184
6 1425 0 4819263
6 1426 0 4822003
6 1427 0 4828368
6 1428 0 4831890
6 1429 0 4837940
6 1430 0 4842990
6 1431 0 4845021
6 1432 0 4845998
6 1433 0 4848111
6 1434 0 4849997
6 1435 0 4855706
6 1436 0 4855773
6 1437 0 4857649
6 1438 0 4859045
6 1439 0 4860639
6 1440 0 4861638
6 1441 0 4862330
6 1442 0 4865524
6 1443 0 4867295
6 1444 0 4868239
6 1445 0 4872511
6 1446 0 4875943
6 1447 0 4878509
6 1448 0 4879790
6 1449 0 4880873
6 1450 0 4884428
6 1451 0 4886183
6 1452 0 4886997
6 1453 0 4888412
6 1454 0 4890365
6 1455 0 4890953
6 1456 0 4892885
6 1457 0 4893249
6 1458 0 4898343
6 1459 0 4901130
6 1460 0 4902150
6 1461 0 4905085
6 1462 0 4907136
6 1463 0 4911560
6 1464 0 4911985
6 1465 0 4915262
6 1466 0 4917671
6 1467 0 4919280
6 1468 0 4924747
6 1469 0 4925218
6 1470 0 4930192
6 1471 0 4932866
6 1472 0 4934749
6 1473 0 4941262
6 1474 0 4941835
6 1475 0 4944816
6 1476 0 4950269
6 1477 0 4951060
6 1478 0 4953194
6 1479 0 4953869
6 1480 0 4956287
6 1481 0 4958942
6 1482 0 4962032
6 1483 0 4963398
6 1484 0 4966360
6 1485 0 4971779
6 1486 0 4972483
6 1487 0 4977567
6 1488 0 4982269
6 1489 0 4983269
6 1490 0 4994165
6 1491 0 4996893
6 1492 0 5004076
6 1493 0 5006096
6 1494 0 5011213
6 1495 0 5011699
6 1496 0 5014894
6 1497 0 5019290
6 1498 0 5021616
6 1499 0 5022638
6 1500 0 5023106
6 1501 0 5024028
6 1502 0 5027169
6 1503 0 5027318
6 1504 0 5029664
6 1505 0 5034375
6 1506 0 5069373
6 1507 0 5073122
6 1508 0 5075538
6 1509 0 5075669
6 1510 0 5088819
6 1511 0 5089081
6 1512 0 5092167
6 1513 0 5092663
6 1514 0 5094637
6 1515 0 5097515
6 1516 0 5098080
6 1517 0 5100607
6 1518 0 5108309
6 1519 0 5111022
6 1520 0 5116843
6 1521 0 5120538
6 1522 0 5180627
6 1523 0 5180867
6 1524 0 5186126
6 1525 0 5189169
6 1526 0 5191500
6 1527 0 5192453
6 1528 0 5196016
6 1529 0 5199964
6 1530 0 5202134
6 1531 0 5203007
6 1532 0 5203199
6 1533 0 5206745
6 1534 0 5211036
6 1535 0 5215571
6 1536 0 5218624
6 1537 0 5220636
6 1538 0 5221950
6 1539 0 5225554
6 1540 0 5226364
6 1541 0 5226849
6 1542 0 5229893
6 1543 0 5232648
6 1544 0 5237586
6 1545 0 5238701
6 1546 0 5241345
6 1547 0 5242153
6 1548 0 5245658
6 1549 0 5248826
6 1550 0 5249163
6 1551 0 5252101
6 1552 0 5252315
6 1553 0 5257484
6 1554 0 5260301
6 1555 0 5267070
6 1556 0 5268975
6 1557 0 5270615
6 1558 0 5272913
6 1559 0 5274853
6 1560 0 5276347
6 1561 0 5279084
6 1562 0 5279268
6 1563 0 5282820
6 1564 0 5290908
6 1565 0 5292724
6 1566 0 5293324
6 1567 0 5295195
6 1568 0 5298728
6 1569 0 5303620
6 1570 0 5303884
6 1571 0 5307109
6 1572 0 5307592
6 1573 0 5314547
6 1574 0 5321094
6 1575 0 5323830
6 1576 0 5330041
6 1577 0 5331918
6 1578 0 5335246
6 1579 0 5340507
6 1580 0 5341914
6 1581 0 5346939
6 1582 0 5348449
6 1583 0 5351263
6 1584 0 5352332
6 1585 0 5355039
6 1586 0 5358063
6 1587 0 5361413
6 1588 0 5362817
6 1589 0 5367587
6 1590 0 5369909
6 1591 0 5372178
6 1592 0 5375896
6 1593 0 5376615
6 1594 0 5378862
6 1595 0 5380250
6 1596 0 5380453
6 1597 0 5381103
6 1598 0 5383954
6 1599 0 5384142
6 1600 0 5388194
6 1601 0 5390193
6 1602 0 5414093
6 1603 0 5421332
6 1604 0 5424859
6 1605 0 5429600
6 1606 0 5432913
6 1607 0 5434342
6 1608 0 5435457
6 1609 0 5439226
6 1610 0 5443158
6 1611 0 5450597
6 1612 0 5452097
6 1613 0 5453691
6 1614 0 5454500
6 1615 0 5456793
6 1616 0 5458702
6 1617 0 5459856
6 1618 0 5463307
6 1619 0 5463964
6 1620 0 5468044
6 1621 0 5468470
6 1622 0 5473107
6 1623 0 5493587
6 1624 0 5498904
6 1625 0 5504467
6 1626 0 5509367
6 1627 0 5514803
6 1628 0 5515702
6 1629 0 5516974
6 1630 0 5521381
6 1631 0 5522392
6 1632 0 5523942
6 1633 0 5528279
6 1634 0 5530990
6 1635 0 5532337
6 1636 0 5532437
6 1637 0 5541794
6 1638 0 5542253
6 1639 0 5546921
6 1640 0 5553155
6 1641 0 5553291
6 1642 0 5557238
6 1643 0 5564019
6 1644 0 5593440
6 1645 0 5656857
6 1646 0 5662275
6 1647 0 5674879
6 1648 0 5679519
6 1649 0 5710553
6 1650 0 5713809
6 1651 0 5716348
6 1652 0 5717887
6 1653 0 5719836
6 1654 0 5721113
6 1655 0 5724610
6 1656 0 5724823
6 1657 0 5725721
6 1658 0 5726829
6 1659 0 5730949
6 1660 0 5736912
6 1661 0 5739582
6 1662 0 5745904
6 1663 0 5747098
6 1664 0 5751553
6 1665 0 5752868
6 1666 0 5756584
6 1667 0 5757596
6 1668 0 5761677
6 1669 1 5763529
6 1670 1 5767353
6 1671 1 5771606
6 1672 1 5771679
6 1673 1 5785107
6 1674 1 5788033
6 1675 1 5793899
6 1676 1 5794980
6 1677 1 5798326
6 1678 1 5800906
6 1679 1 5804273
6 1680 1 5810534
6 1681 1 5810721
6 1682 1 5815161
6 1683 1 5823582
6 1684 1 5833838
6 1685 1 5837666
6 1686 1 5839411
6 1687 1 5845260
6 1688 1 5845399
6 1689 1 5848326
6 1690 1 5852875
6 1691 1 5859666
6 1692 1 5860662
6 1693 1 5862534
6 1694 1 5870807
6 1695 1 5877087
6 1696 1 5878494
6 1697 1 5878809
6 1698 1 5880484
6 1699 1 5880810
6 1700 1 5884751
6 1701 1 5889965
6 1702 1 5892327
6 1703 1 5894690
6 1704 1 5895830
6 1705 1 5901803
6 1706 1 5904246
6 1707 1 5905010
6 1708 1 5908099
6 1709 1 5911050
6 1710 1 5912210
6 1711 1 5913998
6 1712 1 5921173
6 1713 1 5923314
6 1714 1 5926354
6 1715 1 5928012
6 1716 1 5940613
6 1717 1 5942841
6 1718 1 5947445
6 1719 1 5953178
6 1720 1 5954178
6 1721 1 5958053
6 1722 1 5963637
6 1723 1 5964410
6 1724 1 5974201
6 1725 1 6014411
6 1726 1 6032177
6 1727 1 6033736
6 1728 1 6034682
6 1729 1 6037249
6 1730 1 6039172
6 1731 1 6039893
6 1732 1 6046511
6 1733 1 6058950
6 1734 0 6062210
6 1735 0 6064097
6 1736 0 6070224
6 1737 0 6073670
6 1738 0 6096602
6 1739 0 6098894
6 1740 0 6100975
6 1741 0 6106408
6 1742 0 6112197
6 1743 0 6116941
6 1744 1 6150423
6 1745 1 6154759
6 1746 1 6162866
6 1747 1 6167557
6 1748 1 6176918
6 1749 1 6182520
6 1750 1 6183329
6 1751 1 6187606
6 1752 1 6189591
6 1753 1 6192810
6 1754 1 6194981
6 1755 1 6196216
6 1756 1 6199284
6 1757 1 6204195
6 1758 1 6208214
6 1759 1 6211059
6 1760 1 6212134
6 1761 1 6214875
6 1762 1 6221001
6 1763 1 6222772
6 1764 1 6224356
6 1765 1 6224457
6 1766 1 6227422
6 1767 1 6238480
6 1768 1 6241405
6 1769 1 6246059
6 1770 1 6246640
6 1771 1 6250868
6 1772 1 6254128
6 1773 1 6260976
6 1774 1 6266003
6 1775 1 6270451
6 1776 1 6275188
6 1777 1 6277042
6 1778 1 6278245
6 1779 1 6280562
6 1780 1 6283497
6 1781 1 6284754
6 1782 1 6285829
6 1783 1 6289991
6 1784 1 6291423
6 1785 1 6295552
6 1786 1 6387647
6 1787 1 6391560
6 1788 1 6401236
6 1789 1 6403685
6 1790 1 6407252
6 1791 1 6411407
6 1792 1 6413175
6 1793 1 6416055
6 1794 1 6424772
6 1795 1 6432132
6 1796 1 6436231
6 1797 1 6441593
6 1798 1 6480427
6 1799 1 6481953
6 1800 1 6485887
6 1801 1 6492514
6 1802 1 6492969
6 1803 1 6499012
6 1804 1 6503639
6 1805 1 6510646
6 1806 1 6511984
6 1807 1 6512247
6 1808 1 6513670
6 1809 1 6514912
6 1810 1 6515548
6 1811 1 6518116
6 1812 1 6519887
6 1813 1 6524267
6 1814 1 6527833
6 1815 1 6534361
6 1816 1 6538101
6 1817 1 6538781
6 1818 1 6544921
6 1819 1 6550000
6 1820 1 6550660
6 1821 1 6553596
6 1822 1 6555612
6 1823 1 6556182
6 1824 1 6560024
6 1825 1 6560155
6 1826 0 6565534
6 1827 0 6568005
6 1828 0 6570523
6 1829 0 6571457
6 1830 0 6573067
6 1831 0 6583110
6 1832 0 6586046
6 1833 0 6588887
6 1834 0 6593061
6 1835 0 6595353
6 1836 0 6600159
6 1837 0 6604507
6 1838 0 6607794
6 1839 0 6611226
6 1840 0 6614008
6 1841 0 6617830
6 1842 0 6620874
6 1843 0 6623893
6 1844 0 6627032
6 1845 0 6632658
6 1846 0 6638779
6 1847 0 6651900
6 1848 0 6660600
6 1849 0 6663547
6 1850 0 6722957
6 1851 0 6724501
6 1852 0 6725778
6 1853 0 6727595
6 1854 0 6728163
6 1855 0 6730921
6 1856 0 6731094
6 1857 0 6738217
6 1858 0 6743859
6 1859 0 6746006
6 1860 0 6748704
6 1861 0 6750568
6 1862 0 6752564
6 1863 0 6754855
6 1864 0 6755397
6 1865 0 6759246
6 1866 0 6761912
6 1867 0 6762706
6 1868 0 6767588
6 1869 0 6771709
6 1870 0 6778776
6 1871 0 6780712
6 1872 0 6781768
6 1873 0 6783633
6 1874 0 6784498
6 1875 0 6789129
6 1876 0 6792273
6 1877 0 6792747
6 1878 0 6793394
6 1879 0 6796167
6 1880 0 6798532
6 1881 0 6803508
6 1882 0 6804690
6 1883 0 6807067
6 1884 0 6809405
6 1885 0 6815278
6 1886 0 6818338
6 1887 0 6819512
6 1888 0 6820515
6 1889 0 6820557
6 1890 0 6822853
6 1891 0 6823136
6 1892 0 6824625
6 1893 0 6829291
6 1894 0 6835480
6 1895 0 6841677
6 1896 0 6843721
6 1897 0 6843929
6 1898 0 6847223
6 1899 0 6851536
6 1900 0 6853331
6 1901 0 6856944
6 1902 0 6857608
6 1903 0 6863053
6 1904 0 6875299
6 1905 0 6955809
6 1906 0 6958854
6 1907 0 6961823
6 1908 0 6963122
6 1909 0 6965137
6 1910 0 6966037
6 1911 0 6972094
6 1912 0 6977872
6 1913 0 6979836
6 1914 0 6984867
6 1915 0 6996493
6 1916 0 7005401
6 1917 0 7013439
6 1918 0 7015808
6 1919 0 7018562
6 1920 0 7020640
6 1921 0 7024137
6 1922 0 7024258
6 1923 0 7029062
6 1924 0 7032952
6 1925 0 7035979
6 1926 0 7036571
6 1927 0 7039713
6 1928 0 7042294
6 1929 0 7046826
6 1930 0 7049822
6 1931 0 7052958
6 1932 0 7053519
6 1933 0 7054462
6 1934 0 7059176
6 1935 0 7061931
6 1936 0 7064938
6 1937 0 7070222
6 1938 0 7072001
6 1939 0 7075112
6 1940 0 7075427
6 1941 0 7081043
6 1942 0 7085750
6 1943 0 7089136
6 1944 0 7090853
6 1945 0 7091139
6 1946 0 7095560
6 1947 0 7097667
6 1948 0 7101576
6 1949 0 7103205
6 1950 0 7104108
6 1951 0 7104705
6 1952 0 7106193
6 1953 0 7107758
6 1954 0 7110826
6 1955 0 7164262
6 1956 0 7165382
6 1957 0 7167210
6 1958 0 7168283
6 1959 0 7170292
6 1960 0 7170928
6 1961 0 7171784
6 1962 0 7177871
6 1963 0 7192049
6 1964 0 7193436
6 1965 0 7206085
6 1966 0 7218270
6 1967 0 7222209
6 1968 0 7235294
6 1969 0 7240417
6 1970 0 7241667
6 1971 0 7243438
6 1972 0 7248876
6 1973 0 7249717
6 1974 0 7253408
6 1975 0 7254545
6 1976 0 7258199
6 1977 0 7261957
6 1978 0 7266386
6 1979 1 7269355
6 1980 1 7274009
6 1981 1 7275448
6 1982 1 7278751
6 1983 1 7286432
6 1984 1 7290278
6 1985 1 7293917
6 1986 1 7299288
6 1987 1 7313887
6 1988 1 7318860
6 1989 1 7321546
6 1990 1 7325059
6 1991 1 7331586
6 1992 1 7331600
6 1993 1 7336786
6 1994 1 7338084
6 1995 1 7346462
6 1996 1 7350098
6 1997 1 7353750
6 1998 1 7363132
6 1999 1 7366553
6 2000 1 7368483
6 2001 1 7373714
6 2002 1 7373834
6 2003 1 7374697
6 2004 1 7378688
6 2005 1 7379545
6 2006 1 7382164
6 2007 1 7383870
6 2008 1 7384529
6 2009 1 7391058
6 2010 1 7395527
6 2011 1 7398377
6 2012 1 7405595
6 2013 1 7406102
6 2014 1 7413870
6 2015 0 7424468
6 2016 0 7425791
6 2017 0 7429666
6 2018 0 7436121
6 2019 0 7446087
6 2020 0 7448682
6 2021 0 7451397
6 2022 0 7451474
6 2023 0 7453748
6 2024 0 7455859
6 2025 0 7456936
6 2026 0 7462865
6 2027 0 7463543
6 2028 0 7466472
6 2029 0 7472574
6 2030 0 7473526
6 2031 0 7477154
6 2032 0 7479559
6 2033 0 7480975
6 2034 0 7481765
6 2035 0 7483241
6 2036 0 7483505
6 2037 0 7501327
6 2038 0 7504267
6 2039 0 7508929
6 2040 0 7514335
6 2041 0 7518106
6 2042 0 7521461
6 2043 0 7529590
6 2044 0 7530371
6 2045 0 7538470
6 2046 0 7538922
6 2047 0 7539060
6 2048 0 7543757
6 2049 0 7545397
6 2050 0 7549661
6 2051 0 7550801
6 2052 0 7556229
6 2053 0 7556948
6 2054 0 7569234
6 2055 0 7573362
6 2056 0 7578636
6 2057 0 7580898
6 2058 0 7581979
6 2059 0 7585060
6 2060 0 7587589
6 2061 0 7588680
6 2062 0 7592847
6 2063 0 7594776
6 2064 0 7595942
6 2065 0 7598649
6 2066 0 7600251
6 2067 0 7603327
6 2068 0 7604928
6 2069 0 7607901
6 2070 0 7608168
6 2071 0 7611329
6 2072 0 7613303
6 2073 0 7616749
6 2074 0 7616953
6 2075 0 7619045
6 2076 0 7623372
6 2077 0 7627493
6 2078 0 7628854
6 2079 0 7635179
6 2080 0 7658725
6 2081 0 7660539
6 2082 0 7663450
6 2083 0 7667812
6 2084 0 7668950
6 2085 0 7672228
6 2086 0 7675540
6 2087 0 7680021
6 2088 0 7697391
6 2089 1 7741124
6 2090 1 7746316
6 2091 1 7747009
6 2092 1 7748720
6 2093 1 7749323
6 2094 1 7754427
6 2095 1 7760949
6 2096 1 7763910
6 2097 1 7767027
6 2098 1 7769645
6 2099 1 7771270
6 2100 1 7774186
6 2101 1 7782601
6 2102 1 7783990
6 2103 1 7785005
6 2104 1 7785706
6 2105 1 7787059
6 2106 1 7789561
6 2107 1 7796169
6 2108 1 7809134
6 2109 1 7810409
6 2110 1 7811611
6 2111 1 7812697
6 2112 1 7814835
6 2113 1 7815600
6 2114 0 7821535
6 2115 0 7831430
6 2116 0 7834363
6 2117 0 7838565
6 2118 0 7840404
6 2119 0 7844998
6 2120 0 7853217
6 2121 0 7858138
6 2122 0 7862447
6 2123 0 7862690
6 2124 0 7865381
6 2125 0 7867064
6 2126 0 7870870
6 2127 0 7871443
6 2128 0 7874445
6 2129 0 7896724
6 2130 0 7900947
6 2131 0 7904031
6 2132 0 7904752
6 2133 0 7910201
6 2134 0 7916614
6 2135 0 7921662
6 2136 0 7925817
6 2137 0 7930587
6 2138 0 7935700
6 2139 0 7940555
6 2140 0 7940755
6 2141 0 7943789
6 2142 0 7947428
6 2143 0 7953099
6 2144 0 7966533
6 2145 0 7969514
6 2146 0 7974122
6 2147 0 7975162
6 2148 0 7975687
6 2149 0 7977320
6 2150 0 7977745
6 2151 0 7982405
6 2152 0 7983431
6 2153 0 7988151
6 2154 0 7988295
6 2155 0 7993605
6 2156 0 7995967
6 2157 0 7999493
6 2158 0 7999966
6 2159 0 8001649
6 2160 0 8002247
6 2161 0 8003476
6 2162 0 8003526
6 2163 0 8007551
6 2164 0 8012002
6 2165 0 8013518
6 2166 0 8017287
6 2167 0 8021059
6 2168 0 8026248
6 2169 0 8032475
6 2170 0 8036925
6 2171 0 8045163
6 2172 0 8046518
6 2173 0 8052791
6 2174 0 8055899
6 2175 0 8057445
6 2176 0 8061899
6 2177 0 8063655
6 2178 0 8064136
6 2179 0 8067557
6 2180 0 8070009
6 2181 0 8074632
6 2182 0 8075674
6 2183 0 8077522
6 2184 0 8082226
6 2185 0 8086247
6 2186 0 8089867
6 2187 0 8091482
6 2188 0 8093071
6 2189 0 8095302
6 2190 0 8096708
6 2191 0 8097785
6 2192 0 8099242
6 2193 0 8101636
6 2194 0 8102715
6 2195 0 8106738
6 2196 0 8110194
6 2197 0 8113833
6 2198 0 8114415
6 2199 0 8123404
6 2200 0 8125001
6 2201 0 8128063
6 2202 0 8128346
6 2203 0 8136406
6 2204 0 8136776
6 2205 0 8139906
6 2206 0 8140796
6 2207 0 8141630
6 2208 0 8146566
6 2209 0 8146610
6 2210 0 8150979
6 2211 0 8156385
6 2212 0 8167129
6 2213 1 8182150
6 2214 1 8186985
6 2215 1 8191357
6 2216 1 8192657
6 2217 1 8197077
6 2218 1 8197948
6 2219 1 8201947
6 2220 1 8210595
6 2221 1 8218373
6 2222 1 8222252
6 2223 1 8227936
6 2224 1 8234341
6 2225 1 8238529
6 2226 1 8243877
6 2227 1 8244818
6 2228 1 8249728
6 2229 1 8254402
6 2230 1 8266034
6 2231 1 8273592
6 2232 1 8279112
6 2233 1 8281291
6 2234 1 8282338
6 2235 1 8287239
6 2236 1 8293164
6 2237 1 8296065
6 2238 1 8299093
6 2239 1 8306358
6 2240 1 8309853
6 2241 1 8312711
6 2242 1 8316539
6 2243 1 8321893
6 2244 1 8323075
6 2245 1 8327463
6 2246 1 8329705
6 2247 1 8330304
6 2248 1 8330425
6 2249 1 8333967
6 2250 1 8336436
6 2251 1 8337128
6 2252 1 8338553
6 2253 1 8339812
6 2254 1 8380844
6 2255 1 8383966
6 2256 1 8386013
6 2257 1 8392459
6 2258 1 8392807
6 2259 1 8416801
6 2260 1 8421631
6 2261 1 8423080
6 2262 1 8423945
6 2263 1 8425958
6 2264 1 8429860
6 2265 1 8430275
6 2266 1 8432154
6 2267 1 8439888
6 2268 1 8440161
6 2269 1 8440971
6 2270 1 8443093
6 2271 1 8447662
6 2272 1 8456022
6 2273 1 8457824
6 2274 1 8457909
6 2275 1 8462298
6 2276 1 8462622
6 2277 1 8464284
6 2278 1 8468326
6 2279 0 8518110
6 2280 1 8533678
6 2281 1 8534179
6 2282 1 8535389
6 2283 1 8540659
6 2284 1 8541630
6 2285 1 8546159
6 2286 1 8549292
6 2287 1 8551796
6 2288 1 8557946
6 2289 1 8561960
6 2290 1 8562865
6 2291 1 8567160
6 2292 1 8568312
6 2293 0 8569618
6 2294 0 8572298
6 2295 0 8579373
6 2296 0 8583172
6 2297 0 8585292
6 2298 0 8586041
6 2299 0 8593326
6 2300 0 8595534
6 2301 0 8595734
6 2302 0 8600107
6 2303 0 8601739
6 2304 0 8605083
6 2305 0 8612897
6 2306 0 8613602
6 2307 0 8615692
6 2308 0 8616084
6 2309 0 8617235
6 2310 0 8618606
6 2311 0 8619897
6 2312 0 8620854
6 2313 0 8631204
6 2314 0 8632675
6 2315 0 8633050
6 2316 0 8635132
6 2317 0 8636616
6 2318 0 8637047
6 2319 0 8637089
6 2320 0 8640807
6 2321 0 8643713
6 2322 0 8644568
6 2323 0 8646501
6 2324 0 8651455
6 2325 0 8658120
6 2326 0 8660555
6 2327 0 8663581
6 2328 0 8663714
6 2329 0 8667613
6 2330 0 8667933
6 2331 0 8671722
6 2332 0 8673117
6 2333 0 8679351
6 2334 0 8798438
6 2335 0 8805563
6 2336 0 8806421
6 2337 0 8810023
6 2338 0 8810341
6 2339 0 8813248
6 2340 0 8820197
6 2341 0 8821191
6 2342 0 8822968
6 2343 0 8866499
6 2344 0 8869105
6 2345 0 8870941
6 2346 0 8877887
6 2347 0 8880621
6 2348 0 8905503
6 2349 0 8906913
6 2350 0 8915356
6 2351 0 8917501
6 2352 0 8944146
6 2353 0 8952648
6 2354 0 8959719
6 2355 0 8960249
6 2356 1 8962355
6 2357 1 8963087
6 2358 1 8968211
6 2359 1 8970057
6 2360 1 8972962
6 2361 1 8980198
6 2362 1 8982327
6 2363 1 8984103
6 2364 1 8988213
6 2365 1 8991751
6 2366 0 9028309
6 2367 0 9033548
6 2368 0 9035161
6 2369 0 9037586
6 2370 0 9042884
6 2371 0 9044462
6 2372 0 9049812
6 2373 0 9053037
6 2374 0 9056173
6 2375 0 9056821
6 2376 0 9061336
6 2377 0 9062917
6 2378 0 9069567
6 2379 0 9070332
6 2380 0 9073705
6 2381 0 9074816
6 2382 0 9078335
6 2383 1 9081468
6 2384 1 9086578
6 2385 1 9088399
6 2386 1 9090557
6 2387 1 9092657
6 2388 1 9099267
6 2389 1 9104612
6 2390 1 9109717
6 2391 1 9110038
6 2392 1 9115527
6 2393 1 9147989
6 2394 1 9152412
6 2395 1 9156205
6 2396 1 9157540
6 2397 1 9159199
6 2398 1 9159515
6 2399 1 9163734
6 2400 1 9164015
6 2401 1 9164604
6 2402 1 9169721
6 2403 1 9173856
6 2404 1 9174789
6 2405 0 9179741
6 2406 0 9183399
6 2407 1 9223485
6 2408 1 9227161
6 2409 1 9227303
6 2410 1 9230181
6 2411 1 9234299
6 2412 1 9237781
6 2413 1 9240323
6 2414 1 9240810
6 2415 1 9242029
6 2416 1 9244137
6 2417 1 9244406
6 2418 1 9244978
6 2419 1 9249529
6 2420 1 9255892
6 2421 1 9258632
6 2422 1 9260758
6 2423 1 9261842
6 2424 1 9265690
6 2425 1 9267045
6 2426 1 9272112
6 2427 1 9276713
6 2428 1 9278104
6 2429 1 9284716
6 2430 1 9291121
6 2431 0 9301497
6 2432 0 9303658
6 2433 0 9310562
6 2434 0 9312589
6 2435 0 9313142
6 2436 0 9314974
6 2437 0 9318601
6 2438 0 9323347
6 2439 0 9326347
6 2440 0 9330069
6 2441 0 9337626
6 2442 0 9344549
6 2443 0 9346561
6 2444 0 9348068
6 2445 0 9351142
6 2446 0 9353093
6 2447 0 9354417
6 2448 0 9358020
6 2449 0 9359582
6 2450 0 9364807
6 2451 0 9364845
6 2452 0 9367671
6 2453 0 9368242
6 2454 0 9370327
6 2455 0 9371037
6 2456 1 9375705
6 2457 1 9376393
6 2458 1 9379362
6 2459 1 9380631
6 2460 1 9384811
6 2461 1 9386348
6 2462 1 9387718
6 2463 1 9390621
6 2464 1 9390998
6 2465 1 9391198
6 2466 1 9445101
6 2467 1 9446665
6 2468 1 9450447
6 2469 1 9453457
6 2470 1 9457028
6 2471 1 9458201
6 2472 1 9461469
6 2473 1 9464556
6 2474 1 9468231
6 2475 1 9471558
6 2476 1 9472070
6 2477 1 9475362
6 2478 1 9475585
6 2479 1 9478551
6 2480 1 9481301
6 2481 1 9484467
6 2482 1 9488621
6 2483 1 9492775
6 2484 1 9495790
6 2485 1 9501052
6 2486 1 9502147
6 2487 1 9503297
6 2488 1 9508548
6 2489 1 9512750
6 2490 1 9514349
6 2491 1 9517930
6 2492 1 9519219
6 2493 1 9522031
6 2494 1 9523816
6 2495 1 9531524
6 2496 1 9534783
6 2497 1 9539093
6 2498 1 9540859
6 2499 1 9543191
6 2500 1 9544188
6 2501 1 9549623
6 2502 1 9551183
6 2503 1 9552088
6 2504 1 9554002
6 2505 1 9559476
6 2506 1 9564981
6 2507 1 9567220
6 2508 1 9570528
6 2509 1 9572082
6 2510 1 9574162
6 2511 1 9577321
6 2512 1 9578030
6 2513 1 9581249
6 2514 1 9584474
6 2515 1 9587000
6 2516 1 9588710
6 2517 1 9594218
6 2518 1 9595851
6 2519 1 9599678
6 2520 1 9599939
6 2521 1 9603105
6 2522 1 9603174
6 2523 1 9606534
6 2524 1 9608072
6 2525 1 9609727
6 2526 1 9611274
6 2527 1 9613450
6 2528 1 9618184
6 2529 1 9620715
6 2530 1 9621101
6 2531 1 9621361
6 2532 1 9622280
6 2533 1 9625266
6 2534 1 9625572
6 2535 1 9627208
6 2536 1 9629560
6 2537 1 9631457
6 2538 1 9632191
6 2539 1 9632439
6 2540 1 9634822
6 2541 1 9635862
6 2542 1 9637876
6 2543 1 9641347
6 2544 1 9643893
6 2545 1 9644145
6 2546 1 9645455
6 2547 1 9647047
6 2548 1 9648602
6 2549 1 9650989
6 2550 1 9653780
6 2551 1 9655883
6 2552 1 9657868
6 2553 1 9660978
6 2554 1 9662994
6 2555 1 9666241
6 2556 1 9671107
6 2557 1 9673645
6 2558 1 9674067
6 2559 1 9676926
6 2560 1 9682948
6 2561 1 9689107
6 2562 1 9689765
6 2563 1 9693726
6 2564 1 9694172
6 2565 1 9696303
6 2566 1 9699382
6 2567 1 9699733
6 2568 1 9700174
6 2569 1 9700343
6 2570 1 9701871
6 2571 1 9704379
6 2572 1 9704604
6 2573 1 9705723
6 2574 1 9705955
6 2575 1 9708831
6 2576 1 9710305
6 2577 1 9712749
6 2578 1 9757198
6 2579 0 9855397
6 2580 0 9856266
6 2581 0 9857738
6 2582 0 9857790
6 2583 0 9858261
6 2584 0 10006582
6 2585 0 10007239
6 2586 0 10035607
6 2587 0 10037723
6 2588 0 10041297
6 2589 0 10044710
6 2590 0 10051046
6 2591 0 10051655
6 2592 0 10055862
6 2593 0 10059660
6 2594 0 10063356
6 2595 0 10066081
6 2596 0 10067268
6 2597 0 10070515
6 2598 0 10073905
6 2599 0 10078238
6 2600 1 10082059
6 2601 1 10083929
6 2602 1 10086701
6 2603 1 10087386
6 2604 1 10091590
6 2605 1 10102360
6 2606 1 10102754
6 2607 1 10108565
6 2608 1 10108722
6 2609 1 10114486
6 2610 1 10118042
6 2611 1 10118685
6 2612 1 10122200
6 2613 0 10123571
6 2614 0 10124630
6 2615 0 10134603
6 2616 0 10135772
6 2617 0 10139800
6 2618 0 10143996
6 2619 0 10147582
6 2620 0 10148093
6 2621 0 10150114
6 2622 0 10150725
6 2623 0 10153713
6 2624 0 10157724
6 2625 0 10161590
6 2626 0 10198109
6 2627 0 10203701
6 2628 0 10203793
6 2629 0 10216236
6 2630 0 10218446
6 2631 0 10219617
6 2632 0 10222689
6 2633 0 10225151
6 2634 0 10229381
6 2635 0 10235894
6 2636 0 10239146
6 2637 0 10247303
6 2638 1 10254743
6 2639 1 10257407
6 2640 1 10262312
6 2641 1 10266643
6 2642 1 10272250
6 2643 1 10272734
6 2644 1 10274278
6 2645 1 10278396
6 2646 1 10282365
6 2647 1 10283378
6 2648 1 10283642
6 2649 1 10289639
6 2650 1 10292645
6 2651 1 10296294
6 2652 1 10301409
6 2653 0 10333234
6 2654 0 10336956
6 2655 0 10355349
6 2656 0 10363814
6 2657 0 10363862
6 2658 0 10365167
6 2659 0 10365486
6 2660 0 10371516
6 2661 0 10374526
6 2662 0 10380519
6 2663 0 10390031
6 2664 0 10398150
6 2665 0 10398724
6 2666 0 10401056
6 2667 0 10401863
6 2668 0 10405026
6 2669 0 10406409
6 2670 0 10409125
6 2671 0 10411773
6 2672 0 10415723
6 2673 0 10418457
6 2674 0 10422164
6 2675 0 10422564
6 2676 0 10425822
6 2677 0 10427186
6 2678 0 10427426
6 2679 0 10431719
6 2680 0 10432251
6 2681 0 10433597
6 2682 0 10435461
6 2683 0 10440952
6 2684 0 10444866
6 2685 0 10445731
6 2686 0 10447819
6 2687 0 10449582
6 2688 0 10454247
6 2689 0 10460000
6 2690 0 10463319
6 2691 1 10470201
6 2692 1 10474794
6 2693 1 10476670
6 2694 1 10478860
6 2695 1 10481792
6 2696 1 10485243
6 2697 1 10487440
6 2698 1 10488542
6 2699 1 10492973
6 2700 1 10493111
6 2701 0 10496999
6 2702 0 10498026
6 2703 0 10499076
6 2704 0 10504248
6 2705 0 10505990
6 2706 0 10508312
6 2707 0 10510092
6 2708 0 10512252
6 2709 0 10519290
6 2710 0 10530590
6 2711 0 10531123
6 2712 0 10534132
6 2713 0 10538302
6 2714 0 10540976
6 2715 0 10542917
6 2716 0 10547297
6 2717 0 10549266
6 2718 0 10552314
6 2719 0 10553791
6 2720 0 10553884
6 2721 1 10559047
6 2722 1 10559084
6 2723 1 10563653
6 2724 1 10566077
6 2725 1 10591949
6 2726 1 10593657
6 2727 1 10594927
6 2728 1 10599030
6 2729 1 10602855
6 2730 1 10606066
6 2731 1 10607849
6 2732 1 10613890
6 2733 1 10617101
6 2734 1 10617518
6 2735 1 10625466
6 2736 1 10628128
6 2737 1 10635731
6 2738 0 10638911
6 2739 0 10639698
6 2740 0 10676346
6 2741 0 10728563
6 2742 0 10729489
6 2743 0 10733329
6 2744 0 10733919
6 2745 0 10737777
6 2746 0 10740374
6 2747 0 10740906
6 2748 0 10742670
6 2749 0 10746408
6 2750 0 10747465
6 2751 0 10747829
6 2752 0 10749451
6 2753 0 10776199
6 2754 0 10776951
6 2755 0 10782142
6 2756 0 10783839
6 2757 0 10827524
6 2758 0 10852846
6 2759 0 10867860
6 2760 0 10886858
6 2761 0 10893149
6 2762 0 10896292
6 2763 0 10896440
6 2764 0 10899658
6 2765 0 10900220
6 2766 0 10906979
6 2767 0 10912402
6 2768 1 10920380
6 2769 1 10923151
6 2770 1 10925815
6 2771 1 10931336
6 2772 1 10937013
6 2773 1 10938312
6 2774 1 10938487
6 2775 1 10940818
6 2776 1 10942953
6 2777 1 10943432
6 2778 1 10945189
6 2779 1 10945303
6 2780 1 10945523
6 2781 1 10945768
6 2782 1 10949232
6 2783 1 10952074
6 2784 1 10955069
6 2785 1 10956087
6 2786 1 10959895
6 2787 1 10959998
6 2788 1 10964988
6 2789 1 10965287
6 2790 1 10968405
6 2791 1 10977197
6 2792 1 10981089
6 2793 1 10981656
6 2794 1 10987918
6 2795 1 10990179
6 2796 0 11030466
6 2797 0 11034727
6 2798 0 11036918
6 2799 0 11037704
6 2800 0 11039741
6 2801 0 11045336
6 2802 0 11045350
6 2803 0 11047041
6 2804 0 11049415
6 2805 0 11055813
6 2806 0 11058989
6 2807 0 11063072
6 2808 0 11066442
6 2809 0 11068933
6 2810 0 11075132
6 2811 0 11080659
6 2812 0 11081828
6 2813 0 11082394
6 2814 0 11084792
6 2815 0 11084950
6 2816 0 11110362
6 2817 1 11114598
6 2818 1 11117152
6 2819 1 11118646
6 2820 1 11120826
6 2821 1 11130039
6 2822 1 11133980
6 2823 1 11136659
6 2824 1 11154339
6 2825 1 11159487
6 2826 1 11160370
6 2827 1 11163905
6 2828 1 11164630
6 2829 1 11165132
6 2830 1 11168251
6 2831 1 11168958
6 2832 1 11169782
6 2833 1 11172550
6 2834 1 11173881
6 2835 1 11179769
6 2836 1 11180789
6 2837 1 11185052
6 2838 1 11185732
6 2839 1 11191480
6 2840 1 11197072
6 2841 1 11197267
6 2842 1 11199024
6 2843 1 11200537
6 2844 1 11202146
6 2845 1 11202885
6 2846 1 11206152
6 2847 1 11209396
6 2848 1 11209615
6 2849 1 11210389
6 2850 1 11210640
6 2851 0 11211664
6 2852 0 11215159
6 2853 0 11217086
6 2854 0 11224788
6 2855 0 11228040
6 2856 0 11228306
6 2857 0 11228538
6 2858 0 11231342
6 2859 0 11232220
6 2860 0 11233648
6 2861 0 11236738
6 2862 0 11239779
6 2863 0 11242124
6 2864 0 11250677
6 2865 0 11251553
6 2866 0 11253200
6 2867 0 11254314
6 2868 0 11255204
6 2869 0 11256005
6 2870 0 11258191
6 2871 0 11261748
6 2872 0 11263710
6 2873 0 11265383
6 2874 0 11266846
6 2875 0 11268189
6 2876 0 11270420
6 2877 0 11272069
6 2878 0 11277205
6 2879 0 11282027
6 2880 0 11284410
6 2881 0 11286166
6 2882 0 11288585
6 2883 0 11292809
6 2884 0 11292920
6 2885 0 11294825
6 2886 0 11298226
6 2887 0 11298856
6 2888 0 11304662
6 2889 0 11307346
6 2890 0 11308529
6 2891 0 11309048
6 2892 0 11309281
6 2893 0 11313571
6 2894 0 11314219
6 2895 0 11317100
6 2896 0 11320157
6 2897 0 11321840
6 2898 0 11325756
6 2899 0 11327349
6 2900 0 11334320
6 2901 0 11343697
6 2902 0 11347403
6 2903 0 11348589
6 2904 0 11353614
6 2905 0 11358905
6 2906 0 11363736
6 2907 0 11364765
6 2908 0 11366250
6 2909 0 11371035
6 2910 0 11372567
6 2911 1 11380019
6 2912 1 11383795
6 2913 1 11388773
6 2914 1 11392785
6 2915 1 11392935
6 2916 1 11398389
6 2917 1 11401552
6 2918 1 11404416
6 2919 1 11406454
6 2920 1 11406785
6 2921 1 11407437
6 2922 1 11408787
6 2923 1 11409113
6 2924 1 11411686
6 2925 1 11499872
6 2926 0 11501893
6 2927 0 11505605
6 2928 0 11509186
6 2929 0 11515853
6 2930 0 11516038
6 2931 0 11517195
6 2932 0 11521495
6 2933 0 11523351
6 2934 0 11523659
6 2935 0 11525078
6 2936 0 11526722
6 2937 0 11529581
6 2938 0 11530776
6 2939 0 11534204
6 2940 0 11538882
6 2941 0 11542832
6 2942 0 11547597
6 2943 0 11551394
6 2944 0 11552069
6 2945 0 11559012
6 2946 0 11559291
6 2947 0 11562830
6 2948 0 11562900
6 2949 0 11567374
6 2950 0 11568513
6 2951 0 11584103
6 2952 0 11636651
6 2953 0 11640108
6 2954 0 11640835
6 2955 0 11646393
6 2956 0 11651683
6 2957 0 11651745
6 2958 0 11653145
6 2959 0 11655464
6 2960 0 11657409
6 2961 0 11665474
6 2962 0 11669205
6 2963 0 11670303
6 2964 0 11671511
6 2965 0 11674026
6 2966 0 11676649
6 2967 0 11678685
6 2968 0 11679455
6 2969 0 11680636
6 2970 0 11685384
6 2971 0 11685592
6 2972 1 11688090
6 2973 1 11690414
6 2974 1 11691095
6 2975 1 11694000
6 2976 1 11697897
6 2977 1 11701417
6 2978 1 11703301
6 2979 1 11704197
6 2980 1 11705171
6 2981 1 11707542
6 2982 1 11708669
6 2983 1 11710069
6 2984 1 11711255
6 2985 1 11713913
6 2986 1 11716413
6 2987 1 11717498
6 2988 1 11720009
6 2989 1 11723372
6 2990 1 11727560
6 2991 1 11735146
6 2992 1 11739975
6 2993 1 11741830
6 2994 1 11747843
6 2995 1 11752138
6 2996 1 11755413
6 2997 1 11771879
6 2998 1 11772737
6 2999 1 11775999
6 3000 1 11779779
6 3001 1 11787986
6 3002 0 11788365
6 3003 0 11794554
6 3004 0 11796214
6 3005 0 11797198
6 3006 0 11798908
6 3007 0 11799260
6 3008 0 11801646
6 3009 0 11801671
6 3010 0 11804507
6 3011 0 11814514
6 3012 0 11819935
6 3013 0 11829570
6 3014 0 11830410
6 3015 1 11833953
6 3016 1 11839532
6 3017 1 11840502
6 3018 1 11843753
6 3019 1 11852442
6 3020 1 11853686
6 3021 1 11855945
6 3022 1 11858979
6 3023 1 11859836
6 3024 1 11860242
6 3025 1 11861812
6 3026 1 11864118
6 3027 1 11864177
6 3028 1 11866172
6 3029 1 11871145
6 3030 1 11873181
6 3031 1 11881874
6 3032 1 11882190
6 3033 1 11884179
6 3034 1 11886823
6 3035 1 11887628
6 3036 1 11891865
6 3037 1 11894326
6 3038 1 11896736
6 3039 1 11900519
6 3040 1 11902724
6 3041 1 11905929
6 3042 1 11906542
6 3043 1 11911763
6 3044 1 11916247
6 3045 1 11919669
6 3046 1 11924647
6 3047 1 11925568
6 3048 1 11929007
6 3049 1 11931005
6 3050 1 11934102
6 3051 1 11935805
6 3052 1 11938872
6 3053 1 11939751
6 3054 1 11943508
6 3055 1 11944740
6 3056 1 11948291
6 3057 1 11948660
6 3058 1 11950424
6 3059 1 11957488
6 3060 1 11958502
6 3061 1 11959990
6 3062 1 11963221
6 3063 1 11963858
6 3064 1 11965556
6 3065 1 11967608
6 3066 1 11972427
6 3067 1 11974524
6 3068 1 11974557
6 3069 1 11974598
6 3070 1 11980406
6 3071 1 11982158
6 3072 1 11984599
6 3073 1 11986699
6 3074 1 11988034
6 3075 1 11990859
6 3076 1 11991212
6 3077 1 11993889
6 3078 1 12002352
6 3079 1 12003673
6 3080 1 12008827
6 3081 1 12013062
6 3082 1 12013153
6 3083 1 12013488
6 3084 1 12018599
6 3085 1 12020317
6 3086 1 12021686
6 3087 1 12022609
6 3088 1 12025424
6 3089 1 12030374
6 3090 1 12030426
6 3091 1 12033200
6 3092 1 12033672
6 3093 1 12035493
6 3094 1 12041020
6 3095 1 12043056
6 3096 1 12043574
6 3097 1 12044593
6 3098 1 12046373
6 3099 1 12048554
6 3100 1 12052212
6 3101 1 12052915
6 3102 1 12055055
6 3103 1 12059608
6 3104 1 12060444
6 3105 1 12063001
6 3106 1 12063087
6 3107 1 12066443
6 3108 1 12067834
6 3109 1 12073628
6 3110 0 12075910
6 3111 0 12077020
6 3112 0 12105312
6 3113 0 12108496
6 3114 0 12110776
6 3115 0 12115000
6 3116 0 12118979
6 3117 0 12124000
6 3118 0 12130388
6 3119 0 12136018
6 3120 0 12136997
6 3121 0 12143624
6 3122 0 12143780
6 3123 0 12150342
6 3124 0 12155157
6 3125 0 12159117
6 3126 0 12167329
6 3127 0 12173502
6 3128 0 12176862
6 3129 0 12179096
6 3130 0 12182687
6 3131 0 12183993
6 3132 0 12185060
6 3133 0 12198293
6 3134 0 12199191
6 3135 0 12199695
6 3136 0 12200165
6 3137 0 12204451
6 3138 0 12205750
6 3139 0 12210459
6 3140 0 12215240
6 3141 0 12215827
6 3142 0 12217241
6 3143 0 12221005
6 3144 0 12221403
6 3145 0 12222790
6 3146 0 12225225
6 3147 0 12226276
6 3148 0 12230519
6 3149 0 12235525
6 3150 0 12238801
6 3151 0 12241426
6 3152 0 12241588
6 3153 0 12242160
6 3154 0 12245525
6 3155 0 12245838
6 3156 0 12249498
6 3157 0 12252467
6 3158 0 12257009
6 3159 0 12260181
6 3160 0 12265292
6 3161 0 12265567
6 3162 0 12269282
6 3163 0 12271100
6 3164 0 12275868
6 3165 0 12278760
6 3166 0 12280947
6 3167 0 12284163
6 3168 0 12285061
6 3169 0 12287354
6 3170 0 12287584
6 3171 0 12291436
6 3172 0 12296492
6 3173 0 12296785
6 3174 0 12298986
6 3175 0 12299666
6 3176 0 12301187
6 3177 0 12303071
6 3178 0 12311248
6 3179 0 12314903
6 3180 0 12316807
6 3181 0 12321782
6 3182 0 12325084
6 3183 0 12326070
6 3184 0 12326532
6 3185 0 12329154
6 3186 0 12329538
6 3187 0 12332380
6 3188 0 12334540
6 3189 0 12337741
6 3190 0 12340207
6 3191 0 12341083
6 3192 0 12345436
6 3193 0 12349877
6 3194 0 12352089
6 3195 0 12354321
6 3196 0 12362418
6 3197 0 12362988
6 3198 0 12364819
6 3199 0 12366913
6 3200 0 12367144
6 3201 0 12371443
6 3202 0 12371740
6 3203 0 12375106
6 3204 0 12375882
6 3205 0 12377915
6 3206 0 12378318
6 3207 0 12380940
6 3208 0 12383524
6 3209 0 12389308
6 3210 0 12392489
6 3211 0 12395162
6 3212 0 12397904
6 3213 0 12398208
6 3214 0 12398942
6 3215 0 12403515
6 3216 0 12404105
6 3217 0 12408648
6 3218 0 12412561
6 3219 0 12417550
6 3220 0 12424225
6 3221 0 12427748
6 3222 0 12429738
6 3223 0 12433184
6 3224 0 12433567
6 3225 0 12435461
6 3226 0 12435601
6 3227 0 12439595
6 3228 0 12445487
6 3229 0 12445550
6 3230 0 12448631
6 3231 0 12450454
6 3232 0 12451243
6 3233 0 12453713
6 3234 0 12453773
6 3235 0 12457929
6 3236 0 12460556
6 3237 0 12461870
6 3238 0 12465577
6 3239 0 12470511
6 3240 0 12475238
6 3241 0 12485295
6 3242 0 12485693
6 3243 0 12487949
6 3244 0 12494049
6 3245 0 12511658
6 3246 0 12512942
6 3247 0 12515130
6 3248 0 12521533
6 3249 0 12524185
6 3250 0 12524920
6 3251 0 12528707
6 3252 0 12529626
6 3253 0 12532293
6 3254 0 12532724
6 3255 0 12543864
6 3256 0 12544328
6 3257 0 12547622
6 3258 0 12549236
6 3259 0 12550210
6 3260 0 12557872
6 3261 0 12561777
6 3262 0 12564358
6 3263 0 12567625
6 3264 0 12568094
6 3265 0 12572164
6 3266 0 12578496
6 3267 0 12578710
6 3268 0 12580987
6 3269 0 12581538
6 3270 0 12582581
6 3271 0 12583286
6 3272 0 12589281
6 3273 0 12590276
6 3274 0 12592270
6 3275 0 12593232
6 3276 0 12597181
6 3277 0 12601654
6 3278 0 12605893
6 3279 0 12605962
6 3280 0 12606167
6 3281 0 12606527
6 3282 0 12608479
6 3283 0 12609241
6 3284 0 12611740
6 3285 0 12614034
6 3286 0 12617537
6 3287 0 12622026
6 3288 0 12622833
6 3289 0 12626795
6 3290 0 12628548
6 3291 0 12633712
6 3292 0 12638747
6 3293 0 12640753
6 3294 0 12647086
6 3295 0 12649820
6 3296 0 12652079
6 3297 0 12653588
6 3298 0 12654338
6 3299 0 12659103
6 3300 0 12660985
6 3301 0 12662148
6 3302 0 12665424
6 3303 0 12670830
6 3304 0 12674905
6 3305 0 12676311
6 3306 0 12679139
6 3307 0 12684356
6 3308 0 12686338
6 3309 0 12688164
6 3310 0 12688282
6 3311 0 12688319
6 3312 0 12689957
6 3313 0 12691425
6 3314 0 12694212
6 3315 0 12695373
6 3316 0 12696278
6 3317 0 12700392
6 3318 0 12705416
6 3319 0 12706061
6 3320 0 12711308
6 3321 0 12711977
6 3322 0 12713297
6 3323 0 12714833
6 3324 0 12715332
6 3325 0 12715349
6 3326 0 12716797
6 3327 0 12719878
6 3328 1 12722116
6 3329 1 12724400
6 3330 1 12726827
6 3331 1 12731214
6 3332 1 12731515
6 3333 1 12738155
6 3334 1 12738529
6 3335 1 12738897
6 3336 1 12740354
6 3337 1 12743583
6 3338 1 12744680
6 3339 1 12747177
6 3340 1 12750832
6 3341 0 12752860
6 3342 0 12756149
6 3343 0 12757067
6 3344 0 12758322
6 3345 0 12765656
6 3346 0 12770316
6 3347 0 12772018
6 3348 0 12779952
6 3349 0 12788286
6 3350 0 12794497
6 3351 0 12798316
6 3352 0 12799335
6 3353 0 12800934
6 3354 0 12805148
6 3355 0 12806050
6 3356 0 12807512
6 3357 0 12811290
6 3358 0 12811949
6 3359 1 12816849
6 3360 1 12819480
6 3361 1 12821467
6 3362 1 12822416
6 3363 1 12825270
6 3364 1 12832402
6 3365 1 12833282
6 3366 1 12835649
6 3367 1 12837874
6 3368 1 12839907
6 3369 1 12844853
6 3370 1 12847056
6 3371 1 12851699
6 3372 1 12851819
6 3373 1 12855352
6 3374 1 12857701
6 3375 1 12863349
6 3376 0 12865259
6 3377 0 12865510
6 3378 0 12866609
6 3379 0 12867590
6 3380 0 12868570
6 3381 0 12874217
6 3382 0 12874252
6 3383 0 12874426
6 3384 0 12876731
6 3385 0 12878759
6 3386 0 12881831
6 3387 0 12883505
6 3388 0 12884002
6 3389 0 12887506
6 3390 0 12889479
6 3391 0 12894529
6 3392 0 12899255
6 3393 0 12906859
6 3394 0 12914944
6 3395 0 12918340
6 3396 0 12920452
6 3397 0 12924161
6 3398 1 12928380
6 3399 1 12928539
6 3400 1 12932665
6 3401 1 12933989
6 3402 1 12938268
6 3403 1 12940709
6 3404 1 12941674
6 3405 1 12941956
6 3406 1 12945247
6 3407 1 12948938
6 3408 1 12950500
6 3409 1 12953788
6 3410 1 12957110
6 3411 1 12957164
6 3412 1 12957432
6 3413 1 12964017
6 3414 1 12964696
6 3415 1 12967586
6 3416 1 12969958
6 3417 1 12970004
6 3418 1 12970472
6 3419 1 12974445
6 3420 1 12974771
6 3421 1 12976651
6 3422 1 12977180
6 3423 1 12978694
6 3424 1 12980027
6 3425 1 12980222
6 3426 1 12982185
6 3427 1 12985026
6 3428 1 12985931
6 3429 1 12987475
6 3430 1 12988283
6 3431 1 12990285
6 3432 1 12991558
6 3433 1 12991722
6 3434 1 12994733
6 3435 1 12995449
6 3436 1 12995509
6 3437 1 12997824
6 3438 1 12999672
6 3439 1 12999683
6 3440 1 13002754
6 3441 1 13004547
6 3442 1 13004713
6 3443 1 13008345
6 3444 1 13008981
6 3445 1 13010038
6 3446 1 13013277
6 3447 1 13013979
6 3448 1 13018451
6 3449 1 13018843
6 3450 1 13023850
6 3451 1 13024333
6 3452 1 13025649
6 3453 1 13026617
6 3454 1 13027400
6 3455 1 13032445
6 3456 1 13035691
6 3457 1 13040138
6 3458 1 13042081
6 3459 1 13044544
6 3460 1 13046277
6 3461 1 13047975
6 3462 1 13052435
6 3463 1 13056382
6 3464 1 13056556
6 3465 1 13059840
6 3466 1 13061837
6 3467 1 13062987
6 3468 1 13065598
6 3469 1 13067069
6 3470 1 13070950
6 3471 1 13076956
6 3472 1 13079426
6 3473 1 13083231
6 3474 1 13084813
6 3475 1 13085450
6 3476 1 13088005
6 3477 1 13088605
6 3478 1 13092832
6 3479 1 13096781
6 3480 1 13097026
6 3481 1 13101373
6 3482 1 13105154
6 3483 1 13105507
6 3484 1 13106636
6 3485 1 13108641
6 3486 1 13111209
6 3487 1 13113586
6 3488 1 13116525
6 3489 1 13123538
6 3490 1 13125691
6 3491 1 13127634
6 3492 1 13127925
6 3493 1 13131410
6 3494 1 13132417
6 3495 1 13134847
6 3496 1 13135392
6 3497 1 13136018
6 3498 1 13139198
6 3499 1 13139357
6 3500 1 13139419
6 3501 1 13142352
6 3502 1 13142371
6 3503 1 13143472
6 3504 1 13145386
6 3505 1 13145504
6 3506 1 13149416
6 3507 1 13151765
6 3508 1 13151895
6 3509 1 13152396
6 3510 1 13156945
6 3511 1 13159149
6 3512 1 13163797
6 3513 1 13165501
6 3514 1 13166721
6 3515 1 13171741
6 3516 1 13172149
6 3517 1 13177468
6 3518 1 13178502
6 3519 1 13179645
6 3520 1 13181390
6 3521 1 13185557
6 3522 1 13188549
6 3523 1 13189033
6 3524 1 13195177
6 3525 1 13197837
6 3526 1 13201907
6 3527 1 13204096
6 3528 1 13206121
6 3529 1 13208216
6 3530 1 13222863
6 3531 1 13228382
6 3532 1 13230693
6 3533 1 13233336
6 3534 1 13233945
6 3535 1 13235445
6 3536 1 13235806
6 3537 1 13242335
6 3538 1 13242609
6 3539 1 13246064
6 3540 1 13246559
6 3541 1 13248413
6 3542 1 13249412
6 3543 1 13251995
6 3544 1 13252851
6 3545 1 13254274
6 3546 1 13260210
6 3547 1 13264597
6 3548 1 13268050
6 3549 1 13269307
6 3550 1 13271884
6 3551 1 13275358
6 3552 1 13277418
6 3553 1 13280120
6 3554 1 13282016
6 3555 1 13282919
6 3556 1 13283279
6 3557 1 13284531
6 3558 1 13294423
6 3559 1 13299017
6 3560 1 13303548
6 3561 1 13304946
6 3562 1 13310918
6 3563 1 13314406
6 3564 1 13315204
6 3565 1 13316149
6 3566 1 13329260
6 3567 1 13330168
6 3568 1 13331290
6 3569 1 13331572
6 3570 1 13333297
6 3571 1 13333333
6 3572 1 13339377
6 3573 1 13339398
6 3574 1 13342472
6 3575 1 13343393
6 3576 1 13344187
6 3577 1 13345178
6 3578 1 13346769
6 3579 1 13346795
6 3580 1 13351900
6 3581 1 13352052
6 3582 1 13353217
6 3583 1 13355163
6 3584 1 13355645
6 3585 1 13361536
6 3586 1 13362724
6 3587 0 13364763
6 3588 0 13366477
6 3589 0 13367217
6 3590 0 13367281
6 3591 0 13371757
6 3592 0 13372520
6 3593 0 13373766
6 3594 0 13374172
6 3595 0 13374689
6 3596 0 13377077
6 3597 0 13378686
6 3598 0 13379408
6 3599 0 13380058
6 3600 0 13383138
6 3601 0 13383828
6 3602 0 13387068
6 3603 0 13389714
6 3604 0 13392926
6 3605 0 13395343
6 3606 0 13397018
6 3607 0 13402088
6 3608 0 13403854
6 3609 0 13408553
6 3610 0 13410453
6 3611 0 13415815
6 3612 0 13416558
6 3613 0 13418526
6 3614 0 13419863
6 3615 0 13420547
6 3616 0 13421181
6 3617 0 13421824
6 3618 0 13424652
6 3619 0 13427100
6 3620 0 13430460
6 3621 0 13432230
6 3622 0 13432340
6 3623 0 13433849
6 3624 0 13435118
6 3625 0 13435418
6 3626 0 13435905
6 3627 0 13437714
6 3628 0 13438756
6 3629 0 13439765
6 3630 0 13441787
6 3631 0 13441875
6 3632 0 13443961
6 3633 0 13444465
6 3634 0 13445968
6 3635 0 13448950
6 3636 0 13453410
6 3637 0 13455590
6 3638 0 13458083
6 3639 0 13459960
6 3640 0 13461013
6 3641 0 13461646
6 3642 0 13464844
6 3643 0 13466374
6 3644 0 13467052
6 3645 0 13468131
6 3646 0 13470386
6 3647 0 13471355
6 3648 1 13476001
6 3649 1 13480142
6 3650 1 13481161
6 3651 1 13482007
6 3652 1 13485545
6 3653 1 13488117
6 3654 1 13489130
6 3655 1 13489859
6 3656 1 13494171
6 3657 1 13495360
6 3658 1 13497643
6 3659 1 13498456
6 3660 1 13500363
6 3661 1 13500639
6 3662 1 13501030
6 3663 1 13504026
6 3664 1 13506069
6 3665 1 13506530
6 3666 1 13509674
6 3667 1 13511032
6 3668 1 13514555
6 3669 1 13516290
6 3670 1 13518471
6 3671 1 13519836
6 3672 1 13523430
6 3673 1 13526264
6 3674 1 13526513
6 3675 1 13527252
6 3676 1 13531172
6 3677 1 13531362
6 3678 1 13531433
6 3679 1 13533589
6 3680 1 13536955
6 3681 1 13538595
6 3682 1 13541480
6 3683 1 13543739
6 3684 1 13547997
6 3685 1 13548703
6 3686 1 13549851
6 3687 1 13555369
6 3688 1 13556583
6 3689 1 13558891
6 3690 1 13562403
6 3691 1 13569958
6 3692 1 13571747
6 3693 1 13578308
6 3694 1 13582207
6 3695 1 13582630
6 3696 1 13582782
6 3697 1 13583225
6 3698 1 13584797
6 3699 1 13585283
6 3700 1 13588893
6 3701 1 13592091
6 3702 1 13593982
6 3703 1 13596901
6 3704 1 13597065
6 3705 1 13600270
6 3706 1 13601742
6 3707 1 13608137
6 3708 1 13614011
6 3709 1 13614689
6 3710 1 13624409
6 3711 1 13628313
6 3712 1 13631919
6 3713 1 13632052
6 3714 1 13635550
6 3715 1 13642334
6 3716 1 13645614
6 3717 1 13661033
6 3718 1 13663672
6 3719 1 13663932
6 3720 1 13666895
6 3721 1 13669929
6 3722 1 13671171
6 3723 1 13674979
6 3724 1 13675963
6 3725 1 13677260
6 3726 1 13681111
6 3727 1 13691139
6 3728 1 13705956
6 3729 1 13707241
6 3730 1 13710649
6 3731 1 13711614
6 3732 1 13714448
6 3733 1 13715123
6 3734 1 13715325
6 3735 1 13717055
6 3736 1 13718773
6 3737 1 13721975
6 3738 1 13725109
6 3739 1 13726660
6 3740 1 13728451
6 3741 1 13730294
6 3742 1 13732666
6 3743 1 13733236
6 3744 1 13737253
6 3745 1 13742323
6 3746 1 13742842
6 3747 1 13748250
6 3748 1 13751716
6 3749 1 13753268
6 3750 1 13754693
6 3751 1 13758704
6 3752 1 13759158
6 3753 0 13762327
6 3754 0 13762449
6 3755 0 13765459
6 3756 0 13765986
6 3757 0 13768685
6 3758 0 13772801
6 3759 0 13776126
6 3760 0 13776448
6 3761 0 13776792
6 3762 0 13780244
6 3763 0 13783221
6 3764 0 13784060
6 3765 0 13784276
6 3766 0 13788880
6 3767 0 13789507
6 3768 0 13791494
6 3769 0 13793481
6 3770 0 13796030
6 3771 0 13797268
6 3772 0 13799609
6 3773 0 13801799
6 3774 0 13803377
6 3775 0 13805059
6 3776 0 13805955
6 3777 0 13811258
6 3778 0 13811600
6 3779 0 13812076
6 3780 0 13814842
6 3781 0 13818016
6 3782 0 13824852
6 3783 0 13828538
6 3784 0 13829670
6 3785 0 13829711
6 3786 0 13831728
6 3787 0 13835182
6 3788 0 13836804
6 3789 0 13841619
6 3790 0 13843436
6 3791 0 13843705
6 3792 0 13845606
6 3793 0 13849361
6 3794 0 13850220
6 3795 0 13852789
6 3796 0 13854401
6 3797 0 13854843
6 3798 0 13857186
6 3799 0 13857207
6 3800 0 13858188
6 3801 0 13859154
6 3802 0 13859302
6 3803 0 13862600
6 3804 0 13864216
6 3805 0 13868821
6 3806 0 13869126
6 3807 0 13872617
6 3808 0 13875515
6 3809 0 13878544
6 3810 0 13879121
6 3811 0 13879422
6 3812 0 13882590
6 3813 0 13885173
6 3814 0 13887112
6 3815 0 13888535
6 3816 0 13890254
6 3817 0 13891585
6 3818 0 13893342
6 3819 0 13894240
6 3820 0 13894617
6 3821 0 13896766
6 3822 0 13897650
6 3823 0 13898374
6 3824 0 13901888
6 3825 0 13903533
6 3826 0 13905407
6 3827 0 13907393
6 3828 0 13907893
6 3829 0 13909297
6 3830 0 13911887
6 3831 0 13913130
6 3832 0 13913203
6 3833 0 13915521
6 3834 0 13917297
6 3835 0 13918424
6 3836 0 13922245
6 3837 0 13923567
6 3838 0 13925367
6 3839 0 13928403
6 3840 0 13929994
6 3841 0 13933238
6 3842 0 13933528
6 3843 0 13937901
6 3844 0 13938804
6 3845 0 13940897
6 3846 0 13942285
6 3847 0 13943649
6 3848 0 13944286
6 3849 0 13947024
6 3850 0 13949713
6 3851 0 13953770
6 3852 0 13953796
6 3853 0 13955217
6 3854 0 13955635
6 3855 0 13956006
6 3856 0 13957731
6 3857 0 13958385
6 3858 0 13960118
6 3859 0 13961359
6 3860 0 13961881
6 3861 0 13965330
6 3862 0 13969306
6 3863 0 13970691
6 3864 0 13972421
6 3865 0 13972602
6 3866 0 13975320
6 3867 0 13976386
6 3868 0 13979376
6 3869 0 13980266
6 3870 0 13981173
6 3871 0 13983225
6 3872 0 13984564
6 3873 0 13986758
6 3874 0 13987580
6 3875 0 13991072
6 3876 0 13991947
6 3877 0 13994971
6 3878 0 13996490
6 3879 0 13997803
6 3880 0 13998692
6 3881 0 14001181
6 3882 0 14005011
6 3883 0 14005769
6 3884 0 14010695
6 3885 0 14010866
6 3886 0 14012050
6 3887 0 14013658
6 3888 0 14014381
6 3889 0 14016956
6 3890 0 14018169
6 3891 0 14018320
6 3892 0 14021433
6 3893 0 14025955
6 3894 0 14028191
6 3895 0 14028911
6 3896 0 14030622
6 3897 0 14037919
6 3898 0 14038133
6 3899 0 14040060
6 3900 0 14040264
6 3901 0 14041590
6 3902 0 14042507
6 3903 0 14047355
6 3904 0 14048891
6 3905 0 14050581
6 3906 0 14055953
6 3907 0 14060965
6 3908 0 14061335
6 3909 0 14063646
6 3910 0 14066854
6 3911 0 14068121
6 3912 0 14069778
6 3913 0 14070545
6 3914 0 14076056
6 3915 0 14077156
6 3916 0 14080239
6 3917 0 14081956
6 3918 0 14083372
6 3919 0 14083733
6 3920 0 14087495
6 3921 0 14089556
6 3922 0 14091650
6 3923 0 14092008
6 3924 0 14094800
6 3925 0 14096386
6 3926 0 14099496
6 3927 0 14101642
6 3928 0 14102854
6 3929 0 14102893
6 3930 0 14105897
6 3931 0 14106244
6 3932 0 14111481
6 3933 0 14111935
6 3934 0 14114860
6 3935 0 14116358
6 3936 0 14119820
6 3937 0 14122426
6 3938 0 14124410
6 3939 0 14128562
6 3940 0 14128970
6 3941 0 14129962
6 3942 0 14140208
6 3943 0 14146199
6 3944 0 14147645
6 3945 0 14148477
6 3946 0 14148587
6 3947 0 14152151
6 3948 0 14152670
6 3949 0 14155595
6 3950 0 14156041
6 3951 0 14157168
6 3952 0 14161600
6 3953 0 14163253
6 3954 0 14165387
6 3955 0 14169336
6 3956 0 14172912
6 3957 0 14176776
6 3958 0 14178435
6 3959 0 14180562
6 3960 0 14187971
6 3961 0 14190013
6 3962 0 14193095
6 3963 0 14193463
6 3964 0 14193736
6 3965 0 14197016
6 3966 0 14198011
6 3967 0 14205084
6 3968 0 14210367
6 3969 0 14354526
6 3970 0 14357692
6 3971 0 14364297
6 3972 0 14367874
6 3973 0 14368305
6 3974 0 14369585
6 3975 0 14371966
6 3976 0 14374071
6 3977 0 14377209
6 3978 0 14378352
6 3979 0 14379660
6 3980 0 14386060
6 3981 0 14388373
6 3982 0 14390346
6 3983 0 14392795
6 3984 0 14394836
6 3985 0 14399475
6 3986 0 14400982
6 3987 0 14405583
6 3988 0 14411891
6 3989 0 14415183
6 3990 0 14416573
6 3991 0 14418898
6 3992 0 14418976
6 3993 0 14421153
6 3994 0 14422785
6 3995 0 14429192
6 3996 0 14429863
6 3997 0 14434289
6 3998 0 14435426
6 3999 0 14435705
6 4000 0 14441848
6 4001 0 14445923
6 4002 0 14446207
6 4003 0 14450370
6 4004 0 14450888
6 4005 0 14452611
6 4006 1 14454892
6 4007 1 14457946
6 4008 1 14458071
6 4009 1 14459380
6 4010 1 14461601
6 4011 1 14462352
6 4012 1 14468426
6 4013 1 14469322
6 4014 1 14470033
6 4015 1 14470751
6 4016 1 14472142
6 4017 1 14474068
6 4018 0 14479985
6 4019 0 14480921
6 4020 0 14483403
6 4021 0 14488027
6 4022 0 14488482
6 4023 0 14488613
6 4024 0 14492968
6 4025 0 14497486
6 4026 0 14499380
6 4027 0 14501647
6 4028 0 14504502
6 4029 0 14505278
6 4030 0 14506226
6 4031 0 14508446
6 4032 0 14519840
6 4033 1 14521485
6 4034 1 14522394
6 4035 1 14523581
6 4036 1 14525441
6 4037 1 14526420
6 4038 1 14527388
6 4039 1 14531324
6 4040 1 14533736
6 4041 1 14536986
6 4042 1 14538345
6 4043 1 14538685
6 4044 1 14539308
6 4045 0 14542738
6 4046 0 14544452
6 4047 1 14551847
6 4048 1 14553162
6 4049 1 14554836
6 4050 1 14555697
6 4051 1 14563395
6 4052 1 14565178
6 4053 1 14566209
6 4054 1 14570234
6 4055 1 14575023
6 4056 1 14575781
6 4057 1 14576682
6 4058 1 14577833
6 4059 1 14582210
6 4060 1 14584760
6 4061 1 14587975
6 4062 1 14591432
6 4063 1 14591605
6 4064 1 14596456
6 4065 1 14596734
6 4066 1 14600332
6 4067 1 14602754
6 4068 1 14603091
6 4069 1 14604855
6 4070 1 14607711
6 4071 1 14610050
6 4072 1 14610474
6 4073 1 14613095
6 4074 1 14616982
6 4075 1 14621467
6 4076 1 14624878
6 4077 1 14625825
6 4078 1 14627072
6 4079 1 14628045
6 4080 1 14630515
6 4081 0 14635391
6 4082 0 14637148
6 4083 0 14637757
6 4084 0 14648911
6 4085 0 14649649
6 4086 0 14650159
6 4087 0 14653577
6 4088 0 14654549
6 4089 0 14656924
6 4090 0 14660100
6 4091 0 14664543
6 4092 0 14665142
6 4093 0 14666128
6 4094 1 14671012
6 4095 1 14672492
6 4096 1 14676005
6 4097 1 14676151
6 4098 1 14678954
6 4099 1 14683973
6 4100 1 14686447
6 4101 1 14689610
6 4102 1 14693065
6 4103 1 14705994
6 4104 1 14706292
6 4105 1 14708735
6 4106 1 14712286
6 4107 1 14714805
6 4108 1 14717464
6 4109 1 14717970
6 4110 1 14719132
6 4111 1 14722040
6 4112 1 14723900
6 4113 1 14724140
6 4114 1 14726280
6 4115 1 14729185
6 4116 1 14730453
6 4117 1 14731835
6 4118 1 14732859
6 4119 1 14740397
6 4120 1 14742376
6 4121 1 14747196
6 4122 1 14747480
6 4123 1 14754053
6 4124 1 14760910
6 4125 1 14765085
6 4126 1 14769684
6 4127 1 14775177
6 4128 1 14776099
6 4129 1 14780412
6 4130 1 14780686
6 4131 1 14783413
6 4132 1 14785824
6 4133 1 14792453
6 4134 1 14793367
6 4135 1 14796322
6 4136 1 14798016
6 4137 1 14800925
6 4138 1 14801252
6 4139 1 14802976
6 4140 1 14803401
6 4141 1 14804993
6 4142 1 14806121
6 4143 1 14808572
6 4144 1 14811061
6 4145 1 14820334
6 4146 1 14821865
6 4147 1 14824907
6 4148 1 14826217
6 4149 1 14827436
6 4150 1 14831367
6 4151 1 14837196
6 4152 1 14840218
6 4153 1 14842743
6 4154 1 14843699
6 4155 1 14853420
6 4156 1 14853811
6 4157 1 14854687
6 4158 1 14855374
6 4159 1 14858386
6 4160 1 14858961
6 4161 1 14859006
6 4162 1 14860343
6 4163 1 14864536
6 4164 1 14867340
6 4165 1 14869332
6 4166 1 14871753
6 4167 1 14875741
6 4168 1 14877892
6 4169 1 14884305
6 4170 1 14887014
6 4171 1 14887198
6 4172 1 14892200
6 4173 1 14896111
6 4174 1 14898287
6 4175 1 14900441
6 4176 1 14902790
6 4177 1 14904502
6 4178 1 14905174
6 4179 1 14907311
6 4180 1 14908289
6 4181 1 14910482
6 4182 1 14912161
6 4183 1 14913322
6 4184 1 14914173
6 4185 1 14917179
6 4186 1 14918211
6 4187 1 14920404
6 4188 1 14922485
6 4189 1 14922655
6 4190 0 14926407
6 4191 0 14930860
6 4192 0 14930925
6 4193 0 14935986
6 4194 0 14936061
6 4195 0 14936217
6 4196 0 14942334
6 4197 0 14944182
6 4198 0 14948379
6 4199 0 14952193
6 4200 0 14956123
6 4201 0 14956930
6 4202 0 14958163
6 4203 0 14961398
6 4204 0 14964484
6 4205 0 14965360
6 4206 0 14965716
6 4207 0 14982020
6 4208 0 14986574
6 4209 0 14989141
6 4210 0 14990152
6 4211 0 14990748
6 4212 0 14991598
6 4213 0 14996685
6 4214 0 15003944
6 4215 0 15004561
6 4216 0 15006322
6 4217 0 15008162
6 4218 0 15010311
6 4219 0 15011219
6 4220 0 15011938
6 4221 0 15013563
6 4222 0 15015010
6 4223 0 15016154
6 4224 0 15016906
6 4225 0 15017699
6 4226 0 15020999
6 4227 0 15025876
6 4228 0 15029632
6 4229 0 15030684
6 4230 0 15032307
6 4231 0 15032627
6 4232 0 15035226
6 4233 0 15043174
6 4234 0 15050712
6 4235 0 15054845
6 4236 0 15059144
6 4237 0 15059996
6 4238 0 15060334
6 4239 0 15063668
6 4240 0 15066140
6 4241 0 15069062
6 4242 0 15069794
6 4243 0 15072696
6 4244 0 15074314
6 4245 0 15076219
6 4246 0 15076785
6 4247 0 15078502
6 4248 0 15082195
6 4249 0 15083779
6 4250 0 15085804
6 4251 0 15085930
6 4252 0 15086379
6 4253 0 15088337
6 4254 0 15090189
6 4255 0 15093167
6 4256 0 15097054
6 4257 0 15098519
6 4258 0 15102034
6 4259 0 15106283
6 4260 0 15108436
6 4261 0 15111347
6 4262 0 15112391
6 4263 0 15113277
6 4264 0 15114323
6 4265 0 15116485
6 4266 0 15117864
6 4267 0 15118156
6 4268 0 15121761
6 4269 1 15126470
6 4270 1 15127981
6 4271 1 15131602
6 4272 1 15134252
6 4273 1 15139407
6 4274 1 15140003
6 4275 1 15144360
6 4276 1 15145105
6 4277 1 15146519
6 4278 1 15146551
6 4279 1 15147909
6 4280 1 15154302
6 4281 1 15157049
6 4282 1 15162648
6 4283 1 15164651
6 4284 1 15164693
6 4285 1 15165258
6 4286 1 15167682
6 4287 1 15168582
6 4288 1 15170763
6 4289 1 15171252
6 4290 1 15178836
6 4291 1 15181342
6 4292 1 15182249
6 4293 1 15182522
6 4294 1 15186707
6 4295 1 15190323
6 4296 1 15195027
6 4297 1 15202089
6 4298 1 15202323
6 4299 1 15202553
6 4300 1 15205031
6 4301 1 15208861
6 4302 1 15213696
6 4303 1 15213716
6 4304 0 15249700
6 4305 0 15251367
6 4306 0 15253794
6 4307 0 15256888
6 4308 0 15257290
6 4309 0 15259878
6 4310 0 15260613
6 4311 0 15262273
6 4312 0 15265953
6 4313 0 15266843
6 4314 0 15267157
6 4315 0 15271194
6 4316 0 15273466
6 4317 0 15275252
6 4318 0 15276953
6 4319 0 15278109
6 4320 0 15278817
6 4321 0 15281800
6 4322 0 15283334
6 4323 0 15313035
6 4324 0 15317645
6 4325 0 15318595
6 4326 0 15320505
6 4327 0 15322970
6 4328 0 15325620
6 4329 0 15327458
6 4330 0 15330561
6 4331 0 15335716
6 4332 0 15338048
6 4333 0 15338179
6 4334 0 15346313
6 4335 0 15347950
6 4336 0 15350640
6 4337 0 15352502
6 4338 0 15374475
6 4339 0 15379405
6 4340 0 15382299
6 4341 0 15384978
6 4342 0 15386759
6 4343 1 15390240
6 4344 1 15397601
6 4345 1 15399611
6 4346 1 15406474
6 4347 1 15409312
6 4348 1 15411347
6 4349 1 15414222
6 4350 1 15416656
6 4351 1 15424928
6 4352 1 15426884
6 4353 1 15429119
6 4354 1 15430338
6 4355 1 15431637
6 4356 1 15432974
6 4357 1 15433339
6 4358 1 15433451
6 4359 1 15437972
6 4360 0 15451945
6 4361 0 15469866
6 4362 0 15516205
6 4363 0 15518454
6 4364 0 15519466
6 4365 0 15519702
6 4366 0 15520358
6 4367 0 15525921
6 4368 0 15529117
6 4369 0 15529449
6 4370 0 15533555
6 4371 1 15537220
6 4372 1 15537678
6 4373 1 15540610
6 4374 1 15542524
6 4375 1 15543567
6 4376 1 15543685
6 4377 1 15544355
6 4378 1 15546098
6 4379 1 15546216
6 4380 1 15547494
6 4381 1 15548220
6 4382 1 15548311
6 4383 0 15578559
6 4384 0 15579974
6 4385 0 15580269
6 4386 0 15582715
6 4387 0 15587429
6 4388 0 15588049
6 4389 0 15591097
6 4390 0 15592588
6 4391 0 15594357
6 4392 0 15594538
6 4393 0 15598849
6 4394 0 15601382
6 4395 0 15604448
6 4396 0 15607894
6 4397 0 15609698
6 4398 0 15610486
6 4399 0 15613742
6 4400 0 15615331
6 4401 0 15617896
6 4402 0 15620641
6 4403 0 15621160
6 4404 0 15623687
6 4405 0 15627377
6 4406 0 15721767
6 4407 0 15753556
6 4408 0 15758683
6 4409 0 15760439
6 4410 0 15761807
6 4411 0 15763569
6 4412 0 15763651
6 4413 0 15764506
6 4414 0 15765890
6 4415 0 15771478
6 4416 0 15777509
6 4417 0 15778486
6 4418 0 15779120
6 4419 0 15784890
6 4420 0 15789606
6 4421 0 15794067
6 4422 0 15797497
6 4423 0 15798605
6 4424 0 15800206
6 4425 0 15802353
6 4426 0 15804149
6 4427 0 15805810
6 4428 0 15808511
6 4429 0 15811115
6 4430 0 15817046
6 4431 0 15819163
6 4432 0 15822183
6 4433 0 15825544
6 4434 0 15825630
6 4435 0 15830565
6 4436 0 15838409
6 4437 0 15844241
6 4438 0 15844351
6 4439 0 15847766
6 4440 0 15848315
6 4441 0 15848411
6 4442 0 15850953
6 4443 0 15852025
6 4444 0 15852871
6 4445 0 15854693
6 4446 0 15857488
6 4447 0 15858198
6 4448 0 15859209
6 4449 0 15860861
6 4450 0 15860980
6 4451 0 15862988
6 4452 0 15867580
6 4453 0 15869737
6 4454 0 15876389
6 4455 0 15878560
6 4456 0 15882490
6 4457 0 15885221
6 4458 0 15887446
6 4459 0 15889173
6 4460 0 15889743
6 4461 0 15892705
6 4462 0 15894059
6 4463 0 15894881
6 4464 0 15896853
6 4465 0 15900032
6 4466 0 15901425
6 4467 0 15902650
6 4468 0 15906111
6 4469 0 15908478
6 4470 0 15911823
6 4471 0 15915011
6 4472 0 15915802
6 4473 0 15916947
6 4474 1 15921733
6 4475 1 15921882
6 4476 1 15925049
6 4477 1 15925642
6 4478 1 15963257
6 4479 1 15964454
6 4480 1 15967353
6 4481 1 15972789
6 4482 1 15973889
6 4483 1 15974251
6 4484 0 15977930
6 4485 0 15978226
6 4486 0 15982063
6 4487 0 15990381
6 4488 0 15993743
6 4489 0 15994705
6 4490 0 15998068
6 4491 0 16000051
6 4492 0 16007559
6 4493 0 16008001
6 4494 0 16009746
6 4495 1 16159153
6 4496 1 16160357
6 4497 1 16162921
6 4498 1 16164360
6 4499 1 16165582
6 4500 1 16170042
6 4501 1 16175261
6 4502 1 16180108
6 4503 1 16197845
6 4504 1 16203729
6 4505 1 16203826
6 4506 1 16205819
6 4507 1 16207229
6 4508 1 16210765
6 4509 1 16213590
6 4510 1 16219769
6 4511 1 16221918
6 4512 0 16223721
6 4513 0 16225199
6 4514 0 16230254
6 4515 0 16230880
6 4516 0 16232202
6 4517 0 16234228
6 4518 0 16240874
6 4519 0 16245563
6 4520 0 16246507
6 4521 0 16249914
6 4522 0 16253875
6 4523 0 16262380
6 4524 0 16266719
6 4525 0 16269207
6 4526 0 16272276
6 4527 0 16278813
6 4528 0 16285084
6 4529 0 16293038
6 4530 0 16296559
6 4531 0 16298825
6 4532 0 16302224
6 4533 0 16308622
6 4534 0 16308894
6 4535 0 16315120
6 4536 0 16316262
6 4537 0 16330750
6 4538 0 16331529
6 4539 0 16332993
6 4540 0 16334966
6 4541 0 16336874
6 4542 0 16341533
6 4543 0 16345204
6 4544 0 16347632
6 4545 0 16351201
6 4546 0 16353569
6 4547 0 16356617
6 4548 0 16360012
6 4549 0 16371789
6 4550 0 16371809
6 4551 1 16379310
6 4552 1 16382458
6 4553 1 16385365
6 4554 1 16390406
6 4555 1 16396106
6 4556 1 16402264
6 4557 1 16402989
6 4558 1 16404224
6 4559 1 16405587
6 4560 1 16413598
6 4561 1 16413663
6 4562 1 16413993
6 4563 1 16460291
6 4564 1 16462710
6 4565 1 16465386
6 4566 1 16469906
6 4567 1 16472807
6 4568 1 16474380
6 4569 0 16477238
6 4570 0 16483794
6 4571 0 16489827
6 4572 0 16497439
6 4573 0 16520621
6 4574 0 16543308
6 4575 0 16545168
6 4576 0 16545714
6 4577 0 16548129
6 4578 0 16559047
6 4579 0 16570131
6 4580 0 16571528
6 4581 0 16574950
6 4582 0 16579994
6 4583 0 16580906
6 4584 0 16584500
6 4585 0 16585665
6 4586 0 16587358
6 4587 0 16589576
6 4588 0 16590509
6 4589 0 16597130
6 4590 0 16598520
6 4591 0 16603150
6 4592 0 16606997
6 4593 0 16610664
6 4594 0 16612303
6 4595 0 16615794
6 4596 0 16620044
6 4597 0 16622631
6 4598 0 16626417
6 4599 0 16627477
6 4600 0 16629051
6 4601 0 16632034
6 4602 0 16639543
6 4603 0 16643585
6 4604 0 16643748
6 4605 1 16652489
6 4606 1 16654110
6 4607 1 16655500
6 4608 1 16659011
6 4609 1 16663862
6 4610 1 16664942
6 4611 1 16670174
6 4612 1 16670231
6 4613 1 16672808
6 4614 1 16674207
6 4615 1 16676960
6 4616 1 16680230
6 4617 1 16681260
6 4618 1 16688842
6 4619 1 16689343
6 4620 1 16696188
6 4621 1 16698794
6 4622 1 16699551
6 4623 1 16700504
6 4624 1 16705117
6 4625 1 16710244
6 4626 1 16711670
6 4627 1 16715545
6 4628 1 16717302
6 4629 1 16718240
6 4630 1 16720761
6 4631 0 16746510
6 4632 0 16747896
6 4633 0 16751937
6 4634 0 16754838
6 4635 0 16759490
6 4636 0 16761546
6 4637 0 16765490
6 4638 0 16772471
6 4639 0 16777745
6 4640 0 16778484
6 4641 0 16781095
6 4642 0 16783417
6 4643 0 16783469
6 4644 0 16786278
6 4645 0 16788735
6 4646 0 16791691
6 4647 0 16799597
6 4648 0 16801671
6 4649 0 16801703
6 4650 0 16807078
6 4651 0 16807417
6 4652 0 16808319
6 4653 0 16812620
6 4654 0 16813499
6 4655 0 16814658
6 4656 0 16815030
6 4657 0 16815300
6 4658 0 16819594
6 4659 0 16820279
6 4660 0 16822215
6 4661 0 16824513
6 4662 0 16824904
6 4663 0 16827281
6 4664 0 16830480
6 4665 0 16830636
6 4666 0 16833293
6 4667 0 16833623
6 4668 0 16837130
6 4669 0 16838307
6 4670 0 16839177
6 4671 0 16840078
6 4672 0 16841870
6 4673 0 16843761
6 4674 0 16850917
6 4675 0 16851103
6 4676 0 16851342
6 4677 0 16854172
6 4678 0 16855338
6 4679 0 16856147
6 4680 0 16860824
6 4681 0 16863993
6 4682 0 16871675
6 4683 0 16876308
6 4684 0 16880701
6 4685 0 16881631
6 4686 0 16884437
6 4687 0 16887113
6 4688 0 16888002
6 4689 0 16890814
6 4690 0 16893644
6 4691 0 16895330
6 4692 0 16896989
6 4693 0 16897116
6 4694 0 16902370
6 4695 0 16905697
6 4696 0 16906276
6 4697 0 16909740
6 4698 0 16913386
6 4699 0 16913429
6 4700 0 16915226
6 4701 0 16917897
6 4702 0 16919415
6 4703 0 16923113
6 4704 0 16924515
6 4705 0 16926108
6 4706 0 16929482
6 4707 0 16932533
6 4708 0 16946004
6 4709 0 16947691
6 4710 0 16948530
6 4711 0 16950053
6 4712 0 16953272
6 4713 0 16955802
6 4714 0 16962561
6 4715 0 16966985
6 4716 0 16971322
6 4717 0 16971751
6 4718 0 16974864
6 4719 0 16976285
6 4720 0 16977027
6 4721 0 16978642
6 4722 0 16980682
6 4723 0 16983780
6 4724 0 16987028
6 4725 0 16992341
6 4726 0 16997239
6 4727 0 16997388
6 4728 0 16998062
6 4729 0 16998536
6 4730 0 17005607
6 4731 0 17009322
6 4732 0 17012307
6 4733 0 17016819
6 4734 0 17024614
6 4735 0 17031123
6 4736 0 17033101
6 4737 0 17034968
6 4738 0 17038934
6 4739 0 17040909
6 4740 0 17042712
6 4741 0 17043828
6 4742 0 17046467
6 4743 0 17048535
6 4744 0 17049925
6 4745 0 17051195
6 4746 0 17051958
6 4747 0 17053932
6 4748 0 17058857
6 4749 0 17059505
6 4750 0 17062332
6 4751 0 17067120
6 4752 0 17072022
6 4753 0 17072369
6 4754 1 17075570
6 4755 1 17077792
6 4756 1 17080474
6 4757 1 17086567
6 4758 1 17086920
6 4759 1 17089764
6 4760 1 17090954
6 4761 1 17092002
6 4762 1 17094128
6 4763 1 17094765
6 4764 1 17094844
6 4765 0 17100274
6 4766 0 17101573
6 4767 0 17103449
6 4768 0 17106644
6 4769 0 17109737
6 4770 0 17111817
6 4771 0 17111989
6 4772 0 17114994
6 4773 0 17119051
6 4774 0 17119176
6 4775 0 17123121
6 4776 0 17124351
6 4777 0 17124941
6 4778 0 17129239
6 4779 0 17135847
6 4780 0 17136811
6 4781 0 17137354
6 4782 0 17140899
6 4783 0 17143261
6 4784 0 17145172
6 4785 0 17145608
6 4786 0 17146993
6 4787 0 17149769
6 4788 0 17151270
6 4789 0 17151702
6 4790 0 17155923
6 4791 0 17156121
6 4792 0 17157560
6 4793 0 17162026
6 4794 0 17163434
6 4795 0 17167510
6 4796 1 17174429
6 4797 1 17176020
6 4798 1 17177062
6 4799 1 17178229
6 4800 1 17178377
6 4801 1 17181461
6 4802 1 17184198
6 4803 1 17185746
6 4804 1 17188401
6 4805 1 17188731
6 4806 1 17193236
6 4807 1 17195472
6 4808 1 17196581
6 4809 1 17197590
6 4810 1 17198068
6 4811 0 17200050
6 4812 0 17200315
6 4813 0 17202576
6 4814 0 17203425
6 4815 0 17204504
6 4816 0 17204778
6 4817 1 17213003
6 4818 1 17213832
6 4819 1 17216778
6 4820 1 17225355
6 4821 1 17225502
6 4822 1 17231055
6 4823 1 17235822
6 4824 1 17238900
6 4825 1 17242055
6 4826 1 17247426
6 4827 1 17248391
6 4828 1 17252328
6 4829 1 17254637
6 4830 1 17257704
6 4831 1 17261109
6 4832 1 17264742
6 4833 1 17268417
6 4834 1 17269779
6 4835 1 17281731
6 4836 1 17281893
6 4837 1 17289320
6 4838 1 17291035
6 4839 1 17292906
6 4840 1 17292955
6 4841 0 17297057
6 4842 0 17299730
6 4843 0 17301345
6 4844 0 17302208
6 4845 1 17304702
6 4846 1 17305742
6 4847 1 17308049
6 4848 1 17309823
6 4849 1 17313825
6 4850 1 17316032
6 4851 1 17318664
6 4852 1 17320036
6 4853 1 17320926
6 4854 1 17321498
6 4855 1 17322267
6 4856 0 17326318
6 4857 0 17327410
6 4858 1 17331320
6 4859 1 17333479
6 4860 1 17336096
6 4861 1 17341126
6 4862 1 17341528
6 4863 1 17347461
6 4864 1 17349715
6 4865 1 17351874
6 4866 1 17354486
6 4867 1 17356844
6 4868 0 17359836
6 4869 0 17360873
6 4870 0 17366204
6 4871 0 17367989
6 4872 0 17376403
6 4873 0 17382392
6 4874 0 17385508
6 4875 0 17392525
6 4876 0 17396532
6 4877 0 17402357
6 4878 0 17404289
6 4879 0 17404468
6 4880 0 17407306
6 4881 0 17410415
6 4882 0 17411919
6 4883 0 17412810
6 4884 0 17414360
6 4885 0 17417685
6 4886 0 17424110
6 4887 0 17428739
6 4888 0 17434997
6 4889 0 17435971
6 4890 0 17438964
6 4891 0 17444855
6 4892 0 17445382
6 4893 0 17449959
6 4894 1 17453851
6 4895 1 17458611
6 4896 1 17459422
6 4897 1 17459987
6 4898 1 17462966
6 4899 1 17463462
6 4900 1 17468166
6 4901 1 17468418
6 4902 1 17472935
6 4903 1 17474968
6 4904 1 17479451
6 4905 1 17481197
6 4906 1 17484461
6 4907 1 17486013
6 4908 1 17489171
6 4909 1 17489397
6 4910 0 17494530
6 4911 0 17496182
6 4912 0 17498694
6 4913 0 17499049
6 4914 0 17504448
6 4915 0 17504704
6 4916 0 17507148
6 4917 0 17507859
6 4918 0 17510032
6 4919 0 17510932
6 4920 0 17512512
6 4921 0 17514045
6 4922 0 17519050
6 4923 0 17522760
6 4924 0 17527029
6 4925 0 17529091
6 4926 0 17535104
6 4927 0 17541718
6 4928 0 17552412
6 4929 0 17554191
6 4930 0 17556252
6 4931 0 17557287
6 4932 0 17560358
6 4933 0 17562072
6 4934 0 17562139
6 4935 0 17565540
6 4936 0 17568345
6 4937 0 17569553
6 4938 0 17571941
6 4939 0 17572635
6 4940 0 17577140
6 4941 0 17578306
6 4942 0 17579584
6 4943 0 17581399
6 4944 0 17583176
6 4945 0 17586802
6 4946 0 17589353
6 4947 0 17590198
6 4948 0 17591869
6 4949 0 17592703
6 4950 0 17595709
6 4951 0 17597462
6 4952 0 17598585
6 4953 0 17601156
6 4954 0 17604361
6 4955 0 17604979
6 4956 0 17606734
6 4957 0 17613437
6 4958 0 17616131
6 4959 0 17617190
6 4960 0 17618081
6 4961 0 17619383
6 4962 0 17622267
6 4963 0 17625523
6 4964 0 17629660
6 4965 0 17633087
6 4966 0 17636191
6 4967 0 17636339
6 4968 0 17639518
6 4969 0 17642017
6 4970 0 17646947
6 4971 0 17647713
6 4972 0 17648827
6 4973 0 17651980
6 4974 0 17652577
6 4975 0 17654269
6 4976 0 17657871
6 4977 0 17659728
6 4978 0 17662614
6 4979 0 17663283
6 4980 0 17663807
6 4981 0 17667386
6 4982 0 17669273
6 4983 0 17674015
6 4984 0 17680277
6 4985 0 17687420
6 4986 0 17687456
6 4987 0 17692825
6 4988 0 17698788
6 4989 0 17700866
6 4990 0 17702678
6 4991 0 17705208
6 4992 0 17709407
6 4993 0 17711788
6 4994 0 17713890
6 4995 0 17718297
6 4996 0 17719241
6 4997 0 17721641
6 4998 0 17724966
6 4999 0 17731849
6 5000 0 17731900
6 5001 0 17736128
6 5002 0 17737445
6 5003 0 17737923
6 5004 0 17740261
6 5005 0 17740687
6 5006 0 17742151
6 5007 0 17748334
6 5008 0 17749987
6 5009 0 17753578
6 5010 0 17756910
6 5011 0 17757648
6 5012 0 17757939
6 5013 0 17759866
6 5014 0 17761992
6 5015 0 17764430
6 5016 0 17766808
6 5017 0 17768388
6 5018 0 17769661
6 5019 0 17772067
6 5020 0 17773784
6 5021 0 17774352
6 5022 0 17775556
6 5023 0 17776919
6 5024 0 17777272
6 5025 1 17779658
6 5026 1 17779982
6 5027 1 17781182
6 5028 1 17781929
6 5029 1 17783323
6 5030 1 17787199
6 5031 1 17787936
6 5032 1 17788502
6 5033 1 17790343
6 5034 1 17790599
6 5035 1 17792013
6 5036 1 17793212
6 5037 1 17793963
6 5038 1 17796169
6 5039 1 17799409
6 5040 1 17800504
6 5041 1 17801451
6 5042 1 17805196
6 5043 1 17806243
6 5044 1 17806885
6 5045 1 17808030
6 5046 1 17808254
6 5047 1 17812589
6 5048 1 17812996
6 5049 1 17813171
6 5050 1 17813604
6 5051 1 17814134
6 5052 1 17815603
6 5053 1 17816279
6 5054 1 17817695
6 5055 1 17818527
6 5056 0 17828042
6 5057 1 17831228
6 5058 1 17834881
6 5059 1 17835393
6 5060 1 17839763
6 5061 1 17842234
6 5062 1 17846408
6 5063 1 17847633
6 5064 1 17850351
6 5065 1 17853430
6 5066 1 17854928
6 5067 1 17857511
6 5068 1 17868731
6 5069 1 17888175
6 5070 1 17890404
6 5071 1 17892023
6 5072 1 17894004
6 5073 1 17897741
6 5074 1 17914931
6 5075 1 17921970
6 5076 1 17924644
6 5077 1 17932841
6 5078 1 17934278
6 5079 1 17937097
6 5080 1 17942344
6 5081 1 17945737
6 5082 1 17945843
6 5083 1 17946971
6 5084 1 17948801
6 5085 1 17952567
6 5086 1 17954747
6 5087 1 17957380
6 5088 1 17958377
6 5089 1 17959728
6 5090 1 17962334
6 5091 0 17967660
6 5092 0 17976307
6 5093 0 17980609
6 5094 0 17981059
6 5095 0 17982748
6 5096 1 17985442
6 5097 1 17986906
6 5098 1 17988224
6 5099 1 17993000
6 5100 1 17995397
6 5101 1 17995850
6 5102 1 17997718
6 5103 1 17998467
6 5104 1 17999737
6 5105 1 18002665
6 5106 1 18006579
6 5107 1 18009680
6 5108 1 18012725
6 5109 1 18018434
6 5110 1 18022458
6 5111 1 18027177
6 5112 1 18028040
6 5113 1 18031153
6 5114 1 18032360
6 5115 1 18034978
6 5116 1 18039240
6 5117 1 18039565
6 5118 1 18040330
6 5119 1 18040701
6 5120 1 18049385
6 5121 1 18054668
6 5122 1 18058288
6 5123 1 18061563
6 5124 1 18091839
6 5125 0 18098330
6 5126 0 18100235
6 5127 0 18104487
6 5128 1 18107782
6 5129 1 18108210
6 5130 1 18110699
6 5131 1 18110856
6 5132 1 18111318
6 5133 1 18115584
6 5134 1 18117916
6 5135 1 18119253
6 5136 1 18120717
6 5137 1 18124865
6 5138 1 18126657
6 5139 1 18128454
6 5140 1 18130734
6 5141 1 18131644
6 5142 1 18134775
6 5143 0 18137640
6 5144 0 18140027
6 5145 0 18143068
6 5146 0 18153694
6 5147 0 18155997
6 5148 0 18158125
6 5149 0 18159644
6 5150 0 18163166
6 5151 0 18168229
6 5152 0 18170982
6 5153 0 18173300
6 5154 0 18178971
6 5155 0 18182115
6 5156 0 18183969
6 5157 0 18185906
6 5158 0 18189214
6 5159 0 18193315
6 5160 0 18195894
6 5161 0 18201779
6 5162 0 18205120
6 5163 0 18206815
6 5164 0 18207211
6 5165 0 18208149
6 5166 0 18209753
6 5167 0 18211385
6 5168 0 18211681
6 5169 0 18215081
6 5170 0 18218639
6 5171 0 18221131
6 5172 0 18226403
6 5173 0 18227016
6 5174 0 18230300
6 5175 0 18231814
6 5176 0 18234486
6 5177 0 18237863
6 5178 0 18240137
6 5179 0 18240662
6 5180 0 18243088
6 5181 0 18243424
6 5182 0 18247536
6 5183 0 18252998
6 5184 0 18253164
6 5185 0 18255105
6 5186 0 18255913
6 5187 0 18256039
6 5188 0 18258414
6 5189 0 18260233
6 5190 0 18261043
6 5191 0 18263644
6 5192 0 18264576
6 5193 0 18265572
6 5194 0 18267172
6 5195 0 18268986
6 5196 0 18269894
6 5197 0 18271200
6 5198 0 18273697
6 5199 0 18274524
6 5200 1 18280052
6 5201 1 18284521
6 5202 1 18287098
6 5203 1 18287111
6 5204 1 18287617
6 5205 1 18291070
6 5206 1 18294158
6 5207 1 18295699
6 5208 1 18296771
6 5209 1 18297311
6 5210 1 18301852
6 5211 1 18304135
6 5212 1 18306748
6 5213 1 18309751
6 5214 1 18311726
6 5215 1 18313383
6 5216 1 18316079
6 5217 1 18318904
6 5218 0 18321774
6 5219 0 18326546
6 5220 0 18327659
6 5221 0 18332041
6 5222 0 18336109
6 5223 0 18336688
6 5224 0 18338768
6 5225 0 18341993
6 5226 0 18345134
6 5227 0 18350576
6 5228 0 18352699
6 5229 0 18352802
6 5230 0 18359808
6 5231 0 18359819
6 5232 0 18360406
6 5233 0 18363947
6 5234 0 18364481
6 5235 0 18365492
6 5236 0 18367614
6 5237 0 18367639
6 5238 0 18371235
6 5239 0 18372942
6 5240 0 18373058
6 5241 0 18374891
6 5242 0 18376416
6 5243 0 18376680
6 5244 0 18377418
6 5245 0 18378777
6 5246 0 18380717
6 5247 0 18380801
6 5248 0 18381434
6 5249 0 18387249
6 5250 0 18388509
6 5251 0 18390497
6 5252 0 18391215
6 5253 0 18392510
6 5254 0 18393919
6 5255 0 18400337
6 5256 0 18401653
6 5257 0 18403877
6 5258 0 18406481
6 5259 0 18409541
6 5260 0 18414974
6 5261 0 18417107
6 5262 0 18418902
6 5263 0 18422140
6 5264 0 18423959
6 5265 0 18426106
6 5266 0 18429464
6 5267 0 18430912
6 5268 0 18432185
6 5269 0 18432677
6 5270 0 18441442
6 5271 0 18443415
6 5272 0 18444213
6 5273 0 18447235
6 5274 0 18449377
6 5275 0 18449489
6 5276 0 18453299
6 5277 0 18453333
6 5278 0 18455219
6 5279 0 18457256
6 5280 0 18457356
6 5281 0 18458523
6 5282 0 18462280
6 5283 0 18463142
6 5284 0 18469180
6 5285 0 18471895
6 5286 0 18473222
6 5287 0 18476039
6 5288 0 18478115
6 5289 0 18482261
6 5290 0 18487133
6 5291 0 18488822
6 5292 0 18492870
6 5293 0 18493131
6 5294 0 18493179
6 5295 0 18496126
6 5296 0 18499315
6 5297 0 18501604
6 5298 0 18504464
6 5299 0 18507936
6 5300 0 18508637
6 5301 0 18512676
6 5302 0 18513902
6 5303 0 18518030
6 5304 0 18519992
6 5305 0 18521253
6 5306 0 18525692
6 5307 0 18528669
6 5308 0 18530938
6 5309 0 18531054
6 5310 0 18535520
6 5311 0 18539021
6 5312 0 18539576
6 5313 0 18540862
6 5314 0 18543346
6 5315 0 18545049
6 5316 0 18546325
6 5317 0 18547151
6 5318 0 18547700
6 5319 0 18551327
6 5320 0 18551398
6 5321 0 18554799
6 5322 0 18555893
6 5323 0 18555929
6 5324 0 18557714
6 5325 0 18559621
6 5326 0 18561544
6 5327 0 18563132
6 5328 0 18566363
6 5329 0 18567483
6 5330 0 18570770
6 5331 0 18577535
6 5332 0 18580155
6 5333 0 18582204
6 5334 0 18584095
6 5335 0 18587518
6 5336 0 18587542
6 5337 0 18589018
6 5338 0 18589386
6 5339 0 18593951
6 5340 0 18599322
6 5341 0 18603372
6 5342 0 18604572
6 5343 0 18605634
6 5344 0 18607040
6 5345 0 18607541
6 5346 0 18608336
6 5347 0 18610323
6 5348 0 18611087
6 5349 0 18613259
6 5350 0 18613708
6 5351 0 18615383
6 5352 0 18618107
6 5353 0 18620086
6 5354 0 18621384
6 5355 0 18624083
6 5356 0 18626267
6 5357 0 18626890
6 5358 0 18627482
6 5359 0 18628954
6 5360 0 18630613
6 5361 0 18634019
6 5362 0 18636038
6 5363 0 18637964
6 5364 0 18639149
6 5365 0 18639653
6 5366 0 18640723
6 5367 0 18640965
6 5368 0 18642458
6 5369 0 18644147
6 5370 0 18644443
6 5371 0 18648041
6 5372 0 18650103
6 5373 0 18651602
6 5374 0 18652001
6 5375 0 18653627
6 5376 0 18655726
6 5377 0 18656614
6 5378 0 18658757
6 5379 0 18660138
6 5380 0 18660295
6 5381 0 18661576
6 5382 0 18662677
6 5383 0 18662845
6 5384 0 18663665
6 5385 0 18665178
6 5386 0 18665951
6 5387 0 18666338
6 5388 0 18667407
6 5389 0 18668421
6 5390 0 18669415
6 5391 0 18669616
6 5392 0 18670810
6 5393 0 18674584
6 5394 0 18675631
6 5395 0 18676540
6 5396 0 18677191
6 5397 0 18677760
6 5398 0 18679835
6 5399 0 18680074
6 5400 0 18681051
6 5401 0 18683257
6 5402 0 18684717
6 5403 0 18685753
6 5404 0 18688749
6 5405 0 18691799
6 5406 0 18692125
6 5407 0 18694003
6 5408 0 18694861
6 5409 0 18697579
6 5410 0 18701368
6 5411 0 18703341
6 5412 0 18706757
6 5413 0 18710407
6 5414 1 18712422
6 5415 1 18712746
6 5416 1 18715919
6 5417 1 18719400
6 5418 1 18721214
6 5419 1 18722669
6 5420 1 18723381
6 5421 1 18727440
6 5422 1 18727524
6 5423 1 18732486
6 5424 0 18733231
6 5425 0 18736217
6 5426 0 18736631
6 5427 0 18737633
6 5428 0 18738649
6 5429 0 18739911
6 5430 0 18747248
6 5431 0 18747561
6 5432 0 18749991
6 5433 0 18752665
6 5434 0 18755193
6 5435 0 18761757
6 5436 0 18762581
6 5437 0 18763841
6 5438 0 18766504
6 5439 0 18768006
6 5440 0 18769501
6 5441 0 18770272
6 5442 0 18770739
6 5443 0 18772448
6 5444 0 18774010
6 5445 0 18775202
6 5446 0 18775456
6 5447 0 18778060
6 5448 0 18778631
6 5449 0 18783286
6 5450 0 18783994
6 5451 0 18787820
6 5452 0 18789936
6 5453 0 18790844
6 5454 0 18794322
6 5455 0 18795317
6 5456 0 18795720
6 5457 0 18798144
6 5458 0 18799375
6 5459 0 18800223
6 5460 0 18801001
6 5461 0 18802328
6 5462 0 18805388
6 5463 0 18808788
6 5464 0 18809254
6 5465 0 18810905
6 5466 0 18811040
6 5467 0 18814404
6 5468 0 18815277
6 5469 0 18817277
6 5470 0 18818044
6 5471 0 18821678
6 5472 0 18821711
6 5473 0 18822129
6 5474 0 18824700
6 5475 0 18826056
6 5476 0 18826153
6 5477 0 18826542
6 5478 0 18831451
6 5479 0 18834880
6 5480 0 18836591
6 5481 0 18837798
6 5482 0 18838688
6 5483 0 18840611
6 5484 0 18843698
6 5485 0 18845233
6 5486 0 18845708
6 5487 0 18848816
6 5488 0 18849796
6 5489 0 18851854
6 5490 0 18851914
6 5491 0 18854672
6 5492 0 18854882
6 5493 0 18861445
6 5494 0 18865969
6 5495 0 18866086
6 5496 0 18868342
6 5497 0 18869856
6 5498 0 18871939
6 5499 0 18877990
6 5500 0 18886039
6 5501 0 18888404
6 5502 0 18890621
6 5503 0 18891647
6 5504 0 18895852
6 5505 0 18901802
6 5506 0 18902436
6 5507 0 18904967
6 5508 0 18907893
6 5509 0 18911072
6 5510 0 18912765
6 5511 0 18915520
6 5512 0 18918761
6 5513 0 18925021
6 5514 0 18926350
6 5515 0 18928191
6 5516 0 18930440
6 5517 0 18930731
6 5518 0 18934067
6 5519 0 18936138
6 5520 0 18941652
6 5521 0 18944021
6 5522 0 18948253
6 5523 0 18950043
6 5524 0 18951958
6 5525 0 18952856
6 5526 0 18953290
6 5527 0 18955501
6 5528 0 18957628
6 5529 0 18964143
6 5530 0 18966520
6 5531 0 18967208
6 5532 0 18967598
6 5533 0 18972570
6 5534 0 18976439
6 5535 0 18978833
6 5536 0 18979391
6 5537 0 18979796
6 5538 0 18981939
6 5539 0 18982035
6 5540 0 18982684
6 5541 0 18990678
6 5542 0 18999388
6 5543 0 19005863
6 5544 0 19022377
6 5545 0 19030540
6 5546 0 19031068
6 5547 0 19031617
6 5548 0 19032498
6 5549 0 19034838
6 5550 0 19035485
6 5551 0 19037114
6 5552 0 19039137
6 5553 0 19042055
6 5554 0 19046309
6 5555 0 19046421
6 5556 0 19047763
6 5557 0 19048590
6 5558 0 19050397
6 5559 0 19053197
6 5560 0 19055320
6 5561 0 19059046
6 5562 0 19059146
6 5563 0 19061374
6 5564 0 19064232
6 5565 0 19064606
6 5566 0 19071789
6 5567 0 19074855
6 5568 0 19075512
6 5569 0 19078584
6 5570 0 19081532
6 5571 0 19082468
6 5572 0 19082734
6 5573 0 19083257
6 5574 0 19085203
6 5575 0 19087034
6 5576 0 19089476
6 5577 0 19092412
6 5578 0 19095908
6 5579 0 19097609
6 5580 0 19098899
6 5581 0 19101556
6 5582 0 19102066
6 5583 0 19103288
6 5584 0 19104929
6 5585 0 19108195
6 5586 0 19110126
6 5587 0 19116016
6 5588 0 19117454
6 5589 0 19119709
6 5590 0 19120298
6 5591 0 19122165
6 5592 0 19122841
6 5593 0 19124736
6 5594 0 19125976
6 5595 0 19127264
6 5596 0 19129393
6 5597 1 19134326
6 5598 1 19135100
6 5599 1 19135874
6 5600 1 19138874
6 5601 1 19142640
6 5602 1 19147495
6 5603 1 19147630
6 5604 1 19152762
6 5605 1 19155663
6 5606 1 19157767
6 5607 1 19158362
6 5608 1 19160482
6 5609 1 19162162
6 5610 1 19165878
6 5611 0 19169631
6 5612 0 19169825
6 5613 0 19171545
6 5614 0 19172920
6 5615 0 19175928
6 5616 0 19177592
6 5617 0 19177970
6 5618 0 19179850
6 5619 0 19180639
6 5620 0 19181516
6 5621 0 19185139
6 5622 0 19186729
6 5623 0 19188143
6 5624 0 19191058
6 5625 0 19192521
6 5626 0 19194918
6 5627 0 19195175
6 5628 0 19198013
6 5629 0 19200110
6 5630 0 19200382
6 5631 0 19202502
6 5632 0 19203874
6 5633 0 19206792
6 5634 0 19207334
6 5635 0 19208281
6 5636 0 19210227
6 5637 0 19213176
6 5638 0 19215344
6 5639 0 19216189
6 5640 0 19217658
6 5641 0 19219921
6 5642 0 19222948
6 5643 0 19223237
6 5644 0 19225037
6 5645 0 19226384
6 5646 0 19226754
6 5647 0 19230506
6 5648 0 19231485
6 5649 0 19232769
6 5650 0 19233278
6 5651 0 19234364
6 5652 0 19236602
6 5653 0 19238111
6 5654 0 19240523
6 5655 0 19241341
6 5656 0 19243211
6 5657 0 19250627
6 5658 0 19252105
6 5659 0 19253334
6 5660 0 19253436
6 5661 0 19254041
6 5662 0 19258551
6 5663 0 19265426
6 5664 0 19267750
6 5665 1 19271302
6 5666 1 19272003
6 5667 1 19275178
6 5668 1 19275367
6 5669 1 19276803
6 5670 1 19278275
6 5671 1 19279763
6 5672 1 19281371
6 5673 1 19282546
6 5674 1 19282692
6 5675 1 19284241
6 5676 1 19286262
6 5677 1 19291390
6 5678 1 19292646
6 5679 0 19293739
6 5680 0 19293802
6 5681 0 19295811
6 5682 0 19297621
6 5683 0 19299965
6 5684 0 19301484
6 5685 0 19302915
6 5686 0 19305448
6 5687 0 19311636
6 5688 0 19311762
6 5689 0 19317335
6 5690 0 19317358
6 5691 0 19317400
6 5692 0 19317809
6 5693 0 19321955
6 5694 0 19322691
6 5695 0 19327512
6 5696 0 19331600
6 5697 0 19333600
6 5698 0 19335578
6 5699 1 19339302
6 5700 1 19342651
6 5701 1 19344111
6 5702 1 19348731
6 5703 1 19351106
6 5704 1 19352528
6 5705 1 19354350
6 5706 1 19354779
6 5707 1 19356828
6 5708 1 19358158
6 5709 1 19358951
6 5710 1 19359495
6 5711 1 19363480
6 5712 1 19363612
6 5713 1 19364601
6 5714 1 19365368
6 5715 1 19366796
6 5716 1 19368830
6 5717 1 19372071
6 5718 0 19374874
6 5719 0 19376329
6 5720 0 19379568
6 5721 0 19380544
6 5722 0 19380779
6 5723 0 19385652
6 5724 0 19387029
6 5725 0 19387903
6 5726 0 19391319
6 5727 0 19392846
6 5728 0 19395123
6 5729 0 19398133
6 5730 0 19402367
6 5731 0 19402490
6 5732 0 19406266
6 5733 0 19408967
6 5734 0 19409979
6 5735 0 19413202
6 5736 0 19413891
6 5737 0 19432483
6 5738 0 19434930
6 5739 0 19434971
6 5740 0 19438223
6 5741 0 19441115
6 5742 0 19448904
6 5743 0 19451817
6 5744 0 19452521
6 5745 0 19456562
6 5746 0 19461271
6 5747 0 19461454
6 5748 0 19463507
6 5749 0 19463529
6 5750 0 19464315
6 5751 0 19468357
6 5752 0 19468626
6 5753 0 19471287
6 5754 0 19561085
6 5755 0 19561779
6 5756 0 19564387
6 5757 0 19568127
6 5758 0 19570147
6 5759 0 19571589
6 5760 0 19573193
6 5761 0 19574452
6 5762 0 19574942
6 5763 0 19578030
6 5764 0 19578294
6 5765 0 19580896
6 5766 0 19581533
6 5767 0 19585455
6 5768 0 19587245
6 5769 0 19590267
6 5770 0 19591570
6 5771 1 19596216
6 5772 1 19598840
6 5773 1 19599487
6 5774 1 19599730
6 5775 1 19603722
6 5776 1 19605215
6 5777 1 19606818
6 5778 1 19608847
6 5779 1 19609322
6 5780 1 19611200
6 5781 1 19612760
6 5782 1 19615198
6 5783 1 19618651
6 5784 1 19619101
6 5785 1 19621370
6 5786 1 19624686
6 5787 1 19625964
6 5788 1 19626632
6 5789 1 19627494
6 5790 1 19628132
6 5791 1 19630654
6 5792 1 19631407
6 5793 1 19633037
6 5794 1 19633779
6 5795 1 19638924
6 5796 1 19640471
6 5797 1 19641393
6 5798 1 19642501
6 5799 1 19643551
6 5800 0 19645970
6 5801 0 19648764
6 5802 0 19650422
6 5803 0 19652755
6 5804 0 19655994
6 5805 0 19658653
6 5806 0 19659557
6 5807 0 19662754
6 5808 0 19664268
6 5809 1 19666556
6 5810 1 19668566
6 5811 1 19669767
6 5812 1 19670356
6 5813 1 19672888
6 5814 1 19672995
6 5815 1 19674248
6 5816 1 19676457
6 5817 1 19679031
6 5818 1 19681391
6 5819 1 19682402
6 5820 1 19683374
6 5821 1 19685384
6 5822 1 19688144
6 5823 1 19690262
6 5824 1 19692082
6 5825 1 19695301
6 5826 1 19695897
6 5827 1 19698400
6 5828 1 19699932
6 5829 1 19701250
6 5830 1 19702424
6 5831 1 19704269
6 5832 1 19705830
6 5833 1 19707234
6 5834 1 19710240
6 5835 1 19716637
6 5836 1 19717696
6 5837 1 19725525
6 5838 1 19726345
6 5839 1 19727475
6 5840 1 19729363
6 5841 1 19731035
6 5842 1 19733603
6 5843 1 19733906
6 5844 1 19735160
6 5845 1 19737080
6 5846 1 19738173
6 5847 1 19742386
6 5848 1 19744542
6 5849 1 19749168
6 5850 1 19752038
6 5851 1 19754563
6 5852 1 19757900
6 5853 1 19762686
6 5854 1 19762848
6 5855 1 19766418
6 5856 1 19768432
6 5857 1 19772004
6 5858 1 19773302
6 5859 1 19774439
6 5860 1 19779197
6 5861 1 19783043
6 5862 1 19784637
6 5863 1 19789656
6 5864 1 19794584
6 5865 1 19794781
6 5866 1 19794933
6 5867 1 19799299
6 5868 1 19799464
6 5869 1 19801299
6 5870 1 19801913
6 5871 1 19803048
6 5872 1 19803978
6 5873 1 19806308
6 5874 1 19806759
6 5875 0 19809862
6 5876 0 19810066
6 5877 0 19810937
6 5878 0 19812503
6 5879 0 19813891
6 5880 0 19814387
6 5881 0 19814673
6 5882 0 19817490
6 5883 0 19818215
6 5884 0 19823196
6 5885 0 19825057
6 5886 0 19827338
6 5887 0 19828529
6 5888 0 19830864
6 5889 0 19832502
6 5890 0 19837389
6 5891 0 19839824
6 5892 0 19840257
6 5893 1 19843249
6 5894 1 19844051
6 5895 1 19844373
6 5896 1 19848845
6 5897 1 19850290
6 5898 1 19851165
6 5899 1 19853195
6 5900 1 19854216
6 5901 1 19855785
6 5902 1 19855953
6 5903 1 19856183
6 5904 0 19857953
6 5905 0 19858404
6 5906 0 19862312
6 5907 0 19862635
6 5908 0 19865044
6 5909 0 19867479
6 5910 0 19867775
6 5911 0 19870374
6 5912 0 19870925
6 5913 0 19873546
6 5914 1 19877091
6 5915 1 19877158
6 5916 1 19880917
6 5917 1 19880958
6 5918 1 19884282
6 5919 1 19886271
6 5920 1 19886351
6 5921 1 19887091
6 5922 1 19888414
6 5923 1 19889921
6 5924 1 19890691
6 5925 1 19894017
6 5926 1 19895703
6 5927 1 19899265
6 5928 1 19902812
6 5929 1 19904974
6 5930 1 19908162
6 5931 1 19908993
6 5932 1 19909109
6 5933 1 19910475
6 5934 1 19910648
6 5935 1 19911982
6 5936 1 19913607
6 5937 1 19914280
6 5938 1 19918264
6 5939 1 19920527
6 5940 1 19922260
6 5941 1 19922812
6 5942 1 19922889
6 5943 1 19925082
6 5944 1 19926146
6 5945 0 19932263
6 5946 0 19935405
6 5947 0 19936222
6 5948 0 19938540
6 5949 0 19939398
6 5950 0 19941148
6 5951 0 19943291
6 5952 0 19945973
6 5953 0 19949717
6 5954 0 19955154
6 5955 0 19958502
6 5956 0 19962179
6 5957 0 19963769
6 5958 0 19965032
6 5959 0 19965326
6 5960 0 19968275
6 5961 0 19972137
6 5962 1 19980355
6 5963 1 19980544
6 5964 1 19981426
6 5965 1 19983262
6 5966 1 19985398
6 5967 1 19987468
6 5968 1 19988590
6 5969 1 19988806
6 5970 1 19989995
6 5971 1 19992667
6 5972 1 19992995
6 5973 1 19995183
6 5974 1 19997180
6 5975 1 19999110
6 5976 1 19999906
6 5977 1 20000450
6 5978 1 20002694
6 5979 1 20004689
6 5980 1 20008555
6 5981 1 20010134
6 5982 1 20010529
6 5983 1 20013145
6 5984 1 20016304
6 5985 1 20016969
6 5986 1 20017544
6 5987 1 20022416
6 5988 1 20027005
6 5989 1 20029703
6 5990 1 20032291
6 5991 1 20033200
6 5992 1 20036050
6 5993 1 20038883
6 5994 0 20047585
6 5995 0 20050565
6 5996 0 20052827
6 5997 0 20053153
6 5998 0 20054656
6 5999 0 20057202
6 6000 0 20059582
6 6001 0 20065504
6 6002 0 20066456
6 6003 0 20068916
6 6004 0 20072563
6 6005 0 20076033
6 6006 0 20077327
6 6007 0 20078710
6 6008 0 20079283
6 6009 0 20081836
6 6010 0 20084298
6 6011 0 20087745
6 6012 0 20089950
6 6013 0 20090187
6 6014 0 20092296
6 6015 0 20095318
6 6016 0 20097811
6 6017 0 20099290
6 6018 0 20099492
6 6019 0 20101825
6 6020 0 20102119
6 6021 0 20104389
6 6022 0 20107510
6 6023 0 20108115
6 6024 0 20108684
6 6025 0 20109342
6 6026 0 20115867
6 6027 0 20119825
6 6028 0 20123057
6 6029 0 20123846
6 6030 1 20127563
6 6031 1 20128889
6 6032 1 20133344
6 6033 1 20133565
6 6034 1 20134286
6 6035 1 20135758
6 6036 1 20139344
6 6037 1 20141072
6 6038 1 20144375
6 6039 1 20145274
6 6040 1 20146946
6 6041 1 20150011
6 6042 1 20152036
6 6043 1 20153186
6 6044 1 20153311
6 6045 1 20155060
6 6046 1 20156118
6 6047 1 20156510
6 6048 1 20157003
6 6049 1 20158126
6 6050 1 20160832
6 6051 1 20163358
6 6052 1 20164836
6 6053 1 20166358
6 6054 1 20167852
6 6055 1 20168233
6 6056 1 20169727
6 6057 1 20175225
6 6058 1 20176970
6 6059 1 20178569
6 6060 1 20181058
6 6061 1 20181749
6 6062 1 20182185
6 6063 1 20182548
6 6064 1 20184354
6 6065 1 20188063
6 6066 1 20190713
6 6067 1 20191059
6 6068 1 20195273
6 6069 1 20199505
6 6070 1 20200766
6 6071 1 20202811
6 6072 1 20204628
6 6073 1 20204865
6 6074 1 20207655
6 6075 1 20207829
6 6076 0 20209208
6 6077 0 20211198
6 6078 0 20211236
6 6079 0 20212259
6 6080 0 20214123
6 6081 0 20215311
6 6082 0 20217156
6 6083 0 20219679
6 6084 0 20221134
6 6085 0 20222276
6 6086 0 20226284
6 6087 0 20227030
6 6088 0 20229225
6 6089 0 20231631
6 6090 0 20231694
6 6091 0 20232808
6 6092 0 20233954
6 6093 0 20236664
6 6094 0 20239508
6 6095 0 20240102
6 6096 0 20241089
6 6097 0 20242071
6 6098 0 20246847
6 6099 0 20247002
6 6100 0 20247465
6 6101 0 20248442
6 6102 0 20249515
6 6103 0 20252944
6 6104 0 20253111
6 6105 0 20259928
6 6106 0 20263226
6 6107 0 20263923
6 6108 0 20265691
6 6109 0 20265729
6 6110 0 20265960
6 6111 0 20268148
6 6112 0 20268607
6 6113 0 20269779
6 6114 1 20271976
6 6115 1 20273343
6 6116 1 20275553
6 6117 1 20278217
6 6118 1 20279186
6 6119 1 20280435
6 6120 1 20281990
6 6121 1 20282191
6 6122 1 20285007
6 6123 1 20285702
6 6124 1 20287891
6 6125 1 20288254
6 6126 1 20289130
6 6127 0 20291892
6 6128 0 20292095
6 6129 0 20293129
6 6130 0 20295769
6 6131 1 20297362
6 6132 1 20302062
6 6133 1 20304409
6 6134 1 20308611
6 6135 1 20309772
6 6136 1 20311780
6 6137 1 20316541
6 6138 1 20317330
6 6139 1 20317721
6 6140 1 20320901
6 6141 1 20323454
6 6142 1 20326791
6 6143 1 20329819
6 6144 1 20334404
6 6145 1 20334643
6 6146 1 20335229
6 6147 1 20339667
6 6148 1 20343455
6 6149 1 20344752
6 6150 1 20347556
6 6151 1 20347889
6 6152 1 20348934
6 6153 1 20349907
6 6154 1 20350136
6 6155 0 20353996
6 6156 0 20359331
6 6157 0 20359729
6 6158 0 20360797
6 6159 0 20365058
6 6160 0 20367212
6 6161 0 20371923
6 6162 0 20374120
6 6163 0 20374509
6 6164 0 20379238
6 6165 0 20380500
6 6166 0 20386201
6 6167 0 20387098
6 6168 0 20392265
6 6169 0 20398226
6 6170 1 20404441
6 6171 1 20406412
6 6172 1 20411663
6 6173 1 20412397
6 6174 1 20413149
6 6175 1 20417495
6 6176 1 20421664
6 6177 1 20422560
6 6178 1 20425137
6 6179 1 20427172
6 6180 1 20430952
6 6181 1 20433082
6 6182 1 20437634
6 6183 1 20439239
6 6184 1 20440847
6 6185 1 20441177
6 6186 1 20444235
6 6187 1 20445734
6 6188 1 20445786
6 6189 1 20448864
6 6190 1 20451470
6 6191 1 20451618
6 6192 1 20453698
6 6193 1 20455695
6 6194 1 20456033
6 6195 1 20459193
6 6196 1 20462426
6 6197 1 20464600
6 6198 1 20466181
6 6199 1 20469444
6 6200 1 20471735
6 6201 1 20473529
6 6202 0 20474784
6 6203 0 20474815
6 6204 0 20477903
6 6205 0 20478538
6 6206 0 20479397
6 6207 0 20484867
6 6208 0 20484994
6 6209 0 20485630
6 6210 0 20488283
6 6211 0 20489999
6 6212 0 20491837
6 6213 0 20495010
6 6214 1 20498517
6 6215 1 20500540
6 6216 1 20504515
6 6217 1 20510269
6 6218 1 20511643
6 6219 1 20516896
6 6220 1 20517082
6 6221 1 20518367
6 6222 1 20518493
6 6223 1 20520185
6 6224 1 20520427
6 6225 1 20523702
6 6226 1 20528379
6 6227 0 20538124
6 6228 0 20541920
6 6229 0 20543946
6 6230 0 20544330
6 6231 0 20545747
6 6232 0 20547166
6 6233 0 20551393
6 6234 0 20555535
6 6235 0 20556397
6 6236 0 20559358
6 6237 0 20560383
6 6238 0 20563550
6 6239 0 20563914
6 6240 0 20565314
6 6241 0 20567042
6 6242 0 20570895
6 6243 0 20572344
6 6244 0 20573057
6 6245 0 20574301
6 6246 0 20576374
6 6247 0 20577247
6 6248 0 20577405
6 6249 0 20578457
6 6250 0 20579277
6 6251 0 20579379
6 6252 0 20581906
6 6253 0 20585013
6 6254 0 20585085
6 6255 0 20589627
6 6256 0 20593026
6 6257 0 20594781
6 6258 0 20597088
6 6259 0 20599975
6 6260 0 20602222
6 6261 0 20602376
6 6262 0 20603707
6 6263 0 20605311
6 6264 0 20606251
6 6265 0 20608419
6 6266 0 20610381
6 6267 0 20614720
6 6268 0 20619198
6 6269 0 20620549
6 6270 0 20621428
6 6271 0 20624580
6 6272 0 20624913
6 6273 0 20629623
6 6274 0 20631326
6 6275 0 20634498
6 6276 0 20635316
6 6277 0 20636776
6 6278 1 20640318
6 6279 1 20646124
6 6280 1 20649223
6 6281 1 20649907
6 6282 1 20651583
6 6283 1 20655388
6 6284 1 20656239
6 6285 1 20659518
6 6286 1 20660782
6 6287 1 20664581
6 6288 1 20668010
6 6289 1 20670356
6 6290 1 20673622
6 6291 1 20675229
6 6292 1 20677940
6 6293 1 20681141
6 6294 1 20685088
6 6295 1 20687987
6 6296 1 20692179
6 6297 1 20694098
6 6298 1 20694298
6 6299 1 20694982
6 6300 1 20706211
6 6301 1 20706847
6 6302 1 20708106
6 6303 1 20708511
6 6304 1 20710857
6 6305 1 20712657
6 6306 1 20713925
6 6307 1 20717306
6 6308 1 20719741
6 6309 1 20719936
6 6310 1 20721241
6 6311 1 20724369
6 6312 1 20727273
6 6313 0 20732379
6 6314 0 20738895
6 6315 0 20740415
6 6316 0 20743072
6 6317 0 20744772
6 6318 0 20746253
6 6319 0 20748724
6 6320 0 20749668
6 6321 0 20750787
6 6322 1 20757814
6 6323 1 20757932
6 6324 1 20761604
6 6325 1 20762517
6 6326 1 20764347
6 6327 1 20765454
6 6328 1 20769603
6 6329 1 20773025
6 6330 1 20773365
6 6331 1 20778914
6 6332 1 20783611
6 6333 1 20784025
6 6334 1 20788745
6 6335 1 20790000
6 6336 1 20791776
6 6337 1 20796342
6 6338 1 20796633
6 6339 1 20797123
6 6340 1 20798041
6 6341 1 20798976
6 6342 1 20801270
6 6343 1 20805420
6 6344 1 20808062
6 6345 1 20810259
6 6346 1 20813335
6 6347 1 20814402
6 6348 1 20822722
6 6349 0 20842321
6 6350 0 20843587
6 6351 0 20845412
6 6352 0 20849023
6 6353 0 20849542
6 6354 0 20857883
6 6355 0 20858087
6 6356 0 20860489
6 6357 0 20861052
6 6358 0 20862605
6 6359 0 20864964
6 6360 0 20867608
6 6361 0 20868749
6 6362 0 20872379
6 6363 0 20873532
6 6364 0 20876611
6 6365 0 20877276
6 6366 0 20881399
6 6367 0 20883653
6 6368 0 20887885
6 6369 0 20888509
6 6370 0 20888769
6 6371 0 20892155
6 6372 0 20894623
6 6373 0 20895465
6 6374 0 20898517
6 6375 0 20898704
6 6376 0 20900781
6 6377 0 20902230
6 6378 0 20905071
6 6379 0 20906163
6 6380 0 20908186
6 6381 0 20910342
6 6382 0 20911769
6 6383 0 20911872
6 6384 0 20915128
6 6385 0 20915215
6 6386 0 20915669
6 6387 0 20917330
6 6388 0 20917363
6 6389 0 20921393
6 6390 0 20924777
6 6391 0 20926675
6 6392 0 20929200
6 6393 0 20929829
6 6394 0 20932417
6 6395 0 20933638
6 6396 0 20935701
6 6397 0 20937986
6 6398 0 20939954
6 6399 0 20943936
6 6400 0 20947456
6 6401 0 20951757
6 6402 0 20951993
6 6403 0 20952627
6 6404 0 20953266
6 6405 0 20955067
6 6406 0 20956144
6 6407 1 20959011
6 6408 1 20959321
6 6409 1 20962876
6 6410 1 20962974
6 6411 1 20965488
6 6412 1 20965656
6 6413 1 20967436
6 6414 1 20967910
6 6415 1 20969718
6 6416 1 20971931
6 6417 1 20973247
6 6418 1 20975470
6 6419 1 20977159
6 6420 1 20978232
6 6421 1 20979464
6 6422 1 20979669
6 6423 1 20981833
6 6424 1 20983435
6 6425 1 20987165
6 6426 1 20987553
6 6427 1 20992147
6 6428 1 20992437
6 6429 1 20997057
6 6430 1 20998393
6 6431 0 21001664
6 6432 0 21002003
6 6433 0 21003790
6 6434 0 21008880
6 6435 0 21009280
6 6436 0 21009585
6 6437 0 21014596
6 6438 0 21016520
6 6439 0 21017366
6 6440 0 21020862
6 6441 0 21025718
6 6442 0 21029921
6 6443 0 21032750
6 6444 0 21033139
6 6445 0 21035184
6 6446 0 21035786
6 6447 0 21038943
6 6448 0 21044847
6 6449 0 21050183
6 6450 0 21051070
6 6451 0 21052651
6 6452 0 21054590
6 6453 0 21058545
6 6454 0 21058759
6 6455 0 21061357
6 6456 0 21063423
6 6457 0 21063594
6 6458 0 21064719
6 6459 0 21065441
6 6460 0 21069229
6 6461 0 21069360
6 6462 0 21070649
6 6463 1 21074657
6 6464 1 21076190
6 6465 1 21081337
6 6466 1 21084098
6 6467 1 21087879
6 6468 1 21089048
6 6469 1 21089580
6 6470 1 21092933
6 6471 1 21093924
6 6472 1 21097410
6 6473 1 21097933
6 6474 1 21101989
6 6475 1 21104579
6 6476 1 21107578
6 6477 1 21109045
6 6478 1 21110561
6 6479 1 21113971
6 6480 1 21114948
6 6481 1 21117992
6 6482 1 21118485
6 6483 1 21119541
6 6484 1 21121516
6 6485 1 21124854
6 6486 1 21125442
6 6487 1 21126485
6 6488 1 21127030
6 6489 1 21129048
6 6490 1 21130817
6 6491 0 21136386
6 6492 0 21140731
6 6493 0 21141563
6 6494 0 21143937
6 6495 0 21144218
6 6496 0 21144441
6 6497 0 21145562
6 6498 0 21152636
6 6499 0 21154752
6 6500 0 21161583
6 6501 0 21165719
6 6502 0 21172132
6 6503 0 21174018
6 6504 0 21175673
6 6505 1 21185230
6 6506 1 21188238
6 6507 1 21191620
6 6508 1 21198013
6 6509 1 21202857
6 6510 1 21205614
6 6511 1 21206566
6 6512 1 21210878
6 6513 1 21213919
6 6514 1 21216580
6 6515 1 21217427
6 6516 1 21227221
6 6517 1 21229520
6 6518 1 21233805
6 6519 1 21236920
6 6520 1 21237221
6 6521 1 21238757
6 6522 1 21239403
6 6523 1 21240621
6 6524 1 21242914
6 6525 1 21247907
6 6526 1 21248600
6 6527 1 21250070
6 6528 1 21250866
6 6529 1 21252505
6 6530 1 21253041
6 6531 1 21254848
6 6532 1 21256139
6 6533 1 21259212
6 6534 1 21259461
6 6535 1 21261921
6 6536 1 21265492
6 6537 1 21265892
6 6538 1 21269177
6 6539 1 21271367
6 6540 1 21273337
6 6541 1 21273908
6 6542 1 21275163
6 6543 1 21276877
6 6544 1 21279944
6 6545 1 21281505
6 6546 1 21283763
6 6547 1 21286128
6 6548 1 21286220
6 6549 1 21288293
6 6550 1 21289098
6 6551 1 21290693
6 6552 1 21291102
6 6553 1 21292223
6 6554 1 21295033
6 6555 1 21299626
6 6556 1 21300182
6 6557 1 21306089
6 6558 1 21308750
6 6559 1 21309404
6 6560 1 21311311
6 6561 1 21311739
6 6562 1 21314613
6 6563 1 21316536
6 6564 1 21317992
6 6565 1 21319055
6 6566 1 21319481
6 6567 1 21321812
6 6568 1 21322793
6 6569 1 21324724
6 6570 1 21326812
6 6571 1 21327395
6 6572 1 21327542
6 6573 1 21329137
6 6574 1 21331376
6 6575 1 21331820
6 6576 1 21332147
6 6577 1 21332891
6 6578 1 21334738
6 6579 1 21335533
6 6580 1 21338143
6 6581 1 21338163
6 6582 1 21338789
6 6583 1 21341810
6 6584 1 21344008
6 6585 1 21347705
6 6586 1 21351648
6 6587 1 21352775
6 6588 1 21353315
6 6589 1 21356556
6 6590 1 21357407
6 6591 1 21358017
6 6592 1 21359022
6 6593 1 21359434
6 6594 1 21360903
6 6595 1 21364278
6 6596 1 21365198
6 6597 1 21365419
6 6598 1 21365564
6 6599 1 21367996
6 6600 1 21372168
6 6601 0 21377329
6 6602 0 21377790
6 6603 0 21378778
6 6604 0 21380615
6 6605 0 21381461
6 6606 0 21381807
6 6607 0 21382275
6 6608 0 21387937
6 6609 0 21389834
6 6610 0 21390605
6 6611 0 21392453
6 6612 0 21392826
6 6613 0 21393445
6 6614 0 21394228
6 6615 0 21397543
6 6616 0 21398731
6 6617 0 21404154
6 6618 0 21404480
6 6619 0 21406816
6 6620 0 21418385
6 6621 0 21422988
6 6622 0 21427217
6 6623 0 21429235
6 6624 0 21431602
6 6625 0 21433455
6 6626 0 21437813
6 6627 0 21439537
6 6628 0 21439736
6 6629 0 21440847
6 6630 0 21443021
6 6631 0 21443476
6 6632 0 21444414
6 6633 0 21446165
6 6634 0 21447747
6 6635 0 21448644
6 6636 0 21450807
6 6637 0 21453602
6 6638 0 21454230
6 6639 0 21457176
6 6640 0 21460316
6 6641 0 21462208
6 6642 0 21462489
6 6643 0 21466694
6 6644 0 21468456
6 6645 0 21470923
6 6646 0 21471361
6 6647 0 21472615
6 6648 0 21474604
6 6649 0 21476200
6 6650 0 21477952
6 6651 0 21480084
6 6652 0 21481728
6 6653 0 21482650
6 6654 0 21484408
6 6655 1 21488589
6 6656 1 21491176
6 6657 1 21491964
6 6658 1 21492636
6 6659 1 21495177
6 6660 1 21495271
6 6661 1 21496850
6 6662 1 21497307
6 6663 1 21499042
6 6664 1 21500837
6 6665 1 21501087
6 6666 1 21504315
6 6667 1 21506893
6 6668 1 21507037
6 6669 1 21509614
6 6670 1 21510564
6 6671 1 21510794
6 6672 1 21513350
6 6673 1 21516275
6 6674 1 21516467
6 6675 1 21519532
6 6676 1 21520989
6 6677 1 21523243
6 6678 1 21524578
6 6679 1 21525311
6 6680 1 21526515
6 6681 1 21527440
6 6682 1 21528951
6 6683 0 21530836
6 6684 0 21534987
6 6685 0 21536428
6 6686 0 21539430
6 6687 0 21540004
6 6688 0 21545244
6 6689 0 21545985
6 6690 0 21547807
6 6691 0 21553805
6 6692 0 21554289
6 6693 0 21560705
6 6694 0 21562200
6 6695 0 21565291
6 6696 0 21574220
6 6697 0 21575604
6 6698 0 21580351
6 6699 0 21583978
6 6700 0 21598441
6 6701 0 21603014
6 6702 0 21605401
6 6703 0 21611050
6 6704 0 21624248
6 6705 0 21626403
6 6706 0 21629256
6 6707 0 21629612
6 6708 0 21630072
6 6709 0 21632183
6 6710 0 21639390
6 6711 0 21645524
6 6712 0 21646309
6 6713 0 21651054
6 6714 0 21668317
6 6715 0 21673848
6 6716 0 21676949
6 6717 0 21677750
6 6718 0 21681749
6 6719 0 21681767
6 6720 0 21683408
6 6721 0 21686061
6 6722 0 21692587
6 6723 0 21693907
6 6724 0 21696631
6 6725 0 21700804
6 6726 0 21703054
6 6727 0 21703755
6 6728 0 21707304
6 6729 1 21712922
6 6730 1 21713771
6 6731 1 21715693
6 6732 1 21722534
6 6733 1 21725919
6 6734 1 21728010
6 6735 1 21729535
6 6736 1 21732200
6 6737 1 21733382
6 6738 1 21734500
6 6739 1 21735760
6 6740 1 21740144
6 6741 1 21741337
6 6742 1 21743506
6 6743 1 21745472
6 6744 1 21746736
6 6745 1 21750726
6 6746 1 21754751
6 6747 1 21758308
6 6748 1 21759111
6 6749 1 21760471
6 6750 1 21760804
6 6751 1 21762861
6 6752 1 21763791
6 6753 1 21767011
6 6754 1 21768067
6 6755 1 21773101
6 6756 1 21775141
6 6757 1 21779856
6 6758 1 21784027
6 6759 0 21788448
6 6760 0 21788842
6 6761 0 21793279
6 6762 0 21795088
6 6763 0 21806475
6 6764 0 21811093
6 6765 0 21811844
6 6766 0 21813493
6 6767 0 21831049
6 6768 0 21833127
6 6769 0 21836343
6 6770 0 21837045
6 6771 0 21838731
6 6772 0 21841209
6 6773 0 21843098
6 6774 0 21845264
6 6775 0 21853150
6 6776 0 21855264
6 6777 0 21859432
6 6778 0 21865101
6 6779 0 21872919
6 6780 0 21878699
6 6781 0 21885779
6 6782 0 21886308
6 6783 0 21888153
6 6784 0 21893496
6 6785 0 21896266
6 6786 0 21902239
6 6787 0 21903901
6 6788 0 21906674
6 6789 0 21912614
6 6790 0 21913692
6 6791 0 21916432
6 6792 0 21919177
6 6793 0 21919450
6 6794 0 21920296
6 6795 0 21922613
6 6796 0 21922673
6 6797 0 21928128
6 6798 0 21934503
6 6799 0 21935671
6 6800 0 21936800
6 6801 0 21937103
6 6802 0 21941385
6 6803 0 21942843
6 6804 0 21946910
6 6805 0 21950707
6 6806 0 21951428
6 6807 0 21958533
6 6808 0 21963493
6 6809 0 21970040
6 6810 0 21970666
6 6811 0 21975931
6 6812 0 21977240
6 6813 0 21978035
6 6814 0 21978202
6 6815 0 21985734
6 6816 1 21989053
6 6817 1 21990544
6 6818 1 21997028
6 6819 1 22000712
6 6820 1 22001313
6 6821 1 22002956
6 6822 1 22008550
6 6823 1 22012437
6 6824 1 22015551
6 6825 1 22019189
6 6826 1 22021315
6 6827 1 22021631
6 6828 1 22022054
6 6829 1 22022346
6 6830 1 22024236
6 6831 1 22024615
6 6832 1 22031956
6 6833 0 22034936
6 6834 0 22036793
6 6835 0 22038895
6 6836 0 22039735
6 6837 0 22041962
6 6838 0 22044444
6 6839 0 22045601
6 6840 0 22053065
6 6841 0 22058724
6 6842 0 22062182
6 6843 0 22067243
6 6844 0 22069620
6 6845 0 22070897
6 6846 0 22081225
6 6847 0 22081282
6 6848 1 22106030
6 6849 1 22109790
6 6850 1 22112446
6 6851 1 22113499
6 6852 1 22121344
6 6853 1 22125156
6 6854 1 22127827
6 6855 1 22128748
6 6856 1 22131532
6 6857 1 22139419
6 6858 1 22143381
6 6859 1 22145019
6 6860 1 22146490
6 6861 1 22147121
6 6862 1 22148700
6 6863 1 22154912
6 6864 1 22155251
6 6865 1 22167639
6 6866 1 22168692
6 6867 1 22172027
6 6868 1 22175170
6 6869 1 22180073
6 6870 1 22184177
6 6871 1 22186785
6 6872 1 22191063
6 6873 0 22196594
6 6874 0 22201475
6 6875 0 22204811
6 6876 0 22211889
6 6877 1 22218575
6 6878 1 22220223
6 6879 1 22221647
6 6880 1 22222656
6 6881 1 22223312
6 6882 1 22227489
6 6883 1 22229527
6 6884 1 22230817
6 6885 1 22234616
6 6886 1 22236739
6 6887 1 22239539
6 6888 0 22241666
6 6889 0 22246075
6 6890 0 22246616
6 6891 0 22248591
6 6892 0 22249695
6 6893 0 22250536
6 6894 0 22259193
6 6895 0 22262685
6 6896 0 22263627
6 6897 0 22264802
6 6898 0 22268251
6 6899 0 22271777
6 6900 0 22273653
6 6901 0 22276159
6 6902 1 22279036
6 6903 1 22279273
6 6904 1 22282378
6 6905 1 22283849
6 6906 1 22285731
6 6907 1 22290131
6 6908 1 22292722
6 6909 1 22298726
6 6910 1 22300055
6 6911 1 22302501
6 6912 1 22302882
6 6913 1 22303899
6 6914 1 22305383
6 6915 1 22308443
6 6916 1 22310631
6 6917 1 22311549
6 6918 1 22315652
6 6919 1 22322158
6 6920 1 22326892
6 6921 1 22327965
6 6922 1 22329445
6 6923 1 22332679
6 6924 1 22333502
6 6925 1 22333629
6 6926 0 22345000
6 6927 0 22350220
6 6928 0 22355508
6 6929 0 22363179
6 6930 0 22364419
6 6931 0 22365827
6 6932 0 22373105
6 6933 0 22374293
6 6934 0 22375213
6 6935 1 22380345
6 6936 1 22380739
6 6937 1 22388679
6 6938 1 22391640
6 6939 1 22392900
6 6940 1 22397235
6 6941 1 22401547
6 6942 1 22404138
6 6943 1 22406308
6 6944 1 22406706
6 6945 1 22408224
6 6946 1 22408454
6 6947 1 22409372
6 6948 1 22412381
6 6949 1 22412836
6 6950 1 22422337
6 6951 1 22430399
6 6952 1 22433823
6 6953 1 22435874
6 6954 1 22436712
6 6955 1 22438854
6 6956 1 22444597
6 6957 1 22449742
6 6958 1 22454529
6 6959 1 22455592
6 6960 0 22461640
6 6961 0 22462094
6 6962 0 22482689
6 6963 0 22486478
6 6964 0 22489103
6 6965 0 22489433
6 6966 0 22493011
6 6967 0 22494890
6 6968 0 22496529
6 6969 0 22497107
6 6970 0 22500982
6 6971 0 22507845
6 6972 0 22511595
6 6973 0 22513116
6 6974 0 22513676
6 6975 0 22515469
6 6976 0 22515774
6 6977 0 22521910
6 6978 0 22525828
6 6979 0 22527314
6 6980 0 22531997
6 6981 0 22537543
6 6982 0 22537861
6 6983 0 22543520
6 6984 0 22543761
6 6985 0 22547431
6 6986 0 22552199
6 6987 0 22557422
6 6988 0 22564295
6 6989 0 22564320
6 6990 0 22568462
6 6991 0 22570317
6 6992 0 22578691
6 6993 0 22590250
6 6994 0 22593594
6 6995 0 22599400
6 6996 0 22600545
6 6997 0 22600945
6 6998 0 22607306
6 6999 0 22615381
6 7000 0 22625943
6 7001 0 22628684
6 7002 0 22630332
6 7003 0 22631018
6 7004 0 22632532
6 7005 0 22633216
6 7006 0 22634847
6 7007 0 22639312
6 7008 0 22642812
6 7009 1 22645625
6 7010 1 22648116
6 7011 1 22649391
6 7012 1 22655591
6 7013 1 22657712
6 7014 1 22659131
6 7015 1 22661540
6 7016 1 22662599
6 7017 1 22668612
6 7018 1 22669170
6 7019 1 22669904
6 7020 0 22673253
6 7021 0 22675170
6 7022 0 22679459
6 7023 0 22681306
6 7024 0 22683951
6 7025 0 22687695
6 7026 0 22692071
6 7027 0 22697994
6 7028 0 22699175
6 7029 0 22701371
6 7030 0 22705573
6 7031 0 22711766
6 7032 0 22711964
6 7033 0 22712686
6 7034 0 22714557
6 7035 0 22717826
6 7036 1 22724915
6 7037 1 22729233
6 7038 1 22732457
6 7039 1 22738343
6 7040 1 22739113
6 7041 1 22741941
6 7042 1 22744206
6 7043 1 22749206
6 7044 1 22750835
6 7045 1 22758488
6 7046 1 22760686
6 7047 1 22764452
6 7048 1 22765908
6 7049 1 22775752
6 7050 1 22776948
6 7051 1 22781581
6 7052 1 22782723
6 7053 1 22783128
6 7054 1 22783671
6 7055 1 22784956
6 7056 1 22787290
6 7057 1 22796813
6 7058 0 22808176
6 7059 0 22809332
6 7060 0 22814229
6 7061 0 22816619
6 7062 0 22819171
6 7063 0 22824820
6 7064 0 22826444
6 7065 0 22828413
6 7066 0 22830291
6 7067 0 22839592
6 7068 0 22845177
6 7069 0 22845571
6 7070 0 22850330
6 7071 0 22853259
6 7072 0 22855458
6 7073 0 22860034
6 7074 0 22862344
6 7075 0 22862888
6 7076 0 22864402
6 7077 0 22872755
6 7078 0 22872930
6 7079 0 22877194
6 7080 0 22884181
6 7081 0 22885440
6 7082 0 22887461
6 7083 0 22895548
6 7084 0 22897347
6 7085 1 22904074
6 7086 1 22907436
6 7087 1 22910317
6 7088 1 22910555
6 7089 1 22912626
6 7090 1 22913466
6 7091 1 22915865
6 7092 1 22918258
6 7093 1 22919260
6 7094 1 22921515
6 7095 0 22924722
6 7096 0 22926417
6 7097 0 22927624
6 7098 0 22928741
6 7099 1 22940100
6 7100 1 22940714
6 7101 1 22943663
6 7102 1 22943844
6 7103 1 22947048
6 7104 1 22947080
6 7105 1 22951140
6 7106 1 22956135
6 7107 1 22957842
6 7108 1 22960111
6 7109 1 22963744
6 7110 1 22964949
6 7111 1 22967151
6 7112 1 22968812
6 7113 1 22971667
6 7114 1 22975215
6 7115 1 22976550
6 7116 1 22977529
6 7117 1 22981157
6 7118 1 22982240
6 7119 1 22982302
6 7120 1 22988703
6 7121 1 22990419
6 7122 1 22992301
6 7123 1 22992625
6 7124 1 22996081
6 7125 1 22997941
6 7126 1 22999742
6 7127 1 23001339
6 7128 1 23001416
6 7129 1 23002903
6 7130 1 23006802
6 7131 1 23008586
6 7132 1 23013979
6 7133 1 23014261
6 7134 1 23019491
6 7135 1 23023312
6 7136 0 23024873
6 7137 0 23025214
6 7138 0 23026725
6 7139 0 23030158
6 7140 0 23034242
6 7141 0 23036766
6 7142 1 23052120
6 7143 1 23055778
6 7144 1 23063660
6 7145 1 23065332
6 7146 1 23067500
6 7147 1 23075303
6 7148 1 23077074
6 7149 1 23078018
6 7150 1 23084079
6 7151 1 23085959
6 7152 1 23087377
6 7153 1 23088238
6 7154 1 23092370
6 7155 1 23092859
6 7156 1 23095913
6 7157 0 23102318
6 7158 0 23102788
6 7159 0 23103306
6 7160 0 23106059
6 7161 0 23106449
6 7162 0 23110330
6 7163 0 23110763
6 7164 0 23113586
6 7165 0 23117504
6 7166 0 23120150
6 7167 0 23121253
6 7168 0 23122543
6 7169 0 23129487
6 7170 0 23129718
6 7171 0 23132051
6 7172 0 23134401
6 7173 0 23134967
6 7174 0 23136839
6 7175 0 23140768
6 7176 0 23143182
6 7177 0 23144943
6 7178 0 23145828
6 7179 0 23149888
6 7180 0 23154915
6 7181 0 23159365
6 7182 0 23160008
6 7183 0 23161740
6 7184 0 23164146
6 7185 0 23166125
6 7186 0 23169407
6 7187 0 23173759
6 7188 0 23177388
6 7189 0 23178431
6 7190 0 23180163
6 7191 0 23185914
6 7192 0 23191192
6 7193 0 23192079
6 7194 0 23193123
6 7195 0 23194892
6 7196 0 23195752
6 7197 0 23197061
6 7198 0 23197317
6 7199 0 23199147
6 7200 1 23205008
6 7201 1 23207932
6 7202 1 23208637
6 7203 1 23209223
6 7204 1 23211302
6 7205 1 23214620
6 7206 1 23217925
6 7207 1 23220553
6 7208 1 23220685
6 7209 1 23222480
6 7210 1 23226064
6 7211 1 23226746
6 7212 1 23231900
6 7213 1 23234142
6 7214 1 23237302
6 7215 1 23241634
6 7216 1 23243172
6 7217 1 23245164
6 7218 1 23246586
6 7219 1 23247587
6 7220 1 23248473
6 7221 1 23251761
6 7222 1 23253149
6 7223 1 23256722
6 7224 1 23258580
6 7225 1 23260800
6 7226 1 23260923
6 7227 1 23267670
6 7228 1 23269805
6 7229 1 23270584
6 7230 1 23273111
6 7231 1 23274207
6 7232 1 23274818
6 7233 1 23277252
6 7234 1 23277309
6 7235 1 23277687
6 7236 1 23277792
6 7237 1 23282197
6 7238 1 23285037
6 7239 1 23287841
6 7240 1 23288362
6 7241 1 23291481
6 7242 1 23294102
6 7243 1 23295279
6 7244 1 23296952
6 7245 1 23299989
6 7246 1 23300826
6 7247 1 23301917
6 7248 1 23303382
6 7249 1 23305059
6 7250 1 23309399
6 7251 1 23311561
6 7252 1 23315978
6 7253 1 23319486
6 7254 1 23320494
6 7255 1 23322539
6 7256 1 23325546
6 7257 1 23332385
6 7258 0 23336208
6 7259 0 23338620
6 7260 0 23342628
6 7261 0 23345005
6 7262 1 23347823
6 7263 1 23353401
6 7264 1 23354279
6 7265 1 23358721
6 7266 1 23360031
6 7267 1 23363620
6 7268 1 23364248
6 7269 1 23364616
6 7270 1 23365967
6 7271 1 23368288
6 7272 1 23369718
6 7273 1 23370374
6 7274 1 23373325
6 7275 1 23375991
6 7276 1 23378272
6 7277 1 23380262
6 7278 1 23380883
6 7279 1 23382147
6 7280 1 23382325
6 7281 1 23383997
6 7282 1 23384038
6 7283 1 23389348
6 7284 1 23391583
6 7285 1 23393601
6 7286 1 23397783
6 7287 1 23401981
6 7288 1 23403044
6 7289 0 23407771
6 7290 0 23410874
6 7291 0 23412483
6 7292 0 23412600
6 7293 0 23417396
6 7294 0 23423689
6 7295 0 23425605
6 7296 0 23427345
6 7297 0 23429430
6 7298 0 23431345
6 7299 0 23434847
6 7300 0 23438014
6 7301 0 23438410
6 7302 0 23438888
6 7303 0 23443362
6 7304 0 23448717
6 7305 0 23453551
6 7306 0 23455305
6 7307 0 23458393
6 7308 0 23458772
6 7309 0 23460915
6 7310 0 23465811
6 7311 0 23468842
6 7312 0 23471870
6 7313 0 23472381
6 7314 0 23474967
6 7315 0 23475127
6 7316 0 23476033
6 7317 0 23476281
6 7318 0 23476416
6 7319 0 23479173
6 7320 0 23479782
6 7321 0 23481743
6 7322 0 23482948
6 7323 0 23483825
6 7324 0 23487522
6 7325 0 23487590
6 7326 0 23493055
6 7327 0 23493951
6 7328 0 23495741
6 7329 0 23501243
6 7330 0 23504554
6 7331 0 23506240
6 7332 0 23506872
6 7333 0 23507976
6 7334 0 23513017
6 7335 0 23513193
6 7336 0 23518323
6 7337 0 23521608
6 7338 0 23524870
6 7339 0 23530012
6 7340 0 23530729
6 7341 0 23531780
6 7342 0 23531900
6 7343 0 23533845
6 7344 0 23537170
6 7345 0 23537627
6 7346 0 23539910
6 7347 0 23544839
6 7348 0 23546481
6 7349 0 23547033
6 7350 0 23549325
6 7351 0 23550847
6 7352 0 23553120
6 7353 0 23556909
6 7354 0 23559283
6 7355 0 23564023
6 7356 0 23564918
6 7357 0 23570697
6 7358 0 23573074
6 7359 0 23578469
6 7360 0 23583761
6 7361 1 23588908
6 7362 1 23592926
6 7363 1 23598329
6 7364 1 23604042
6 7365 1 23606955
6 7366 1 23609531
6 7367 1 23610423
6 7368 1 23613330
6 7369 1 23615842
6 7370 1 23615985
6 7371 1 23616953
6 7372 1 23620035
6 7373 1 23620687
6 7374 1 23623968
6 7375 1 23628078
6 7376 1 23631303
6 7377 1 23634667
6 7378 1 23636512
6 7379 1 23636790
6 7380 1 23638466
6 7381 1 23638723
6 7382 1 23641868
6 7383 1 23642173
6 7384 1 23642392
6 7385 1 23644114
6 7386 1 23644594
6 7387 1 23649014
6 7388 1 23649117
6 7389 1 23651487
6 7390 1 23654756
6 7391 1 23657491
6 7392 1 23661238
6 7393 0 23665803
6 7394 0 23666863
6 7395 0 23669303
6 7396 1 23669791
6 7397 1 23670706
6 7398 1 23672375
6 7399 1 23673711
6 7400 1 23674798
6 7401 1 23679797
6 7402 1 23681105
6 7403 1 23683621
6 7404 1 23686245
6 7405 1 23690783
6 7406 1 23692707
6 7407 1 23693571
6 7408 1 23694047
6 7409 1 23694864
6 7410 1 23697815
6 7411 1 23699681
6 7412 1 23702434
6 7413 1 23703631
6 7414 0 23706399
6 7415 0 23709491
6 7416 0 23709818
6 7417 0 23718871
6 7418 0 23719098
6 7419 0 23720512
6 7420 0 23720834
6 7421 0 23721971
6 7422 0 23722479
6 7423 0 23724162
6 7424 0 23725807
6 7425 0 23727279
6 7426 0 23729414
6 7427 0 23732491
6 7428 0 23734610
6 7429 1 23738164
6 7430 1 23743365
6 7431 1 23743722
6 7432 1 23746182
6 7433 1 23750133
6 7434 1 23751629
6 7435 1 23755138
6 7436 1 23760899
6 7437 1 23764022
6 7438 1 23765050
6 7439 1 23765234
6 7440 1 23765599
6 7441 1 23765898
6 7442 1 23767351
6 7443 1 23769911
6 7444 0 23780850
6 7445 0 23787722
6 7446 0 23791134
6 7447 0 23791561
6 7448 0 23796269
6 7449 0 23800280
6 7450 0 23801108
6 7451 0 23801495
6 7452 0 23803373
6 7453 0 23805416
6 7454 0 23805736
6 7455 0 23816304
6 7456 0 23820335
6 7457 0 23821285
6 7458 0 23821462
6 7459 0 23822461
6 7460 1 23827392
6 7461 1 23830141
6 7462 1 23832497
6 7463 1 23836570
6 7464 1 23838351
6 7465 1 23842471
6 7466 1 23847020
6 7467 1 23849013
6 7468 1 23849859
6 7469 1 23854113
6 7470 1 23854909
6 7471 1 23855370
6 7472 1 23858123
6 7473 1 23861074
6 7474 1 23862256
6 7475 1 23862807
6 7476 1 23867973
6 7477 1 23875748
6 7478 1 23876779
6 7479 1 23879037
6 7480 0 23880937
6 7481 0 23884389
6 7482 0 23885336
6 7483 0 23886518
6 7484 0 23890152
6 7485 0 23890754
6 7486 0 23894073
6 7487 0 23897095
6 7488 0 23897977
6 7489 0 23898732
6 7490 0 23899807
6 7491 0 23901177
6 7492 0 23903431
6 7493 0 23908179
6 7494 0 23908445
6 7495 0 23908783
6 7496 0 23908964
6 7497 0 23909538
6 7498 0 23911233
6 7499 0 23913573
6 7500 0 23914832
6 7501 0 23915107
6 7502 0 23916448
6 7503 0 23920664
6 7504 0 23924253
6 7505 0 23925186
6 7506 0 23927632
6 7507 0 23930322
6 7508 0 23932895
6 7509 0 23939233
6 7510 0 23940279
6 7511 0 23940921
6 7512 0 23942702
6 7513 0 23945448
6 7514 0 23945853
6 7515 0 23948104
6 7516 0 23949526
6 7517 0 23950680
6 7518 0 23954300
6 7519 0 23955815
6 7520 0 23958125
6 7521 0 23963870
6 7522 0 23966013
6 7523 1 23969717
6 7524 1 23974573
6 7525 1 23975259
6 7526 1 23976022
6 7527 1 23984147
6 7528 1 23985770
6 7529 1 23989304
6 7530 1 23990270
6 7531 1 23992136
6 7532 1 23993816
6 7533 1 23995509
6 7534 1 23996266
6 7535 1 23997230
6 7536 1 23997324
6 7537 1 23998831
6 7538 1 23999657
6 7539 1 23999864
6 7540 1 24000458
6 7541 1 24003105
6 7542 1 24006422
6 7543 1 24006451
6 7544 1 24009648
6 7545 1 24011353
6 7546 1 24011908
6 7547 1 24015989
6 7548 1 24018088
6 7549 1 24019198
6 7550 1 24029518
6 7551 1 24031041
6 7552 1 24031282
6 7553 1 24031523
6 7554 1 24032561
6 7555 1 24034143
6 7556 1 24038690
6 7557 1 24045026
6 7558 1 24045670
6 7559 1 24047089
6 7560 1 24049135
6 7561 1 24050852
6 7562 1 24052928
6 7563 1 24057288
6 7564 1 24059612
6 7565 1 24062364
6 7566 1 24063759
6 7567 1 24063874
6 7568 1 24064340
6 7569 1 24067226
6 7570 1 24070456
6 7571 1 24073444
6 7572 1 24075928
6 7573 1 24081924
6 7574 1 24082898
6 7575 1 24083495
6 7576 1 24085506
6 7577 1 24087507
6 7578 1 24088614
6 7579 1 24089042
6 7580 1 24090754
6 7581 1 24092423
6 7582 1 24095621
6 7583 1 24097574
6 7584 1 24101712
6 7585 1 24102954
6 7586 1 24102992
6 7587 1 24104675
6 7588 1 24104960
6 7589 1 24107814
6 7590 1 24110178
6 7591 1 24110726
6 7592 1 24114216
6 7593 1 24115415
6 7594 1 24115691
6 7595 1 24121420
6 7596 1 24123034
6 7597 1 24124912
6 7598 1 24129746
6 7599 1 24130105
6 7600 1 24133272
6 7601 1 24138448
6 7602 1 24139123
6 7603 1 24141619
6 7604 1 24141991
6 7605 1 24145743
6 7606 1 24148184
6 7607 1 24151534
6 7608 1 24154655
6 7609 1 24155398
6 7610 1 24156729
6 7611 1 24161459
6 7612 1 24163010
6 7613 1 24165970
6 7614 1 24168173
6 7615 1 24168543
6 7616 1 24171454
6 7617 1 24177327
6 7618 1 24180671
6 7619 1 24181712
6 7620 1 24182599
6 7621 1 24183960
6 7622 1 24184323
6 7623 1 24186167
6 7624 1 24188145
6 7625 1 24188758
6 7626 1 24190218
6 7627 1 24195038
6 7628 1 24197556
6 7629 1 24200464
6 7630 1 24201690
6 7631 1 24204032
6 7632 1 24204794
6 7633 1 24210052
6 7634 1 24212394
6 7635 1 24221139
6 7636 1 24221573
6 7637 1 24222879
6 7638 1 24225877
6 7639 1 24227294
6 7640 1 24231387
6 7641 0 24236856
6 7642 0 24240275
6 7643 0 24241216
6 7644 0 24242947
6 7645 0 24243431
6 7646 0 24246148
6 7647 0 24247112
6 7648 0 24248018
6 7649 0 24250244
6 7650 0 24250437
6 7651 0 24251946
6 7652 0 24255769
6 7653 0 24255899
6 7654 0 24256259
6 7655 0 24261698
6 7656 0 24262120
6 7657 0 24266039
6 7658 0 24267083
6 7659 0 24267650
6 7660 0 24274317
6 7661 0 24274598
6 7662 0 24277526
6 7663 0 24282636
6 7664 0 24286574
6 7665 0 24289128
6 7666 0 24289894
6 7667 0 24290826
6 7668 0 24292181
6 7669 0 24294683
6 7670 0 24295382
6 7671 0 24298355
6 7672 0 24298467
6 7673 0 24299662
6 7674 0 24304351
6 7675 0 24310639
6 7676 0 24314623
6 7677 0 24320026
6 7678 0 24325002
6 7679 0 24329416
6 7680 0 24334446
6 7681 0 24336176
6 7682 0 24339209
6 7683 0 24341108
6 7684 0 24342018
6 7685 0 24343008
6 7686 0 24343742
6 7687 0 24345497
6 7688 0 24347651
6 7689 0 24348148
6 7690 0 24351481
6 7691 0 24354536
6 7692 0 24361045
6 7693 0 24361257
6 7694 0 24362080
6 7695 0 24364036
6 7696 0 24369281
6 7697 0 24372471
6 7698 0 24374030
6 7699 0 24375825
6 7700 0 24377685
6 7701 0 24379995
6 7702 0 24381198
6 7703 0 24381343
6 7704 0 24387477
6 7705 0 24392573
6 7706 0 24393377
6 7707 0 24396898
6 7708 0 24397923
6 7709 0 24398894
6 7710 0 24399988
6 7711 0 24399999
6 7712 0 24401163
6 7713 0 24404362
6 7714 0 24406166
6 7715 0 24408022
6 7716 0 24409195
6 7717 0 24410994
6 7718 0 24412521
6 7719 0 24415908
6 7720 0 24418695
6 7721 0 24420528
6 7722 0 24421706
6 7723 0 24423407
6 7724 0 24427366
6 7725 0 24430462
6 7726 0 24432708
6 7727 0 24433528
6 7728 0 24435129
6 7729 0 24439568
6 7730 0 24441601
6 7731 0 24442493
6 7732 0 24445423
6 7733 0 24447228
6 7734 0 24448856
6 7735 0 24449476
6 7736 0 24450243
6 7737 0 24453883
6 7738 0 24457246
6 7739 0 24459388
6 7740 0 24460742
6 7741 0 24461781
6 7742 0 24463854
6 7743 0 24465569
6 7744 0 24466343
6 7745 0 24470679
6 7746 0 24474971
6 7747 0 24475245
6 7748 0 24479553
6 7749 0 24483174
6 7750 0 24485072
6 7751 0 24486490
6 7752 0 24491542
6 7753 0 24491934
6 7754 0 24494376
6 7755 0 24496171
6 7756 0 24497486
6 7757 0 24500499
6 7758 0 24505714
6 7759 0 24509887
6 7760 0 24513212
6 7761 0 24516928
6 7762 0 24519830
6 7763 0 24521326
6 7764 0 24526403
6 7765 0 24527328
6 7766 0 24531687
6 7767 0 24532776
6 7768 0 24534838
6 7769 0 24537262
6 7770 0 24538064
6 7771 0 24539208
6 7772 0 24539699
6 7773 0 24543519
6 7774 0 24546353
6 7775 0 24548158
6 7776 0 24549113
6 7777 0 24551162
6 7778 0 24553698
6 7779 0 24555308
6 7780 0 24558267
6 7781 0 24560139
6 7782 0 24562494
6 7783 0 24565629
6 7784 0 24567232
6 7785 0 24568354
6 7786 0 24573307
6 7787 0 24574714
6 7788 0 24579077
6 7789 0 24580128
6 7790 0 24581227
6 7791 0 24582830
6 7792 0 24583415
6 7793 0 24585340
6 7794 0 24586324
6 7795 0 24589325
6 7796 0 24590061
6 7797 0 24590634
6 7798 0 24591853
6 7799 0 24591993
6 7800 0 24594146
6 7801 0 24597079
6 7802 0 24598383
6 7803 0 24601357
6 7804 0 24602963
6 7805 0 24602986
6 7806 0 24604490
6 7807 0 24605406
6 7808 0 24608105
6 7809 0 24609561
6 7810 0 24610443
6 7811 0 24611793
6 7812 0 24612537
6 7813 0 24615255
6 7814 0 24616344
6 7815 0 24616369
6 7816 0 24618712
6 7817 0 24619338
6 7818 0 24623356
6 7819 0 24623447
6 7820 0 24626527
6 7821 0 24627909
6 7822 0 24628023
6 7823 0 24633167
6 7824 0 24635493
6 7825 0 24639011
6 7826 0 24639958
6 7827 0 24643173
6 7828 0 24644050
6 7829 0 24646144
6 7830 0 24647604
6 7831 0 24650481
6 7832 0 24650733
6 7833 0 24651277
6 7834 0 24654056
6 7835 0 24655344
6 7836 0 24656105
6 7837 0 24657689
6 7838 0 24661093
6 7839 0 24662231
6 7840 0 24663264
6 7841 1 24666658
6 7842 1 24666796
6 7843 1 24670067
6 7844 1 24672395
6 7845 1 24674167
6 7846 1 24677455
6 7847 1 24678399
6 7848 1 24682264
6 7849 1 24683362
6 7850 1 24687242
6 7851 1 24687447
6 7852 1 24690493
6 7853 1 24695101
6 7854 1 24698013
6 7855 1 24698842
6 7856 1 24699414
6 7857 1 24700144
6 7858 1 24700623
6 7859 1 24700754
6 7860 1 24703135
6 7861 1 24706024
6 7862 1 24706890
6 7863 1 24710946
6 7864 1 24712065
6 7865 1 24713310
6 7866 1 24716556
6 7867 1 24717857
6 7868 1 24718562
6 7869 1 24720638
6 7870 1 24721088
6 7871 1 24722405
6 7872 1 24724768
6 7873 1 24725139
6 7874 1 24725522
6 7875 1 24726761
6 7876 1 24726977
6 7877 1 24728516
6 7878 1 24730196
6 7879 1 24731081
6 7880 1 24731437
6 7881 1 24731587
6 7882 1 24732796
6 7883 1 24737740
6 7884 1 24738021
6 7885 1 24738815
6 7886 1 24741300
6 7887 1 24741607
6 7888 1 24744542
6 7889 1 24746641
6 7890 1 24747528
6 7891 1 24750703
6 7892 1 24755146
6 7893 1 24755388
6 7894 1 24759208
6 7895 1 24764635
6 7896 1 24765600
6 7897 1 24767815
6 7898 1 24768125
6 7899 1 24769738
6 7900 1 24770226
6 7901 1 24772663
6 7902 1 24778113
6 7903 1 24780925
6 7904 1 24783345
6 7905 1 24784921
6 7906 1 24786121
6 7907 1 24788597
6 7908 1 24791483
6 7909 1 24793651
6 7910 1 24795126
6 7911 1 24797186
6 7912 1 24798859
6 7913 1 24800881
6 7914 1 24801811
6 7915 1 24803666
6 7916 1 24807148
6 7917 1 24813971
6 7918 1 24817730
6 7919 1 24820094
6 7920 1 24822719
6 7921 1 24823780
6 7922 1 24824985
6 7923 1 24826263
6 7924 1 24829751
6 7925 1 24829968
6 7926 1 24834563
6 7927 1 24835475
6 7928 1 24840496
6 7929 1 24843216
6 7930 1 24846299
6 7931 1 24852091
6 7932 1 24852858
6 7933 1 24857637
6 7934 1 24860807
6 7935 1 24865337
6 7936 1 24868483
6 7937 1 24871637
6 7938 1 24876464
6 7939 1 24880375
6 7940 1 24880861
6 7941 1 24881149
6 7942 1 24882578
6 7943 1 24884756
6 7944 1 24890136
6 7945 1 24892756
6 7946 1 24898625
6 7947 1 24904307
6 7948 1 24928506
6 7949 1 24932694
6 7950 1 24934130
6 7951 0 24940154
6 7952 0 24942576
6 7953 0 24942851
6 7954 0 24945200
6 7955 0 24945523
6 7956 0 24945556
6 7957 0 24946599
6 7958 0 24949643
6 7959 0 24950369
6 7960 0 24954128
6 7961 0 24956539
6 7962 0 24956775
6 7963 0 24959442
6 7964 0 24964348
6 7965 0 24965865
6 7966 0 24966092
6 7967 0 24968202
6 7968 0 24969738
6 7969 0 24970827
6 7970 0 24972355
6 7971 0 24976117
6 7972 0 24980383
6 7973 0 24984520
6 7974 0 24985156
6 7975 0 24987752
6 7976 0 24989655
6 7977 0 24996224
6 7978 0 24997129
6 7979 0 24997147
6 7980 0 24997552
6 7981 0 25000720
6 7982 0 25000755
6 7983 0 25001402
6 7984 0 25002227
6 7985 0 25004948
6 7986 0 25005896
6 7987 0 25007263
6 7988 0 25008370
6 7989 0 25011439
6 7990 0 25012255
6 7991 0 25014149
6 7992 0 25017034
6 7993 0 25022195
6 7994 0 25024806
6 7995 0 25025347
6 7996 0 25027671
6 7997 0 25029472
6 7998 0 25031751
6 7999 0 25033185
6 8000 0 25036150
6 8001 0 25039119
6 8002 0 25040553
6 8003 0 25041157
6 8004 0 25045718
6 8005 0 25053384
6 8006 0 25060016
6 8007 0 25062428
6 8008 0 25062486
6 8009 0 25069821
6 8010 0 25071765
6 8011 0 25078612
6 8012 0 25080981
6 8013 0 25083736
6 8014 0 25093051
6 8015 0 25097538
6 8016 0 25097866
6 8017 0 25099167
6 8018 0 25106963
6 8019 0 25110307
6 8020 0 25118653
6 8021 0 25124405
6 8022 0 25125668
6 8023 0 25128291
6 8024 0 25129049
6 8025 0 25130429
6 8026 0 25132969
6 8027 0 25133275
6 8028 0 25133619
6 8029 0 25141173
6 8030 0 25145000
6 8031 0 25149942
6 8032 0 25153091
6 8033 0 25155158
6 8034 0 25155573
6 8035 0 25155742
6 8036 0 25161634
6 8037 0 25166035
6 8038 0 25167882
6 8039 0 25169646
6 8040 0 25173310
6 8041 0 25174875
6 8042 0 25176077
6 8043 0 25181903
6 8044 0 25182342
6 8045 0 25185323
6 8046 0 25187327
6 8047 0 25192354
6 8048 0 25197400
6 8049 0 25202644
6 8050 0 25206837
6 8051 0 25211182
6 8052 0 25213794
6 8053 0 25213882
6 8054 0 25214665
6 8055 1 25218549
6 8056 1 25219141
6 8057 1 25221406
6 8058 1 25227634
6 8059 1 25229085
6 8060 1 25231718
6 8061 1 25234618
6 8062 1 25237732
6 8063 1 25238407
6 8064 1 25242165
6 8065 1 25244967
6 8066 1 25245568
6 8067 0 25250158
6 8068 0 25252961
6 8069 0 25257133
6 8070 0 25261837
6 8071 0 25261940
6 8072 1 25264164
6 8073 1 25266609
6 8074 1 25266622
6 8075 1 25280522
6 8076 1 25283235
6 8077 1 25286561
6 8078 1 25286797
6 8079 1 25292483
6 8080 1 25293976
6 8081 1 25296529
6 8082 1 25302920
6 8083 1 25304626
6 8084 1 25305469
6 8085 1 25306979
6 8086 1 25309742
6 8087 1 25313096
6 8088 1 25315381
6 8089 1 25320025
6 8090 1 25326265
6 8091 1 25332397
6 8092 1 25333351
6 8093 1 25340990
6 8094 1 25345410
6 8095 1 25349228
6 8096 1 25349376
6 8097 0 25353433
6 8098 0 25360005
6 8099 0 25364289
6 8100 0 25364813
6 8101 1 25369905
6 8102 1 25373468
6 8103 1 25374649
6 8104 1 25375308
6 8105 1 25378208
6 8106 1 25379313
6 8107 1 25381016
6 8108 1 25381697
6 8109 1 25382454
6 8110 1 25383777
6 8111 1 25384101
6 8112 1 25385411
6 8113 1 25385448
6 8114 1 25387521
6 8115 1 25394022
6 8116 1 25397931
6 8117 1 25403428
6 8118 1 25406365
6 8119 1 25406796
6 8120 0 25414562
6 8121 0 25415185
6 8122 0 25417104
6 8123 0 25417255
6 8124 0 25424392
6 8125 0 25426036
6 8126 0 25426460
6 8127 0 25434634
6 8128 0 25436471
6 8129 0 25438576
6 8130 0 25438991
6 8131 0 25440248
6 8132 0 25441383
6 8133 0 25444863
6 8134 0 25446286
6 8135 0 25449464
6 8136 0 25495786
6 8137 0 25496850
6 8138 0 25497215
6 8139 0 25500385
6 8140 0 25501010
6 8141 0 25511446
6 8142 0 25511906
6 8143 0 25513549
6 8144 0 25516663
6 8145 0 25520981
6 8146 0 25523135
6 8147 0 25529337
6 8148 0 25534323
6 8149 0 25535394
6 8150 0 25542314
6 8151 0 25548467
6 8152 0 25548703
6 8153 0 25552981
6 8154 0 25555702
6 8155 0 25559998
6 8156 0 25562492
6 8157 0 25565913
6 8158 0 25567558
6 8159 0 25568374
6 8160 0 25569525
6 8161 0 25573940
6 8162 0 25574285
6 8163 0 25576663
6 8164 0 25576961
6 8165 0 25580354
6 8166 0 25580856
6 8167 0 25591709
6 8168 0 25592671
6 8169 0 25593720
6 8170 0 25598433
6 8171 0 25600589
6 8172 0 25606108
6 8173 0 25607711
6 8174 0 25612995
6 8175 0 25613868
6 8176 0 25614171
6 8177 0 25616410
6 8178 0 25618416
6 8179 0 25619771
6 8180 0 25621237
6 8181 0 25622392
6 8182 0 25625152
6 8183 0 25625804
6 8184 0 25630502
6 8185 0 25638358
6 8186 0 25644131
6 8187 0 25646296
6 8188 0 25647205
6 8189 0 25647325
6 8190 0 25654472
6 8191 0 25655807
6 8192 0 25659351
6 8193 0 25664061
6 8194 0 25667252
6 8195 0 25670559
6 8196 0 25671018
6 8197 0 25671325
6 8198 0 25675768
6 8199 0 25678104
6 8200 0 25678697
6 8201 0 25685493
6 8202 0 25689560
6 8203 0 25691751
6 8204 0 25694479
6 8205 0 25698058
6 8206 0 25702872
6 8207 0 25702990
6 8208 0 25704252
6 8209 0 25704823
6 8210 1 25707283
6 8211 1 25710703
6 8212 1 25717566
6 8213 1 25719614
6 8214 1 25720582
6 8215 1 25726324
6 8216 1 25731112
6 8217 1 25731870
6 8218 1 25735622
6 8219 1 25737113
6 8220 1 25740368
6 8221 1 25741329
6 8222 1 25741939
6 8223 1 25742623
6 8224 1 25743080
6 8225 1 25745083
6 8226 1 25745938
6 8227 1 25747321
6 8228 1 25748404
6 8229 1 25749204
6 8230 1 25749822
6 8231 1 25750887
6 8232 1 25751606
6 8233 1 25753567
6 8234 1 25757297
6 8235 1 25762799
6 8236 0 25768071
6 8237 0 25768531
6 8238 0 25774423
6 8239 0 25777140
6 8240 0 25778560
6 8241 0 25779578
6 8242 0 25782645
6 8243 0 25787355
6 8244 0 25788052
6 8245 0 25793488
6 8246 0 25802236
6 8247 0 25806452
6 8248 0 25807266
6 8249 0 25813126
6 8250 0 25818387
6 8251 0 25818612
6 8252 0 25823850
6 8253 0 25825079
6 8254 0 25831725
6 8255 0 25837520
6 8256 0 25839900
6 8257 0 25844217
6 8258 0 25845759
6 8259 0 25847233
6 8260 0 25848923
6 8261 0 25850608
6 8262 0 25850722
6 8263 0 25853133
6 8264 0 25854802
6 8265 0 25865042
6 8266 0 25866157
6 8267 0 25868148
6 8268 0 25868293
6 8269 0 25868444
6 8270 0 25870301
6 8271 0 25870630
6 8272 0 25874165
6 8273 0 25875187
6 8274 0 25876839
6 8275 0 25878222
6 8276 0 25879624
6 8277 0 25881367
6 8278 0 25882666
6 8279 0 25889767
6 8280 0 25895227
6 8281 0 25897950
6 8282 0 25901146
6 8283 0 25903799
6 8284 0 25911562
6 8285 0 25915064
6 8286 0 25920341
6 8287 0 25924546
6 8288 0 25934223
6 8289 0 25935787
6 8290 0 25937072
6 8291 0 25939011
6 8292 0 25943163
6 8293 0 25945230
6 8294 0 25947071
6 8295 0 25949329
6 8296 0 25949829
6 8297 0 25952953
6 8298 0 25953172
6 8299 0 25953880
6 8300 0 25964851
6 8301 0 25966223
6 8302 0 25967652
6 8303 0 25970861
6 8304 0 25971299
6 8305 0 25971509
6 8306 0 25972478
6 8307 0 25976192
6 8308 0 25981061
6 8309 0 25983339
6 8310 0 25987137
6 8311 0 25987837
6 8312 0 25990125
6 8313 0 25997723
6 8314 0 26001013
6 8315 0 26007694
6 8316 0 26009658
6 8317 0 26013699
6 8318 0 26018886
6 8319 0 26023657
6 8320 0 26029343
6 8321 0 26030962
6 8322 0 26035547
6 8323 0 26042161
6 8324 0 26044531
6 8325 0 26045978
6 8326 0 26046300
6 8327 0 26047243
6 8328 0 26051038
6 8329 0 26051634
6 8330 0 26053599
6 8331 0 26056836
6 8332 0 26062270
6 8333 0 26062587
6 8334 0 26063275
6 8335 0 26063437
6 8336 0 26066471
6 8337 0 26068317
6 8338 0 26069706
6 8339 0 26071597
6 8340 0 26077591
6 8341 0 26080052
6 8342 0 26081869
6 8343 0 26085517
6 8344 0 26086676
6 8345 0 26088972
6 8346 0 26089303
6 8347 0 26091300
6 8348 0 26095774
6 8349 0 26102671
6 8350 0 26104402
6 8351 0 26106339
6 8352 0 26106460
6 8353 0 26110976
6 8354 0 26111540
6 8355 0 26112993
6 8356 0 26113380
6 8357 0 26115406
6 8358 0 26117248
6 8359 0 26117985
6 8360 0 26121904
6 8361 0 26122736
6 8362 0 26130931
6 8363 0 26133187
6 8364 0 26134060
6 8365 0 26136891
6 8366 0 26137763
6 8367 0 26138363
6 8368 0 26140491
6 8369 0 26143125
6 8370 0 26144478
6 8371 0 26146866
6 8372 0 26148112
6 8373 0 26152535
6 8374 1 26158249
6 8375 1 26161166
6 8376 1 26164091
6 8377 1 26165950
6 8378 1 26167160
6 8379 1 26168879
6 8380 1 26169306
6 8381 1 26173447
6 8382 1 26173570
6 8383 1 26179005
6 8384 1 26182392
6 8385 0 26184516
6 8386 0 26187845
6 8387 0 26194583
6 8388 0 26197125
6 8389 0 26198494
6 8390 0 26202263
6 8391 0 26206136
6 8392 0 26207688
6 8393 0 26210501
6 8394 0 26213844
6 8395 0 26217732
6 8396 0 26217851
6 8397 0 26220659
6 8398 0 26221959
6 8399 0 26223450
6 8400 0 26225848
6 8401 0 26229149
6 8402 0 26235005
6 8403 0 26241549
6 8404 0 26248108
6 8405 0 26252569
6 8406 0 26254644
6 8407 0 26257500
6 8408 0 26260197
6 8409 0 26261365
6 8410 0 26263815
6 8411 0 26265102
6 8412 0 26266116
6 8413 0 26268614
6 8414 0 26271798
6 8415 1 26282880
6 8416 1 26290121
6 8417 1 26291698
6 8418 1 26294059
6 8419 1 26298498
6 8420 1 26298716
6 8421 1 26299767
6 8422 1 26301254
6 8423 1 26309315
6 8424 1 26315562
6 8425 1 26316796
6 8426 1 26319197
6 8427 1 26320647
6 8428 1 26324252
6 8429 1 26326544
6 8430 1 26331390
6 8431 1 26333846
6 8432 1 26336082
6 8433 1 26336529
6 8434 1 26336561
6 8435 1 26340752
6 8436 1 26343397
6 8437 1 26348726
6 8438 1 26352903
6 8439 1 26354687
6 8440 1 26356508
6 8441 1 26361887
6 8442 1 26365249
6 8443 1 26375342
6 8444 1 26383808
6 8445 1 26384319
6 8446 1 26390352
6 8447 1 26395171
6 8448 1 26399849
6 8449 1 26401826
6 8450 1 26403077
6 8451 1 26404685
6 8452 1 26413361
6 8453 1 26415620
6 8454 1 26418131
6 8455 1 26420614
6 8456 1 26423199
6 8457 1 26423855
6 8458 1 26424744
6 8459 1 26425535
6 8460 1 26427777
6 8461 1 26435184
6 8462 1 26441352
6 8463 1 26443462
6 8464 1 26449113
6 8465 1 26454117
6 8466 1 26461079
6 8467 1 26462037
6 8468 1 26466781
6 8469 1 26468043
6 8470 1 26472843
6 8471 1 26474921
6 8472 1 26479467
6 8473 1 26483706
6 8474 1 26484399
6 8475 1 26486394
6 8476 1 26487948
6 8477 1 26489580
6 8478 1 26502063
6 8479 1 26503963
6 8480 1 26510086
6 8481 1 26510257
6 8482 1 26512064
6 8483 1 26517256
6 8484 1 26520423
6 8485 1 26521965
6 8486 1 26523817
6 8487 0 26526194
6 8488 0 26538590
6 8489 0 26546771
6 8490 0 26550496
6 8491 0 26558544
6 8492 0 26559476
6 8493 0 26562107
6 8494 0 26566836
6 8495 0 26574593
6 8496 0 26581976
6 8497 1 26591721
6 8498 1 26595196
6 8499 1 26602085
6 8500 1 26604432
6 8501 1 26607674
6 8502 1 26610955
6 8503 1 26611799
6 8504 1 26614153
6 8505 1 26622252
6 8506 1 26624915
6 8507 1 26628867
6 8508 1 26632853
6 8509 1 26636425
6 8510 1 26638157
6 8511 1 26638648
6 8512 1 26648562
6 8513 1 26656574
6 8514 1 26657921
6 8515 1 26661753
6 8516 1 26662764
6 8517 1 26671828
6 8518 1 26672747
6 8519 1 26674473
6 8520 1 26676740
6 8521 1 26678806
6 8522 1 26679351
6 8523 1 26683896
6 8524 1 26687592
6 8525 1 26692318
6 8526 1 26692361
6 8527 1 26695406
6 8528 1 26703086
6 8529 1 26704569
6 8530 1 26708389
6 8531 1 26709225
6 8532 1 26713641
6 8533 1 26716120
6 8534 1 26728808
6 8535 1 26730388
6 8536 1 26734873
6 8537 1 26736750
6 8538 1 26737692
6 8539 1 26741370
6 8540 1 26742264
6 8541 1 26746040
6 8542 1 26746939
6 8543 1 26750773
6 8544 1 26751403
6 8545 0 26761460
6 8546 0 26765853
6 8547 0 26770983
6 8548 0 26771108
6 8549 0 26776118
6 8550 0 26783724
6 8551 0 26790726
6 8552 0 26790915
6 8553 0 26792866
6 8554 0 26796150
6 8555 0 26799317
6 8556 0 26801728
6 8557 0 26807845
6 8558 0 26809716
6 8559 0 26814901
6 8560 0 26821906
6 8561 0 26823998
6 8562 0 26833090
6 8563 0 26842377
6 8564 0 26843153
6 8565 0 26846468
6 8566 0 26850366
6 8567 0 26852759
6 8568 0 26854631
6 8569 0 26858694
6 8570 0 26859143
6 8571 0 26866559
6 8572 0 26868129
6 8573 0 26870983
6 8574 0 26875376
6 8575 0 26876958
6 8576 0 26880833
6 8577 0 26884072
6 8578 0 26887620
6 8579 0 26892311
6 8580 0 26894686
6 8581 0 26898015
6 8582 0 26900357
6 8583 0 26900423
6 8584 0 26902984
6 8585 0 26904257
6 8586 0 26905283
6 8587 0 26905895
6 8588 0 26906121
6 8589 0 26907532
6 8590 0 26907589
6 8591 0 26910491
6 8592 0 26915400
6 8593 0 26915761
6 8594 0 26916986
6 8595 0 26922423
6 8596 0 26924021
6 8597 0 26928001
6 8598 0 26930331
6 8599 0 26931306
6 8600 0 26933028
6 8601 0 26938309
6 8602 0 26941553
6 8603 0 26941927
6 8604 0 26941947
6 8605 0 26944718
6 8606 0 26947510
6 8607 0 26948945
6 8608 0 26952396
6 8609 0 26955002
6 8610 0 26957771
6 8611 0 26964097
6 8612 0 26966351
6 8613 0 26968961
6 8614 1 26970952
6 8615 1 26971850
6 8616 1 26975673
6 8617 1 26976911
6 8618 1 26983603
6 8619 1 26983820
6 8620 1 26984045
6 8621 1 26987934
6 8622 1 26991678
6 8623 1 26997824
6 8624 1 27001967
6 8625 1 27008704
6 8626 1 27011638
6 8627 1 27012305
6 8628 1 27014682
6 8629 1 27015175
6 8630 1 27018304
6 8631 1 27023808
6 8632 1 27024949
6 8633 1 27026231
6 8634 1 27030106
6 8635 1 27031117
6 8636 1 27031361
6 8637 1 27041522
6 8638 1 27044564
6 8639 1 27044664
6 8640 1 27047408
6 8641 1 27051365
6 8642 1 27053000
6 8643 1 27053156
6 8644 1 27056869
6 8645 1 27058246
6 8646 1 27061505
6 8647 0 27063740
6 8648 0 27063943
6 8649 0 27067666
6 8650 0 27070071
6 8651 0 27072656
6 8652 0 27077124
6 8653 0 27083040
6 8654 0 27087771
6 8655 0 27090632
6 8656 0 27093711
6 8657 0 27093910
6 8658 0 27094749
6 8659 0 27096299
6 8660 0 27100168
6 8661 0 27102950
6 8662 0 27108386
6 8663 0 27111931
6 8664 0 27119055
6 8665 0 27124519
6 8666 0 27129993
6 8667 0 27135232
6 8668 0 27135730
6 8669 0 27137317
6 8670 0 27139618
6 8671 0 27146446
6 8672 0 27151935
6 8673 0 27153258
6 8674 0 27155812
6 8675 0 27159062
6 8676 0 27160867
6 8677 0 27161554
6 8678 0 27165710
6 8679 0 27166229
6 8680 0 27168478
6 8681 0 27171227
6 8682 0 27172053
6 8683 0 27175930
6 8684 0 27178529
6 8685 0 27178730
6 8686 0 27181333
6 8687 0 27189856
6 8688 0 27192587
6 8689 0 27195100
6 8690 0 27206464
6 8691 0 27209742
6 8692 0 27211730
6 8693 1 27216987
6 8694 1 27218672
6 8695 1 27220970
6 8696 1 27223121
6 8697 1 27231795
6 8698 1 27236449
6 8699 1 27240401
6 8700 1 27246768
6 8701 1 27251136
6 8702 1 27255503
6 8703 1 27259770
6 8704 1 27262386
6 8705 1 27263568
6 8706 1 27264237
6 8707 0 27267837
6 8708 0 27271113
6 8709 0 27272423
6 8710 0 27286440
6 8711 1 27288453
6 8712 1 27293233
6 8713 1 27295299
6 8714 1 27296406
6 8715 1 27297864
6 8716 1 27297915
6 8717 1 27301379
6 8718 1 27308830
6 8719 1 27314730
6 8720 1 27314957
6 8721 1 27315213
6 8722 1 27320147
6 8723 1 27321905
6 8724 1 27330073
6 8725 1 27330683
6 8726 0 27334399
6 8727 0 27344898
6 8728 0 27346848
6 8729 0 27346981
6 8730 0 27350701
6 8731 0 27354814
6 8732 0 27355819
6 8733 1 27358829
6 8734 1 27368060
6 8735 1 27373541
6 8736 1 27376766
6 8737 1 27377230
6 8738 1 27379328
6 8739 1 27380609
6 8740 1 27381367
6 8741 1 27385321
6 8742 1 27386369
6 8743 1 27390246
6 8744 1 27393374
6 8745 1 27397123
6 8746 1 27398519
6 8747 1 27400718
6 8748 1 27403612
6 8749 1 27403804
6 8750 1 27404451
6 8751 1 27404654
6 8752 1 27411011
6 8753 1 27412680
6 8754 1 27416473
6 8755 1 27418977
6 8756 1 27420729
6 8757 1 27421481
6 8758 1 27424751
6 8759 1 27427791
6 8760 1 27428826
6 8761 1 27435487
6 8762 1 27437328
6 8763 1 27439394
6 8764 1 27441970
6 8765 1 27442379
6 8766 1 27443562
6 8767 1 27444145
6 8768 1 27446525
6 8769 1 27449340
6 8770 1 27450730
6 8771 1 27451699
6 8772 1 27451892
6 8773 1 27454994
6 8774 1 27455475
6 8775 1 27458307
6 8776 1 27458435
6 8777 1 27461429
6 8778 1 27466777
6 8779 1 27471141
6 8780 1 27471527
6 8781 1 27473134
6 8782 1 27477425
6 8783 1 27478991
6 8784 1 27479465
6 8785 1 27482992
6 8786 1 27490666
6 8787 1 27491254
6 8788 1 27493024
6 8789 1 27500846
6 8790 1 27501510
6 8791 1 27505557
6 8792 1 27506367
6 8793 1 27507493
6 8794 1 27509147
6 8795 1 27513274
6 8796 1 27514683
6 8797 1 27518135
6 8798 1 27520383
6 8799 1 27524547
6 8800 1 27525500
6 8801 0 27531030
6 8802 0 27532509
6 8803 0 27534692
6 8804 0 27535141
6 8805 1 27539994
6 8806 1 27545245
6 8807 1 27548459
6 8808 1 27550803
6 8809 1 27551499
6 8810 1 27560473
6 8811 1 27561443
6 8812 1 27565604
6 8813 1 27569210
6 8814 1 27569241
6 8815 0 27576008
6 8816 0 27577965
6 8817 0 27578661
6 8818 0 27582951
6 8819 0 27584315
6 8820 0 27585518
6 8821 0 27588608
6 8822 0 27591003
6 8823 1 27596867
6 8824 1 27598545
6 8825 1 27598686
6 8826 1 27599216
6 8827 1 27601643
6 8828 1 27603154
6 8829 1 27606962
6 8830 1 27607890
6 8831 1 27610517
6 8832 1 27612039
6 8833 1 27614667
6 8834 1 27616373
6 8835 1 27617626
6 8836 1 27620221
6 8837 0 27623131
6 8838 0 27628043
6 8839 0 27629074
6 8840 0 27632826
6 8841 0 27633514
6 8842 0 27634351
6 8843 0 27644679
6 8844 0 27649566
6 8845 0 27651990
6 8846 0 27652280
6 8847 0 27654639
6 8848 0 27656793
6 8849 0 27657449
6 8850 0 27658544
6 8851 0 27660879
6 8852 0 27661024
6 8853 0 27668004
6 8854 0 27670241
6 8855 0 27671192
6 8856 0 27673440
6 8857 0 27674470
6 8858 0 27675366
6 8859 1 27680256
6 8860 1 27688265
6 8861 1 27690612
6 8862 1 27691322
6 8863 1 27698985
6 8864 1 27703697
6 8865 1 27707121
6 8866 1 27709880
6 8867 1 27711673
6 8868 1 27712673
6 8869 1 27713844
6 8870 1 27720181
6 8871 1 27724264
6 8872 1 27727132
6 8873 1 27727912
6 8874 1 27730499
6 8875 1 27733047
6 8876 1 27733428
6 8877 1 27734894
6 8878 1 27739730
6 8879 1 27742103
6 8880 1 27745867
6 8881 1 27753676
6 8882 1 27764722
6 8883 1 27767406
6 8884 1 27767673
6 8885 1 27770178
6 8886 1 27771113
6 8887 1 27772713
6 8888 1 27777628
6 8889 1 27781827
6 8890 1 27784481
6 8891 1 27785374
6 8892 1 27786627
6 8893 1 27789271
6 8894 1 27791604
6 8895 1 27794723
6 8896 1 27797778
6 8897 1 27798544
6 8898 1 27802363
6 8899 1 27803095
6 8900 1 27807035
6 8901 1 27810350
6 8902 1 27817223
6 8903 1 27819288
6 8904 1 27823485
6 8905 1 27828278
6 8906 1 27832262
6 8907 1 27835269
6 8908 1 27838615
6 8909 1 27842958
6 8910 1 27846027
6 8911 1 27849555
6 8912 1 27851217
6 8913 1 27854580
6 8914 1 27857140
6 8915 1 27861043
6 8916 1 27861845
6 8917 1 27863738
6 8918 1 27866942
6 8919 1 27871254
6 8920 1 27872635
6 8921 1 27877322
6 8922 1 27879007
6 8923 1 27891217
6 8924 1 27894195
6 8925 1 27896627
6 8926 1 27898256
6 8927 1 27902657
6 8928 1 27908121
6 8929 1 27924900
6 8930 1 27929069
6 8931 1 27933131
6 8932 1 27933521
6 8933 1 27939054
6 8934 1 27945595
6 8935 1 27946315
6 8936 1 27951998
6 8937 1 27957073
6 8938 1 27960112
6 8939 1 27963783
6 8940 1 27971105
6 8941 1 27974911
6 8942 1 27977822
6 8943 1 27982692
6 8944 1 27988047
6 8945 1 27989506
6 8946 1 27990638
6 8947 1 27993863
6 8948 1 27999281
6 8949 1 28000252
6 8950 1 28003000
6 8951 1 28003674
6 8952 1 28008254
6 8953 1 28009794
6 8954 1 28011533
6 8955 0 28013490
6 8956 0 28014580
6 8957 0 28018000
6 8958 0 28019447
6 8959 0 28024320
6 8960 0 28029234
6 8961 0 28029376
6 8962 0 28036703
6 8963 0 28037780
6 8964 0 28043413
6 8965 0 28045202
6 8966 0 28048512
6 8967 0 28049366
6 8968 0 28053596
6 8969 0 28056442
6 8970 0 28059112
6 8971 0 28065527
6 8972 0 28067614
6 8973 0 28069628
6 8974 0 28071916
6 8975 0 28075220
6 8976 0 28079031
6 8977 0 28083478
6 8978 0 28083656
6 8979 0 28091002
6 8980 0 28093542
6 8981 0 28095012
6 8982 0 28100266
6 8983 0 28102148
6 8984 0 28107542
6 8985 0 28110122
6 8986 0 28113213
6 8987 0 28116029
6 8988 0 28117877
6 8989 0 28118193
6 8990 0 28118891
6 8991 0 28119195
6 8992 0 28124183
6 8993 0 28131841
6 8994 0 28133460
6 8995 0 28134847
6 8996 0 28138868
6 8997 0 28140653
6 8998 0 28144559
6 8999 0 28145627
6 9000 0 28146677
6 9001 0 28148471
6 9002 0 28150668
6 9003 1 28151741
6 9004 1 28152955
6 9005 1 28155548
6 9006 1 28156913
6 9007 1 28162736
6 9008 1 28168725
6 9009 1 28170962
6 9010 1 28172038
6 9011 1 28176705
6 9012 1 28178163
6 9013 1 28178295
6 9014 1 28181489
6 9015 1 28184587
6 9016 1 28185986
6 9017 1 28191954
6 9018 1 28192761
6 9019 1 28194731
6 9020 1 28198113
6 9021 1 28199526
6 9022 1 28204347
6 9023 1 28205922
6 9024 1 28208988
6 9025 1 28211226
6 9026 1 28213606
6 9027 1 28216304
6 9028 1 28218856
6 9029 1 28226486
6 9030 1 28226703
6 9031 1 28232457
6 9032 1 28232572
6 9033 1 28234874
6 9034 1 28238148
6 9035 1 28239917
6 9036 1 28240848
6 9037 1 28242672
6 9038 1 28244343
6 9039 1 28245911
6 9040 1 28246092
6 9041 1 28248254
6 9042 1 28249636
6 9043 1 28251680
6 9044 1 28254110
6 9045 1 28257715
6 9046 1 28261916
6 9047 1 28263152
6 9048 1 28265126
6 9049 1 28267816
6 9050 1 28268134
6 9051 1 28268916
6 9052 1 28270183
6 9053 1 28270862
6 9054 1 28273184
6 9055 1 28274373
6 9056 1 28275736
6 9057 1 28276906
6 9058 1 28280773
6 9059 1 28281656
6 9060 1 28283860
6 9061 0 28287773
6 9062 0 28289252
6 9063 0 28307638
6 9064 0 28312964
6 9065 0 28315859
6 9066 0 28320504
6 9067 0 28322597
6 9068 0 28324593
6 9069 0 28324777
6 9070 0 28326929
6 9071 0 28328657
6 9072 0 28330008
6 9073 0 28331297
6 9074 0 28333697
6 9075 0 28336160
6 9076 0 28340568
6 9077 0 28341196
6 9078 0 28345479
6 9079 0 28346571
6 9080 0 28348347
6 9081 0 28351221
6 9082 0 28352884
6 9083 0 28352919
6 9084 0 28353526
6 9085 0 28358451
6 9086 0 28358732
6 9087 0 28361161
6 9088 0 28361856
6 9089 0 28363840
6 9090 0 28367666
6 9091 0 28370488
6 9092 0 28373953
6 9093 0 28377882
6 9094 0 28378614
6 9095 0 28379696
6 9096 0 28381700
6 9097 0 28383518
6 9098 0 28386442
6 9099 0 28390900
6 9100 0 28392590
6 9101 0 28393140
6 9102 0 28393753
6 9103 0 28396055
6 9104 0 28397708
6 9105 0 28399156
6 9106 0 28403555
6 9107 0 28403754
6 9108 0 28405118
6 9109 0 28407569
6 9110 0 28407926
6 9111 0 28410567
6 9112 0 28411472
6 9113 1 28414706
6 9114 1 28417722
6 9115 1 28418863
6 9116 1 28422277
6 9117 1 28425633
6 9118 1 28426529
6 9119 1 28428637
6 9120 1 28429417
6 9121 1 28431146
6 9122 1 28433659
6 9123 1 28436761
6 9124 1 28439212
6 9125 1 28441112
6 9126 1 28444525
6 9127 1 28444564
6 9128 1 28444811
6 9129 1 28446770
6 9130 0 28450867
6 9131 0 28456951
6 9132 0 28458192
6 9133 0 28459035
6 9134 0 28460856
6 9135 0 28463352
6 9136 0 28468928
6 9137 0 28469035
6 9138 0 28472816
6 9139 0 28473910
6 9140 0 28480305
6 9141 0 28484316
6 9142 0 28489836
6 9143 0 28490953
6 9144 0 28493582
6 9145 0 28496573
6 9146 0 28496673
6 9147 0 28497350
6 9148 1 28499726
6 9149 1 28501884
6 9150 1 28502058
6 9151 1 28503236
6 9152 1 28503337
6 9153 1 28507418
6 9154 1 28508659
6 9155 1 28511454
6 9156 1 28512261
6 9157 1 28519492
6 9158 1 28519653
6 9159 1 28523389
6 9160 1 28525044
6 9161 1 28527184
6 9162 1 28528204
6 9163 1 28529322
6 9164 1 28530286
6 9165 1 28532473
6 9166 1 28536984
6 9167 1 28543087
6 9168 1 28543655
6 9169 1 28545100
6 9170 1 28546256
6 9171 1 28548023
6 9172 1 28548684
6 9173 1 28549650
6 9174 1 28553705
6 9175 1 28554631
6 9176 1 28556135
6 9177 1 28562597
6 9178 1 28563147
6 9179 1 28566617
6 9180 1 28568119
6 9181 1 28569468
6 9182 1 28573015
6 9183 0 28574659
6 9184 0 28577169
6 9185 0 28577974
6 9186 0 28580989
6 9187 0 28581600
6 9188 0 28583013
6 9189 0 28587484
6 9190 0 28588760
6 9191 0 28591991
6 9192 0 28595290
6 9193 0 28597149
6 9194 0 28599563
6 9195 0 28603679
6 9196 0 28604036
6 9197 0 28610182
6 9198 0 28620539
6 9199 0 28625218
6 9200 0 28630962
6 9201 0 28639508
6 9202 0 28639823
6 9203 0 28641628
6 9204 0 28644771
6 9205 0 28645591
6 9206 0 28648185
6 9207 0 28649004
6 9208 0 28653689
6 9209 0 28654421
6 9210 0 28660420
6 9211 0 28663098
6 9212 0 28664757
6 9213 0 28671053
6 9214 0 28676180
6 9215 0 28680268
6 9216 0 28684007
6 9217 0 28690768
6 9218 0 28692506
6 9219 0 28693531
6 9220 0 28694239
6 9221 1 28696219
6 9222 1 28702038
6 9223 1 28705522
6 9224 1 28711539
6 9225 1 28714065
6 9226 1 28714885
6 9227 1 28717351
6 9228 1 28723375
6 9229 1 28731933
6 9230 1 28737198
6 9231 1 28738366
6 9232 1 28739940
6 9233 1 28743043
6 9234 1 28744211
6 9235 0 28748301
6 9236 0 28754772
6 9237 0 28757147
6 9238 0 28763414
6 9239 0 28765913
6 9240 0 28769066
6 9241 0 28771486
6 9242 0 28784081
6 9243 0 28792909
6 9244 0 28800149
6 9245 0 28801772
6 9246 0 28803909
6 9247 0 28804496
6 9248 0 28806975
6 9249 0 28809003
6 9250 0 28812064
6 9251 0 28816863
6 9252 0 28818792
6 9253 0 28825972
6 9254 0 28829166
6 9255 0 28829866
6 9256 0 28830655
6 9257 0 28835705
6 9258 0 28836050
6 9259 0 28842135
6 9260 0 28848066
6 9261 0 28853148
6 9262 0 28859982
6 9263 0 28864581
6 9264 0 28865328
6 9265 0 28876628
6 9266 0 28878675
6 9267 0 28879195
6 9268 0 28881057
6 9269 0 28887805
6 9270 0 28889421
6 9271 0 28891526
6 9272 0 28892656
6 9273 0 28895182
6 9274 0 28900456
6 9275 0 28900477
6 9276 0 28907528
6 9277 0 28911298
6 9278 0 28911937
6 9279 0 28915580
6 9280 0 28919305
6 9281 0 28924783
6 9282 0 28932932
6 9283 0 28934949
6 9284 0 28937315
6 9285 0 28940975
6 9286 0 28946744
6 9287 0 28947036
6 9288 0 28947916
6 9289 0 28954385
6 9290 0 28954857
6 9291 0 28959526
6 9292 0 28967361
6 9293 0 28972621
6 9294 0 28979099
6 9295 0 28981333
6 9296 0 28981690
6 9297 0 28982715
6 9298 0 28986694
6 9299 0 28989999
6 9300 0 28990169
6 9301 0 28990731
6 9302 0 28992731
6 9303 0 28995809
6 9304 0 28998878
6 9305 0 29000354
6 9306 1 29005710
6 9307 1 29009186
6 9308 1 29010335
6 9309 1 29013052
6 9310 1 29013474
6 9311 1 29016833
6 9312 1 29018845
6 9313 1 29019216
6 9314 1 29022145
6 9315 1 29025483
6 9316 1 29027148
6 9317 1 29028274
6 9318 1 29030477
6 9319 1 29033912
6 9320 1 29036703
6 9321 1 29038921
6 9322 1 29041056
6 9323 1 29041443
6 9324 1 29042217
6 9325 1 29044105
6 9326 0 29047469
6 9327 0 29051040
6 9328 0 29051081
6 9329 0 29057670
6 9330 0 29062573
6 9331 0 29063687
6 9332 0 29065383
6 9333 0 29068745
6 9334 0 29077804
6 9335 0 29078601
6 9336 0 29082584
6 9337 0 29089705
6 9338 0 29092814
6 9339 0 29099160
6 9340 0 29102433
6 9341 0 29103180
6 9342 0 29106200
6 9343 0 29110376
6 9344 0 29113746
6 9345 0 29115152
6 9346 0 29116798
6 9347 0 29118133
6 9348 0 29119299
6 9349 0 29120078
6 9350 0 29123875
6 9351 0 29127607
6 9352 0 29132175
6 9353 0 29135135
6 9354 0 29136280
6 9355 0 29141610
6 9356 0 29141784
6 9357 0 29143655
6 9358 0 29144505
6 9359 0 29152572
6 9360 0 29153378
6 9361 0 29155127
6 9362 0 29158296
6 9363 0 29161776
6 9364 0 29166655
6 9365 0 29168576
6 9366 0 29170480
6 9367 0 29173290
6 9368 0 29175994
6 9369 0 29177595
6 9370 0 29179875
6 9371 0 29180398
6 9372 0 29184857
6 9373 0 29187896
6 9374 0 29190488
6 9375 0 29195853
6 9376 0 29198493
6 9377 0 29205297
6 9378 0 29206120
6 9379 0 29206433
6 9380 0 29209077
6 9381 0 29211307
6 9382 0 29211778
6 9383 0 29212416
6 9384 0 29215764
6 9385 0 29219539
6 9386 0 29223020
6 9387 0 29225218
6 9388 0 29227129
6 9389 0 29229610
6 9390 0 29234690
6 9391 0 29235349
6 9392 0 29235525
6 9393 0 29239499
6 9394 0 29241338
6 9395 0 29242172
6 9396 0 29245642
6 9397 0 29247657
6 9398 0 29252405
6 9399 0 29260241
6 9400 0 29264563
6 9401 0 29266877
6 9402 0 29267367
6 9403 0 29271103
6 9404 0 29272352
6 9405 0 29272845
6 9406 0 29274954
6 9407 0 29276810
6 9408 0 29277345
6 9409 0 29278276
6 9410 0 29283407
6 9411 0 29286944
6 9412 0 29288539
6 9413 0 29291002
6 9414 0 29294760
6 9415 0 29299640
6 9416 0 29299962
6 9417 0 29300163
6 9418 0 29301173
6 9419 0 29302940
6 9420 0 29304378
6 9421 0 29305401
6 9422 0 29305491
6 9423 0 29309242
6 9424 0 29313565
6 9425 0 29316057
6 9426 0 29316346
6 9427 0 29317257
6 9428 0 29320052
6 9429 0 29321073
6 9430 0 29325027
6 9431 0 29326193
6 9432 0 29326283
6 9433 0 29328557
6 9434 0 29335119
6 9435 0 29336974
6 9436 0 29337656
6 9437 0 29341661
6 9438 0 29341912
6 9439 0 29343666
6 9440 0 29346099
6 9441 1 29348604
6 9442 1 29350089
6 9443 1 29355115
6 9444 1 29356469
6 9445 1 29361204
6 9446 1 29366240
6 9447 1 29367956
6 9448 1 29368606
6 9449 1 29370143
6 9450 1 29372485
6 9451 1 29373743
6 9452 1 29374349
6 9453 1 29376108
6 9454 1 29379099
6 9455 1 29382111
6 9456 0 29393838
6 9457 0 29394960
6 9458 0 29399706
6 9459 0 29399903
6 9460 0 29401047
6 9461 0 29401440
6 9462 0 29402521
6 9463 0 29404677
6 9464 0 29405542
6 9465 0 29410464
6 9466 0 29412483
6 9467 0 29416752
6 9468 0 29420779
6 9469 0 29423932
6 9470 0 29425450
6 9471 0 29425470
6 9472 0 29426431
6 9473 0 29432542
6 9474 0 29435020
6 9475 0 29439188
6 9476 0 29441046
6 9477 0 29441483
6 9478 0 29459049
6 9479 0 29489426
6 9480 0 29492335
6 9481 0 29497834
6 9482 0 29504878
6 9483 0 29506852
6 9484 0 29508925
6 9485 0 29509735
6 9486 0 29512568
6 9487 0 29522858
6 9488 0 29523404
6 9489 0 29528093
6 9490 0 29531990
6 9491 0 29533071
6 9492 0 29534749
6 9493 0 29537301
6 9494 0 29539660
6 9495 0 29541108
6 9496 0 29543224
6 9497 0 29548012
6 9498 0 29548808
6 9499 0 29549654
6 9500 0 29554015
6 9501 0 29556521
6 9502 0 29558335
6 9503 0 29567285
6 9504 0 29568564
6 9505 1 29572325
6 9506 1 29573052
6 9507 1 29574708
6 9508 1 29580640
6 9509 1 29581261
6 9510 1 29582967
6 9511 1 29583825
6 9512 1 29587367
6 9513 1 29588883
6 9514 1 29595209
6 9515 1 29600004
6 9516 1 29605338
6 9517 1 29605679
6 9518 1 29616064
6 9519 1 29649119
6 9520 1 29677204
6 9521 1 29699842
6 9522 1 29739124
6 9523 0 29780152
6 9524 0 29784796
6 9525 0 29787273
6 9526 0 29790660
6 9527 0 29791701
6 9528 0 29796153
6 9529 0 29799465
6 9530 0 29805240
6 9531 0 29809639
6 9532 0 29810114
6 9533 0 29810954
6 9534 0 29814194
6 9535 0 29816118
6 9536 0 29822638
6 9537 0 29830180
6 9538 0 29832550
6 9539 0 29903092
6 9540 0 29937424
6 9541 0 29940524
6 9542 0 29940759
6 9543 0 29942894
6 9544 0 29946679
6 9545 0 29950603
6 9546 0 29951023
6 9547 0 29953432
6 9548 0 29953515
6 9549 0 29956819
6 9550 0 29962731
6 9551 0 29969317
6 9552 0 29973015
6 9553 0 29976810
6 9554 0 29981555
6 9555 0 29982728
6 9556 0 29988127
6 9557 0 29996472
6 9558 0 30001673
6 9559 0 30005453
6 9560 0 30007913
6 9561 0 30010898
6 9562 0 30013156
6 9563 0 30015590
6 9564 0 30017647
6 9565 0 30023758
6 9566 0 30025131
6 9567 0 30030617
6 9568 0 30036013
6 9569 0 30039598
6 9570 0 30040322
6 9571 0 30049457
6 9572 0 30054684
6 9573 0 30055529
6 9574 0 30062408
6 9575 0 30062445
6 9576 0 30065014
6 9577 0 30065887
6 9578 0 30068212
6 9579 0 30074564
6 9580 0 30151506
6 9581 0 30151742
6 9582 0 30154591
6 9583 0 30156285
6 9584 0 30162196
6 9585 0 30166181
6 9586 0 30169958
6 9587 0 30174286
6 9588 0 30176138
6 9589 0 30177334
6 9590 0 30183687
6 9591 1 30187189
6 9592 1 30187315
6 9593 1 30187993
6 9594 1 30189792
6 9595 1 30190811
6 9596 1 30192755
6 9597 1 30195116
6 9598 1 30199318
6 9599 1 30209255
6 9600 1 30214306
6 9601 1 30215536
6 9602 0 30231853
6 9603 0 30233256
6 9604 0 30236474
6 9605 0 30240314
6 9606 0 30243425
6 9607 0 30243771
6 9608 0 30246731
6 9609 0 30251128
6 9610 0 30252807
6 9611 0 30253201
6 9612 0 30263831
6 9613 0 30264162
6 9614 0 30267554
6 9615 0 30272693
6 9616 0 30277803
6 9617 0 30279848
6 9618 0 30284697
6 9619 0 30285281
6 9620 0 30292300
6 9621 0 30294752
6 9622 0 30297589
6 9623 0 30298052
6 9624 0 30299589
6 9625 0 30303748
6 9626 0 30305067
6 9627 0 30305150
6 9628 0 30306054
6 9629 0 30306206
6 9630 0 30307803
6 9631 0 30311110
6 9632 0 30318008
6 9633 0 30318100
6 9634 0 30319642
6 9635 0 30321336
6 9636 0 30327428
6 9637 0 30327660
6 9638 0 30331560
6 9639 0 30335407
6 9640 0 30337244
6 9641 0 30338897
6 9642 0 30341373
6 9643 0 30342812
6 9644 0 30344233
6 9645 0 30345902
6 9646 0 30346433
6 9647 0 30346737
6 9648 0 30349013
6 9649 0 30353714
6 9650 0 30363508
6 9651 0 30369308
6 9652 0 30370686
6 9653 0 30371425
6 9654 0 30374277
6 9655 0 30378234
6 9656 0 30380256
6 9657 0 30382570
6 9658 0 30383401
6 9659 0 30385146
6 9660 0 30398171
6 9661 0 30399397
6 9662 0 30401563
6 9663 0 30401841
6 9664 0 30403200
6 9665 0 30408113
6 9666 1 30414438
6 9667 1 30416868
6 9668 1 30424527
6 9669 1 30424963
6 9670 1 30425907
6 9671 1 30428917
6 9672 1 30433281
6 9673 1 30434400
6 9674 1 30436812
6 9675 1 30438031
6 9676 1 30439904
6 9677 1 30441693
6 9678 1 30445314
6 9679 1 30446513
6 9680 1 30453919
6 9681 1 30465901
6 9682 1 30468229
6 9683 1 30472537
6 9684 1 30476521
6 9685 1 30479272
6 9686 1 30485580
6 9687 0 30489637
6 9688 0 30489781
6 9689 0 30491756
6 9690 0 30492632
6 9691 0 30499517
6 9692 0 30500137
6 9693 0 30506163
6 9694 0 30509276
6 9695 0 30509383
6 9696 0 30511511
6 9697 0 30512539
6 9698 0 30513886
6 9699 0 30518481
6 9700 0 30519750
6 9701 0 30524121
6 9702 0 30524871
6 9703 0 30527424
6 9704 0 30527620
6 9705 0 30527901
6 9706 0 30530113
6 9707 0 30531751
6 9708 0 30533965
6 9709 0 30536095
6 9710 0 30536616
6 9711 0 30537374
6 9712 0 30537463
6 9713 0 30540043
6 9714 0 30540399
6 9715 0 30543388
6 9716 0 30545685
6 9717 0 30546332
6 9718 0 30547647
6 9719 1 30552833
6 9720 1 30555511
6 9721 1 30559771
6 9722 1 30563739
6 9723 1 30566580
6 9724 1 30569285
6 9725 1 30572234
6 9726 1 30575550
6 9727 1 30581638
6 9728 1 30583862
6 9729 1 30588194
6 9730 1 30594267
6 9731 1 30600428
6 9732 1 30607026
6 9733 1 30611550
6 9734 1 30616213
6 9735 0 30622493
6 9736 0 30623224
6 9737 0 30624775
6 9738 0 30627467
6 9739 0 30630694
6 9740 0 30634203
6 9741 0 30638874
6 9742 0 30642553
6 9743 0 30643950
6 9744 0 30652906
6 9745 1 30660906
6 9746 1 30663890
6 9747 1 30665446
6 9748 1 30666749
6 9749 1 30667857
6 9750 1 30668201
6 9751 1 30671411
6 9752 1 30678048
6 9753 1 30679668
6 9754 1 30683730
6 9755 1 30683803
6 9756 1 30684386
6 9757 1 30686369
6 9758 1 30686902
6 9759 0 30690443
6 9760 0 30692109
6 9761 0 30695047
6 9762 1 30698041
6 9763 1 30700400
6 9764 1 30700630
6 9765 1 30703991
6 9766 1 30707359
6 9767 1 30709419
6 9768 1 30710713
6 9769 1 30712464
6 9770 1 30715280
6 9771 1 30716147
6 9772 1 30719260
6 9773 1 30722403
6 9774 1 30723279
6 9775 1 30728427
6 9776 1 30729224
6 9777 1 30731819
6 9778 1 30732209
6 9779 1 30733764
6 9780 1 30735929
6 9781 1 30738892
6 9782 1 30739513
6 9783 1 30743635
6 9784 1 30744197
6 9785 1 30747644
6 9786 0 30751440
6 9787 0 30752817
6 9788 0 30753883
6 9789 0 30754280
6 9790 0 30755419
6 9791 0 30758307
6 9792 0 30758487
6 9793 0 30759953
6 9794 0 30764838
6 9795 0 30765641
6 9796 0 30768198
6 9797 0 30771083
6 9798 0 30776256
6 9799 0 30779055
6 9800 1 30779449
6 9801 1 30780975
6 9802 1 30782220
6 9803 1 30782400
6 9804 1 30783217
6 9805 1 30789179
6 9806 1 30791486
6 9807 1 30794215
6 9808 1 30799590
6 9809 1 30800507
6 9810 1 30800830
6 9811 1 30803763
6 9812 0 30812390
6 9813 0 30823656
6 9814 0 30823699
6 9815 0 30836244
6 9816 0 30836409
6 9817 0 30839968
6 9818 0 30840788
6 9819 0 30842053
6 9820 0 30879733
6 9821 0 30886045
6 9822 0 30899178
6 9823 0 30905685
6 9824 0 30910633
6 9825 0 30913443
6 9826 0 30915481
6 9827 0 30918294
6 9828 0 30919225
6 9829 0 30919748
6 9830 0 30920431
6 9831 0 30922460
6 9832 0 30932145
6 9833 0 30937097
6 9834 0 30939496
6 9835 0 30941120
6 9836 0 30942131
6 9837 0 30946810
6 9838 0 30949612
6 9839 0 30951907
6 9840 0 30952812
6 9841 0 30958420
6 9842 0 30963799
6 9843 0 30963822
6 9844 0 30964667
6 9845 0 30969342
6 9846 0 30969414
6 9847 0 30971615
6 9848 0 30972142
6 9849 0 30972582
6 9850 0 30973559
6 9851 0 30978676
6 9852 0 30979422
6 9853 0 30985619
6 9854 0 30988656
6 9855 0 30994714
6 9856 0 30997749
6 9857 0 31000823
6 9858 0 31001538
6 9859 0 31004879
6 9860 0 31005409
6 9861 0 31007739
6 9862 0 31011050
6 9863 0 31027527
6 9864 0 31029936
6 9865 0 31034796
6 9866 0 31039972
6 9867 0 31044273
6 9868 0 31045032
6 9869 0 31045066
6 9870 0 31050023
6 9871 0 31053109
6 9872 0 31053482
6 9873 0 31066168
6 9874 0 31071067
6 9875 0 31072386
6 9876 0 31074975
6 9877 0 31076180
6 9878 0 31081170
6 9879 0 31081542
6 9880 0 31084124
6 9881 0 31087299
6 9882 0 31091410
6 9883 0 31097638
6 9884 0 31099350
6 9885 0 31100510
6 9886 0 31105108
6 9887 0 31110223
6 9888 0 31113369
6 9889 0 31118453
6 9890 0 31120145
6 9891 0 31122610
6 9892 0 31122829
6 9893 0 31124589
6 9894 0 31131541
6 9895 0 31132009
6 9896 0 31135240
6 9897 0 31135280
6 9898 0 31136053
6 9899 0 31140416
6 9900 0 31140569
6 9901 0 31141009
6 9902 0 31143587
6 9903 0 31144219
6 9904 0 31146080
6 9905 0 31146500
6 9906 0 31146935
6 9907 0 31150248
6 9908 0 31158727
6 9909 0 31160499
6 9910 0 31160789
6 9911 0 31165600
6 9912 0 31170690
6 9913 0 31171911
6 9914 0 31174142
6 9915 0 31181221
6 9916 0 31187196
6 9917 0 31193372
6 9918 0 31196177
6 9919 0 31197697
6 9920 0 31203475
6 9921 0 31204403
6 9922 0 31209548
6 9923 0 31209787
6 9924 0 31213426
6 9925 0 31216246
6 9926 0 31216831
6 9927 0 31218153
6 9928 0 31220011
6 9929 0 31220733
6 9930 0 31221206
6 9931 0 31226781
6 9932 0 31231327
6 9933 0 31233949
6 9934 0 31234430
6 9935 0 31237740
6 9936 0 31244138
6 9937 0 31246740
6 9938 0 31251237
6 9939 0 31254991
6 9940 0 31255958
6 9941 0 31257019
6 9942 0 31257510
6 9943 0 31263312
6 9944 0 31265668
6 9945 0 31270603
6 9946 0 31275415
6 9947 1 31279561
6 9948 1 31279677
6 9949 1 31280697
6 9950 1 31280994
6 9951 1 31288762
6 9952 1 31294687
6 9953 1 31295824
6 9954 1 31298587
6 9955 1 31298912
6 9956 1 31305885
6 9957 1 31306602
6 9958 1 31310028
6 9959 1 31310449
6 9960 1 31311078
6 9961 1 31313613
6 9962 1 31313890
6 9963 1 31317135
6 9964 1 31319791
6 9965 1 31321110
6 9966 1 31322742
6 9967 1 31325727
6 9968 1 31328753
6 9969 1 31332248
6 9970 1 31333674
6 9971 1 31337533
6 9972 1 31338900
6 9973 1 31342226
6 9974 0 31344177
6 9975 0 31344976
6 9976 0 31348266
6 9977 0 31349791
6 9978 0 31350256
6 9979 0 31354200
6 9980 0 31357482
6 9981 0 31359919
6 9982 0 31360811
6 9983 0 31361804
6 9984 0 31363918
6 9985 0 31365533
6 9986 0 31367765
6 9987 0 31368593
6 9988 0 31374514
6 9989 0 31376281
6 9990 0 31376427
6 9991 0 31377525
6 9992 0 31379856
6 9993 0 31380251
6 9994 1 31381234
6 9995 1 31382354
6 9996 1 31383403
6 9997 1 31383491
6 9998 1 31386288
6 9999 1 31389961
6 10000 1 31390908
6 10001 1 31395891
6 10002 1 31396709
6 10003 1 31401676
6 10004 1 31407786
6 10005 1 31412039
6 10006 1 31412652
6 10007 1 31415621
6 10008 1 31416011
6 10009 1 31418065
6 10010 1 31420449
6 10011 1 31420805
6 10012 1 31421612
6 10013 1 31422922
6 10014 0 31426293
6 10015 0 31428628
6 10016 0 31433444
6 10017 0 31437572
6 10018 0 31440979
6 10019 0 31442955
6 10020 0 31446163
6 10021 0 31448946
6 10022 0 31458240
6 10023 0 31458608
6 10024 0 31461184
6 10025 0 31462215
6 10026 0 31465667
6 10027 0 31466885
6 10028 0 31470342
6 10029 0 31471324
6 10030 0 31472169
6 10031 0 31473675
6 10032 0 31475315
6 10033 0 31476977
6 10034 0 31478900
6 10035 0 31481992
6 10036 0 31484956
6 10037 0 31486549
6 10038 0 31488049
6 10039 0 31488506
6 10040 0 31492539
6 10041 0 31494409
6 10042 0 31495710
6 10043 0 31496880
6 10044 0 31498046
6 10045 0 31499524
6 10046 0 31501531
6 10047 0 31504437
6 10048 0 31506949
6 10049 0 31510698
6 10050 0 31517550
6 10051 0 31517976
6 10052 0 31527292
6 10053 0 31532451
6 10054 0 31535706
6 10055 0 31537475
6 10056 0 31540129
6 10057 0 31543355
6 10058 0 31543903
6 10059 0 31544927
6 10060 0 31549236
6 10061 0 31550538
6 10062 0 31550730
6 10063 0 31551468
6 10064 0 31552717
6 10065 0 31556672
6 10066 0 31556991
6 10067 0 31557605
6 10068 0 31561921
6 10069 1 31564597
6 10070 1 31564627
6 10071 1 31567434
6 10072 1 31568438
6 10073 1 31574802
6 10074 1 31578813
6 10075 1 31578856
6 10076 1 31581392
6 10077 1 31581415
6 10078 1 31587235
6 10079 1 31590486
6 10080 1 31592696
6 10081 0 31593578
6 10082 0 31595583
6 10083 0 31598627
6 10084 0 31602946
6 10085 0 31605235
6 10086 0 31606549
6 10087 0 31609801
6 10088 0 31611064
6 10089 0 31612599
6 10090 0 31615145
6 10091 0 31616452
6 10092 0 31620585
6 10093 0 31621918
6 10094 0 31622213
6 10095 0 31625268
6 10096 0 31627099
6 10097 0 31627820
6 10098 0 31630006
6 10099 0 31634369
6 10100 0 31636110
6 10101 0 31642328
6 10102 0 31643939
6 10103 0 31646280
6 10104 0 31647101
6 10105 0 31652111
6 10106 0 31653373
6 10107 0 31658397
6 10108 0 31664912
6 10109 0 31670708
6 10110 0 31677521
6 10111 0 31678299
6 10112 1 31685321
6 10113 1 31690259
6 10114 1 31694835
6 10115 1 31697586
6 10116 1 31700963
6 10117 1 31702852
6 10118 1 31704725
6 10119 1 31707351
6 10120 1 31711152
6 10121 1 31713787
6 10122 1 31714233
6 10123 1 31716334
6 10124 1 31717580
6 10125 1 31722706
6 10126 1 31725905
6 10127 1 31726341
6 10128 1 31728070
6 10129 1 31728902
6 10130 1 31730189
6 10131 1 31738003
6 10132 1 31742071
6 10133 1 31747400
6 10134 1 31749031
6 10135 1 31750859
6 10136 1 31752677
6 10137 1 31755100
6 10138 1 31760554
6 10139 1 31760825
6 10140 1 31764390
6 10141 1 31767074
6 10142 1 31771239
6 10143 1 31773933
6 10144 1 31774654
6 10145 1 31777471
6 10146 1 31779566
6 10147 1 31782185
6 10148 1 31785741
6 10149 1 31786184
6 10150 1 31787319
6 10151 1 31790615
6 10152 1 31792166
6 10153 1 31793313
6 10154 1 31797287
6 10155 1 31797660
6 10156 1 31798488
6 10157 1 31799044
6 10158 1 31801413
6 10159 1 31802269
6 10160 1 31804761
6 10161 0 31807149
6 10162 0 31807717
6 10163 0 31810094
6 10164 0 31812157
6 10165 0 31812515
6 10166 0 31815957
6 10167 0 31816368
6 10168 0 31817282
6 10169 0 31821877
6 10170 0 31822358
6 10171 0 31824913
6 10172 0 31824996
6 10173 0 31825068
6 10174 0 31826513
6 10175 0 31829754
6 10176 0 31831290
6 10177 0 31833011
6 10178 0 31834371
6 10179 0 31835436
6 10180 0 31837097
6 10181 0 31839269
6 10182 0 31841738
6 10183 0 31844762
6 10184 0 31845920
6 10185 0 31847802
6 10186 0 31850411
6 10187 0 31853457
6 10188 0 31854541
6 10189 0 31856089
6 10190 0 31858735
6 10191 0 31862185
6 10192 0 31865350
6 10193 0 31866028
6 10194 0 31871434
6 10195 0 31873068
6 10196 0 31876499
6 10197 0 31878402
6 10198 0 31879595
6 10199 0 31881504
6 10200 0 31881628
6 10201 0 31884270
6 10202 0 31887013
6 10203 0 31889844
6 10204 0 31891659
6 10205 0 31892432
6 10206 0 31896378
6 10207 0 31897851
6 10208 0 31899535
6 10209 0 31902911
6 10210 0 31902928
6 10211 0 31905506
6 10212 0 31908765
6 10213 0 31909221
6 10214 0 31913463
6 10215 0 31913648
6 10216 0 31913889
6 10217 0 31915704
6 10218 0 31917150
6 10219 0 31919887
6 10220 0 31920248
6 10221 0 31925233
6 10222 0 31928129
6 10223 0 31928975
6 10224 0 31931491
6 10225 0 31933725
6 10226 0 31935596
6 10227 0 31937988
6 10228 0 31940082
6 10229 0 31941395
6 10230 0 31943665
6 10231 0 31945746
6 10232 0 31947022
6 10233 0 31951140
6 10234 0 31952106
6 10235 0 31954055
6 10236 0 31957031
6 10237 0 31959112
6 10238 0 31962991
6 10239 0 31969286
6 10240 0 31971265
6 10241 0 31972604
6 10242 0 31979011
6 10243 0 31985477
6 10244 0 31989805
6 10245 0 31994993
6 10246 0 31995898
6 10247 0 31996303
6 10248 0 32000273
6 10249 0 32000898
6 10250 0 32005213
6 10251 0 32005382
6 10252 0 32009447
6 10253 0 32011748
6 10254 0 32012853
6 10255 0 32013949
6 10256 0 32017573
6 10257 0 32021383
6 10258 0 32021769
6 10259 0 32023112
6 10260 0 32029546
6 10261 0 32030530
6 10262 0 32035799
6 10263 0 32037497
6 10264 0 32038646
6 10265 0 32043332
6 10266 0 32047585
6 10267 0 32053020
6 10268 0 32056770
6 10269 1 32059264
6 10270 1 32059955
6 10271 1 32060009
6 10272 1 32060507
6 10273 1 32061380
6 10274 1 32064411
6 10275 1 32067692
6 10276 1 32071019
6 10277 1 32071273
6 10278 1 32072300
6 10279 1 32073179
6 10280 1 32073265
6 10281 1 32073756
6 10282 0 32078442
6 10283 0 32083456
6 10284 0 32084344
6 10285 0 32086555
6 10286 0 32086844
6 10287 0 32088614
6 10288 0 32090259
6 10289 0 32090696
6 10290 0 32093852
6 10291 0 32097994
6 10292 1 32100462
6 10293 1 32102872
6 10294 1 32107067
6 10295 1 32110847
6 10296 1 32112188
6 10297 1 32118033
6 10298 1 32118654
6 10299 1 32119383
6 10300 1 32122695
6 10301 1 32125246
6 10302 1 32126889
6 10303 1 32133492
6 10304 1 32133530
6 10305 1 32138973
6 10306 1 32140280
6 10307 1 32146328
6 10308 1 32151245
6 10309 1 32154116
6 10310 1 32158329
6 10311 1 32159007
6 10312 1 32173520
6 10313 1 32175601
6 10314 1 32177017
6 10315 1 32178134
6 10316 1 32179266
6 10317 1 32182148
6 10318 1 32182868
6 10319 1 32184073
6 10320 1 32188405
6 10321 1 32192700
6 10322 1 32194018
6 10323 1 32194761
6 10324 1 32194866
6 10325 1 32202762
6 10326 1 32203959
6 10327 1 32204472
6 10328 1 32210120
6 10329 1 32215471
6 10330 1 32226040
6 10331 1 32229562
6 10332 1 32231755
6 10333 1 32234403
6 10334 1 32234985
6 10335 1 32237101
6 10336 1 32238112
6 10337 1 32239828
6 10338 1 32240708
6 10339 1 32245675
6 10340 1 32252112
6 10341 1 32253531
6 10342 1 32254007
6 10343 1 32255288
6 10344 1 32256712
6 10345 1 32261382
6 10346 1 32268239
6 10347 1 32272108
6 10348 0 32274365
6 10349 0 32276384
6 10350 0 32277215
6 10351 0 32277257
6 10352 0 32279407
6 10353 0 32282009
6 10354 0 32290863
6 10355 0 32292321
6 10356 0 32296392
6 10357 0 32299066
6 10358 0 32299581
6 10359 0 32303634
6 10360 0 32306464
6 10361 0 32310680
6 10362 0 32313098
6 10363 0 32313668
6 10364 0 32313876
6 10365 0 32316922
6 10366 0 32317551
6 10367 0 32323029
6 10368 0 32327532
6 10369 0 32331965
6 10370 0 32333022
6 10371 0 32333751
6 10372 0 32335814
6 10373 0 32341448
6 10374 0 32344593
6 10375 0 32345405
6 10376 0 32346144
6 10377 0 32349495
6 10378 0 32349623
6 10379 0 32352819
6 10380 0 32353107
6 10381 0 32353318
6 10382 0 32354861
6 10383 0 32356912
6 10384 0 32358517
6 10385 0 32359820
6 10386 0 32362944
6 10387 0 32364318
6 10388 0 32364462
6 10389 0 32366904
6 10390 0 32368148
6 10391 0 32368584
6 10392 0 32371148
6 10393 0 32374565
6 10394 0 32377559
6 10395 0 32381156
6 10396 0 32381417
6 10397 0 32388204
6 10398 0 32391039
6 10399 0 32392997
6 10400 0 32393681
6 10401 0 32396185
6 10402 0 32397180
6 10403 0 32397507
6 10404 0 32398312
6 10405 0 32401647
6 10406 0 32403397
6 10407 0 32404357
6 10408 0 32406581
6 10409 0 32409312
6 10410 0 32410075
6 10411 0 32410413
6 10412 0 32413165
6 10413 0 32416000
6 10414 0 32419127
6 10415 0 32419372
6 10416 1 32421917
6 10417 1 32424216
6 10418 1 32425813
6 10419 1 32431707
6 10420 1 32439975
6 10421 1 32447441
6 10422 1 32449970
6 10423 1 32456192
6 10424 1 32460117
6 10425 1 32465959
6 10426 1 32470867
6 10427 1 32475286
6 10428 1 32477133
6 10429 1 32478959
6 10430 1 32482155
6 10431 1 32487321
6 10432 1 32492441
6 10433 1 32498625
6 10434 1 32503527
6 10435 1 32506578
6 10436 1 32508996
6 10437 1 32509010
6 10438 1 32512105
6 10439 1 32513023
6 10440 1 32519054
6 10441 1 32524627
6 10442 1 32525394
6 10443 1 32530026
6 10444 1 32530185
6 10445 1 32530558
6 10446 1 32531512
6 10447 1 32538425
6 10448 1 32541321
6 10449 1 32544035
6 10450 1 32547722
6 10451 1 32549780
6 10452 1 32552451
6 10453 1 32567770
6 10454 1 32568662
6 10455 1 32569865
6 10456 1 32574436
6 10457 1 32581787
6 10458 1 32582196
6 10459 1 32589007
6 10460 1 32592780
6 10461 1 32594432
6 10462 1 32595463
6 10463 1 32595502
6 10464 1 32599446
6 10465 1 32631537
6 10466 1 32635586
6 10467 1 32637611
6 10468 1 32648382
6 10469 1 32650153
6 10470 1 32656078
6 10471 1 32660577
6 10472 1 32664626
6 10473 1 32665393
6 10474 1 32667089
6 10475 1 32668958
6 10476 1 32671187
6 10477 1 32671772
6 10478 1 32677785
6 10479 1 32680954
6 10480 1 32682016
6 10481 1 32686393
6 10482 1 32686504
6 10483 1 32686862
6 10484 1 32690075
6 10485 1 32692086
6 10486 1 32693069
6 10487 1 32693996
6 10488 0 32696566
6 10489 0 32698285
6 10490 0 32700316
6 10491 0 32710625
6 10492 0 32714156
6 10493 0 32715126
6 10494 0 32715201
6 10495 0 32720415
6 10496 0 32720539
6 10497 0 32725227
6 10498 0 32737549
6 10499 0 32742701
6 10500 0 32747999
6 10501 0 32752629
6 10502 0 32754784
6 10503 0 32758339
6 10504 0 32765174
6 10505 0 32770071
6 10506 0 32775609
6 10507 0 32776979
6 10508 0 32777237
6 10509 0 32780577
6 10510 0 32783379
6 10511 0 32783872
6 10512 0 32789698
6 10513 0 32790466
6 10514 0 32790549
6 10515 0 32790953
6 10516 0 32795869
6 10517 0 32796747
6 10518 0 32802317
6 10519 0 32804022
6 10520 0 32804191
6 10521 0 32807970
6 10522 0 32810397
6 10523 0 32814084
6 10524 0 32816827
6 10525 0 32820196
6 10526 0 32821157
6 10527 0 32822823
6 10528 0 32826732
6 10529 0 32828192
6 10530 0 32828473
6 10531 0 32830080
6 10532 0 32831809
6 10533 0 32834159
6 10534 0 32840556
6 10535 0 32842683
6 10536 0 32846978
6 10537 0 32850268
6 10538 0 32853603
6 10539 0 32855084
6 10540 0 32856139
6 10541 1 32860905
6 10542 1 32864345
6 10543 1 32865340
6 10544 1 32865973
6 10545 1 32866162
6 10546 1 32867129
6 10547 1 32872999
6 10548 1 32875492
6 10549 1 32878715
6 10550 1 32879147
6 10551 1 32881009
6 10552 1 32881020
6 10553 1 32882384
6 10554 0 32883846
6 10555 0 32887224
6 10556 0 32887799
6 10557 0 32889795
6 10558 0 32890505
6 10559 0 32892187
6 10560 0 32893776
6 10561 0 32898590
6 10562 0 32899754
6 10563 0 32902770
6 10564 0 32904586
6 10565 0 32908008
6 10566 0 32913867
6 10567 0 32914112
6 10568 0 32917531
6 10569 0 32918864
6 10570 0 32919890
6 10571 0 32920047
6 10572 0 32920570
6 10573 0 32923982
6 10574 0 32928729
6 10575 0 32930255
6 10576 0 32933881
6 10577 0 32934314
6 10578 0 32939458
6 10579 0 32944266
6 10580 0 32946708
6 10581 0 32949071
6 10582 0 32953209
6 10583 0 32954021
6 10584 0 32955017
6 10585 0 32956287
6 10586 0 32960073
6 10587 0 32960814
6 10588 0 32967280
6 10589 0 32968706
6 10590 0 32969890
6 10591 0 32971101
6 10592 0 32974673
6 10593 0 32976124
6 10594 0 32978748
6 10595 0 32983988
6 10596 0 32986076
6 10597 0 32987694
6 10598 0 32990288
6 10599 0 32994301
6 10600 0 32995771
6 10601 0 32999092
6 10602 0 33000130
6 10603 0 33004331
6 10604 0 33010370
6 10605 0 33010413
6 10606 0 33013319
6 10607 0 33016059
6 10608 0 33016121
6 10609 0 33022248
6 10610 0 33024974
6 10611 0 33025308
6 10612 0 33027664
6 10613 0 33030525
6 10614 0 33031593
6 10615 0 33035268
6 10616 0 33038149
6 10617 0 33039021
6 10618 0 33044380
6 10619 0 33047157
6 10620 0 33050867
6 10621 0 33053743
6 10622 0 33056353
6 10623 0 33057842
6 10624 0 33058275
6 10625 0 33059444
6 10626 0 33060250
6 10627 0 33063517
6 10628 0 33066341
6 10629 0 33066824
6 10630 0 33070285
6 10631 0 33074059
6 10632 0 33074845
6 10633 0 33077419
6 10634 0 33079293
6 10635 0 33080339
6 10636 0 33083886
6 10637 0 33087203
6 10638 0 33089979
6 10639 0 33090655
6 10640 0 33092123
6 10641 0 33093090
6 10642 0 33095154
6 10643 0 33097699
6 10644 0 33098496
6 10645 0 33103784
6 10646 0 33104557
6 10647 0 33108437
6 10648 0 33111557
6 10649 0 33111939
6 10650 0 33112616
6 10651 0 33113222
6 10652 0 33113668
6 10653 0 33115349
6 10654 0 33116195
6 10655 0 33118324
6 10656 0 33118426
6 10657 0 33119754
6 10658 0 33123764
6 10659 0 33132037
6 10660 0 33133731
6 10661 0 33135393
6 10662 0 33138876
6 10663 0 33140580
6 10664 0 33141287
6 10665 0 33141376
6 10666 0 33142424
6 10667 0 33145334
6 10668 0 33151380
6 10669 0 33156944
6 10670 0 33157365
6 10671 0 33159835
6 10672 0 33160143
6 10673 0 33165170
6 10674 0 33167327
6 10675 0 33170517
6 10676 0 33175187
6 10677 0 33177422
6 10678 0 33178169
6 10679 0 33185540
6 10680 0 33191459
6 10681 0 33193131
6 10682 0 33197246
6 10683 0 33202940
6 10684 0 33211017
6 10685 0 33211203
6 10686 0 33217225
6 10687 0 33220335
6 10688 0 33224620
6 10689 0 33228941
6 10690 0 33230672
6 10691 0 33233393
6 10692 0 33241730
6 10693 0 33242698
6 10694 0 33242876
6 10695 0 33245535
6 10696 0 33246321
6 10697 0 33250572
6 10698 0 33252175
6 10699 0 33253523
6 10700 0 33256113
6 10701 0 33256752
6 10702 0 33260110
6 10703 0 33264938
6 10704 0 33266041
6 10705 0 33268876
6 10706 0 33271891
6 10707 0 33274235
6 10708 0 33274752
6 10709 0 33275954
6 10710 0 33277169
6 10711 0 33280403
6 10712 0 33281755
6 10713 0 33283078
6 10714 0 33284317
6 10715 0 33290461
6 10716 0 33295736
6 10717 0 33298732
6 10718 0 33306274
6 10719 0 33312205
6 10720 0 33319402
6 10721 0 33321171
6 10722 0 33322941
6 10723 0 33328651
6 10724 0 33329116
6 10725 0 33333645
6 10726 0 33339555
6 10727 0 33341749
6 10728 0 33345757
6 10729 0 33352246
6 10730 0 33357033
6 10731 0 33360555
6 10732 0 33360999
6 10733 0 33369471
6 10734 0 33382274
6 10735 0 33383754
6 10736 0 33383796
6 10737 0 33387163
6 10738 0 33390532
6 10739 0 33395129
6 10740 0 33400240
6 10741 0 33400495
6 10742 0 33402829
6 10743 0 33404337
6 10744 0 33408632
6 10745 0 33413099
6 10746 0 33413470
6 10747 0 33415685
6 10748 0 33420586
6 10749 0 33423099
6 10750 0 33429830
6 10751 0 33430927
6 10752 0 33434252
6 10753 0 33442490
6 10754 0 33445801
6 10755 0 33451037
6 10756 0 33452364
6 10757 0 33452406
6 10758 0 33452703
6 10759 0 33455616
6 10760 0 33457912
6 10761 0 33460172
6 10762 0 33460727
6 10763 0 33462370
6 10764 0 33465062
6 10765 0 33467697
6 10766 0 33467890
6 10767 0 33468497
6 10768 0 33473052
6 10769 0 33474485
6 10770 0 33478334
6 10771 0 33482718
6 10772 0 33483650
6 10773 0 33486345
6 10774 0 33510925
6 10775 1 33561290
6 10776 1 33584003
6 10777 1 33586682
6 10778 1 33589041
6 10779 1 33591653
6 10780 1 33591834
6 10781 1 33593862
6 10782 1 33598683
6 10783 1 33605881
6 10784 1 33611204
6 10785 1 33613115
6 10786 1 33614061
6 10787 1 33618605
6 10788 1 33620029
6 10789 1 33620077
6 10790 1 33624544
6 10791 1 33628784
6 10792 1 33629633
6 10793 1 33630442
6 10794 1 33631027
6 10795 1 33636206
6 10796 1 33639311
6 10797 1 33644157
6 10798 1 33644224
6 10799 1 33644438
6 10800 0 33655426
6 10801 0 33662325
6 10802 0 33663795
6 10803 0 33664699
6 10804 0 33666113
6 10805 0 33667649
6 10806 0 33670811
6 10807 0 33672040
6 10808 0 33672164
6 10809 0 33675060
6 10810 0 33676387
6 10811 1 33682406
6 10812 1 33686498
6 10813 1 33692420
6 10814 1 33697216
6 10815 1 33704786
6 10816 1 33707572
6 10817 1 33715089
6 10818 1 33721676
6 10819 1 33723112
6 10820 1 33723499
6 10821 1 33725287
6 10822 1 33727014
6 10823 1 33727083
6 10824 1 33728421
6 10825 1 33730247
6 10826 1 33734592
6 10827 1 33738708
6 10828 1 33738944
6 10829 1 33742259
6 10830 1 33744505
6 10831 1 33764894
6 10832 1 33765933
6 10833 1 33767770
6 10834 1 33771497
6 10835 1 33772263
6 10836 1 33773272
6 10837 1 33774506
6 10838 1 33777366
6 10839 1 33781500
6 10840 1 33786171
6 10841 0 33798280
6 10842 0 33803799
6 10843 0 33812628
6 10844 0 33814751
6 10845 0 33820750
6 10846 0 33827771
6 10847 0 33829313
6 10848 0 33832959
6 10849 0 33834025
6 10850 0 33834427
6 10851 0 33834732
6 10852 0 33839883
6 10853 0 33844563
6 10854 0 33845785
6 10855 0 33850794
6 10856 0 33851136
6 10857 0 33852605
6 10858 0 33858697
6 10859 0 33858725
6 10860 0 33864091
6 10861 0 33868121
6 10862 0 33872666
6 10863 0 33889467
6 10864 0 33894046
6 10865 0 33895749
6 10866 0 33898950
6 10867 0 33907978
6 10868 0 33908655
6 10869 0 33910374
6 10870 0 33912162
6 10871 0 33915685
6 10872 0 33921124
6 10873 0 33922016
6 10874 0 33926769
6 10875 0 33985688
6 10876 0 33988823
6 10877 0 33992638
6 10878 0 33993199
6 10879 0 33996550
6 10880 0 33997665
6 10881 0 33999629
6 10882 0 34003798
6 10883 0 34025209
6 10884 0 34025465
6 10885 0 34029991
6 10886 0 34044451
6 10887 0 34046119
6 10888 0 34047583
6 10889 0 34052516
6 10890 0 34059025
6 10891 0 34061084
6 10892 0 34062284
6 10893 0 34065966
6 10894 0 34071334
6 10895 0 34073708
6 10896 0 34076350
6 10897 0 34077909
6 10898 0 34077969
6 10899 0 34081523
6 10900 0 34084455
6 10901 0 34088396
6 10902 0 34089937
6 10903 0 34090660
6 10904 0 34094907
6 10905 0 34095679
6 10906 0 34100430
6 10907 0 34100686
6 10908 0 34107085
6 10909 1 34110159
6 10910 1 34112672
6 10911 1 34114110
6 10912 1 34115664
6 10913 1 34119096
6 10914 1 34120972
6 10915 1 34122989
6 10916 1 34124608
6 10917 1 34125154
6 10918 1 34125306
6 10919 1 34129956
6 10920 1 34130215
6 10921 1 34133351
6 10922 1 34134045
6 10923 1 34136654
6 10924 1 34141717
6 10925 1 34143236
6 10926 1 34144945
6 10927 1 34150186
6 10928 1 34150793
6 10929 1 34154237
6 10930 1 34156067
6 10931 1 34158409
6 10932 1 34161073
6 10933 1 34162363
6 10934 1 34162680
6 10935 1 34166570
6 10936 1 34167555
6 10937 1 34172495
6 10938 0 34177515
6 10939 0 34182950
6 10940 0 34183529
6 10941 0 34185911
6 10942 0 34190615
6 10943 0 34192131
6 10944 0 34193798
6 10945 0 34199342
6 10946 0 34201206
6 10947 0 34203152
6 10948 0 34206614
6 10949 0 34209032
6 10950 0 34214877
6 10951 0 34215866
6 10952 0 34219635
6 10953 0 34222700
6 10954 0 34225055
6 10955 0 34228519
6 10956 0 34231226
6 10957 0 34233919
6 10958 0 34235992
6 10959 0 34254785
6 10960 0 34262281
6 10961 0 34264657
6 10962 0 34266901
6 10963 0 34272315
6 10964 0 34272628
6 10965 0 34274802
6 10966 0 34282392
6 10967 0 34282899
6 10968 0 34285760
6 10969 0 34288259
6 10970 0 34289001
6 10971 0 34294140
6 10972 0 34294502
6 10973 0 34295203
6 10974 0 34296954
6 10975 0 34302286
6 10976 0 34305414
6 10977 0 34307535
6 10978 0 34308154
6 10979 0 34312402
6 10980 0 34318172
6 10981 0 34320731
6 10982 0 34331283
6 10983 0 34331401
6 10984 0 34333523
6 10985 0 34334438
6 10986 0 34338243
6 10987 0 34341928
6 10988 0 34342440
6 10989 0 34348677
6 10990 0 34350661
6 10991 0 34351306
6 10992 0 34354854
6 10993 0 34355652
6 10994 0 34355836
6 10995 0 34406997
6 10996 0 34407323
6 10997 0 34408899
6 10998 0 34415129
6 10999 0 34416019
6 11000 0 34419762
6 11001 0 34421538
6 11002 0 34424501
6 11003 0 34429655
6 11004 0 34431531
6 11005 0 34432043
6 11006 0 34435370
6 11007 0 34442105
6 11008 0 34443639
6 11009 0 34444255
6 11010 0 34444905
6 11011 0 34447493
6 11012 0 34448883
6 11013 0 34449466
6 11014 0 34451992
6 11015 0 34453396
6 11016 0 34454107
6 11017 0 34454384
6 11018 0 34456067
6 11019 0 34464945
6 11020 0 34470951
6 11021 0 34473494
6 11022 0 34474843
6 11023 0 34476760
6 11024 0 34479481
6 11025 0 34481651
6 11026 0 34485529
6 11027 0 34488607
6 11028 0 34493798
6 11029 0 34496792
6 11030 0 34503651
6 11031 0 34508525
6 11032 0 34508980
6 11033 0 34515372
6 11034 0 34517450
6 11035 0 34522044
6 11036 0 34525824
6 11037 0 34531185
6 11038 0 34534481
6 11039 0 34672279
