# Supplementary material for: A Scale-Corrected Comparison of Linkage Disequilibrium Levels between Genic and Non-Genic Regions
Source: PLoS One. 2015 Oct 30;10(10):e0141216. doi: 10.1371/journal.pone.0141216 (PMC4627745; doi:10.1371/journal.pone.0141216)
Supplement: S3 File — (ZIP) [file pone.0141216.s016.zip › markerInfo_chr7.txt]

chr SNP gene relDist
7 1 0 1
7 2 0 1466
7 3 0 2459
7 4 0 5200
7 5 0 8814
7 6 0 10405
7 7 0 13177
7 8 0 24229
7 9 0 29455
7 10 0 30652
7 11 0 30920
7 12 0 33758
7 13 0 33818
7 14 0 38976
7 15 0 40844
7 16 0 43951
7 17 0 44259
7 18 0 48498
7 19 0 49953
7 20 0 54419
7 21 0 58812
7 22 0 67248
7 23 0 70600
7 24 0 72050
7 25 0 73209
7 26 0 78804
7 27 0 83772
7 28 0 86624
7 29 0 88111
7 30 0 95405
7 31 0 99536
7 32 0 103582
7 33 0 103711
7 34 0 104228
7 35 0 109130
7 36 0 109994
7 37 0 113855
7 38 1 115366
7 39 1 116614
7 40 1 121366
7 41 1 121980
7 42 1 125431
7 43 1 125734
7 44 1 129097
7 45 1 131546
7 46 1 133524
7 47 1 134910
7 48 1 137252
7 49 1 139548
7 50 1 140183
7 51 1 142202
7 52 1 143016
7 53 1 144535
7 54 1 146792
7 55 0 149655
7 56 0 154732
7 57 0 155286
7 58 0 161867
7 59 0 165254
7 60 0 171301
7 61 0 173895
7 62 0 174663
7 63 0 180860
7 64 0 183741
7 65 0 187413
7 66 0 191696
7 67 0 193834
7 68 0 195017
7 69 0 195196
7 70 0 196527
7 71 0 198210
7 72 0 202962
7 73 0 203036
7 74 1 217035
7 75 1 221993
7 76 1 222272
7 77 1 225197
7 78 1 228786
7 79 1 229437
7 80 1 233042
7 81 1 234174
7 82 1 239578
7 83 1 240901
7 84 1 244688
7 85 1 247851
7 86 1 253390
7 87 0 260733
7 88 0 261404
7 89 0 267247
7 90 0 271926
7 91 0 272427
7 92 0 276905
7 93 0 277519
7 94 0 278088
7 95 0 284051
7 96 0 286430
7 97 0 288570
7 98 0 289983
7 99 0 293448
7 100 0 295103
7 101 0 296733
7 102 0 298548
7 103 0 301586
7 104 0 313100
7 105 0 318029
7 106 0 319601
7 107 0 323659
7 108 0 327111
7 109 0 332881
7 110 0 336810
7 111 0 343497
7 112 0 346248
7 113 0 350182
7 114 0 354492
7 115 0 355480
7 116 0 355600
7 117 0 359328
7 118 0 363054
7 119 0 365224
7 120 0 367677
7 121 0 368976
7 122 0 374674
7 123 0 380009
7 124 0 382800
7 125 0 384724
7 126 0 404177
7 127 0 409109
7 128 0 412037
7 129 0 415689
7 130 0 416536
7 131 0 418326
7 132 0 419614
7 133 0 424072
7 134 1 429531
7 135 1 431189
7 136 1 435176
7 137 1 436989
7 138 1 439032
7 139 1 443137
7 140 1 443592
7 141 1 444959
7 142 1 447517
7 143 1 455838
7 144 1 459252
7 145 1 460731
7 146 1 461854
7 147 1 464920
7 148 1 465110
7 149 1 467362
7 150 1 467884
7 151 1 471750
7 152 1 471952
7 153 1 481850
7 154 1 485459
7 155 1 486932
7 156 1 491667
7 157 1 493392
7 158 1 495811
7 159 1 501968
7 160 1 502038
7 161 1 507481
7 162 1 510499
7 163 1 516660
7 164 1 518916
7 165 1 519692
7 166 1 522327
7 167 1 523463
7 168 1 524260
7 169 1 527290
7 170 1 528570
7 171 1 529159
7 172 1 535591
7 173 0 535720
7 174 0 540844
7 175 0 541453
7 176 0 544428
7 177 0 544980
7 178 0 546856
7 179 0 547798
7 180 1 551825
7 181 1 552408
7 182 1 553610
7 183 1 554474
7 184 1 558156
7 185 1 561121
7 186 1 562715
7 187 1 566215
7 188 1 568175
7 189 1 571882
7 190 1 576124
7 191 1 578031
7 192 1 580056
7 193 1 584778
7 194 1 588321
7 195 0 591757
7 196 0 594004
7 197 0 594587
7 198 0 598081
7 199 0 600500
7 200 0 610811
7 201 0 615246
7 202 0 615892
7 203 0 619881
7 204 0 621266
7 205 0 627141
7 206 0 627734
7 207 0 631907
7 208 0 638376
7 209 0 641863
7 210 0 642584
7 211 0 643139
7 212 0 648618
7 213 0 652203
7 214 0 653694
7 215 0 655088
7 216 0 658148
7 217 0 658751
7 218 0 662793
7 219 0 663727
7 220 0 667377
7 221 0 668259
7 222 0 674315
7 223 0 677188
7 224 0 678138
7 225 0 679718
7 226 0 681150
7 227 0 681750
7 228 0 683312
7 229 0 684949
7 230 0 694646
7 231 0 700929
7 232 0 707913
7 233 0 713848
7 234 0 714063
7 235 0 714276
7 236 0 718568
7 237 1 727890
7 238 1 730854
7 239 1 734895
7 240 1 738532
7 241 1 742425
7 242 1 744611
7 243 1 746839
7 244 1 750101
7 245 1 752845
7 246 1 755308
7 247 1 757963
7 248 1 761480
7 249 1 762236
7 250 1 764958
7 251 1 767222
7 252 1 770306
7 253 1 775438
7 254 1 780231
7 255 1 785635
7 256 1 790191
7 257 1 795527
7 258 1 796527
7 259 1 801783
7 260 1 811948
7 261 1 812569
7 262 1 814872
7 263 1 815291
7 264 1 815781
7 265 1 817876
7 266 1 819485
7 267 1 820155
7 268 1 820461
7 269 1 824898
7 270 1 827169
7 271 1 827558
7 272 1 830013
7 273 1 831158
7 274 1 838604
7 275 1 838986
7 276 1 840112
7 277 1 840858
7 278 1 843958
7 279 1 845761
7 280 1 847763
7 281 1 851481
7 282 0 858922
7 283 0 863345
7 284 0 865077
7 285 0 866995
7 286 0 869817
7 287 0 873003
7 288 0 875477
7 289 0 881272
7 290 0 894070
7 291 0 894581
7 292 0 895038
7 293 0 899382
7 294 0 900519
7 295 0 900686
7 296 0 908528
7 297 0 913361
7 298 0 920468
7 299 0 920682
7 300 0 923070
7 301 0 926290
7 302 0 928152
7 303 0 929319
7 304 0 929877
7 305 0 931890
7 306 0 936210
7 307 0 938986
7 308 0 940343
7 309 0 942146
7 310 0 944417
7 311 0 947100
7 312 0 949738
7 313 0 1277646
7 314 0 1399808
7 315 0 1533801
7 316 0 1538175
7 317 0 1541101
7 318 0 1542785
7 319 0 1547848
7 320 0 1549087
7 321 0 1551242
7 322 0 1553841
7 323 0 1558940
7 324 0 1560216
7 325 0 1563666
7 326 0 1569562
7 327 0 1571460
7 328 0 1573920
7 329 0 1574638
7 330 0 1576415
7 331 0 1576648
7 332 0 1582394
7 333 0 1583904
7 334 0 1589246
7 335 0 1589361
7 336 0 1593621
7 337 0 1596493
7 338 0 1600339
7 339 0 1601327
7 340 0 1602211
7 341 0 1602551
7 342 0 1603934
7 343 0 1607602
7 344 0 1611684
7 345 0 1614302
7 346 0 1615644
7 347 0 1618947
7 348 0 1624972
7 349 0 1626019
7 350 0 1632573
7 351 0 1637806
7 352 0 1641365
7 353 0 1643287
7 354 0 1644127
7 355 0 1648546
7 356 0 1648682
7 357 0 1655773
7 358 0 1661338
7 359 0 1662045
7 360 0 1666800
7 361 0 1671848
7 362 0 1675417
7 363 0 1683336
7 364 0 1691506
7 365 0 1694331
7 366 0 1697179
7 367 0 1703846
7 368 0 1708481
7 369 0 1708977
7 370 0 1713756
7 371 0 1720129
7 372 0 1721543
7 373 0 1722749
7 374 0 1723987
7 375 0 1731905
7 376 0 1735566
7 377 0 1736890
7 378 1 1751649
7 379 1 1751848
7 380 1 1754294
7 381 1 1759522
7 382 1 1768578
7 383 1 1770500
7 384 1 1771656
7 385 1 1772195
7 386 1 1776998
7 387 1 1812481
7 388 1 1816372
7 389 1 1819926
7 390 1 1824809
7 391 1 1828611
7 392 1 1829351
7 393 1 1831753
7 394 1 1834078
7 395 1 1840208
7 396 1 1843689
7 397 1 1846709
7 398 1 1848043
7 399 1 1849100
7 400 1 1849613
7 401 1 1852353
7 402 1 1852878
7 403 1 1854111
7 404 1 1855978
7 405 1 1857163
7 406 1 1860532
7 407 1 1864497
7 408 1 1865911
7 409 1 1868878
7 410 1 1872962
7 411 1 1877360
7 412 0 1883505
7 413 0 1884758
7 414 0 1887965
7 415 0 1897740
7 416 0 1903034
7 417 0 1904554
7 418 0 1904932
7 419 0 1909270
7 420 0 1909597
7 421 0 1916079
7 422 0 1918867
7 423 1 1922988
7 424 1 1926642
7 425 1 1930304
7 426 1 1931273
7 427 1 1932970
7 428 1 1941961
7 429 1 1944004
7 430 1 1946181
7 431 1 1947654
7 432 1 1959320
7 433 1 1961362
7 434 1 1967375
7 435 0 1970497
7 436 0 1971368
7 437 0 1975740
7 438 0 1979018
7 439 0 1985220
7 440 0 2095729
7 441 0 2095987
7 442 0 2101057
7 443 0 2102015
7 444 0 2108455
7 445 0 2109205
7 446 0 2110084
7 447 0 2113048
7 448 0 2114609
7 449 0 2114668
7 450 0 2115699
7 451 0 2116792
7 452 0 2122031
7 453 0 2125149
7 454 0 2125372
7 455 0 2129427
7 456 0 2137936
7 457 0 2137984
7 458 0 2145628
7 459 0 2146030
7 460 0 2146390
7 461 0 2150535
7 462 0 2157168
7 463 0 2161255
7 464 0 2166896
7 465 0 2168372
7 466 0 2169142
7 467 0 2172128
7 468 0 2175352
7 469 0 2177712
7 470 0 2182838
7 471 0 2188866
7 472 0 2191642
7 473 0 2192585
7 474 0 2193249
7 475 0 2193669
7 476 0 2195775
7 477 0 2197995
7 478 1 2202733
7 479 1 2208033
7 480 1 2208492
7 481 1 2208810
7 482 1 2208969
7 483 1 2210365
7 484 1 2212962
7 485 1 2217455
7 486 1 2218682
7 487 1 2222639
7 488 1 2228126
7 489 1 2234699
7 490 1 2237225
7 491 1 2239974
7 492 1 2244378
7 493 0 2257643
7 494 0 2260372
7 495 0 2263048
7 496 0 2265119
7 497 0 2268019
7 498 0 2274153
7 499 0 2277373
7 500 0 2283666
7 501 0 2288820
7 502 0 2291173
7 503 0 2295247
7 504 0 2300657
7 505 0 2301043
7 506 0 2305616
7 507 0 2310798
7 508 0 2318842
7 509 0 2321531
7 510 0 2324496
7 511 0 2329076
7 512 0 2331961
7 513 0 2334463
7 514 0 2337047
7 515 0 2339947
7 516 0 2340259
7 517 0 2343519
7 518 0 2344622
7 519 0 2350197
7 520 0 2350954
7 521 0 2353509
7 522 0 2356508
7 523 0 2362757
7 524 0 2366724
7 525 0 2371299
7 526 0 2373662
7 527 0 2377505
7 528 0 2379686
7 529 0 2380913
7 530 0 2382187
7 531 0 2385289
7 532 0 2388684
7 533 0 2393529
7 534 0 2398091
7 535 0 2401338
7 536 0 2402650
7 537 0 2404627
7 538 0 2407042
7 539 0 2411184
7 540 0 2417247
7 541 0 2422602
7 542 0 2423689
7 543 0 2427691
7 544 0 2432680
7 545 0 2435378
7 546 0 2436539
7 547 1 2443837
7 548 1 2448696
7 549 1 2449006
7 550 1 2451911
7 551 1 2457451
7 552 1 2462440
7 553 1 2463181
7 554 1 2467413
7 555 1 2468865
7 556 1 2470463
7 557 1 2470725
7 558 1 2473955
7 559 1 2477005
7 560 1 2482364
7 561 1 2487051
7 562 1 2495256
7 563 1 2502470
7 564 0 2504370
7 565 0 2505390
7 566 0 2507257
7 567 0 2508819
7 568 1 2510435
7 569 1 2512064
7 570 1 2512416
7 571 1 2513603
7 572 1 2517817
7 573 1 2528222
7 574 1 2531486
7 575 1 2533273
7 576 1 2533850
7 577 1 2535226
7 578 1 2538520
7 579 1 2540749
7 580 1 2542731
7 581 1 2544407
7 582 1 2545564
7 583 1 2549549
7 584 1 2552686
7 585 1 2554375
7 586 1 2557922
7 587 1 2558687
7 588 1 2561865
7 589 1 2562588
7 590 1 2565132
7 591 1 2565657
7 592 1 2565862
7 593 1 2569208
7 594 1 2571711
7 595 1 2574583
7 596 1 2574601
7 597 1 2577242
7 598 1 2577465
7 599 1 2579900
7 600 1 2582375
7 601 1 2582565
7 602 1 2585784
7 603 1 2590082
7 604 1 2593696
7 605 1 2595192
7 606 1 2595872
7 607 1 2597442
7 608 1 2601702
7 609 1 2603515
7 610 1 2605429
7 611 1 2609584
7 612 1 2610141
7 613 1 2616857
7 614 1 2617739
7 615 1 2620272
7 616 1 2623572
7 617 1 2625859
7 618 0 2634317
7 619 1 2638423
7 620 1 2638891
7 621 1 2641264
7 622 1 2644856
7 623 1 2647004
7 624 1 2653964
7 625 1 2660325
7 626 1 2672533
7 627 1 2676651
7 628 1 2680643
7 629 1 2683044
7 630 1 2685216
7 631 0 2690359
7 632 0 2690441
7 633 0 2695621
7 634 0 2698222
7 635 0 2698636
7 636 0 2701738
7 637 0 2706565
7 638 0 2710890
7 639 0 2715871
7 640 0 2716758
7 641 0 2719320
7 642 0 2721491
7 643 0 2722910
7 644 0 2726793
7 645 0 2732390
7 646 0 2733061
7 647 0 2738449
7 648 0 2742428
7 649 0 2747989
7 650 0 2751124
7 651 0 2753064
7 652 0 2755381
7 653 0 2756813
7 654 0 2759055
7 655 0 2759400
7 656 0 2762316
7 657 0 2763468
7 658 1 2766515
7 659 1 2774469
7 660 1 2799182
7 661 1 2805900
7 662 1 2806926
7 663 1 2819139
7 664 1 2822067
7 665 1 2829096
7 666 1 2845185
7 667 1 2852054
7 668 1 2854365
7 669 1 2855073
7 670 1 2857309
7 671 1 2857601
7 672 1 2860519
7 673 0 2872521
7 674 0 2872793
7 675 0 2877248
7 676 0 2877420
7 677 0 2877542
7 678 0 2877784
7 679 0 2881033
7 680 0 2882603
7 681 0 2888425
7 682 0 2889023
7 683 0 2893662
7 684 0 2895543
7 685 0 2897591
7 686 0 2905073
7 687 0 2909135
7 688 0 2910110
7 689 0 2912891
7 690 0 2914073
7 691 0 2919109
7 692 0 2919670
7 693 0 2924524
7 694 0 2926153
7 695 0 2929033
7 696 0 2929467
7 697 0 2931803
7 698 0 2936086
7 699 0 2938522
7 700 0 2939785
7 701 0 2940267
7 702 0 2945227
7 703 0 2945994
7 704 0 2947874
7 705 0 2948684
7 706 0 2950242
7 707 0 2952672
7 708 0 2954651
7 709 0 2956331
7 710 0 2959251
7 711 0 2963141
7 712 0 2965923
7 713 0 2966309
7 714 0 2967635
7 715 0 2972268
7 716 0 2975401
7 717 0 2976668
7 718 0 2976682
7 719 0 2977427
7 720 0 2980671
7 721 0 2981400
7 722 0 2986587
7 723 0 2991793
7 724 0 2992184
7 725 0 2995845
7 726 0 2997712
7 727 0 3004041
7 728 0 3007014
7 729 0 3009169
7 730 1 3010579
7 731 1 3014237
7 732 1 3014512
7 733 1 3019204
7 734 1 3023704
7 735 1 3027317
7 736 1 3028047
7 737 1 3031580
7 738 1 3033080
7 739 1 3034362
7 740 1 3038798
7 741 1 3039798
7 742 1 3039932
7 743 1 3040502
7 744 1 3040922
7 745 1 3044543
7 746 1 3044624
7 747 1 3045927
7 748 1 3048396
7 749 1 3050050
7 750 1 3053278
7 751 1 3055441
7 752 1 3060245
7 753 1 3065654
7 754 1 3069583
7 755 1 3070036
7 756 1 3071533
7 757 1 3078038
7 758 1 3079309
7 759 1 3083083
7 760 1 3085430
7 761 1 3086756
7 762 1 3088270
7 763 1 3088838
7 764 1 3090752
7 765 1 3094992
7 766 1 3099206
7 767 1 3099504
7 768 1 3102168
7 769 1 3103566
7 770 1 3105748
7 771 1 3107246
7 772 1 3108956
7 773 1 3113537
7 774 1 3113651
7 775 1 3116946
7 776 1 3117120
7 777 1 3117966
7 778 1 3136052
7 779 1 3139255
7 780 1 3143739
7 781 1 3144784
7 782 1 3149149
7 783 1 3149863
7 784 1 3153152
7 785 1 3159003
7 786 1 3162113
7 787 1 3167470
7 788 1 3169532
7 789 1 3170320
7 790 1 3176569
7 791 1 3179011
7 792 1 3181324
7 793 1 3184700
7 794 1 3185539
7 795 1 3190897
7 796 1 3193479
7 797 1 3196054
7 798 1 3196499
7 799 1 3197528
7 800 1 3199154
7 801 1 3206744
7 802 1 3245413
7 803 1 3248106
7 804 1 3249219
7 805 1 3252269
7 806 1 3255979
7 807 1 3260821
7 808 1 3265774
7 809 1 3268117
7 810 1 3268441
7 811 1 3269647
7 812 1 3273505
7 813 1 3277144
7 814 1 3279128
7 815 1 3279746
7 816 1 3284953
7 817 1 3288887
7 818 1 3294032
7 819 1 3299636
7 820 1 3304456
7 821 1 3304949
7 822 1 3306558
7 823 1 3307233
7 824 1 3307977
7 825 1 3317290
7 826 1 3326402
7 827 1 3333230
7 828 1 3334861
7 829 1 3335698
7 830 1 3336064
7 831 1 3342001
7 832 1 3343191
7 833 1 3351619
7 834 1 3357407
7 835 1 3359009
7 836 1 3361605
7 837 1 3363519
7 838 1 3363768
7 839 1 3367987
7 840 1 3371158
7 841 1 3374985
7 842 1 3376178
7 843 1 3379727
7 844 1 3382437
7 845 1 3384219
7 846 1 3387649
7 847 1 3388236
7 848 1 3390964
7 849 1 3392638
7 850 1 3395151
7 851 1 3395357
7 852 1 3396054
7 853 1 3399240
7 854 1 3400526
7 855 1 3402832
7 856 1 3406849
7 857 1 3412234
7 858 0 3414371
7 859 0 3414690
7 860 0 3415784
7 861 0 3418905
7 862 0 3420960
7 863 0 3423729
7 864 0 3424536
7 865 0 3428774
7 866 0 3429323
7 867 0 3432628
7 868 0 3435434
7 869 0 3438365
7 870 0 3439915
7 871 0 3440341
7 872 0 3442027
7 873 0 3444487
7 874 0 3445717
7 875 0 3451739
7 876 0 3452770
7 877 0 3454583
7 878 0 3457640
7 879 0 3462377
7 880 0 3462694
7 881 0 3465323
7 882 0 3468341
7 883 0 3474299
7 884 0 3479759
7 885 0 3483266
7 886 0 3486876
7 887 0 3487009
7 888 0 3500938
7 889 0 3506222
7 890 0 3511024
7 891 0 3513094
7 892 0 3514623
7 893 0 3518182
7 894 0 3520740
7 895 0 3537527
7 896 0 3541681
7 897 0 3544587
7 898 0 3545034
7 899 0 3550544
7 900 0 3552016
7 901 0 3554616
7 902 0 3556436
7 903 0 3557408
7 904 0 3571694
7 905 0 3573742
7 906 0 3577108
7 907 0 3578144
7 908 0 3582501
7 909 1 3583436
7 910 1 3585565
7 911 1 3587664
7 912 1 3591175
7 913 1 3591265
7 914 1 3592086
7 915 1 3596436
7 916 1 3599669
7 917 1 3601641
7 918 1 3602626
7 919 1 3605641
7 920 1 3610462
7 921 1 3611327
7 922 1 3612659
7 923 1 3612822
7 924 1 3614188
7 925 1 3617184
7 926 1 3618466
7 927 1 3622024
7 928 1 3622190
7 929 1 3624423
7 930 1 3628556
7 931 1 3629237
7 932 1 3630609
7 933 1 3634226
7 934 1 3641312
7 935 1 3641794
7 936 1 3646314
7 937 1 3651956
7 938 1 3664016
7 939 1 3665089
7 940 1 3667616
7 941 1 3670083
7 942 1 3674196
7 943 1 3676960
7 944 1 3679144
7 945 0 3702133
7 946 0 3702445
7 947 0 3706091
7 948 0 3709441
7 949 0 3714401
7 950 0 3718483
7 951 0 3718762
7 952 0 3719222
7 953 0 3722721
7 954 1 3726251
7 955 1 3727522
7 956 1 3732245
7 957 1 3740691
7 958 1 3741548
7 959 1 3747041
7 960 1 3749692
7 961 1 3751008
7 962 1 3753739
7 963 1 3757328
7 964 1 3757975
7 965 1 3760944
7 966 1 3764310
7 967 1 3764815
7 968 1 3769675
7 969 1 3770563
7 970 1 3772311
7 971 1 3779748
7 972 1 3780359
7 973 1 3782575
7 974 1 3786503
7 975 1 3790217
7 976 1 3792097
7 977 1 3793950
7 978 1 3796504
7 979 1 3797906
7 980 1 3798053
7 981 1 3801393
7 982 1 3806636
7 983 1 3807663
7 984 1 3812298
7 985 1 3815000
7 986 1 3819250
7 987 1 3830099
7 988 1 3835131
7 989 1 3839132
7 990 1 3841083
7 991 1 3846228
7 992 1 3847882
7 993 1 3849751
7 994 1 3850121
7 995 1 3852020
7 996 1 3854551
7 997 1 3857157
7 998 1 3857288
7 999 1 3858833
7 1000 1 3863807
7 1001 1 3866957
7 1002 1 3872344
7 1003 1 3875773
7 1004 1 3881790
7 1005 1 3883677
7 1006 1 3889010
7 1007 1 3892579
7 1008 1 3892744
7 1009 1 3895490
7 1010 1 3901010
7 1011 1 3902794
7 1012 1 3904727
7 1013 1 3905137
7 1014 1 3911627
7 1015 1 3911980
7 1016 1 3917565
7 1017 1 3917786
7 1018 1 3918964
7 1019 1 3922817
7 1020 1 3927116
7 1021 1 3929534
7 1022 1 3932848
7 1023 1 3933079
7 1024 1 3935249
7 1025 1 3935551
7 1026 1 3937187
7 1027 1 3937417
7 1028 1 3940059
7 1029 1 3940525
7 1030 1 3940966
7 1031 1 3950478
7 1032 1 3950546
7 1033 1 3957771
7 1034 1 3961090
7 1035 1 3968858
7 1036 1 3972830
7 1037 1 3974487
7 1038 1 3975307
7 1039 1 3980858
7 1040 1 3985544
7 1041 1 3990728
7 1042 1 3991049
7 1043 1 3991512
7 1044 1 3991823
7 1045 1 3996016
7 1046 1 3996817
7 1047 1 4002336
7 1048 1 4003756
7 1049 1 4004857
7 1050 1 4005417
7 1051 1 4008824
7 1052 1 4013387
7 1053 1 4021480
7 1054 1 4023115
7 1055 1 4024984
7 1056 1 4029944
7 1057 1 4034001
7 1058 1 4036832
7 1059 1 4044000
7 1060 1 4048870
7 1061 1 4049463
7 1062 1 4051456
7 1063 1 4055255
7 1064 1 4059185
7 1065 1 4060845
7 1066 1 4065091
7 1067 1 4068575
7 1068 1 4070269
7 1069 1 4072917
7 1070 1 4073435
7 1071 0 4075187
7 1072 1 4077432
7 1073 1 4079739
7 1074 1 4082158
7 1075 1 4082224
7 1076 1 4086847
7 1077 1 4088637
7 1078 1 4093480
7 1079 1 4094575
7 1080 1 4101291
7 1081 1 4103203
7 1082 1 4106229
7 1083 1 4109102
7 1084 0 4116544
7 1085 0 4121517
7 1086 0 4122234
7 1087 0 4125152
7 1088 0 4125756
7 1089 0 4130156
7 1090 1 4134496
7 1091 1 4137340
7 1092 1 4140459
7 1093 1 4142347
7 1094 1 4143611
7 1095 1 4146664
7 1096 1 4148736
7 1097 1 4154035
7 1098 1 4159253
7 1099 1 4164665
7 1100 1 4167800
7 1101 1 4171322
7 1102 1 4172902
7 1103 0 4177873
7 1104 0 4179689
7 1105 0 4182108
7 1106 0 4184168
7 1107 0 4184227
7 1108 0 4187566
7 1109 1 4190692
7 1110 1 4194184
7 1111 1 4198056
7 1112 1 4204969
7 1113 1 4205886
7 1114 1 4209614
7 1115 1 4211359
7 1116 1 4217220
7 1117 1 4217568
7 1118 1 4219629
7 1119 1 4227506
7 1120 1 4227860
7 1121 1 4229969
7 1122 1 4230763
7 1123 1 4235083
7 1124 1 4235339
7 1125 1 4236937
7 1126 1 4240690
7 1127 0 4291151
7 1128 0 4292463
7 1129 0 4293165
7 1130 0 4298169
7 1131 0 4299796
7 1132 0 4303092
7 1133 0 4308399
7 1134 0 4309208
7 1135 1 4315017
7 1136 1 4316520
7 1137 1 4320039
7 1138 1 4329641
7 1139 1 4336069
7 1140 1 4350060
7 1141 1 4352834
7 1142 1 4353986
7 1143 1 4355106
7 1144 1 4359938
7 1145 0 4362774
7 1146 0 4376191
7 1147 0 4378699
7 1148 0 4380149
7 1149 0 4380361
7 1150 0 4384810
7 1151 0 4413890
7 1152 0 4416858
7 1153 0 4417896
7 1154 0 4420200
7 1155 0 4430543
7 1156 0 4431322
7 1157 0 4433728
7 1158 0 4436978
7 1159 0 4441834
7 1160 0 4442333
7 1161 0 4445233
7 1162 0 4446438
7 1163 0 4448524
7 1164 0 4461199
7 1165 0 4471944
7 1166 0 4473753
7 1167 0 4481441
7 1168 0 4484442
7 1169 0 4486188
7 1170 1 4512823
7 1171 1 4513096
7 1172 1 4515415
7 1173 1 4516531
7 1174 1 4519676
7 1175 1 4520362
7 1176 1 4522217
7 1177 1 4522309
7 1178 1 4525379
7 1179 1 4527127
7 1180 1 4528041
7 1181 1 4529742
7 1182 1 4531281
7 1183 1 4539836
7 1184 1 4542540
7 1185 1 4545180
7 1186 1 4546344
7 1187 1 4549604
7 1188 1 4552447
7 1189 1 4555189
7 1190 1 4555331
7 1191 1 4558710
7 1192 1 4564117
7 1193 0 4576236
7 1194 0 4579113
7 1195 0 4579140
7 1196 0 4581545
7 1197 0 4584036
7 1198 0 4584192
7 1199 0 4584533
7 1200 0 4588745
7 1201 1 4593523
7 1202 1 4596800
7 1203 1 4598244
7 1204 1 4601115
7 1205 1 4602233
7 1206 1 4609095
7 1207 1 4612443
7 1208 1 4621445
7 1209 1 4621758
7 1210 1 4626468
7 1211 1 4627710
7 1212 1 4628449
7 1213 1 4630176
7 1214 1 4631703
7 1215 1 4631797
7 1216 1 4635424
7 1217 1 4637029
7 1218 1 4640498
7 1219 0 4643910
7 1220 0 4644932
7 1221 0 4648088
7 1222 0 4648492
7 1223 0 4650099
7 1224 0 4652369
7 1225 0 4652870
7 1226 0 4653919
7 1227 0 4654893
7 1228 0 4655342
7 1229 0 4655839
7 1230 0 4656995
7 1231 0 4658018
7 1232 0 4658656
7 1233 0 4660439
7 1234 0 4667705
7 1235 0 4673325
7 1236 0 4674825
7 1237 0 4677509
7 1238 0 4692921
7 1239 0 4694572
7 1240 0 4696750
7 1241 0 4702094
7 1242 0 4710950
7 1243 0 4718773
7 1244 0 4721948
7 1245 0 4723377
7 1246 1 4743374
7 1247 1 4745024
7 1248 1 4749177
7 1249 1 4751511
7 1250 1 4757046
7 1251 1 4759491
7 1252 1 4761333
7 1253 1 4761389
7 1254 1 4768751
7 1255 1 4772637
7 1256 1 4776774
7 1257 1 4777427
7 1258 1 4781437
7 1259 1 4783615
7 1260 0 4785030
7 1261 1 4788589
7 1262 1 4790033
7 1263 1 4793450
7 1264 1 4794702
7 1265 1 4804267
7 1266 1 4812288
7 1267 1 4815395
7 1268 1 4816469
7 1269 1 4820863
7 1270 1 4822555
7 1271 1 4823389
7 1272 0 4827842
7 1273 0 4833284
7 1274 0 4840588
7 1275 0 4842338
7 1276 0 4844917
7 1277 0 4850944
7 1278 0 4854784
7 1279 0 4859175
7 1280 0 4866765
7 1281 0 4870904
7 1282 0 4873008
7 1283 0 4873063
7 1284 0 4877928
7 1285 0 4884811
7 1286 0 4906157
7 1287 0 4912961
7 1288 0 4920855
7 1289 0 4923143
7 1290 0 4929866
7 1291 0 4932125
7 1292 0 4936479
7 1293 0 4939802
7 1294 0 4942757
7 1295 0 4946839
7 1296 0 4948493
7 1297 0 4953769
7 1298 0 4955275
7 1299 0 4959446
7 1300 0 4961899
7 1301 0 4964822
7 1302 0 4971489
7 1303 0 4976697
7 1304 0 4983039
7 1305 0 4988103
7 1306 1 4993488
7 1307 1 4997851
7 1308 1 5001529
7 1309 1 5006853
7 1310 1 5007515
7 1311 1 5011375
7 1312 1 5015033
7 1313 1 5017807
7 1314 1 5018621
7 1315 1 5023549
7 1316 1 5034525
7 1317 1 5034691
7 1318 1 5038224
7 1319 1 5038919
7 1320 1 5043353
7 1321 1 5046412
7 1322 1 5049907
7 1323 1 5051307
7 1324 1 5054270
7 1325 1 5063229
7 1326 1 5063421
7 1327 1 5067424
7 1328 1 5068940
7 1329 1 5172814
7 1330 1 5174538
7 1331 1 5178098
7 1332 1 5184037
7 1333 1 5187133
7 1334 1 5187736
7 1335 1 5187847
7 1336 1 5191684
7 1337 1 5199181
7 1338 1 5201279
7 1339 1 5202204
7 1340 1 5208465
7 1341 1 5210102
7 1342 1 5227992
7 1343 1 5230132
7 1344 1 5232799
7 1345 1 5243501
7 1346 1 5245747
7 1347 1 5255080
7 1348 1 5256452
7 1349 1 5259065
7 1350 1 5261132
7 1351 1 5265119
7 1352 1 5267748
7 1353 1 5270452
7 1354 1 5273963
7 1355 1 5275397
7 1356 1 5281205
7 1357 1 5282456
7 1358 1 5284450
7 1359 1 5289188
7 1360 0 5300245
7 1361 0 5303591
7 1362 0 5308895
7 1363 0 5310724
7 1364 0 5313834
7 1365 0 5317351
7 1366 0 5318406
7 1367 0 5324879
7 1368 0 5331877
7 1369 0 5341859
7 1370 0 5342210
7 1371 0 5345428
7 1372 0 5354517
7 1373 0 5358396
7 1374 0 5359024
7 1375 0 5361864
7 1376 0 5365096
7 1377 0 5366692
7 1378 0 5367235
7 1379 0 5372758
7 1380 0 5375610
7 1381 0 5376026
7 1382 0 5378257
7 1383 0 5384661
7 1384 0 5388709
7 1385 0 5389505
7 1386 0 5391862
7 1387 0 5399495
7 1388 0 5406365
7 1389 0 5410300
7 1390 0 5415095
7 1391 0 5425925
7 1392 0 5433061
7 1393 0 5443193
7 1394 0 5444860
7 1395 0 5446718
7 1396 0 5449566
7 1397 0 5450005
7 1398 0 5452702
7 1399 0 5453771
7 1400 0 5453941
7 1401 0 5457284
7 1402 0 5469886
7 1403 0 5469997
7 1404 0 5475857
7 1405 0 5480376
7 1406 0 5483431
7 1407 0 5487690
7 1408 0 5512282
7 1409 0 5516198
7 1410 0 5519019
7 1411 0 5520689
7 1412 0 5528154
7 1413 0 5528341
7 1414 0 5531149
7 1415 0 5531202
7 1416 0 5532379
7 1417 0 5532546
7 1418 0 5539809
7 1419 0 5544471
7 1420 0 5547497
7 1421 0 5549240
7 1422 0 5559373
7 1423 0 5559785
7 1424 0 5566181
7 1425 0 5571355
7 1426 0 5572868
7 1427 0 5574631
7 1428 0 5577026
7 1429 0 5581371
7 1430 0 5581683
7 1431 0 5582051
7 1432 0 5582819
7 1433 0 5585222
7 1434 0 5590724
7 1435 0 5593855
7 1436 0 5597676
7 1437 0 5598368
7 1438 0 5599616
7 1439 0 5600706
7 1440 0 5605021
7 1441 0 5606338
7 1442 0 5616027
7 1443 0 5617711
7 1444 0 5628769
7 1445 0 5637199
7 1446 0 5640619
7 1447 0 5830655
7 1448 0 5835511
7 1449 0 5852939
7 1450 0 5853046
7 1451 0 5856342
7 1452 0 5859894
7 1453 0 5862279
7 1454 0 5865818
7 1455 0 5874768
7 1456 0 5877019
7 1457 0 5882210
7 1458 0 5901298
7 1459 0 5912548
7 1460 1 5919699
7 1461 1 5920408
7 1462 1 5923729
7 1463 1 5928457
7 1464 1 5930671
7 1465 1 5936271
7 1466 1 5937093
7 1467 1 5939857
7 1468 1 5943000
7 1469 1 5945476
7 1470 1 5947724
7 1471 1 5950857
7 1472 1 5952911
7 1473 1 5954681
7 1474 1 5957437
7 1475 0 5963117
7 1476 0 5966914
7 1477 0 5969796
7 1478 0 5974833
7 1479 0 5979488
7 1480 0 5979544
7 1481 0 5986432
7 1482 0 5988959
7 1483 0 5994068
7 1484 0 6007204
7 1485 0 6008931
7 1486 0 6012395
7 1487 0 6014362
7 1488 0 6021891
7 1489 0 6033539
7 1490 0 6039453
7 1491 0 6042395
7 1492 0 6044549
7 1493 0 6045005
7 1494 0 6047746
7 1495 0 6052329
7 1496 0 6052809
7 1497 0 6056975
7 1498 0 6058982
7 1499 0 6063142
7 1500 0 6063214
7 1501 0 6065675
7 1502 0 6066077
7 1503 0 6071649
7 1504 0 6073291
7 1505 0 6074609
7 1506 0 6132942
7 1507 1 6136376
7 1508 1 6137206
7 1509 1 6139176
7 1510 1 6141827
7 1511 1 6145831
7 1512 1 6146356
7 1513 1 6154946
7 1514 1 6160945
7 1515 1 6161410
7 1516 1 6165256
7 1517 0 6166705
7 1518 0 6172009
7 1519 0 6176378
7 1520 0 6178332
7 1521 0 6180052
7 1522 0 6187663
7 1523 0 6191354
7 1524 0 6191476
7 1525 1 6193773
7 1526 1 6194707
7 1527 1 6195573
7 1528 1 6198215
7 1529 1 6198481
7 1530 1 6199501
7 1531 1 6202101
7 1532 1 6202907
7 1533 1 6206511
7 1534 1 6210205
7 1535 1 6222823
7 1536 1 6224687
7 1537 1 6227903
7 1538 1 6230603
7 1539 1 6233840
7 1540 1 6235247
7 1541 1 6238833
7 1542 1 6243721
7 1543 1 6248353
7 1544 1 6256996
7 1545 1 6261683
7 1546 1 6266233
7 1547 1 6274710
7 1548 1 6275871
7 1549 1 6276624
7 1550 1 6277674
7 1551 1 6279823
7 1552 1 6283266
7 1553 1 6284311
7 1554 1 6285983
7 1555 1 6287600
7 1556 1 6294138
7 1557 1 6295066
7 1558 1 6299728
7 1559 1 6301888
7 1560 1 6306224
7 1561 1 6308413
7 1562 1 6312189
7 1563 1 6312754
7 1564 1 6314692
7 1565 1 6316008
7 1566 1 6317283
7 1567 1 6317706
7 1568 1 6320930
7 1569 1 6326998
7 1570 1 6333547
7 1571 1 6337996
7 1572 1 6338903
7 1573 1 6346643
7 1574 1 6350372
7 1575 1 6365554
7 1576 1 6371099
7 1577 1 6371757
7 1578 1 6375296
7 1579 1 6375977
7 1580 1 6381957
7 1581 1 6389471
7 1582 1 6393005
7 1583 1 6394775
7 1584 1 6396907
7 1585 1 6398001
7 1586 1 6400352
7 1587 1 6402262
7 1588 1 6405318
7 1589 1 6408243
7 1590 0 6412352
7 1591 0 6414120
7 1592 0 6417899
7 1593 0 6419470
7 1594 0 6422266
7 1595 0 6422376
7 1596 0 6425945
7 1597 0 6426358
7 1598 0 6426458
7 1599 0 6434826
7 1600 0 6470111
7 1601 0 6473293
7 1602 0 6474620
7 1603 0 6484561
7 1604 0 6489204
7 1605 0 6492852
7 1606 0 6495763
7 1607 0 6503657
7 1608 0 6508037
7 1609 0 6509573
7 1610 0 6511187
7 1611 0 6512854
7 1612 0 6515725
7 1613 0 6518174
7 1614 0 6521271
7 1615 1 6532541
7 1616 1 6536227
7 1617 1 6539208
7 1618 1 6541714
7 1619 1 6542194
7 1620 1 6546049
7 1621 1 6547699
7 1622 1 6553463
7 1623 1 6558168
7 1624 1 6558677
7 1625 1 6562621
7 1626 1 6569286
7 1627 0 6574948
7 1628 0 6582705
7 1629 0 6589922
7 1630 0 6598844
7 1631 0 6619859
7 1632 0 6672975
7 1633 0 6678326
7 1634 0 6689017
7 1635 0 6689185
7 1636 0 6690806
7 1637 0 6705445
7 1638 0 6734702
7 1639 0 6738875
7 1640 0 6834868
7 1641 0 6999227
7 1642 0 7023831
7 1643 0 7123060
7 1644 0 7307280
7 1645 0 7464810
7 1646 0 8224538
7 1647 0 8224948
7 1648 0 8227028
7 1649 0 8229333
7 1650 0 8231406
7 1651 0 8231684
7 1652 0 8235036
7 1653 0 8238834
7 1654 0 8241998
7 1655 0 8242527
7 1656 0 8245003
7 1657 0 8248680
7 1658 0 8253216
7 1659 0 8321801
7 1660 0 8325665
7 1661 0 8328926
7 1662 0 8409146
7 1663 0 8622383
7 1664 0 8626486
7 1665 0 8628155
7 1666 0 8628493
7 1667 0 8628775
7 1668 0 8633765
7 1669 0 8636672
7 1670 0 8640874
7 1671 0 8642565
7 1672 0 8652293
7 1673 0 8657790
7 1674 0 8662776
7 1675 0 8668673
7 1676 0 8673945
7 1677 0 8674379
7 1678 0 8675404
7 1679 0 8677444
7 1680 0 8678678
7 1681 0 8686098
7 1682 0 8741890
7 1683 0 8787998
7 1684 0 8855636
7 1685 0 8857691
7 1686 0 8859108
7 1687 0 8859328
7 1688 0 8860067
7 1689 0 8862436
7 1690 0 8863313
7 1691 0 8865400
7 1692 0 8866467
7 1693 0 8869145
7 1694 0 8873518
7 1695 0 8876227
7 1696 0 8879148
7 1697 0 8889834
7 1698 0 8891319
7 1699 0 8897406
7 1700 0 8897496
7 1701 0 8905676
7 1702 0 8906519
7 1703 0 8911685
7 1704 0 8919486
7 1705 0 8924279
7 1706 0 8938980
7 1707 0 8940623
7 1708 0 8944769
7 1709 0 8949577
7 1710 0 8954544
7 1711 0 8956065
7 1712 0 8959289
7 1713 0 8961457
7 1714 0 8966750
7 1715 0 8968038
7 1716 0 8980106
7 1717 0 8984311
7 1718 0 8995764
7 1719 0 9000168
7 1720 0 9009782
7 1721 0 9010460
7 1722 0 9010973
7 1723 0 9016263
7 1724 0 9025445
7 1725 0 9029949
7 1726 0 9032031
7 1727 0 9033122
7 1728 1 9036721
7 1729 1 9037641
7 1730 1 9038234
7 1731 1 9038626
7 1732 1 9040764
7 1733 1 9041423
7 1734 1 9043942
7 1735 1 9050705
7 1736 1 9055288
7 1737 1 9056323
7 1738 1 9056851
7 1739 1 9063488
7 1740 1 9078635
7 1741 1 9093806
7 1742 1 9099591
7 1743 1 9100202
7 1744 1 9104408
7 1745 1 9108058
7 1746 1 9110167
7 1747 1 9113620
7 1748 1 9115302
7 1749 1 9116655
7 1750 1 9120537
7 1751 1 9125076
7 1752 1 9129585
7 1753 1 9130465
7 1754 1 9132876
7 1755 1 9136020
7 1756 1 9137105
7 1757 1 9141404
7 1758 1 9143374
7 1759 1 9145257
7 1760 1 9163053
7 1761 1 9164625
7 1762 1 9165778
7 1763 1 9169140
7 1764 1 9170546
7 1765 1 9171308
7 1766 1 9175881
7 1767 1 9177187
7 1768 1 9181003
7 1769 1 9182666
7 1770 1 9183376
7 1771 1 9186515
7 1772 1 9189221
7 1773 1 9192385
7 1774 1 9193125
7 1775 1 9193655
7 1776 1 9194669
7 1777 1 9195556
7 1778 1 9195805
7 1779 1 9199307
7 1780 1 9200465
7 1781 1 9204538
7 1782 1 9208342
7 1783 1 9210695
7 1784 1 9212186
7 1785 1 9218898
7 1786 1 9224315
7 1787 1 9227114
7 1788 1 9231020
7 1789 1 9233931
7 1790 1 9236708
7 1791 1 9244182
7 1792 1 9250971
7 1793 0 9258039
7 1794 0 9262530
7 1795 0 9264116
7 1796 0 9265401
7 1797 0 9268681
7 1798 0 9269258
7 1799 0 9270515
7 1800 0 9272948
7 1801 0 9273476
7 1802 0 9277381
7 1803 0 9282944
7 1804 0 9287781
7 1805 0 9291256
7 1806 1 9294117
7 1807 1 9296821
7 1808 1 9297388
7 1809 1 9300949
7 1810 1 9307166
7 1811 1 9307210
7 1812 1 9308474
7 1813 1 9313301
7 1814 1 9316773
7 1815 1 9317421
7 1816 1 9322864
7 1817 1 9323350
7 1818 1 9325876
7 1819 1 9327047
7 1820 1 9329078
7 1821 1 9333122
7 1822 1 9339541
7 1823 1 9343639
7 1824 1 9346834
7 1825 1 9349100
7 1826 1 9349752
7 1827 1 9351896
7 1828 1 9353384
7 1829 1 9357392
7 1830 1 9361453
7 1831 1 9363260
7 1832 1 9364486
7 1833 1 9367033
7 1834 1 9373506
7 1835 1 9377491
7 1836 1 9378559
7 1837 1 9383638
7 1838 1 9383865
7 1839 1 9383996
7 1840 1 9386107
7 1841 1 9386789
7 1842 1 9389671
7 1843 1 9391042
7 1844 1 9394273
7 1845 1 9395812
7 1846 1 9396773
7 1847 1 9397572
7 1848 0 9400852
7 1849 0 9402374
7 1850 0 9403546
7 1851 0 9407107
7 1852 0 9408446
7 1853 0 9412522
7 1854 0 9419425
7 1855 0 9423279
7 1856 0 9429885
7 1857 0 9431209
7 1858 0 9434579
7 1859 0 9441618
7 1860 0 9488684
7 1861 1 9510174
7 1862 1 9512044
7 1863 1 9513100
7 1864 1 9513356
7 1865 1 9517187
7 1866 1 9523749
7 1867 1 9526879
7 1868 1 9527363
7 1869 1 9530235
7 1870 1 9531560
7 1871 0 9536226
7 1872 0 9536974
7 1873 1 9537984
7 1874 1 9544558
7 1875 1 9544661
7 1876 1 9549168
7 1877 1 9553973
7 1878 1 9556124
7 1879 1 9559236
7 1880 1 9565889
7 1881 1 9567936
7 1882 1 9568977
7 1883 1 9569352
7 1884 1 9571076
7 1885 1 9574720
7 1886 1 9594393
7 1887 1 9594817
7 1888 1 9601370
7 1889 1 9602902
7 1890 0 9606931
7 1891 0 9607093
7 1892 0 9607620
7 1893 0 9608817
7 1894 0 9610031
7 1895 0 9611288
7 1896 0 9614513
7 1897 0 9617407
7 1898 0 9619691
7 1899 0 9626602
7 1900 0 9630277
7 1901 0 9634725
7 1902 0 9635336
7 1903 0 9638561
7 1904 0 9641328
7 1905 0 9646415
7 1906 0 9647985
7 1907 0 9657227
7 1908 0 9657737
7 1909 0 9658363
7 1910 0 9659994
7 1911 0 9662021
7 1912 0 9664710
7 1913 0 9667654
7 1914 0 9689121
7 1915 0 9691111
7 1916 0 9691587
7 1917 0 9714616
7 1918 0 9718589
7 1919 0 9721554
7 1920 0 9721712
7 1921 0 9723946
7 1922 0 9727832
7 1923 0 9731202
7 1924 1 9733755
7 1925 1 9735694
7 1926 1 9738888
7 1927 1 9743826
7 1928 1 9746769
7 1929 1 9746819
7 1930 1 9748426
7 1931 1 9748745
7 1932 1 9750944
7 1933 1 9753048
7 1934 1 9754686
7 1935 0 9760639
7 1936 0 9761207
7 1937 0 9767153
7 1938 0 9769341
7 1939 0 9772566
7 1940 0 9773209
7 1941 0 9788212
7 1942 0 9789860
7 1943 0 9792501
7 1944 0 9795217
7 1945 0 9795282
7 1946 0 9800663
7 1947 1 9802951
7 1948 1 9804425
7 1949 1 9807913
7 1950 1 9819776
7 1951 1 9825075
7 1952 1 9828847
7 1953 1 9830029
7 1954 1 9836274
7 1955 1 9836509
7 1956 1 9838885
7 1957 1 9840342
7 1958 1 9844752
7 1959 1 9845079
7 1960 1 9849291
7 1961 1 9851115
7 1962 1 9851331
7 1963 1 9857587
7 1964 1 9869907
7 1965 1 9877410
7 1966 1 9877524
7 1967 1 9880055
7 1968 1 9882725
7 1969 1 9885207
7 1970 1 9890181
7 1971 1 9892671
7 1972 1 9895680
7 1973 1 9896477
7 1974 1 9898701
7 1975 1 9899211
7 1976 1 9902516
7 1977 1 9903739
7 1978 1 9908665
7 1979 1 9914101
7 1980 1 9917695
7 1981 1 9920303
7 1982 0 9926196
7 1983 0 9928088
7 1984 0 9930640
7 1985 0 9931036
7 1986 0 9937403
7 1987 0 9944794
7 1988 0 9988692
7 1989 0 9988922
7 1990 0 9989789
7 1991 0 9991718
7 1992 0 9994926
7 1993 0 9996131
7 1994 0 9996407
7 1995 0 10002626
7 1996 0 10003265
7 1997 0 10025129
7 1998 0 10025667
7 1999 0 10030872
7 2000 0 10036957
7 2001 0 10040724
7 2002 0 10047393
7 2003 0 10048959
7 2004 0 10049306
7 2005 0 10053228
7 2006 0 10057845
7 2007 0 10058094
7 2008 0 10064085
7 2009 0 10065533
7 2010 0 10065955
7 2011 0 10072130
7 2012 0 10074525
7 2013 0 10075835
7 2014 0 10081266
7 2015 0 10083715
7 2016 0 10085710
7 2017 0 10087467
7 2018 0 10090170
7 2019 0 10097378
7 2020 0 10100308
7 2021 0 10104100
7 2022 0 10106035
7 2023 0 10110973
7 2024 0 10112636
7 2025 0 10118278
7 2026 0 10120623
7 2027 0 10120724
7 2028 0 10123244
7 2029 0 10125113
7 2030 0 10128677
7 2031 0 10128874
7 2032 0 10132853
7 2033 0 10136876
7 2034 0 10138541
7 2035 0 10142207
7 2036 0 10143817
7 2037 0 10147231
7 2038 0 10149028
7 2039 0 10149164
7 2040 0 10171018
7 2041 0 10171719
7 2042 0 10171895
7 2043 0 10177463
7 2044 0 10183498
7 2045 0 10186726
7 2046 0 10186911
7 2047 0 10196050
7 2048 0 10198543
7 2049 0 10209440
7 2050 0 10212125
7 2051 0 10215130
7 2052 0 10219473
7 2053 0 10222171
7 2054 1 10271335
7 2055 1 10273955
7 2056 1 10274889
7 2057 1 10279824
7 2058 1 10285576
7 2059 1 10306010
7 2060 1 10306591
7 2061 1 10307438
7 2062 1 10309115
7 2063 1 10312192
7 2064 1 10312284
7 2065 1 10315573
7 2066 1 10316491
7 2067 1 10318350
7 2068 1 10322852
7 2069 1 10325561
7 2070 1 10329228
7 2071 1 10329963
7 2072 1 10337566
7 2073 1 10337871
7 2074 1 10340861
7 2075 1 10344626
7 2076 1 10347672
7 2077 1 10361242
7 2078 1 10362940
7 2079 1 10369326
7 2080 1 10369338
7 2081 1 10378437
7 2082 1 10382535
7 2083 0 10537440
7 2084 0 10538077
7 2085 0 10540226
7 2086 0 10562235
7 2087 0 10564184
7 2088 0 10617978
7 2089 0 10618917
7 2090 0 10620342
7 2091 0 10621409
7 2092 0 10628924
7 2093 0 10629078
7 2094 0 10634418
7 2095 0 10636755
7 2096 0 10638908
7 2097 0 10640273
7 2098 0 10641288
7 2099 0 10646122
7 2100 0 10649772
7 2101 0 10652380
7 2102 0 10655820
7 2103 0 10656771
7 2104 0 10658080
7 2105 0 10658714
7 2106 0 10659083
7 2107 0 10667954
7 2108 0 10672019
7 2109 1 10675581
7 2110 1 10681521
7 2111 1 10685131
7 2112 1 10692476
7 2113 1 10693310
7 2114 1 10698368
7 2115 1 10702324
7 2116 1 10704494
7 2117 1 10704907
7 2118 1 10705129
7 2119 1 10706643
7 2120 1 10707907
7 2121 0 10711996
7 2122 1 10716841
7 2123 1 10717688
7 2124 1 10720351
7 2125 1 10727915
7 2126 1 10730048
7 2127 1 10732860
7 2128 1 10739201
7 2129 1 10740913
7 2130 1 10746553
7 2131 1 10752970
7 2132 1 10755884
7 2133 0 10758924
7 2134 0 10768615
7 2135 0 10770300
7 2136 0 10776868
7 2137 0 10794861
7 2138 0 10798779
7 2139 0 10800228
7 2140 0 10801053
7 2141 0 10806627
7 2142 0 10807844
7 2143 0 10810367
7 2144 0 10810477
7 2145 0 10812930
7 2146 0 10814908
7 2147 0 10817847
7 2148 0 10823150
7 2149 1 10832487
7 2150 1 10838986
7 2151 1 10839797
7 2152 1 10840219
7 2153 1 10840256
7 2154 1 10841788
7 2155 1 10844857
7 2156 1 10845803
7 2157 1 10846607
7 2158 1 10849096
7 2159 0 10856591
7 2160 0 10860364
7 2161 0 10864686
7 2162 0 10866669
7 2163 0 10869644
7 2164 0 10871207
7 2165 0 10875825
7 2166 0 10884915
7 2167 0 10889077
7 2168 0 10893566
7 2169 0 10894609
7 2170 0 10899216
7 2171 0 10902361
7 2172 0 10908124
7 2173 0 10914936
7 2174 0 10916379
7 2175 0 10920291
7 2176 0 10920674
7 2177 0 10923843
7 2178 0 10924319
7 2179 0 10926598
7 2180 0 10930750
7 2181 0 10936679
7 2182 0 10939959
7 2183 0 10942328
7 2184 0 10944649
7 2185 0 10950522
7 2186 0 10951952
7 2187 0 10954553
7 2188 0 10956142
7 2189 0 10958699
7 2190 0 10964615
7 2191 0 10966357
7 2192 0 10970398
7 2193 0 10971282
7 2194 0 10971578
7 2195 0 10975128
7 2196 0 10976587
7 2197 0 10980400
7 2198 0 10983878
7 2199 0 10988459
7 2200 0 10990430
7 2201 0 10992222
7 2202 0 10995716
7 2203 0 10997309
7 2204 0 11002532
7 2205 0 11003135
7 2206 0 11003618
7 2207 0 11005913
7 2208 0 11006686
7 2209 0 11007765
7 2210 0 11010178
7 2211 0 11021476
7 2212 0 11023077
7 2213 0 11030874
7 2214 0 11034267
7 2215 0 11041160
7 2216 0 11047109
7 2217 0 11051937
7 2218 0 11052611
7 2219 0 11055920
7 2220 0 11058993
7 2221 0 11059740
7 2222 1 11065344
7 2223 1 11069302
7 2224 1 11071805
7 2225 1 11073902
7 2226 1 11076139
7 2227 1 11078045
7 2228 1 11084717
7 2229 1 11085233
7 2230 1 11088348
7 2231 1 11088661
7 2232 1 11090968
7 2233 1 11094479
7 2234 1 11095682
7 2235 0 11099627
7 2236 0 11165802
7 2237 0 11545144
7 2238 0 11717188
7 2239 0 11719035
7 2240 0 11719668
7 2241 0 11727032
7 2242 0 11731771
7 2243 0 11739229
7 2244 0 11741601
7 2245 1 11748734
7 2246 1 11751710
7 2247 1 11754087
7 2248 1 11759459
7 2249 1 11768389
7 2250 1 11772220
7 2251 1 11776259
7 2252 1 11781980
7 2253 1 11787225
7 2254 1 11788076
7 2255 1 11797598
7 2256 0 11799698
7 2257 0 11801612
7 2258 0 11803396
7 2259 0 11803554
7 2260 0 11813466
7 2261 0 11817947
7 2262 0 11818756
7 2263 0 11818945
7 2264 0 11822646
7 2265 0 11824282
7 2266 0 11824304
7 2267 0 11826545
7 2268 0 11826913
7 2269 0 11830554
7 2270 0 11830893
7 2271 0 11836508
7 2272 0 11842874
7 2273 0 11851104
7 2274 0 11851593
7 2275 0 11855442
7 2276 0 11855464
7 2277 0 11862627
7 2278 0 11865753
7 2279 0 11872001
7 2280 0 11877785
7 2281 0 11883610
7 2282 1 11884235
7 2283 1 11892917
7 2284 1 11908259
7 2285 1 11911479
7 2286 1 11915199
7 2287 1 11916984
7 2288 1 11917769
7 2289 1 11920360
7 2290 1 11925482
7 2291 1 11935587
7 2292 1 11945367
7 2293 1 11949328
7 2294 1 11949631
7 2295 1 11958971
7 2296 1 11963739
7 2297 1 11966580
7 2298 1 11968639
7 2299 1 11975956
7 2300 1 11977798
7 2301 1 11980801
7 2302 1 11989309
7 2303 0 11997608
7 2304 0 12006077
7 2305 0 12028127
7 2306 0 12041294
7 2307 0 12052572
7 2308 0 12055617
7 2309 0 12058423
7 2310 0 12061993
7 2311 0 12063712
7 2312 0 12064726
7 2313 0 12065444
7 2314 0 12071689
7 2315 0 12071773
7 2316 0 12073498
7 2317 0 12076252
7 2318 0 12080639
7 2319 0 12081137
7 2320 0 12084533
7 2321 0 12090809
7 2322 0 12094447
7 2323 0 12095673
7 2324 0 12100288
7 2325 0 12101567
7 2326 0 12102476
7 2327 0 12105984
7 2328 0 12112226
7 2329 0 12117189
7 2330 0 12122300
7 2331 0 12122641
7 2332 0 12124441
7 2333 0 12126858
7 2334 0 12129021
7 2335 0 12129303
7 2336 0 12135961
7 2337 0 12138293
7 2338 0 12138390
7 2339 0 12140609
7 2340 0 12145878
7 2341 0 12148662
7 2342 0 12151268
7 2343 0 12153540
7 2344 1 12155014
7 2345 1 12157873
7 2346 1 12160563
7 2347 1 12165529
7 2348 1 12168540
7 2349 1 12172082
7 2350 1 12177135
7 2351 1 12178385
7 2352 1 12180593
7 2353 1 12181772
7 2354 1 12182115
7 2355 1 12187673
7 2356 1 12189418
7 2357 1 12190920
7 2358 1 12192905
7 2359 1 12197741
7 2360 1 12203202
7 2361 1 12204052
7 2362 1 12204842
7 2363 1 12210151
7 2364 0 12213644
7 2365 0 12213663
7 2366 0 12218251
7 2367 0 12221610
7 2368 0 12224691
7 2369 0 12226304
7 2370 0 12228490
7 2371 0 12233042
7 2372 0 12234189
7 2373 0 12234451
7 2374 0 12236468
7 2375 0 12239514
7 2376 0 12240715
7 2377 0 12241727
7 2378 0 12241900
7 2379 0 12243195
7 2380 0 12245597
7 2381 0 12248614
7 2382 0 12249438
7 2383 0 12252770
7 2384 0 12255988
7 2385 0 12256621
7 2386 0 12259726
7 2387 0 12260774
7 2388 0 12264367
7 2389 0 12265581
7 2390 0 12268039
7 2391 0 12271288
7 2392 0 12271444
7 2393 0 12273437
7 2394 0 12274406
7 2395 0 12276869
7 2396 0 12279405
7 2397 0 12285290
7 2398 0 12287346
7 2399 0 12291368
7 2400 0 12293392
7 2401 0 12293767
7 2402 0 12295084
7 2403 0 12297160
7 2404 0 12303004
7 2405 0 12309972
7 2406 0 12310543
7 2407 0 12315680
7 2408 0 12316395
7 2409 1 12320843
7 2410 1 12321601
7 2411 1 12325630
7 2412 1 12325899
7 2413 1 12325934
7 2414 1 12328322
7 2415 1 12332438
7 2416 1 12333420
7 2417 1 12342805
7 2418 1 12349020
7 2419 1 12353975
7 2420 1 12356586
7 2421 1 12356754
7 2422 1 12360663
7 2423 1 12363611
7 2424 1 12365554
7 2425 1 12368185
7 2426 1 12371995
7 2427 1 12372404
7 2428 1 12376611
7 2429 1 12378235
7 2430 1 12378253
7 2431 1 12382606
7 2432 1 12388500
7 2433 1 12391105
7 2434 1 12393332
7 2435 1 12397155
7 2436 1 12397787
7 2437 1 12399667
7 2438 1 12400661
7 2439 1 12401182
7 2440 1 12405801
7 2441 1 12411094
7 2442 1 12416316
7 2443 1 12418808
7 2444 1 12429130
7 2445 1 12432357
7 2446 1 12441035
7 2447 1 12441672
7 2448 1 12450135
7 2449 1 12454815
7 2450 1 12455929
7 2451 1 12462229
7 2452 1 12467236
7 2453 1 12469987
7 2454 1 12476625
7 2455 1 12477089
7 2456 1 12489497
7 2457 1 12497757
7 2458 1 12500421
7 2459 1 12507910
7 2460 1 12511497
7 2461 1 12515883
7 2462 1 12519549
7 2463 1 12519717
7 2464 1 12520826
7 2465 1 12525220
7 2466 1 12526749
7 2467 1 12530670
7 2468 1 12531125
7 2469 1 12535654
7 2470 1 12538602
7 2471 1 12539772
7 2472 1 12542975
7 2473 1 12551233
7 2474 1 12551904
7 2475 1 12552356
7 2476 1 12554825
7 2477 1 12556884
7 2478 1 12561836
7 2479 1 12564621
7 2480 1 12566341
7 2481 1 12566570
7 2482 1 12569544
7 2483 1 12571192
7 2484 1 12575939
7 2485 1 12581529
7 2486 1 12582295
7 2487 1 12582577
7 2488 1 12584820
7 2489 1 12585652
7 2490 1 12590734
7 2491 0 12595719
7 2492 0 12600152
7 2493 0 12601307
7 2494 0 12601486
7 2495 0 12605986
7 2496 0 12606170
7 2497 0 12616240
7 2498 0 12620102
7 2499 0 12621928
7 2500 0 12624363
7 2501 0 12624758
7 2502 0 12627752
7 2503 0 12629515
7 2504 0 12633181
7 2505 0 12638086
7 2506 0 12639953
7 2507 0 12643707
7 2508 0 12646937
7 2509 0 12649647
7 2510 0 12650388
7 2511 0 12666664
7 2512 0 12671058
7 2513 0 12673980
7 2514 0 12677983
7 2515 0 12678796
7 2516 0 12690344
7 2517 0 12690662
7 2518 0 12691210
7 2519 0 12693252
7 2520 0 12697460
7 2521 0 12698037
7 2522 0 12701570
7 2523 0 12702881
7 2524 0 12706281
7 2525 0 12706605
7 2526 0 12710826
7 2527 0 12717222
7 2528 0 12724572
7 2529 0 12724791
7 2530 0 12725755
7 2531 0 12728361
7 2532 0 12729927
7 2533 0 12731993
7 2534 0 12736534
7 2535 0 12739905
7 2536 0 12745674
7 2537 0 12749695
7 2538 0 12751365
7 2539 0 12752100
7 2540 0 12752949
7 2541 0 12752961
7 2542 0 12756921
7 2543 0 12757304
7 2544 0 12760635
7 2545 0 12767068
7 2546 0 12774066
7 2547 0 12775982
7 2548 0 12776204
7 2549 0 12779614
7 2550 0 12784947
7 2551 0 12785056
7 2552 0 12790074
7 2553 0 12795422
7 2554 0 12800661
7 2555 0 12802663
7 2556 0 12804318
7 2557 0 12807104
7 2558 0 12808831
7 2559 0 12808906
7 2560 0 12812957
7 2561 0 12813510
7 2562 0 12821423
7 2563 0 12822291
7 2564 0 12825911
7 2565 0 12829351
7 2566 0 12831533
7 2567 0 12832198
7 2568 0 12835650
7 2569 0 12839007
7 2570 0 12842482
7 2571 0 12845970
7 2572 0 12849377
7 2573 0 12856384
7 2574 0 12859528
7 2575 0 12865796
7 2576 0 12868422
7 2577 0 12868947
7 2578 0 12869768
7 2579 0 12872075
7 2580 0 12875144
7 2581 0 12878025
7 2582 0 12883012
7 2583 0 12885389
7 2584 0 12887529
7 2585 0 12888765
7 2586 0 12894722
7 2587 0 12899294
7 2588 0 12901551
7 2589 0 12905035
7 2590 0 12908478
7 2591 0 12909177
7 2592 0 12910739
7 2593 0 12911677
7 2594 0 12911830
7 2595 0 12912658
7 2596 0 12915779
7 2597 0 12916891
7 2598 0 12920443
7 2599 0 12924884
7 2600 0 12928880
7 2601 0 12928964
7 2602 0 12931067
7 2603 0 12931745
7 2604 0 12935327
7 2605 0 12935534
7 2606 0 12938755
7 2607 0 12940248
7 2608 0 12942044
7 2609 0 12944449
7 2610 0 12944486
7 2611 0 12946357
7 2612 0 12950024
7 2613 0 12954416
7 2614 0 12954440
7 2615 0 12960223
7 2616 0 12964388
7 2617 0 12966351
7 2618 0 12967494
7 2619 0 12969441
7 2620 0 12971525
7 2621 0 12973647
7 2622 0 12975603
7 2623 0 12978711
7 2624 0 12980137
7 2625 0 12980321
7 2626 0 12980349
7 2627 0 12981293
7 2628 0 12986043
7 2629 0 12993664
7 2630 0 12996092
7 2631 0 13000182
7 2632 0 13003003
7 2633 0 13007159
7 2634 0 13007770
7 2635 0 13012647
7 2636 0 13013016
7 2637 0 13015024
7 2638 0 13015359
7 2639 0 13018585
7 2640 0 13018844
7 2641 0 13022124
7 2642 1 13024641
7 2643 1 13025414
7 2644 1 13027630
7 2645 1 13035705
7 2646 1 13038399
7 2647 1 13039823
7 2648 1 13041253
7 2649 1 13043223
7 2650 1 13043771
7 2651 1 13045175
7 2652 1 13046917
7 2653 1 13048082
7 2654 1 13050189
7 2655 1 13053163
7 2656 1 13061688
7 2657 1 13063873
7 2658 0 13070885
7 2659 0 13075914
7 2660 0 13079740
7 2661 1 13084416
7 2662 1 13085794
7 2663 1 13086165
7 2664 1 13090988
7 2665 1 13094530
7 2666 1 13098438
7 2667 1 13103948
7 2668 1 13106440
7 2669 1 13106691
7 2670 1 13108321
7 2671 1 13110684
7 2672 1 13116270
7 2673 1 13120212
7 2674 1 13126328
7 2675 1 13129453
7 2676 1 13130678
7 2677 0 13136464
7 2678 0 13142009
7 2679 0 13146280
7 2680 0 13147874
7 2681 0 13151699
7 2682 0 13152631
7 2683 0 13157368
7 2684 0 13157635
7 2685 0 13159009
7 2686 0 13161191
7 2687 0 13168184
7 2688 1 13171771
7 2689 1 13173960
7 2690 1 13175144
7 2691 1 13181387
7 2692 1 13183596
7 2693 1 13186594
7 2694 1 13191648
7 2695 1 13198450
7 2696 1 13198930
7 2697 1 13202341
7 2698 1 13206096
7 2699 1 13209472
7 2700 1 13212310
7 2701 1 13214439
7 2702 1 13214520
7 2703 1 13214577
7 2704 1 13215642
7 2705 1 13220457
7 2706 1 13220896
7 2707 1 13223131
7 2708 1 13226451
7 2709 1 13232809
7 2710 1 13237291
7 2711 1 13239542
7 2712 1 13241256
7 2713 1 13244185
7 2714 0 13247628
7 2715 0 13247697
7 2716 0 13248617
7 2717 0 13249090
7 2718 0 13254711
7 2719 0 13256007
7 2720 0 13259039
7 2721 0 13262304
7 2722 0 13264876
7 2723 0 13265209
7 2724 0 13269912
7 2725 0 13271700
7 2726 0 13272141
7 2727 0 13273246
7 2728 0 13280037
7 2729 0 13284375
7 2730 0 13289017
7 2731 0 13291705
7 2732 0 13292372
7 2733 1 13293255
7 2734 1 13297260
7 2735 1 13305146
7 2736 1 13309608
7 2737 1 13312578
7 2738 1 13314190
7 2739 1 13316216
7 2740 1 13324093
7 2741 1 13325006
7 2742 1 13329957
7 2743 1 13330857
7 2744 1 13333556
7 2745 1 13338342
7 2746 1 13342860
7 2747 1 13344329
7 2748 1 13349067
7 2749 0 13351489
7 2750 0 13353254
7 2751 0 13353729
7 2752 0 13359411
7 2753 0 13360259
7 2754 0 13364230
7 2755 0 13367531
7 2756 0 13370885
7 2757 0 13374850
7 2758 0 13377286
7 2759 0 13378364
7 2760 0 13378643
7 2761 0 13382580
7 2762 0 13387309
7 2763 0 13387683
7 2764 0 13390487
7 2765 0 13390794
7 2766 0 13392899
7 2767 0 13397877
7 2768 0 13400982
7 2769 0 13418440
7 2770 0 13422310
7 2771 0 13422607
7 2772 0 13431056
7 2773 1 13433658
7 2774 1 13437658
7 2775 1 13440078
7 2776 1 13441843
7 2777 1 13444128
7 2778 1 13444183
7 2779 1 13459907
7 2780 1 13463754
7 2781 1 13471672
7 2782 1 13474737
7 2783 1 13478058
7 2784 1 13484535
7 2785 1 13485951
7 2786 1 13488414
7 2787 1 13491084
7 2788 1 13492430
7 2789 1 13493628
7 2790 1 13500789
7 2791 1 13505548
7 2792 1 13510307
7 2793 1 13513522
7 2794 1 13516807
7 2795 1 13520159
7 2796 1 13522658
7 2797 1 13524772
7 2798 1 13524802
7 2799 1 13524896
7 2800 1 13529640
7 2801 1 13533464
7 2802 1 13535666
7 2803 1 13544090
7 2804 1 13547122
7 2805 1 13547648
7 2806 1 13553852
7 2807 1 13558416
7 2808 1 13559768
7 2809 1 13563450
7 2810 1 13566712
7 2811 1 13571691
7 2812 0 13575831
7 2813 0 13581957
7 2814 0 13583249
7 2815 0 13584906
7 2816 1 13588673
7 2817 1 13591649
7 2818 1 13594520
7 2819 1 13597269
7 2820 1 13600105
7 2821 1 13601415
7 2822 1 13606865
7 2823 1 13607596
7 2824 1 13610886
7 2825 1 13612345
7 2826 1 13613652
7 2827 1 13618092
7 2828 1 13620681
7 2829 0 13631944
7 2830 0 13633422
7 2831 1 13637715
7 2832 1 13637758
7 2833 1 13645851
7 2834 1 13649631
7 2835 1 13651346
7 2836 1 13651586
7 2837 1 13654421
7 2838 1 13657304
7 2839 1 13658434
7 2840 1 13660954
7 2841 1 13661486
7 2842 1 13666908
7 2843 1 13669402
7 2844 0 13678722
7 2845 0 13691511
7 2846 0 13694342
7 2847 0 13694467
7 2848 0 13700647
7 2849 0 13700875
7 2850 0 13704473
7 2851 0 13708506
7 2852 0 13714558
7 2853 0 13739379
7 2854 0 13740764
7 2855 0 13744386
7 2856 0 13746020
7 2857 1 13748553
7 2858 1 13748853
7 2859 1 13751758
7 2860 1 13758776
7 2861 1 13761820
7 2862 1 13763574
7 2863 1 13767274
7 2864 1 13771572
7 2865 1 13776278
7 2866 1 13778794
7 2867 1 13781622
7 2868 1 13782939
7 2869 1 13788199
7 2870 1 13789768
7 2871 1 13791022
7 2872 1 13792725
7 2873 1 13792995
7 2874 1 13795578
7 2875 1 13798917
7 2876 1 13802545
7 2877 1 13802835
7 2878 1 13808230
7 2879 1 13812681
7 2880 1 13814372
7 2881 1 13815106
7 2882 1 13815347
7 2883 1 13817588
7 2884 1 13817985
7 2885 1 13824471
7 2886 1 13826692
7 2887 1 13827438
7 2888 1 13830160
7 2889 0 13831766
7 2890 0 13837058
7 2891 0 13837779
7 2892 0 13838649
7 2893 0 13843262
7 2894 0 13843759
7 2895 0 13848277
7 2896 0 13849571
7 2897 0 13851411
7 2898 0 13854820
7 2899 0 13862314
7 2900 0 13865633
7 2901 0 13873181
7 2902 0 13874820
7 2903 0 13878059
7 2904 0 13879280
7 2905 0 13879927
7 2906 0 13879953
7 2907 0 13881851
7 2908 0 13883714
7 2909 0 13886723
7 2910 0 13887393
7 2911 0 13888296
7 2912 0 13894085
7 2913 0 13894682
7 2914 0 13895394
7 2915 0 13897503
7 2916 0 13900660
7 2917 0 13901208
7 2918 0 13903632
7 2919 0 13927188
7 2920 0 13964268
7 2921 0 13966668
7 2922 0 13966924
7 2923 0 13968716
7 2924 0 13971242
7 2925 0 13972268
7 2926 0 13973932
7 2927 0 13975316
7 2928 0 13977181
7 2929 0 13979084
7 2930 0 13983004
7 2931 0 13983071
7 2932 0 13985155
7 2933 0 13986158
7 2934 0 13987906
7 2935 0 13987966
7 2936 0 13990274
7 2937 0 13993288
7 2938 0 13996295
7 2939 1 13999473
7 2940 1 14002261
7 2941 1 14002479
7 2942 1 14004712
7 2943 1 14006104
7 2944 1 14006765
7 2945 1 14008129
7 2946 1 14011268
7 2947 1 14014869
7 2948 1 14018236
7 2949 1 14019709
7 2950 1 14022741
7 2951 1 14024733
7 2952 1 14026697
7 2953 1 14027739
7 2954 1 14033295
7 2955 1 14036603
7 2956 1 14036828
7 2957 1 14039295
7 2958 1 14040602
7 2959 1 14041546
7 2960 1 14046589
7 2961 1 14050249
7 2962 1 14052058
7 2963 1 14052358
7 2964 0 14058753
7 2965 0 14061345
7 2966 0 14063224
7 2967 0 14064855
7 2968 0 14068489
7 2969 0 14072391
7 2970 0 14075909
7 2971 0 14077131
7 2972 0 14080048
7 2973 0 14080830
7 2974 0 14082242
7 2975 0 14084889
7 2976 0 14086744
7 2977 0 14091270
7 2978 0 14092242
7 2979 0 14097965
7 2980 0 14116463
7 2981 0 14159272
7 2982 0 14161806
7 2983 0 14164698
7 2984 0 14166762
7 2985 0 14170126
7 2986 0 14170320
7 2987 0 14174168
7 2988 0 14178838
7 2989 0 14181609
7 2990 0 14183424
7 2991 0 14183822
7 2992 0 14185778
7 2993 0 14190828
7 2994 0 14191515
7 2995 0 14192493
7 2996 0 14194920
7 2997 0 14195117
7 2998 0 14199145
7 2999 0 14202223
7 3000 0 14208334
7 3001 0 14208494
7 3002 0 14210208
7 3003 0 14210516
7 3004 0 14211358
7 3005 0 14216105
7 3006 0 14218007
7 3007 0 14225886
7 3008 0 14228936
7 3009 0 14231057
7 3010 0 14233200
7 3011 0 14236491
7 3012 0 14240721
7 3013 0 14241538
7 3014 0 14241888
7 3015 0 14247402
7 3016 0 14253104
7 3017 0 14254137
7 3018 0 14258611
7 3019 0 14259603
7 3020 0 14262299
7 3021 0 14272347
7 3022 0 14272908
7 3023 0 14285689
7 3024 0 14297685
7 3025 0 14303651
7 3026 0 14308357
7 3027 0 14310635
7 3028 0 14311435
7 3029 0 14313735
7 3030 0 14318823
7 3031 1 14326757
7 3032 1 14332590
7 3033 1 14338261
7 3034 1 14344650
7 3035 1 14348281
7 3036 1 14351297
7 3037 1 14352324
7 3038 1 14358006
7 3039 1 14359106
7 3040 1 14363607
7 3041 1 14366169
7 3042 1 14368392
7 3043 1 14371019
7 3044 1 14373699
7 3045 1 14376967
7 3046 1 14380757
7 3047 1 14385628
7 3048 1 14386856
7 3049 1 14389690
7 3050 1 14390163
7 3051 1 14390961
7 3052 1 14394139
7 3053 1 14394605
7 3054 1 14397423
7 3055 1 14399940
7 3056 1 14400400
7 3057 1 14401291
7 3058 1 14404892
7 3059 1 14405795
7 3060 1 14408650
7 3061 1 14408811
7 3062 1 14412072
7 3063 1 14415404
7 3064 1 14415752
7 3065 1 14419885
7 3066 1 14421786
7 3067 1 14423566
7 3068 1 14429358
7 3069 1 14431534
7 3070 1 14433090
7 3071 1 14434274
7 3072 1 14435332
7 3073 1 14437038
7 3074 1 14442123
7 3075 1 14444843
7 3076 1 14447216
7 3077 1 14452039
7 3078 1 14455223
7 3079 0 14458859
7 3080 0 14458933
7 3081 0 14463576
7 3082 0 14464801
7 3083 0 14465819
7 3084 0 14470070
7 3085 0 14471906
7 3086 0 14478578
7 3087 0 14479996
7 3088 0 14481949
7 3089 0 14482010
7 3090 0 14490206
7 3091 0 14493040
7 3092 0 14494131
7 3093 0 14501782
7 3094 0 14504545
7 3095 0 14511126
7 3096 0 14516416
7 3097 0 14522562
7 3098 0 14522903
7 3099 0 14528416
7 3100 0 14529663
7 3101 0 14542746
7 3102 0 14545843
7 3103 0 14549881
7 3104 0 14551651
7 3105 0 14551972
7 3106 0 14559378
7 3107 1 14562542
7 3108 1 14564122
7 3109 1 14566632
7 3110 1 14571489
7 3111 1 14574493
7 3112 1 14577322
7 3113 1 14577432
7 3114 1 14582640
7 3115 1 14585977
7 3116 1 14586958
7 3117 1 14589168
7 3118 1 14590335
7 3119 1 14591661
7 3120 1 14592657
7 3121 1 14594999
7 3122 1 14597816
7 3123 1 14601222
7 3124 1 14602874
7 3125 1 14604772
7 3126 1 14604894
7 3127 1 14609514
7 3128 1 14611065
7 3129 1 14613158
7 3130 1 14617167
7 3131 1 14620437
7 3132 0 14623042
7 3133 1 14627394
7 3134 1 14628732
7 3135 1 14631934
7 3136 1 14638330
7 3137 1 14640379
7 3138 1 14645671
7 3139 1 14646638
7 3140 1 14649762
7 3141 1 14654751
7 3142 1 14656987
7 3143 1 14659320
7 3144 1 14663554
7 3145 1 14666748
7 3146 0 14672118
7 3147 0 14674461
7 3148 0 14674529
7 3149 1 14676306
7 3150 1 14677459
7 3151 1 14682205
7 3152 1 14683267
7 3153 1 14688670
7 3154 1 14689536
7 3155 1 14692969
7 3156 1 14694297
7 3157 1 14697191
7 3158 1 14698134
7 3159 1 14702026
7 3160 1 14703260
7 3161 1 14710365
7 3162 1 14716641
7 3163 1 14723303
7 3164 1 14726052
7 3165 1 14727043
7 3166 1 14728666
7 3167 1 14735296
7 3168 1 14735654
7 3169 1 14737900
7 3170 1 14742612
7 3171 1 14746480
7 3172 1 14762152
7 3173 1 14765568
7 3174 1 14768583
7 3175 1 14772616
7 3176 1 14776081
7 3177 1 14777869
7 3178 1 14784193
7 3179 1 14792607
7 3180 1 14797661
7 3181 1 14810246
7 3182 1 14813458
7 3183 1 14820425
7 3184 1 14823176
7 3185 1 14825990
7 3186 1 14827262
7 3187 1 14829539
7 3188 1 14836576
7 3189 1 14838138
7 3190 1 14845651
7 3191 1 14845786
7 3192 1 14846972
7 3193 1 14847705
7 3194 1 14850998
7 3195 1 14855471
7 3196 1 14855733
7 3197 1 14856807
7 3198 1 14861569
7 3199 1 14863174
7 3200 0 14864592
7 3201 0 14871148
7 3202 0 14876571
7 3203 0 14878587
7 3204 0 14884403
7 3205 0 14884706
7 3206 0 14886875
7 3207 0 14891800
7 3208 0 14893904
7 3209 0 14896913
7 3210 0 14899160
7 3211 0 14903128
7 3212 0 14909270
7 3213 1 14918440
7 3214 1 14921497
7 3215 1 14929164
7 3216 1 14934124
7 3217 1 14938916
7 3218 1 14944130
7 3219 1 14945887
7 3220 1 14946897
7 3221 1 14948776
7 3222 1 14950589
7 3223 1 14952719
7 3224 1 14953719
7 3225 1 14955449
7 3226 0 14959119
7 3227 0 14965891
7 3228 0 14971275
7 3229 0 14975279
7 3230 0 14975602
7 3231 0 14978682
7 3232 0 14980719
7 3233 0 14980754
7 3234 0 14982688
7 3235 0 14984563
7 3236 0 14986520
7 3237 0 14991309
7 3238 0 14993290
7 3239 0 14997554
7 3240 0 14998900
7 3241 0 15001477
7 3242 0 15005356
7 3243 0 15007247
7 3244 0 15012414
7 3245 0 15012949
7 3246 0 15016828
7 3247 0 15024834
7 3248 1 15032624
7 3249 1 15037711
7 3250 1 15043360
7 3251 1 15047184
7 3252 1 15050893
7 3253 1 15051333
7 3254 1 15051848
7 3255 1 15054316
7 3256 1 15057739
7 3257 1 15059247
7 3258 1 15061854
7 3259 1 15063212
7 3260 1 15066284
7 3261 1 15075374
7 3262 1 15082341
7 3263 1 15086737
7 3264 1 15090403
7 3265 1 15093164
7 3266 1 15119691
7 3267 1 15122436
7 3268 1 15125264
7 3269 1 15125763
7 3270 1 15130687
7 3271 1 15131617
7 3272 1 15134856
7 3273 1 15135189
7 3274 1 15138522
7 3275 1 15141455
7 3276 1 15142118
7 3277 1 15148516
7 3278 1 15148831
7 3279 0 15157208
7 3280 0 15164385
7 3281 0 15165707
7 3282 0 15168579
7 3283 0 15168868
7 3284 0 15174217
7 3285 0 15177350
7 3286 0 15178907
7 3287 0 15185189
7 3288 0 15190429
7 3289 0 15190925
7 3290 0 15194341
7 3291 0 15194525
7 3292 0 15195855
7 3293 1 15199198
7 3294 1 15199965
7 3295 1 15201742
7 3296 1 15203843
7 3297 1 15205713
7 3298 1 15208190
7 3299 1 15216466
7 3300 1 15216565
7 3301 1 15221387
7 3302 1 15223723
7 3303 1 15225719
7 3304 1 15233416
7 3305 1 15235994
7 3306 1 15237665
7 3307 1 15246351
7 3308 1 15246977
7 3309 0 15250799
7 3310 0 15253821
7 3311 0 15254288
7 3312 0 15258016
7 3313 0 15264523
7 3314 0 15264960
7 3315 0 15271819
7 3316 0 15276560
7 3317 0 15282157
7 3318 0 15282569
7 3319 0 15285131
7 3320 0 15286026
7 3321 0 15289108
7 3322 0 15292808
7 3323 0 15294621
7 3324 0 15298755
7 3325 0 15303293
7 3326 0 15306958
7 3327 0 15309720
7 3328 0 15314768
7 3329 0 15315075
7 3330 0 15319041
7 3331 0 15321406
7 3332 0 15323568
7 3333 0 15325319
7 3334 0 15326063
7 3335 0 15331669
7 3336 0 15336044
7 3337 0 15338046
7 3338 0 15338606
7 3339 0 15342425
7 3340 0 15345125
7 3341 0 15345663
7 3342 0 15347107
7 3343 0 15348647
7 3344 0 15352223
7 3345 0 15353723
7 3346 0 15361279
7 3347 0 15362391
7 3348 0 15363807
7 3349 0 15366661
7 3350 0 15367104
7 3351 0 15372250
7 3352 0 15374747
7 3353 0 15377139
7 3354 0 15383220
7 3355 0 15387886
7 3356 0 15388027
7 3357 0 15390538
7 3358 0 15391744
7 3359 0 15393940
7 3360 0 15396906
7 3361 0 15398261
7 3362 0 15402019
7 3363 0 15404188
7 3364 0 15405078
7 3365 0 15409657
7 3366 0 15412541
7 3367 0 15414360
7 3368 0 15415317
7 3369 0 15416007
7 3370 0 15416647
7 3371 0 15418023
7 3372 0 15424120
7 3373 0 15425954
7 3374 0 15427471
7 3375 0 15428766
7 3376 0 15429014
7 3377 0 15429906
7 3378 0 15430230
7 3379 0 15433221
7 3380 0 15436713
7 3381 0 15437947
7 3382 0 15441043
7 3383 0 15441997
7 3384 0 15443352
7 3385 0 15443507
7 3386 0 15446493
7 3387 0 15447335
7 3388 0 15448939
7 3389 0 15452809
7 3390 0 15455998
7 3391 0 15458961
7 3392 0 15461872
7 3393 0 15466246
7 3394 0 15469349
7 3395 0 15470299
7 3396 0 15470599
7 3397 0 15473700
7 3398 0 15475782
7 3399 0 15477315
7 3400 0 15478995
7 3401 0 15482765
7 3402 0 15482926
7 3403 0 15485186
7 3404 0 15494447
7 3405 0 15495419
7 3406 0 15497721
7 3407 0 15498414
7 3408 0 15503526
7 3409 0 15507772
7 3410 0 15509542
7 3411 0 15513300
7 3412 0 15515704
7 3413 0 15520849
7 3414 0 15524769
7 3415 0 15529490
7 3416 0 15531229
7 3417 0 15535550
7 3418 0 15537254
7 3419 0 15538666
7 3420 0 15546276
7 3421 0 15547696
7 3422 0 15549737
7 3423 0 15549835
7 3424 0 15551080
7 3425 0 15552471
7 3426 0 15554603
7 3427 0 15560863
7 3428 0 15563267
7 3429 0 15563629
7 3430 0 15567952
7 3431 0 15571158
7 3432 0 15572512
7 3433 0 15573338
7 3434 0 15573943
7 3435 0 15579064
7 3436 0 15582967
7 3437 0 15583064
7 3438 0 15591721
7 3439 0 15600111
7 3440 0 15605481
7 3441 0 15606093
7 3442 0 15608746
7 3443 0 15611941
7 3444 0 15617281
7 3445 0 15619295
7 3446 0 15621995
7 3447 0 15622431
7 3448 0 15623120
7 3449 0 15627423
7 3450 0 15634134
7 3451 0 15639532
7 3452 0 15640480
7 3453 0 15641793
7 3454 0 15647258
7 3455 0 15649050
7 3456 0 15649857
7 3457 0 15652266
7 3458 0 15656125
7 3459 0 15659845
7 3460 0 15660054
7 3461 0 15660842
7 3462 0 15663237
7 3463 0 15665786
7 3464 0 15667537
7 3465 0 15668170
7 3466 0 15672773
7 3467 0 15678248
7 3468 0 15683037
7 3469 0 15684235
7 3470 1 15688729
7 3471 1 15690746
7 3472 1 15691805
7 3473 1 15695612
7 3474 1 15700497
7 3475 1 15704584
7 3476 1 15705179
7 3477 1 15705569
7 3478 1 15707607
7 3479 1 15711376
7 3480 1 15714261
7 3481 1 15715402
7 3482 1 15717293
7 3483 1 15720712
7 3484 0 15722146
7 3485 0 15725827
7 3486 0 15729657
7 3487 0 15730913
7 3488 0 15733018
7 3489 0 15734211
7 3490 0 15734465
7 3491 0 15736463
7 3492 0 15738320
7 3493 0 15741095
7 3494 0 15745314
7 3495 0 15749884
7 3496 0 15750470
7 3497 0 15751603
7 3498 0 15753202
7 3499 0 15756574
7 3500 0 15762244
7 3501 0 15762387
7 3502 0 15764009
7 3503 0 15767316
7 3504 0 15775467
7 3505 0 15781742
7 3506 0 15786504
7 3507 0 15796702
7 3508 0 15797986
7 3509 0 15801815
7 3510 0 15802823
7 3511 0 15808300
7 3512 0 15810204
7 3513 0 15812786
7 3514 0 15822083
7 3515 0 15825537
7 3516 0 15827155
7 3517 0 15828113
7 3518 0 15829571
7 3519 0 15831673
7 3520 0 15833175
7 3521 0 15836223
7 3522 0 15836254
7 3523 0 15838906
7 3524 0 15839999
7 3525 0 15843663
7 3526 0 15845182
7 3527 0 15850303
7 3528 0 15871139
7 3529 0 15879694
7 3530 0 15884056
7 3531 0 15886544
7 3532 0 15888844
7 3533 0 15894059
7 3534 0 15903782
7 3535 0 15904142
7 3536 0 15908770
7 3537 0 15909649
7 3538 0 15914972
7 3539 0 15915394
7 3540 0 15915531
7 3541 0 15918191
7 3542 0 15922126
7 3543 0 15924843
7 3544 0 15926570
7 3545 0 15928802
7 3546 0 15934714
7 3547 0 15942043
7 3548 0 15949129
7 3549 0 15951303
7 3550 0 15954431
7 3551 0 15960198
7 3552 0 15964972
7 3553 0 15968819
7 3554 0 15973203
7 3555 0 15973485
7 3556 0 15977162
7 3557 0 15981633
7 3558 0 15983700
7 3559 0 15984600
7 3560 0 16024280
7 3561 0 16028361
7 3562 0 16029411
7 3563 0 16030938
7 3564 0 16034729
7 3565 0 16037402
7 3566 0 16067591
7 3567 0 16071595
7 3568 0 16073961
7 3569 0 16077841
7 3570 0 16078578
7 3571 0 16081980
7 3572 0 16084028
7 3573 0 16084738
7 3574 0 16088946
7 3575 0 16090857
7 3576 0 16096377
7 3577 0 16100094
7 3578 0 16103588
7 3579 0 16109046
7 3580 0 16116335
7 3581 0 16120421
7 3582 0 16126106
7 3583 0 16126701
7 3584 0 16134077
7 3585 0 16137158
7 3586 0 16142065
7 3587 0 16177301
7 3588 0 16182401
7 3589 0 16186418
7 3590 0 16197339
7 3591 1 16202626
7 3592 1 16202750
7 3593 1 16203569
7 3594 1 16209022
7 3595 1 16212176
7 3596 1 16212218
7 3597 1 16214858
7 3598 1 16220917
7 3599 1 16222735
7 3600 1 16222923
7 3601 1 16251502
7 3602 1 16255673
7 3603 1 16258031
7 3604 1 16259112
7 3605 1 16260660
7 3606 1 16263551
7 3607 1 16269321
7 3608 1 16275284
7 3609 0 16294530
7 3610 0 16309623
7 3611 0 16312565
7 3612 0 16313088
7 3613 0 16387664
7 3614 0 16393912
7 3615 0 16394310
7 3616 0 16395080
7 3617 0 16399832
7 3618 0 16407442
7 3619 0 16410042
7 3620 0 16413457
7 3621 0 16425998
7 3622 0 16428233
7 3623 0 16512577
7 3624 0 16513209
7 3625 0 16522599
7 3626 0 16524137
7 3627 0 16527897
7 3628 0 16531859
7 3629 0 16540401
7 3630 0 16541910
7 3631 0 16544822
7 3632 0 16546047
7 3633 0 16546132
7 3634 0 16547647
7 3635 0 16553970
7 3636 0 16555537
7 3637 0 16557523
7 3638 1 16562324
7 3639 1 16565499
7 3640 1 16565929
7 3641 1 16568831
7 3642 1 16569310
7 3643 1 16569582
7 3644 1 16571967
7 3645 1 16575012
7 3646 1 16577258
7 3647 1 16580927
7 3648 1 16583892
7 3649 1 16584189
7 3650 1 16586376
7 3651 1 16586959
7 3652 0 16591338
7 3653 0 16592577
7 3654 0 16597912
7 3655 0 16604085
7 3656 0 16605998
7 3657 0 16607612
7 3658 0 16609410
7 3659 0 16612354
7 3660 0 16614422
7 3661 0 16615514
7 3662 0 16615830
7 3663 0 16618748
7 3664 0 16619993
7 3665 0 16622118
7 3666 0 16624629
7 3667 0 16625732
7 3668 0 16628828
7 3669 0 16631180
7 3670 0 16631915
7 3671 0 16636077
7 3672 0 16637134
7 3673 0 16639006
7 3674 0 16641628
7 3675 0 16644658
7 3676 0 16647751
7 3677 0 16648708
7 3678 0 16650933
7 3679 0 16654419
7 3680 0 16655652
7 3681 0 16659702
7 3682 0 16660446
7 3683 0 16664286
7 3684 0 16666864
7 3685 0 16670063
7 3686 0 16671219
7 3687 0 16671605
7 3688 0 16674900
7 3689 0 16675593
7 3690 0 16681310
7 3691 0 16682592
7 3692 0 16684379
7 3693 0 16684537
7 3694 0 16686918
7 3695 0 16691973
7 3696 0 16693714
7 3697 0 16700877
7 3698 0 16701209
7 3699 0 16707092
7 3700 0 16708812
7 3701 0 16710639
7 3702 0 16712125
7 3703 0 16718029
7 3704 0 16720781
7 3705 0 16720925
7 3706 0 16722862
7 3707 0 16723406
7 3708 0 16726386
7 3709 0 16727514
7 3710 0 16729711
7 3711 0 16735084
7 3712 0 16735673
7 3713 0 16739870
7 3714 0 16741048
7 3715 0 16744170
7 3716 0 16746287
7 3717 0 16748540
7 3718 0 16751120
7 3719 0 16752696
7 3720 0 16752952
7 3721 0 16756959
7 3722 0 16759308
7 3723 0 16761370
7 3724 0 16763078
7 3725 0 16763958
7 3726 0 16764230
7 3727 0 16766294
7 3728 0 16766360
7 3729 0 16767795
7 3730 0 16769725
7 3731 0 16774991
7 3732 0 16775729
7 3733 0 16781723
7 3734 0 16781953
7 3735 0 16782641
7 3736 0 16785879
7 3737 0 16788218
7 3738 0 16791797
7 3739 0 16793143
7 3740 0 16793260
7 3741 0 16796381
7 3742 0 16797226
7 3743 0 16799415
7 3744 0 16804506
7 3745 0 16807977
7 3746 0 16809347
7 3747 0 16818788
7 3748 1 16821757
7 3749 1 16828526
7 3750 1 16830971
7 3751 1 16837754
7 3752 1 16842439
7 3753 1 16842857
7 3754 1 16845150
7 3755 1 16845270
7 3756 1 16850847
7 3757 1 16853549
7 3758 1 16854033
7 3759 1 16855408
7 3760 1 16857390
7 3761 1 16857819
7 3762 1 16857957
7 3763 1 16863858
7 3764 1 16866612
7 3765 1 16866964
7 3766 1 16870422
7 3767 1 16873011
7 3768 1 16873143
7 3769 1 16876958
7 3770 1 16877419
7 3771 1 16883800
7 3772 1 16888238
7 3773 1 16890251
7 3774 1 16891709
7 3775 1 16892768
7 3776 1 16896129
7 3777 1 16897300
7 3778 1 16900998
7 3779 1 16901254
7 3780 1 16907640
7 3781 1 16907953
7 3782 1 16908739
7 3783 1 16910806
7 3784 1 16916238
7 3785 1 16916847
7 3786 1 16918374
7 3787 1 16918709
7 3788 0 16923558
7 3789 0 16923956
7 3790 0 16927193
7 3791 0 16932812
7 3792 0 16934291
7 3793 0 16937697
7 3794 0 16939586
7 3795 0 16940250
7 3796 0 16943459
7 3797 0 16949328
7 3798 0 16952846
7 3799 0 16956183
7 3800 0 16959865
7 3801 0 16962047
7 3802 0 16962552
7 3803 0 16964763
7 3804 0 16965799
7 3805 0 16966959
7 3806 0 16969055
7 3807 0 16973602
7 3808 0 16974591
7 3809 0 16979689
7 3810 0 16981129
7 3811 0 16981631
7 3812 0 16983298
7 3813 0 16983449
7 3814 0 16985122
7 3815 0 16985683
7 3816 0 16988227
7 3817 0 16991438
7 3818 0 16993770
7 3819 0 16996120
7 3820 0 16999314
7 3821 0 16999973
7 3822 0 17001753
7 3823 0 17003845
7 3824 0 17009055
7 3825 0 17009210
7 3826 0 17010339
7 3827 0 17010934
7 3828 0 17014407
7 3829 0 17015550
7 3830 0 17017518
7 3831 0 17018545
7 3832 0 17018911
7 3833 0 17020809
7 3834 0 17025094
7 3835 0 17026054
7 3836 0 17026902
7 3837 0 17027122
7 3838 0 17028066
7 3839 0 17030958
7 3840 0 17033575
7 3841 0 17035429
7 3842 0 17040528
7 3843 0 17044099
7 3844 0 17045234
7 3845 0 17045878
7 3846 0 17046799
7 3847 0 17047711
7 3848 0 17053484
7 3849 0 17055281
7 3850 0 17058113
7 3851 0 17059220
7 3852 0 17062192
7 3853 0 17064263
7 3854 0 17066722
7 3855 0 17071510
7 3856 0 17072838
7 3857 0 17075189
7 3858 0 17078112
7 3859 0 17079909
7 3860 0 17085941
7 3861 0 17093622
7 3862 0 17095087
7 3863 0 17097471
7 3864 0 17098250
7 3865 0 17102380
7 3866 0 17102391
7 3867 0 17103215
7 3868 0 17110988
7 3869 0 17113104
7 3870 0 17117102
7 3871 0 17118706
7 3872 0 17238963
7 3873 0 17252447
7 3874 0 17264632
7 3875 0 17269858
7 3876 0 17320057
7 3877 0 17321464
7 3878 0 17322904
7 3879 0 17329370
7 3880 0 17330167
7 3881 0 17332426
7 3882 0 17335375
7 3883 0 17337426
7 3884 0 17340037
7 3885 0 17342292
7 3886 0 17344079
7 3887 0 17345819
7 3888 0 17352787
7 3889 0 17352898
7 3890 0 17358569
7 3891 0 17362228
7 3892 0 17364252
7 3893 0 17372007
7 3894 0 17375143
7 3895 0 17376944
7 3896 0 17377694
7 3897 0 17377962
7 3898 0 17385355
7 3899 0 17389294
7 3900 1 17392095
7 3901 1 17394955
7 3902 1 17395383
7 3903 1 17397515
7 3904 1 17398424
7 3905 1 17402067
7 3906 1 17403743
7 3907 1 17404968
7 3908 1 17410079
7 3909 1 17417596
7 3910 1 17424699
7 3911 0 17436181
7 3912 0 17439808
7 3913 0 17440870
7 3914 0 17442597
7 3915 0 17449490
7 3916 0 17451599
7 3917 0 17452057
7 3918 0 17456923
7 3919 0 17462680
7 3920 0 17462865
7 3921 0 17468962
7 3922 0 17470988
7 3923 0 17471215
7 3924 0 17474799
7 3925 0 17484650
7 3926 0 17487891
7 3927 0 17491233
7 3928 0 17493701
7 3929 0 17496444
7 3930 0 17499968
7 3931 0 17500055
7 3932 0 17500779
7 3933 0 17504212
7 3934 0 17506006
7 3935 0 17511726
7 3936 0 17515885
7 3937 0 17516176
7 3938 0 17516555
7 3939 1 17518908
7 3940 1 17521381
7 3941 1 17522537
7 3942 1 17522590
7 3943 1 17524465
7 3944 1 17526622
7 3945 1 17526693
7 3946 1 17529787
7 3947 1 17531289
7 3948 1 17533087
7 3949 1 17537124
7 3950 1 17541265
7 3951 1 17541838
7 3952 1 17542205
7 3953 0 17544935
7 3954 0 17547565
7 3955 0 17551803
7 3956 0 17552758
7 3957 0 17560080
7 3958 0 17565888
7 3959 0 17571960
7 3960 0 17573062
7 3961 1 17578964
7 3962 1 17581111
7 3963 1 17584889
7 3964 1 17593235
7 3965 1 17596719
7 3966 1 17601289
7 3967 1 17601391
7 3968 1 17602179
7 3969 1 17607612
7 3970 1 17610286
7 3971 1 17613214
7 3972 1 17619851
7 3973 1 17623769
7 3974 1 17624082
7 3975 1 17626494
7 3976 1 17628484
7 3977 1 17630061
7 3978 1 17632697
7 3979 0 17637068
7 3980 0 17640201
7 3981 0 17641016
7 3982 0 17643247
7 3983 0 17645640
7 3984 0 17645873
7 3985 0 17648134
7 3986 0 17649909
7 3987 0 17653637
7 3988 0 17658893
7 3989 0 17659870
7 3990 0 17662069
7 3991 0 17666233
7 3992 0 17667299
7 3993 0 17670362
7 3994 0 17672392
7 3995 0 17673096
7 3996 0 17676772
7 3997 1 17677338
7 3998 1 17677494
7 3999 1 17678662
7 4000 1 17678783
7 4001 1 17684291
7 4002 1 17688721
7 4003 1 17689572
7 4004 1 17691345
7 4005 1 17693043
7 4006 1 17693795
7 4007 1 17697655
7 4008 0 17706004
7 4009 0 17709018
7 4010 0 17711754
7 4011 0 17715353
7 4012 0 17718122
7 4013 0 17721708
7 4014 0 17722998
7 4015 0 17725226
7 4016 0 17726765
7 4017 0 17727470
7 4018 0 17727920
7 4019 0 17729655
7 4020 0 17733594
7 4021 0 17736469
7 4022 0 17741523
7 4023 0 17748027
7 4024 1 17749123
7 4025 1 17749523
7 4026 1 17751479
7 4027 1 17753689
7 4028 1 17753821
7 4029 1 17756134
7 4030 1 17757597
7 4031 1 17768643
7 4032 1 17775648
7 4033 1 17777568
7 4034 1 17779777
7 4035 1 17782628
7 4036 1 17785615
7 4037 1 17786021
7 4038 1 17787082
7 4039 1 17789698
7 4040 1 17789870
7 4041 1 17794912
7 4042 1 17799281
7 4043 1 17801866
7 4044 1 17802810
7 4045 1 17804835
7 4046 1 17808002
7 4047 1 17810869
7 4048 1 17814011
7 4049 1 17815325
7 4050 1 17817241
7 4051 1 17819535
7 4052 1 17821501
7 4053 1 17826424
7 4054 1 17830023
7 4055 1 17831990
7 4056 1 17833535
7 4057 1 17836067
7 4058 1 17837025
7 4059 1 17843096
7 4060 1 17844036
7 4061 1 17844173
7 4062 1 17847456
7 4063 1 17853121
7 4064 1 17859214
7 4065 1 17859447
7 4066 1 17863954
7 4067 1 17867082
7 4068 1 17868797
7 4069 1 17869497
7 4070 1 17869790
7 4071 1 17874871
7 4072 1 17875456
7 4073 1 17878511
7 4074 1 17880343
7 4075 1 17884364
7 4076 1 17885439
7 4077 1 17886366
7 4078 1 17890367
7 4079 1 17891842
7 4080 1 17893981
7 4081 1 17895161
7 4082 1 17896415
7 4083 1 17901953
7 4084 1 17905764
7 4085 1 17907811
7 4086 1 17910739
7 4087 1 17911751
7 4088 1 17913320
7 4089 1 17914003
7 4090 1 17914700
7 4091 1 17924826
7 4092 1 17926109
7 4093 1 17926245
7 4094 1 17930082
7 4095 1 17932947
7 4096 1 17935022
7 4097 1 17943050
7 4098 0 17950554
7 4099 0 17954889
7 4100 0 17955332
7 4101 1 17957477
7 4102 1 17959164
7 4103 1 17960855
7 4104 1 17962186
7 4105 1 17968884
7 4106 1 17969840
7 4107 1 17973488
7 4108 1 17973643
7 4109 1 17974257
7 4110 1 17976870
7 4111 1 17978030
7 4112 1 17982046
7 4113 1 17982540
7 4114 1 17983815
7 4115 1 17985991
7 4116 1 17986519
7 4117 1 17987466
7 4118 1 17992183
7 4119 1 17993146
7 4120 1 17995897
7 4121 1 17997544
7 4122 1 17998704
7 4123 1 18001809
7 4124 1 18002998
7 4125 1 18007582
7 4126 1 18008285
7 4127 1 18011529
7 4128 1 18012157
7 4129 1 18014806
7 4130 1 18018411
7 4131 1 18021799
7 4132 1 18022731
7 4133 1 18023030
7 4134 1 18028206
7 4135 1 18032442
7 4136 1 18033478
7 4137 1 18035399
7 4138 1 18036240
7 4139 1 18037742
7 4140 0 18041649
7 4141 0 18043255
7 4142 0 18043975
7 4143 0 18047884
7 4144 0 18048205
7 4145 0 18053773
7 4146 0 18061644
7 4147 0 18061722
7 4148 0 18064062
7 4149 0 18064779
7 4150 0 18065838
7 4151 0 18067728
7 4152 0 18071559
7 4153 0 18072154
7 4154 0 18075109
7 4155 0 18075188
7 4156 0 18076706
7 4157 0 18079156
7 4158 0 18082683
7 4159 0 18083040
7 4160 0 18085154
7 4161 0 18086382
7 4162 0 18090697
7 4163 0 18096027
7 4164 0 18099159
7 4165 0 18100181
7 4166 0 18106221
7 4167 0 18106408
7 4168 0 18108912
7 4169 0 18111247
7 4170 0 18116287
7 4171 0 18119793
7 4172 0 18122609
7 4173 0 18123659
7 4174 0 18128562
7 4175 0 18128614
7 4176 0 18130361
7 4177 0 18132560
7 4178 0 18136815
7 4179 0 18138457
7 4180 0 18139113
7 4181 0 18139277
7 4182 0 18142442
7 4183 0 18144961
7 4184 0 18148343
7 4185 0 18150742
7 4186 0 18151540
7 4187 0 18154958
7 4188 0 18158494
7 4189 0 18159211
7 4190 1 18164571
7 4191 1 18168908
7 4192 1 18169295
7 4193 1 18170715
7 4194 1 18170900
7 4195 1 18171564
7 4196 1 18174306
7 4197 1 18176339
7 4198 1 18178666
7 4199 1 18181386
7 4200 1 18182036
7 4201 1 18184161
7 4202 1 18184553
7 4203 1 18190991
7 4204 1 18191219
7 4205 0 18197254
7 4206 0 18197933
7 4207 0 18202982
7 4208 0 18203157
7 4209 0 18208934
7 4210 0 18213027
7 4211 0 18219340
7 4212 0 18219494
7 4213 0 18222041
7 4214 0 18222965
7 4215 0 18224064
7 4216 0 18225418
7 4217 0 18228446
7 4218 0 18230718
7 4219 0 18231693
7 4220 1 18235990
7 4221 1 18238979
7 4222 1 18240119
7 4223 1 18246055
7 4224 1 18248745
7 4225 1 18249049
7 4226 1 18252343
7 4227 1 18253674
7 4228 1 18254837
7 4229 1 18255743
7 4230 1 18257627
7 4231 1 18258832
7 4232 1 18260430
7 4233 1 18264267
7 4234 1 18265018
7 4235 1 18267089
7 4236 1 18268152
7 4237 1 18273763
7 4238 1 18275411
7 4239 1 18277885
7 4240 1 18281545
7 4241 1 18282581
7 4242 1 18283509
7 4243 1 18284838
7 4244 1 18285999
7 4245 1 18287546
7 4246 1 18287933
7 4247 1 18292450
7 4248 1 18296638
7 4249 1 18300295
7 4250 1 18300437
7 4251 1 18301896
7 4252 1 18306420
7 4253 1 18306858
7 4254 1 18309124
7 4255 1 18315976
7 4256 1 18317745
7 4257 0 18321844
7 4258 0 18324610
7 4259 0 18327506
7 4260 0 18328173
7 4261 0 18330175
7 4262 0 18330818
7 4263 0 18332374
7 4264 0 18333522
7 4265 0 18335410
7 4266 0 18337183
7 4267 0 18340243
7 4268 0 18341514
7 4269 1 18347144
7 4270 1 18349866
7 4271 1 18352277
7 4272 1 18354277
7 4273 1 18355604
7 4274 1 18360150
7 4275 1 18360624
7 4276 1 18361733
7 4277 1 18365505
7 4278 1 18368481
7 4279 1 18370850
7 4280 1 18373268
7 4281 1 18373639
7 4282 1 18378784
7 4283 1 18379242
7 4284 1 18380012
7 4285 1 18380232
7 4286 1 18381858
7 4287 1 18382125
7 4288 1 18385705
7 4289 0 18390911
7 4290 0 18393600
7 4291 0 18396093
7 4292 0 18396485
7 4293 0 18400189
7 4294 0 18409384
7 4295 0 18409633
7 4296 0 18411026
7 4297 0 18411284
7 4298 0 18416206
7 4299 0 18418873
7 4300 0 18419876
7 4301 1 18421779
7 4302 1 18422763
7 4303 1 18425240
7 4304 1 18426808
7 4305 1 18427905
7 4306 1 18437384
7 4307 1 18439265
7 4308 1 18440863
7 4309 1 18443688
7 4310 1 18445402
7 4311 1 18448684
7 4312 1 18450373
7 4313 1 18451391
7 4314 1 18454632
7 4315 1 18455532
7 4316 1 18463830
7 4317 1 18465220
7 4318 1 18468733
7 4319 1 18472116
7 4320 1 18472460
7 4321 1 18475549
7 4322 1 18478481
7 4323 1 18479739
7 4324 1 18480964
7 4325 1 18483072
7 4326 1 18484213
7 4327 1 18493750
7 4328 1 18496810
7 4329 1 18500955
7 4330 1 18504705
7 4331 1 18512982
7 4332 1 18516887
7 4333 1 18526176
7 4334 1 18526322
7 4335 1 18530360
7 4336 0 18534025
7 4337 0 18550514
7 4338 0 18552306
7 4339 0 18554230
7 4340 0 18554258
7 4341 0 18559650
7 4342 0 18561789
7 4343 1 18565567
7 4344 1 18565611
7 4345 1 18566505
7 4346 1 18569130
7 4347 1 18570677
7 4348 1 18572408
7 4349 1 18573082
7 4350 1 18577500
7 4351 1 18579803
7 4352 1 18584819
7 4353 1 18589458
7 4354 1 18591823
7 4355 1 18593823
7 4356 1 18597210
7 4357 1 18603142
7 4358 1 18603508
7 4359 1 18606072
7 4360 1 18608659
7 4361 1 18612000
7 4362 1 18614873
7 4363 1 18618903
7 4364 1 18621436
7 4365 0 18648241
7 4366 0 18648962
7 4367 0 18651747
7 4368 0 18653754
7 4369 0 18656647
7 4370 0 18657437
7 4371 0 18658699
7 4372 0 18659185
7 4373 0 18662557
7 4374 0 18663115
7 4375 0 18663770
7 4376 0 18670128
7 4377 0 18674004
7 4378 0 18676777
7 4379 0 18678987
7 4380 0 18684551
7 4381 0 18687658
7 4382 0 18693027
7 4383 0 18696827
7 4384 0 18699528
7 4385 0 18702647
7 4386 0 18704472
7 4387 0 18715299
7 4388 0 18716217
7 4389 0 18716532
7 4390 0 18721775
7 4391 0 18729314
7 4392 0 18729579
7 4393 0 18730560
7 4394 0 18734800
7 4395 0 18736783
7 4396 0 18740748
7 4397 0 18745998
7 4398 0 18747257
7 4399 0 18751537
7 4400 0 18757122
7 4401 0 18767921
7 4402 0 18772968
7 4403 0 18774584
7 4404 0 18774887
7 4405 0 18783047
7 4406 0 18786611
7 4407 0 18788014
7 4408 0 18793982
7 4409 0 18799349
7 4410 0 18809762
7 4411 0 18811705
7 4412 0 18820103
7 4413 0 18820275
7 4414 0 18820292
7 4415 0 18826443
7 4416 0 18826908
7 4417 0 18829145
7 4418 0 18830137
7 4419 0 18832238
7 4420 0 18836127
7 4421 0 18837495
7 4422 0 18840450
7 4423 0 18843270
7 4424 0 18847258
7 4425 0 18852469
7 4426 0 18852638
7 4427 0 18854472
7 4428 0 18856152
7 4429 0 18857442
7 4430 1 18860114
7 4431 1 18860757
7 4432 1 18861556
7 4433 1 18865295
7 4434 1 18866426
7 4435 1 18868910
7 4436 1 18869672
7 4437 1 18875478
7 4438 1 18878655
7 4439 1 18879567
7 4440 1 18882052
7 4441 1 18885908
7 4442 1 18888299
7 4443 1 18888497
7 4444 1 18892161
7 4445 1 18892351
7 4446 1 18892958
7 4447 1 18894227
7 4448 1 18894994
7 4449 1 18900364
7 4450 1 18901339
7 4451 1 18902815
7 4452 1 18903048
7 4453 1 18905846
7 4454 1 18906592
7 4455 1 18908615
7 4456 1 18909061
7 4457 0 18912419
7 4458 0 18915580
7 4459 0 18919156
7 4460 0 18920272
7 4461 0 18921776
7 4462 0 18929182
7 4463 0 18929988
7 4464 0 18931819
7 4465 0 18935188
7 4466 0 18935264
7 4467 0 18936052
7 4468 0 18938152
7 4469 0 18940873
7 4470 0 18941171
7 4471 0 18944156
7 4472 0 18947247
7 4473 0 18951379
7 4474 0 18956026
7 4475 0 18958479
7 4476 0 18959850
7 4477 0 18961123
7 4478 0 18963262
7 4479 0 18966512
7 4480 0 18966832
7 4481 0 18968916
7 4482 0 18969553
7 4483 0 18970387
7 4484 0 18972548
7 4485 0 18978535
7 4486 0 18982612
7 4487 0 18986133
7 4488 1 18988796
7 4489 1 18991568
7 4490 1 18994275
7 4491 1 18996135
7 4492 1 19000091
7 4493 1 19003430
7 4494 1 19005361
7 4495 1 19006984
7 4496 1 19010560
7 4497 1 19011359
7 4498 1 19011639
7 4499 1 19013904
7 4500 1 19016706
7 4501 1 19018853
7 4502 1 19019690
7 4503 1 19021681
7 4504 0 19023354
7 4505 0 19024506
7 4506 0 19026662
7 4507 0 19029227
7 4508 0 19036635
7 4509 0 19036698
7 4510 0 19040191
7 4511 0 19040352
7 4512 0 19042355
7 4513 0 19042711
7 4514 0 19044100
7 4515 0 19045315
7 4516 0 19046402
7 4517 0 19047370
7 4518 0 19049567
7 4519 0 19052730
7 4520 0 19053545
7 4521 0 19054068
7 4522 0 19055607
7 4523 0 19058016
7 4524 0 19058979
7 4525 0 19062253
7 4526 0 19062474
7 4527 0 19067964
7 4528 0 19071081
7 4529 0 19071266
7 4530 1 19074432
7 4531 1 19075487
7 4532 1 19077004
7 4533 1 19085087
7 4534 1 19087584
7 4535 1 19090171
7 4536 1 19099292
7 4537 1 19100705
7 4538 1 19101898
7 4539 1 19103343
7 4540 1 19104349
7 4541 1 19106066
7 4542 1 19106664
7 4543 1 19110100
7 4544 1 19111511
7 4545 1 19115454
7 4546 1 19115936
7 4547 1 19117832
7 4548 1 19122745
7 4549 1 19125841
7 4550 1 19128325
7 4551 0 19132539
7 4552 1 19135549
7 4553 1 19139876
7 4554 1 19141708
7 4555 1 19142502
7 4556 1 19142987
7 4557 1 19144355
7 4558 1 19147254
7 4559 1 19149944
7 4560 1 19151119
7 4561 1 19151541
7 4562 1 19152903
7 4563 1 19154832
7 4564 1 19157411
7 4565 1 19160007
7 4566 1 19164383
7 4567 0 19167343
7 4568 0 19170929
7 4569 0 19177789
7 4570 0 19177875
7 4571 0 19182763
7 4572 0 19184141
7 4573 0 19186594
7 4574 0 19187976
7 4575 0 19191056
7 4576 0 19191309
7 4577 0 19195392
7 4578 0 19200256
7 4579 0 19203565
7 4580 0 19208942
7 4581 0 19208999
7 4582 0 19209630
7 4583 0 19209896
7 4584 0 19215333
7 4585 0 19217022
7 4586 0 19221139
7 4587 0 19227421
7 4588 0 19227899
7 4589 0 19233878
7 4590 0 19234130
7 4591 0 19234890
7 4592 0 19235144
7 4593 0 19236886
7 4594 0 19240552
7 4595 0 19246397
7 4596 0 19249741
7 4597 0 19251289
7 4598 0 19251811
7 4599 0 19255400
7 4600 0 19257951
7 4601 0 19259904
7 4602 0 19260633
7 4603 0 19265802
7 4604 0 19267983
7 4605 0 19270945
7 4606 0 19275539
7 4607 0 19276562
7 4608 0 19278712
7 4609 0 19282847
7 4610 0 19288797
7 4611 0 19290647
7 4612 0 19292272
7 4613 0 19300213
7 4614 0 19301437
7 4615 0 19301539
7 4616 0 19305553
7 4617 0 19311211
7 4618 0 19315416
7 4619 0 19316418
7 4620 0 19322985
7 4621 0 19329004
7 4622 0 19346397
7 4623 0 19351000
7 4624 0 19356162
7 4625 0 19359501
7 4626 0 19359959
7 4627 0 19361029
7 4628 0 19362384
7 4629 0 19363089
7 4630 0 19366689
7 4631 0 19371565
7 4632 0 19375456
7 4633 0 19376398
7 4634 0 19377733
7 4635 0 19379563
7 4636 0 19379931
7 4637 0 19387096
7 4638 1 19391378
7 4639 1 19397369
7 4640 1 19399592
7 4641 1 19400237
7 4642 1 19401848
7 4643 1 19406541
7 4644 1 19409608
7 4645 1 19413916
7 4646 1 19416435
7 4647 1 19419469
7 4648 1 19420135
7 4649 1 19420615
7 4650 1 19424497
7 4651 1 19426371
7 4652 1 19427023
7 4653 1 19429382
7 4654 1 19430791
7 4655 1 19432472
7 4656 1 19434075
7 4657 1 19434970
7 4658 1 19435973
7 4659 1 19438158
7 4660 1 19438751
7 4661 1 19441918
7 4662 0 19447353
7 4663 0 19450347
7 4664 0 19454549
7 4665 0 19455668
7 4666 0 19459342
7 4667 0 19468364
7 4668 0 19469626
7 4669 0 19476639
7 4670 0 19482101
7 4671 0 19482263
7 4672 0 19483162
7 4673 0 19487069
7 4674 0 19488197
7 4675 0 19493628
7 4676 0 19494356
7 4677 0 19497759
7 4678 0 19511380
7 4679 0 19517041
7 4680 0 19519830
7 4681 1 19529100
7 4682 1 19532335
7 4683 1 19533379
7 4684 1 19534163
7 4685 1 19538922
7 4686 1 19542346
7 4687 1 19545914
7 4688 1 19546537
7 4689 1 19550199
7 4690 1 19551296
7 4691 1 19551640
7 4692 1 19553945
7 4693 1 19554244
7 4694 1 19555725
7 4695 1 19556609
7 4696 1 19557963
7 4697 1 19559870
7 4698 1 19561006
7 4699 1 19564444
7 4700 1 19566294
7 4701 1 19572758
7 4702 1 19573891
7 4703 1 19573913
7 4704 1 19576071
7 4705 1 19577345
7 4706 1 19579016
7 4707 1 19581076
7 4708 1 19582221
7 4709 1 19585978
7 4710 1 19587293
7 4711 1 19591111
7 4712 1 19593719
7 4713 1 19594899
7 4714 1 19595550
7 4715 0 19597914
7 4716 0 19598154
7 4717 0 19601437
7 4718 0 19606467
7 4719 0 19607705
7 4720 0 19609143
7 4721 0 19613397
7 4722 0 19619358
7 4723 0 19620230
7 4724 0 19623798
7 4725 0 19626912
7 4726 0 19626939
7 4727 0 19628001
7 4728 0 19629952
7 4729 0 19631348
7 4730 0 19632804
7 4731 0 19635699
7 4732 1 19637946
7 4733 1 19642607
7 4734 1 19644137
7 4735 1 19645744
7 4736 1 19646846
7 4737 1 19649236
7 4738 1 19655155
7 4739 1 19655543
7 4740 1 19657758
7 4741 1 19657858
7 4742 1 19661480
7 4743 1 19662164
7 4744 1 19667751
7 4745 1 19668341
7 4746 1 19669127
7 4747 1 19674540
7 4748 1 19675581
7 4749 1 19676842
7 4750 1 19677189
7 4751 1 19678148
7 4752 1 19682061
7 4753 1 19682647
7 4754 1 19684235
7 4755 0 19685834
7 4756 0 19686141
7 4757 0 19689985
7 4758 0 19692174
7 4759 0 19694011
7 4760 0 19695419
7 4761 0 19695697
7 4762 0 19702633
7 4763 0 19704437
7 4764 0 19705869
7 4765 0 19707106
7 4766 0 19708761
7 4767 0 19709907
7 4768 0 19710072
7 4769 0 19722030
7 4770 0 19725268
7 4771 0 19727981
7 4772 0 19729275
7 4773 0 19732988
7 4774 0 19735931
7 4775 0 19737761
7 4776 0 19739995
7 4777 0 19745181
7 4778 0 19745900
7 4779 0 19749322
7 4780 0 19751799
7 4781 0 19754416
7 4782 0 19758525
7 4783 0 19761080
7 4784 0 19761115
7 4785 0 19772879
7 4786 0 19773891
7 4787 0 19777558
7 4788 0 19780409
7 4789 0 19781603
7 4790 0 19782293
7 4791 0 19782924
7 4792 0 19784394
7 4793 0 19788396
7 4794 0 19788627
7 4795 0 19794760
7 4796 0 19799761
7 4797 0 19801250
7 4798 0 19806815
7 4799 0 19807438
7 4800 0 19813018
7 4801 0 19816015
7 4802 0 19822278
7 4803 0 19823635
7 4804 0 19826324
7 4805 0 19826721
7 4806 0 19828527
7 4807 0 19833776
7 4808 0 19837957
7 4809 0 19838301
7 4810 0 19840375
7 4811 0 19842057
7 4812 0 19843836
7 4813 0 19846434
7 4814 0 19852205
7 4815 0 19853467
7 4816 0 19853956
7 4817 0 19854403
7 4818 0 19859446
7 4819 0 19861744
7 4820 0 19873385
7 4821 0 19887263
7 4822 0 19891216
7 4823 0 19893114
7 4824 0 19894823
7 4825 0 19894932
7 4826 0 19903444
7 4827 0 19905690
7 4828 0 19908850
7 4829 0 19908944
7 4830 0 19909356
7 4831 0 19911146
7 4832 0 19914702
7 4833 0 19916726
7 4834 0 19920146
7 4835 0 19920254
7 4836 0 19921509
7 4837 0 19921529
7 4838 0 19921838
7 4839 0 19923085
7 4840 0 19956915
7 4841 0 19957023
7 4842 0 19957062
7 4843 0 19959264
7 4844 0 19960620
7 4845 0 19960726
7 4846 0 19962988
7 4847 0 19964439
7 4848 0 19967574
7 4849 0 19970077
7 4850 0 19973678
7 4851 0 19976377
7 4852 0 19980324
7 4853 0 19987264
7 4854 0 19988110
7 4855 0 19993026
7 4856 0 19993641
7 4857 0 19994094
7 4858 0 19997108
7 4859 0 19997430
7 4860 0 20000943
7 4861 0 20003221
7 4862 0 20003976
7 4863 0 20005384
7 4864 0 20007676
7 4865 0 20010679
7 4866 0 20013785
7 4867 0 20015301
7 4868 0 20017270
7 4869 0 20020473
7 4870 0 20024198
7 4871 0 20025173
7 4872 0 20026708
7 4873 0 20028573
7 4874 0 20029722
7 4875 0 20030645
7 4876 0 20032885
7 4877 0 20035288
7 4878 0 20040008
7 4879 0 20043143
7 4880 0 20049497
7 4881 0 20052756
7 4882 0 20056080
7 4883 0 20060555
7 4884 0 20067864
7 4885 0 20067934
7 4886 0 20074274
7 4887 0 20076115
7 4888 0 20080615
7 4889 0 20082123
7 4890 0 20086399
7 4891 0 20093428
7 4892 0 20094138
7 4893 0 20101117
7 4894 0 20104458
7 4895 0 20105791
7 4896 0 20105835
7 4897 0 20111905
7 4898 0 20115208
7 4899 0 20118474
7 4900 0 20128136
7 4901 0 20130870
7 4902 0 20130924
7 4903 0 20131681
7 4904 0 20133967
7 4905 0 20137650
7 4906 0 20139480
7 4907 0 20141738
7 4908 0 20145209
7 4909 0 20152436
7 4910 0 20156224
7 4911 0 20159198
7 4912 0 20159924
7 4913 0 20160756
7 4914 0 20166130
7 4915 0 20169346
7 4916 0 20170336
7 4917 0 20182573
7 4918 0 20187470
7 4919 0 20190391
7 4920 0 20191228
7 4921 0 20195020
7 4922 0 20198143
7 4923 0 20199247
7 4924 0 20200391
7 4925 0 20200516
7 4926 0 20201580
7 4927 0 20204101
7 4928 0 20209188
7 4929 0 20210780
7 4930 0 20211080
7 4931 0 20211127
7 4932 0 20213814
7 4933 0 20218932
7 4934 0 20221626
7 4935 0 20222446
7 4936 0 20223817
7 4937 0 20224065
7 4938 0 20228213
7 4939 0 20229298
7 4940 0 20232566
7 4941 0 20232615
7 4942 0 20278995
7 4943 0 20282477
7 4944 0 20286666
7 4945 0 20290742
7 4946 0 20291533
7 4947 0 20292514
7 4948 0 20293232
7 4949 0 20295467
7 4950 0 20297198
7 4951 0 20299918
7 4952 0 20303203
7 4953 0 20307645
7 4954 1 20312724
7 4955 1 20318292
7 4956 1 20320940
7 4957 1 20323678
7 4958 1 20331677
7 4959 1 20335155
7 4960 1 20341055
7 4961 1 20346085
7 4962 1 20346657
7 4963 1 20353847
7 4964 1 20360562
7 4965 1 20368939
7 4966 1 20371573
7 4967 1 20371798
7 4968 1 20373906
7 4969 1 20376006
7 4970 1 20379183
7 4971 1 20380607
7 4972 1 20382227
7 4973 1 20385677
7 4974 1 20394700
7 4975 1 20399574
7 4976 1 20400005
7 4977 1 20400437
7 4978 1 20404697
7 4979 1 20405447
7 4980 1 20410998
7 4981 1 20416193
7 4982 1 20425386
7 4983 1 20428854
7 4984 1 20432364
7 4985 1 20437773
7 4986 1 20437951
7 4987 1 20440033
7 4988 1 20447638
7 4989 1 20448108
7 4990 1 20449572
7 4991 1 20450654
7 4992 1 20454065
7 4993 1 20458285
7 4994 1 20458748
7 4995 1 20459890
7 4996 1 20460986
7 4997 1 20462683
7 4998 1 20464456
7 4999 1 20467214
7 5000 1 20468900
7 5001 1 20469664
7 5002 1 20471813
7 5003 1 20478295
7 5004 1 20509381
7 5005 1 20517227
7 5006 1 20522788
7 5007 1 20522905
7 5008 1 20527378
7 5009 1 20528726
7 5010 1 20533751
7 5011 1 20534713
7 5012 1 20537544
7 5013 1 20537889
7 5014 1 20542394
7 5015 1 20545034
7 5016 1 20545915
7 5017 0 20549683
7 5018 1 20553976
7 5019 1 20558507
7 5020 1 20559472
7 5021 1 20563113
7 5022 1 20564471
7 5023 1 20568962
7 5024 1 20570155
7 5025 1 20573508
7 5026 1 20574354
7 5027 1 20576510
7 5028 1 20576677
7 5029 1 20581179
7 5030 1 20584354
7 5031 1 20586228
7 5032 1 20587060
7 5033 1 20589748
7 5034 0 20592098
7 5035 0 20597473
7 5036 0 20602058
7 5037 0 20606307
7 5038 0 20608385
7 5039 0 20608893
7 5040 0 20609987
7 5041 0 20614791
7 5042 0 20620061
7 5043 0 20628181
7 5044 0 20634191
7 5045 0 20637755
7 5046 0 20643539
7 5047 0 20644804
7 5048 0 20646271
7 5049 0 20649900
7 5050 0 20653570
7 5051 1 20659327
7 5052 1 20662122
7 5053 1 20667368
7 5054 1 20667502
7 5055 1 20667769
7 5056 1 20669653
7 5057 1 20671846
7 5058 1 20673368
7 5059 1 20677526
7 5060 1 20681453
7 5061 1 20684688
7 5062 1 20690787
7 5063 1 20693144
7 5064 1 20693180
7 5065 1 20699726
7 5066 1 20700643
7 5067 1 20703842
7 5068 1 20704324
7 5069 1 20706423
7 5070 1 20709929
7 5071 1 20714611
7 5072 1 20723440
7 5073 1 20726356
7 5074 1 20728972
7 5075 1 20732490
7 5076 1 20736210
7 5077 1 20740298
7 5078 1 20743932
7 5079 1 20749497
7 5080 0 20755514
7 5081 0 20759073
7 5082 0 20759692
7 5083 0 20759763
7 5084 0 20765457
7 5085 0 20766055
7 5086 0 20768528
7 5087 0 20769784
7 5088 0 20769855
7 5089 0 20772179
7 5090 0 20772858
7 5091 0 20784225
7 5092 0 20798224
7 5093 0 20801649
7 5094 0 20801732
7 5095 0 20802558
7 5096 0 20804770
7 5097 0 20808786
7 5098 0 20809654
7 5099 0 20810246
7 5100 0 20813238
7 5101 0 20814084
7 5102 0 20816217
7 5103 0 20816976
7 5104 0 20821332
7 5105 0 20822065
7 5106 0 20824799
7 5107 0 20825753
7 5108 0 20827177
7 5109 0 20828600
7 5110 0 20829984
7 5111 0 20831474
7 5112 0 20831995
7 5113 0 20833812
7 5114 0 20835233
7 5115 0 20836079
7 5116 0 20840812
7 5117 0 20844467
7 5118 0 20848433
7 5119 1 20856963
7 5120 1 20859390
7 5121 1 20863597
7 5122 1 20865114
7 5123 1 20866257
7 5124 1 20873233
7 5125 1 20876187
7 5126 1 20876398
7 5127 1 20877814
7 5128 1 20879608
7 5129 1 20883075
7 5130 1 20884620
7 5131 1 20890483
7 5132 1 20892980
7 5133 1 20893258
7 5134 1 20894983
7 5135 1 20898311
7 5136 0 20903301
7 5137 0 20904007
7 5138 0 20908449
7 5139 0 20911582
7 5140 0 20913531
7 5141 0 20916862
7 5142 0 20917704
7 5143 0 20918714
7 5144 0 20923972
7 5145 0 20926183
7 5146 0 20933206
7 5147 0 20937558
7 5148 0 20944651
7 5149 0 20944874
7 5150 0 20947998
7 5151 0 20948197
7 5152 0 20948650
7 5153 0 20950276
7 5154 0 20957180
7 5155 0 20957456
7 5156 0 20964354
7 5157 0 20964834
7 5158 0 20969858
7 5159 0 20971380
7 5160 0 20974539
7 5161 0 20976322
7 5162 0 20976906
7 5163 0 20980363
7 5164 0 20980706
7 5165 0 20985002
7 5166 0 20985370
7 5167 0 20985608
7 5168 0 20987781
7 5169 0 20988131
7 5170 0 20992001
7 5171 0 20996204
7 5172 0 20999165
7 5173 0 21001462
7 5174 0 21003739
7 5175 0 21006924
7 5176 0 21013050
7 5177 0 21015385
7 5178 0 21018063
7 5179 0 21021699
7 5180 0 21022286
7 5181 0 21023367
7 5182 0 21028825
7 5183 0 21029182
7 5184 0 21033434
7 5185 0 21035156
7 5186 0 21037468
7 5187 0 21041024
7 5188 0 21045009
7 5189 0 21049464
7 5190 0 21051047
7 5191 0 21052784
7 5192 0 21056193
7 5193 0 21058170
7 5194 0 21059939
7 5195 0 21060318
7 5196 0 21066489
7 5197 0 21066649
7 5198 0 21071454
7 5199 0 21072257
7 5200 0 21074099
7 5201 0 21076072
7 5202 0 21079281
7 5203 0 21084506
7 5204 0 21087426
7 5205 0 21088766
7 5206 0 21091521
7 5207 0 21095111
7 5208 0 21098302
7 5209 0 21098967
7 5210 0 21101789
7 5211 0 21105869
7 5212 0 21117423
7 5213 0 21125534
7 5214 0 21145075
7 5215 0 21148302
7 5216 0 21150365
7 5217 0 21151097
7 5218 0 21154068
7 5219 1 21155682
7 5220 1 21157607
7 5221 1 21159982
7 5222 1 21163459
7 5223 1 21165078
7 5224 1 21165891
7 5225 1 21166358
7 5226 1 21170349
7 5227 1 21173799
7 5228 1 21176856
7 5229 1 21179160
7 5230 1 21179604
7 5231 1 21180691
7 5232 1 21181052
7 5233 1 21183213
7 5234 1 21187252
7 5235 1 21215805
7 5236 1 21218148
7 5237 1 21220400
7 5238 1 21221499
7 5239 1 21224617
7 5240 1 21227214
7 5241 1 21228500
7 5242 0 21246698
7 5243 0 21249557
7 5244 0 21255006
7 5245 0 21256860
7 5246 0 21300897
7 5247 0 21305663
7 5248 0 21311806
7 5249 0 21342400
7 5250 0 21347031
7 5251 0 21389560
7 5252 0 21398911
7 5253 1 21428354
7 5254 1 21430523
7 5255 1 21431366
7 5256 1 21433589
7 5257 1 21435327
7 5258 1 21439749
7 5259 1 21443825
7 5260 1 21445179
7 5261 1 21445420
7 5262 1 21448277
7 5263 1 21451702
7 5264 1 21453690
7 5265 1 21457905
7 5266 1 21459185
7 5267 1 21462999
7 5268 0 21476277
7 5269 1 21480245
7 5270 1 21483363
7 5271 1 21485615
7 5272 1 21487534
7 5273 1 21488568
7 5274 1 21489991
7 5275 1 21493683
7 5276 1 21502183
7 5277 1 21502447
7 5278 1 21505488
7 5279 0 21511105
7 5280 0 21521001
7 5281 0 21527001
7 5282 0 21566334
7 5283 0 21579372
7 5284 0 21579958
7 5285 0 21597373
7 5286 0 21622406
7 5287 0 21625562
7 5288 0 21626558
7 5289 0 21626789
7 5290 0 21651503
7 5291 0 21657429
7 5292 0 21658087
7 5293 0 21663271
7 5294 0 21663974
7 5295 0 21672337
7 5296 0 21672862
7 5297 0 21678436
7 5298 0 21679871
7 5299 0 21685971
7 5300 0 21691364
7 5301 0 21692180
7 5302 0 21695201
7 5303 0 21696753
7 5304 0 21704909
7 5305 0 21707452
7 5306 0 21719769
7 5307 0 21723663
7 5308 0 21726680
7 5309 0 21727851
7 5310 0 21727900
7 5311 0 21728699
7 5312 0 21733035
7 5313 0 21737282
7 5314 0 21739194
7 5315 0 21739949
7 5316 0 21742728
7 5317 1 21745681
7 5318 1 21749081
7 5319 1 21750461
7 5320 1 21751490
7 5321 1 21751732
7 5322 1 21754477
7 5323 1 21760097
7 5324 1 21761952
7 5325 1 21770098
7 5326 1 21770453
7 5327 0 21777264
7 5328 0 21780384
7 5329 0 21788828
7 5330 0 21794724
7 5331 0 21801540
7 5332 0 21809617
7 5333 0 21810213
7 5334 0 21815823
7 5335 0 21815893
7 5336 0 21821972
7 5337 0 21825587
7 5338 0 21833085
7 5339 0 21835931
7 5340 0 21845481
7 5341 0 21846191
7 5342 0 21849491
7 5343 0 21850166
7 5344 0 21854334
7 5345 0 21856269
7 5346 0 21859310
7 5347 0 21861344
7 5348 0 21863624
7 5349 0 21867162
7 5350 0 21870286
7 5351 0 21872263
7 5352 0 21876665
7 5353 0 21881450
7 5354 0 21883565
7 5355 0 21886627
7 5356 0 21893414
7 5357 0 21894181
7 5358 0 21896071
7 5359 0 21896639
7 5360 0 21905534
7 5361 0 21905677
7 5362 0 21908687
7 5363 0 21913051
7 5364 0 21914105
7 5365 0 21916761
7 5366 0 21919774
7 5367 0 21925469
7 5368 0 21928347
7 5369 0 21933673
7 5370 0 21937517
7 5371 0 21942376
7 5372 0 21944966
7 5373 0 21946341
7 5374 0 21947439
7 5375 0 21949757
7 5376 0 21953043
7 5377 0 21953123
7 5378 0 21957527
7 5379 0 21965653
7 5380 0 21971445
7 5381 0 21974503
7 5382 0 21977206
7 5383 0 21979117
7 5384 0 21984080
7 5385 0 21985226
7 5386 0 21987771
7 5387 0 21990323
7 5388 0 21992117
7 5389 0 21995613
7 5390 0 22000657
7 5391 0 22011795
7 5392 0 22012700
7 5393 0 22014524
7 5394 0 22016479
7 5395 0 22029115
7 5396 0 22029650
7 5397 0 22037117
7 5398 0 22040616
7 5399 0 22041002
7 5400 0 22044703
7 5401 0 22052705
7 5402 0 22054828
7 5403 0 22058687
7 5404 0 22060814
7 5405 0 22062130
7 5406 0 22065580
7 5407 0 22066047
7 5408 0 22081312
7 5409 0 22083203
7 5410 0 22087367
7 5411 0 22095435
7 5412 0 22098585
7 5413 0 22100652
7 5414 0 22104781
7 5415 0 22105102
7 5416 0 22110820
7 5417 0 22116313
7 5418 0 22119847
7 5419 0 22121653
7 5420 0 22122038
7 5421 0 22127469
7 5422 0 22132083
7 5423 0 22132357
7 5424 0 22133185
7 5425 0 22154477
7 5426 0 22158113
7 5427 0 22159895
7 5428 0 22160506
7 5429 0 22160955
7 5430 0 22161812
7 5431 0 22163586
7 5432 0 22165324
7 5433 0 22167099
7 5434 0 22167709
7 5435 0 22172441
7 5436 0 22172904
7 5437 0 22175474
7 5438 0 22176160
7 5439 0 22177572
7 5440 0 22180665
7 5441 0 22181324
7 5442 0 22183787
7 5443 0 22185986
7 5444 0 22187582
7 5445 0 22193513
7 5446 0 22193828
7 5447 0 22196941
7 5448 0 22200150
7 5449 0 22202243
7 5450 0 22204931
7 5451 0 22205544
7 5452 0 22207305
7 5453 0 22208659
7 5454 0 22212181
7 5455 0 22212536
7 5456 0 22214534
7 5457 0 22215698
7 5458 0 22216009
7 5459 0 22218642
7 5460 0 22221316
7 5461 0 22222104
7 5462 0 22222976
7 5463 0 22224884
7 5464 0 22228933
7 5465 0 22229666
7 5466 0 22234553
7 5467 0 22239840
7 5468 0 22241189
7 5469 0 22243590
7 5470 0 22245047
7 5471 0 22245107
7 5472 0 22250107
7 5473 0 22251089
7 5474 0 22254882
7 5475 0 22255816
7 5476 0 22256009
7 5477 0 22256235
7 5478 0 22259747
7 5479 0 22263969
7 5480 0 22264041
7 5481 0 22264868
7 5482 0 22268219
7 5483 0 22270314
7 5484 0 22274051
7 5485 0 22275369
7 5486 0 22276509
7 5487 0 22281756
7 5488 0 22289920
7 5489 0 22292429
7 5490 0 22293145
7 5491 0 22298583
7 5492 0 22301289
7 5493 0 22302528
7 5494 0 22306079
7 5495 0 22309425
7 5496 0 22309609
7 5497 0 22312745
7 5498 0 22313704
7 5499 0 22315541
7 5500 0 22316842
7 5501 0 22320166
7 5502 0 22321221
7 5503 0 22325392
7 5504 0 22326731
7 5505 0 22327492
7 5506 0 22328635
7 5507 0 22331724
7 5508 0 22336220
7 5509 0 22340431
7 5510 0 22351560
7 5511 0 22354457
7 5512 0 22355807
7 5513 0 22358739
7 5514 0 22358750
7 5515 0 22360612
7 5516 0 22360692
7 5517 0 22363834
7 5518 0 22367303
7 5519 0 22369699
7 5520 0 22372257
7 5521 0 22373752
7 5522 0 22378215
7 5523 0 22378414
7 5524 0 22379194
7 5525 0 22389413
7 5526 0 22390623
7 5527 0 22393675
7 5528 0 22394895
7 5529 0 22399834
7 5530 0 22403563
7 5531 0 22405829
7 5532 0 22409594
7 5533 0 22412357
7 5534 0 22413907
7 5535 0 22416787
7 5536 0 22420316
7 5537 0 22420748
7 5538 0 22426022
7 5539 0 22430592
7 5540 0 22431607
7 5541 0 22436052
7 5542 0 22441786
7 5543 0 22443145
7 5544 0 22447866
7 5545 0 22448095
7 5546 0 22448860
7 5547 0 22454372
7 5548 0 22457493
7 5549 0 22458244
7 5550 0 22460376
7 5551 0 22461352
7 5552 0 22465721
7 5553 0 22470035
7 5554 0 22472246
7 5555 0 22474568
7 5556 0 22479688
7 5557 0 22479989
7 5558 0 22482085
7 5559 0 22482130
7 5560 0 22484259
7 5561 0 22485603
7 5562 0 22488101
7 5563 0 22488417
7 5564 0 22492790
7 5565 0 22493273
7 5566 0 22495060
7 5567 0 22497344
7 5568 0 22499007
7 5569 0 22500216
7 5570 0 22502708
7 5571 0 22510073
7 5572 0 22512203
7 5573 0 22514846
7 5574 0 22516113
7 5575 0 22518393
7 5576 0 22518938
7 5577 0 22519752
7 5578 0 22522888
7 5579 0 22524793
7 5580 0 22527698
7 5581 0 22530242
7 5582 0 22530880
7 5583 0 22535653
7 5584 0 22540817
7 5585 0 22545862
7 5586 0 22547902
7 5587 0 22549815
7 5588 0 22552280
7 5589 0 22552532
7 5590 0 22555517
7 5591 0 22557049
7 5592 0 22557292
7 5593 0 22562150
7 5594 0 22563592
7 5595 0 22569996
7 5596 0 22572863
7 5597 0 22575329
7 5598 0 22580400
7 5599 0 22581364
7 5600 0 22585766
7 5601 0 22591334
7 5602 0 22593575
7 5603 0 22594132
7 5604 0 22599399
7 5605 0 22601985
7 5606 0 22604531
7 5607 0 22612190
7 5608 0 22614513
7 5609 0 22615300
7 5610 0 22618925
7 5611 0 22621043
7 5612 0 22622244
7 5613 0 22626106
7 5614 0 22630181
7 5615 0 22632024
7 5616 0 22633746
7 5617 0 22637075
7 5618 0 22638717
7 5619 0 22640902
7 5620 0 22641111
7 5621 0 22642993
7 5622 0 22647873
7 5623 0 22649974
7 5624 0 22653596
7 5625 0 22654986
7 5626 0 22655617
7 5627 0 22656351
7 5628 0 22658578
7 5629 0 22665028
7 5630 0 22669506
7 5631 0 22671241
7 5632 0 22671570
7 5633 0 22673788
7 5634 0 22676049
7 5635 0 22677836
7 5636 0 22681381
7 5637 0 22681925
7 5638 0 22682097
7 5639 0 22684591
7 5640 0 22688515
7 5641 0 22690036
7 5642 0 22692687
7 5643 0 22692857
7 5644 0 22698502
7 5645 0 22710887
7 5646 0 22714287
7 5647 0 22714713
7 5648 0 22716413
7 5649 0 22717448
7 5650 0 22721026
7 5651 0 22727891
7 5652 0 22728986
7 5653 0 22732082
7 5654 0 22733448
7 5655 0 22736019
7 5656 1 22739532
7 5657 1 22743799
7 5658 1 22744618
7 5659 1 22746747
7 5660 1 22746864
7 5661 1 22749462
7 5662 1 22754774
7 5663 1 22757132
7 5664 1 22759573
7 5665 1 22767382
7 5666 1 22767492
7 5667 1 22770456
7 5668 1 22770851
7 5669 1 22774244
7 5670 1 22774697
7 5671 1 22776348
7 5672 1 22778292
7 5673 1 22781513
7 5674 1 22782097
7 5675 1 22786219
7 5676 0 22790347
7 5677 0 22795195
7 5678 0 22801644
7 5679 0 22802653
7 5680 0 22807365
7 5681 0 22811416
7 5682 0 22813352
7 5683 0 22813461
7 5684 0 22814261
7 5685 1 22816142
7 5686 1 22818759
7 5687 1 22825231
7 5688 1 22827618
7 5689 1 22828118
7 5690 1 22830864
7 5691 1 22833348
7 5692 1 22837352
7 5693 1 22837723
7 5694 1 22838340
7 5695 1 22840494
7 5696 1 22843069
7 5697 1 22848344
7 5698 0 22852424
7 5699 0 22853887
7 5700 0 22854752
7 5701 0 22859083
7 5702 0 22860355
7 5703 0 22864383
7 5704 0 22864528
7 5705 0 22865110
7 5706 0 22866579
7 5707 0 22869794
7 5708 1 22875041
7 5709 1 22879804
7 5710 1 22882411
7 5711 1 22882669
7 5712 1 22887062
7 5713 1 22887754
7 5714 1 22888498
7 5715 1 22889676
7 5716 1 22891073
7 5717 1 22894124
7 5718 1 22895418
7 5719 1 22900669
7 5720 1 22903523
7 5721 1 22908433
7 5722 1 22913106
7 5723 1 22913707
7 5724 1 22925385
7 5725 1 22927091
7 5726 1 22937536
7 5727 1 22942293
7 5728 0 22949376
7 5729 0 22952537
7 5730 0 22953032
7 5731 0 22957500
7 5732 0 22965969
7 5733 0 22970192
7 5734 0 22971850
7 5735 1 22981806
7 5736 1 22984945
7 5737 1 22985120
7 5738 1 22987368
7 5739 1 22995070
7 5740 1 22998969
7 5741 1 23008298
7 5742 1 23009597
7 5743 1 23010753
7 5744 1 23013564
7 5745 0 23023987
7 5746 0 23025408
7 5747 0 23036836
7 5748 0 23042837
7 5749 0 23046813
7 5750 0 23048903
7 5751 0 23051869
7 5752 0 23052556
7 5753 0 23058868
7 5754 0 23062052
7 5755 0 23065559
7 5756 0 23069440
7 5757 0 23069641
7 5758 0 23070612
7 5759 0 23072992
7 5760 0 23076642
7 5761 0 23079133
7 5762 0 23079296
7 5763 1 23081498
7 5764 1 23084635
7 5765 1 23087515
7 5766 1 23087860
7 5767 1 23088227
7 5768 1 23090465
7 5769 1 23090723
7 5770 1 23091334
7 5771 1 23093634
7 5772 1 23095611
7 5773 1 23099671
7 5774 0 23102445
7 5775 0 23102820
7 5776 0 23109666
7 5777 0 23114267
7 5778 0 23115254
7 5779 0 23120956
7 5780 0 23122785
7 5781 0 23123778
7 5782 0 23125847
7 5783 0 23128433
7 5784 0 23135659
7 5785 0 23139984
7 5786 0 23140157
7 5787 0 23142898
7 5788 0 23146597
7 5789 0 23150200
7 5790 0 23150974
7 5791 0 23155350
7 5792 0 23157108
7 5793 0 23157943
7 5794 0 23159939
7 5795 0 23162027
7 5796 1 23164053
7 5797 1 23165576
7 5798 1 23167249
7 5799 1 23168592
7 5800 1 23172809
7 5801 1 23172931
7 5802 1 23174125
7 5803 1 23174463
7 5804 1 23174979
7 5805 1 23179251
7 5806 1 23183292
7 5807 1 23184554
7 5808 1 23186381
7 5809 1 23196801
7 5810 1 23197078
7 5811 1 23197413
7 5812 1 23200788
7 5813 1 23204312
7 5814 1 23208197
7 5815 1 23208493
7 5816 1 23214649
7 5817 1 23215976
7 5818 1 23217905
7 5819 1 23218627
7 5820 1 23220634
7 5821 1 23223151
7 5822 1 23225545
7 5823 1 23230738
7 5824 1 23236006
7 5825 1 23236655
7 5826 1 23240591
7 5827 1 23245621
7 5828 0 23250323
7 5829 0 23250856
7 5830 0 23252164
7 5831 0 23255965
7 5832 0 23257316
7 5833 0 23259747
7 5834 0 23260277
7 5835 0 23262136
7 5836 0 23263326
7 5837 0 23266889
7 5838 0 23267352
7 5839 0 23270346
7 5840 0 23272873
7 5841 0 23274886
7 5842 0 23279165
7 5843 0 23279505
7 5844 0 23281232
7 5845 0 23281863
7 5846 0 23284721
7 5847 0 23285832
7 5848 0 23290790
7 5849 0 23292627
7 5850 0 23292919
7 5851 0 23293009
7 5852 0 23296852
7 5853 0 23297319
7 5854 0 23301738
7 5855 0 23303307
7 5856 0 23304349
7 5857 0 23306110
7 5858 0 23307049
7 5859 0 23311103
7 5860 0 23318533
7 5861 0 23322525
7 5862 0 23324498
7 5863 0 23325211
7 5864 0 23327251
7 5865 0 23331095
7 5866 0 23333649
7 5867 0 23336729
7 5868 0 23338180
7 5869 0 23341682
7 5870 0 23344676
7 5871 0 23344781
7 5872 0 23348514
7 5873 0 23348834
7 5874 0 23350090
7 5875 0 23353475
7 5876 0 23358690
7 5877 0 23383218
7 5878 0 23386524
7 5879 0 23396013
7 5880 0 23399826
7 5881 0 23401530
7 5882 0 23401629
7 5883 0 23403682
7 5884 0 23407593
7 5885 0 23411518
7 5886 0 23411779
7 5887 0 23412281
7 5888 0 23414078
7 5889 0 23414477
7 5890 0 23416431
7 5891 0 23417355
7 5892 0 23422126
7 5893 0 23424787
7 5894 0 23426185
7 5895 0 23429731
7 5896 0 23447567
7 5897 0 23455968
7 5898 0 23457267
7 5899 0 23460033
7 5900 0 23462159
7 5901 0 23464690
7 5902 0 23466627
7 5903 0 23472926
7 5904 0 23479813
7 5905 0 23483580
7 5906 0 23485497
7 5907 0 23485777
7 5908 0 23486191
7 5909 0 23487953
7 5910 0 23491671
7 5911 0 23492001
7 5912 0 23494426
7 5913 0 23498695
7 5914 0 23500859
7 5915 0 23501902
7 5916 0 23503126
7 5917 0 23504028
7 5918 0 23504919
7 5919 1 23507553
7 5920 1 23508765
7 5921 1 23511753
7 5922 1 23512657
7 5923 1 23514010
7 5924 1 23514708
7 5925 1 23517083
7 5926 1 23519119
7 5927 1 23522662
7 5928 1 23523774
7 5929 1 23525975
7 5930 1 23527625
7 5931 1 23529097
7 5932 1 23529733
7 5933 0 23532125
7 5934 0 23532446
7 5935 0 23533467
7 5936 0 23536079
7 5937 0 23539443
7 5938 0 23542407
7 5939 0 23543134
7 5940 0 23549602
7 5941 0 23550130
7 5942 0 23552400
7 5943 0 23553389
7 5944 0 23554754
7 5945 0 23559878
7 5946 0 23563778
7 5947 0 23567279
7 5948 0 23572141
7 5949 0 23575419
7 5950 0 23577801
7 5951 0 23582952
7 5952 0 23583677
7 5953 0 23585157
7 5954 0 23586023
7 5955 0 23588458
7 5956 0 23590411
7 5957 0 23591851
7 5958 0 23593835
7 5959 0 23595236
7 5960 0 23600563
7 5961 0 23606734
7 5962 0 23610437
7 5963 0 23614670
7 5964 0 23615918
7 5965 0 23618482
7 5966 0 23620748
7 5967 0 23622469
7 5968 0 23622662
7 5969 0 23626795
7 5970 0 23630586
7 5971 0 23632712
7 5972 0 23632763
7 5973 0 23634002
7 5974 0 23639421
7 5975 0 23640429
7 5976 0 23642262
7 5977 0 23642821
7 5978 0 23643897
7 5979 0 23644017
7 5980 0 23645711
7 5981 0 23645928
7 5982 0 23647246
7 5983 0 23649336
7 5984 0 23652687
7 5985 0 23653068
7 5986 0 23653886
7 5987 0 23654636
7 5988 0 23655250
7 5989 0 23663176
7 5990 0 23667901
7 5991 0 23670166
7 5992 0 23672714
7 5993 0 23672989
7 5994 0 23678027
7 5995 0 23681321
7 5996 0 23685208
7 5997 0 23687854
7 5998 0 23689383
7 5999 0 23694329
7 6000 0 23697277
7 6001 0 23697636
7 6002 0 23700304
7 6003 0 23703041
7 6004 0 23703829
7 6005 0 23705263
7 6006 0 23706809
7 6007 0 23710394
7 6008 0 23712497
7 6009 0 23716165
7 6010 0 23718064
7 6011 0 23722373
7 6012 0 23724961
7 6013 0 23727555
7 6014 0 23730407
7 6015 0 23732648
7 6016 0 23737604
7 6017 0 23740198
7 6018 0 23741281
7 6019 0 23742829
7 6020 0 23744058
7 6021 0 23744672
7 6022 0 23744978
7 6023 0 23751795
7 6024 0 23755673
7 6025 0 23757269
7 6026 0 23760422
7 6027 0 23783768
7 6028 0 23791704
7 6029 0 23792080
7 6030 0 23793589
7 6031 0 23795828
7 6032 0 23798049
7 6033 0 23798344
7 6034 0 23805118
7 6035 0 23807590
7 6036 0 23809716
7 6037 0 23810712
7 6038 0 23811946
7 6039 0 23813363
7 6040 0 23866600
7 6041 0 23874222
7 6042 0 23878231
7 6043 0 23880919
7 6044 0 23881444
7 6045 0 23882776
7 6046 0 23883901
7 6047 0 23886376
7 6048 0 23893075
7 6049 0 23893305
7 6050 0 23894889
7 6051 0 23896840
7 6052 1 23898589
7 6053 1 23901646
7 6054 1 23903643
7 6055 1 23904386
7 6056 1 23908385
7 6057 1 23913075
7 6058 1 23914020
7 6059 1 23919834
7 6060 1 23926769
7 6061 1 23930577
7 6062 1 23931634
7 6063 1 23936273
7 6064 1 23939396
7 6065 1 23941253
7 6066 1 23943177
7 6067 1 23946597
7 6068 1 23955855
7 6069 1 23956091
7 6070 1 23959587
7 6071 1 23959815
7 6072 1 23960165
7 6073 1 23966343
7 6074 1 23968867
7 6075 1 23968961
7 6076 1 23970435
7 6077 1 23977549
7 6078 1 23989231
7 6079 1 23992258
7 6080 1 23995691
7 6081 1 24002171
7 6082 1 24005301
7 6083 1 24007703
7 6084 1 24012617
7 6085 1 24018620
7 6086 1 24019902
7 6087 1 24022976
7 6088 1 24024878
7 6089 1 24025700
7 6090 1 24029001
7 6091 1 24035467
7 6092 1 24037605
7 6093 1 24040454
7 6094 1 24042912
7 6095 1 24045081
7 6096 1 24046120
7 6097 1 24047410
7 6098 1 24048070
7 6099 1 24050231
7 6100 1 24051995
7 6101 1 24052127
7 6102 1 24054699
7 6103 1 24055672
7 6104 1 24061491
7 6105 1 24062330
7 6106 1 24066057
7 6107 1 24068697
7 6108 1 24070528
7 6109 1 24072614
7 6110 1 24073109
7 6111 1 24076649
7 6112 1 24080414
7 6113 1 24084083
7 6114 1 24084899
7 6115 1 24087060
7 6116 1 24091211
7 6117 1 24092714
7 6118 1 24096555
7 6119 1 24099020
7 6120 1 24099228
7 6121 1 24102088
7 6122 1 24105030
7 6123 1 24105494
7 6124 1 24109418
7 6125 1 24111613
7 6126 1 24114024
7 6127 1 24116814
7 6128 1 24119829
7 6129 1 24120401
7 6130 1 24122158
7 6131 1 24124059
7 6132 1 24126416
7 6133 1 24127507
7 6134 1 24129851
7 6135 1 24130624
7 6136 1 24131844
7 6137 1 24132658
7 6138 1 24134981
7 6139 1 24136497
7 6140 1 24138554
7 6141 1 24144743
7 6142 1 24148076
7 6143 1 24148250
7 6144 1 24150869
7 6145 1 24151348
7 6146 1 24153565
7 6147 1 24159452
7 6148 0 24166753
7 6149 0 24167142
7 6150 0 24170086
7 6151 0 24174997
7 6152 0 24179608
7 6153 0 24180938
7 6154 0 24181222
7 6155 0 24184176
7 6156 0 24184719
7 6157 0 24190832
7 6158 0 24194587
7 6159 0 24199628
7 6160 0 24200346
7 6161 0 24202931
7 6162 0 24203293
7 6163 0 24205951
7 6164 0 24208784
7 6165 0 24212090
7 6166 0 24213879
7 6167 0 24215039
7 6168 0 24230899
7 6169 0 24233853
7 6170 0 24236254
7 6171 0 24239115
7 6172 0 24242000
7 6173 0 24243207
7 6174 0 24246709
7 6175 0 24247755
7 6176 0 24251193
7 6177 0 24253322
7 6178 0 24255326
7 6179 0 24255991
7 6180 0 24259762
7 6181 0 24261015
7 6182 0 24263569
7 6183 0 24274453
7 6184 0 24278843
7 6185 0 24280579
7 6186 0 24281906
7 6187 0 24286274
7 6188 0 24286478
7 6189 0 24289312
7 6190 0 24291153
7 6191 0 24293187
7 6192 0 24304467
7 6193 0 24311570
7 6194 0 24315925
7 6195 0 24318020
7 6196 0 24320391
7 6197 0 24324883
7 6198 0 24332605
7 6199 0 24332856
7 6200 0 24335887
7 6201 0 24337485
7 6202 0 24344041
7 6203 0 24349850
7 6204 0 24350503
7 6205 0 24363975
7 6206 0 24373579
7 6207 0 24377560
7 6208 0 24379724
7 6209 0 24380927
7 6210 0 24384955
7 6211 0 24386189
7 6212 0 24388279
7 6213 0 24389425
7 6214 0 24392589
7 6215 0 24392670
7 6216 0 24398620
7 6217 0 24399259
7 6218 0 24400270
7 6219 0 24401249
7 6220 0 24403761
7 6221 0 24408671
7 6222 0 24413796
7 6223 0 24414682
7 6224 0 24426512
7 6225 0 24429071
7 6226 0 24430331
7 6227 0 24434623
7 6228 0 24439033
7 6229 0 24439829
7 6230 0 24440617
7 6231 0 24442638
7 6232 0 24443371
7 6233 0 24445845
7 6234 0 24452908
7 6235 0 24457759
7 6236 0 24460557
7 6237 0 24464692
7 6238 0 24477483
7 6239 0 24482050
7 6240 0 24487341
7 6241 0 24492553
7 6242 0 24496465
7 6243 0 24497375
7 6244 0 24502938
7 6245 0 24504001
7 6246 0 24508097
7 6247 0 24510892
7 6248 0 24513782
7 6249 0 24519404
7 6250 0 24520807
7 6251 0 24522368
7 6252 0 24523857
7 6253 0 24526947
7 6254 0 24529465
7 6255 0 24530899
7 6256 0 24532149
7 6257 0 24532827
7 6258 0 24534528
7 6259 0 24537198
7 6260 0 24541615
7 6261 0 24545244
7 6262 0 24546107
7 6263 0 24551174
7 6264 0 24553429
7 6265 0 24556484
7 6266 0 24556869
7 6267 0 24558508
7 6268 0 24558918
7 6269 0 24561426
7 6270 0 24562527
7 6271 0 24562735
7 6272 0 24566390
7 6273 0 24566965
7 6274 0 24571840
7 6275 0 24577979
7 6276 0 24581927
7 6277 0 24582967
7 6278 0 24585117
7 6279 0 24587838
7 6280 0 24590278
7 6281 0 24594245
7 6282 0 24598003
7 6283 0 24599259
7 6284 0 24600597
7 6285 0 24602206
7 6286 0 24605292
7 6287 0 24606800
7 6288 0 24608505
7 6289 0 24610213
7 6290 0 24614306
7 6291 0 24616944
7 6292 0 24618326
7 6293 0 24624087
7 6294 0 24624501
7 6295 0 24626360
7 6296 0 24631889
7 6297 0 24634583
7 6298 0 24645077
7 6299 0 24649176
7 6300 0 24653737
7 6301 0 24655462
7 6302 0 24659190
7 6303 0 24659952
7 6304 0 24663621
7 6305 0 24669321
7 6306 0 24670372
7 6307 0 24671142
7 6308 0 24676600
7 6309 0 24679908
7 6310 0 24682409
7 6311 0 24683522
7 6312 0 24686255
7 6313 0 24689295
7 6314 0 24692681
7 6315 0 24693557
7 6316 0 24694421
7 6317 0 24695091
7 6318 0 24695179
7 6319 0 24696663
7 6320 0 24700671
7 6321 0 24703946
7 6322 0 24705897
7 6323 0 24711841
7 6324 0 24722475
7 6325 0 24728913
7 6326 0 24735009
7 6327 0 24738640
7 6328 0 24742498
7 6329 0 24749876
7 6330 0 24754166
7 6331 0 24754758
7 6332 0 24758560
7 6333 0 24760494
7 6334 0 24764185
7 6335 0 24764779
7 6336 0 24765745
7 6337 0 24768942
7 6338 0 24772574
7 6339 0 24777994
7 6340 0 24778160
7 6341 0 24779532
7 6342 0 24783566
7 6343 0 24788102
7 6344 0 24790453
7 6345 0 24791099
7 6346 0 24794819
7 6347 0 24794951
7 6348 0 24798754
7 6349 0 24802923
7 6350 0 24805740
7 6351 0 24809414
7 6352 0 24812846
7 6353 0 24814446
7 6354 0 24817035
7 6355 0 24819999
7 6356 0 24821220
7 6357 0 24821888
7 6358 0 24823281
7 6359 0 24828023
7 6360 0 24830444
7 6361 0 24831745
7 6362 0 24836332
7 6363 0 24837923
7 6364 0 24839949
7 6365 1 24842602
7 6366 1 24842636
7 6367 1 24847331
7 6368 1 24848266
7 6369 1 24850408
7 6370 1 24852487
7 6371 1 24856940
7 6372 1 24857080
7 6373 1 24860077
7 6374 1 24861580
7 6375 1 24865167
7 6376 1 24865925
7 6377 1 24870352
7 6378 1 24874374
7 6379 1 24877547
7 6380 1 24881425
7 6381 1 24881622
7 6382 1 24882890
7 6383 1 24884073
7 6384 1 24887411
7 6385 1 24890045
7 6386 1 24892069
7 6387 1 24892883
7 6388 1 24896547
7 6389 1 24896871
7 6390 1 24899931
7 6391 1 24901890
7 6392 0 24906202
7 6393 0 24907256
7 6394 1 24910844
7 6395 1 24911624
7 6396 1 24914807
7 6397 1 24922421
7 6398 1 24925698
7 6399 1 24930269
7 6400 1 24933394
7 6401 1 24933992
7 6402 1 24936375
7 6403 1 24938272
7 6404 1 24943711
7 6405 1 24945564
7 6406 1 24948908
7 6407 0 24953570
7 6408 0 24954808
7 6409 0 24956270
7 6410 0 24958037
7 6411 0 24960774
7 6412 0 24961620
7 6413 0 24962396
7 6414 0 24963154
7 6415 0 24964170
7 6416 0 24966115
7 6417 0 24970131
7 6418 0 24970348
7 6419 0 24972721
7 6420 0 24974610
7 6421 0 24977815
7 6422 0 24979167
7 6423 0 24980571
7 6424 0 24980809
7 6425 0 24986687
7 6426 0 24988024
7 6427 0 24989211
7 6428 0 24992598
7 6429 0 24994308
7 6430 0 25000265
7 6431 0 25002779
7 6432 0 25006023
7 6433 0 25007964
7 6434 0 25010392
7 6435 0 25012563
7 6436 0 25014288
7 6437 0 25014390
7 6438 0 25018073
7 6439 0 25021851
7 6440 0 25025331
7 6441 0 25029813
7 6442 0 25033416
7 6443 0 25034872
7 6444 0 25039907
7 6445 0 25041856
7 6446 0 25043898
7 6447 0 25048310
7 6448 0 25051607
7 6449 0 25054559
7 6450 0 25056826
7 6451 0 25060325
7 6452 0 25062086
7 6453 0 25065890
7 6454 0 25066195
7 6455 0 25069689
7 6456 0 25070207
7 6457 0 25071420
7 6458 0 25073048
7 6459 0 25073667
7 6460 0 25076797
7 6461 0 25080932
7 6462 0 25082607
7 6463 0 25083597
7 6464 0 25086357
7 6465 0 25089203
7 6466 0 25092325
7 6467 0 25092924
7 6468 0 25093467
7 6469 0 25094661
7 6470 0 25096346
7 6471 0 25097474
7 6472 0 25098368
7 6473 0 25101078
7 6474 0 25102615
7 6475 0 25104238
7 6476 0 25107275
7 6477 0 25111075
7 6478 0 25113398
7 6479 0 25115191
7 6480 0 25116993
7 6481 0 25122018
7 6482 0 25125862
7 6483 0 25129857
7 6484 0 25129879
7 6485 0 25132302
7 6486 0 25132804
7 6487 0 25133140
7 6488 0 25133991
7 6489 0 25136096
7 6490 0 25136392
7 6491 0 25136433
7 6492 0 25138858
7 6493 0 25139651
7 6494 0 25143638
7 6495 0 25145871
7 6496 0 25147467
7 6497 0 25150172
7 6498 0 25157591
7 6499 0 25160457
7 6500 0 25163302
7 6501 0 25164017
7 6502 0 25166997
7 6503 0 25168703
7 6504 0 25169036
7 6505 0 25171853
7 6506 0 25172380
7 6507 0 25177363
7 6508 0 25178405
7 6509 0 25182951
7 6510 0 25192074
7 6511 0 25193427
7 6512 0 25196649
7 6513 0 25203345
7 6514 0 25204038
7 6515 0 25204881
7 6516 0 25209510
7 6517 0 25210183
7 6518 0 25212785
7 6519 0 25214567
7 6520 0 25221488
7 6521 0 25222601
7 6522 0 25224764
7 6523 0 25225292
7 6524 0 25228552
7 6525 0 25229453
7 6526 0 25234983
7 6527 0 25237016
7 6528 0 25238966
7 6529 0 25243702
7 6530 0 25248799
7 6531 0 25249047
7 6532 0 25252084
7 6533 0 25255495
7 6534 0 25256002
7 6535 1 25261144
7 6536 1 25263623
7 6537 1 25271559
7 6538 1 25275830
7 6539 1 25277456
7 6540 1 25281582
7 6541 1 25282419
7 6542 1 25283182
7 6543 1 25284733
7 6544 1 25288863
7 6545 1 25289339
7 6546 1 25291628
7 6547 1 25294646
7 6548 1 25296161
7 6549 1 25299790
7 6550 1 25306642
7 6551 1 25307624
7 6552 1 25310947
7 6553 1 25311188
7 6554 1 25313621
7 6555 1 25317505
7 6556 1 25322721
7 6557 1 25326267
7 6558 1 25326921
7 6559 1 25328789
7 6560 1 25328822
7 6561 1 25330732
7 6562 1 25332452
7 6563 1 25333174
7 6564 1 25334559
7 6565 1 25336532
7 6566 1 25336793
7 6567 1 25340350
7 6568 1 25343629
7 6569 1 25344824
7 6570 1 25344998
7 6571 1 25349854
7 6572 1 25354028
7 6573 1 25354743
7 6574 1 25358219
7 6575 1 25359198
7 6576 1 25360141
7 6577 1 25360482
7 6578 1 25365217
7 6579 1 25367033
7 6580 1 25370773
7 6581 1 25372819
7 6582 1 25379730
7 6583 1 25382077
7 6584 1 25383045
7 6585 1 25385412
7 6586 1 25387217
7 6587 1 25388993
7 6588 1 25390088
7 6589 1 25391658
7 6590 1 25393292
7 6591 1 25394190
7 6592 1 25395462
7 6593 1 25401871
7 6594 1 25404856
7 6595 1 25410417
7 6596 1 25411505
7 6597 1 25413508
7 6598 1 25416499
7 6599 1 25417093
7 6600 1 25419042
7 6601 1 25419410
7 6602 1 25426641
7 6603 1 25436134
7 6604 0 25439024
7 6605 0 25439563
7 6606 0 25440459
7 6607 0 25443374
7 6608 0 25444402
7 6609 0 25446367
7 6610 0 25447271
7 6611 0 25450594
7 6612 0 25454462
7 6613 0 25457214
7 6614 0 25463337
7 6615 0 25466654
7 6616 0 25468101
7 6617 0 25470801
7 6618 0 25471502
7 6619 0 25472841
7 6620 0 25479887
7 6621 0 25481450
7 6622 0 25489369
7 6623 0 25493114
7 6624 0 25499206
7 6625 0 25502848
7 6626 0 25503790
7 6627 0 25506562
7 6628 0 25511428
7 6629 0 25511835
7 6630 0 25512164
7 6631 0 25512266
7 6632 1 25520529
7 6633 1 25523907
7 6634 1 25527556
7 6635 1 25528479
7 6636 1 25531700
7 6637 1 25532288
7 6638 1 25535264
7 6639 1 25537861
7 6640 1 25537897
7 6641 1 25543388
7 6642 0 25547935
7 6643 0 25549477
7 6644 0 25551166
7 6645 0 25556508
7 6646 0 25560024
7 6647 0 25561998
7 6648 1 25564178
7 6649 1 25568466
7 6650 1 25569098
7 6651 1 25572688
7 6652 1 25573512
7 6653 1 25577597
7 6654 1 25578439
7 6655 1 25582491
7 6656 1 25591563
7 6657 1 25596637
7 6658 1 25597608
7 6659 1 25598621
7 6660 1 25599552
7 6661 1 25601604
7 6662 1 25604319
7 6663 1 25606886
7 6664 1 25610511
7 6665 1 25611147
7 6666 1 25611584
7 6667 1 25613565
7 6668 1 25615612
7 6669 1 25615738
7 6670 1 25617532
7 6671 1 25619067
7 6672 1 25628117
7 6673 1 25628578
7 6674 1 25629147
7 6675 1 25634288
7 6676 1 25634742
7 6677 1 25636838
7 6678 1 25639818
7 6679 1 25642083
7 6680 1 25647763
7 6681 1 25649546
7 6682 1 25652531
7 6683 1 25654211
7 6684 1 25656179
7 6685 1 25657864
7 6686 1 25658333
7 6687 1 25660795
7 6688 1 25662878
7 6689 1 25663023
7 6690 1 25664484
7 6691 1 25667039
7 6692 1 25667890
7 6693 1 25670918
7 6694 1 25671298
7 6695 1 25675065
7 6696 1 25676716
7 6697 1 25679213
7 6698 1 25681074
7 6699 1 25682638
7 6700 1 25683499
7 6701 1 25683871
7 6702 1 25686568
7 6703 1 25689510
7 6704 1 25689822
7 6705 1 25690129
7 6706 1 25690920
7 6707 1 25692664
7 6708 1 25696481
7 6709 1 25701507
7 6710 1 25702576
7 6711 1 25705142
7 6712 0 25707806
7 6713 0 25707852
7 6714 0 25713077
7 6715 0 25713716
7 6716 0 25718424
7 6717 0 25721855
7 6718 0 25724121
7 6719 0 25724371
7 6720 0 25733023
7 6721 0 25737035
7 6722 0 25742728
7 6723 0 25743723
7 6724 0 25747618
7 6725 0 25749311
7 6726 0 25755678
7 6727 0 25756954
7 6728 0 25761635
7 6729 0 25765504
7 6730 0 25765704
7 6731 0 25766895
7 6732 0 25769736
7 6733 0 25772269
7 6734 0 25773031
7 6735 0 25775727
7 6736 0 25776068
7 6737 0 25788047
7 6738 0 25793667
7 6739 0 25793853
7 6740 0 25794447
7 6741 0 25795522
7 6742 0 25796617
7 6743 0 25799963
7 6744 0 25825696
7 6745 0 25828870
7 6746 0 25833873
7 6747 0 25837191
7 6748 0 25841397
7 6749 0 25842403
7 6750 0 25845100
7 6751 0 25846679
7 6752 0 25848644
7 6753 0 25850758
7 6754 0 25851029
7 6755 0 25853967
7 6756 0 25854247
7 6757 0 25854503
7 6758 0 25858546
7 6759 0 25862716
7 6760 0 25864543
7 6761 0 25870776
7 6762 0 25872042
7 6763 0 25873777
7 6764 0 25878482
7 6765 0 25885226
7 6766 0 25888762
7 6767 0 25888882
7 6768 0 25897676
7 6769 0 25906906
7 6770 0 25911233
7 6771 0 25911662
7 6772 0 25913910
7 6773 0 25920789
7 6774 0 25927221
7 6775 1 25931291
7 6776 1 25932794
7 6777 1 25933109
7 6778 1 25934884
7 6779 1 25937230
7 6780 1 25940598
7 6781 1 25942113
7 6782 1 25949119
7 6783 1 25952882
7 6784 1 25956964
7 6785 1 25957853
7 6786 1 25959319
7 6787 1 25963552
7 6788 1 25963875
7 6789 1 25967603
7 6790 1 25973353
7 6791 1 25974007
7 6792 1 25975918
7 6793 1 25977610
7 6794 1 25979681
7 6795 1 25982797
7 6796 1 25986169
7 6797 1 25989229
7 6798 1 25998531
7 6799 1 25999893
7 6800 1 26000076
7 6801 1 26003781
7 6802 1 26009077
7 6803 1 26010765
7 6804 1 26011740
7 6805 1 26014626
7 6806 1 26015246
7 6807 0 26019758
7 6808 0 26024745
7 6809 0 26025004
7 6810 0 26025596
7 6811 0 26028836
7 6812 0 26028992
7 6813 1 26039721
7 6814 1 26040410
7 6815 1 26042963
7 6816 1 26043020
7 6817 1 26045253
7 6818 1 26051443
7 6819 1 26057376
7 6820 1 26059333
7 6821 1 26063017
7 6822 1 26064011
7 6823 1 26072102
7 6824 1 26074868
7 6825 1 26077865
7 6826 1 26079162
7 6827 1 26083522
7 6828 1 26085541
7 6829 1 26087678
7 6830 1 26088987
7 6831 1 26089198
7 6832 1 26093079
7 6833 1 26094890
7 6834 1 26098514
7 6835 1 26103174
7 6836 1 26105302
7 6837 1 26106186
7 6838 1 26107889
7 6839 1 26110194
7 6840 1 26111270
7 6841 1 26112744
7 6842 1 26113845
7 6843 1 26115051
7 6844 1 26115293
7 6845 1 26117708
7 6846 1 26120549
7 6847 1 26124035
7 6848 1 26132610
7 6849 1 26135629
7 6850 1 26137259
7 6851 1 26137514
7 6852 1 26142334
7 6853 1 26144317
7 6854 1 26147603
7 6855 1 26150160
7 6856 1 26153145
7 6857 1 26154149
7 6858 1 26157906
7 6859 1 26159741
7 6860 1 26159997
7 6861 1 26163299
7 6862 1 26164236
7 6863 1 26165248
7 6864 1 26166411
7 6865 1 26169276
7 6866 1 26171247
7 6867 1 26173683
7 6868 1 26178686
7 6869 1 26181339
7 6870 1 26185870
7 6871 1 26188800
7 6872 1 26190510
7 6873 1 26190970
7 6874 1 26192089
7 6875 1 26192286
7 6876 1 26196917
7 6877 1 26197254
7 6878 1 26198600
7 6879 1 26198684
7 6880 1 26202746
7 6881 1 26204502
7 6882 0 26212700
7 6883 0 26213980
7 6884 0 26217585
7 6885 0 26218079
7 6886 0 26219890
7 6887 0 26223357
7 6888 0 26225383
7 6889 0 26227979
7 6890 0 26231093
7 6891 0 26236551
7 6892 0 26238691
7 6893 0 26242370
7 6894 0 26243741
7 6895 0 26244807
7 6896 0 26251689
7 6897 0 26253721
7 6898 0 26253741
7 6899 0 26257916
7 6900 0 26259413
7 6901 0 26264467
7 6902 0 26265800
7 6903 0 26266552
7 6904 0 26267168
7 6905 0 26269235
7 6906 0 26269410
7 6907 0 26271534
7 6908 0 26272797
7 6909 0 26274155
7 6910 0 26281540
7 6911 0 26283178
7 6912 0 26285891
7 6913 0 26288895
7 6914 0 26292367
7 6915 0 26294376
7 6916 0 26295657
7 6917 0 26297120
7 6918 0 26298384
7 6919 0 26299963
7 6920 0 26302421
7 6921 1 26318002
7 6922 1 26321601
7 6923 1 26323952
7 6924 1 26328997
7 6925 1 26333146
7 6926 1 26333960
7 6927 1 26335455
7 6928 1 26336813
7 6929 1 26340643
7 6930 1 26344211
7 6931 1 26345727
7 6932 1 26346886
7 6933 1 26349255
7 6934 1 26351042
7 6935 1 26354866
7 6936 1 26360360
7 6937 1 26361589
7 6938 1 26364964
7 6939 1 26366506
7 6940 1 26369340
7 6941 1 26372297
7 6942 1 26375175
7 6943 1 26376465
7 6944 1 26378157
7 6945 1 26379754
7 6946 1 26384388
7 6947 1 26384537
7 6948 1 26387003
7 6949 1 26395181
7 6950 0 26397838
7 6951 0 26400543
7 6952 0 26403624
7 6953 0 26403939
7 6954 0 26410285
7 6955 0 26413614
7 6956 0 26417965
7 6957 0 26420315
7 6958 0 26420763
7 6959 0 26424035
7 6960 0 26424185
7 6961 0 26428266
7 6962 0 26428636
7 6963 1 26441705
7 6964 1 26444745
7 6965 1 26445246
7 6966 1 26450875
7 6967 1 26454615
7 6968 1 26456829
7 6969 1 26457261
7 6970 1 26458594
7 6971 1 26459278
7 6972 1 26459525
7 6973 1 26462981
7 6974 1 26465135
7 6975 1 26467593
7 6976 1 26470986
7 6977 1 26475854
7 6978 1 26476477
7 6979 1 26478244
7 6980 1 26482258
7 6981 1 26482277
7 6982 1 26486107
7 6983 1 26486562
7 6984 1 26487237
7 6985 1 26488901
7 6986 1 26492327
7 6987 1 26498308
7 6988 1 26504387
7 6989 1 26507102
7 6990 1 26507871
7 6991 1 26510771
7 6992 1 26512029
7 6993 1 26514517
7 6994 1 26517368
7 6995 1 26521604
7 6996 1 26523173
7 6997 1 26526636
7 6998 1 26528590
7 6999 1 26529291
7 7000 1 26531227
7 7001 1 26531727
7 7002 1 26533792
7 7003 1 26534380
7 7004 1 26537775
7 7005 1 26539810
7 7006 1 26542078
7 7007 1 26544028
7 7008 1 26544506
7 7009 1 26547493
7 7010 1 26550466
7 7011 1 26553364
7 7012 1 26555130
7 7013 1 26558196
7 7014 1 26558974
7 7015 1 26562548
7 7016 1 26564914
7 7017 1 26568267
7 7018 1 26570870
7 7019 1 26572262
7 7020 1 26576483
7 7021 1 26577072
7 7022 1 26578174
7 7023 1 26578800
7 7024 1 26579840
7 7025 1 26580285
7 7026 1 26582589
7 7027 1 26583891
7 7028 1 26587067
7 7029 1 26589160
7 7030 1 26594266
7 7031 1 26595647
7 7032 1 26596372
7 7033 1 26598128
7 7034 1 26599166
7 7035 1 26603991
7 7036 1 26606886
7 7037 1 26611025
7 7038 1 26616399
7 7039 1 26619194
7 7040 1 26619854
7 7041 0 26639054
7 7042 0 26643777
7 7043 0 26644161
7 7044 0 26644813
7 7045 0 26646172
7 7046 0 26650059
7 7047 1 26657001
7 7048 1 26661323
7 7049 1 26664403
7 7050 1 26668543
7 7051 1 26669779
7 7052 1 26671845
7 7053 1 26675296
7 7054 1 26675645
7 7055 1 26678720
7 7056 1 26682213
7 7057 1 26683859
7 7058 1 26684915
7 7059 1 26684966
7 7060 1 26687951
7 7061 1 26689138
7 7062 1 26690026
7 7063 1 26691795
7 7064 1 26691921
7 7065 1 26698169
7 7066 1 26699567
7 7067 1 26701836
7 7068 1 26708145
7 7069 1 26713189
7 7070 1 26714437
7 7071 1 26715679
7 7072 1 26717912
7 7073 1 26721299
7 7074 1 26722290
7 7075 1 26728424
7 7076 1 26732324
7 7077 1 26734417
7 7078 1 26735100
7 7079 1 26737694
7 7080 1 26742769
7 7081 1 26746430
7 7082 1 26750876
7 7083 1 26753844
7 7084 1 26754356
7 7085 1 26756903
7 7086 1 26758867
7 7087 1 26759208
7 7088 1 26759573
7 7089 1 26761032
7 7090 1 26763116
7 7091 1 26771128
7 7092 1 26775273
7 7093 1 26779470
7 7094 1 26784253
7 7095 1 26785869
7 7096 1 26793764
7 7097 1 26830652
7 7098 1 26833389
7 7099 1 26835845
7 7100 1 26837002
7 7101 0 26842086
7 7102 0 26843736
7 7103 0 26848683
7 7104 0 26849798
7 7105 0 26853039
7 7106 0 26863918
7 7107 0 26865272
7 7108 0 26867556
7 7109 0 26870519
7 7110 0 26870691
7 7111 0 26873080
7 7112 0 26874481
7 7113 0 26874785
7 7114 0 26874946
7 7115 0 26878344
7 7116 0 26882157
7 7117 0 26883604
7 7118 0 26887798
7 7119 0 26889444
7 7120 0 26890531
7 7121 0 26890605
7 7122 0 26894000
7 7123 0 26898002
7 7124 0 26898686
7 7125 0 26903845
7 7126 0 26903886
7 7127 0 26908867
7 7128 0 26910647
7 7129 0 26913192
7 7130 0 26915880
7 7131 0 26917093
7 7132 0 26917780
7 7133 0 26925671
7 7134 0 26934107
7 7135 0 26934472
7 7136 0 26934975
7 7137 0 26936500
7 7138 0 26936837
7 7139 0 26940754
7 7140 0 26942147
7 7141 0 26945700
7 7142 0 26946784
7 7143 0 26950761
7 7144 0 26952788
7 7145 0 26954121
7 7146 0 26955956
7 7147 0 26957994
7 7148 0 26962425
7 7149 0 26964152
7 7150 0 26971200
7 7151 0 26994880
7 7152 0 27000269
7 7153 0 27006631
7 7154 0 27009347
7 7155 0 27026197
7 7156 0 27027351
7 7157 0 27029298
7 7158 0 27030975
7 7159 0 27034240
7 7160 0 27038098
7 7161 0 27041890
7 7162 1 27048716
7 7163 1 27050672
7 7164 1 27051987
7 7165 1 27055474
7 7166 1 27056247
7 7167 1 27059698
7 7168 1 27065651
7 7169 1 27067665
7 7170 1 27071186
7 7171 1 27075490
7 7172 1 27078217
7 7173 1 27082677
7 7174 1 27084280
7 7175 1 27085685
7 7176 1 27093424
7 7177 1 27098837
7 7178 1 27102537
7 7179 1 27102588
7 7180 1 27104588
7 7181 1 27110187
7 7182 1 27112847
7 7183 1 27113502
7 7184 1 27115236
7 7185 1 27118492
7 7186 1 27120557
7 7187 1 27126067
7 7188 1 27128529
7 7189 1 27131804
7 7190 1 27136718
7 7191 1 27138443
7 7192 1 27144258
7 7193 1 27151976
7 7194 1 27155780
7 7195 1 27157775
7 7196 1 27158470
7 7197 1 27160725
7 7198 1 27163046
7 7199 1 27165655
7 7200 1 27167507
7 7201 1 27169485
7 7202 1 27172839
7 7203 1 27173757
7 7204 1 27178979
7 7205 1 27184627
7 7206 1 27186993
7 7207 1 27189249
7 7208 1 27192519
7 7209 1 27194140
7 7210 1 27196438
7 7211 1 27197242
7 7212 1 27201495
7 7213 1 27206991
7 7214 1 27208872
7 7215 1 27210789
7 7216 1 27211951
7 7217 1 27215159
7 7218 1 27216527
7 7219 1 27220526
7 7220 1 27222185
7 7221 1 27222808
7 7222 1 27229636
7 7223 1 27233435
7 7224 1 27237036
7 7225 1 27242089
7 7226 1 27248004
7 7227 1 27248897
7 7228 1 27249731
7 7229 1 27252014
7 7230 1 27253188
7 7231 1 27256348
7 7232 1 27257629
7 7233 1 27257884
7 7234 1 27258055
7 7235 1 27260573
7 7236 1 27261890
7 7237 1 27263128
7 7238 1 27264163
7 7239 1 27266960
7 7240 1 27270895
7 7241 1 27271181
7 7242 1 27271776
7 7243 1 27273271
7 7244 1 27274368
7 7245 1 27275885
7 7246 1 27282346
7 7247 1 27286858
7 7248 1 27286938
7 7249 1 27292085
7 7250 1 27294750
7 7251 1 27298504
7 7252 1 27301215
7 7253 1 27304190
7 7254 1 27304933
7 7255 1 27316925
7 7256 1 27318366
7 7257 1 27321282
7 7258 1 27325152
7 7259 1 27327556
7 7260 1 27328057
7 7261 1 27332630
7 7262 1 27335019
7 7263 0 27341075
7 7264 0 27344973
7 7265 0 27348780
7 7266 0 27349674
7 7267 0 27351814
7 7268 1 27355497
7 7269 1 27357108
7 7270 1 27358896
7 7271 1 27359038
7 7272 1 27362104
7 7273 1 27366393
7 7274 1 27367304
7 7275 1 27368117
7 7276 1 27368327
7 7277 1 27371717
7 7278 1 27373273
7 7279 1 27375689
7 7280 1 27376999
7 7281 1 27378057
7 7282 1 27379395
7 7283 1 27381029
7 7284 1 27383996
7 7285 1 27385432
7 7286 1 27385665
7 7287 1 27385985
7 7288 1 27388021
7 7289 1 27391803
7 7290 0 27394479
7 7291 0 27397926
7 7292 0 27405163
7 7293 0 27405510
7 7294 0 27407939
7 7295 0 27408716
7 7296 0 27411592
7 7297 0 27418131
7 7298 0 27418239
7 7299 0 27423512
7 7300 0 27426322
7 7301 0 27428235
7 7302 0 27428641
7 7303 0 27432882
7 7304 0 27439441
7 7305 0 27441796
7 7306 0 27448519
7 7307 0 27451576
7 7308 0 27456639
7 7309 0 27459775
7 7310 0 27462329
7 7311 0 27466979
7 7312 0 27467339
7 7313 1 27469825
7 7314 1 27470622
7 7315 1 27473896
7 7316 1 27475704
7 7317 1 27477303
7 7318 1 27480628
7 7319 1 27482416
7 7320 1 27483391
7 7321 1 27484378
7 7322 1 27488109
7 7323 1 27492434
7 7324 1 27492495
7 7325 1 27494794
7 7326 1 27495910
7 7327 1 27498610
7 7328 1 27500293
7 7329 1 27502883
7 7330 1 27503167
7 7331 1 27506400
7 7332 1 27509678
7 7333 1 27509891
7 7334 0 27520965
7 7335 0 27526460
7 7336 0 27527096
7 7337 0 27531459
7 7338 0 27532785
7 7339 0 27538332
7 7340 0 27538747
7 7341 0 27550382
7 7342 0 27550935
7 7343 0 27556214
7 7344 0 27559411
7 7345 0 27561214
7 7346 0 27562941
7 7347 0 27565600
7 7348 0 27567241
7 7349 1 27571593
7 7350 1 27572198
7 7351 1 27574407
7 7352 1 27576467
7 7353 1 27579277
7 7354 1 27582251
7 7355 1 27585993
7 7356 1 27586071
7 7357 1 27589582
7 7358 1 27593121
7 7359 1 27597128
7 7360 0 27599917
7 7361 0 27600359
7 7362 0 27600589
7 7363 0 27601709
7 7364 0 27607947
7 7365 0 27608860
7 7366 0 27611807
7 7367 0 27612026
7 7368 0 27612804
7 7369 0 27617941
7 7370 0 27623146
7 7371 0 27626377
7 7372 0 27627664
7 7373 1 27630792
7 7374 1 27634476
7 7375 1 27637531
7 7376 1 27637655
7 7377 1 27641332
7 7378 1 27644176
7 7379 1 27647904
7 7380 1 27649038
7 7381 1 27650153
7 7382 1 27651864
7 7383 1 27655069
7 7384 1 27655664
7 7385 1 27660023
7 7386 1 27660603
7 7387 0 27663985
7 7388 0 27664581
7 7389 0 27666585
7 7390 0 27667029
7 7391 0 27667266
7 7392 0 27675799
7 7393 0 27676183
7 7394 0 27676868
7 7395 0 27680200
7 7396 0 27683623
7 7397 0 27684963
7 7398 0 27686964
7 7399 0 27687234
7 7400 0 27692481
7 7401 0 27695276
7 7402 0 27697378
7 7403 0 27699191
7 7404 0 27703208
7 7405 0 27706388
7 7406 0 27707149
7 7407 0 27708294
7 7408 0 27711338
7 7409 0 27714281
7 7410 0 27715243
7 7411 1 27719798
7 7412 1 27720313
7 7413 1 27721323
7 7414 1 27722819
7 7415 1 27726222
7 7416 1 27727803
7 7417 1 27728957
7 7418 1 27729983
7 7419 1 27730327
7 7420 1 27731970
7 7421 0 27735070
7 7422 0 27735376
7 7423 0 27738213
7 7424 0 27739642
7 7425 0 27740482
7 7426 0 27740715
7 7427 0 27744243
7 7428 0 27745386
7 7429 0 27747728
7 7430 0 27747871
7 7431 0 27750969
7 7432 0 27751113
7 7433 0 27753608
7 7434 0 27758146
7 7435 0 27764751
7 7436 0 27766293
7 7437 1 27769459
7 7438 1 27769549
7 7439 1 27772612
7 7440 1 27773499
7 7441 1 27777786
7 7442 1 27783144
7 7443 1 27783504
7 7444 1 27785822
7 7445 1 27786959
7 7446 1 27791200
7 7447 1 27793922
7 7448 0 27795933
7 7449 0 27796532
7 7450 0 27796862
7 7451 0 27800879
7 7452 0 27801305
7 7453 0 27804705
7 7454 0 27804895
7 7455 0 27805124
7 7456 0 27805939
7 7457 0 27806571
7 7458 1 27811507
7 7459 1 27812057
7 7460 1 27812824
7 7461 1 27814551
7 7462 1 27816281
7 7463 1 27816490
7 7464 1 27817560
7 7465 1 27819862
7 7466 1 27822842
7 7467 1 27823243
7 7468 1 27824000
7 7469 1 27828757
7 7470 0 27834558
7 7471 0 27838853
7 7472 0 27842629
7 7473 0 27843131
7 7474 0 27843223
7 7475 0 27846406
7 7476 0 27848995
7 7477 0 27849828
7 7478 0 27850713
7 7479 0 27864302
7 7480 0 27864499
7 7481 0 27867291
7 7482 0 27869942
7 7483 0 27873028
7 7484 0 27874264
7 7485 0 27875560
7 7486 0 27880940
7 7487 0 27882374
7 7488 0 27884460
7 7489 0 27887904
7 7490 0 27891601
7 7491 0 27892750
7 7492 0 27895739
7 7493 0 27897116
7 7494 0 27898682
7 7495 0 27901920
7 7496 0 27901961
7 7497 0 27903937
7 7498 0 27909653
7 7499 0 27911072
7 7500 0 27913599
7 7501 0 27914468
7 7502 0 27916496
7 7503 0 27917243
7 7504 0 27918965
7 7505 0 27922735
7 7506 0 27924419
7 7507 0 27925798
7 7508 0 27927614
7 7509 0 27931310
7 7510 0 27934980
7 7511 0 27936174
7 7512 0 27938991
7 7513 0 27940934
7 7514 0 27943730
7 7515 0 27945570
7 7516 0 27945808
7 7517 0 27946204
7 7518 0 27951235
7 7519 0 27952802
7 7520 0 27954731
7 7521 0 27956246
7 7522 0 27957336
7 7523 0 27961555
7 7524 0 27963083
7 7525 0 27968923
7 7526 0 27976144
7 7527 0 27976660
7 7528 0 27979872
7 7529 0 27981450
7 7530 0 27981566
7 7531 0 27983591
7 7532 0 27984004
7 7533 0 27984050
7 7534 0 27985884
7 7535 0 27986855
7 7536 0 27987962
7 7537 0 27991320
7 7538 0 28000780
7 7539 0 28004484
7 7540 0 28009382
7 7541 0 28010356
7 7542 0 28010698
7 7543 0 28013891
7 7544 0 28016677
7 7545 0 28019743
7 7546 0 28021739
7 7547 0 28022600
7 7548 0 28023439
7 7549 0 28024948
7 7550 0 28027121
7 7551 0 28027444
7 7552 0 28030667
7 7553 0 28033109
7 7554 0 28035811
7 7555 0 28039158
7 7556 0 28040934
7 7557 0 28043739
7 7558 0 28044818
7 7559 0 28045615
7 7560 0 28048366
7 7561 0 28048416
7 7562 0 28050145
7 7563 0 28050336
7 7564 0 28052541
7 7565 0 28054421
7 7566 0 28054656
7 7567 0 28060265
7 7568 0 28061786
7 7569 0 28063795
7 7570 0 28066111
7 7571 0 28066489
7 7572 0 28068756
7 7573 0 28071329
7 7574 0 28071475
7 7575 0 28076578
7 7576 0 28079134
7 7577 0 28081693
7 7578 0 28083487
7 7579 0 28085878
7 7580 0 28086877
7 7581 0 28087369
7 7582 0 28088468
7 7583 0 28092148
7 7584 0 28096190
7 7585 0 28099200
7 7586 0 28101310
7 7587 0 28105220
7 7588 0 28105252
7 7589 0 28106486
7 7590 0 28107173
7 7591 0 28107622
7 7592 0 28111462
7 7593 0 28114465
7 7594 0 28117375
7 7595 0 28120554
7 7596 0 28125903
7 7597 0 28126249
7 7598 0 28132856
7 7599 0 28134185
7 7600 0 28138138
7 7601 0 28141478
7 7602 0 28142196
7 7603 0 28147479
7 7604 0 28153579
7 7605 0 28156657
7 7606 0 28158372
7 7607 0 28160692
7 7608 0 28161832
7 7609 0 28166425
7 7610 0 28167496
7 7611 0 28169740
7 7612 0 28172876
7 7613 0 28178077
7 7614 0 28181394
7 7615 0 28238237
7 7616 0 28241672
7 7617 0 28242670
7 7618 0 28243572
7 7619 0 28251955
7 7620 0 28253451
7 7621 0 28257211
7 7622 0 28258572
7 7623 0 28258880
7 7624 0 28259807
7 7625 0 28263491
7 7626 0 28266874
7 7627 0 28269000
7 7628 0 28273209
7 7629 0 28276309
7 7630 0 28280143
7 7631 0 28280345
7 7632 0 28285748
7 7633 0 28286654
7 7634 0 28292509
7 7635 0 28295484
7 7636 0 28298539
7 7637 0 28303566
7 7638 0 28305643
7 7639 0 28308009
7 7640 0 28309517
7 7641 0 28311107
7 7642 0 28315179
7 7643 0 28320785
7 7644 0 28326793
7 7645 0 28332255
7 7646 0 28334842
7 7647 0 28336684
7 7648 0 28342260
7 7649 0 28367757
7 7650 0 28399804
7 7651 0 28400660
7 7652 0 28408874
7 7653 0 28409698
7 7654 0 28414981
7 7655 0 28415097
7 7656 0 28420586
7 7657 0 28426761
7 7658 0 28430558
7 7659 0 28431885
7 7660 0 28432354
7 7661 0 28433863
7 7662 0 28437417
7 7663 0 28440861
7 7664 0 28442176
7 7665 0 28443242
7 7666 0 28447966
7 7667 0 28452751
7 7668 0 28455510
7 7669 0 28458123
7 7670 0 28464252
7 7671 0 28468877
7 7672 0 28473552
7 7673 0 28476479
7 7674 0 28490263
7 7675 0 28493335
7 7676 0 28496113
7 7677 0 28496624
7 7678 0 28498540
7 7679 0 28500999
7 7680 0 28502329
7 7681 0 28503484
7 7682 0 28506132
7 7683 0 28506619
7 7684 0 28507134
7 7685 0 28510397
7 7686 0 28515878
7 7687 0 28520622
7 7688 0 28522689
7 7689 0 28526952
7 7690 0 28529974
7 7691 0 28532100
7 7692 0 28533345
7 7693 0 28534584
7 7694 0 28538448
7 7695 0 28560336
7 7696 0 28564120
7 7697 0 28565723
7 7698 0 28566334
7 7699 0 28571925
7 7700 0 28573392
7 7701 0 28574995
7 7702 0 28582127
7 7703 0 28584923
7 7704 0 28586744
7 7705 0 28589699
7 7706 0 28595555
7 7707 0 28597889
7 7708 0 28599727
7 7709 0 28602113
7 7710 0 28606042
7 7711 0 28610881
7 7712 0 28613260
7 7713 0 28617903
7 7714 0 28625090
7 7715 0 28628551
7 7716 0 28629859
7 7717 0 28632944
7 7718 0 28635424
7 7719 0 28636584
7 7720 0 28636767
7 7721 0 28639087
7 7722 0 28645183
7 7723 0 28648217
7 7724 0 28648626
7 7725 0 28651927
7 7726 0 28652341
7 7727 0 28653801
7 7728 0 28657568
7 7729 0 28658749
7 7730 0 28667101
7 7731 0 28670325
7 7732 1 28671932
7 7733 1 28677754
7 7734 1 28683443
7 7735 1 28685706
7 7736 1 28688096
7 7737 1 28689125
7 7738 1 28693343
7 7739 1 28698592
7 7740 1 28699497
7 7741 1 28703082
7 7742 1 28703850
7 7743 1 28703932
7 7744 1 28708973
7 7745 1 28713961
7 7746 1 28715486
7 7747 1 28715710
7 7748 1 28717649
7 7749 1 28719226
7 7750 1 28725950
7 7751 1 28728631
7 7752 1 28738805
7 7753 1 28745367
7 7754 1 28745668
7 7755 1 28747341
7 7756 1 28747617
7 7757 1 28751134
7 7758 1 28751798
7 7759 1 28753323
7 7760 1 28753388
7 7761 1 28755982
7 7762 1 28756254
7 7763 1 28767804
7 7764 1 28768362
7 7765 1 28769637
7 7766 1 28771955
7 7767 1 28773552
7 7768 1 28774690
7 7769 1 28775951
7 7770 1 28776023
7 7771 1 28798195
7 7772 1 28800694
7 7773 1 28803332
7 7774 1 28803645
7 7775 1 28806807
7 7776 1 28809023
7 7777 1 28809521
7 7778 1 28810382
7 7779 1 28813808
7 7780 1 28815726
7 7781 1 28819383
7 7782 1 28820248
7 7783 0 28854295
7 7784 0 28854816
7 7785 0 28855149
7 7786 0 28858199
7 7787 0 28860372
7 7788 0 28864315
7 7789 0 28865344
7 7790 0 28868604
7 7791 0 28873549
7 7792 0 28876724
7 7793 0 28877875
7 7794 0 28878555
7 7795 0 28881740
7 7796 0 28885735
7 7797 0 28889597
7 7798 0 28893018
7 7799 0 28893908
7 7800 0 28896691
7 7801 0 28900482
7 7802 0 28900600
7 7803 0 28901573
7 7804 0 28901871
7 7805 0 28907888
7 7806 0 28908226
7 7807 0 28909416
7 7808 0 28912916
7 7809 0 28913866
7 7810 0 28915116
7 7811 0 28918905
7 7812 0 28919819
7 7813 0 28920281
7 7814 0 28923967
7 7815 0 28924996
7 7816 0 28925986
7 7817 0 28928105
7 7818 0 28930079
7 7819 0 28932022
7 7820 0 28934668
7 7821 0 28934983
7 7822 0 28935125
7 7823 0 28936701
7 7824 0 28937187
7 7825 0 28938142
7 7826 0 28938559
7 7827 0 28939487
7 7828 0 28941397
7 7829 0 28943109
7 7830 0 28946948
7 7831 0 28947379
7 7832 0 28949049
7 7833 0 28951110
7 7834 0 28951769
7 7835 0 28954058
7 7836 0 28955104
7 7837 0 28956860
7 7838 0 28960085
7 7839 0 28960605
7 7840 0 28964274
7 7841 0 28965052
7 7842 0 28966584
7 7843 0 28970023
7 7844 0 28970314
7 7845 0 28973146
7 7846 0 28977833
7 7847 0 28980451
7 7848 0 28983619
7 7849 0 28987581
7 7850 0 28988816
7 7851 0 28992005
7 7852 0 28996531
7 7853 0 29006203
7 7854 0 29008212
7 7855 0 29009268
7 7856 0 29010806
7 7857 0 29012524
7 7858 0 29013316
7 7859 0 29014142
7 7860 0 29015062
7 7861 0 29018265
7 7862 0 29020826
7 7863 0 29023442
7 7864 0 29028289
7 7865 0 29029047
7 7866 0 29030800
7 7867 0 29033451
7 7868 0 29033843
7 7869 0 29038508
7 7870 0 29038548
7 7871 0 29040344
7 7872 0 29043535
7 7873 0 29047883
7 7874 0 29048404
7 7875 0 29048929
7 7876 0 29049271
7 7877 0 29050936
7 7878 0 29059384
7 7879 0 29062381
7 7880 0 29064842
7 7881 0 29068608
7 7882 0 29072493
7 7883 0 29074138
7 7884 0 29074574
7 7885 0 29075231
7 7886 0 29077439
7 7887 0 29077683
7 7888 0 29080857
7 7889 0 29083803
7 7890 0 29085132
7 7891 0 29091808
7 7892 1 29094215
7 7893 1 29094951
7 7894 1 29099381
7 7895 1 29099538
7 7896 1 29100700
7 7897 1 29101366
7 7898 1 29104716
7 7899 1 29106758
7 7900 1 29107043
7 7901 1 29108556
7 7902 1 29111978
7 7903 1 29115599
7 7904 1 29117653
7 7905 0 29121610
7 7906 0 29125350
7 7907 0 29127051
7 7908 0 29131799
7 7909 0 29134169
7 7910 0 29136461
7 7911 0 29137419
7 7912 0 29142823
7 7913 0 29145470
7 7914 0 29146327
7 7915 0 29150197
7 7916 0 29151717
7 7917 0 29152663
7 7918 0 29155599
7 7919 0 29157507
7 7920 0 29159152
7 7921 0 29160659
7 7922 0 29161703
7 7923 0 29162952
7 7924 0 29163786
7 7925 0 29164293
7 7926 0 29165823
7 7927 0 29170090
7 7928 0 29170802
7 7929 0 29171359
7 7930 0 29174992
7 7931 0 29176703
7 7932 0 29177868
7 7933 0 29182678
7 7934 0 29185009
7 7935 1 29188902
7 7936 1 29189901
7 7937 1 29195203
7 7938 1 29196073
7 7939 1 29199916
7 7940 1 29203410
7 7941 1 29208751
7 7942 1 29210219
7 7943 1 29214142
7 7944 1 29215213
7 7945 1 29220459
7 7946 1 29221704
7 7947 1 29228136
7 7948 1 29229012
7 7949 1 29230222
7 7950 1 29234631
7 7951 1 29235831
7 7952 1 29236181
7 7953 1 29238110
7 7954 1 29240725
7 7955 1 29242505
7 7956 1 29246419
7 7957 1 29251164
7 7958 1 29256408
7 7959 1 29263352
7 7960 0 29265831
7 7961 0 29265920
7 7962 1 29271718
7 7963 1 29271748
7 7964 1 29276241
7 7965 1 29279864
7 7966 1 29280280
7 7967 1 29295363
7 7968 1 29297948
7 7969 1 29298975
7 7970 1 29307272
7 7971 1 29312957
7 7972 1 29316275
7 7973 1 29317934
7 7974 1 29318761
7 7975 1 29323617
7 7976 1 29327323
7 7977 1 29327905
7 7978 1 29337185
7 7979 1 29340682
7 7980 1 29342294
7 7981 1 29348151
7 7982 1 29348766
7 7983 1 29355566
7 7984 1 29356957
7 7985 1 29359718
7 7986 1 29365299
7 7987 1 29369511
7 7988 1 29371065
7 7989 1 29371715
7 7990 1 29373951
7 7991 1 29377267
7 7992 1 29380698
7 7993 1 29383479
7 7994 1 29386211
7 7995 1 29391883
7 7996 1 29393477
7 7997 1 29400061
7 7998 1 29401514
7 7999 1 29403910
7 8000 1 29406525
7 8001 1 29411365
7 8002 1 29413133
7 8003 1 29417237
7 8004 1 29418923
7 8005 1 29425552
7 8006 1 29425773
7 8007 1 29426405
7 8008 1 29427739
7 8009 1 29429237
7 8010 1 29432713
7 8011 1 29434152
7 8012 1 29435384
7 8013 1 29437091
7 8014 1 29437195
7 8015 1 29449384
7 8016 1 29450787
7 8017 1 29452986
7 8018 1 29460224
7 8019 1 29465421
7 8020 1 29469103
7 8021 1 29469601
7 8022 1 29471062
7 8023 1 29471932
7 8024 1 29475487
7 8025 1 29476919
7 8026 1 29479538
7 8027 1 29482071
7 8028 1 29483363
7 8029 1 29485138
7 8030 1 29486388
7 8031 1 29487389
7 8032 1 29491582
7 8033 1 29495651
7 8034 1 29499335
7 8035 1 29502220
7 8036 1 29506010
7 8037 1 29506569
7 8038 1 29507806
7 8039 1 29509420
7 8040 1 29511124
7 8041 1 29512424
7 8042 1 29513876
7 8043 1 29516703
7 8044 1 29521150
7 8045 1 29522773
7 8046 1 29526224
7 8047 1 29527493
7 8048 1 29528528
7 8049 1 29528568
7 8050 1 29529126
7 8051 1 29532136
7 8052 1 29532886
7 8053 1 29533476
7 8054 1 29535504
7 8055 1 29542003
7 8056 1 29543719
7 8057 1 29552660
7 8058 1 29554286
7 8059 1 29555477
7 8060 1 29557514
7 8061 1 29561256
7 8062 1 29562599
7 8063 1 29566005
7 8064 1 29567399
7 8065 1 29572163
7 8066 1 29578444
7 8067 1 29584760
7 8068 1 29586873
7 8069 1 29589933
7 8070 1 29591549
7 8071 1 29592462
7 8072 1 29593797
7 8073 1 29601082
7 8074 1 29604309
7 8075 1 29607509
7 8076 1 29610005
7 8077 1 29611854
7 8078 1 29614628
7 8079 1 29615396
7 8080 1 29616661
7 8081 1 29622928
7 8082 1 29627251
7 8083 1 29631883
7 8084 1 29632047
7 8085 1 29636054
7 8086 1 29636337
7 8087 1 29638664
7 8088 1 29639018
7 8089 1 29639989
7 8090 1 29641367
7 8091 1 29642119
7 8092 1 29643404
7 8093 1 29643463
7 8094 1 29644359
7 8095 1 29646049
7 8096 1 29647283
7 8097 1 29649789
7 8098 1 29652062
7 8099 1 29652159
7 8100 1 29654666
7 8101 1 29655101
7 8102 1 29659216
7 8103 1 29659956
7 8104 1 29661170
7 8105 1 29661601
7 8106 1 29662936
7 8107 1 29664384
7 8108 1 29664608
7 8109 1 29669618
7 8110 1 29675960
7 8111 1 29681991
7 8112 1 29682010
7 8113 1 29685945
7 8114 0 29687588
7 8115 0 29689727
7 8116 0 29691712
7 8117 0 29696637
7 8118 0 29698089
7 8119 0 29699450
7 8120 0 29701358
7 8121 0 29702349
7 8122 0 29706944
7 8123 0 29707679
7 8124 0 29708660
7 8125 0 29711637
7 8126 0 29713799
7 8127 0 29718529
7 8128 0 29719057
7 8129 0 29720961
7 8130 0 29721895
7 8131 0 29727499
7 8132 0 29732811
7 8133 0 29738031
7 8134 0 29738992
7 8135 0 29740054
7 8136 0 29741657
7 8137 0 29744648
7 8138 0 29748526
7 8139 1 29755348
7 8140 1 29761158
7 8141 1 29765443
7 8142 1 29766409
7 8143 1 29771141
7 8144 1 29775030
7 8145 1 29777752
7 8146 1 29778974
7 8147 1 29780309
7 8148 1 29781413
7 8149 1 29781762
7 8150 1 29782711
7 8151 1 29785008
7 8152 1 29787094
7 8153 1 29791275
7 8154 1 29791753
7 8155 1 29792040
7 8156 1 29792638
7 8157 1 29795185
7 8158 1 29799084
7 8159 1 29802607
7 8160 1 29805995
7 8161 1 29807919
7 8162 0 29815363
7 8163 0 29815745
7 8164 0 29816143
7 8165 0 29819002
7 8166 0 29821795
7 8167 1 29825008
7 8168 1 29827534
7 8169 1 29832734
7 8170 1 29834560
7 8171 1 29837529
7 8172 1 29840780
7 8173 1 29841609
7 8174 1 29842513
7 8175 1 29855664
7 8176 1 29859356
7 8177 1 29860715
7 8178 1 29867927
7 8179 1 29870252
7 8180 1 29875473
7 8181 1 29880101
7 8182 1 29885564
7 8183 1 29887331
7 8184 1 29891414
7 8185 1 29893921
7 8186 1 29895265
7 8187 1 29895505
7 8188 1 29899188
7 8189 1 29902134
7 8190 0 29908496
7 8191 0 29911550
7 8192 0 29913211
7 8193 0 29915771
7 8194 0 29918167
7 8195 0 29919183
7 8196 0 29920358
7 8197 0 29921222
7 8198 0 29922772
7 8199 0 29923488
7 8200 0 29925095
7 8201 0 29927708
7 8202 0 29930293
7 8203 0 29935041
7 8204 0 29941958
7 8205 0 29948139
7 8206 0 29951861
7 8207 0 29957343
7 8208 0 29960421
7 8209 0 29965954
7 8210 0 29966770
7 8211 0 29969208
7 8212 0 29970752
7 8213 0 29972511
7 8214 0 29978533
7 8215 0 29981884
7 8216 0 29985279
7 8217 0 29986425
7 8218 0 29987505
7 8219 0 29988237
7 8220 0 29988324
7 8221 0 29992047
7 8222 0 29992770
7 8223 0 29995779
7 8224 0 29998279
7 8225 0 30001933
7 8226 0 30003456
7 8227 0 30004876
7 8228 0 30008938
7 8229 0 30009647
7 8230 0 30013596
7 8231 0 30015089
7 8232 0 30021334
7 8233 0 30025401
7 8234 0 30037408
7 8235 1 30040437
7 8236 1 30043155
7 8237 1 30046813
7 8238 1 30050818
7 8239 1 30054929
7 8240 1 30055100
7 8241 1 30056024
7 8242 1 30057859
7 8243 1 30062393
7 8244 1 30062786
7 8245 1 30062825
7 8246 1 30067154
7 8247 1 30069242
7 8248 1 30071959
7 8249 1 30090714
7 8250 1 30097839
7 8251 0 30110764
7 8252 0 30114857
7 8253 0 30115713
7 8254 0 30121970
7 8255 0 30124295
7 8256 0 30124674
7 8257 0 30127488
7 8258 0 30130145
7 8259 0 30131278
7 8260 0 30142700
7 8261 0 30148255
7 8262 0 30153155
7 8263 0 30154280
7 8264 0 30187995
7 8265 0 30191665
7 8266 0 30194320
7 8267 0 30195557
7 8268 0 30196910
7 8269 0 30198834
7 8270 0 30200938
7 8271 0 30202309
7 8272 0 30202636
7 8273 0 30202947
7 8274 0 30207772
7 8275 0 30209488
7 8276 0 30213188
7 8277 0 30215074
7 8278 0 30217108
7 8279 0 30218384
7 8280 0 30221958
7 8281 0 30227641
7 8282 0 30228721
7 8283 0 30232865
7 8284 0 30238715
7 8285 0 30242126
7 8286 0 30242144
7 8287 0 30244374
7 8288 0 30249396
7 8289 0 30250926
7 8290 0 30254133
7 8291 0 30254925
7 8292 0 30257619
7 8293 0 30258901
7 8294 0 30261726
7 8295 0 30262414
7 8296 0 30264628
7 8297 0 30266164
7 8298 0 30267104
7 8299 0 30269694
7 8300 0 30275107
7 8301 0 30294837
7 8302 0 30295392
7 8303 0 30301021
7 8304 0 30303519
7 8305 0 30304249
7 8306 0 30305457
7 8307 0 30312021
7 8308 0 30315415
7 8309 0 30316608
7 8310 0 30321263
7 8311 0 30322052
7 8312 0 30327083
7 8313 0 30330120
7 8314 0 30331975
7 8315 0 30333658
7 8316 0 30337174
7 8317 0 30341470
7 8318 0 30342065
7 8319 0 30347285
7 8320 0 30347516
7 8321 0 30357383
7 8322 0 30358242
7 8323 0 30358978
7 8324 0 30359365
7 8325 0 30363245
7 8326 0 30365584
7 8327 0 30370549
7 8328 0 30371904
7 8329 0 30372224
7 8330 0 30374232
7 8331 0 30379297
7 8332 0 30384637
7 8333 0 30385976
7 8334 0 30387282
7 8335 0 30389279
7 8336 0 30392017
7 8337 0 30392264
7 8338 0 30395055
7 8339 0 30396359
7 8340 0 30396501
7 8341 0 30402053
7 8342 0 30403534
7 8343 0 30404381
7 8344 0 30411140
7 8345 0 30414251
7 8346 0 30416180
7 8347 0 30418013
7 8348 0 30423835
7 8349 0 30424025
7 8350 0 30426380
7 8351 0 30427176
7 8352 0 30428308
7 8353 0 30430105
7 8354 1 30440344
7 8355 1 30442525
7 8356 1 30443739
7 8357 1 30444407
7 8358 1 30444801
7 8359 1 30446821
7 8360 1 30447006
7 8361 1 30449732
7 8362 1 30451021
7 8363 1 30451896
7 8364 1 30455092
7 8365 1 30456467
7 8366 1 30460620
7 8367 1 30460749
7 8368 1 30465664
7 8369 1 30468784
7 8370 1 30470817
7 8371 1 30472828
7 8372 1 30476604
7 8373 1 30477320
7 8374 1 30479330
7 8375 1 30479527
7 8376 1 30480356
7 8377 1 30488390
7 8378 1 30488428
7 8379 1 30490258
7 8380 1 30492315
7 8381 1 30493813
7 8382 1 30495216
7 8383 1 30495257
7 8384 1 30496961
7 8385 1 30500680
7 8386 1 30501273
7 8387 1 30504947
7 8388 1 30508723
7 8389 1 30518038
7 8390 1 30523362
7 8391 1 30524720
7 8392 1 30526860
7 8393 1 30528512
7 8394 1 30529043
7 8395 1 30531507
7 8396 1 30535119
7 8397 1 30537619
7 8398 1 30539098
7 8399 1 30539502
7 8400 1 30539849
7 8401 1 30545094
7 8402 1 30545701
7 8403 1 30547938
7 8404 1 30550787
7 8405 1 30550798
7 8406 1 30551174
7 8407 1 30555514
7 8408 1 30560540
7 8409 1 30568275
7 8410 1 30570634
7 8411 1 30572215
7 8412 1 30576248
7 8413 1 30580523
7 8414 1 30584766
7 8415 1 30585023
7 8416 1 30589401
7 8417 1 30601586
7 8418 1 30606568
7 8419 1 30611244
7 8420 1 30612704
7 8421 1 30615652
7 8422 1 30617436
7 8423 1 30641705
7 8424 1 30642855
7 8425 1 30645522
7 8426 1 30648311
7 8427 1 30648983
7 8428 1 30651794
7 8429 1 30653935
7 8430 1 30657371
7 8431 1 30663027
7 8432 1 30667103
7 8433 1 30668870
7 8434 1 30672378
7 8435 1 30673766
7 8436 1 30676479
7 8437 1 30678205
7 8438 0 30680587
7 8439 0 30683267
7 8440 0 30684532
7 8441 0 30685109
7 8442 0 30685121
7 8443 0 30685692
7 8444 0 30685756
7 8445 0 30687607
7 8446 0 30687673
7 8447 0 30687773
7 8448 0 30687821
7 8449 0 30691047
7 8450 0 30693283
7 8451 0 30697129
7 8452 0 30698642
7 8453 0 30699968
7 8454 0 30704066
7 8455 0 30704267
7 8456 0 30705816
7 8457 0 30706125
7 8458 0 30707015
7 8459 0 30707385
7 8460 0 30710569
7 8461 0 30712306
7 8462 0 30712721
7 8463 0 30714751
7 8464 0 30715257
7 8465 0 30715406
7 8466 0 30726183
7 8467 1 30730143
7 8468 1 30731198
7 8469 1 30733449
7 8470 1 30735028
7 8471 1 30735725
7 8472 1 30735862
7 8473 1 30739952
7 8474 1 30740832
7 8475 1 30741084
7 8476 1 30742078
7 8477 0 30742336
7 8478 0 30742377
7 8479 0 30744314
7 8480 0 30747652
7 8481 0 30749962
7 8482 0 30753670
7 8483 0 30754813
7 8484 0 30756148
7 8485 0 30756964
7 8486 0 30757733
7 8487 0 30759914
7 8488 0 30760247
7 8489 0 30761183
7 8490 0 30761328
7 8491 0 30764434
7 8492 0 30768064
7 8493 0 30768904
7 8494 0 30769364
7 8495 0 30770918
7 8496 0 30771919
7 8497 0 30773145
7 8498 0 30775354
7 8499 0 30778941
7 8500 0 30784063
7 8501 0 30784530
7 8502 0 30785755
7 8503 0 30786067
7 8504 0 30790207
7 8505 0 30792379
7 8506 0 30793702
7 8507 0 30795798
7 8508 0 30799137
7 8509 0 30800675
7 8510 0 30802538
7 8511 0 30806624
7 8512 0 30810358
7 8513 0 30810849
7 8514 0 30812777
7 8515 0 30812930
7 8516 0 30813885
7 8517 0 30814150
7 8518 0 30818076
7 8519 0 30818325
7 8520 0 30818362
7 8521 0 30818396
7 8522 0 30821407
7 8523 0 30827875
7 8524 0 30831418
7 8525 0 30836752
7 8526 0 30837641
7 8527 0 30839889
7 8528 0 30843301
7 8529 0 30844038
7 8530 0 30846328
7 8531 0 30846775
7 8532 0 30850662
7 8533 0 30854732
7 8534 0 30855520
7 8535 0 30858446
7 8536 0 30861887
7 8537 0 30862089
7 8538 0 30865020
7 8539 0 30865750
7 8540 0 30869270
7 8541 0 30871885
7 8542 0 30875644
7 8543 0 30876349
7 8544 0 30882039
7 8545 0 30884680
7 8546 0 30885462
7 8547 0 30886277
7 8548 0 30890148
7 8549 0 30892146
7 8550 0 30893978
7 8551 0 30894549
7 8552 0 30896828
7 8553 0 30897370
7 8554 0 30898085
7 8555 0 30901054
7 8556 0 30902667
7 8557 0 30904773
7 8558 0 30905407
7 8559 0 30905557
7 8560 1 30909681
7 8561 1 30910161
7 8562 1 30912717
7 8563 1 30913564
7 8564 1 30916719
7 8565 1 30920846
7 8566 1 30922013
7 8567 1 30923633
7 8568 1 30926601
7 8569 1 30930187
7 8570 1 30930983
7 8571 1 30932931
7 8572 1 30935700
7 8573 0 30943010
7 8574 0 30947066
7 8575 0 30947522
7 8576 0 30953090
7 8577 0 30956065
7 8578 0 30959058
7 8579 0 30964381
7 8580 0 30966094
7 8581 0 30968577
7 8582 0 30975346
7 8583 0 30977002
7 8584 0 30979227
7 8585 0 30983329
7 8586 0 30988098
7 8587 0 30988557
7 8588 0 30991087
7 8589 0 30993172
7 8590 0 30996241
7 8591 0 30998446
7 8592 0 31000554
7 8593 0 31002998
7 8594 0 31004469
7 8595 0 31005258
7 8596 0 31006695
7 8597 0 31008638
7 8598 0 31010212
7 8599 0 31014673
7 8600 0 31020038
7 8601 0 31023102
7 8602 0 31025043
7 8603 0 31025398
7 8604 0 31025500
7 8605 0 31029014
7 8606 0 31031000
7 8607 0 31034806
7 8608 0 31038328
7 8609 0 31039134
7 8610 0 31040791
7 8611 0 31041355
7 8612 0 31045233
7 8613 0 31046907
7 8614 1 31049302
7 8615 1 31051667
7 8616 1 31053801
7 8617 1 31056220
7 8618 1 31057656
7 8619 1 31060200
7 8620 1 31065719
7 8621 1 31070658
7 8622 1 31071892
7 8623 1 31075939
7 8624 1 31077746
7 8625 1 31080420
7 8626 1 31080749
7 8627 1 31082646
7 8628 1 31085106
7 8629 1 31085919
7 8630 1 31086176
7 8631 1 31089388
7 8632 1 31089734
7 8633 1 31092603
7 8634 1 31093503
7 8635 1 31093612
7 8636 1 31097591
7 8637 1 31097663
7 8638 1 31098471
7 8639 1 31104191
7 8640 1 31104786
7 8641 1 31104955
7 8642 1 31111936
7 8643 1 31117490
7 8644 1 31123168
7 8645 1 31125562
7 8646 1 31126593
7 8647 1 31129350
7 8648 1 31130007
7 8649 1 31135984
7 8650 1 31137182
7 8651 1 31138708
7 8652 1 31139886
7 8653 1 31141097
7 8654 1 31143255
7 8655 1 31144416
7 8656 1 31146559
7 8657 1 31149472
7 8658 1 31157507
7 8659 1 31159044
7 8660 1 31164852
7 8661 1 31165824
7 8662 0 31171180
7 8663 0 31173091
7 8664 0 31173878
7 8665 0 31176241
7 8666 0 31176337
7 8667 0 31179617
7 8668 0 31180565
7 8669 0 31187821
7 8670 0 31189281
7 8671 0 31189492
7 8672 0 31190622
7 8673 0 31192382
7 8674 0 31200256
7 8675 0 31203395
7 8676 0 31203565
7 8677 0 31206569
7 8678 0 31209663
7 8679 0 31214158
7 8680 0 31215939
7 8681 0 31218269
7 8682 0 31219224
7 8683 0 31220648
7 8684 0 31224029
7 8685 0 31230190
7 8686 0 31235617
7 8687 0 31240885
7 8688 0 31241933
7 8689 0 31242892
7 8690 0 31245006
7 8691 0 31247635
7 8692 0 31249833
7 8693 0 31253634
7 8694 0 31256006
7 8695 0 31260452
7 8696 0 31260505
7 8697 0 31261061
7 8698 0 31264509
7 8699 0 31265650
7 8700 0 31268162
7 8701 0 31275455
7 8702 0 31276852
7 8703 0 31277070
7 8704 0 31278829
7 8705 0 31282092
7 8706 0 31286983
7 8707 0 31287502
7 8708 0 31290994
7 8709 0 31292031
7 8710 0 31292787
7 8711 0 31299149
7 8712 0 31299520
7 8713 0 31299599
7 8714 0 31303076
7 8715 0 31303771
7 8716 0 31305686
7 8717 0 31305841
7 8718 0 31312098
7 8719 0 31318020
7 8720 0 31318051
7 8721 0 31322912
7 8722 0 31324248
7 8723 0 31324282
7 8724 0 31325429
7 8725 0 31328074
7 8726 1 31328888
7 8727 1 31331981
7 8728 1 31332513
7 8729 1 31335917
7 8730 1 31339635
7 8731 1 31342863
7 8732 1 31343597
7 8733 1 31349621
7 8734 1 31355465
7 8735 1 31358210
7 8736 1 31361178
7 8737 1 31362819
7 8738 1 31370529
7 8739 1 31375536
7 8740 1 31376402
7 8741 1 31376900
7 8742 1 31379968
7 8743 1 31380544
7 8744 1 31383397
7 8745 1 31383970
7 8746 1 31384760
7 8747 1 31387730
7 8748 1 31389165
7 8749 1 31394423
7 8750 1 31400883
7 8751 1 31401246
7 8752 1 31401587
7 8753 1 31404204
7 8754 1 31404697
7 8755 1 31413246
7 8756 1 31413493
7 8757 1 31418253
7 8758 1 31418393
7 8759 1 31419286
7 8760 1 31420514
7 8761 1 31423203
7 8762 1 31423844
7 8763 1 31425960
7 8764 1 31427661
7 8765 1 31427726
7 8766 1 31429011
7 8767 1 31429291
7 8768 1 31435076
7 8769 1 31436896
7 8770 1 31441016
7 8771 1 31441156
7 8772 1 31444970
7 8773 1 31449335
7 8774 1 31454759
7 8775 1 31454976
7 8776 1 31457233
7 8777 1 31461738
7 8778 1 31462257
7 8779 1 31464050
7 8780 1 31468084
7 8781 1 31469945
7 8782 1 31470232
7 8783 1 31471414
7 8784 1 31471952
7 8785 1 31472293
7 8786 1 31473276
7 8787 1 31476861
7 8788 1 31478926
7 8789 1 31484591
7 8790 1 31485842
7 8791 1 31487021
7 8792 1 31488988
7 8793 1 31490941
7 8794 1 31492330
7 8795 1 31494288
7 8796 1 31496567
7 8797 1 31497001
7 8798 1 31497161
7 8799 1 31501243
7 8800 1 31503754
7 8801 1 31506684
7 8802 1 31509449
7 8803 1 31509543
7 8804 1 31510208
7 8805 1 31510610
7 8806 1 31512577
7 8807 1 31513643
7 8808 1 31518205
7 8809 1 31520659
7 8810 1 31521641
7 8811 1 31525238
7 8812 1 31527485
7 8813 1 31531066
7 8814 1 31531924
7 8815 1 31536057
7 8816 1 31543010
7 8817 1 31546837
7 8818 1 31548683
7 8819 1 31549452
7 8820 1 31549539
7 8821 1 31553045
7 8822 1 31553627
7 8823 1 31559030
7 8824 1 31564217
7 8825 1 31565298
7 8826 1 31567726
7 8827 1 31568742
7 8828 1 31574276
7 8829 1 31578710
7 8830 1 31579654
7 8831 1 31584145
7 8832 1 31590258
7 8833 1 31593270
7 8834 1 31595522
7 8835 1 31601168
7 8836 1 31606561
7 8837 1 31608098
7 8838 1 31609732
7 8839 1 31613053
7 8840 1 31614000
7 8841 1 31619826
7 8842 1 31621089
7 8843 1 31626213
7 8844 1 31630073
7 8845 1 31632820
7 8846 1 31635689
7 8847 1 31636106
7 8848 1 31643005
7 8849 1 31643722
7 8850 1 31645688
7 8851 1 31648163
7 8852 1 31649220
7 8853 1 31652324
7 8854 1 31652858
7 8855 1 31655954
7 8856 1 31658133
7 8857 1 31658329
7 8858 1 31658849
7 8859 1 31662239
7 8860 1 31662404
7 8861 1 31663308
7 8862 1 31675151
7 8863 1 31677818
7 8864 1 31677952
7 8865 1 31678978
7 8866 1 31681421
7 8867 1 31684234
7 8868 1 31685226
7 8869 1 31686222
7 8870 1 31687975
7 8871 1 31688300
7 8872 1 31691077
7 8873 1 31693156
7 8874 1 31693469
7 8875 1 31695154
7 8876 1 31695705
7 8877 1 31697448
7 8878 1 31698394
7 8879 1 31699653
7 8880 1 31702362
7 8881 1 31706694
7 8882 1 31710109
7 8883 1 31717980
7 8884 1 31719047
7 8885 1 31720213
7 8886 1 31721275
7 8887 1 31730407
7 8888 1 31734117
7 8889 1 31736190
7 8890 1 31740489
7 8891 1 31745680
7 8892 1 31748673
7 8893 1 31749351
7 8894 1 31751538
7 8895 1 31752964
7 8896 1 31756738
7 8897 1 31761890
7 8898 1 31763237
7 8899 1 31763867
7 8900 1 31768346
7 8901 1 31772354
7 8902 1 31774203
7 8903 1 31781331
7 8904 1 31787493
7 8905 1 31787850
7 8906 1 31788089
7 8907 1 31793822
7 8908 1 31795946
7 8909 1 31797426
7 8910 1 31797602
7 8911 1 31800372
7 8912 1 31804160
7 8913 1 31806692
7 8914 1 31809047
7 8915 1 31810496
7 8916 1 31815523
7 8917 1 31816138
7 8918 1 31821795
7 8919 1 31825601
7 8920 1 31827495
7 8921 1 31828727
7 8922 1 31829664
7 8923 1 31838617
7 8924 1 31843943
7 8925 1 31877714
7 8926 1 31881918
7 8927 1 31887398
7 8928 1 31891655
7 8929 1 31894796
7 8930 1 31900261
7 8931 1 31901474
7 8932 1 31908326
7 8933 1 31909158
7 8934 0 31911877
7 8935 0 31913715
7 8936 0 31913887
7 8937 0 31914461
7 8938 0 31919578
7 8939 0 31925174
7 8940 0 31931575
7 8941 0 31933148
7 8942 0 31933425
7 8943 0 31936143
7 8944 0 31937135
7 8945 0 31940135
7 8946 0 31940945
7 8947 0 31943460
7 8948 0 31946037
7 8949 0 31951462
7 8950 0 31956057
7 8951 0 31961338
7 8952 0 31965699
7 8953 0 31969987
7 8954 0 31976242
7 8955 0 31976467
7 8956 0 31976763
7 8957 0 31980089
7 8958 0 31980323
7 8959 0 31986956
7 8960 0 31991610
7 8961 0 31992948
7 8962 0 31993748
7 8963 0 31995035
7 8964 0 31995628
7 8965 0 31998044
7 8966 0 32000015
7 8967 0 32002090
7 8968 0 32003678
7 8969 0 32006455
7 8970 0 32009907
7 8971 0 32013575
7 8972 0 32017567
7 8973 0 32020884
7 8974 0 32025711
7 8975 0 32028643
7 8976 0 32032428
7 8977 0 32034133
7 8978 0 32036506
7 8979 0 32036584
7 8980 0 32037930
7 8981 0 32038800
7 8982 0 32040154
7 8983 0 32041819
7 8984 0 32043133
7 8985 0 32049475
7 8986 0 32057761
7 8987 0 32061225
7 8988 0 32066893
7 8989 0 32075378
7 8990 0 32082555
7 8991 0 32083103
7 8992 0 32086784
7 8993 0 32091153
7 8994 0 32091496
7 8995 0 32094630
7 8996 0 32096954
7 8997 0 32098568
7 8998 0 32105443
7 8999 0 32106370
7 9000 0 32118738
7 9001 0 32120403
7 9002 0 32122238
7 9003 1 32123069
7 9004 1 32131986
7 9005 1 32133900
7 9006 1 32134437
7 9007 1 32140322
7 9008 1 32141129
7 9009 1 32144343
7 9010 1 32144534
7 9011 1 32146509
7 9012 1 32146629
7 9013 1 32148240
7 9014 1 32149083
7 9015 1 32149905
7 9016 1 32154456
7 9017 1 32156815
7 9018 1 32159205
7 9019 1 32159940
7 9020 1 32162241
7 9021 1 32163952
7 9022 1 32165398
7 9023 1 32171470
7 9024 1 32174638
7 9025 1 32176254
7 9026 1 32180442
7 9027 1 32180711
7 9028 1 32191815
7 9029 1 32192745
7 9030 1 32197141
7 9031 1 32199216
7 9032 1 32202141
7 9033 1 32207877
7 9034 1 32211426
7 9035 1 32214328
7 9036 1 32217595
7 9037 1 32217614
7 9038 1 32219242
7 9039 1 32221922
7 9040 1 32223438
7 9041 1 32224705
7 9042 1 32228197
7 9043 1 32229184
7 9044 1 32234212
7 9045 1 32237511
7 9046 1 32239259
7 9047 1 32240654
7 9048 1 32241042
7 9049 1 32245225
7 9050 1 32245967
7 9051 1 32246647
7 9052 1 32249945
7 9053 1 32254943
7 9054 1 32260047
7 9055 1 32264208
7 9056 1 32269989
7 9057 1 32272982
7 9058 1 32273649
7 9059 1 32280531
7 9060 1 32285979
7 9061 1 32288335
7 9062 1 32295142
7 9063 1 32295602
7 9064 1 32298264
7 9065 1 32301796
7 9066 1 32305288
7 9067 1 32305666
7 9068 1 32316334
7 9069 1 32317524
7 9070 1 32320122
7 9071 1 32321087
7 9072 1 32321380
7 9073 1 32342511
7 9074 1 32380372
7 9075 1 32394331
7 9076 1 32396510
7 9077 1 32401896
7 9078 1 32406030
7 9079 1 32409376
7 9080 1 32412533
7 9081 1 32414063
7 9082 1 32414527
7 9083 1 32416510
7 9084 1 32419063
7 9085 1 32421789
7 9086 1 32422542
7 9087 1 32425455
7 9088 1 32426252
7 9089 1 32427073
7 9090 1 32429934
7 9091 1 32433754
7 9092 1 32440354
7 9093 1 32444529
7 9094 1 32449712
7 9095 1 32451149
7 9096 1 32451183
7 9097 1 32452613
7 9098 1 32452980
7 9099 1 32453097
7 9100 1 32455069
7 9101 1 32458758
7 9102 1 32462136
7 9103 1 32462245
7 9104 1 32463857
7 9105 1 32464733
7 9106 1 32467811
7 9107 1 32467890
7 9108 1 32474935
7 9109 1 32476379
7 9110 1 32478230
7 9111 1 32481049
7 9112 1 32484737
7 9113 1 32485047
7 9114 1 32488032
7 9115 1 32488463
7 9116 1 32490313
7 9117 1 32491784
7 9118 1 32496071
7 9119 1 32501431
7 9120 1 32505778
7 9121 1 32506423
7 9122 1 32507795
7 9123 0 32510019
7 9124 0 32513159
7 9125 0 32514218
7 9126 0 32514994
7 9127 0 32516200
7 9128 0 32518536
7 9129 0 32521424
7 9130 0 32523313
7 9131 0 32529669
7 9132 0 32532865
7 9133 0 32534813
7 9134 0 32535650
7 9135 0 32539647
7 9136 0 32567633
7 9137 0 32572764
7 9138 0 32577145
7 9139 0 32580323
7 9140 0 32582218
7 9141 0 32583670
7 9142 0 32584322
7 9143 0 32590437
7 9144 0 32590482
7 9145 0 32591001
7 9146 0 32592067
7 9147 1 32602618
7 9148 1 32606652
7 9149 1 32610887
7 9150 1 32614891
7 9151 1 32616712
7 9152 1 32618816
7 9153 1 32621612
7 9154 1 32623359
7 9155 1 32629994
7 9156 1 32640425
7 9157 1 32644104
7 9158 1 32646478
7 9159 1 32648242
7 9160 1 32652732
7 9161 1 32654820
7 9162 1 32658124
7 9163 1 32661158
7 9164 1 32662264
7 9165 1 32663473
7 9166 1 32666620
7 9167 1 32667155
7 9168 1 32667428
7 9169 1 32673019
7 9170 1 32676600
7 9171 1 32687750
7 9172 1 32691288
7 9173 1 32693035
7 9174 1 32699159
7 9175 1 32704183
7 9176 1 32704630
7 9177 1 32720584
7 9178 1 32721904
7 9179 1 32722496
7 9180 1 32724153
7 9181 1 32725804
7 9182 1 32729818
7 9183 1 32734463
7 9184 1 32734737
7 9185 1 32740704
7 9186 1 32741870
7 9187 1 32743935
7 9188 1 32745831
7 9189 1 32748407
7 9190 1 32748572
7 9191 1 32750845
7 9192 1 32751642
7 9193 1 32758664
7 9194 0 32762970
7 9195 0 32763138
7 9196 0 32763452
7 9197 0 32766095
7 9198 0 32766409
7 9199 0 32769586
7 9200 0 32770762
7 9201 0 32783525
7 9202 0 32785660
7 9203 0 32786560
7 9204 0 32787283
7 9205 1 32792858
7 9206 1 32795318
7 9207 1 32795689
7 9208 1 32797695
7 9209 1 32799183
7 9210 1 32802235
7 9211 1 32805043
7 9212 1 32809818
7 9213 1 32810908
7 9214 1 32812939
7 9215 1 32813989
7 9216 1 32819878
7 9217 1 32820996
7 9218 1 32825281
7 9219 1 32827531
7 9220 1 32829431
7 9221 1 32835251
7 9222 1 32839293
7 9223 1 32840833
7 9224 1 32842382
7 9225 1 32842459
7 9226 1 32845592
7 9227 1 32847137
7 9228 1 32849641
7 9229 1 32849924
7 9230 1 32850443
7 9231 1 32854642
7 9232 1 32855626
7 9233 1 32858915
7 9234 1 32858952
7 9235 1 32863416
7 9236 1 32865507
7 9237 1 32867621
7 9238 1 32870628
7 9239 1 32871274
7 9240 1 32882449
7 9241 1 32891229
7 9242 1 32891618
7 9243 0 32901399
7 9244 0 32909333
7 9245 0 32913844
7 9246 0 32922526
7 9247 0 32924085
7 9248 0 32927613
7 9249 0 32930363
7 9250 0 32931047
7 9251 0 32934872
7 9252 0 32938150
7 9253 0 32941800
7 9254 0 32942121
7 9255 0 32944084
7 9256 0 32948142
7 9257 0 32950135
7 9258 0 32952220
7 9259 0 32954148
7 9260 0 32955587
7 9261 0 32956284
7 9262 0 32960635
7 9263 0 32962541
7 9264 0 32966645
7 9265 0 32968776
7 9266 0 32971352
7 9267 0 32975366
7 9268 0 32978470
7 9269 0 32981527
7 9270 0 32982361
7 9271 0 32983540
7 9272 0 32985910
7 9273 0 32987566
7 9274 0 32991790
7 9275 0 32993992
7 9276 0 32999087
7 9277 0 32999509
7 9278 0 33001834
7 9279 0 33004008
7 9280 0 33004167
7 9281 0 33004847
7 9282 0 33007596
7 9283 0 33009159
7 9284 0 33012011
7 9285 0 33027218
7 9286 0 33027493
7 9287 0 33029600
7 9288 0 33031824
7 9289 0 33038044
7 9290 0 33038397
7 9291 0 33045063
7 9292 0 33051780
7 9293 0 33051881
7 9294 0 33055392
7 9295 0 33057372
7 9296 0 33064552
7 9297 0 33065890
7 9298 0 33068151
7 9299 0 33068978
7 9300 0 33071110
7 9301 0 33073929
7 9302 0 33076416
7 9303 0 33080884
7 9304 0 33082456
7 9305 0 33089490
7 9306 0 33090288
7 9307 0 33093356
7 9308 0 33096440
7 9309 0 33096646
7 9310 0 33101097
7 9311 0 33101794
7 9312 0 33106579
7 9313 0 33107850
7 9314 0 33108000
7 9315 0 33111036
7 9316 0 33114108
7 9317 0 33115389
7 9318 0 33118295
7 9319 0 33121922
7 9320 0 33122207
7 9321 0 33125268
7 9322 0 33126282
7 9323 0 33127507
7 9324 0 33130793
7 9325 0 33133543
7 9326 0 33138416
7 9327 0 33139164
7 9328 0 33143151
7 9329 0 33144572
7 9330 0 33148782
7 9331 0 33148942
7 9332 0 33153745
7 9333 0 33154201
7 9334 0 33155559
7 9335 0 33158838
7 9336 0 33162312
7 9337 0 33165005
7 9338 0 33167937
7 9339 0 33173931
7 9340 0 33176861
7 9341 0 33177363
7 9342 0 33182333
7 9343 0 33184330
7 9344 0 33186218
7 9345 0 33189224
7 9346 0 33204761
7 9347 0 33217859
7 9348 0 33223727
7 9349 0 33224759
7 9350 0 33228429
7 9351 0 33229275
7 9352 0 33232059
7 9353 0 33234413
7 9354 0 33239867
7 9355 0 33246099
7 9356 0 33250746
7 9357 0 33251266
7 9358 0 33252519
7 9359 0 33254275
7 9360 0 33254476
7 9361 0 33259221
7 9362 0 33265312
7 9363 0 33268917
7 9364 0 33270071
7 9365 0 33272439
7 9366 0 33272847
7 9367 0 33275646
7 9368 0 33278224
7 9369 0 33279140
7 9370 0 33280612
7 9371 0 33281155
7 9372 0 33287295
7 9373 0 33294383
7 9374 0 33296537
7 9375 0 33299420
7 9376 0 33301439
7 9377 0 33303033
7 9378 0 33304829
7 9379 0 33306214
7 9380 0 33306402
7 9381 0 33308612
7 9382 0 33311891
7 9383 0 33315044
7 9384 0 33321933
7 9385 0 33325429
7 9386 0 33325545
7 9387 0 33325998
7 9388 0 33329156
7 9389 0 33331267
7 9390 0 33332193
7 9391 0 33332456
7 9392 0 33334839
7 9393 0 33337171
7 9394 0 33337990
7 9395 0 33338431
7 9396 0 33340970
7 9397 0 33341371
7 9398 0 33341608
7 9399 0 33345458
7 9400 0 33348171
7 9401 0 33348937
7 9402 0 33350939
7 9403 0 33357572
7 9404 0 33360387
7 9405 0 33363604
7 9406 0 33368138
7 9407 0 33371432
7 9408 0 33373350
7 9409 0 33375166
7 9410 0 33376701
7 9411 0 33380962
7 9412 0 33384927
7 9413 0 33387686
7 9414 0 33389745
7 9415 0 33392354
7 9416 0 33393353
7 9417 0 33395419
7 9418 0 33397999
7 9419 0 33400235
7 9420 0 33405117
7 9421 0 33405325
7 9422 0 33407771
7 9423 0 33411273
7 9424 0 33411567
7 9425 0 33413576
7 9426 0 33417621
7 9427 0 33423793
7 9428 0 33427666
7 9429 0 33430431
7 9430 0 33434419
7 9431 0 33435136
7 9432 0 33439124
7 9433 0 33444144
7 9434 0 33445731
7 9435 0 33451552
7 9436 0 33451930
7 9437 0 33454784
7 9438 0 33456226
7 9439 0 33458434
7 9440 0 33458674
7 9441 0 33462350
7 9442 0 33468068
7 9443 0 33474459
7 9444 0 33474888
7 9445 0 33475748
7 9446 0 33476337
7 9447 0 33479869
7 9448 0 33481061
7 9449 0 33489270
7 9450 0 33495534
7 9451 0 33500030
7 9452 0 33502722
7 9453 0 33507514
7 9454 0 33510404
7 9455 0 33513457
7 9456 0 33518027
7 9457 0 33518128
7 9458 0 33520306
7 9459 0 33524775
7 9460 0 33528310
7 9461 0 33532041
7 9462 0 33535957
7 9463 0 33537510
7 9464 0 33543445
7 9465 0 33545154
7 9466 0 33550041
7 9467 0 33552759
7 9468 0 33553158
7 9469 0 33553403
7 9470 0 33555251
7 9471 0 33556586
7 9472 0 33559707
7 9473 0 33564877
7 9474 0 33570326
7 9475 0 33571745
7 9476 0 33572407
7 9477 0 33576051
7 9478 0 33579483
7 9479 0 33581405
7 9480 0 33581445
7 9481 0 33581484
7 9482 0 33582930
7 9483 0 33584773
7 9484 0 33585966
7 9485 0 33590175
7 9486 0 33592498
7 9487 0 33595598
7 9488 0 33599701
7 9489 0 33600266
7 9490 0 33601554
7 9491 0 33603767
7 9492 0 33604678
7 9493 0 33607098
7 9494 0 33609400
7 9495 0 33612029
7 9496 0 33615538
7 9497 0 33616677
7 9498 0 33617682
7 9499 0 33621645
7 9500 0 33623275
7 9501 0 33625259
7 9502 0 33628245
7 9503 0 33632959
7 9504 0 33635568
7 9505 0 33636645
7 9506 0 33641495
7 9507 0 33642585
7 9508 0 33644722
7 9509 0 33645559
7 9510 0 33647421
7 9511 0 33650038
7 9512 0 33651467
7 9513 0 33653311
7 9514 0 33657166
7 9515 0 33661758
7 9516 0 33663067
7 9517 0 33667421
7 9518 0 33672583
7 9519 0 33672762
7 9520 0 33684902
7 9521 0 33688549
7 9522 0 33689728
7 9523 0 33695586
7 9524 0 33698189
7 9525 0 33701587
7 9526 0 33705920
7 9527 0 33707825
7 9528 0 33711395
7 9529 0 33712922
7 9530 0 33713236
7 9531 0 33718751
7 9532 0 33722613
7 9533 0 33725333
7 9534 0 33734271
7 9535 0 33738625
7 9536 0 33738746
7 9537 0 33743939
7 9538 0 33747295
7 9539 0 33747599
7 9540 0 33748218
7 9541 0 33749690
7 9542 0 33751605
7 9543 0 33755602
7 9544 0 33760359
7 9545 0 33762251
7 9546 0 33764701
7 9547 0 33765962
7 9548 0 33766316
7 9549 0 33768489
7 9550 0 33774617
7 9551 0 33774885
7 9552 0 33776714
7 9553 0 33778074
7 9554 0 33781949
7 9555 0 33782203
7 9556 0 33791727
7 9557 0 33793054
7 9558 0 33795247
7 9559 0 33799005
7 9560 0 33802895
7 9561 0 33808129
7 9562 0 33814912
7 9563 0 33815357
7 9564 0 33815971
7 9565 0 33817457
7 9566 0 33820462
7 9567 0 33820607
7 9568 0 33822070
7 9569 0 33823757
7 9570 0 33824502
7 9571 0 33826004
7 9572 0 33831241
7 9573 0 33833122
7 9574 0 33834576
7 9575 0 33835449
7 9576 0 33841332
7 9577 0 33843351
7 9578 0 33843813
7 9579 0 33846376
7 9580 0 33846763
7 9581 0 33850296
7 9582 0 33854310
7 9583 0 33854543
7 9584 0 33857674
7 9585 0 33859747
7 9586 0 33860737
7 9587 0 33863559
7 9588 0 33870361
7 9589 0 33872523
7 9590 0 33875059
7 9591 0 33878415
7 9592 0 33881466
7 9593 0 33882760
7 9594 0 33887083
7 9595 0 33888400
7 9596 0 33888892
7 9597 0 33888937
7 9598 0 33898183
7 9599 0 33905390
7 9600 0 33908097
7 9601 0 33910460
7 9602 0 33910792
7 9603 0 33913028
7 9604 0 33915579
7 9605 0 33915603
7 9606 0 33922809
7 9607 0 33923400
7 9608 0 33927606
7 9609 0 33929809
7 9610 0 33936746
7 9611 0 33937731
7 9612 0 33938328
7 9613 0 33940698
7 9614 0 33941160
7 9615 0 33942774
7 9616 0 33944892
7 9617 0 33947062
7 9618 0 33948765
7 9619 0 33951306
7 9620 0 33955394
7 9621 0 33957734
7 9622 0 33958464
7 9623 0 33962919
7 9624 0 33963284
7 9625 0 33967814
7 9626 0 33977512
7 9627 1 33982312
7 9628 1 33984020
7 9629 1 33990345
7 9630 1 33990811
7 9631 1 33991062
7 9632 1 33992320
7 9633 1 33994970
7 9634 1 33997208
7 9635 1 34005561
7 9636 1 34008263
7 9637 1 34010597
7 9638 1 34010907
7 9639 1 34014721
7 9640 1 34017261
7 9641 1 34018202
7 9642 1 34021526
7 9643 1 34023093
7 9644 1 34027001
7 9645 0 34034871
7 9646 0 34038687
7 9647 0 34039698
7 9648 0 34043239
7 9649 0 34044694
7 9650 0 34046904
7 9651 0 34049871
7 9652 0 34050099
7 9653 0 34058544
7 9654 0 34059226
7 9655 0 34060100
7 9656 0 34062290
7 9657 0 34063618
7 9658 0 34064268
7 9659 0 34066202
7 9660 0 34067709
7 9661 0 34068424
7 9662 0 34069984
7 9663 0 34071976
7 9664 0 34072554
7 9665 0 34073990
7 9666 0 34074876
7 9667 0 34076162
7 9668 0 34078656
7 9669 0 34082087
7 9670 0 34082662
7 9671 0 34085506
7 9672 0 34086340
7 9673 0 34087991
7 9674 0 34088058
7 9675 0 34088117
7 9676 0 34093229
7 9677 0 34094233
7 9678 0 34094810
7 9679 0 34098807
7 9680 0 34105211
7 9681 0 34114288
7 9682 0 34115128
7 9683 0 34115212
7 9684 0 34115579
7 9685 0 34117463
7 9686 0 34126863
7 9687 0 34127080
7 9688 0 34127243
7 9689 0 34127555
7 9690 0 34130257
7 9691 0 34131549
7 9692 0 34133500
7 9693 0 34133640
7 9694 0 34135050
7 9695 0 34136895
7 9696 1 34140721
7 9697 1 34141619
7 9698 1 34145779
7 9699 1 34149144
7 9700 1 34150792
7 9701 1 34151618
7 9702 1 34152338
7 9703 1 34155348
7 9704 1 34160603
7 9705 1 34160927
7 9706 1 34163046
7 9707 1 34170119
7 9708 1 34172088
7 9709 0 34176199
7 9710 0 34180480
7 9711 0 34181837
7 9712 0 34183132
7 9713 0 34185548
7 9714 0 34186528
7 9715 0 34188111
7 9716 0 34190866
7 9717 0 34192678
7 9718 0 34193723
7 9719 0 34195732
7 9720 0 34197200
7 9721 0 34200235
7 9722 0 34201713
7 9723 1 34205563
7 9724 1 34208830
7 9725 1 34210692
7 9726 1 34214131
7 9727 1 34217468
7 9728 1 34220675
7 9729 1 34221878
7 9730 1 34222500
7 9731 1 34224670
7 9732 1 34227614
7 9733 1 34230480
7 9734 1 34233328
7 9735 1 34234821
7 9736 1 34235745
7 9737 1 34237929
7 9738 1 34238604
7 9739 1 34242842
7 9740 0 34246557
7 9741 0 34247894
7 9742 0 34251088
7 9743 1 34256736
7 9744 1 34258713
7 9745 1 34264214
7 9746 1 34271859
7 9747 1 34276639
7 9748 1 34284000
7 9749 1 34288440
7 9750 1 34293823
7 9751 1 34300023
7 9752 1 34305123
7 9753 0 34321415
7 9754 0 34325694
7 9755 0 34328827
7 9756 0 34332757
7 9757 0 34333981
7 9758 0 34336331
7 9759 0 34342677
7 9760 0 34344420
7 9761 0 34350406
7 9762 0 34353566
7 9763 0 34358858
7 9764 0 34360467
7 9765 0 34362828
7 9766 0 34363004
7 9767 0 34363811
7 9768 0 34368035
7 9769 1 34370998
7 9770 1 34371519
7 9771 1 34372795
7 9772 1 34376247
7 9773 1 34379902
7 9774 1 34384245
7 9775 1 34385600
7 9776 1 34386326
7 9777 1 34389299
7 9778 1 34391276
7 9779 1 34393517
7 9780 1 34393664
7 9781 0 34395857
7 9782 0 34396223
7 9783 0 34396676
7 9784 0 34404894
7 9785 0 34405675
7 9786 0 34409554
7 9787 0 34414776
7 9788 0 34419488
7 9789 0 34423389
7 9790 0 34429806
7 9791 0 34431162
7 9792 0 34434041
7 9793 0 34435960
7 9794 0 34437068
7 9795 0 34440742
7 9796 0 34446401
7 9797 0 34452631
7 9798 0 34455314
7 9799 0 34455483
7 9800 0 34459635
7 9801 0 34463046
7 9802 0 34463265
7 9803 0 34466841
7 9804 0 34471912
7 9805 0 34477041
7 9806 0 34482367
7 9807 0 34483264
7 9808 0 34485111
7 9809 0 34487154
7 9810 0 34493602
7 9811 0 34502465
7 9812 0 34504465
7 9813 0 34512567
7 9814 0 34518408
7 9815 0 34520182
7 9816 0 34523436
7 9817 0 34526048
7 9818 0 34530179
7 9819 0 34533373
7 9820 0 34535295
7 9821 0 34539388
7 9822 0 34542583
7 9823 0 34542747
7 9824 0 34545024
7 9825 0 34548977
7 9826 0 34549574
7 9827 0 34552109
7 9828 0 34554375
7 9829 0 34557708
7 9830 0 34559764
7 9831 0 34563743
7 9832 0 34567078
7 9833 0 34569032
7 9834 0 34570736
7 9835 0 34571005
7 9836 0 34575627
7 9837 0 34579255
7 9838 0 34580392
7 9839 0 34582621
7 9840 0 34587490
7 9841 0 34588547
7 9842 0 34590263
7 9843 0 34596637
7 9844 0 34599415
7 9845 0 34604230
7 9846 0 34605673
7 9847 0 34607935
7 9848 0 34608114
7 9849 0 34609788
7 9850 0 34609826
7 9851 0 34614498
7 9852 0 34614720
7 9853 0 34622625
7 9854 0 34633886
7 9855 0 34638909
7 9856 0 34640204
7 9857 0 34641136
7 9858 0 34644378
7 9859 0 34645880
7 9860 0 34646043
7 9861 0 34651551
7 9862 0 34653491
7 9863 0 34654054
7 9864 1 34657001
7 9865 1 34658945
7 9866 1 34661038
7 9867 1 34666948
7 9868 1 34672009
7 9869 1 34675583
7 9870 1 34679162
7 9871 1 34682171
7 9872 1 34682480
7 9873 1 34686886
7 9874 1 34692115
7 9875 1 34695563
7 9876 1 34697604
7 9877 1 34702536
7 9878 1 34704855
7 9879 1 34705417
7 9880 1 34706534
7 9881 1 34713367
7 9882 1 34714993
7 9883 1 34718092
7 9884 1 34720387
7 9885 1 34720428
7 9886 1 34724718
7 9887 1 34726354
7 9888 1 34727979
7 9889 1 34731820
7 9890 1 34735820
7 9891 1 34740011
7 9892 1 34742575
7 9893 1 34744782
7 9894 1 34745413
7 9895 1 34747760
7 9896 1 34750086
7 9897 1 34750947
7 9898 1 34753603
7 9899 1 34755899
7 9900 1 34760499
7 9901 1 34761281
7 9902 1 34764184
7 9903 1 34765727
7 9904 0 34772292
7 9905 0 34775520
7 9906 0 34779340
7 9907 0 34781577
7 9908 0 34784039
7 9909 0 34786585
7 9910 0 34791145
7 9911 0 34792342
7 9912 0 34797605
7 9913 0 34802813
7 9914 0 34803304
7 9915 0 34806357
7 9916 0 34813386
7 9917 0 34816876
7 9918 0 34819232
7 9919 0 34822120
7 9920 0 34824964
7 9921 0 34829414
7 9922 0 34833017
7 9923 0 34833893
7 9924 0 34835452
7 9925 0 34837485
7 9926 0 34838201
7 9927 0 34839413
7 9928 0 34842949
7 9929 0 34844949
7 9930 0 34848234
7 9931 0 34851225
7 9932 0 34855332
7 9933 0 34861895
7 9934 0 34974421
7 9935 0 35048006
7 9936 0 35050063
7 9937 0 35058887
7 9938 0 35064131
7 9939 0 35065713
7 9940 0 35067135
7 9941 0 35071948
7 9942 0 35073101
7 9943 0 35076672
7 9944 0 35082575
7 9945 0 35091779
7 9946 0 35095075
7 9947 0 35102466
7 9948 0 35103735
7 9949 0 35108764
7 9950 0 35458731
7 9951 0 35511893
