# Supplementary material for: A Scale-Corrected Comparison of Linkage Disequilibrium Levels between Genic and Non-Genic Regions
Source: PLoS One. 2015 Oct 30;10(10):e0141216. doi: 10.1371/journal.pone.0141216 (PMC4627745; doi:10.1371/journal.pone.0141216)
Supplement: S3 File — (ZIP) [file pone.0141216.s016.zip › markerInfo_chr8.txt]

chr SNP gene relDist
8 1 0 1
8 2 0 4449
8 3 0 19799
8 4 0 20741
8 5 0 24229
8 6 0 25506
8 7 0 26935
8 8 0 30344
8 9 0 32096
8 10 0 38510
8 11 0 41312
8 12 0 50981
8 13 0 54554
8 14 0 60915
8 15 0 63472
8 16 0 64802
8 17 0 71149
8 18 0 78577
8 19 0 86085
8 20 0 92721
8 21 0 96543
8 22 0 97844
8 23 0 105757
8 24 0 108440
8 25 0 112428
8 26 0 121433
8 27 0 207824
8 28 0 340839
8 29 0 588071
8 30 0 604196
8 31 0 666995
8 32 0 708603
8 33 0 712308
8 34 0 713093
8 35 0 714648
8 36 0 716594
8 37 0 720683
8 38 0 722013
8 39 0 725831
8 40 0 726545
8 41 0 730562
8 42 0 731880
8 43 0 736879
8 44 0 737814
8 45 0 743664
8 46 0 744301
8 47 1 751175
8 48 1 751859
8 49 1 757267
8 50 1 761950
8 51 1 762374
8 52 1 762608
8 53 1 766317
8 54 1 770964
8 55 1 773704
8 56 1 779609
8 57 1 783733
8 58 1 785473
8 59 1 787640
8 60 1 790582
8 61 1 792156
8 62 1 795260
8 63 1 800346
8 64 1 800504
8 65 1 801177
8 66 1 805683
8 67 1 807491
8 68 1 813882
8 69 1 816329
8 70 1 819328
8 71 1 821229
8 72 1 823587
8 73 1 825172
8 74 1 826407
8 75 1 830769
8 76 1 833462
8 77 1 837898
8 78 1 845875
8 79 1 849211
8 80 1 851131
8 81 1 851459
8 82 1 857537
8 83 1 861387
8 84 1 864214
8 85 1 864722
8 86 1 866835
8 87 1 869054
8 88 1 869638
8 89 1 871358
8 90 1 873488
8 91 1 876428
8 92 1 879751
8 93 1 881570
8 94 1 883542
8 95 0 888687
8 96 0 889491
8 97 0 891436
8 98 0 892747
8 99 0 895040
8 100 0 895338
8 101 0 899506
8 102 0 899795
8 103 0 901457
8 104 0 903714
8 105 0 906135
8 106 0 908863
8 107 1 914016
8 108 1 915890
8 109 1 916672
8 110 1 918234
8 111 1 918383
8 112 1 920912
8 113 1 923671
8 114 1 925293
8 115 1 926752
8 116 1 928383
8 117 1 929049
8 118 1 931019
8 119 1 934480
8 120 1 935518
8 121 1 939850
8 122 1 942481
8 123 1 944068
8 124 1 944914
8 125 1 947629
8 126 1 948485
8 127 1 951107
8 128 1 954870
8 129 1 961034
8 130 1 967089
8 131 1 969113
8 132 1 969362
8 133 1 972241
8 134 1 973755
8 135 1 974709
8 136 1 980161
8 137 1 982740
8 138 1 987722
8 139 1 991083
8 140 1 994104
8 141 1 994644
8 142 1 996317
8 143 1 999362
8 144 1 1003349
8 145 1 1006087
8 146 1 1006920
8 147 1 1010960
8 148 1 1012772
8 149 1 1019164
8 150 1 1020567
8 151 1 1025027
8 152 1 1029155
8 153 1 1030865
8 154 1 1033380
8 155 1 1037059
8 156 1 1038098
8 157 1 1047598
8 158 1 1054997
8 159 1 1056460
8 160 1 1057185
8 161 1 1058847
8 162 0 1063158
8 163 0 1065769
8 164 0 1067245
8 165 0 1068098
8 166 0 1073468
8 167 0 1075473
8 168 0 1077638
8 169 0 1081869
8 170 0 1083227
8 171 0 1085313
8 172 0 1088703
8 173 0 1091678
8 174 0 1092984
8 175 0 1099650
8 176 0 1103476
8 177 0 1108253
8 178 0 1108421
8 179 0 1109737
8 180 0 1111123
8 181 0 1115112
8 182 0 1120043
8 183 0 1124203
8 184 0 1125846
8 185 0 1126286
8 186 0 1130737
8 187 0 1133225
8 188 0 1136313
8 189 0 1139018
8 190 0 1143330
8 191 0 1148704
8 192 0 1148961
8 193 0 1152091
8 194 0 1160183
8 195 0 1160535
8 196 0 1161691
8 197 0 1164904
8 198 0 1166075
8 199 0 1167123
8 200 0 1167643
8 201 0 1169259
8 202 0 1171241
8 203 0 1171543
8 204 0 1175124
8 205 0 1180007
8 206 0 1180128
8 207 0 1182961
8 208 0 1184398
8 209 0 1185604
8 210 0 1188565
8 211 0 1191263
8 212 0 1195542
8 213 0 1197698
8 214 0 1198484
8 215 0 1200465
8 216 0 1212111
8 217 0 1214690
8 218 0 1220359
8 219 0 1221087
8 220 0 1224038
8 221 0 1227039
8 222 1 1230085
8 223 1 1236583
8 224 1 1238844
8 225 1 1242003
8 226 1 1242928
8 227 1 1245646
8 228 1 1248029
8 229 1 1249396
8 230 1 1252953
8 231 1 1254175
8 232 1 1256291
8 233 1 1258840
8 234 0 1264792
8 235 0 1266888
8 236 0 1272382
8 237 0 1275252
8 238 0 1277778
8 239 0 1281160
8 240 0 1283743
8 241 0 1284708
8 242 0 1288325
8 243 1 1292745
8 244 1 1294099
8 245 1 1298171
8 246 1 1299660
8 247 1 1299941
8 248 1 1304232
8 249 1 1305160
8 250 1 1310665
8 251 1 1312848
8 252 1 1315142
8 253 1 1315864
8 254 1 1316271
8 255 1 1318402
8 256 1 1318680
8 257 1 1321860
8 258 1 1322997
8 259 1 1325333
8 260 1 1325858
8 261 1 1327135
8 262 1 1327832
8 263 1 1329521
8 264 1 1330272
8 265 1 1332573
8 266 1 1335797
8 267 1 1340952
8 268 1 1342220
8 269 1 1345556
8 270 1 1347672
8 271 1 1347865
8 272 1 1352436
8 273 1 1359209
8 274 1 1360330
8 275 1 1366880
8 276 1 1366943
8 277 1 1371361
8 278 1 1377254
8 279 1 1381274
8 280 1 1385244
8 281 1 1391521
8 282 1 1399951
8 283 1 1402387
8 284 1 1404387
8 285 1 1406824
8 286 1 1407816
8 287 1 1414694
8 288 1 1417531
8 289 1 1418095
8 290 1 1423360
8 291 1 1429718
8 292 1 1429795
8 293 1 1430535
8 294 1 1431784
8 295 1 1433825
8 296 1 1437346
8 297 1 1439880
8 298 1 1443252
8 299 1 1444309
8 300 1 1449159
8 301 1 1451419
8 302 1 1452778
8 303 1 1454843
8 304 1 1455366
8 305 1 1460803
8 306 1 1464775
8 307 1 1465026
8 308 1 1465768
8 309 1 1468618
8 310 1 1470374
8 311 1 1472556
8 312 1 1475851
8 313 1 1477521
8 314 1 1480048
8 315 1 1480540
8 316 1 1482559
8 317 1 1483045
8 318 1 1485910
8 319 1 1487188
8 320 1 1490488
8 321 1 1493391
8 322 1 1496223
8 323 1 1498199
8 324 1 1500878
8 325 1 1504718
8 326 0 1509545
8 327 0 1511508
8 328 1 1511999
8 329 1 1512705
8 330 1 1515222
8 331 1 1515603
8 332 1 1517386
8 333 1 1518240
8 334 1 1518501
8 335 1 1520289
8 336 1 1520832
8 337 1 1524085
8 338 1 1529029
8 339 1 1530801
8 340 1 1531378
8 341 1 1532848
8 342 1 1535836
8 343 1 1535889
8 344 1 1536325
8 345 1 1536426
8 346 1 1536709
8 347 1 1538863
8 348 1 1541697
8 349 1 1542202
8 350 1 1544387
8 351 1 1547386
8 352 1 1549704
8 353 1 1551872
8 354 1 1555890
8 355 1 1560842
8 356 1 1562148
8 357 1 1562261
8 358 1 1564829
8 359 1 1565038
8 360 1 1566828
8 361 1 1566951
8 362 1 1571628
8 363 1 1574884
8 364 1 1575315
8 365 1 1577499
8 366 1 1578154
8 367 1 1578722
8 368 1 1583179
8 369 1 1589598
8 370 0 1597730
8 371 0 1603152
8 372 0 1603456
8 373 0 1605937
8 374 0 1612144
8 375 0 1617488
8 376 0 1622251
8 377 0 1625124
8 378 0 1626830
8 379 0 1630981
8 380 0 1632248
8 381 0 1634258
8 382 0 1636045
8 383 0 1637879
8 384 0 1640611
8 385 0 1647331
8 386 0 1650395
8 387 0 1656847
8 388 0 1656873
8 389 0 1658805
8 390 0 1661215
8 391 0 1667715
8 392 0 1668791
8 393 0 1672662
8 394 0 1675953
8 395 0 1677269
8 396 0 1714742
8 397 0 1780260
8 398 0 1781032
8 399 0 1786030
8 400 0 1790498
8 401 0 1790576
8 402 0 1791796
8 403 0 1794573
8 404 0 1796022
8 405 0 1796247
8 406 0 1799089
8 407 0 1800525
8 408 0 1801355
8 409 0 1801608
8 410 0 1802907
8 411 0 1803552
8 412 0 1805201
8 413 0 1808480
8 414 0 1813561
8 415 0 1814190
8 416 0 1881137
8 417 0 1881862
8 418 0 1883251
8 419 0 1891438
8 420 0 1892578
8 421 0 1894549
8 422 0 1894997
8 423 0 1896699
8 424 0 1901941
8 425 0 1904369
8 426 0 1906529
8 427 0 1907424
8 428 0 1909518
8 429 0 1911905
8 430 0 1912465
8 431 0 1918387
8 432 0 1920111
8 433 0 1921206
8 434 0 1923083
8 435 0 1924662
8 436 0 1927737
8 437 0 1930199
8 438 0 1931669
8 439 0 1933949
8 440 0 1934460
8 441 0 1935802
8 442 0 1939286
8 443 0 1941291
8 444 1 1945409
8 445 1 1948890
8 446 1 1948990
8 447 1 1951157
8 448 1 1951261
8 449 1 1952666
8 450 1 1953494
8 451 1 1955153
8 452 1 1957372
8 453 1 1960409
8 454 1 1961584
8 455 1 1963435
8 456 1 1965626
8 457 1 1968866
8 458 1 1972550
8 459 1 1974427
8 460 1 1975618
8 461 1 1979141
8 462 1 1984422
8 463 1 1984968
8 464 1 1990641
8 465 1 1994564
8 466 1 1996216
8 467 1 1996618
8 468 1 1996867
8 469 1 1998051
8 470 1 2000575
8 471 1 2001473
8 472 0 2004362
8 473 0 2007241
8 474 0 2010009
8 475 0 2013862
8 476 0 2018598
8 477 0 2019004
8 478 0 2019167
8 479 0 2021964
8 480 0 2022847
8 481 0 2065627
8 482 0 2082061
8 483 0 2088737
8 484 0 2089855
8 485 1 2091718
8 486 1 2092725
8 487 1 2100992
8 488 1 2102772
8 489 1 2103227
8 490 1 2106640
8 491 1 2107100
8 492 1 2109063
8 493 1 2111929
8 494 1 2117879
8 495 1 2145543
8 496 1 2145566
8 497 1 2151492
8 498 1 2156690
8 499 1 2163459
8 500 1 2166870
8 501 1 2168824
8 502 1 2170735
8 503 1 2172037
8 504 1 2175156
8 505 1 2178807
8 506 0 2182628
8 507 0 2185186
8 508 0 2201639
8 509 0 2211144
8 510 0 2215934
8 511 0 2218106
8 512 0 2220721
8 513 0 2222603
8 514 0 2223801
8 515 0 2225403
8 516 0 2231873
8 517 0 2231970
8 518 0 2234808
8 519 0 2236236
8 520 0 2240977
8 521 0 2243213
8 522 0 2245911
8 523 0 2247187
8 524 1 2251299
8 525 1 2252335
8 526 1 2254992
8 527 1 2256622
8 528 1 2258753
8 529 1 2260452
8 530 1 2261897
8 531 1 2264542
8 532 1 2268522
8 533 1 2271768
8 534 1 2273789
8 535 1 2278037
8 536 1 2279724
8 537 1 2283920
8 538 1 2285992
8 539 1 2289076
8 540 1 2289974
8 541 1 2290751
8 542 1 2294214
8 543 1 2299546
8 544 1 2300051
8 545 1 2310783
8 546 1 2313568
8 547 1 2313767
8 548 1 2316772
8 549 1 2320470
8 550 1 2322143
8 551 1 2324938
8 552 1 2329729
8 553 1 2334363
8 554 1 2337222
8 555 1 2339319
8 556 1 2339779
8 557 1 2345298
8 558 1 2346149
8 559 1 2347494
8 560 1 2350697
8 561 1 2355700
8 562 1 2355973
8 563 1 2357273
8 564 0 2367329
8 565 0 2370072
8 566 0 2371526
8 567 0 2373100
8 568 0 2374781
8 569 0 2376250
8 570 0 2378817
8 571 0 2382323
8 572 0 2386592
8 573 0 2387483
8 574 0 2388263
8 575 0 2389206
8 576 0 2391959
8 577 0 2392493
8 578 0 2397424
8 579 0 2402010
8 580 1 2404846
8 581 1 2409039
8 582 1 2413368
8 583 1 2418090
8 584 1 2422455
8 585 1 2423709
8 586 1 2427736
8 587 1 2431975
8 588 1 2437098
8 589 1 2438388
8 590 1 2444352
8 591 1 2447436
8 592 1 2447785
8 593 1 2453360
8 594 1 2459250
8 595 0 2470037
8 596 0 2472195
8 597 0 2473511
8 598 0 2473584
8 599 0 2476104
8 600 0 2478500
8 601 0 2478943
8 602 0 2480520
8 603 0 2482394
8 604 0 2482696
8 605 0 2484544
8 606 0 2490181
8 607 0 2495138
8 608 0 2498755
8 609 0 2500641
8 610 0 2503673
8 611 0 2506678
8 612 0 2508533
8 613 0 2511041
8 614 0 2516524
8 615 0 2518603
8 616 1 2520603
8 617 1 2524554
8 618 1 2528332
8 619 1 2529471
8 620 1 2531310
8 621 1 2532780
8 622 1 2536557
8 623 1 2542531
8 624 1 2544180
8 625 1 2545181
8 626 1 2550246
8 627 0 2553430
8 628 0 2556148
8 629 0 2558469
8 630 0 2563717
8 631 0 2563746
8 632 0 2565049
8 633 1 2567289
8 634 1 2570178
8 635 1 2570278
8 636 1 2572288
8 637 1 2576082
8 638 1 2576875
8 639 1 2581313
8 640 1 2582094
8 641 1 2585407
8 642 1 2588469
8 643 1 2591210
8 644 1 2596701
8 645 1 2597876
8 646 0 2601186
8 647 0 2602329
8 648 0 2607511
8 649 0 2607696
8 650 0 2610259
8 651 1 2612562
8 652 1 2615384
8 653 1 2615633
8 654 1 2616458
8 655 1 2621084
8 656 1 2623855
8 657 1 2625116
8 658 1 2631732
8 659 1 2636088
8 660 1 2640184
8 661 1 2642520
8 662 1 2645702
8 663 1 2646676
8 664 1 2649095
8 665 1 2650924
8 666 1 2656085
8 667 1 2659055
8 668 1 2661785
8 669 1 2662399
8 670 1 2667190
8 671 1 2667786
8 672 1 2667803
8 673 1 2673688
8 674 1 2675675
8 675 1 2677996
8 676 1 2678640
8 677 1 2684649
8 678 1 2688912
8 679 1 2694788
8 680 1 2696242
8 681 1 2700032
8 682 1 2703264
8 683 1 2704265
8 684 1 2705191
8 685 1 2710272
8 686 1 2713492
8 687 1 2715475
8 688 0 2718653
8 689 0 2721029
8 690 0 2722110
8 691 0 2725320
8 692 0 2728526
8 693 0 2729319
8 694 0 2729524
8 695 0 2729917
8 696 0 2731556
8 697 0 2734180
8 698 0 2741267
8 699 0 2747002
8 700 0 2747441
8 701 0 2748237
8 702 0 2749221
8 703 0 2754050
8 704 0 2754831
8 705 0 2756079
8 706 0 2758809
8 707 0 2765623
8 708 0 2772031
8 709 0 2776805
8 710 0 2776848
8 711 0 2779553
8 712 0 2782946
8 713 0 2783422
8 714 0 2784420
8 715 0 2786860
8 716 0 2789339
8 717 0 2793248
8 718 0 2793641
8 719 0 2797805
8 720 0 2800835
8 721 0 2804217
8 722 0 2807662
8 723 0 2808206
8 724 0 2813294
8 725 0 2816738
8 726 0 2819322
8 727 0 2820295
8 728 0 2826215
8 729 0 2830304
8 730 0 2830382
8 731 0 2832437
8 732 0 2835625
8 733 0 2835706
8 734 0 2838969
8 735 0 2841168
8 736 0 2843149
8 737 0 2844212
8 738 0 2845257
8 739 0 2850403
8 740 0 2854812
8 741 0 2857578
8 742 0 2860295
8 743 0 2860843
8 744 0 2867811
8 745 0 2868900
8 746 0 2874450
8 747 0 2875877
8 748 0 2885218
8 749 0 2889957
8 750 0 2891182
8 751 0 2896726
8 752 0 2897384
8 753 0 2897461
8 754 0 2899745
8 755 0 2903760
8 756 0 2909916
8 757 0 2913794
8 758 0 2915764
8 759 0 2917073
8 760 0 2917180
8 761 0 2920387
8 762 0 2922093
8 763 0 2926702
8 764 0 2927750
8 765 0 2930078
8 766 0 2932970
8 767 0 2935045
8 768 0 2940538
8 769 0 2943889
8 770 0 2944176
8 771 0 2947001
8 772 0 2949752
8 773 0 2950700
8 774 0 2955245
8 775 0 2957509
8 776 0 2960532
8 777 0 2961225
8 778 0 2965130
8 779 0 2966233
8 780 0 2971749
8 781 0 2972526
8 782 0 2978154
8 783 0 2980312
8 784 0 2984009
8 785 0 2987360
8 786 0 2990859
8 787 0 2995738
8 788 0 3000909
8 789 0 3001123
8 790 0 3002705
8 791 0 3005618
8 792 0 3008198
8 793 0 3010735
8 794 0 3012930
8 795 0 3017510
8 796 0 3021451
8 797 0 3025185
8 798 0 3026276
8 799 0 3026869
8 800 0 3027026
8 801 0 3027724
8 802 0 3036153
8 803 0 3038198
8 804 0 3039568
8 805 0 3046458
8 806 0 3052442
8 807 0 3053606
8 808 0 3055543
8 809 0 3058589
8 810 0 3063813
8 811 0 3064037
8 812 0 3070343
8 813 0 3072688
8 814 0 3078339
8 815 0 3081956
8 816 0 3082472
8 817 0 3084549
8 818 0 3087934
8 819 0 3088049
8 820 0 3090437
8 821 0 3090826
8 822 0 3093208
8 823 0 3094045
8 824 0 3100910
8 825 0 3112635
8 826 0 3116999
8 827 0 3117870
8 828 0 3124053
8 829 0 3125498
8 830 0 3128316
8 831 0 3129036
8 832 0 3132682
8 833 0 3133225
8 834 0 3138001
8 835 0 3143036
8 836 0 3144028
8 837 0 3144086
8 838 0 3149316
8 839 0 3151647
8 840 0 3160141
8 841 0 3163057
8 842 0 3165757
8 843 0 3168815
8 844 0 3173638
8 845 0 3175438
8 846 0 3177699
8 847 0 3179368
8 848 0 3179471
8 849 0 3182178
8 850 0 3182483
8 851 0 3185507
8 852 0 3188462
8 853 0 3188856
8 854 0 3189767
8 855 0 3192973
8 856 0 3195780
8 857 0 3196608
8 858 0 3200564
8 859 0 3203145
8 860 0 3205329
8 861 0 3207252
8 862 0 3218110
8 863 0 3220670
8 864 0 3224521
8 865 0 3225896
8 866 0 3232203
8 867 0 3238134
8 868 0 3238362
8 869 0 3239351
8 870 0 3244526
8 871 0 3251357
8 872 0 3254495
8 873 0 3258103
8 874 0 3258468
8 875 0 3270780
8 876 0 3271039
8 877 0 3273308
8 878 0 3275097
8 879 0 3279570
8 880 0 3281624
8 881 0 3285653
8 882 0 3285989
8 883 0 3286876
8 884 0 3287593
8 885 0 3293405
8 886 0 3296752
8 887 0 3297839
8 888 0 3302351
8 889 0 3302912
8 890 0 3304162
8 891 0 3307148
8 892 1 3311572
8 893 1 3314540
8 894 1 3317607
8 895 1 3317893
8 896 1 3317905
8 897 1 3322855
8 898 1 3333153
8 899 1 3335848
8 900 1 3341322
8 901 1 3342835
8 902 1 3343121
8 903 1 3346020
8 904 1 3353516
8 905 1 3356212
8 906 1 3357553
8 907 1 3357958
8 908 1 3359552
8 909 1 3360232
8 910 1 3362913
8 911 1 3363806
8 912 1 3377289
8 913 1 3378713
8 914 1 3383625
8 915 1 3389115
8 916 1 3396573
8 917 1 3396787
8 918 1 3402514
8 919 0 3409920
8 920 0 3410995
8 921 0 3414055
8 922 0 3419767
8 923 0 3426618
8 924 0 3426952
8 925 0 3431307
8 926 0 3434823
8 927 0 3436018
8 928 0 3436698
8 929 0 3469481
8 930 0 3474723
8 931 0 3476955
8 932 0 3485968
8 933 0 3490760
8 934 0 3494880
8 935 0 3499012
8 936 0 3499029
8 937 0 3501144
8 938 0 3501444
8 939 0 3506250
8 940 0 3508600
8 941 0 3508776
8 942 0 3511209
8 943 0 3512213
8 944 0 3516149
8 945 0 3516932
8 946 0 3517739
8 947 0 3523838
8 948 0 3525396
8 949 0 3529032
8 950 0 3529045
8 951 0 3531419
8 952 0 3532422
8 953 0 3534103
8 954 0 3536939
8 955 0 3537326
8 956 0 3539629
8 957 0 3540392
8 958 0 3542387
8 959 0 3556835
8 960 0 3566996
8 961 0 3567509
8 962 0 3570365
8 963 0 3574776
8 964 0 3575533
8 965 0 3579145
8 966 0 3581255
8 967 0 3583389
8 968 0 3588378
8 969 0 3589493
8 970 0 3595908
8 971 0 3598574
8 972 0 3602949
8 973 0 3603634
8 974 0 3604537
8 975 0 3608868
8 976 0 3610401
8 977 0 3613938
8 978 0 3615417
8 979 0 3619377
8 980 0 3619914
8 981 0 3625992
8 982 1 3635336
8 983 1 3645283
8 984 1 3647900
8 985 1 3652878
8 986 1 3653363
8 987 1 3654894
8 988 1 3655954
8 989 1 3658487
8 990 1 3659021
8 991 1 3664538
8 992 1 3670100
8 993 1 3674527
8 994 1 3675412
8 995 1 3678925
8 996 1 3680273
8 997 1 3688720
8 998 0 3704347
8 999 0 3709713
8 1000 0 3712571
8 1001 0 3718679
8 1002 0 3723046
8 1003 0 3731501
8 1004 0 3738645
8 1005 0 3741203
8 1006 0 3742489
8 1007 0 3746930
8 1008 0 3758164
8 1009 0 3758510
8 1010 0 3764623
8 1011 0 3767465
8 1012 0 3768453
8 1013 0 3768722
8 1014 0 3782662
8 1015 0 3783640
8 1016 0 3785029
8 1017 0 3786123
8 1018 0 3790517
8 1019 0 3793475
8 1020 0 3796758
8 1021 0 3803792
8 1022 0 3807214
8 1023 0 3814362
8 1024 0 3817090
8 1025 0 3825463
8 1026 1 3832548
8 1027 1 3834928
8 1028 1 3839846
8 1029 1 3840671
8 1030 1 3844720
8 1031 1 3845514
8 1032 1 3849825
8 1033 1 3850468
8 1034 1 3855264
8 1035 1 3858797
8 1036 1 3864971
8 1037 1 3870504
8 1038 1 3871146
8 1039 1 3876984
8 1040 1 3877784
8 1041 1 3879845
8 1042 1 3882474
8 1043 1 3883125
8 1044 1 3884943
8 1045 1 3885792
8 1046 1 3886776
8 1047 1 3887079
8 1048 1 3893024
8 1049 0 3896689
8 1050 0 3897393
8 1051 0 3911673
8 1052 0 3920183
8 1053 1 3924783
8 1054 1 3933176
8 1055 1 3936870
8 1056 1 3938731
8 1057 1 3945310
8 1058 1 3958403
8 1059 1 3961746
8 1060 1 3965191
8 1061 1 3966243
8 1062 1 3968406
8 1063 1 3969438
8 1064 1 3973373
8 1065 1 3974656
8 1066 1 3975139
8 1067 0 3980538
8 1068 0 3981260
8 1069 0 3982855
8 1070 0 3989783
8 1071 1 3992498
8 1072 1 3996543
8 1073 1 3998128
8 1074 1 4000378
8 1075 1 4000931
8 1076 1 4006531
8 1077 1 4007203
8 1078 1 4007542
8 1079 1 4011467
8 1080 1 4013990
8 1081 1 4015981
8 1082 1 4018105
8 1083 1 4018748
8 1084 1 4021592
8 1085 1 4028428
8 1086 1 4032163
8 1087 1 4032894
8 1088 1 4035096
8 1089 1 4037223
8 1090 1 4041883
8 1091 1 4046488
8 1092 1 4050906
8 1093 1 4053963
8 1094 0 4056397
8 1095 0 4057697
8 1096 0 4058503
8 1097 0 4062103
8 1098 0 4063164
8 1099 0 4065809
8 1100 1 4077114
8 1101 1 4079669
8 1102 1 4088510
8 1103 1 4089372
8 1104 1 4090622
8 1105 1 4093466
8 1106 1 4098365
8 1107 1 4100834
8 1108 1 4103655
8 1109 1 4106755
8 1110 1 4113377
8 1111 1 4114831
8 1112 1 4116512
8 1113 1 4116744
8 1114 1 4116830
8 1115 1 4119659
8 1116 1 4120130
8 1117 1 4123528
8 1118 1 4127694
8 1119 1 4129167
8 1120 1 4132521
8 1121 1 4137586
8 1122 1 4139865
8 1123 1 4143325
8 1124 1 4144393
8 1125 1 4150058
8 1126 1 4151035
8 1127 0 4154317
8 1128 0 4157918
8 1129 0 4163534
8 1130 1 4172323
8 1131 1 4172608
8 1132 1 4175457
8 1133 1 4175676
8 1134 1 4177187
8 1135 1 4180742
8 1136 1 4183985
8 1137 1 4185440
8 1138 1 4185591
8 1139 1 4194049
8 1140 0 4199593
8 1141 0 4202874
8 1142 0 4205754
8 1143 0 4208175
8 1144 0 4210050
8 1145 0 4211297
8 1146 0 4215636
8 1147 0 4216178
8 1148 0 4217288
8 1149 0 4220678
8 1150 0 4221472
8 1151 0 4225128
8 1152 0 4225587
8 1153 0 4226564
8 1154 0 4230360
8 1155 0 4232760
8 1156 0 4234210
8 1157 0 4234307
8 1158 0 4237350
8 1159 0 4237597
8 1160 0 4241522
8 1161 0 4243250
8 1162 0 4244106
8 1163 0 4249039
8 1164 0 4249181
8 1165 0 4253879
8 1166 0 4257288
8 1167 0 4261305
8 1168 0 4261520
8 1169 0 4266982
8 1170 0 4267749
8 1171 0 4271275
8 1172 0 4272501
8 1173 0 4273067
8 1174 0 4275236
8 1175 0 4277927
8 1176 0 4278007
8 1177 0 4282219
8 1178 0 4283225
8 1179 0 4331611
8 1180 0 4335213
8 1181 0 4341378
8 1182 0 4345594
8 1183 0 4351336
8 1184 0 4362878
8 1185 0 4371285
8 1186 0 4374393
8 1187 0 4376251
8 1188 0 4379380
8 1189 0 4382538
8 1190 0 4385469
8 1191 1 4392483
8 1192 1 4394304
8 1193 1 4394727
8 1194 1 4399576
8 1195 1 4401108
8 1196 1 4401603
8 1197 1 4401821
8 1198 1 4404377
8 1199 1 4405580
8 1200 1 4406403
8 1201 1 4408106
8 1202 1 4408638
8 1203 1 4410057
8 1204 1 4412289
8 1205 1 4413770
8 1206 0 4419400
8 1207 0 4423375
8 1208 0 4423447
8 1209 0 4428535
8 1210 0 4430510
8 1211 0 4431397
8 1212 0 4433831
8 1213 0 4435485
8 1214 0 4436366
8 1215 0 4438638
8 1216 0 4439514
8 1217 1 4442751
8 1218 1 4442872
8 1219 1 4443708
8 1220 1 4448961
8 1221 1 4449930
8 1222 1 4451081
8 1223 1 4456926
8 1224 1 4462199
8 1225 1 4463053
8 1226 1 4463247
8 1227 1 4470080
8 1228 1 4470086
8 1229 1 4476096
8 1230 1 4477666
8 1231 1 4480479
8 1232 1 4481956
8 1233 1 4485596
8 1234 1 4489291
8 1235 1 4491143
8 1236 1 4492896
8 1237 1 4494260
8 1238 1 4496250
8 1239 1 4496324
8 1240 1 4498416
8 1241 1 4498665
8 1242 1 4503347
8 1243 1 4503731
8 1244 1 4507040
8 1245 1 4509130
8 1246 1 4510358
8 1247 1 4513608
8 1248 1 4518281
8 1249 1 4519733
8 1250 1 4521777
8 1251 1 4522551
8 1252 1 4525253
8 1253 1 4532903
8 1254 1 4534883
8 1255 1 4538484
8 1256 1 4538742
8 1257 1 4541804
8 1258 1 4545197
8 1259 1 4548447
8 1260 1 4548509
8 1261 1 4551459
8 1262 1 4552038
8 1263 1 4558468
8 1264 1 4563868
8 1265 1 4566641
8 1266 1 4567457
8 1267 1 4573632
8 1268 1 4577189
8 1269 1 4578419
8 1270 1 4580098
8 1271 1 4584712
8 1272 1 4587378
8 1273 1 4592310
8 1274 1 4594070
8 1275 1 4601162
8 1276 1 4603208
8 1277 0 4607852
8 1278 0 4610530
8 1279 0 4611072
8 1280 0 4614802
8 1281 0 4618195
8 1282 0 4618937
8 1283 0 4620755
8 1284 0 4626740
8 1285 0 4632219
8 1286 0 4632467
8 1287 0 4636461
8 1288 0 4636923
8 1289 0 4639637
8 1290 0 4645070
8 1291 0 4647408
8 1292 0 4650395
8 1293 0 4650634
8 1294 0 4655081
8 1295 0 4656146
8 1296 0 4658942
8 1297 0 4659823
8 1298 0 4661301
8 1299 0 4662142
8 1300 0 4665663
8 1301 0 4667250
8 1302 0 4669834
8 1303 0 4670610
8 1304 0 4677316
8 1305 1 4679824
8 1306 1 4687092
8 1307 1 4687791
8 1308 1 4690512
8 1309 1 4694809
8 1310 1 4695752
8 1311 1 4696141
8 1312 1 4696580
8 1313 1 4699967
8 1314 1 4701687
8 1315 1 4704694
8 1316 0 4709123
8 1317 0 4713592
8 1318 0 4715781
8 1319 0 4717048
8 1320 0 4720222
8 1321 0 4721789
8 1322 0 4725648
8 1323 0 4727127
8 1324 0 4727156
8 1325 0 4729015
8 1326 0 4730346
8 1327 0 4731069
8 1328 0 4744096
8 1329 1 4746816
8 1330 1 4749729
8 1331 1 4751043
8 1332 1 4755509
8 1333 1 4757090
8 1334 1 4757525
8 1335 1 4759049
8 1336 1 4762938
8 1337 1 4767355
8 1338 1 4770072
8 1339 0 4776363
8 1340 0 4777055
8 1341 0 4782005
8 1342 0 4782284
8 1343 0 4788630
8 1344 0 4789176
8 1345 0 4796397
8 1346 0 4798100
8 1347 0 4800161
8 1348 0 4803310
8 1349 0 4807229
8 1350 0 4811026
8 1351 0 4811805
8 1352 0 4811898
8 1353 0 4814831
8 1354 0 4817594
8 1355 0 4818171
8 1356 0 4823542
8 1357 0 4824930
8 1358 0 4827599
8 1359 0 4829240
8 1360 0 4829968
8 1361 0 4830927
8 1362 0 4835221
8 1363 0 4838827
8 1364 0 4839577
8 1365 0 4840330
8 1366 0 4842605
8 1367 0 4842706
8 1368 0 4843000
8 1369 0 4845616
8 1370 0 4849693
8 1371 0 4850708
8 1372 0 4851803
8 1373 0 4854897
8 1374 0 4856047
8 1375 0 4858018
8 1376 0 4861050
8 1377 0 4866305
8 1378 0 4870702
8 1379 0 4876441
8 1380 0 4878748
8 1381 0 4879816
8 1382 0 4881546
8 1383 0 4886063
8 1384 0 4886898
8 1385 0 4889575
8 1386 0 4897529
8 1387 0 4903088
8 1388 0 4905762
8 1389 0 4908184
8 1390 1 4911795
8 1391 1 4916752
8 1392 1 4917190
8 1393 1 4924769
8 1394 1 4925365
8 1395 1 4930025
8 1396 1 4931035
8 1397 1 4935896
8 1398 1 4938729
8 1399 1 4941729
8 1400 1 4942785
8 1401 1 4948070
8 1402 1 4949216
8 1403 1 4954363
8 1404 1 4960092
8 1405 1 4964321
8 1406 0 4971393
8 1407 0 4972920
8 1408 0 4977034
8 1409 0 4977161
8 1410 0 4982755
8 1411 0 4986133
8 1412 0 4988419
8 1413 0 4990195
8 1414 0 4990624
8 1415 0 4992821
8 1416 0 4993760
8 1417 0 4994112
8 1418 0 4996261
8 1419 0 4999324
8 1420 0 5006308
8 1421 0 5006329
8 1422 0 5007291
8 1423 0 5010465
8 1424 0 5012690
8 1425 0 5016235
8 1426 0 5018367
8 1427 0 5020436
8 1428 0 5024432
8 1429 0 5030168
8 1430 0 5034095
8 1431 0 5034574
8 1432 0 5037842
8 1433 0 5040597
8 1434 0 5041741
8 1435 0 5044229
8 1436 0 5044687
8 1437 0 5052240
8 1438 0 5056528
8 1439 0 5060033
8 1440 0 5065529
8 1441 0 5066856
8 1442 0 5066952
8 1443 0 5070163
8 1444 0 5071175
8 1445 0 5071297
8 1446 0 5075199
8 1447 0 5078849
8 1448 0 5078984
8 1449 0 5082069
8 1450 0 5087186
8 1451 0 5088183
8 1452 0 5092920
8 1453 0 5093614
8 1454 0 5094805
8 1455 0 5096877
8 1456 0 5098751
8 1457 0 5099887
8 1458 0 5104030
8 1459 0 5104678
8 1460 0 5111020
8 1461 0 5115328
8 1462 0 5115658
8 1463 1 5122889
8 1464 1 5127154
8 1465 1 5130646
8 1466 1 5136814
8 1467 1 5139481
8 1468 1 5140125
8 1469 1 5140944
8 1470 1 5143580
8 1471 1 5151831
8 1472 1 5153815
8 1473 1 5163674
8 1474 1 5164629
8 1475 1 5167858
8 1476 1 5175185
8 1477 1 5182635
8 1478 1 5183758
8 1479 1 5189211
8 1480 1 5193267
8 1481 1 5195696
8 1482 1 5197716
8 1483 1 5198582
8 1484 1 5202798
8 1485 1 5214888
8 1486 1 5215172
8 1487 0 5221511
8 1488 0 5226791
8 1489 0 5231297
8 1490 0 5234192
8 1491 0 5236941
8 1492 0 5237958
8 1493 0 5238025
8 1494 0 5244680
8 1495 0 5245636
8 1496 0 5248788
8 1497 0 5254733
8 1498 0 5256195
8 1499 0 5256753
8 1500 0 5257279
8 1501 0 5257944
8 1502 0 5261961
8 1503 0 5264783
8 1504 0 5270520
8 1505 0 5281590
8 1506 0 5296536
8 1507 0 5302030
8 1508 0 5307456
8 1509 0 5310577
8 1510 0 5312328
8 1511 0 5315843
8 1512 0 5318155
8 1513 0 5323017
8 1514 0 5323955
8 1515 0 5329137
8 1516 0 5339367
8 1517 0 5344498
8 1518 0 5345165
8 1519 0 5356423
8 1520 0 5358232
8 1521 0 5359031
8 1522 0 5360513
8 1523 0 5363591
8 1524 0 5366256
8 1525 0 5368924
8 1526 0 5370966
8 1527 0 5375026
8 1528 0 5375744
8 1529 0 5382024
8 1530 0 5382118
8 1531 0 5384427
8 1532 0 5386609
8 1533 0 5387786
8 1534 0 5390117
8 1535 0 5391741
8 1536 0 5392467
8 1537 0 5393754
8 1538 0 5395460
8 1539 0 5397544
8 1540 0 5398135
8 1541 0 5399570
8 1542 0 5400310
8 1543 0 5401412
8 1544 0 5407653
8 1545 0 5407902
8 1546 0 5417819
8 1547 0 5418119
8 1548 0 5424428
8 1549 0 5432825
8 1550 0 5433017
8 1551 0 5433626
8 1552 0 5438920
8 1553 0 5440794
8 1554 0 5443096
8 1555 0 5447824
8 1556 0 5451881
8 1557 0 5454952
8 1558 0 5458965
8 1559 0 5459021
8 1560 1 5464023
8 1561 1 5464882
8 1562 1 5469198
8 1563 1 5469259
8 1564 1 5472607
8 1565 1 5473153
8 1566 1 5475739
8 1567 1 5475770
8 1568 1 5475850
8 1569 1 5479213
8 1570 0 5480633
8 1571 0 5484390
8 1572 0 5487555
8 1573 0 5489699
8 1574 0 5496053
8 1575 0 5500880
8 1576 0 5503994
8 1577 0 5504388
8 1578 0 5508318
8 1579 0 5514901
8 1580 0 5515086
8 1581 0 5518357
8 1582 0 5521933
8 1583 0 5524959
8 1584 0 5526626
8 1585 0 5527259
8 1586 0 5529557
8 1587 0 5531954
8 1588 0 5532145
8 1589 0 5538366
8 1590 0 5540415
8 1591 0 5542935
8 1592 0 5546522
8 1593 0 5555266
8 1594 0 5558155
8 1595 0 5561090
8 1596 0 5568766
8 1597 0 5585022
8 1598 0 5590529
8 1599 0 5593400
8 1600 0 5594402
8 1601 0 5595696
8 1602 0 5597651
8 1603 0 5602155
8 1604 0 5606137
8 1605 0 5606341
8 1606 0 5606730
8 1607 0 5608058
8 1608 0 5608103
8 1609 1 5621915
8 1610 1 5622783
8 1611 1 5629362
8 1612 1 5631406
8 1613 1 5637118
8 1614 1 5645064
8 1615 1 5648393
8 1616 1 5651122
8 1617 1 5654725
8 1618 1 5660755
8 1619 1 5667821
8 1620 1 5671184
8 1621 1 5673379
8 1622 1 5675947
8 1623 1 5679998
8 1624 1 5681480
8 1625 1 5687285
8 1626 0 5694263
8 1627 0 5694584
8 1628 0 5703442
8 1629 0 5704685
8 1630 0 5707041
8 1631 0 5710275
8 1632 0 5710942
8 1633 0 5714937
8 1634 0 5721471
8 1635 0 5731772
8 1636 0 5735538
8 1637 0 5738529
8 1638 1 5748260
8 1639 1 5748667
8 1640 1 5751787
8 1641 1 5754822
8 1642 1 5758539
8 1643 1 5760083
8 1644 1 5761996
8 1645 1 5763398
8 1646 1 5764928
8 1647 1 5766163
8 1648 1 5769037
8 1649 1 5771088
8 1650 1 5777744
8 1651 1 5782614
8 1652 1 5801059
8 1653 1 5805964
8 1654 1 5806176
8 1655 1 5806576
8 1656 1 5808933
8 1657 0 5851361
8 1658 0 5858883
8 1659 0 5861814
8 1660 0 5880179
8 1661 0 5893693
8 1662 0 5898246
8 1663 0 5903439
8 1664 0 5906203
8 1665 1 5913677
8 1666 1 5918333
8 1667 1 5919034
8 1668 1 5920002
8 1669 1 5920242
8 1670 1 5922930
8 1671 1 5924680
8 1672 1 5927156
8 1673 1 5929565
8 1674 1 5932518
8 1675 1 5932611
8 1676 1 5933006
8 1677 1 5934097
8 1678 1 5937776
8 1679 1 5941290
8 1680 1 5941663
8 1681 1 5944966
8 1682 1 5945154
8 1683 1 5947621
8 1684 1 5948845
8 1685 1 5952595
8 1686 0 5962511
8 1687 0 5967029
8 1688 0 5968708
8 1689 0 5972722
8 1690 0 5972985
8 1691 0 5976381
8 1692 0 5981936
8 1693 0 5987816
8 1694 0 5989947
8 1695 0 5994410
8 1696 0 6001151
8 1697 0 6004570
8 1698 0 6006539
8 1699 0 6007366
8 1700 0 6008067
8 1701 0 6013196
8 1702 0 6016478
8 1703 0 6020105
8 1704 0 6023002
8 1705 0 6024696
8 1706 0 6026045
8 1707 0 6030836
8 1708 0 6031478
8 1709 0 6039336
8 1710 0 6041101
8 1711 0 6044851
8 1712 0 6046785
8 1713 0 6050626
8 1714 0 6052720
8 1715 0 6057392
8 1716 0 6058556
8 1717 0 6062282
8 1718 0 6062684
8 1719 0 6063257
8 1720 0 6065451
8 1721 0 6068293
8 1722 0 6073641
8 1723 0 6074573
8 1724 0 6076676
8 1725 0 6077604
8 1726 0 6078723
8 1727 0 6084793
8 1728 0 6088855
8 1729 0 6091241
8 1730 0 6093662
8 1731 0 6100528
8 1732 0 6103562
8 1733 0 6108190
8 1734 0 6112825
8 1735 0 6117985
8 1736 0 6121579
8 1737 0 6121877
8 1738 0 6122871
8 1739 0 6125898
8 1740 0 6127504
8 1741 0 6127767
8 1742 0 6128867
8 1743 0 6131656
8 1744 0 6135596
8 1745 0 6140258
8 1746 0 6146149
8 1747 0 6146991
8 1748 0 6149873
8 1749 0 6154075
8 1750 0 6156321
8 1751 0 6162081
8 1752 0 6166004
8 1753 0 6168495
8 1754 0 6174944
8 1755 0 6182701
8 1756 0 6185380
8 1757 0 6192744
8 1758 0 6195881
8 1759 0 6196471
8 1760 0 6201172
8 1761 1 6209315
8 1762 1 6213161
8 1763 1 6214877
8 1764 1 6216003
8 1765 1 6219566
8 1766 1 6223527
8 1767 1 6226719
8 1768 1 6234571
8 1769 1 6238689
8 1770 1 6241882
8 1771 1 6248096
8 1772 1 6248531
8 1773 1 6252578
8 1774 1 6256543
8 1775 1 6260675
8 1776 1 6260870
8 1777 1 6265825
8 1778 1 6269012
8 1779 1 6271958
8 1780 1 6275084
8 1781 1 6276527
8 1782 1 6282140
8 1783 1 6286359
8 1784 1 6288351
8 1785 1 6297023
8 1786 1 6304685
8 1787 1 6306088
8 1788 1 6311673
8 1789 1 6316547
8 1790 0 6318536
8 1791 0 6323236
8 1792 0 6326391
8 1793 0 6326820
8 1794 0 6329646
8 1795 0 6336822
8 1796 0 6339909
8 1797 0 6342832
8 1798 0 6345764
8 1799 0 6351391
8 1800 1 6361350
8 1801 1 6365796
8 1802 1 6369499
8 1803 1 6375973
8 1804 1 6381344
8 1805 1 6381919
8 1806 1 6382144
8 1807 1 6383400
8 1808 1 6386392
8 1809 1 6391207
8 1810 1 6395677
8 1811 1 6397223
8 1812 1 6404235
8 1813 1 6409028
8 1814 1 6410821
8 1815 1 6416483
8 1816 1 6421427
8 1817 1 6423021
8 1818 1 6425427
8 1819 1 6426737
8 1820 1 6427781
8 1821 1 6430814
8 1822 1 6432122
8 1823 1 6434994
8 1824 1 6435731
8 1825 1 6436290
8 1826 1 6436714
8 1827 1 6438624
8 1828 1 6441932
8 1829 1 6446758
8 1830 1 6451603
8 1831 1 6453574
8 1832 0 6459431
8 1833 0 6466444
8 1834 0 6471781
8 1835 0 6474500
8 1836 0 6475479
8 1837 0 6477535
8 1838 0 6479215
8 1839 0 6482348
8 1840 0 6486696
8 1841 0 6489203
8 1842 0 6491129
8 1843 0 6493983
8 1844 0 6514876
8 1845 0 6518634
8 1846 0 6518974
8 1847 0 6520305
8 1848 0 6522322
8 1849 0 6530622
8 1850 0 6532459
8 1851 0 6540244
8 1852 0 6545752
8 1853 0 6549160
8 1854 0 6549825
8 1855 0 6553034
8 1856 0 6553092
8 1857 0 6554856
8 1858 0 6556669
8 1859 0 6560320
8 1860 0 6567274
8 1861 0 6571981
8 1862 0 6571999
8 1863 0 6576708
8 1864 0 6577336
8 1865 0 6580433
8 1866 0 6586362
8 1867 0 6590483
8 1868 0 6593176
8 1869 0 6594904
8 1870 0 6601606
8 1871 0 6602643
8 1872 0 6602901
8 1873 0 6603442
8 1874 0 6606681
8 1875 0 6609342
8 1876 0 6612000
8 1877 0 6614931
8 1878 0 6616117
8 1879 0 6621142
8 1880 0 6625331
8 1881 0 6632194
8 1882 0 6634863
8 1883 0 6637268
8 1884 0 6637881
8 1885 0 6639909
8 1886 0 6668168
8 1887 0 6678113
8 1888 1 6682282
8 1889 1 6684873
8 1890 1 6688594
8 1891 1 6691007
8 1892 1 6696880
8 1893 1 6700490
8 1894 1 6704026
8 1895 1 6714191
8 1896 1 6719664
8 1897 1 6730776
8 1898 1 6735180
8 1899 1 6742704
8 1900 1 6746112
8 1901 1 6750070
8 1902 0 6754871
8 1903 0 6763739
8 1904 0 6767740
8 1905 0 6770272
8 1906 1 6790609
8 1907 1 6796279
8 1908 1 6803717
8 1909 1 6817249
8 1910 1 6824855
8 1911 1 6825391
8 1912 1 6829333
8 1913 1 6829940
8 1914 1 6836978
8 1915 1 6837303
8 1916 1 6837938
8 1917 1 6843638
8 1918 1 6847035
8 1919 1 6853116
8 1920 1 6857740
8 1921 1 6866373
8 1922 1 6871693
8 1923 1 6872786
8 1924 1 6875432
8 1925 1 6878683
8 1926 1 6878811
8 1927 1 6881688
8 1928 1 6890387
8 1929 1 6896647
8 1930 1 6898016
8 1931 0 6904126
8 1932 0 6904556
8 1933 0 6905127
8 1934 0 6907280
8 1935 0 6911743
8 1936 0 6912020
8 1937 1 6916596
8 1938 1 6919759
8 1939 1 6920612
8 1940 1 6921652
8 1941 1 6924910
8 1942 1 6927624
8 1943 1 6928409
8 1944 1 6928939
8 1945 1 6929446
8 1946 1 6929906
8 1947 1 6930059
8 1948 1 6932909
8 1949 1 6943573
8 1950 1 6946234
8 1951 1 6949500
8 1952 1 6951654
8 1953 1 6954488
8 1954 1 6954549
8 1955 1 6961073
8 1956 0 6968609
8 1957 0 6973430
8 1958 0 6974105
8 1959 1 6977023
8 1960 1 6977933
8 1961 1 6978952
8 1962 1 6980092
8 1963 1 6981982
8 1964 1 6982757
8 1965 1 6983967
8 1966 1 6987588
8 1967 1 6992467
8 1968 1 6993884
8 1969 1 6999362
8 1970 0 7003459
8 1971 0 7008168
8 1972 0 7008900
8 1973 0 7017361
8 1974 0 7018357
8 1975 1 7020075
8 1976 1 7023464
8 1977 1 7025263
8 1978 1 7027763
8 1979 1 7030329
8 1980 1 7031769
8 1981 1 7034794
8 1982 1 7039408
8 1983 1 7041097
8 1984 1 7041758
8 1985 1 7042796
8 1986 1 7044858
8 1987 1 7045825
8 1988 1 7052682
8 1989 1 7054426
8 1990 1 7057675
8 1991 1 7063114
8 1992 1 7066426
8 1993 1 7068377
8 1994 1 7072763
8 1995 1 7079641
8 1996 1 7080295
8 1997 1 7080938
8 1998 1 7084767
8 1999 1 7085263
8 2000 1 7086238
8 2001 1 7090117
8 2002 1 7092820
8 2003 1 7095183
8 2004 1 7096946
8 2005 1 7098544
8 2006 1 7099847
8 2007 1 7101268
8 2008 1 7101898
8 2009 1 7103029
8 2010 1 7107313
8 2011 1 7109298
8 2012 1 7111481
8 2013 1 7114389
8 2014 1 7116901
8 2015 1 7119379
8 2016 1 7126038
8 2017 1 7128921
8 2018 1 7132323
8 2019 1 7135836
8 2020 1 7139553
8 2021 1 7143311
8 2022 1 7146411
8 2023 1 7149168
8 2024 1 7150029
8 2025 1 7151814
8 2026 1 7153815
8 2027 1 7163401
8 2028 1 7163766
8 2029 1 7177745
8 2030 1 7202569
8 2031 1 7204890
8 2032 1 7208091
8 2033 1 7212898
8 2034 1 7216225
8 2035 1 7216311
8 2036 0 7220701
8 2037 0 7223499
8 2038 0 7225435
8 2039 0 7228007
8 2040 0 7232349
8 2041 0 7232736
8 2042 0 7232771
8 2043 0 7234375
8 2044 0 7238963
8 2045 0 7240815
8 2046 0 7242164
8 2047 0 7245362
8 2048 0 7250494
8 2049 1 7253395
8 2050 1 7253704
8 2051 1 7254814
8 2052 1 7256100
8 2053 1 7257862
8 2054 1 7268331
8 2055 1 7268696
8 2056 1 7269859
8 2057 1 7270778
8 2058 1 7271303
8 2059 1 7274450
8 2060 1 7275558
8 2061 1 7279845
8 2062 1 7280905
8 2063 0 7284784
8 2064 0 7285911
8 2065 0 7286956
8 2066 0 7288757
8 2067 0 7293339
8 2068 0 7298117
8 2069 0 7301233
8 2070 0 7306463
8 2071 0 7313754
8 2072 0 7313853
8 2073 0 7316271
8 2074 0 7323046
8 2075 0 7327909
8 2076 0 7332707
8 2077 0 7338873
8 2078 0 7339514
8 2079 0 7343520
8 2080 0 7348526
8 2081 0 7349147
8 2082 0 7349222
8 2083 0 7354707
8 2084 0 7358709
8 2085 0 7358825
8 2086 0 7360894
8 2087 0 7361039
8 2088 0 7364790
8 2089 0 7369090
8 2090 0 7370030
8 2091 1 7376939
8 2092 1 7377675
8 2093 1 7380856
8 2094 1 7382043
8 2095 1 7383964
8 2096 1 7384011
8 2097 1 7384748
8 2098 1 7389684
8 2099 1 7389958
8 2100 1 7392811
8 2101 1 7396838
8 2102 1 7402267
8 2103 1 7406263
8 2104 1 7406667
8 2105 1 7409144
8 2106 1 7410260
8 2107 1 7412008
8 2108 1 7414033
8 2109 1 7418156
8 2110 0 7420786
8 2111 0 7421008
8 2112 0 7427585
8 2113 0 7431818
8 2114 0 7432518
8 2115 0 7436513
8 2116 0 7440149
8 2117 0 7450247
8 2118 0 7455782
8 2119 0 7457096
8 2120 0 7460268
8 2121 0 7465149
8 2122 0 7469011
8 2123 0 7513337
8 2124 0 7517795
8 2125 0 7520682
8 2126 0 7524902
8 2127 0 7527982
8 2128 0 7540572
8 2129 0 7546609
8 2130 0 7547740
8 2131 0 7549866
8 2132 0 7557133
8 2133 0 7561484
8 2134 0 7565599
8 2135 1 7572492
8 2136 1 7573394
8 2137 1 7576404
8 2138 1 7576866
8 2139 1 7590389
8 2140 1 7597937
8 2141 1 7602368
8 2142 1 7603092
8 2143 1 7605484
8 2144 1 7607482
8 2145 1 7611450
8 2146 1 7613490
8 2147 1 7614231
8 2148 1 7615319
8 2149 1 7615907
8 2150 1 7616831
8 2151 1 7617250
8 2152 1 7624793
8 2153 1 7625918
8 2154 1 7635431
8 2155 1 7640688
8 2156 1 7643113
8 2157 1 7645014
8 2158 1 7648078
8 2159 1 7650096
8 2160 1 7650129
8 2161 1 7657581
8 2162 1 7658379
8 2163 1 7660825
8 2164 1 7662854
8 2165 1 7664109
8 2166 0 7673365
8 2167 0 7674746
8 2168 0 7675492
8 2169 0 7676160
8 2170 0 7681718
8 2171 0 7723533
8 2172 0 7725452
8 2173 0 7726531
8 2174 0 7728103
8 2175 0 7731552
8 2176 0 7734077
8 2177 0 7736311
8 2178 0 7740230
8 2179 0 7740950
8 2180 0 7743682
8 2181 0 7747182
8 2182 0 7750392
8 2183 0 7750973
8 2184 0 7753002
8 2185 0 7755920
8 2186 0 7756586
8 2187 0 7763674
8 2188 0 7764106
8 2189 0 7765202
8 2190 0 7768822
8 2191 0 7773705
8 2192 1 7778004
8 2193 1 7780271
8 2194 1 7781113
8 2195 1 7782685
8 2196 1 7784844
8 2197 1 7786239
8 2198 1 7789826
8 2199 1 7795345
8 2200 1 7800959
8 2201 1 7801389
8 2202 1 7804106
8 2203 1 7806486
8 2204 1 7808722
8 2205 1 7809203
8 2206 1 7812717
8 2207 1 7813508
8 2208 1 7819294
8 2209 1 7821785
8 2210 1 7823450
8 2211 1 7829800
8 2212 1 7830980
8 2213 1 7832113
8 2214 1 7834453
8 2215 1 7839349
8 2216 1 7841083
8 2217 1 7843320
8 2218 1 7845091
8 2219 1 7848533
8 2220 1 7854260
8 2221 1 7856201
8 2222 1 7856707
8 2223 0 7858619
8 2224 1 7863217
8 2225 1 7866196
8 2226 1 7868901
8 2227 1 7871586
8 2228 1 7875926
8 2229 1 7878927
8 2230 1 7886109
8 2231 1 7889851
8 2232 1 7892325
8 2233 1 7894625
8 2234 1 7895309
8 2235 1 7897376
8 2236 1 7901552
8 2237 1 7905860
8 2238 1 7907393
8 2239 1 7910171
8 2240 1 7914499
8 2241 1 7916504
8 2242 1 7917584
8 2243 0 7919583
8 2244 0 7920961
8 2245 0 7923354
8 2246 0 7929542
8 2247 0 7933508
8 2248 0 7933725
8 2249 0 7933769
8 2250 0 7935631
8 2251 0 7937012
8 2252 0 7937180
8 2253 0 7937906
8 2254 0 7943590
8 2255 0 7944069
8 2256 0 7946161
8 2257 0 7946625
8 2258 0 7953286
8 2259 0 7955107
8 2260 0 7982275
8 2261 0 7983205
8 2262 0 7984260
8 2263 0 7986940
8 2264 0 7988732
8 2265 0 7989287
8 2266 0 7989917
8 2267 0 7994157
8 2268 0 7997254
8 2269 0 7997628
8 2270 0 8000647
8 2271 0 8002043
8 2272 0 8007128
8 2273 0 8011449
8 2274 0 8013073
8 2275 0 8013894
8 2276 0 8018052
8 2277 0 8023786
8 2278 0 8026848
8 2279 0 8028292
8 2280 0 8028520
8 2281 0 8034495
8 2282 0 8035737
8 2283 0 8039271
8 2284 0 8040726
8 2285 0 8046277
8 2286 0 8046394
8 2287 0 8047778
8 2288 0 8048310
8 2289 0 8049437
8 2290 0 8052140
8 2291 0 8052381
8 2292 0 8053128
8 2293 0 8053869
8 2294 0 8056321
8 2295 0 8060776
8 2296 0 8061825
8 2297 0 8065218
8 2298 0 8065260
8 2299 0 8065318
8 2300 0 8067435
8 2301 0 8069774
8 2302 0 8070789
8 2303 0 8074365
8 2304 0 8079016
8 2305 0 8080992
8 2306 0 8084232
8 2307 0 8084941
8 2308 0 8087858
8 2309 0 8090998
8 2310 0 8092172
8 2311 0 8093182
8 2312 0 8093720
8 2313 0 8095509
8 2314 0 8097618
8 2315 0 8103471
8 2316 0 8103752
8 2317 0 8104887
8 2318 0 8105143
8 2319 0 8108118
8 2320 0 8111746
8 2321 0 8112929
8 2322 0 8115659
8 2323 0 8116389
8 2324 0 8119216
8 2325 0 8119730
8 2326 0 8120565
8 2327 1 8125988
8 2328 1 8127691
8 2329 1 8129505
8 2330 1 8131637
8 2331 1 8135308
8 2332 1 8136638
8 2333 1 8141385
8 2334 1 8146457
8 2335 1 8148695
8 2336 1 8152712
8 2337 1 8157641
8 2338 1 8162283
8 2339 1 8166849
8 2340 1 8169835
8 2341 1 8170048
8 2342 1 8172480
8 2343 1 8178199
8 2344 1 8179824
8 2345 1 8180422
8 2346 1 8182063
8 2347 1 8183194
8 2348 1 8193270
8 2349 1 8197395
8 2350 1 8197993
8 2351 1 8198875
8 2352 1 8205618
8 2353 1 8208151
8 2354 1 8212646
8 2355 1 8219590
8 2356 1 8221893
8 2357 1 8223920
8 2358 1 8225245
8 2359 1 8230454
8 2360 1 8230845
8 2361 1 8236825
8 2362 1 8244378
8 2363 1 8244656
8 2364 1 8246235
8 2365 1 8247104
8 2366 1 8250654
8 2367 1 8253064
8 2368 1 8253921
8 2369 1 8256640
8 2370 1 8259035
8 2371 1 8263016
8 2372 1 8264616
8 2373 1 8266690
8 2374 1 8270998
8 2375 1 8275856
8 2376 1 8281326
8 2377 1 8287267
8 2378 1 8291833
8 2379 1 8296330
8 2380 1 8306390
8 2381 1 8308458
8 2382 1 8320295
8 2383 1 8321351
8 2384 1 8323880
8 2385 1 8324294
8 2386 1 8327263
8 2387 0 8329726
8 2388 0 8331657
8 2389 0 8337075
8 2390 0 8349191
8 2391 0 8353081
8 2392 0 8355166
8 2393 0 8360668
8 2394 0 8361397
8 2395 0 8364719
8 2396 0 8368594
8 2397 0 8372522
8 2398 0 8375024
8 2399 0 8378856
8 2400 0 8378879
8 2401 0 8379056
8 2402 0 8382633
8 2403 0 8387441
8 2404 0 8389105
8 2405 0 8394251
8 2406 0 8394453
8 2407 0 8395455
8 2408 0 8400554
8 2409 0 8407915
8 2410 0 8410752
8 2411 0 8415210
8 2412 0 8415519
8 2413 0 8422011
8 2414 0 8424489
8 2415 0 8425249
8 2416 0 8430787
8 2417 0 8434668
8 2418 0 8435742
8 2419 0 8437329
8 2420 0 8440757
8 2421 0 8444595
8 2422 0 8449013
8 2423 0 8450898
8 2424 0 8451690
8 2425 0 8457329
8 2426 0 8458594
8 2427 0 8462084
8 2428 0 8462210
8 2429 0 8462257
8 2430 0 8464169
8 2431 0 8465578
8 2432 0 8470138
8 2433 0 8474699
8 2434 0 8485159
8 2435 0 8487054
8 2436 0 8491268
8 2437 0 8492621
8 2438 0 8497331
8 2439 0 8497775
8 2440 0 8500334
8 2441 0 8502642
8 2442 0 8504786
8 2443 0 8505777
8 2444 0 8513442
8 2445 0 8513686
8 2446 0 8517671
8 2447 0 8519093
8 2448 0 8521028
8 2449 0 8523717
8 2450 0 8531106
8 2451 0 8532234
8 2452 0 8534689
8 2453 0 8535604
8 2454 0 8539138
8 2455 0 8541929
8 2456 0 8545448
8 2457 0 8548056
8 2458 0 8550807
8 2459 0 8554717
8 2460 0 8559398
8 2461 0 8563930
8 2462 0 8564830
8 2463 0 8566742
8 2464 0 8568295
8 2465 0 8570953
8 2466 0 8679228
8 2467 0 8688518
8 2468 0 8693999
8 2469 0 8697459
8 2470 0 8702958
8 2471 0 8704173
8 2472 0 8708651
8 2473 0 8711305
8 2474 0 8712860
8 2475 0 8713371
8 2476 0 8716061
8 2477 0 8717499
8 2478 0 8723532
8 2479 0 8727403
8 2480 0 8735169
8 2481 0 8739759
8 2482 0 8740290
8 2483 0 8743703
8 2484 0 8757799
8 2485 0 8763988
8 2486 0 8764224
8 2487 0 8768346
8 2488 0 8768831
8 2489 0 8769607
8 2490 0 8778388
8 2491 0 8778637
8 2492 0 8797211
8 2493 0 8802619
8 2494 0 8805430
8 2495 0 8807112
8 2496 0 8812604
8 2497 0 8813570
8 2498 0 8821620
8 2499 0 8829002
8 2500 0 8834640
8 2501 0 8867105
8 2502 0 8883731
8 2503 0 8884579
8 2504 0 8919439
8 2505 0 8924374
8 2506 0 8933364
8 2507 0 8934685
8 2508 0 8942840
8 2509 0 8942908
8 2510 0 8947265
8 2511 0 8948432
8 2512 0 8953919
8 2513 0 8958618
8 2514 0 8959757
8 2515 0 8971376
8 2516 0 8973021
8 2517 0 8974285
8 2518 0 8975640
8 2519 0 8979939
8 2520 0 8983380
8 2521 0 8988704
8 2522 0 8990099
8 2523 0 8995986
8 2524 0 9003556
8 2525 0 9019283
8 2526 0 9037248
8 2527 0 9038075
8 2528 0 9052240
8 2529 0 9053245
8 2530 0 9057129
8 2531 0 9064122
8 2532 0 9075603
8 2533 0 9081596
8 2534 0 9097301
8 2535 0 9117339
8 2536 0 9127936
8 2537 0 9134365
8 2538 0 9137514
8 2539 0 9145018
8 2540 0 9149542
8 2541 0 9150328
8 2542 0 9153778
8 2543 0 9155144
8 2544 0 9162637
8 2545 0 9163472
8 2546 0 9173971
8 2547 0 9181612
8 2548 0 9186458
8 2549 0 9225711
8 2550 0 9225865
8 2551 0 9232424
8 2552 0 9238128
8 2553 0 9245213
8 2554 0 9250203
8 2555 0 9253325
8 2556 0 9256815
8 2557 0 9264168
8 2558 0 9265809
8 2559 0 9269803
8 2560 0 9274619
8 2561 0 9277185
8 2562 0 9282732
8 2563 0 9288422
8 2564 0 9289157
8 2565 0 9293831
8 2566 0 9299400
8 2567 0 9305419
8 2568 0 9311972
8 2569 0 9317102
8 2570 0 9321589
8 2571 0 9335797
8 2572 0 9339852
8 2573 0 9349677
8 2574 0 9350283
8 2575 0 9351190
8 2576 0 9356042
8 2577 0 9357052
8 2578 0 9374490
8 2579 0 9379202
8 2580 0 9380707
8 2581 0 9388371
8 2582 0 9397062
8 2583 0 9401424
8 2584 0 9405972
8 2585 0 9410080
8 2586 0 9419415
8 2587 0 9424024
8 2588 0 9427894
8 2589 0 9442885
8 2590 0 9445550
8 2591 0 9449406
8 2592 0 9454910
8 2593 0 9467927
8 2594 0 9471150
8 2595 0 9471535
8 2596 0 9478312
8 2597 0 9485009
8 2598 0 9487317
8 2599 0 9488419
8 2600 0 9496022
8 2601 0 9501700
8 2602 0 9507082
8 2603 0 9512250
8 2604 0 9512855
8 2605 0 9516333
8 2606 0 9518595
8 2607 0 9520633
8 2608 0 9524441
8 2609 0 9528487
8 2610 0 9529342
8 2611 0 9530778
8 2612 0 9535436
8 2613 0 9541993
8 2614 0 9548109
8 2615 0 9549308
8 2616 0 9549493
8 2617 0 9551756
8 2618 0 9555753
8 2619 0 9559769
8 2620 0 9561732
8 2621 0 9562736
8 2622 0 9564919
8 2623 0 9567951
8 2624 0 9571036
8 2625 0 9572848
8 2626 0 9573865
8 2627 0 9576938
8 2628 0 9577429
8 2629 0 9581323
8 2630 0 9587030
8 2631 0 9589682
8 2632 0 9591335
8 2633 0 9592420
8 2634 0 9592997
8 2635 0 9597842
8 2636 0 9600081
8 2637 0 9600219
8 2638 0 9600582
8 2639 0 9603312
8 2640 0 9603552
8 2641 0 9606574
8 2642 0 9612337
8 2643 0 9612577
8 2644 0 9613998
8 2645 0 9617966
8 2646 0 9621553
8 2647 0 9625198
8 2648 0 9628554
8 2649 0 9628877
8 2650 1 9632521
8 2651 1 9637023
8 2652 1 9638517
8 2653 1 9641965
8 2654 1 9645048
8 2655 1 9645493
8 2656 1 9648757
8 2657 1 9651685
8 2658 1 9656190
8 2659 1 9658904
8 2660 1 9663779
8 2661 1 9664064
8 2662 1 9667853
8 2663 1 9670404
8 2664 1 9673427
8 2665 1 9675895
8 2666 1 9676695
8 2667 1 9679280
8 2668 1 9680338
8 2669 1 9684003
8 2670 1 9688928
8 2671 1 9692125
8 2672 1 9693426
8 2673 0 9695735
8 2674 0 9697462
8 2675 0 9700479
8 2676 0 9704194
8 2677 0 9705078
8 2678 0 9705454
8 2679 0 9709226
8 2680 0 9712277
8 2681 0 9718393
8 2682 0 9718597
8 2683 0 9723987
8 2684 0 9731937
8 2685 0 9735381
8 2686 0 9739107
8 2687 0 9739946
8 2688 0 9741341
8 2689 0 9745660
8 2690 0 9749827
8 2691 0 9750408
8 2692 0 9752085
8 2693 0 9758419
8 2694 0 9763460
8 2695 0 9771907
8 2696 0 9777605
8 2697 0 9781180
8 2698 0 9781912
8 2699 0 9786791
8 2700 0 9788649
8 2701 0 9797879
8 2702 0 9802106
8 2703 0 9819064
8 2704 0 9823271
8 2705 0 9827909
8 2706 0 9833038
8 2707 0 9835449
8 2708 1 9839405
8 2709 1 9842678
8 2710 1 9845459
8 2711 1 9858240
8 2712 1 9859603
8 2713 1 9864379
8 2714 1 9870124
8 2715 1 9873731
8 2716 1 9876979
8 2717 1 9879340
8 2718 1 9883798
8 2719 1 9889746
8 2720 0 9896545
8 2721 0 9900263
8 2722 0 9903690
8 2723 0 9923524
8 2724 0 9926700
8 2725 0 9927396
8 2726 0 9929730
8 2727 0 9935073
8 2728 0 9935370
8 2729 0 9952081
8 2730 0 9955004
8 2731 0 9960180
8 2732 0 9965961
8 2733 0 9970487
8 2734 0 9970947
8 2735 0 9973015
8 2736 0 9975508
8 2737 0 9983369
8 2738 0 9989454
8 2739 0 9989554
8 2740 0 9990489
8 2741 0 9992991
8 2742 0 9993695
8 2743 0 9998220
8 2744 0 10002925
8 2745 0 10006185
8 2746 0 10007975
8 2747 0 10012112
8 2748 0 10015568
8 2749 0 10020455
8 2750 0 10022359
8 2751 0 10027610
8 2752 0 10029641
8 2753 0 10033227
8 2754 0 10035862
8 2755 0 10036318
8 2756 0 10038108
8 2757 0 10043190
8 2758 0 10050087
8 2759 0 10053472
8 2760 0 10056488
8 2761 0 10059792
8 2762 0 10062192
8 2763 0 10067974
8 2764 0 10070182
8 2765 0 10071231
8 2766 0 10075357
8 2767 0 10077740
8 2768 1 10084289
8 2769 1 10085725
8 2770 1 10095750
8 2771 1 10097902
8 2772 1 10101697
8 2773 1 10107359
8 2774 1 10118258
8 2775 1 10128295
8 2776 1 10133559
8 2777 1 10134461
8 2778 1 10138815
8 2779 1 10141194
8 2780 1 10143814
8 2781 1 10146460
8 2782 1 10152635
8 2783 1 10155964
8 2784 1 10157582
8 2785 1 10168532
8 2786 1 10171263
8 2787 1 10175063
8 2788 1 10179071
8 2789 1 10186714
8 2790 1 10187734
8 2791 1 10191368
8 2792 1 10202870
8 2793 1 10207449
8 2794 1 10211125
8 2795 0 10215282
8 2796 0 10215672
8 2797 0 10221631
8 2798 0 10223203
8 2799 0 10227983
8 2800 0 10243161
8 2801 0 10251249
8 2802 0 10256227
8 2803 0 10257056
8 2804 0 10260196
8 2805 0 10263554
8 2806 0 10268318
8 2807 0 10276816
8 2808 0 10279801
8 2809 0 10283528
8 2810 0 10285161
8 2811 0 10291837
8 2812 0 10301536
8 2813 0 10306109
8 2814 0 10308248
8 2815 0 10311513
8 2816 0 10317124
8 2817 0 10319467
8 2818 0 10323671
8 2819 0 10330535
8 2820 0 10334097
8 2821 0 10338933
8 2822 0 10342360
8 2823 0 10347801
8 2824 0 10349483
8 2825 0 10356343
8 2826 0 10368433
8 2827 0 10379033
8 2828 0 10383831
8 2829 0 10389001
8 2830 0 10392051
8 2831 0 10393347
8 2832 0 10396064
8 2833 0 10398998
8 2834 0 10401625
8 2835 0 10402510
8 2836 0 10407813
8 2837 0 10419255
8 2838 0 10421170
8 2839 0 10425043
8 2840 0 10425099
8 2841 0 10435861
8 2842 0 10436130
8 2843 0 10438040
8 2844 0 10441719
8 2845 0 10453838
8 2846 0 10458050
8 2847 0 10458623
8 2848 0 10464233
8 2849 0 10468338
8 2850 0 10470758
8 2851 0 10470787
8 2852 0 10479254
8 2853 0 10481634
8 2854 0 10483819
8 2855 0 10503947
8 2856 0 10505179
8 2857 0 10508263
8 2858 0 10510323
8 2859 0 10515044
8 2860 0 10517309
8 2861 0 10519494
8 2862 0 10526813
8 2863 0 10528478
8 2864 0 10529545
8 2865 0 10534809
8 2866 0 10536178
8 2867 0 10537080
8 2868 0 10543653
8 2869 0 10547284
8 2870 0 10548221
8 2871 0 10552494
8 2872 0 10552656
8 2873 0 10562556
8 2874 0 10562892
8 2875 0 10567673
8 2876 0 10577347
8 2877 0 10581240
8 2878 0 10581360
8 2879 0 10581371
8 2880 0 10584117
8 2881 0 10588065
8 2882 0 10589405
8 2883 0 10596269
8 2884 0 10604098
8 2885 0 10607491
8 2886 0 10608876
8 2887 0 10614183
8 2888 0 10619131
8 2889 0 10619483
8 2890 0 10620106
8 2891 0 10626681
8 2892 0 10627009
8 2893 0 10631162
8 2894 0 10636295
8 2895 0 10637450
8 2896 0 10639986
8 2897 0 10642105
8 2898 1 10651723
8 2899 1 10654220
8 2900 1 10657262
8 2901 1 10661448
8 2902 1 10666490
8 2903 1 10666722
8 2904 1 10678381
8 2905 1 10680220
8 2906 1 10684247
8 2907 1 10686428
8 2908 1 10689278
8 2909 1 10693221
8 2910 1 10696845
8 2911 0 10701833
8 2912 0 10704113
8 2913 0 10704950
8 2914 0 10711877
8 2915 0 10715879
8 2916 0 10721648
8 2917 0 10730287
8 2918 0 10733962
8 2919 0 10735588
8 2920 0 10739182
8 2921 0 10740180
8 2922 0 10743017
8 2923 0 10747260
8 2924 0 10751491
8 2925 0 10753867
8 2926 0 10761581
8 2927 0 10763226
8 2928 0 10766193
8 2929 0 10769748
8 2930 0 10771424
8 2931 0 10772412
8 2932 0 10773749
8 2933 0 10775355
8 2934 0 10778987
8 2935 0 10779281
8 2936 0 10790966
8 2937 0 10792876
8 2938 0 10795727
8 2939 0 10799675
8 2940 0 10803167
8 2941 0 10804255
8 2942 0 10806880
8 2943 0 10811447
8 2944 0 10814068
8 2945 0 10816554
8 2946 0 10820662
8 2947 0 10822063
8 2948 0 10824834
8 2949 0 10827119
8 2950 0 10828026
8 2951 0 10832621
8 2952 0 10834665
8 2953 0 10845022
8 2954 0 10852418
8 2955 0 10873911
8 2956 0 10878929
8 2957 0 10888937
8 2958 0 10893223
8 2959 0 10895229
8 2960 0 10900421
8 2961 0 10900663
8 2962 0 10903106
8 2963 0 10907125
8 2964 0 10907569
8 2965 0 10908718
8 2966 0 10913067
8 2967 0 10914443
8 2968 0 10916420
8 2969 0 10919085
8 2970 0 10921858
8 2971 0 10923389
8 2972 0 10925643
8 2973 0 10929089
8 2974 0 10938124
8 2975 0 10943085
8 2976 1 10944059
8 2977 1 10946491
8 2978 1 10949765
8 2979 1 10954471
8 2980 1 10956825
8 2981 1 10962381
8 2982 1 10965236
8 2983 1 10965627
8 2984 1 10966452
8 2985 1 10971333
8 2986 1 10973223
8 2987 1 10976418
8 2988 0 10979095
8 2989 0 10981290
8 2990 0 10988593
8 2991 1 10991891
8 2992 1 10995695
8 2993 1 10998962
8 2994 1 11003373
8 2995 1 11006552
8 2996 1 11011909
8 2997 1 11016348
8 2998 1 11017881
8 2999 1 11018856
8 3000 1 11022868
8 3001 1 11025892
8 3002 1 11027801
8 3003 1 11035654
8 3004 1 11038456
8 3005 1 11040076
8 3006 1 11041915
8 3007 1 11046785
8 3008 1 11047691
8 3009 1 11048761
8 3010 1 11051556
8 3011 1 11052370
8 3012 1 11054619
8 3013 0 11058306
8 3014 0 11063537
8 3015 0 11067005
8 3016 0 11068226
8 3017 0 11071468
8 3018 0 11074681
8 3019 0 11082954
8 3020 0 11089085
8 3021 0 11090979
8 3022 0 11103557
8 3023 1 11119887
8 3024 1 11122824
8 3025 1 11125107
8 3026 1 11141526
8 3027 1 11142257
8 3028 1 11147440
8 3029 1 11151051
8 3030 1 11153108
8 3031 1 11154880
8 3032 1 11158159
8 3033 1 11159952
8 3034 1 11160328
8 3035 1 11163051
8 3036 1 11168011
8 3037 1 11168221
8 3038 1 11169154
8 3039 1 11172185
8 3040 1 11176722
8 3041 1 11176929
8 3042 1 11179851
8 3043 1 11182380
8 3044 1 11182582
8 3045 1 11185871
8 3046 1 11186701
8 3047 1 11188658
8 3048 1 11192635
8 3049 1 11196224
8 3050 1 11197428
8 3051 1 11197649
8 3052 1 11199107
8 3053 1 11200012
8 3054 1 11202415
8 3055 1 11202864
8 3056 1 11209654
8 3057 1 11213552
8 3058 1 11214504
8 3059 1 11219588
8 3060 1 11220530
8 3061 1 11224652
8 3062 0 11236090
8 3063 0 11240800
8 3064 0 11243144
8 3065 0 11248821
8 3066 0 11249890
8 3067 0 11251154
8 3068 0 11274277
8 3069 0 11274824
8 3070 0 11276449
8 3071 0 11278624
8 3072 0 11280081
8 3073 0 11283630
8 3074 0 11287628
8 3075 0 11288087
8 3076 0 11292147
8 3077 0 11296550
8 3078 0 11300774
8 3079 0 11303961
8 3080 0 11311051
8 3081 0 11316165
8 3082 0 11321148
8 3083 0 11331527
8 3084 0 11335257
8 3085 0 11343112
8 3086 0 11343836
8 3087 0 11352186
8 3088 0 11353119
8 3089 0 11356918
8 3090 0 11357160
8 3091 0 11368410
8 3092 0 11372067
8 3093 0 11377394
8 3094 0 11380356
8 3095 0 11382922
8 3096 0 11385924
8 3097 0 11393501
8 3098 0 11398613
8 3099 0 11401750
8 3100 0 11402045
8 3101 0 11402261
8 3102 0 11412955
8 3103 0 11428656
8 3104 0 11433096
8 3105 0 11438024
8 3106 0 11441843
8 3107 0 11443655
8 3108 0 11444284
8 3109 0 11444496
8 3110 0 11445614
8 3111 1 11449789
8 3112 1 11465418
8 3113 1 11469096
8 3114 1 11471124
8 3115 1 11472037
8 3116 1 11474363
8 3117 1 11491186
8 3118 1 11503952
8 3119 1 11507618
8 3120 1 11508457
8 3121 1 11509859
8 3122 1 11516064
8 3123 1 11516517
8 3124 1 11526107
8 3125 1 11528214
8 3126 1 11530610
8 3127 1 11532361
8 3128 1 11536146
8 3129 1 11539298
8 3130 1 11539387
8 3131 1 11542011
8 3132 1 11543989
8 3133 1 11551114
8 3134 1 11556227
8 3135 1 11568530
8 3136 1 11572079
8 3137 1 11578599
8 3138 1 11583983
8 3139 1 11586670
8 3140 1 11586789
8 3141 1 11590480
8 3142 1 11596596
8 3143 1 11604114
8 3144 1 11611914
8 3145 1 11620229
8 3146 1 11627852
8 3147 1 11640902
8 3148 1 11650876
8 3149 1 11656905
8 3150 1 11660120
8 3151 1 11662260
8 3152 1 11664233
8 3153 1 11668572
8 3154 1 11675716
8 3155 1 11680736
8 3156 1 11684874
8 3157 1 11700926
8 3158 1 11701961
8 3159 1 11707869
8 3160 1 11711023
8 3161 1 11711710
8 3162 1 11716521
8 3163 1 11722613
8 3164 1 11725056
8 3165 1 11728439
8 3166 1 11733641
8 3167 1 11738842
8 3168 1 11738911
8 3169 1 11741750
8 3170 1 11743168
8 3171 1 11745967
8 3172 1 11748008
8 3173 1 11749690
8 3174 1 11752702
8 3175 1 11752783
8 3176 1 11753306
8 3177 1 11756728
8 3178 0 11803932
8 3179 0 11807800
8 3180 0 11810447
8 3181 0 11812755
8 3182 0 11813845
8 3183 0 11817082
8 3184 0 11832080
8 3185 0 11835170
8 3186 0 11837896
8 3187 0 11839940
8 3188 0 11850772
8 3189 0 11856679
8 3190 0 11861244
8 3191 0 11867237
8 3192 0 11990607
8 3193 0 11992891
8 3194 0 11994016
8 3195 0 12000365
8 3196 0 12001541
8 3197 0 12002520
8 3198 0 12004935
8 3199 0 12005491
8 3200 0 12007347
8 3201 0 12010578
8 3202 0 12015075
8 3203 0 12018473
8 3204 0 12018552
8 3205 0 12023338
8 3206 0 12072981
8 3207 0 12077640
8 3208 0 12078159
8 3209 0 12080188
8 3210 0 12086803
8 3211 0 12089221
8 3212 0 12094827
8 3213 0 12110128
8 3214 0 12113448
8 3215 0 12116821
8 3216 0 12120623
8 3217 0 12123100
8 3218 0 12124440
8 3219 0 12126189
8 3220 0 12128161
8 3221 0 12133621
8 3222 0 12137994
8 3223 0 12146043
8 3224 0 12150649
8 3225 0 12151898
8 3226 0 12157771
8 3227 0 12158513
8 3228 0 12164567
8 3229 0 12165387
8 3230 0 12167363
8 3231 0 12176510
8 3232 0 12179063
8 3233 0 12182658
8 3234 0 12188726
8 3235 0 12193048
8 3236 0 12194313
8 3237 0 12200638
8 3238 0 12207574
8 3239 0 12212965
8 3240 0 12214000
8 3241 0 12214248
8 3242 0 12221033
8 3243 0 12224342
8 3244 0 12226457
8 3245 0 12227600
8 3246 0 12232057
8 3247 0 12237255
8 3248 0 12237280
8 3249 0 12240000
8 3250 0 12242162
8 3251 0 12248233
8 3252 0 12249931
8 3253 0 12253418
8 3254 0 12257318
8 3255 0 12266038
8 3256 0 12269989
8 3257 0 12272677
8 3258 0 12278622
8 3259 0 12282216
8 3260 0 12286223
8 3261 0 12290127
8 3262 0 12291809
8 3263 0 12297394
8 3264 0 12301274
8 3265 0 12304425
8 3266 0 12311264
8 3267 0 12326010
8 3268 0 12332600
8 3269 0 12332674
8 3270 0 12335649
8 3271 0 12341552
8 3272 0 12341736
8 3273 0 12361293
8 3274 0 12371552
8 3275 0 12376477
8 3276 0 12379515
8 3277 0 12386700
8 3278 0 12403833
8 3279 0 12405848
8 3280 0 12408228
8 3281 0 12409307
8 3282 0 12416475
8 3283 0 12443544
8 3284 0 12455340
8 3285 0 12457599
8 3286 0 12460422
8 3287 0 12460768
8 3288 0 12462729
8 3289 0 12463181
8 3290 0 12465346
8 3291 0 12467574
8 3292 1 12481850
8 3293 1 12485930
8 3294 1 12492386
8 3295 1 12496467
8 3296 1 12500202
8 3297 1 12502330
8 3298 1 12507448
8 3299 1 12508002
8 3300 1 12511108
8 3301 1 12513170
8 3302 1 12514150
8 3303 1 12515468
8 3304 1 12517506
8 3305 1 12519347
8 3306 0 12524192
8 3307 0 12529298
8 3308 1 12531668
8 3309 1 12534374
8 3310 1 12537380
8 3311 1 12539426
8 3312 1 12539524
8 3313 1 12545450
8 3314 1 12548566
8 3315 1 12549328
8 3316 1 12553382
8 3317 1 12555618
8 3318 1 12567795
8 3319 1 12568311
8 3320 1 12580804
8 3321 1 12589635
8 3322 1 12591833
8 3323 1 12591994
8 3324 1 12599846
8 3325 1 12606842
8 3326 1 12612711
8 3327 1 12616509
8 3328 1 12619777
8 3329 0 12624951
8 3330 0 12630662
8 3331 0 12634969
8 3332 0 12636821
8 3333 0 12639980
8 3334 0 12640223
8 3335 0 12641640
8 3336 0 12748259
8 3337 0 12796301
8 3338 0 12799225
8 3339 0 12799326
8 3340 0 12802178
8 3341 0 12807153
8 3342 0 12812435
8 3343 0 12814406
8 3344 0 12816317
8 3345 0 12817587
8 3346 0 12818541
8 3347 0 12820624
8 3348 0 12822427
8 3349 0 12823894
8 3350 0 12825349
8 3351 0 12825715
8 3352 0 12831284
8 3353 0 12900232
8 3354 0 12906700
8 3355 0 12915819
8 3356 0 12920744
8 3357 0 12924254
8 3358 0 12925167
8 3359 0 12931128
8 3360 0 12934475
8 3361 0 12935588
8 3362 1 12940950
8 3363 1 12941908
8 3364 1 12945551
8 3365 1 12946853
8 3366 1 12950712
8 3367 1 12954491
8 3368 1 12957953
8 3369 1 12964590
8 3370 1 12968436
8 3371 1 12971738
8 3372 1 12974915
8 3373 1 12980128
8 3374 0 13003213
8 3375 0 13012441
8 3376 0 13016558
8 3377 0 13021169
8 3378 0 13028244
8 3379 0 13029230
8 3380 0 13031718
8 3381 0 13033128
8 3382 1 13037462
8 3383 1 13048177
8 3384 1 13051272
8 3385 1 13054967
8 3386 1 13057361
8 3387 1 13059766
8 3388 1 13063465
8 3389 1 13066130
8 3390 1 13069995
8 3391 1 13070264
8 3392 0 13073721
8 3393 0 13074261
8 3394 0 13077741
8 3395 0 13080010
8 3396 0 13083461
8 3397 0 13084710
8 3398 0 13085012
8 3399 0 13188867
8 3400 0 13194152
8 3401 0 13199711
8 3402 0 13203454
8 3403 0 13208595
8 3404 0 13210766
8 3405 0 13214341
8 3406 1 13217887
8 3407 1 13220734
8 3408 1 13222771
8 3409 1 13225163
8 3410 1 13228403
8 3411 1 13229855
8 3412 1 13234627
8 3413 1 13237965
8 3414 1 13241220
8 3415 1 13244908
8 3416 1 13245943
8 3417 1 13247405
8 3418 1 13247565
8 3419 1 13248583
8 3420 1 13251538
8 3421 1 13252062
8 3422 1 13255750
8 3423 1 13259256
8 3424 1 13260091
8 3425 1 13261254
8 3426 1 13262802
8 3427 1 13264504
8 3428 1 13264865
8 3429 1 13265477
8 3430 1 13266035
8 3431 1 13269664
8 3432 1 13272281
8 3433 1 13272984
8 3434 1 13274234
8 3435 1 13274746
8 3436 1 13274933
8 3437 1 13275549
8 3438 1 13279903
8 3439 1 13283113
8 3440 1 13284626
8 3441 1 13285087
8 3442 1 13288534
8 3443 1 13289285
8 3444 1 13294688
8 3445 1 13297114
8 3446 1 13302132
8 3447 1 13306244
8 3448 1 13308093
8 3449 1 13313490
8 3450 1 13314462
8 3451 1 13316984
8 3452 1 13320377
8 3453 1 13323531
8 3454 0 13326767
8 3455 0 13328003
8 3456 0 13333338
8 3457 0 13337872
8 3458 0 13344301
8 3459 0 13347361
8 3460 0 13349332
8 3461 0 13360127
8 3462 0 13363694
8 3463 0 13364863
8 3464 0 13371444
8 3465 0 13373896
8 3466 0 13374038
8 3467 0 13375728
8 3468 0 13376921
8 3469 0 13381626
8 3470 0 13382044
8 3471 0 13384337
8 3472 0 13387391
8 3473 0 13387983
8 3474 0 13389858
8 3475 0 13391620
8 3476 0 13393156
8 3477 0 13395363
8 3478 0 13397541
8 3479 0 13398775
8 3480 0 13401361
8 3481 0 13402818
8 3482 0 13407715
8 3483 1 13410645
8 3484 1 13413235
8 3485 1 13413478
8 3486 1 13414260
8 3487 1 13414377
8 3488 1 13417013
8 3489 1 13420697
8 3490 1 13421170
8 3491 1 13425315
8 3492 1 13426318
8 3493 1 13427893
8 3494 1 13430242
8 3495 0 13431298
8 3496 0 13434357
8 3497 0 13437464
8 3498 0 13441315
8 3499 0 13442449
8 3500 0 13446592
8 3501 0 13447108
8 3502 0 13448842
8 3503 0 13479045
8 3504 1 13483378
8 3505 1 13484586
8 3506 1 13486946
8 3507 1 13489523
8 3508 1 13490742
8 3509 1 13491478
8 3510 1 13492375
8 3511 1 13494581
8 3512 1 13495627
8 3513 1 13497553
8 3514 1 13497711
8 3515 1 13500230
8 3516 1 13503343
8 3517 1 13503654
8 3518 1 13508622
8 3519 1 13512069
8 3520 1 13514142
8 3521 1 13514604
8 3522 1 13519896
8 3523 1 13522587
8 3524 1 13526163
8 3525 1 13530313
8 3526 0 13535099
8 3527 0 13538783
8 3528 0 13545843
8 3529 0 13552074
8 3530 0 13556444
8 3531 0 13558196
8 3532 0 13564078
8 3533 0 13566395
8 3534 0 13568359
8 3535 0 13570018
8 3536 0 13582566
8 3537 0 13590793
8 3538 0 13593693
8 3539 0 13608806
8 3540 0 13609288
8 3541 0 13613954
8 3542 0 13618583
8 3543 0 13621315
8 3544 0 13627379
8 3545 0 13627888
8 3546 0 13632486
8 3547 0 13634586
8 3548 0 13639490
8 3549 0 13640925
8 3550 0 13643970
8 3551 0 13646702
8 3552 0 13649099
8 3553 0 13654709
8 3554 0 13657179
8 3555 0 13659190
8 3556 0 13662452
8 3557 0 13664843
8 3558 0 13674792
8 3559 0 13678965
8 3560 0 13680728
8 3561 0 13684805
8 3562 0 13689359
8 3563 0 13691269
8 3564 0 13696392
8 3565 0 13697048
8 3566 0 13701948
8 3567 0 13708543
8 3568 0 13709359
8 3569 0 13710520
8 3570 0 13712695
8 3571 0 13716846
8 3572 0 13724035
8 3573 0 13729531
8 3574 0 13732223
8 3575 0 13734864
8 3576 0 13741964
8 3577 0 13746357
8 3578 0 13748122
8 3579 0 13750528
8 3580 0 13758268
8 3581 0 13760980
8 3582 0 13761359
8 3583 0 13763176
8 3584 0 13768432
8 3585 0 13770403
8 3586 0 13773154
8 3587 0 13773532
8 3588 0 13773696
8 3589 0 13775997
8 3590 0 13776464
8 3591 0 13778163
8 3592 0 13784559
8 3593 0 13793303
8 3594 0 13794579
8 3595 0 13797198
8 3596 0 13808517
8 3597 0 13809197
8 3598 0 13812295
8 3599 0 13814979
8 3600 0 13815559
8 3601 0 13815667
8 3602 0 13817310
8 3603 0 13819008
8 3604 0 13823772
8 3605 0 13827277
8 3606 0 13829518
8 3607 0 13832989
8 3608 0 13836266
8 3609 0 13838636
8 3610 0 13839564
8 3611 0 13840683
8 3612 0 13844206
8 3613 0 13852444
8 3614 0 13860656
8 3615 0 13862661
8 3616 0 13863695
8 3617 0 13864063
8 3618 0 13867200
8 3619 0 13870813
8 3620 0 13878831
8 3621 0 13885411
8 3622 0 13889099
8 3623 0 13892739
8 3624 0 13894711
8 3625 0 13900501
8 3626 0 13904793
8 3627 0 13905912
8 3628 0 13917141
8 3629 0 13920617
8 3630 0 13924223
8 3631 0 13940133
8 3632 0 13945002
8 3633 0 13947649
8 3634 0 13950039
8 3635 0 13955155
8 3636 0 13964138
8 3637 0 13966095
8 3638 0 13970242
8 3639 0 13974723
8 3640 0 13978945
8 3641 0 13982111
8 3642 0 13983563
8 3643 0 13985143
8 3644 0 13985571
8 3645 0 13988691
8 3646 0 13990891
8 3647 0 13994734
8 3648 0 14000111
8 3649 0 14003586
8 3650 0 14006327
8 3651 0 14010841
8 3652 0 14010945
8 3653 0 14016654
8 3654 0 14019431
8 3655 0 14024679
8 3656 0 14033790
8 3657 0 14035897
8 3658 0 14084848
8 3659 0 14105500
8 3660 0 14108382
8 3661 0 14112423
8 3662 0 14144650
8 3663 0 14148204
8 3664 0 14148663
8 3665 0 14149439
8 3666 0 14151488
8 3667 0 14154359
8 3668 0 14157764
8 3669 0 14159868
8 3670 0 14163315
8 3671 0 14169842
8 3672 0 14170775
8 3673 0 14180686
8 3674 0 14181041
8 3675 0 14182134
8 3676 0 14183766
8 3677 0 14185180
8 3678 0 14188762
8 3679 0 14192220
8 3680 0 14193277
8 3681 0 14196234
8 3682 0 14196489
8 3683 0 14199234
8 3684 0 14203709
8 3685 0 14207199
8 3686 0 14208942
8 3687 0 14214115
8 3688 0 14217769
8 3689 0 14221048
8 3690 0 14227669
8 3691 0 14232066
8 3692 0 14233948
8 3693 0 14234257
8 3694 0 14236560
8 3695 0 14239675
8 3696 0 14242643
8 3697 0 14245000
8 3698 0 14246501
8 3699 0 14250819
8 3700 0 14258893
8 3701 0 14261785
8 3702 0 14266145
8 3703 0 14269681
8 3704 0 14278078
8 3705 0 14279278
8 3706 0 14281789
8 3707 0 14288971
8 3708 0 14292953
8 3709 0 14296567
8 3710 0 14298970
8 3711 0 14299251
8 3712 0 14305735
8 3713 0 14312866
8 3714 0 14312944
8 3715 0 14313673
8 3716 0 14315580
8 3717 0 14316431
8 3718 0 14323721
8 3719 0 14326844
8 3720 0 14331427
8 3721 0 14333482
8 3722 0 14334990
8 3723 0 14336422
8 3724 0 14337737
8 3725 0 14338344
8 3726 0 14339293
8 3727 0 14339414
8 3728 0 14341761
8 3729 0 14345008
8 3730 0 14345323
8 3731 0 14346850
8 3732 0 14347582
8 3733 0 14353298
8 3734 0 14356858
8 3735 0 14363228
8 3736 0 14363265
8 3737 0 14364016
8 3738 0 14368947
8 3739 0 14372152
8 3740 0 14372786
8 3741 0 14372947
8 3742 0 14375616
8 3743 0 14381328
8 3744 0 14386727
8 3745 0 14390359
8 3746 0 14391931
8 3747 0 14394335
8 3748 0 14397399
8 3749 0 14397881
8 3750 0 14400351
8 3751 0 14402081
8 3752 0 14406104
8 3753 0 14410234
8 3754 0 14411559
8 3755 0 14415033
8 3756 0 14421786
8 3757 0 14422246
8 3758 0 14428177
8 3759 0 14430250
8 3760 0 14432883
8 3761 0 14435222
8 3762 0 14435948
8 3763 0 14440254
8 3764 0 14442146
8 3765 0 14443487
8 3766 0 14445143
8 3767 0 14450108
8 3768 0 14459259
8 3769 0 14459977
8 3770 0 14462906
8 3771 0 14464482
8 3772 0 14476488
8 3773 0 14485943
8 3774 0 14496068
8 3775 0 14500352
8 3776 0 14505952
8 3777 0 14518515
8 3778 0 14521737
8 3779 0 14527043
8 3780 0 14529919
8 3781 0 14531272
8 3782 0 14538957
8 3783 0 14540272
8 3784 0 14541482
8 3785 0 14541494
8 3786 0 14541728
8 3787 0 14544407
8 3788 0 14548219
8 3789 0 14549883
8 3790 0 14551643
8 3791 0 14551877
8 3792 0 14554734
8 3793 0 14557389
8 3794 0 14558536
8 3795 0 14559716
8 3796 0 14564889
8 3797 0 14570494
8 3798 0 14576229
8 3799 0 14588310
8 3800 0 14591526
8 3801 0 14592159
8 3802 0 14594139
8 3803 0 14602757
8 3804 0 14604793
8 3805 0 14605502
8 3806 0 14607785
8 3807 0 14608980
8 3808 0 14610423
8 3809 0 14614199
8 3810 0 14617318
8 3811 0 14617620
8 3812 0 14620390
8 3813 0 14621015
8 3814 0 14622063
8 3815 0 14622122
8 3816 0 14626201
8 3817 0 14626425
8 3818 0 14626602
8 3819 0 14627967
8 3820 0 14632111
8 3821 0 14632159
8 3822 0 14634684
8 3823 0 14637524
8 3824 0 14643435
8 3825 0 14645127
8 3826 0 14647728
8 3827 0 14652409
8 3828 0 14653268
8 3829 0 14658069
8 3830 0 14660333
8 3831 0 14661979
8 3832 0 14666507
8 3833 0 14669374
8 3834 0 14674017
8 3835 0 14677901
8 3836 0 14680329
8 3837 0 14683059
8 3838 0 14685270
8 3839 0 14692864
8 3840 0 14694226
8 3841 1 14697801
8 3842 1 14700905
8 3843 1 14701393
8 3844 1 14705093
8 3845 1 14741060
8 3846 1 14744141
8 3847 1 14750469
8 3848 1 14750931
8 3849 1 14751809
8 3850 1 14754541
8 3851 1 14759544
8 3852 1 14766223
8 3853 1 14768053
8 3854 0 14771796
8 3855 0 14774997
8 3856 0 14776055
8 3857 0 14776940
8 3858 0 14782188
8 3859 0 14786365
8 3860 0 14792578
8 3861 0 14793491
8 3862 0 14795607
8 3863 0 14800799
8 3864 0 14806483
8 3865 0 14808027
8 3866 0 14811092
8 3867 0 14815400
8 3868 0 14825434
8 3869 0 14826574
8 3870 0 14827422
8 3871 0 14829018
8 3872 0 14829954
8 3873 0 14831159
8 3874 0 14837801
8 3875 0 14838050
8 3876 0 14839233
8 3877 0 14839329
8 3878 0 14842706
8 3879 0 14845357
8 3880 0 14852050
8 3881 0 14853099
8 3882 0 14853230
8 3883 0 14859368
8 3884 0 14861131
8 3885 0 14864606
8 3886 0 14864659
8 3887 0 14869515
8 3888 0 14870515
8 3889 0 14870866
8 3890 0 14874736
8 3891 0 14878908
8 3892 0 14880605
8 3893 0 14883148
8 3894 0 14884428
8 3895 0 14886948
8 3896 0 14890838
8 3897 0 14891325
8 3898 0 14892623
8 3899 0 14895414
8 3900 0 14895823
8 3901 0 14904809
8 3902 0 14911179
8 3903 0 14912373
8 3904 1 14913583
8 3905 1 14915257
8 3906 1 14917734
8 3907 1 14919828
8 3908 1 14924674
8 3909 1 14927606
8 3910 1 14935627
8 3911 1 14938627
8 3912 1 14938857
8 3913 1 14940531
8 3914 1 14941674
8 3915 1 14943493
8 3916 1 14946357
8 3917 1 14948699
8 3918 1 14949792
8 3919 1 14952465
8 3920 1 14953097
8 3921 1 14955157
8 3922 1 14960719
8 3923 1 14963193
8 3924 1 14965357
8 3925 1 14969289
8 3926 1 14969380
8 3927 1 14970792
8 3928 1 14972278
8 3929 1 14975467
8 3930 1 14975896
8 3931 1 14980977
8 3932 1 14984882
8 3933 1 14985649
8 3934 1 14991475
8 3935 1 14993257
8 3936 1 14995042
8 3937 1 14998981
8 3938 1 15004668
8 3939 1 15013560
8 3940 1 15026012
8 3941 1 15026627
8 3942 1 15027408
8 3943 1 15031664
8 3944 1 15038243
8 3945 1 15040649
8 3946 1 15041597
8 3947 1 15045912
8 3948 1 15048356
8 3949 1 15052280
8 3950 1 15052360
8 3951 1 15052964
8 3952 0 15055324
8 3953 0 15058714
8 3954 0 15059524
8 3955 0 15059571
8 3956 0 15061281
8 3957 0 15068310
8 3958 0 15068388
8 3959 0 15071999
8 3960 0 15074281
8 3961 0 15074922
8 3962 0 15081486
8 3963 0 15086521
8 3964 0 15105059
8 3965 0 15112123
8 3966 0 15116329
8 3967 0 15117019
8 3968 0 15118441
8 3969 0 15121498
8 3970 0 15124179
8 3971 0 15126929
8 3972 0 15130338
8 3973 0 15134729
8 3974 0 15140687
8 3975 0 15144523
8 3976 0 15144665
8 3977 0 15144701
8 3978 0 15147505
8 3979 0 15151198
8 3980 0 15155008
8 3981 0 15155537
8 3982 0 15161627
8 3983 0 15165046
8 3984 0 15171119
8 3985 0 15174861
8 3986 1 15180145
8 3987 1 15182708
8 3988 1 15184026
8 3989 1 15185125
8 3990 1 15189042
8 3991 1 15189917
8 3992 1 15190840
8 3993 1 15192129
8 3994 1 15195125
8 3995 1 15197098
8 3996 1 15197939
8 3997 1 15198375
8 3998 0 15201715
8 3999 0 15203198
8 4000 0 15203484
8 4001 0 15203755
8 4002 0 15208252
8 4003 0 15240802
8 4004 0 15243233
8 4005 0 15246006
8 4006 0 15250674
8 4007 0 15251312
8 4008 0 15252105
8 4009 0 15256907
8 4010 0 15261170
8 4011 0 15261204
8 4012 0 15272989
8 4013 0 15278234
8 4014 0 15278703
8 4015 0 15281733
8 4016 0 15282038
8 4017 0 15295079
8 4018 0 15295241
8 4019 0 15298988
8 4020 0 15302578
8 4021 0 15303715
8 4022 0 15304286
8 4023 0 15308657
8 4024 0 15312089
8 4025 0 15314350
8 4026 0 15316354
8 4027 0 15319012
8 4028 0 15321976
8 4029 0 15324143
8 4030 0 15325983
8 4031 0 15329731
8 4032 0 15329771
8 4033 0 15332231
8 4034 0 15333231
8 4035 0 15337069
8 4036 0 15338423
8 4037 0 15338870
8 4038 0 15341319
8 4039 0 15344405
8 4040 0 15344580
8 4041 0 15348413
8 4042 0 15350549
8 4043 0 15357026
8 4044 1 15374430
8 4045 1 15374657
8 4046 1 15382733
8 4047 1 15383702
8 4048 1 15385976
8 4049 1 15387014
8 4050 1 15395079
8 4051 1 15395746
8 4052 1 15404639
8 4053 1 15405648
8 4054 1 15408287
8 4055 1 15409781
8 4056 1 15411365
8 4057 1 15413264
8 4058 0 15431795
8 4059 0 15432775
8 4060 0 15433429
8 4061 0 15435506
8 4062 0 15437112
8 4063 0 15438466
8 4064 0 15441628
8 4065 0 15443189
8 4066 0 15446107
8 4067 0 15454275
8 4068 0 15454351
8 4069 0 15455400
8 4070 0 15455547
8 4071 0 15456117
8 4072 0 15458028
8 4073 0 15458482
8 4074 0 15460071
8 4075 0 15460537
8 4076 0 15468784
8 4077 0 15473477
8 4078 0 15479203
8 4079 0 15483032
8 4080 0 15483485
8 4081 0 15486105
8 4082 0 15487401
8 4083 0 15489922
8 4084 0 15493732
8 4085 0 15497012
8 4086 0 15497510
8 4087 0 15497962
8 4088 0 15500549
8 4089 0 15503514
8 4090 0 15504545
8 4091 0 15507453
8 4092 1 15513386
8 4093 1 15513962
8 4094 1 15514880
8 4095 1 15517424
8 4096 1 15520182
8 4097 1 15523730
8 4098 1 15524875
8 4099 1 15529083
8 4100 1 15534617
8 4101 1 15534652
8 4102 1 15540600
8 4103 1 15542711
8 4104 1 15542967
8 4105 1 15546349
8 4106 0 15547102
8 4107 0 15554318
8 4108 0 15554828
8 4109 0 15556633
8 4110 0 15559745
8 4111 0 15562294
8 4112 0 15563377
8 4113 0 15570945
8 4114 0 15576248
8 4115 0 15580983
8 4116 0 15581265
8 4117 0 15583177
8 4118 0 15585027
8 4119 0 15587664
8 4120 0 15589307
8 4121 0 15590037
8 4122 0 15592921
8 4123 0 15597210
8 4124 0 15597408
8 4125 0 15601467
8 4126 0 15602285
8 4127 0 15605043
8 4128 0 15608364
8 4129 0 15608451
8 4130 0 15609293
8 4131 0 15620557
8 4132 0 15628476
8 4133 0 15632259
8 4134 0 15634947
8 4135 0 15637688
8 4136 0 15639022
8 4137 0 15642697
8 4138 0 15642911
8 4139 0 15646614
8 4140 0 15646801
8 4141 0 15650222
8 4142 0 15652450
8 4143 0 15654672
8 4144 0 15657787
8 4145 0 15658356
8 4146 1 15660221
8 4147 1 15661304
8 4148 1 15662841
8 4149 1 15665316
8 4150 1 15670424
8 4151 1 15675888
8 4152 1 15677898
8 4153 1 15688131
8 4154 1 15689081
8 4155 1 15692442
8 4156 1 15700149
8 4157 1 15704514
8 4158 1 15707239
8 4159 1 15712616
8 4160 1 15717559
8 4161 1 15720631
8 4162 1 15722738
8 4163 1 15723385
8 4164 1 15736880
8 4165 1 15746979
8 4166 1 15749034
8 4167 1 15754578
8 4168 1 15759442
8 4169 1 15764068
8 4170 1 15772766
8 4171 1 15774876
8 4172 1 15779220
8 4173 1 15781787
8 4174 1 15783829
8 4175 1 15785449
8 4176 1 15787024
8 4177 1 15791837
8 4178 1 15792338
8 4179 1 15800463
8 4180 1 15804234
8 4181 1 15804489
8 4182 1 15805331
8 4183 1 15811519
8 4184 1 15815098
8 4185 1 15819117
8 4186 1 15825668
8 4187 1 15828111
8 4188 1 15831040
8 4189 1 15834288
8 4190 1 15841235
8 4191 1 15843649
8 4192 1 15843910
8 4193 1 15847867
8 4194 1 15851113
8 4195 1 15852909
8 4196 1 15862197
8 4197 1 15866760
8 4198 1 15869677
8 4199 1 15876331
8 4200 1 15884823
8 4201 1 15897591
8 4202 1 15900380
8 4203 1 15904777
8 4204 0 15918507
8 4205 0 15930054
8 4206 0 15935545
8 4207 0 15938561
8 4208 0 15940553
8 4209 0 15943101
8 4210 0 15943461
8 4211 0 15943838
8 4212 0 15945197
8 4213 0 15946981
8 4214 0 15948255
8 4215 0 15948301
8 4216 0 15951233
8 4217 0 15951529
8 4218 0 15957345
8 4219 0 15958845
8 4220 0 15960395
8 4221 0 15967677
8 4222 0 15969731
8 4223 0 15974400
8 4224 0 15979426
8 4225 0 15980230
8 4226 0 15983402
8 4227 0 15987006
8 4228 0 15987160
8 4229 0 15990665
8 4230 0 15991205
8 4231 0 15992604
8 4232 0 15994531
8 4233 0 15996766
8 4234 0 16005165
8 4235 0 16008162
8 4236 0 16009535
8 4237 0 16009929
8 4238 0 16011286
8 4239 0 16012079
8 4240 0 16014202
8 4241 0 16017312
8 4242 0 16021117
8 4243 0 16021746
8 4244 0 16027272
8 4245 0 16028947
8 4246 0 16032508
8 4247 0 16042189
8 4248 0 16044722
8 4249 0 16050883
8 4250 0 16051499
8 4251 0 16056593
8 4252 0 16062080
8 4253 0 16062665
8 4254 0 16063497
8 4255 0 16063753
8 4256 0 16065937
8 4257 0 16066649
8 4258 0 16068983
8 4259 0 16072474
8 4260 0 16075090
8 4261 0 16076783
8 4262 0 16077528
8 4263 0 16077946
8 4264 0 16079335
8 4265 0 16087163
8 4266 0 16088507
8 4267 0 16088722
8 4268 0 16091205
8 4269 0 16092401
8 4270 0 16094615
8 4271 0 16102024
8 4272 0 16104998
8 4273 0 16114684
8 4274 0 16117484
8 4275 0 16119383
8 4276 0 16122810
8 4277 0 16125849
8 4278 0 16131435
8 4279 0 16135621
8 4280 0 16139020
8 4281 0 16139354
8 4282 0 16140206
8 4283 0 16142071
8 4284 0 16145148
8 4285 0 16147530
8 4286 0 16166234
8 4287 0 16166681
8 4288 0 16171040
8 4289 0 16187735
8 4290 0 16188179
8 4291 0 16188585
8 4292 0 16190435
8 4293 0 16191705
8 4294 0 16199046
8 4295 0 16204997
8 4296 0 16210492
8 4297 0 16214441
8 4298 0 16214581
8 4299 0 16216382
8 4300 0 16221264
8 4301 0 16221676
8 4302 0 16223381
8 4303 0 16225187
8 4304 0 16226770
8 4305 0 16230273
8 4306 0 16234883
8 4307 0 16236929
8 4308 0 16239767
8 4309 0 16240525
8 4310 0 16242032
8 4311 0 16243197
8 4312 0 16246802
8 4313 0 16250736
8 4314 0 16257225
8 4315 1 16259086
8 4316 1 16263135
8 4317 1 16270545
8 4318 1 16278778
8 4319 1 16280655
8 4320 1 16281221
8 4321 1 16285062
8 4322 1 16292860
8 4323 1 16296401
8 4324 1 16301140
8 4325 1 16302838
8 4326 1 16303419
8 4327 1 16307959
8 4328 1 16313059
8 4329 1 16316146
8 4330 1 16321432
8 4331 1 16328060
8 4332 1 16334317
8 4333 1 16335015
8 4334 1 16337488
8 4335 1 16338805
8 4336 1 16340660
8 4337 1 16349251
8 4338 1 16349721
8 4339 1 16353058
8 4340 1 16356266
8 4341 1 16362123
8 4342 1 16364484
8 4343 1 16366101
8 4344 1 16370586
8 4345 1 16370772
8 4346 1 16375619
8 4347 1 16378497
8 4348 1 16381208
8 4349 1 16384026
8 4350 1 16387685
8 4351 1 16390526
8 4352 1 16396910
8 4353 1 16402937
8 4354 1 16412870
8 4355 0 16418334
8 4356 0 16422439
8 4357 0 16424029
8 4358 0 16427496
8 4359 0 16427830
8 4360 0 16429273
8 4361 0 16431848
8 4362 0 16432286
8 4363 0 16436558
8 4364 0 16442418
8 4365 0 16445062
8 4366 0 16445118
8 4367 0 16446571
8 4368 0 16454682
8 4369 0 16456917
8 4370 0 16461180
8 4371 0 16461264
8 4372 0 16462938
8 4373 0 16464965
8 4374 0 16467932
8 4375 0 16470143
8 4376 0 16473692
8 4377 0 16475428
8 4378 0 16477139
8 4379 0 16484138
8 4380 0 16486111
8 4381 0 16486146
8 4382 0 16487021
8 4383 0 16488995
8 4384 0 16492011
8 4385 0 16501856
8 4386 0 16503819
8 4387 0 16510505
8 4388 0 16511009
8 4389 0 16515279
8 4390 0 16521435
8 4391 0 16521634
8 4392 0 16529824
8 4393 0 16532044
8 4394 0 16532492
8 4395 0 16537835
8 4396 0 16538213
8 4397 0 16539190
8 4398 0 16542424
8 4399 0 16545994
8 4400 0 16548317
8 4401 0 16554759
8 4402 0 16555230
8 4403 0 16558047
8 4404 0 16562422
8 4405 0 16566435
8 4406 0 16567771
8 4407 0 16573336
8 4408 0 16573439
8 4409 0 16573575
8 4410 0 16574073
8 4411 0 16576503
8 4412 0 16579695
8 4413 0 16580618
8 4414 0 16585233
8 4415 0 16590399
8 4416 0 16600285
8 4417 0 16601207
8 4418 0 16602808
8 4419 0 16604926
8 4420 0 16606067
8 4421 0 16611048
8 4422 0 16612083
8 4423 0 16615842
8 4424 0 16616863
8 4425 0 16619018
8 4426 0 16619084
8 4427 0 16621556
8 4428 0 16622490
8 4429 0 16627053
8 4430 0 16633872
8 4431 0 16640172
8 4432 0 16646251
8 4433 0 16647290
8 4434 0 16652541
8 4435 0 16660381
8 4436 0 16663936
8 4437 0 16665117
8 4438 0 16666256
8 4439 0 16666781
8 4440 0 16667995
8 4441 0 16670932
8 4442 0 16676083
8 4443 0 16677896
8 4444 0 16682334
8 4445 0 16686685
8 4446 0 16688868
8 4447 0 16689304
8 4448 0 16690938
8 4449 0 16692716
8 4450 0 16697241
8 4451 0 16697602
8 4452 0 16706267
8 4453 0 16710666
8 4454 0 16713746
8 4455 0 16716532
8 4456 0 16722863
8 4457 0 16725168
8 4458 0 16728369
8 4459 0 16731381
8 4460 0 16732855
8 4461 0 16733433
8 4462 0 16733784
8 4463 0 16738109
8 4464 0 16742783
8 4465 0 16743612
8 4466 0 16745993
8 4467 0 16746094
8 4468 0 16749490
8 4469 0 16757306
8 4470 0 16761861
8 4471 0 16763598
8 4472 0 16770131
8 4473 0 16770598
8 4474 0 16773407
8 4475 0 16775950
8 4476 0 16780156
8 4477 0 16780332
8 4478 0 16786747
8 4479 0 16787071
8 4480 0 16791340
8 4481 0 16793355
8 4482 0 16796127
8 4483 0 16798956
8 4484 0 16801329
8 4485 0 16804849
8 4486 0 16805749
8 4487 0 16809062
8 4488 0 16811288
8 4489 0 16812988
8 4490 0 16815681
8 4491 0 16822659
8 4492 0 16825227
8 4493 0 16825683
8 4494 0 16828959
8 4495 0 16831132
8 4496 0 16832282
8 4497 0 16837198
8 4498 0 16839376
8 4499 0 16839908
8 4500 0 16840711
8 4501 0 16842863
8 4502 0 16845549
8 4503 0 16849223
8 4504 0 16850018
8 4505 0 16851453
8 4506 0 16853652
8 4507 0 16853809
8 4508 0 16858893
8 4509 0 16866157
8 4510 0 16875894
8 4511 0 16876112
8 4512 0 16880504
8 4513 0 16886839
8 4514 0 16890295
8 4515 0 16890923
8 4516 0 16897523
8 4517 0 16904675
8 4518 0 16907654
8 4519 0 16911778
8 4520 0 16914782
8 4521 0 16919679
8 4522 0 16921383
8 4523 0 16926020
8 4524 0 16929961
8 4525 0 16931995
8 4526 0 16932585
8 4527 0 16935781
8 4528 0 16940890
8 4529 0 16947154
8 4530 0 16952793
8 4531 0 16956379
8 4532 0 16956955
8 4533 0 16957744
8 4534 0 16962676
8 4535 0 16964450
8 4536 0 16964471
8 4537 0 16964890
8 4538 0 16974061
8 4539 0 16976126
8 4540 0 16978748
8 4541 0 16981650
8 4542 0 16987535
8 4543 0 16987588
8 4544 0 16988941
8 4545 0 16989877
8 4546 0 16994022
8 4547 0 16997539
8 4548 0 16999716
8 4549 0 17002961
8 4550 0 17009393
8 4551 0 17013834
8 4552 0 17017028
8 4553 0 17019473
8 4554 0 17026201
8 4555 0 17030855
8 4556 0 17031995
8 4557 0 17033833
8 4558 0 17036201
8 4559 0 17037669
8 4560 0 17039288
8 4561 0 17045146
8 4562 0 17047922
8 4563 0 17053637
8 4564 0 17054771
8 4565 0 17058304
8 4566 0 17059419
8 4567 0 17064424
8 4568 0 17067874
8 4569 0 17071414
8 4570 0 17074523
8 4571 0 17074828
8 4572 0 17076801
8 4573 0 17077478
8 4574 0 17080711
8 4575 0 17081011
8 4576 0 17086640
8 4577 0 17087978
8 4578 0 17090725
8 4579 0 17093045
8 4580 0 17094765
8 4581 0 17098454
8 4582 0 17101520
8 4583 0 17103656
8 4584 0 17104163
8 4585 0 17105319
8 4586 0 17105976
8 4587 0 17108518
8 4588 0 17111760
8 4589 0 17113597
8 4590 0 17116122
8 4591 0 17117936
8 4592 0 17119215
8 4593 0 17123575
8 4594 0 17126624
8 4595 0 17130813
8 4596 0 17131966
8 4597 0 17134085
8 4598 0 17136931
8 4599 0 17141346
8 4600 0 17146961
8 4601 0 17150601
8 4602 0 17153576
8 4603 0 17154654
8 4604 0 17156486
8 4605 0 17160404
8 4606 0 17166644
8 4607 0 17181113
8 4608 0 17183647
8 4609 0 17188475
8 4610 0 17190812
8 4611 0 17193380
8 4612 0 17193732
8 4613 0 17195818
8 4614 0 17200224
8 4615 0 17200615
8 4616 0 17203879
8 4617 0 17208745
8 4618 0 17212814
8 4619 0 17219595
8 4620 0 17224778
8 4621 0 17225236
8 4622 0 17227677
8 4623 0 17241289
8 4624 0 17279857
8 4625 0 17281734
8 4626 0 17284018
8 4627 0 17290702
8 4628 0 17293237
8 4629 0 17296931
8 4630 0 17297161
8 4631 0 17302610
8 4632 0 17305207
8 4633 0 17306875
8 4634 0 17313609
8 4635 0 17313914
8 4636 0 17320991
8 4637 0 17324028
8 4638 0 17327032
8 4639 0 17327876
8 4640 0 17332719
8 4641 0 17334068
8 4642 0 17336111
8 4643 0 17345143
8 4644 0 17350001
8 4645 0 17350150
8 4646 0 17356331
8 4647 0 17356564
8 4648 0 17362329
8 4649 0 17368585
8 4650 0 17439030
8 4651 0 17446444
8 4652 0 17451509
8 4653 0 17452283
8 4654 0 17452822
8 4655 0 17458233
8 4656 0 17461075
8 4657 0 17464768
8 4658 0 17466104
8 4659 0 17468581
8 4660 0 17472274
8 4661 0 17476246
8 4662 0 17479637
8 4663 0 17498364
8 4664 0 17499318
8 4665 0 17543520
8 4666 0 17547746
8 4667 0 17551799
8 4668 0 17554765
8 4669 0 17559374
8 4670 0 17565646
8 4671 0 17565834
8 4672 0 17571258
8 4673 0 17571516
8 4674 0 17577849
8 4675 0 17581593
8 4676 0 17583715
8 4677 0 17585270
8 4678 0 17587961
8 4679 0 17590597
8 4680 0 17592575
8 4681 0 17595913
8 4682 0 17597921
8 4683 0 17601669
8 4684 0 17603312
8 4685 0 17604859
8 4686 0 17610430
8 4687 0 17614458
8 4688 0 17615588
8 4689 0 17616293
8 4690 0 17619243
8 4691 0 17627791
8 4692 0 17628522
8 4693 0 17633381
8 4694 0 17638442
8 4695 0 17676418
8 4696 0 17679627
8 4697 0 17683276
8 4698 0 17709183
8 4699 0 17709998
8 4700 0 17713621
8 4701 0 17717833
8 4702 0 17719410
8 4703 0 17720025
8 4704 0 17721860
8 4705 0 17725398
8 4706 0 17727836
8 4707 0 17730282
8 4708 0 17732493
8 4709 0 17735080
8 4710 0 17741823
8 4711 0 17744880
8 4712 0 17745663
8 4713 0 17746241
8 4714 0 17747307
8 4715 0 17755367
8 4716 0 17756887
8 4717 0 17758077
8 4718 0 17760908
8 4719 0 17762458
8 4720 0 17764321
8 4721 0 17775184
8 4722 0 17779066
8 4723 0 17783428
8 4724 0 17787136
8 4725 0 17792786
8 4726 0 17794891
8 4727 0 17796233
8 4728 0 17808169
8 4729 0 17808723
8 4730 0 17814060
8 4731 0 17819543
8 4732 0 17824839
8 4733 0 17830016
8 4734 0 17830605
8 4735 0 17833543
8 4736 0 17836586
8 4737 0 17844074
8 4738 0 17846905
8 4739 0 17848410
8 4740 0 17850957
8 4741 0 17853793
8 4742 0 17856307
8 4743 0 17856409
8 4744 0 17857273
8 4745 0 17857957
8 4746 0 17859507
8 4747 0 17862842
8 4748 0 17865330
8 4749 0 17868562
8 4750 0 17869217
8 4751 0 17870574
8 4752 0 17871206
8 4753 0 17873022
8 4754 1 17880938
8 4755 1 17881010
8 4756 1 17881423
8 4757 1 17891909
8 4758 1 17894352
8 4759 1 17895424
8 4760 1 17896167
8 4761 1 17897396
8 4762 1 17898361
8 4763 1 17900541
8 4764 1 17900883
8 4765 1 17901495
8 4766 1 17902242
8 4767 1 17908426
8 4768 1 17912224
8 4769 1 17914628
8 4770 1 17928524
8 4771 1 17928961
8 4772 1 17932779
8 4773 1 17935016
8 4774 1 17938584
8 4775 1 17939182
8 4776 1 17939563
8 4777 1 17943360
8 4778 1 17953317
8 4779 1 17960865
8 4780 1 17962977
8 4781 1 17965061
8 4782 1 17968251
8 4783 1 17969691
8 4784 1 17972609
8 4785 1 17974149
8 4786 1 17976703
8 4787 1 17977922
8 4788 1 17978849
8 4789 1 17979566
8 4790 1 17985002
8 4791 1 17986382
8 4792 1 17992008
8 4793 1 17993304
8 4794 0 17998868
8 4795 0 18002006
8 4796 0 18007770
8 4797 1 18013085
8 4798 1 18015496
8 4799 1 18020389
8 4800 1 18023090
8 4801 1 18025092
8 4802 1 18027297
8 4803 1 18027940
8 4804 1 18030284
8 4805 1 18032299
8 4806 1 18039779
8 4807 1 18044946
8 4808 1 18049455
8 4809 1 18049921
8 4810 1 18052303
8 4811 1 18053718
8 4812 1 18056629
8 4813 0 18078858
8 4814 0 18085685
8 4815 0 18089111
8 4816 0 18141135
8 4817 0 18143983
8 4818 0 18147841
8 4819 0 18149503
8 4820 0 18151401
8 4821 0 18154122
8 4822 0 18156682
8 4823 0 18157205
8 4824 0 18158028
8 4825 0 18161850
8 4826 0 18163373
8 4827 0 18166868
8 4828 0 18168539
8 4829 0 18170522
8 4830 0 18175253
8 4831 0 18178523
8 4832 0 18179859
8 4833 0 18181802
8 4834 0 18185379
8 4835 0 18191548
8 4836 0 18195278
8 4837 0 18257829
8 4838 0 18321581
8 4839 0 18323849
8 4840 0 18324647
8 4841 0 18329242
8 4842 0 18334459
8 4843 0 18339571
8 4844 0 18340924
8 4845 0 18344078
8 4846 0 18346613
8 4847 0 18347114
8 4848 0 18347356
8 4849 0 18349187
8 4850 0 18350629
8 4851 0 18354586
8 4852 0 18356113
8 4853 0 18356462
8 4854 0 18357229
8 4855 0 18360125
8 4856 0 18361586
8 4857 0 18361895
8 4858 0 18362323
8 4859 0 18363529
8 4860 0 18364031
8 4861 0 18364961
8 4862 0 18367661
8 4863 0 18368688
8 4864 0 18369499
8 4865 0 18369759
8 4866 0 18372726
8 4867 0 18373057
8 4868 0 18375237
8 4869 0 18380674
8 4870 0 18385597
8 4871 0 18390999
8 4872 0 18396414
8 4873 0 18400636
8 4874 0 18402167
8 4875 0 18406335
8 4876 0 18410685
8 4877 0 18411127
8 4878 0 18413883
8 4879 0 18414590
8 4880 0 18416356
8 4881 0 18419857
8 4882 0 18424866
8 4883 0 18425075
8 4884 0 18425637
8 4885 0 18425898
8 4886 0 18427326
8 4887 0 18428970
8 4888 0 18431136
8 4889 0 18431426
8 4890 0 18431897
8 4891 0 18435101
8 4892 0 18435905
8 4893 0 18440168
8 4894 0 18440690
8 4895 0 18442973
8 4896 0 18443889
8 4897 0 18447091
8 4898 0 18451444
8 4899 0 18457394
8 4900 0 18458976
8 4901 0 18461099
8 4902 0 18463740
8 4903 0 18464830
8 4904 0 18469660
8 4905 0 18484971
8 4906 0 18491224
8 4907 0 18504399
8 4908 0 18510050
8 4909 0 18511615
8 4910 0 18517940
8 4911 0 18518063
8 4912 0 18526898
8 4913 0 18527484
8 4914 0 18531159
8 4915 0 18536667
8 4916 0 18542117
8 4917 1 18546630
8 4918 1 18546956
8 4919 1 18547445
8 4920 1 18548459
8 4921 1 18551542
8 4922 1 18552799
8 4923 1 18554934
8 4924 1 18555058
8 4925 1 18558640
8 4926 1 18561198
8 4927 1 18563726
8 4928 1 18568532
8 4929 1 18569337
8 4930 1 18569592
8 4931 1 18572522
8 4932 1 18573167
8 4933 1 18574728
8 4934 1 18587926
8 4935 1 18595600
8 4936 0 18607007
8 4937 0 18610270
8 4938 0 18613506
8 4939 0 18615390
8 4940 0 18630629
8 4941 0 18635629
8 4942 0 18638539
8 4943 0 18640000
8 4944 0 18640084
8 4945 0 18646426
8 4946 0 18663149
8 4947 0 18665385
8 4948 0 18666460
8 4949 0 18669158
8 4950 0 18670653
8 4951 0 18676117
8 4952 0 18676811
8 4953 0 18681946
8 4954 0 18682012
8 4955 0 18685050
8 4956 0 18712623
8 4957 1 18729879
8 4958 1 18734952
8 4959 1 18737700
8 4960 1 18742789
8 4961 1 18744406
8 4962 1 18750077
8 4963 1 18753725
8 4964 1 18761640
8 4965 1 18766793
8 4966 1 18769921
8 4967 1 18771841
8 4968 1 18776675
8 4969 1 18780107
8 4970 1 18784475
8 4971 1 18789387
8 4972 1 18793639
8 4973 1 18799085
8 4974 1 18799805
8 4975 1 18802186
8 4976 1 18807253
8 4977 1 18808174
8 4978 1 18808663
8 4979 1 18809712
8 4980 1 18811260
8 4981 1 18812827
8 4982 1 18813691
8 4983 1 18815160
8 4984 1 18821749
8 4985 1 18822798
8 4986 1 18826144
8 4987 1 18826651
8 4988 1 18827533
8 4989 1 18827826
8 4990 1 18830627
8 4991 1 18833608
8 4992 1 18840489
8 4993 1 18842438
8 4994 1 18846976
8 4995 1 18849022
8 4996 1 18850918
8 4997 1 18866926
8 4998 1 18871368
8 4999 1 18872089
8 5000 1 18875555
8 5001 1 18875998
8 5002 1 18876345
8 5003 1 18877966
8 5004 1 18880539
8 5005 1 18885898
8 5006 1 18890110
8 5007 1 18890552
8 5008 1 18892049
8 5009 1 18895261
8 5010 1 18895295
8 5011 1 18897427
8 5012 1 18905007
8 5013 1 18905227
8 5014 1 18913658
8 5015 1 18913777
8 5016 1 18916997
8 5017 1 18922397
8 5018 1 18929838
8 5019 1 18929900
8 5020 1 18934075
8 5021 1 18941798
8 5022 1 18946912
8 5023 1 18947928
8 5024 1 18951873
8 5025 1 18956142
8 5026 1 18956867
8 5027 1 18962916
8 5028 1 18963734
8 5029 1 18972368
8 5030 1 18977431
8 5031 0 18980097
8 5032 1 18983000
8 5033 1 18986329
8 5034 1 18987437
8 5035 1 18989420
8 5036 1 18990217
8 5037 1 18991295
8 5038 1 18991772
8 5039 1 18995081
8 5040 1 18996636
8 5041 1 18998424
8 5042 1 18998497
8 5043 1 19002332
8 5044 0 19004599
8 5045 0 19015070
8 5046 0 19015366
8 5047 0 19039118
8 5048 0 19044267
8 5049 0 19095292
8 5050 1 19101337
8 5051 1 19105083
8 5052 1 19106604
8 5053 1 19112966
8 5054 1 19124973
8 5055 1 19131332
8 5056 1 19136861
8 5057 1 19140195
8 5058 1 19143628
8 5059 1 19144741
8 5060 1 19150741
8 5061 0 19167399
8 5062 0 19169322
8 5063 0 19169970
8 5064 0 19173118
8 5065 0 19173623
8 5066 0 19176352
8 5067 0 19179366
8 5068 0 19187314
8 5069 0 19223724
8 5070 0 19225975
8 5071 0 19231599
8 5072 0 19238539
8 5073 0 19240267
8 5074 0 19246978
8 5075 0 19254309
8 5076 0 19262469
8 5077 0 19265440
8 5078 0 19267206
8 5079 0 19270366
8 5080 0 19271820
8 5081 0 19272350
8 5082 0 19278854
8 5083 1 19282343
8 5084 1 19289647
8 5085 1 19292688
8 5086 1 19302933
8 5087 1 19308836
8 5088 1 19323733
8 5089 1 19324233
8 5090 1 19326792
8 5091 1 19330046
8 5092 1 19334473
8 5093 1 19335114
8 5094 1 19341693
8 5095 1 19343384
8 5096 1 19343396
8 5097 1 19346826
8 5098 1 19349406
8 5099 1 19350207
8 5100 1 19352263
8 5101 1 19352771
8 5102 1 19356222
8 5103 1 19356404
8 5104 1 19361179
8 5105 1 19361222
8 5106 1 19365478
8 5107 1 19365874
8 5108 0 19369164
8 5109 0 19372089
8 5110 0 19375547
8 5111 0 19378244
8 5112 0 19381666
8 5113 0 19391442
8 5114 0 19391832
8 5115 0 19396130
8 5116 1 19399256
8 5117 1 19404569
8 5118 1 19409492
8 5119 1 19413708
8 5120 1 19420139
8 5121 1 19424359
8 5122 1 19426485
8 5123 1 19427437
8 5124 1 19433417
8 5125 1 19434583
8 5126 1 19437319
8 5127 1 19449979
8 5128 1 19456714
8 5129 1 19497009
8 5130 1 19500789
8 5131 1 19503939
8 5132 1 19506652
8 5133 1 19508850
8 5134 1 19511338
8 5135 1 19511664
8 5136 1 19514029
8 5137 1 19519542
8 5138 1 19521016
8 5139 1 19521432
8 5140 1 19522330
8 5141 1 19526486
8 5142 1 19530126
8 5143 1 19533994
8 5144 1 19537630
8 5145 1 19538157
8 5146 1 19539775
8 5147 1 19544230
8 5148 1 19547704
8 5149 1 19551627
8 5150 1 19551773
8 5151 0 19560753
8 5152 0 19562080
8 5153 0 19563795
8 5154 0 19565595
8 5155 0 19566957
8 5156 0 19570692
8 5157 0 19573376
8 5158 0 19576387
8 5159 0 19576415
8 5160 0 19587216
8 5161 0 19596493
8 5162 0 19596671
8 5163 0 19601643
8 5164 0 19602022
8 5165 0 19610210
8 5166 0 19619320
8 5167 0 19619986
8 5168 0 19622018
8 5169 0 19625848
8 5170 0 19629133
8 5171 0 19633828
8 5172 0 19640819
8 5173 0 19647945
8 5174 1 19649212
8 5175 1 19652533
8 5176 1 19655682
8 5177 1 19659748
8 5178 1 19661517
8 5179 1 19663769
8 5180 1 19664689
8 5181 1 19664806
8 5182 1 19671063
8 5183 1 19673291
8 5184 1 19675767
8 5185 1 19676023
8 5186 1 19676109
8 5187 1 19677102
8 5188 1 19685227
8 5189 1 19685616
8 5190 1 19690000
8 5191 1 19691947
8 5192 1 19692752
8 5193 1 19693706
8 5194 1 19693956
8 5195 1 19696133
8 5196 1 19696226
8 5197 1 19697425
8 5198 1 19698693
8 5199 1 19701020
8 5200 1 19702259
8 5201 1 19702897
8 5202 1 19706192
8 5203 1 19708270
8 5204 1 19711188
8 5205 1 19713266
8 5206 1 19714129
8 5207 1 19715907
8 5208 1 19719561
8 5209 1 19739047
8 5210 1 19739433
8 5211 1 19741275
8 5212 0 19748440
8 5213 0 19748818
8 5214 0 19750774
8 5215 0 19751696
8 5216 0 19753158
8 5217 0 19755463
8 5218 0 19757410
8 5219 0 19759526
8 5220 0 19765351
8 5221 0 19766679
8 5222 0 19778738
8 5223 0 19782697
8 5224 0 19784694
8 5225 0 19789801
8 5226 0 19790462
8 5227 0 19793125
8 5228 0 19793766
8 5229 0 19796653
8 5230 0 19797113
8 5231 0 19797840
8 5232 0 19798681
8 5233 0 19803690
8 5234 0 19803813
8 5235 0 19807789
8 5236 0 19809996
8 5237 0 19810133
8 5238 0 19833109
8 5239 0 19836274
8 5240 0 19837138
8 5241 0 19851297
8 5242 0 19852919
8 5243 0 19860908
8 5244 0 19866265
8 5245 0 19866717
8 5246 0 19867103
8 5247 0 19905345
8 5248 0 19907700
8 5249 0 19912300
8 5250 0 19917359
8 5251 0 19918751
8 5252 0 19920766
8 5253 0 19925270
8 5254 0 19928940
8 5255 0 19929870
8 5256 0 19931535
8 5257 0 19938018
8 5258 0 19943959
8 5259 0 19948258
8 5260 0 19952460
8 5261 0 19956073
8 5262 0 19956850
8 5263 0 19959314
8 5264 0 19962328
8 5265 0 19964162
8 5266 0 19964779
8 5267 0 19971199
8 5268 0 19971630
8 5269 0 19972711
8 5270 0 19973623
8 5271 0 19974048
8 5272 0 19976359
8 5273 0 19976818
8 5274 0 19978180
8 5275 0 19983281
8 5276 0 19985618
8 5277 0 19990176
8 5278 0 19992460
8 5279 0 19992538
8 5280 0 19999172
8 5281 0 19999427
8 5282 0 20003910
8 5283 0 20006149
8 5284 0 20006837
8 5285 0 20010378
8 5286 0 20018639
8 5287 0 20018681
8 5288 0 20025360
8 5289 0 20027682
8 5290 0 20027813
8 5291 0 20035347
8 5292 0 20035542
8 5293 0 20036251
8 5294 0 20036529
8 5295 0 20044496
8 5296 0 20049393
8 5297 0 20055833
8 5298 0 20057090
8 5299 0 20058353
8 5300 0 20062019
8 5301 0 20064838
8 5302 0 20067162
8 5303 0 20067976
8 5304 0 20070991
8 5305 0 20076115
8 5306 0 20079386
8 5307 0 20079687
8 5308 0 20082222
8 5309 0 20084621
8 5310 0 20086082
8 5311 1 20088739
8 5312 1 20092078
8 5313 1 20092418
8 5314 1 20099143
8 5315 1 20100526
8 5316 1 20103965
8 5317 1 20107018
8 5318 1 20107689
8 5319 1 20109453
8 5320 1 20115228
8 5321 1 20118280
8 5322 1 20122638
8 5323 1 20129495
8 5324 1 20133043
8 5325 1 20137261
8 5326 1 20138948
8 5327 1 20140779
8 5328 1 20143946
8 5329 1 20146245
8 5330 1 20148169
8 5331 1 20150461
8 5332 1 20151714
8 5333 1 20166623
8 5334 1 20173725
8 5335 1 20178945
8 5336 1 20184947
8 5337 1 20186534
8 5338 1 20189454
8 5339 1 20191405
8 5340 1 20192665
8 5341 1 20196455
8 5342 1 20203041
8 5343 1 20203286
8 5344 1 20204470
8 5345 1 20206065
8 5346 1 20209796
8 5347 1 20211084
8 5348 1 20211754
8 5349 1 20218211
8 5350 1 20222260
8 5351 1 20227033
8 5352 1 20227323
8 5353 1 20228551
8 5354 1 20235253
8 5355 1 20238611
8 5356 1 20240803
8 5357 1 20248912
8 5358 0 20254474
8 5359 0 20258135
8 5360 0 20259047
8 5361 0 20259575
8 5362 0 20259946
8 5363 1 20262669
8 5364 1 20264127
8 5365 1 20266562
8 5366 1 20270433
8 5367 1 20272929
8 5368 1 20275227
8 5369 1 20277996
8 5370 1 20280180
8 5371 1 20282957
8 5372 1 20283074
8 5373 1 20283762
8 5374 1 20284701
8 5375 1 20288799
8 5376 1 20289628
8 5377 1 20289801
8 5378 1 20292066
8 5379 1 20293638
8 5380 1 20294495
8 5381 1 20295906
8 5382 1 20296345
8 5383 1 20297706
8 5384 1 20302570
8 5385 1 20307160
8 5386 1 20309629
8 5387 1 20310884
8 5388 0 20313189
8 5389 0 20314943
8 5390 0 20316303
8 5391 0 20319741
8 5392 0 20321840
8 5393 0 20326843
8 5394 0 20333265
8 5395 0 20333526
8 5396 0 20334936
8 5397 0 20339127
8 5398 0 20343211
8 5399 0 20343675
8 5400 0 20345803
8 5401 0 20348146
8 5402 0 20352123
8 5403 0 20352540
8 5404 0 20354859
8 5405 0 20359482
8 5406 0 20359894
8 5407 0 20361970
8 5408 0 20364801
8 5409 0 20367178
8 5410 0 20368073
8 5411 0 20371482
8 5412 0 20375312
8 5413 0 20377255
8 5414 0 20380633
8 5415 0 20384890
8 5416 0 20386282
8 5417 0 20387504
8 5418 0 20391399
8 5419 0 20391584
8 5420 0 20392987
8 5421 0 20394018
8 5422 0 20396850
8 5423 1 20397933
8 5424 1 20400914
8 5425 1 20403122
8 5426 1 20403476
8 5427 1 20403821
8 5428 1 20409208
8 5429 1 20412609
8 5430 1 20412698
8 5431 1 20416402
8 5432 1 20420568
8 5433 1 20421941
8 5434 1 20422663
8 5435 1 20422867
8 5436 0 20426385
8 5437 0 20428413
8 5438 0 20429319
8 5439 0 20429951
8 5440 0 20434727
8 5441 0 20438226
8 5442 0 20442520
8 5443 0 20446565
8 5444 0 20451970
8 5445 0 20456804
8 5446 0 20460958
8 5447 0 20468787
8 5448 0 20469519
8 5449 0 20473772
8 5450 0 20474214
8 5451 0 20475033
8 5452 0 20475972
8 5453 0 20477960
8 5454 0 20482499
8 5455 0 20483605
8 5456 0 20484874
8 5457 0 20487761
8 5458 0 20487865
8 5459 0 20490858
8 5460 0 20495464
8 5461 0 20498430
8 5462 0 20500454
8 5463 0 20513505
8 5464 0 20517666
8 5465 0 20518004
8 5466 0 20525561
8 5467 0 20534110
8 5468 0 20539778
8 5469 0 20540188
8 5470 0 20543107
8 5471 0 20553331
8 5472 0 20556033
8 5473 0 20563091
8 5474 0 20574230
8 5475 0 20577947
8 5476 0 20580771
8 5477 0 20584354
8 5478 0 20584470
8 5479 0 20584849
8 5480 0 20586743
8 5481 0 20587386
8 5482 0 20596215
8 5483 0 20597765
8 5484 0 20603208
8 5485 0 20611683
8 5486 0 20612411
8 5487 0 20616465
8 5488 0 20618252
8 5489 0 20621933
8 5490 0 20625906
8 5491 0 20626371
8 5492 0 20634514
8 5493 0 20635793
8 5494 0 20637279
8 5495 0 20638068
8 5496 0 20639593
8 5497 0 20640640
8 5498 0 20643825
8 5499 0 20645455
8 5500 0 20645884
8 5501 0 20653885
8 5502 0 20655973
8 5503 0 20656096
8 5504 0 20662195
8 5505 0 20662366
8 5506 0 20664274
8 5507 0 20666303
8 5508 0 20669595
8 5509 0 20670533
8 5510 0 20673883
8 5511 0 20674637
8 5512 0 20676923
8 5513 0 20677537
8 5514 0 20681371
8 5515 0 20682333
8 5516 0 20684871
8 5517 0 20685236
8 5518 0 20685439
8 5519 0 20687221
8 5520 0 20689470
8 5521 0 20690523
8 5522 0 20692401
8 5523 0 20695957
8 5524 0 20697406
8 5525 0 20699400
8 5526 0 20701946
8 5527 0 20704695
8 5528 0 20706001
8 5529 0 20706170
8 5530 0 20710557
8 5531 0 20710998
8 5532 0 20715705
8 5533 0 20715882
8 5534 0 20717436
8 5535 0 20719869
8 5536 0 20721775
8 5537 0 20723411
8 5538 0 20724719
8 5539 0 20728061
8 5540 0 20728702
8 5541 0 20730654
8 5542 0 20733168
8 5543 0 20736416
8 5544 0 20738508
8 5545 0 20739284
8 5546 0 20747605
8 5547 0 20747785
8 5548 0 20749634
8 5549 0 20755297
8 5550 0 20770141
8 5551 0 20774123
8 5552 0 20774547
8 5553 0 20777665
8 5554 0 20780366
8 5555 0 20785740
8 5556 0 20788387
8 5557 0 20790050
8 5558 0 20801248
8 5559 0 20802847
8 5560 0 20810621
8 5561 0 20815629
8 5562 0 20823936
8 5563 0 20826521
8 5564 0 20829582
8 5565 0 20832150
8 5566 0 20833233
8 5567 0 20836142
8 5568 0 20837124
8 5569 0 20841510
8 5570 0 20845206
8 5571 0 20848956
8 5572 0 20851788
8 5573 0 20853322
8 5574 0 20854724
8 5575 0 20859234
8 5576 0 20864305
8 5577 0 20864557
8 5578 0 20865458
8 5579 0 20867873
8 5580 0 20869657
8 5581 0 20869916
8 5582 0 20873151
8 5583 0 20879691
8 5584 0 20881318
8 5585 0 20891553
8 5586 0 20893278
8 5587 0 20898859
8 5588 0 20899948
8 5589 0 20900150
8 5590 0 20901972
8 5591 0 20925910
8 5592 0 20928666
8 5593 0 20932430
8 5594 0 20936981
8 5595 0 20939025
8 5596 0 20939151
8 5597 0 20941203
8 5598 0 21039260
8 5599 0 21200795
8 5600 0 21259361
8 5601 0 21299216
8 5602 0 21448910
8 5603 0 21456690
8 5604 0 21460970
8 5605 0 21463058
8 5606 0 21465342
8 5607 0 21468018
8 5608 0 21469782
8 5609 0 21475856
8 5610 0 21483973
8 5611 0 21492817
8 5612 0 21498244
8 5613 0 21502474
8 5614 0 21508339
8 5615 0 21512884
8 5616 0 21517965
8 5617 0 21520159
8 5618 0 21521444
8 5619 0 21521532
8 5620 0 21527549
8 5621 0 21530936
8 5622 0 21538962
8 5623 0 21544554
8 5624 0 21545564
8 5625 0 21549717
8 5626 0 21552577
8 5627 0 21556555
8 5628 0 21558244
8 5629 0 21559940
8 5630 0 21561442
8 5631 0 21562565
8 5632 0 21563437
8 5633 0 21568521
8 5634 0 21573916
8 5635 0 21577871
8 5636 0 21578693
8 5637 0 21581283
8 5638 0 21582288
8 5639 0 21585002
8 5640 0 21586372
8 5641 0 21587634
8 5642 0 21590877
8 5643 0 21591882
8 5644 0 21594988
8 5645 0 21597431
8 5646 0 21601810
8 5647 0 21603638
8 5648 0 21603881
8 5649 0 21607154
8 5650 0 21609381
8 5651 0 21614592
8 5652 0 21616554
8 5653 0 21622362
8 5654 0 21624641
8 5655 0 21628522
8 5656 0 21629020
8 5657 0 21633693
8 5658 0 21637985
8 5659 0 21638985
8 5660 0 21642292
8 5661 0 21642428
8 5662 0 21647499
8 5663 0 21654411
8 5664 0 21656675
8 5665 0 21659595
8 5666 0 21663013
8 5667 0 21671663
8 5668 0 21678921
8 5669 0 21680254
8 5670 0 21681992
8 5671 0 21684553
8 5672 0 21684966
8 5673 0 21691148
8 5674 0 21696708
8 5675 0 21699267
8 5676 0 21701563
8 5677 0 21702739
8 5678 0 21706164
8 5679 0 21712788
8 5680 0 21716170
8 5681 0 21718251
8 5682 0 21721428
8 5683 0 21723113
8 5684 0 21724830
8 5685 0 21726700
8 5686 0 21731243
8 5687 0 21731575
8 5688 0 21734944
8 5689 0 21738381
8 5690 0 21742984
8 5691 0 21743180
8 5692 0 21746994
8 5693 0 21749859
8 5694 0 21750050
8 5695 0 21750660
8 5696 0 21757026
8 5697 0 21758316
8 5698 0 21760266
8 5699 0 21760974
8 5700 0 21763662
8 5701 0 21764223
8 5702 0 21781730
8 5703 0 21787494
8 5704 0 21795156
8 5705 0 21800957
8 5706 0 21808172
8 5707 0 21809535
8 5708 0 21812107
8 5709 0 21812244
8 5710 0 21813881
8 5711 0 21815355
8 5712 0 21815852
8 5713 0 21819756
8 5714 0 21826916
8 5715 0 21828588
8 5716 0 21857732
8 5717 0 21860133
8 5718 0 21875204
8 5719 0 21875900
8 5720 0 21878723
8 5721 0 21880359
8 5722 0 21882418
8 5723 0 21884844
8 5724 0 21885401
8 5725 0 21893124
8 5726 0 21894467
8 5727 0 21895581
8 5728 0 21899422
8 5729 0 21905615
8 5730 0 21907817
8 5731 0 21909570
8 5732 0 21910498
8 5733 0 21911410
8 5734 0 21915159
8 5735 0 21915326
8 5736 0 21919420
8 5737 0 21920943
8 5738 0 21925139
8 5739 0 21929517
8 5740 0 21931673
8 5741 0 21937034
8 5742 0 21939638
8 5743 0 21941217
8 5744 0 21942209
8 5745 0 21942670
8 5746 0 21947605
8 5747 0 21952436
8 5748 0 21959465
8 5749 0 21964688
8 5750 0 21966920
8 5751 0 21967898
8 5752 0 21971318
8 5753 0 21977805
8 5754 0 22019627
8 5755 0 22022733
8 5756 0 22027282
8 5757 0 22028727
8 5758 0 22036513
8 5759 0 22041209
8 5760 0 22042066
8 5761 0 22043468
8 5762 0 22044617
8 5763 0 22046566
8 5764 0 22047801
8 5765 0 22051082
8 5766 0 22056330
8 5767 0 22063809
8 5768 0 22068595
8 5769 0 22074168
8 5770 0 22074353
8 5771 0 22075156
8 5772 0 22075689
8 5773 0 22078400
8 5774 0 22087658
8 5775 0 22091236
8 5776 0 22092272
8 5777 0 22092312
8 5778 0 22093937
8 5779 0 22096559
8 5780 0 22098212
8 5781 0 22103087
8 5782 0 22103957
8 5783 0 22104559
8 5784 0 22108257
8 5785 0 22112227
8 5786 0 22240564
8 5787 0 22243191
8 5788 0 22246840
8 5789 0 22248569
8 5790 0 22252059
8 5791 0 22254318
8 5792 0 22255138
8 5793 0 22259912
8 5794 0 22264184
8 5795 0 22265941
8 5796 0 22267892
8 5797 0 22274212
8 5798 0 22280450
8 5799 0 22281238
8 5800 0 22284756
8 5801 0 22285961
8 5802 0 22293044
8 5803 0 22293459
8 5804 0 22296792
8 5805 0 22303303
8 5806 0 22319161
8 5807 0 22325610
8 5808 0 22331504
8 5809 0 22332576
8 5810 0 22338047
8 5811 0 22343443
8 5812 0 22344923
8 5813 0 22346396
8 5814 0 22346930
8 5815 0 22354060
8 5816 0 22354308
8 5817 0 22365470
8 5818 0 22370541
8 5819 0 22370686
8 5820 0 22376606
8 5821 0 22379997
8 5822 0 22380532
8 5823 0 22382590
8 5824 0 22383830
8 5825 0 22387065
8 5826 0 22389009
8 5827 0 22389559
8 5828 1 22393873
8 5829 1 22395633
8 5830 1 22401679
8 5831 1 22405291
8 5832 1 22408163
8 5833 1 22414052
8 5834 1 22417387
8 5835 1 22422909
8 5836 1 22428612
8 5837 1 22432350
8 5838 1 22432794
8 5839 1 22434402
8 5840 1 22435739
8 5841 1 22436926
8 5842 1 22439089
8 5843 1 22443050
8 5844 0 22453333
8 5845 0 22454474
8 5846 0 22456927
8 5847 0 22459139
8 5848 0 22460987
8 5849 0 22466973
8 5850 0 22471823
8 5851 0 22473761
8 5852 0 22480721
8 5853 0 22482426
8 5854 0 22487149
8 5855 0 22490230
8 5856 0 22499626
8 5857 0 22532175
8 5858 0 22534129
8 5859 0 22543162
8 5860 0 22548723
8 5861 0 22554502
8 5862 0 22558352
8 5863 0 22562631
8 5864 0 22563291
8 5865 0 22588839
8 5866 0 22594497
8 5867 0 22599781
8 5868 0 22600085
8 5869 0 22623945
8 5870 1 22629389
8 5871 1 22633610
8 5872 1 22640069
8 5873 1 22644167
8 5874 1 22647074
8 5875 1 22649719
8 5876 1 22650249
8 5877 1 22651528
8 5878 1 22654495
8 5879 1 22662729
8 5880 1 22665966
8 5881 1 22669752
8 5882 1 22674809
8 5883 1 22679486
8 5884 1 22682920
8 5885 1 22686569
8 5886 1 22691835
8 5887 0 22754871
8 5888 0 22756144
8 5889 0 22756815
8 5890 0 22756951
8 5891 0 22758706
8 5892 0 22758834
8 5893 0 22766191
8 5894 0 22781260
8 5895 0 22785166
8 5896 0 22787014
8 5897 0 22787864
8 5898 0 22790320
8 5899 0 22791379
8 5900 0 22793727
8 5901 0 22796813
8 5902 0 22803090
8 5903 0 22806898
8 5904 0 22811545
8 5905 0 22816485
8 5906 0 22817814
8 5907 0 22820215
8 5908 0 22822324
8 5909 0 22822742
8 5910 0 22831509
8 5911 0 22834598
8 5912 0 22836620
8 5913 1 22847123
8 5914 1 22852449
8 5915 1 22852537
8 5916 1 22857437
8 5917 1 22858571
8 5918 1 22858605
8 5919 1 22861833
8 5920 1 22862200
8 5921 1 22864848
8 5922 1 22866395
8 5923 1 22867826
8 5924 0 22879425
8 5925 0 22880336
8 5926 1 22887212
8 5927 1 22887541
8 5928 1 22889274
8 5929 1 22892443
8 5930 1 22893855
8 5931 1 22896057
8 5932 1 22898043
8 5933 1 22900355
8 5934 1 22900943
8 5935 1 22903796
8 5936 1 22904325
8 5937 1 22907417
8 5938 1 22907664
8 5939 1 22908471
8 5940 1 22910889
8 5941 1 22911983
8 5942 1 22913616
8 5943 1 22913730
8 5944 1 22917949
8 5945 1 22923062
8 5946 1 22925306
8 5947 0 22928966
8 5948 0 22930987
8 5949 0 22932782
8 5950 0 22935621
8 5951 0 22936239
8 5952 0 22939982
8 5953 0 22940673
8 5954 0 22941581
8 5955 0 22943851
8 5956 1 22948233
8 5957 1 22948992
8 5958 1 22950596
8 5959 1 22950846
8 5960 1 22954662
8 5961 1 22957667
8 5962 1 22966498
8 5963 1 22969200
8 5964 1 22977076
8 5965 1 22979728
8 5966 1 22980757
8 5967 1 22983159
8 5968 1 22983184
8 5969 1 22988873
8 5970 1 22989068
8 5971 1 22993296
8 5972 1 22997378
8 5973 1 22999201
8 5974 1 23003186
8 5975 1 23005123
8 5976 1 23006800
8 5977 1 23007332
8 5978 1 23010054
8 5979 1 23012410
8 5980 1 23013569
8 5981 1 23015555
8 5982 1 23017368
8 5983 1 23019827
8 5984 1 23026127
8 5985 1 23029929
8 5986 1 23030586
8 5987 1 23033250
8 5988 1 23037655
8 5989 1 23038899
8 5990 1 23045493
8 5991 1 23046904
8 5992 1 23048828
8 5993 1 23049173
8 5994 1 23053346
8 5995 1 23058400
8 5996 1 23063764
8 5997 1 23064486
8 5998 0 23064887
8 5999 0 23067905
8 6000 0 23073869
8 6001 0 23074759
8 6002 0 23075253
8 6003 0 23080281
8 6004 0 23083425
8 6005 0 23084322
8 6006 0 23084965
8 6007 0 23086941
8 6008 0 23089841
8 6009 0 23090242
8 6010 0 23092561
8 6011 0 23093087
8 6012 0 23094016
8 6013 0 23095418
8 6014 0 23095759
8 6015 0 23096387
8 6016 0 23099675
8 6017 0 23100102
8 6018 0 23101637
8 6019 0 23106276
8 6020 0 23106598
8 6021 0 23109807
8 6022 0 23112594
8 6023 0 23116419
8 6024 0 23118792
8 6025 0 23119445
8 6026 0 23121186
8 6027 0 23122418
8 6028 0 23125530
8 6029 0 23126984
8 6030 0 23132581
8 6031 0 23138793
8 6032 0 23140658
8 6033 0 23146287
8 6034 0 23147190
8 6035 0 23149673
8 6036 0 23150761
8 6037 0 23167806
8 6038 1 23173900
8 6039 1 23177843
8 6040 1 23180704
8 6041 1 23181308
8 6042 1 23184973
8 6043 1 23191625
8 6044 1 23193058
8 6045 1 23195358
8 6046 1 23195854
8 6047 1 23199291
8 6048 0 23203932
8 6049 0 23204899
8 6050 0 23208955
8 6051 0 23210632
8 6052 0 23211874
8 6053 0 23217029
8 6054 0 23217345
8 6055 0 23219732
8 6056 0 23222048
8 6057 1 23225381
8 6058 1 23227205
8 6059 1 23232668
8 6060 1 23234814
8 6061 1 23235431
8 6062 1 23240877
8 6063 1 23243599
8 6064 1 23245867
8 6065 1 23248863
8 6066 1 23254359
8 6067 1 23256539
8 6068 1 23257453
8 6069 0 23261877
8 6070 0 23265271
8 6071 0 23265745
8 6072 0 23268793
8 6073 0 23274256
8 6074 0 23276544
8 6075 0 23277252
8 6076 0 23281665
8 6077 0 23281844
8 6078 0 23282036
8 6079 0 23286795
8 6080 0 23292159
8 6081 0 23294335
8 6082 0 23295010
8 6083 0 23295289
8 6084 0 23300027
8 6085 0 23301154
8 6086 0 23302347
8 6087 0 23303876
8 6088 0 23305484
8 6089 0 23305846
8 6090 0 23306917
8 6091 0 23306949
8 6092 0 23307109
8 6093 0 23312355
8 6094 0 23313850
8 6095 0 23316646
8 6096 0 23321600
8 6097 0 23326212
8 6098 0 23326261
8 6099 0 23328164
8 6100 0 23330291
8 6101 0 23332710
8 6102 0 23333348
8 6103 0 23333872
8 6104 0 23337784
8 6105 0 23338707
8 6106 0 23341082
8 6107 0 23346729
8 6108 0 23349625
8 6109 0 23357532
8 6110 0 23359438
8 6111 0 23363041
8 6112 0 23363567
8 6113 0 23367418
8 6114 0 23371032
8 6115 0 23371446
8 6116 0 23373668
8 6117 0 23376950
8 6118 1 23378747
8 6119 1 23379083
8 6120 1 23380976
8 6121 1 23381271
8 6122 1 23383398
8 6123 1 23383550
8 6124 1 23390783
8 6125 1 23392228
8 6126 1 23395259
8 6127 1 23398194
8 6128 1 23401365
8 6129 0 23407480
8 6130 0 23408874
8 6131 0 23410853
8 6132 0 23413801
8 6133 1 23416362
8 6134 1 23418027
8 6135 1 23422423
8 6136 1 23423029
8 6137 1 23423782
8 6138 1 23424785
8 6139 1 23431760
8 6140 1 23431918
8 6141 1 23432652
8 6142 1 23434896
8 6143 1 23437160
8 6144 1 23442037
8 6145 1 23443333
8 6146 1 23444408
8 6147 1 23445346
8 6148 1 23446455
8 6149 1 23448100
8 6150 1 23452417
8 6151 0 23458232
8 6152 1 23459612
8 6153 1 23459644
8 6154 1 23459821
8 6155 1 23460499
8 6156 1 23462888
8 6157 1 23464612
8 6158 1 23464857
8 6159 1 23464907
8 6160 1 23468747
8 6161 1 23470924
8 6162 0 23475745
8 6163 0 23476504
8 6164 0 23481128
8 6165 0 23482529
8 6166 0 23487070
8 6167 1 23487581
8 6168 1 23490706
8 6169 1 23491290
8 6170 1 23497405
8 6171 1 23498323
8 6172 1 23499774
8 6173 1 23502988
8 6174 1 23503885
8 6175 1 23504109
8 6176 1 23507300
8 6177 1 23508890
8 6178 1 23516492
8 6179 1 23524513
8 6180 1 23524770
8 6181 1 23529767
8 6182 1 23530061
8 6183 1 23531592
8 6184 1 23531927
8 6185 1 23534793
8 6186 1 23536695
8 6187 1 23541947
8 6188 1 23546272
8 6189 1 23547003
8 6190 1 23551985
8 6191 1 23552356
8 6192 1 23557329
8 6193 1 23557690
8 6194 1 23558232
8 6195 1 23559920
8 6196 1 23561203
8 6197 1 23564447
8 6198 1 23567522
8 6199 1 23570620
8 6200 1 23572383
8 6201 1 23574190
8 6202 1 23576240
8 6203 1 23578185
8 6204 1 23585194
8 6205 1 23590018
8 6206 1 23592242
8 6207 1 23593064
8 6208 1 23593105
8 6209 1 23596148
8 6210 1 23598232
8 6211 1 23600530
8 6212 1 23600742
8 6213 1 23602817
8 6214 1 23604558
8 6215 1 23605694
8 6216 1 23606426
8 6217 1 23608998
8 6218 1 23612191
8 6219 1 23612323
8 6220 1 23614144
8 6221 1 23617318
8 6222 1 23618447
8 6223 1 23620045
8 6224 1 23621865
8 6225 1 23624718
8 6226 1 23625662
8 6227 1 23626206
8 6228 1 23627727
8 6229 1 23628414
8 6230 1 23628622
8 6231 1 23631579
8 6232 1 23634643
8 6233 0 23638133
8 6234 0 23639344
8 6235 0 23639507
8 6236 0 23639732
8 6237 0 23643875
8 6238 0 23646494
8 6239 0 23648814
8 6240 0 23654151
8 6241 0 23658807
8 6242 0 23661746
8 6243 0 23663953
8 6244 0 23665173
8 6245 0 23665839
8 6246 0 23668655
8 6247 0 23671692
8 6248 0 23674389
8 6249 0 23678077
8 6250 0 23679783
8 6251 0 23680859
8 6252 0 23683382
8 6253 0 23683820
8 6254 0 23685250
8 6255 0 23686867
8 6256 0 23689304
8 6257 0 23692077
8 6258 0 23692768
8 6259 0 23697007
8 6260 0 23697988
8 6261 0 23700279
8 6262 0 23700333
8 6263 0 23705663
8 6264 0 23707272
8 6265 0 23710274
8 6266 0 23711730
8 6267 0 23712460
8 6268 0 23713819
8 6269 0 23714714
8 6270 0 23717768
8 6271 0 23717884
8 6272 0 23719766
8 6273 0 23723090
8 6274 0 23724696
8 6275 0 23725473
8 6276 0 23730346
8 6277 1 23730857
8 6278 1 23734883
8 6279 1 23736655
8 6280 1 23737409
8 6281 1 23741223
8 6282 1 23742654
8 6283 1 23745764
8 6284 1 23746554
8 6285 1 23748695
8 6286 1 23752433
8 6287 1 23755450
8 6288 1 23757528
8 6289 1 23759419
8 6290 1 23762903
8 6291 1 23763890
8 6292 1 23765180
8 6293 1 23765903
8 6294 1 23766569
8 6295 1 23767144
8 6296 1 23768167
8 6297 1 23769847
8 6298 1 23772166
8 6299 1 23774258
8 6300 1 23778627
8 6301 1 23780284
8 6302 1 23781108
8 6303 1 23783970
8 6304 1 23786684
8 6305 1 23791274
8 6306 1 23791439
8 6307 1 23791773
8 6308 1 23792001
8 6309 1 23792060
8 6310 1 23795125
8 6311 1 23795935
8 6312 1 23801081
8 6313 1 23803987
8 6314 1 23806152
8 6315 1 23810276
8 6316 1 23810696
8 6317 1 23811744
8 6318 1 23813017
8 6319 1 23815379
8 6320 1 23819061
8 6321 1 23820702
8 6322 1 23824632
8 6323 1 23825180
8 6324 0 23829151
8 6325 0 23829355
8 6326 0 23830784
8 6327 0 23832874
8 6328 0 23834061
8 6329 0 23834119
8 6330 0 23836254
8 6331 0 23839365
8 6332 0 23840098
8 6333 0 23842321
8 6334 0 23844656
8 6335 0 23846706
8 6336 0 23847291
8 6337 0 23850480
8 6338 0 23852288
8 6339 0 23855842
8 6340 0 23857117
8 6341 0 23861573
8 6342 0 23862908
8 6343 0 23863973
8 6344 0 23864249
8 6345 0 23866462
8 6346 0 23870347
8 6347 0 23870555
8 6348 0 23870907
8 6349 0 23873407
8 6350 0 23876514
8 6351 0 23881173
8 6352 0 23881697
8 6353 0 23885609
8 6354 0 23889529
8 6355 0 23890490
8 6356 0 23894984
8 6357 0 23898045
8 6358 0 23898108
8 6359 0 23900278
8 6360 0 23901650
8 6361 0 23906922
8 6362 0 23911075
8 6363 0 23911109
8 6364 0 23911949
8 6365 0 23915801
8 6366 0 23918875
8 6367 0 23919571
8 6368 0 23920067
8 6369 0 23920929
8 6370 0 23925205
8 6371 0 23928660
8 6372 0 23930824
8 6373 0 23934594
8 6374 0 23938981
8 6375 0 23943716
8 6376 0 23945617
8 6377 0 23947670
8 6378 0 23948396
8 6379 0 23954964
8 6380 0 23959598
8 6381 0 23962272
8 6382 0 23962995
8 6383 0 23965644
8 6384 0 23965739
8 6385 0 23965896
8 6386 0 23967534
8 6387 0 23972189
8 6388 0 23974268
8 6389 0 23976219
8 6390 0 23982167
8 6391 0 23982581
8 6392 0 23985726
8 6393 0 23991600
8 6394 0 23993006
8 6395 0 23995786
8 6396 0 23997442
8 6397 0 24001414
8 6398 0 24009639
8 6399 0 24012116
8 6400 0 24018730
8 6401 0 24022160
8 6402 0 24046129
8 6403 0 24059369
8 6404 0 24068873
8 6405 0 24069126
8 6406 0 24071922
8 6407 0 24072553
8 6408 0 24073077
8 6409 0 24079794
8 6410 0 24085088
8 6411 0 24086072
8 6412 0 24164935
8 6413 0 24337109
8 6414 0 25639875
8 6415 0 25643399
8 6416 0 25684855
8 6417 0 25692651
8 6418 0 25696830
8 6419 0 25701349
8 6420 0 25703551
8 6421 0 25704462
8 6422 0 25709462
8 6423 0 25717422
8 6424 0 25767808
8 6425 0 25773960
8 6426 0 25778951
8 6427 0 25779592
8 6428 0 25782362
8 6429 0 25786346
8 6430 0 25790245
8 6431 0 25792856
8 6432 0 25793297
8 6433 0 25797380
8 6434 0 25801357
8 6435 0 25804429
8 6436 0 25810715
8 6437 0 25810963
8 6438 0 25811901
8 6439 0 25814317
8 6440 0 25816478
8 6441 0 25818254
8 6442 0 25821412
8 6443 0 25824907
8 6444 0 25830814
8 6445 0 25834858
8 6446 0 25836859
8 6447 0 25839906
8 6448 0 25842858
8 6449 0 25845267
8 6450 0 25848289
8 6451 0 25852356
8 6452 0 25853849
8 6453 0 25855781
8 6454 0 25859568
8 6455 0 25869164
8 6456 0 25869895
8 6457 0 25871785
8 6458 1 25886847
8 6459 1 25887925
8 6460 1 25913306
8 6461 1 25918187
8 6462 1 25918567
8 6463 1 25921177
8 6464 1 25926349
8 6465 1 25930237
8 6466 1 25930856
8 6467 1 25932391
8 6468 1 25935695
8 6469 1 25936926
8 6470 1 25940090
8 6471 1 25946947
8 6472 1 25947671
8 6473 1 25948225
8 6474 1 25975769
8 6475 1 25977396
8 6476 1 25982123
8 6477 1 25992082
8 6478 1 25997947
8 6479 1 26009429
8 6480 1 26011006
8 6481 1 26011625
8 6482 1 26025723
8 6483 1 26028018
8 6484 1 26031014
8 6485 1 26032941
8 6486 1 26034765
8 6487 1 26038384
8 6488 1 26043892
8 6489 1 26047858
8 6490 1 26048737
8 6491 1 26050038
8 6492 1 26051553
8 6493 1 26053014
8 6494 1 26054972
8 6495 1 26058366
8 6496 1 26062432
8 6497 1 26063590
8 6498 1 26067977
8 6499 1 26068290
8 6500 1 26072707
8 6501 1 26076513
8 6502 1 26076824
8 6503 1 26079446
8 6504 1 26080705
8 6505 1 26082284
8 6506 0 26242605
8 6507 0 26268502
8 6508 0 26422987
8 6509 0 26424603
8 6510 0 26427139
8 6511 0 26430010
8 6512 0 26432871
8 6513 0 26436307
8 6514 0 26439458
8 6515 0 26439974
8 6516 0 26442837
8 6517 0 26442902
8 6518 0 26444271
8 6519 0 26447038
8 6520 0 26447073
8 6521 0 26447226
8 6522 0 26459492
8 6523 0 26461233
8 6524 0 26462120
8 6525 0 26464879
8 6526 0 26465818
8 6527 0 26467169
8 6528 0 26469032
8 6529 0 26469919
8 6530 0 26471753
8 6531 0 26472736
8 6532 0 26473280
8 6533 0 26474908
8 6534 0 26478567
8 6535 0 26478770
8 6536 0 26485462
8 6537 0 26488083
8 6538 0 26489872
8 6539 0 26497754
8 6540 0 26501480
8 6541 0 26512341
8 6542 0 26515147
8 6543 0 26519389
8 6544 0 26532248
8 6545 0 26533949
8 6546 0 26535761
8 6547 0 26535819
8 6548 0 26539695
8 6549 0 26542310
8 6550 0 26546677
8 6551 0 26551712
8 6552 0 26555481
8 6553 0 26556138
8 6554 0 26556793
8 6555 0 26557654
8 6556 0 26558418
8 6557 0 26562855
8 6558 0 26565305
8 6559 0 26567280
8 6560 0 26569357
8 6561 0 26571798
8 6562 0 26573343
8 6563 0 26578555
8 6564 0 26587001
8 6565 0 26590078
8 6566 0 26590617
8 6567 0 26591050
8 6568 0 26593617
8 6569 0 26595857
8 6570 0 26598954
8 6571 0 26601104
8 6572 0 26602363
8 6573 0 26604127
8 6574 0 26604665
8 6575 0 26606534
8 6576 0 26615394
8 6577 1 26620428
8 6578 1 26622918
8 6579 1 26623803
8 6580 1 26626478
8 6581 1 26629035
8 6582 1 26633975
8 6583 1 26634840
8 6584 1 26635568
8 6585 1 26636762
8 6586 1 26637208
8 6587 1 26637926
8 6588 0 26641204
8 6589 0 26643294
8 6590 0 26720896
8 6591 0 26741955
8 6592 0 26934909
8 6593 0 27345576
8 6594 0 27444059
8 6595 0 27839334
8 6596 0 27939854
8 6597 1 28030573
8 6598 1 28034604
8 6599 1 28035918
8 6600 1 28036884
8 6601 1 28040957
8 6602 1 28041007
8 6603 1 28046583
8 6604 1 28046605
8 6605 1 28047313
8 6606 1 28052084
8 6607 1 28057531
8 6608 1 28060199
8 6609 1 28062751
8 6610 1 28067871
8 6611 1 28070173
8 6612 1 28071523
8 6613 1 28074312
8 6614 0 28076531
8 6615 0 28078728
8 6616 0 28084304
8 6617 0 28085326
8 6618 0 28088940
8 6619 0 28090716
8 6620 0 28095660
8 6621 0 28097286
8 6622 0 28098092
8 6623 0 28099611
8 6624 0 28100558
8 6625 0 28101228
8 6626 0 28101444
8 6627 0 28101999
8 6628 0 28103371
8 6629 0 28111808
8 6630 0 28117489
8 6631 0 28118335
8 6632 0 28123573
8 6633 0 28126968
8 6634 0 28127358
8 6635 0 28127594
8 6636 0 28132595
8 6637 0 28136495
8 6638 0 28139188
8 6639 0 28140680
8 6640 0 28141544
8 6641 0 28143229
8 6642 0 28143320
8 6643 0 28145356
8 6644 0 28150811
8 6645 0 28152847
8 6646 0 28159900
8 6647 0 28162127
8 6648 0 28166372
8 6649 0 28168557
8 6650 0 28172144
8 6651 0 28176579
8 6652 0 28180218
8 6653 0 28180370
8 6654 0 28182703
8 6655 0 28185540
8 6656 0 28185568
8 6657 0 28188471
8 6658 0 28200721
8 6659 0 28206338
8 6660 0 28208569
8 6661 0 28209721
8 6662 0 28211189
8 6663 0 28212681
8 6664 0 28215080
8 6665 0 28216045
8 6666 0 28222172
8 6667 0 28230201
8 6668 0 28233990
8 6669 0 28236272
8 6670 0 28240414
8 6671 0 28241858
8 6672 0 28247827
8 6673 0 28251242
8 6674 0 28251742
8 6675 0 28253957
8 6676 0 28277662
8 6677 0 28281206
8 6678 0 28282841
8 6679 0 28284501
8 6680 0 28288781
8 6681 0 28292513
8 6682 0 28297340
8 6683 0 28301400
8 6684 0 28303227
8 6685 0 28307098
8 6686 0 28311733
8 6687 0 28314164
8 6688 0 28316766
8 6689 0 28318563
8 6690 0 28318790
8 6691 0 28319909
8 6692 0 28323310
8 6693 0 28331230
8 6694 0 28336817
8 6695 0 28343300
8 6696 0 28349502
8 6697 0 28357796
8 6698 0 28363128
8 6699 0 28365363
8 6700 0 28368218
8 6701 0 28368375
8 6702 0 28379905
8 6703 0 28385022
8 6704 0 28424344
8 6705 0 28427200
8 6706 0 28428790
8 6707 0 28454496
8 6708 0 28458905
8 6709 0 28466650
8 6710 0 28474802
8 6711 0 28479138
8 6712 0 28483150
8 6713 0 28485789
8 6714 0 28489801
8 6715 0 28493943
8 6716 0 28494344
8 6717 0 28502648
8 6718 0 28536428
8 6719 0 28628118
