# Supplementary material for: A Scale-Corrected Comparison of Linkage Disequilibrium Levels between Genic and Non-Genic Regions
Source: PLoS One. 2015 Oct 30;10(10):e0141216. doi: 10.1371/journal.pone.0141216 (PMC4627745; doi:10.1371/journal.pone.0141216)
Supplement: S3 File — (ZIP) [file pone.0141216.s016.zip › markerInfo_chr9.txt]

chr SNP gene relDist
9 1 0 1
9 2 0 32014
9 3 0 43044
9 4 0 62215
9 5 0 99053
9 6 0 116957
9 7 0 119417
9 8 0 519665
9 9 0 638209
9 10 0 686934
9 11 0 689197
9 12 0 690449
9 13 0 690898
9 14 0 694001
9 15 0 694143
9 16 0 697140
9 17 0 698205
9 18 0 699905
9 19 1 703847
9 20 1 713376
9 21 1 716634
9 22 1 719346
9 23 1 719881
9 24 1 720903
9 25 1 724750
9 26 1 724773
9 27 1 725269
9 28 1 728737
9 29 1 729750
9 30 1 729829
9 31 1 731373
9 32 1 733395
9 33 1 733880
9 34 1 735959
9 35 1 736597
9 36 1 737599
9 37 1 739522
9 38 1 742341
9 39 1 743783
9 40 1 746837
9 41 1 747122
9 42 1 747760
9 43 1 749750
9 44 1 751092
9 45 1 751570
9 46 1 757892
9 47 0 763143
9 48 0 765876
9 49 0 766790
9 50 0 767263
9 51 0 771747
9 52 0 772130
9 53 0 774563
9 54 0 775641
9 55 0 778255
9 56 0 779635
9 57 0 782840
9 58 0 784297
9 59 0 788526
9 60 0 796819
9 61 0 796950
9 62 0 797963
9 63 0 800634
9 64 0 801870
9 65 0 806057
9 66 0 806526
9 67 1 809637
9 68 1 811108
9 69 1 811119
9 70 1 819558
9 71 1 822604
9 72 1 824054
9 73 1 824963
9 74 1 828622
9 75 1 829581
9 76 1 831101
9 77 1 834460
9 78 1 836018
9 79 1 837373
9 80 1 840563
9 81 1 840629
9 82 1 845328
9 83 1 845712
9 84 1 847835
9 85 1 849123
9 86 1 849840
9 87 1 850010
9 88 1 850031
9 89 1 853139
9 90 0 854622
9 91 0 854964
9 92 0 855537
9 93 1 860291
9 94 1 860613
9 95 1 863330
9 96 1 864419
9 97 1 864759
9 98 1 865294
9 99 1 869455
9 100 1 869769
9 101 1 874291
9 102 1 877044
9 103 1 877762
9 104 0 883921
9 105 0 884193
9 106 1 887589
9 107 1 890442
9 108 1 892424
9 109 1 892831
9 110 1 896194
9 111 1 898379
9 112 1 899156
9 113 1 899868
9 114 1 902802
9 115 1 904332
9 116 1 905369
9 117 1 909526
9 118 1 911124
9 119 1 914996
9 120 1 916510
9 121 1 917174
9 122 1 920060
9 123 1 920355
9 124 1 920850
9 125 1 921173
9 126 1 921962
9 127 1 923330
9 128 1 923855
9 129 1 925033
9 130 1 928451
9 131 1 930509
9 132 0 932124
9 133 0 934248
9 134 0 937962
9 135 0 939520
9 136 0 939857
9 137 0 955435
9 138 0 976384
9 139 0 980632
9 140 0 980784
9 141 0 982145
9 142 1 993060
9 143 1 997420
9 144 1 999893
9 145 1 1002895
9 146 1 1004856
9 147 1 1009152
9 148 1 1011760
9 149 1 1014166
9 150 1 1016911
9 151 1 1020078
9 152 1 1020135
9 153 1 1020981
9 154 1 1022004
9 155 1 1022609
9 156 1 1022902
9 157 1 1024981
9 158 1 1026986
9 159 0 1028579
9 160 0 1030448
9 161 0 1030841
9 162 0 1030896
9 163 0 1032620
9 164 0 1033062
9 165 0 1034144
9 166 0 1034909
9 167 0 1040109
9 168 0 1040203
9 169 0 1043753
9 170 1 1058382
9 171 1 1068014
9 172 1 1071893
9 173 1 1076175
9 174 1 1078562
9 175 1 1082712
9 176 1 1086332
9 177 1 1097623
9 178 1 1099838
9 179 1 1102396
9 180 1 1105436
9 181 1 1107165
9 182 1 1111395
9 183 1 1112729
9 184 1 1118462
9 185 1 1119332
9 186 1 1122409
9 187 1 1124666
9 188 1 1126705
9 189 1 1127877
9 190 1 1130794
9 191 1 1134244
9 192 1 1140368
9 193 1 1146591
9 194 1 1148397
9 195 1 1154243
9 196 1 1155126
9 197 1 1157984
9 198 1 1162059
9 199 1 1162510
9 200 1 1163675
9 201 1 1165255
9 202 1 1166167
9 203 1 1169291
9 204 1 1171458
9 205 1 1175151
9 206 1 1175845
9 207 1 1176820
9 208 1 1181642
9 209 1 1184588
9 210 1 1185072
9 211 1 1187315
9 212 1 1188358
9 213 1 1189500
9 214 1 1192775
9 215 1 1194427
9 216 1 1196384
9 217 1 1200015
9 218 1 1201365
9 219 1 1208347
9 220 1 1208743
9 221 1 1210024
9 222 0 1223646
9 223 0 1225759
9 224 0 1227475
9 225 0 1229523
9 226 0 1231398
9 227 0 1233348
9 228 0 1239825
9 229 0 1244696
9 230 0 1249494
9 231 0 1252630
9 232 0 1262464
9 233 0 1263075
9 234 0 1267092
9 235 0 1267205
9 236 0 1268469
9 237 0 1269639
9 238 0 1271052
9 239 0 1277035
9 240 0 1278450
9 241 0 1282051
9 242 0 1288999
9 243 0 1295344
9 244 0 1296146
9 245 0 1306275
9 246 0 1309292
9 247 0 1309894
9 248 0 1310597
9 249 0 1312420
9 250 0 1313731
9 251 0 1317331
9 252 0 1317667
9 253 0 1324333
9 254 0 1331143
9 255 0 1333335
9 256 0 1334747
9 257 0 1336407
9 258 0 1336885
9 259 0 1338437
9 260 0 1340314
9 261 0 1346885
9 262 0 1350235
9 263 0 1357895
9 264 0 1358228
9 265 0 1362948
9 266 0 1363561
9 267 0 1367790
9 268 0 1369608
9 269 0 1386271
9 270 0 1390207
9 271 0 1393539
9 272 0 1397920
9 273 0 1400286
9 274 0 1401795
9 275 0 1402041
9 276 0 1403882
9 277 0 1412035
9 278 0 1413966
9 279 0 1415714
9 280 0 1420970
9 281 0 1426231
9 282 0 1428568
9 283 0 1428836
9 284 0 1429360
9 285 0 1430433
9 286 0 1432133
9 287 0 1433210
9 288 0 1434575
9 289 0 1435098
9 290 0 1438143
9 291 0 1438352
9 292 0 1440611
9 293 0 1443965
9 294 0 1445705
9 295 0 1446697
9 296 0 1447932
9 297 0 1450409
9 298 0 1452425
9 299 0 1455606
9 300 0 1458060
9 301 0 1458954
9 302 0 1459767
9 303 0 1461854
9 304 0 1464191
9 305 0 1466575
9 306 0 1471306
9 307 0 1473124
9 308 0 1474380
9 309 0 1477597
9 310 0 1479945
9 311 0 1480835
9 312 0 1485618
9 313 0 1486997
9 314 0 1489237
9 315 0 1491155
9 316 0 1495981
9 317 0 1497881
9 318 0 1498073
9 319 0 1499353
9 320 0 1500942
9 321 0 1502689
9 322 0 1504543
9 323 0 1509062
9 324 0 1509187
9 325 0 1515067
9 326 0 1522902
9 327 0 1523948
9 328 0 1527989
9 329 0 1531555
9 330 0 1532128
9 331 0 1532722
9 332 0 1533143
9 333 0 1536314
9 334 0 1536612
9 335 0 1538911
9 336 0 1539154
9 337 0 1541168
9 338 0 1543616
9 339 0 1550404
9 340 0 1551519
9 341 0 1552832
9 342 0 1554081
9 343 0 1554267
9 344 0 1557416
9 345 0 1558090
9 346 0 1558296
9 347 0 1559453
9 348 0 1560209
9 349 0 1562506
9 350 0 1562597
9 351 0 1563097
9 352 0 1567007
9 353 0 1570248
9 354 0 1572696
9 355 0 1573583
9 356 0 1575447
9 357 0 1577488
9 358 0 1579930
9 359 0 1581421
9 360 0 1587691
9 361 0 1588416
9 362 0 1588937
9 363 0 1592269
9 364 0 1598981
9 365 0 1602301
9 366 0 1604896
9 367 0 1631207
9 368 0 1634311
9 369 0 1634358
9 370 0 1635594
9 371 0 1636851
9 372 0 1639846
9 373 0 1659399
9 374 0 1667439
9 375 0 1699618
9 376 0 1703761
9 377 0 1706456
9 378 0 1726476
9 379 0 1727437
9 380 0 1754103
9 381 0 1756809
9 382 0 1757853
9 383 0 1762360
9 384 0 1766226
9 385 0 1770173
9 386 0 1772972
9 387 0 1783231
9 388 0 1783944
9 389 0 1787500
9 390 0 1788120
9 391 0 1949388
9 392 0 1949662
9 393 0 1949877
9 394 0 1969907
9 395 0 1970152
9 396 0 1971932
9 397 0 1972293
9 398 0 1972542
9 399 0 1974929
9 400 0 1975454
9 401 0 1977124
9 402 0 1978589
9 403 0 1982456
9 404 0 1983646
9 405 0 1987761
9 406 0 1988670
9 407 0 1992098
9 408 0 1993675
9 409 0 1993969
9 410 0 1996198
9 411 0 1997449
9 412 0 1998326
9 413 0 2002753
9 414 0 2007420
9 415 0 2007606
9 416 0 2009406
9 417 0 2015104
9 418 0 2015402
9 419 0 2017467
9 420 0 2018194
9 421 0 2027742
9 422 0 2027779
9 423 0 2039333
9 424 0 2047413
9 425 0 2051658
9 426 0 2053944
9 427 0 2054958
9 428 0 2058364
9 429 0 2063773
9 430 0 2067993
9 431 0 2071193
9 432 0 2074625
9 433 0 2080014
9 434 0 2081549
9 435 0 2083269
9 436 1 2100290
9 437 1 2101951
9 438 1 2104031
9 439 1 2104837
9 440 1 2106114
9 441 1 2111453
9 442 1 2112795
9 443 1 2114712
9 444 1 2115059
9 445 1 2117292
9 446 1 2123703
9 447 1 2126783
9 448 1 2127531
9 449 1 2129319
9 450 1 2130548
9 451 1 2133369
9 452 1 2134701
9 453 0 2138086
9 454 0 2140025
9 455 0 2144037
9 456 0 2147702
9 457 0 2154782
9 458 0 2173665
9 459 0 2174645
9 460 0 2177296
9 461 1 2181691
9 462 1 2187465
9 463 1 2189104
9 464 1 2192233
9 465 1 2192852
9 466 1 2194442
9 467 1 2195950
9 468 1 2197781
9 469 1 2197817
9 470 1 2202760
9 471 1 2204874
9 472 1 2205232
9 473 1 2206296
9 474 1 2207031
9 475 1 2212715
9 476 1 2219260
9 477 1 2223572
9 478 1 2226712
9 479 1 2231618
9 480 1 2236699
9 481 1 2236847
9 482 1 2241267
9 483 1 2245361
9 484 1 2251504
9 485 1 2255949
9 486 1 2258556
9 487 1 2259505
9 488 1 2260043
9 489 1 2261684
9 490 1 2264032
9 491 1 2268888
9 492 1 2275153
9 493 1 2276908
9 494 1 2277739
9 495 1 2283222
9 496 1 2285639
9 497 1 2288072
9 498 1 2293976
9 499 1 2298164
9 500 1 2307839
9 501 1 2310053
9 502 1 2312664
9 503 1 2316258
9 504 1 2319215
9 505 1 2320989
9 506 1 2329768
9 507 1 2335809
9 508 1 2337335
9 509 1 2340004
9 510 1 2343174
9 511 0 2350119
9 512 0 2353409
9 513 0 2355383
9 514 0 2361723
9 515 0 2367686
9 516 0 2368825
9 517 0 2371798
9 518 0 2371996
9 519 0 2374121
9 520 0 2375364
9 521 0 2380750
9 522 0 2382247
9 523 0 2383206
9 524 0 2406930
9 525 0 2407910
9 526 0 2410178
9 527 0 2410929
9 528 0 2412464
9 529 0 2415373
9 530 0 2416118
9 531 0 2436032
9 532 0 2445969
9 533 0 2449077
9 534 0 2450398
9 535 0 2452986
9 536 0 2453860
9 537 0 2455429
9 538 0 2457140
9 539 0 2457343
9 540 1 2475591
9 541 1 2478712
9 542 1 2481599
9 543 1 2485227
9 544 1 2488294
9 545 1 2511387
9 546 1 2515886
9 547 1 2516488
9 548 1 2520547
9 549 1 2525293
9 550 1 2528224
9 551 1 2528460
9 552 1 2536267
9 553 1 2537462
9 554 1 2541172
9 555 1 2541219
9 556 1 2543727
9 557 1 2546898
9 558 1 2547443
9 559 1 2548325
9 560 1 2552849
9 561 1 2554316
9 562 1 2560100
9 563 1 2560692
9 564 1 2562923
9 565 1 2566979
9 566 1 2568530
9 567 1 2568707
9 568 1 2570077
9 569 1 2574491
9 570 1 2577537
9 571 1 2579213
9 572 1 2579498
9 573 1 2579532
9 574 1 2583350
9 575 1 2585355
9 576 1 2585986
9 577 1 2588584
9 578 1 2588905
9 579 1 2593194
9 580 1 2595365
9 581 1 2597870
9 582 1 2599435
9 583 1 2602878
9 584 1 2605561
9 585 1 2606168
9 586 1 2607650
9 587 1 2608670
9 588 1 2611664
9 589 1 2613569
9 590 1 2614216
9 591 1 2616328
9 592 1 2623270
9 593 1 2628144
9 594 1 2631226
9 595 1 2640956
9 596 1 2646229
9 597 1 2647749
9 598 1 2648724
9 599 1 2653675
9 600 1 2657595
9 601 1 2671402
9 602 1 2671530
9 603 1 2671714
9 604 1 2673966
9 605 1 2676425
9 606 1 2677025
9 607 1 2686037
9 608 1 2689126
9 609 1 2689945
9 610 1 2695967
9 611 1 2696906
9 612 1 2697785
9 613 1 2698864
9 614 1 2700080
9 615 1 2701220
9 616 1 2702081
9 617 1 2707536
9 618 1 2709576
9 619 1 2712221
9 620 1 2727770
9 621 1 2728190
9 622 1 2732106
9 623 1 2733626
9 624 1 2735643
9 625 1 2736150
9 626 1 2743122
9 627 1 2744052
9 628 1 2749277
9 629 1 2757244
9 630 1 2760017
9 631 1 2764046
9 632 1 2766195
9 633 1 2767237
9 634 1 2767419
9 635 1 2767493
9 636 1 2774578
9 637 1 2777360
9 638 1 2781158
9 639 1 2781583
9 640 1 2784150
9 641 1 2785474
9 642 1 2788884
9 643 1 2791588
9 644 1 2794297
9 645 1 2795263
9 646 1 2796182
9 647 1 2796224
9 648 1 2797060
9 649 1 2799734
9 650 1 2804504
9 651 1 2806213
9 652 1 2810467
9 653 1 2811476
9 654 1 2815683
9 655 1 2819802
9 656 1 2821316
9 657 1 2823387
9 658 1 2823549
9 659 1 2826529
9 660 1 2828377
9 661 1 2834635
9 662 1 2837379
9 663 1 2840773
9 664 1 2844983
9 665 1 2850535
9 666 1 2853008
9 667 1 2854484
9 668 1 2855007
9 669 1 2856319
9 670 1 2858910
9 671 1 2862170
9 672 1 2864516
9 673 0 2865917
9 674 0 2866068
9 675 0 2866647
9 676 0 2869897
9 677 0 2870221
9 678 0 2896077
9 679 0 2907011
9 680 0 2907730
9 681 0 2912545
9 682 0 2915428
9 683 0 2917229
9 684 0 2920587
9 685 0 2921557
9 686 0 2927039
9 687 0 2927277
9 688 0 2932432
9 689 0 2934392
9 690 1 2937975
9 691 1 2939690
9 692 1 2942016
9 693 1 2946221
9 694 1 2948646
9 695 1 2951138
9 696 1 2952928
9 697 1 2954459
9 698 1 2957681
9 699 1 2959787
9 700 1 2962390
9 701 1 2964447
9 702 1 2964485
9 703 1 2968888
9 704 1 2969420
9 705 1 2971915
9 706 1 2975110
9 707 1 2975677
9 708 1 2977423
9 709 1 2978808
9 710 1 2979144
9 711 1 2979875
9 712 1 2980828
9 713 1 2982307
9 714 1 2982542
9 715 1 2986685
9 716 1 2987784
9 717 1 2989527
9 718 1 2991031
9 719 1 2991774
9 720 1 2992426
9 721 1 2994904
9 722 1 2995701
9 723 1 2997337
9 724 1 2998749
9 725 1 3000389
9 726 1 3000408
9 727 1 3001283
9 728 1 3002157
9 729 1 3002497
9 730 1 3003475
9 731 1 3004178
9 732 0 3006731
9 733 0 3008932
9 734 0 3010247
9 735 0 3010453
9 736 0 3012613
9 737 0 3013615
9 738 0 3014114
9 739 0 3017610
9 740 0 3018454
9 741 0 3018599
9 742 0 3019465
9 743 0 3022279
9 744 0 3022936
9 745 1 3028852
9 746 1 3032310
9 747 1 3033417
9 748 1 3034052
9 749 1 3035958
9 750 1 3039558
9 751 1 3041022
9 752 1 3042460
9 753 1 3042986
9 754 1 3043038
9 755 1 3049245
9 756 1 3050048
9 757 1 3051198
9 758 0 3053637
9 759 0 3055146
9 760 0 3058401
9 761 0 3066533
9 762 0 3066577
9 763 0 3068148
9 764 0 3069727
9 765 0 3070669
9 766 0 3074968
9 767 0 3075898
9 768 0 3077675
9 769 0 3079560
9 770 0 3082595
9 771 0 3085804
9 772 0 3089113
9 773 1 3093061
9 774 1 3094244
9 775 1 3096023
9 776 1 3099063
9 777 1 3099834
9 778 1 3101030
9 779 1 3102440
9 780 1 3102663
9 781 1 3103736
9 782 1 3107952
9 783 1 3110257
9 784 1 3112161
9 785 1 3116013
9 786 1 3117385
9 787 1 3118134
9 788 1 3119579
9 789 1 3119652
9 790 0 3121774
9 791 0 3125464
9 792 0 3128373
9 793 0 3129219
9 794 0 3131174
9 795 0 3132872
9 796 0 3134166
9 797 0 3136263
9 798 0 3139063
9 799 0 3141412
9 800 0 3143988
9 801 0 3146200
9 802 0 3146363
9 803 0 3148060
9 804 0 3149968
9 805 0 3152327
9 806 0 3152983
9 807 0 3158536
9 808 0 3160462
9 809 0 3162028
9 810 0 3162754
9 811 0 3166447
9 812 0 3167636
9 813 0 3170392
9 814 0 3172895
9 815 0 3172987
9 816 0 3176427
9 817 0 3180611
9 818 0 3180911
9 819 0 3183701
9 820 0 3187015
9 821 0 3192771
9 822 0 3199326
9 823 1 3204518
9 824 1 3205496
9 825 1 3207538
9 826 1 3207700
9 827 1 3207936
9 828 1 3210928
9 829 1 3212166
9 830 1 3213718
9 831 1 3215318
9 832 1 3215525
9 833 1 3216500
9 834 1 3217770
9 835 1 3222124
9 836 1 3226202
9 837 1 3229278
9 838 1 3230651
9 839 0 3232516
9 840 0 3235013
9 841 0 3237539
9 842 0 3238576
9 843 0 3239204
9 844 0 3240194
9 845 0 3243085
9 846 0 3247805
9 847 0 3252235
9 848 0 3254015
9 849 0 3254457
9 850 0 3257155
9 851 0 3258355
9 852 0 3261091
9 853 0 3262568
9 854 0 3263256
9 855 0 3265424
9 856 0 3266197
9 857 0 3267827
9 858 0 3268168
9 859 0 3272101
9 860 0 3278200
9 861 0 3278814
9 862 0 3280137
9 863 0 3280158
9 864 0 3281129
9 865 0 3287789
9 866 0 3290726
9 867 0 3293582
9 868 0 3295349
9 869 0 3296744
9 870 0 3303424
9 871 0 3305996
9 872 0 3307496
9 873 0 3309368
9 874 0 3313935
9 875 0 3315421
9 876 0 3321422
9 877 0 3323534
9 878 0 3323819
9 879 0 3328474
9 880 0 3341889
9 881 0 3343673
9 882 0 3357232
9 883 0 3367483
9 884 0 3373187
9 885 0 3374669
9 886 0 3375518
9 887 0 3376706
9 888 0 3376840
9 889 0 3377453
9 890 0 3394004
9 891 0 3396197
9 892 0 3398993
9 893 0 3399185
9 894 0 3417347
9 895 0 3430367
9 896 0 3446012
9 897 0 3448621
9 898 0 3453710
9 899 0 3457802
9 900 0 3467044
9 901 0 3467491
9 902 0 3470812
9 903 0 3473677
9 904 0 3474122
9 905 0 3474701
9 906 0 3478649
9 907 0 3480644
9 908 0 3481573
9 909 0 3488921
9 910 0 3493421
9 911 0 3496750
9 912 0 3499049
9 913 0 3501692
9 914 0 3503046
9 915 0 3506860
9 916 0 3522817
9 917 0 3523139
9 918 0 3525357
9 919 0 3532653
9 920 0 3537017
9 921 0 3542874
9 922 0 3544479
9 923 0 3545571
9 924 0 3547646
9 925 0 3549574
9 926 0 3549939
9 927 0 3552622
9 928 0 3553764
9 929 0 3554694
9 930 0 3560219
9 931 0 3563650
9 932 0 3565316
9 933 0 3568674
9 934 0 3569403
9 935 0 3624453
9 936 0 3626360
9 937 0 3627068
9 938 0 3635123
9 939 0 3658642
9 940 0 3658829
9 941 0 3659586
9 942 0 3661147
9 943 0 3665235
9 944 0 3670370
9 945 0 3673341
9 946 0 3680653
9 947 0 3684806
9 948 0 3685821
9 949 0 3688936
9 950 0 3689917
9 951 0 3691701
9 952 0 3699287
9 953 0 3702802
9 954 0 3705732
9 955 0 3707186
9 956 0 3711354
9 957 0 3712487
9 958 0 3720035
9 959 0 3720693
9 960 0 3729861
9 961 0 3731975
9 962 0 3733548
9 963 0 3734509
9 964 0 3736400
9 965 0 3737970
9 966 0 3741284
9 967 0 3741572
9 968 0 3744339
9 969 0 3748497
9 970 0 3751146
9 971 0 3756116
9 972 0 3758832
9 973 0 3759605
9 974 0 3761599
9 975 0 3763113
9 976 0 3764548
9 977 0 3766469
9 978 0 3767176
9 979 0 3768567
9 980 0 3771732
9 981 0 3775531
9 982 0 3777727
9 983 0 3780202
9 984 0 3781276
9 985 0 3787341
9 986 0 3793132
9 987 0 3795665
9 988 0 3801852
9 989 0 3802238
9 990 0 3805795
9 991 0 3807151
9 992 0 3812675
9 993 0 3817772
9 994 0 3818276
9 995 0 3822192
9 996 0 3823842
9 997 0 3826710
9 998 0 3832406
9 999 0 3838568
9 1000 0 3839534
9 1001 0 3841345
9 1002 0 3844743
9 1003 0 3845096
9 1004 0 3846140
9 1005 0 3850418
9 1006 0 3851423
9 1007 0 3858748
9 1008 0 3859500
9 1009 0 3862274
9 1010 0 3863211
9 1011 0 3863521
9 1012 0 3867400
9 1013 0 3870832
9 1014 0 3871917
9 1015 0 3873378
9 1016 0 3877837
9 1017 0 3878329
9 1018 0 3880505
9 1019 0 3882149
9 1020 0 3884732
9 1021 0 3887570
9 1022 0 3888574
9 1023 0 3891140
9 1024 0 3891766
9 1025 0 3896354
9 1026 0 3897674
9 1027 0 3902818
9 1028 0 3907118
9 1029 0 3908150
9 1030 0 3910745
9 1031 0 3911955
9 1032 0 3912290
9 1033 0 3915673
9 1034 0 3917780
9 1035 0 3917963
9 1036 0 3918659
9 1037 0 3921088
9 1038 0 3921954
9 1039 0 3925338
9 1040 0 3926443
9 1041 0 3928816
9 1042 0 3930765
9 1043 0 3933627
9 1044 0 3933945
9 1045 0 3935052
9 1046 0 3937627
9 1047 0 3938184
9 1048 0 3940609
9 1049 0 3941251
9 1050 0 3942574
9 1051 0 3945332
9 1052 0 3948908
9 1053 0 3949043
9 1054 0 3955319
9 1055 0 3956276
9 1056 1 3961418
9 1057 1 3964976
9 1058 1 3966316
9 1059 1 3969185
9 1060 1 3971570
9 1061 1 3974862
9 1062 1 3977010
9 1063 1 3978566
9 1064 1 3983453
9 1065 1 3984920
9 1066 1 3986742
9 1067 1 3987376
9 1068 1 3988957
9 1069 1 3992627
9 1070 1 3994312
9 1071 1 3996565
9 1072 1 3996619
9 1073 1 3998912
9 1074 1 4001509
9 1075 1 4002235
9 1076 1 4002782
9 1077 1 4005301
9 1078 1 4006942
9 1079 1 4007369
9 1080 1 4010885
9 1081 0 4011802
9 1082 0 4016285
9 1083 0 4017688
9 1084 0 4020237
9 1085 0 4022950
9 1086 0 4025261
9 1087 0 4028008
9 1088 0 4030996
9 1089 0 4034572
9 1090 0 4036935
9 1091 1 4041328
9 1092 1 4042709
9 1093 1 4047430
9 1094 1 4047490
9 1095 1 4050895
9 1096 1 4052226
9 1097 1 4052650
9 1098 1 4053273
9 1099 1 4054866
9 1100 1 4055144
9 1101 1 4057675
9 1102 1 4060907
9 1103 1 4062190
9 1104 0 4067770
9 1105 0 4068086
9 1106 0 4069943
9 1107 0 4070405
9 1108 0 4071439
9 1109 0 4072668
9 1110 0 4074821
9 1111 0 4078626
9 1112 0 4080023
9 1113 0 4080227
9 1114 0 4081494
9 1115 0 4083080
9 1116 0 4087384
9 1117 0 4089804
9 1118 0 4089870
9 1119 0 4094644
9 1120 0 4099127
9 1121 0 4100313
9 1122 0 4104083
9 1123 0 4104714
9 1124 0 4108329
9 1125 0 4108447
9 1126 0 4109298
9 1127 1 4115656
9 1128 1 4118680
9 1129 1 4120206
9 1130 1 4121395
9 1131 1 4124151
9 1132 1 4127947
9 1133 1 4129704
9 1134 1 4132865
9 1135 1 4135142
9 1136 1 4135188
9 1137 0 4139829
9 1138 0 4141113
9 1139 0 4144207
9 1140 0 4146680
9 1141 0 4147139
9 1142 0 4147501
9 1143 0 4150029
9 1144 0 4156436
9 1145 0 4157361
9 1146 0 4157777
9 1147 0 4159796
9 1148 0 4163020
9 1149 0 4165755
9 1150 0 4166269
9 1151 0 4167500
9 1152 0 4175090
9 1153 0 4178654
9 1154 0 4178744
9 1155 0 4182450
9 1156 0 4183388
9 1157 0 4184780
9 1158 0 4186799
9 1159 0 4189392
9 1160 0 4190192
9 1161 0 4191981
9 1162 0 4194871
9 1163 0 4198357
9 1164 0 4201707
9 1165 0 4205284
9 1166 0 4208415
9 1167 0 4211993
9 1168 0 4212067
9 1169 0 4213470
9 1170 0 4213747
9 1171 0 4213863
9 1172 0 4217182
9 1173 0 4220593
9 1174 0 4221833
9 1175 0 4223829
9 1176 0 4224184
9 1177 0 4228537
9 1178 0 4231920
9 1179 0 4233420
9 1180 0 4237888
9 1181 0 4241686
9 1182 0 4243638
9 1183 0 4245885
9 1184 0 4250894
9 1185 0 4260403
9 1186 0 4260462
9 1187 0 4260556
9 1188 0 4262202
9 1189 0 4262711
9 1190 0 4266536
9 1191 0 4271000
9 1192 0 4274123
9 1193 0 4274628
9 1194 0 4280107
9 1195 0 4283643
9 1196 0 4285538
9 1197 0 4290061
9 1198 0 4292422
9 1199 0 4293175
9 1200 0 4293601
9 1201 0 4294979
9 1202 0 4297768
9 1203 0 4304582
9 1204 0 4310030
9 1205 0 4311246
9 1206 0 4313017
9 1207 0 4313347
9 1208 0 4313879
9 1209 0 4316643
9 1210 0 4326989
9 1211 0 4328779
9 1212 0 4335480
9 1213 0 4335834
9 1214 0 4336001
9 1215 0 4343159
9 1216 0 4345250
9 1217 0 4367466
9 1218 0 4372671
9 1219 0 4376862
9 1220 0 4384942
9 1221 0 4390143
9 1222 0 4392449
9 1223 0 4396220
9 1224 0 4399767
9 1225 0 4403496
9 1226 0 4407537
9 1227 0 4409365
9 1228 0 4412230
9 1229 0 4415330
9 1230 0 4416616
9 1231 0 4426141
9 1232 0 4431693
9 1233 0 4433237
9 1234 0 4433807
9 1235 0 4436565
9 1236 0 4444997
9 1237 0 4446956
9 1238 0 4448072
9 1239 0 4449792
9 1240 0 4452309
9 1241 0 4455760
9 1242 0 4460329
9 1243 0 4463140
9 1244 0 4465586
9 1245 0 4468595
9 1246 0 4471886
9 1247 0 4475927
9 1248 0 4477750
9 1249 0 4479512
9 1250 0 4481465
9 1251 0 4485443
9 1252 0 4486743
9 1253 1 4491364
9 1254 1 4493291
9 1255 1 4495335
9 1256 1 4498839
9 1257 1 4500044
9 1258 1 4505955
9 1259 1 4507847
9 1260 1 4510906
9 1261 1 4514262
9 1262 1 4515541
9 1263 1 4516763
9 1264 1 4519524
9 1265 1 4520117
9 1266 1 4524053
9 1267 1 4524738
9 1268 1 4527024
9 1269 1 4527213
9 1270 1 4529807
9 1271 1 4530593
9 1272 1 4534502
9 1273 1 4534666
9 1274 1 4536165
9 1275 1 4539740
9 1276 1 4541277
9 1277 1 4541689
9 1278 0 4544011
9 1279 0 4546349
9 1280 0 4546469
9 1281 0 4564977
9 1282 0 4567299
9 1283 0 4567698
9 1284 1 4570024
9 1285 1 4570254
9 1286 1 4570787
9 1287 1 4571055
9 1288 1 4573468
9 1289 1 4575929
9 1290 1 4577625
9 1291 1 4578595
9 1292 1 4578744
9 1293 1 4579207
9 1294 1 4580166
9 1295 0 4585153
9 1296 0 4591221
9 1297 0 4595773
9 1298 0 4600212
9 1299 0 4602823
9 1300 0 4605784
9 1301 0 4608227
9 1302 0 4614024
9 1303 0 4614977
9 1304 0 4617287
9 1305 0 4619700
9 1306 0 4630590
9 1307 0 4637863
9 1308 0 4640743
9 1309 0 4643067
9 1310 0 4648080
9 1311 0 4648658
9 1312 0 4649368
9 1313 0 4650145
9 1314 0 4651704
9 1315 0 4654061
9 1316 0 4654308
9 1317 0 4654948
9 1318 0 4657762
9 1319 0 4658612
9 1320 0 4659053
9 1321 0 4660710
9 1322 0 4662828
9 1323 0 4663236
9 1324 0 4668638
9 1325 0 4680907
9 1326 0 4685510
9 1327 0 4689175
9 1328 0 4691058
9 1329 0 4695823
9 1330 0 4700160
9 1331 0 4705383
9 1332 0 4708006
9 1333 0 4709107
9 1334 0 4711269
9 1335 0 4712936
9 1336 0 4715147
9 1337 0 4721612
9 1338 0 4725304
9 1339 0 4731634
9 1340 0 4732978
9 1341 0 4738092
9 1342 0 4745329
9 1343 0 4750608
9 1344 0 4752926
9 1345 0 4754778
9 1346 0 4755793
9 1347 0 4760211
9 1348 0 4766430
9 1349 0 4766884
9 1350 0 4771163
9 1351 0 4776171
9 1352 0 4778529
9 1353 0 4780396
9 1354 0 4796558
9 1355 0 4800310
9 1356 0 4804529
9 1357 0 4808057
9 1358 0 4810321
9 1359 0 4812300
9 1360 0 4815953
9 1361 0 4818996
9 1362 0 4824621
9 1363 0 4829992
9 1364 0 4830508
9 1365 0 4832703
9 1366 0 4835012
9 1367 0 4837466
9 1368 0 4843394
9 1369 0 4846416
9 1370 0 4846613
9 1371 0 4846943
9 1372 0 4853055
9 1373 0 4854067
9 1374 0 4859450
9 1375 0 4861486
9 1376 0 4866115
9 1377 1 4870836
9 1378 1 4872107
9 1379 1 4873638
9 1380 1 4875556
9 1381 1 4877875
9 1382 1 4880163
9 1383 1 4880889
9 1384 1 4882675
9 1385 1 4885031
9 1386 1 4887242
9 1387 0 4892402
9 1388 0 4894858
9 1389 0 4896465
9 1390 0 4898175
9 1391 0 4899209
9 1392 0 4901462
9 1393 0 4902316
9 1394 0 4905434
9 1395 0 4910780
9 1396 0 4911076
9 1397 0 4915266
9 1398 0 4918922
9 1399 0 4920051
9 1400 0 4923132
9 1401 0 4924739
9 1402 0 4925014
9 1403 0 4925395
9 1404 0 4928348
9 1405 0 4929640
9 1406 0 4933275
9 1407 0 4934945
9 1408 0 4983304
9 1409 0 5136834
9 1410 0 5179525
9 1411 0 5182298
9 1412 0 5196094
9 1413 0 5197333
9 1414 0 5202889
9 1415 0 5204795
9 1416 0 5206721
9 1417 0 5207838
9 1418 0 5210194
9 1419 0 5211086
9 1420 0 5214269
9 1421 0 5216078
9 1422 0 5216987
9 1423 0 5217931
9 1424 0 5219576
9 1425 0 5222137
9 1426 0 5222704
9 1427 0 5223277
9 1428 0 5223537
9 1429 0 5351457
9 1430 0 5354191
9 1431 0 5360034
9 1432 0 5362465
9 1433 0 5363447
9 1434 0 5365654
9 1435 0 5368776
9 1436 0 5370255
9 1437 0 5373193
9 1438 0 5375530
9 1439 0 5376640
9 1440 0 5378080
9 1441 0 5382410
9 1442 0 5385042
9 1443 1 5386206
9 1444 1 5387792
9 1445 1 5388697
9 1446 1 5390792
9 1447 1 5394417
9 1448 1 5399618
9 1449 1 5403109
9 1450 1 5405589
9 1451 1 5407923
9 1452 1 5408771
9 1453 1 5409082
9 1454 0 5412053
9 1455 0 5414946
9 1456 0 5419094
9 1457 0 5424327
9 1458 0 5425647
9 1459 0 5428497
9 1460 0 5431557
9 1461 0 5432207
9 1462 0 5435539
9 1463 0 5435648
9 1464 0 5455625
9 1465 0 5483038
9 1466 0 5483623
9 1467 0 5485092
9 1468 0 5486297
9 1469 0 5490858
9 1470 0 5491715
9 1471 0 5492167
9 1472 0 5501907
9 1473 0 5507182
9 1474 0 5510051
9 1475 0 5512508
9 1476 0 5515974
9 1477 0 5519161
9 1478 0 5519323
9 1479 0 5521144
9 1480 0 5524302
9 1481 0 5527728
9 1482 0 5532306
9 1483 0 5534242
9 1484 0 5538024
9 1485 0 5539071
9 1486 0 5539826
9 1487 1 5563431
9 1488 1 5564431
9 1489 1 5566357
9 1490 1 5568434
9 1491 1 5571206
9 1492 1 5573132
9 1493 1 5574411
9 1494 1 5576234
9 1495 1 5577417
9 1496 1 5583269
9 1497 1 5583514
9 1498 1 5583682
9 1499 1 5585505
9 1500 1 5588450
9 1501 1 5592591
9 1502 1 5594006
9 1503 1 5594487
9 1504 1 5599682
9 1505 1 5599725
9 1506 1 5603425
9 1507 1 5603608
9 1508 1 5608313
9 1509 1 5611943
9 1510 1 5614147
9 1511 1 5617202
9 1512 1 5618993
9 1513 1 5619576
9 1514 1 5624434
9 1515 1 5624703
9 1516 1 5625947
9 1517 1 5626163
9 1518 1 5628968
9 1519 1 5629000
9 1520 1 5633910
9 1521 1 5634058
9 1522 1 5639444
9 1523 1 5641745
9 1524 1 5649858
9 1525 1 5652827
9 1526 1 5652999
9 1527 1 5654354
9 1528 1 5659992
9 1529 1 5661037
9 1530 1 5661072
9 1531 1 5665383
9 1532 1 5666601
9 1533 1 5668802
9 1534 1 5669891
9 1535 1 5671212
9 1536 1 5672681
9 1537 1 5675593
9 1538 1 5676235
9 1539 1 5678229
9 1540 1 5679402
9 1541 1 5680051
9 1542 1 5687322
9 1543 1 5694221
9 1544 1 5696449
9 1545 1 5697269
9 1546 1 5697886
9 1547 1 5699698
9 1548 1 5700690
9 1549 1 5704378
9 1550 1 5705929
9 1551 1 5708151
9 1552 1 5709318
9 1553 1 5712939
9 1554 1 5714398
9 1555 1 5715249
9 1556 1 5718458
9 1557 1 5718711
9 1558 1 5719880
9 1559 1 5719959
9 1560 1 5722523
9 1561 1 5725040
9 1562 1 5725336
9 1563 1 5728120
9 1564 1 5729660
9 1565 1 5733021
9 1566 1 5734478
9 1567 1 5735716
9 1568 1 5736215
9 1569 1 5737096
9 1570 1 5738001
9 1571 1 5741232
9 1572 1 5743697
9 1573 1 5748929
9 1574 1 5749811
9 1575 1 5750030
9 1576 1 5751946
9 1577 1 5753209
9 1578 1 5754507
9 1579 1 5769364
9 1580 1 5771544
9 1581 1 5773107
9 1582 1 5780308
9 1583 1 5784520
9 1584 1 5784554
9 1585 1 5786401
9 1586 1 5788819
9 1587 1 5791066
9 1588 1 5791802
9 1589 1 5795000
9 1590 1 5797456
9 1591 1 5798089
9 1592 1 5799648
9 1593 1 5799665
9 1594 1 5800936
9 1595 1 5804373
9 1596 1 5806994
9 1597 1 5808493
9 1598 1 5810028
9 1599 1 5814141
9 1600 1 5816285
9 1601 1 5818124
9 1602 1 5819818
9 1603 1 5827777
9 1604 1 5829153
9 1605 1 5831426
9 1606 1 5831771
9 1607 1 5832176
9 1608 1 5833664
9 1609 1 5834588
9 1610 0 5839607
9 1611 0 5842428
9 1612 0 5847224
9 1613 0 5848592
9 1614 0 5852058
9 1615 0 5852680
9 1616 0 5854128
9 1617 0 5857326
9 1618 0 5857855
9 1619 0 5861700
9 1620 0 5865108
9 1621 0 5866447
9 1622 0 5869181
9 1623 0 5871933
9 1624 0 5874756
9 1625 0 5876392
9 1626 0 5877164
9 1627 0 5877819
9 1628 0 5881621
9 1629 0 5887040
9 1630 0 5891626
9 1631 0 5896006
9 1632 0 5897402
9 1633 0 5901618
9 1634 0 5905801
9 1635 0 5906586
9 1636 0 5906858
9 1637 0 5910613
9 1638 0 5913293
9 1639 0 5913630
9 1640 0 5920337
9 1641 0 5923547
9 1642 0 5925348
9 1643 0 5925861
9 1644 0 5928026
9 1645 0 5928118
9 1646 0 5930207
9 1647 0 5931574
9 1648 0 5932474
9 1649 0 5935332
9 1650 0 5938252
9 1651 0 5943177
9 1652 0 5943878
9 1653 0 5944349
9 1654 0 5944535
9 1655 0 5950719
9 1656 0 5953174
9 1657 0 5956471
9 1658 0 5963394
9 1659 0 5964396
9 1660 0 5967056
9 1661 0 5968024
9 1662 0 5973152
9 1663 0 5973726
9 1664 0 5976016
9 1665 0 5978540
9 1666 0 5982689
9 1667 0 5984234
9 1668 0 5988855
9 1669 0 5989547
9 1670 0 5993725
9 1671 0 5995961
9 1672 0 5996730
9 1673 0 6000597
9 1674 0 6001353
9 1675 0 6006803
9 1676 0 6009848
9 1677 0 6009927
9 1678 0 6012599
9 1679 0 6013168
9 1680 0 6014279
9 1681 0 6016377
9 1682 0 6018670
9 1683 0 6020005
9 1684 0 6022851
9 1685 0 6024705
9 1686 0 6026665
9 1687 0 6027177
9 1688 0 6030256
9 1689 0 6031241
9 1690 0 6041702
9 1691 0 6042848
9 1692 0 6042873
9 1693 0 6044718
9 1694 0 6046324
9 1695 0 6049432
9 1696 0 6049578
9 1697 0 6052144
9 1698 0 6056911
9 1699 0 6059582
9 1700 0 6061956
9 1701 0 6062412
9 1702 0 6068210
9 1703 0 6068498
9 1704 0 6071258
9 1705 0 6074432
9 1706 0 6077433
9 1707 0 6078607
9 1708 0 6081110
9 1709 0 6081373
9 1710 0 6083278
9 1711 0 6086804
9 1712 0 6087969
9 1713 0 6090961
9 1714 0 6093128
9 1715 0 6094050
9 1716 0 6098369
9 1717 0 6099583
9 1718 0 6102384
9 1719 0 6103502
9 1720 0 6107401
9 1721 0 6108758
9 1722 0 6109135
9 1723 0 6112887
9 1724 0 6116755
9 1725 0 6119189
9 1726 0 6123154
9 1727 0 6123342
9 1728 0 6129464
9 1729 0 6132831
9 1730 0 6140180
9 1731 0 6143092
9 1732 0 6144298
9 1733 0 6145232
9 1734 0 6145806
9 1735 0 6147754
9 1736 0 6150619
9 1737 0 6150633
9 1738 0 6177807
9 1739 0 6181351
9 1740 0 6184650
9 1741 0 6186346
9 1742 0 6186883
9 1743 0 6188532
9 1744 0 6194049
9 1745 0 6196619
9 1746 0 6198517
9 1747 0 6201231
9 1748 0 6205234
9 1749 0 6205897
9 1750 0 6210527
9 1751 0 6213428
9 1752 0 6215508
9 1753 0 6216237
9 1754 1 6219440
9 1755 1 6220273
9 1756 1 6225111
9 1757 1 6227953
9 1758 1 6231837
9 1759 1 6232119
9 1760 1 6233999
9 1761 1 6238038
9 1762 1 6238839
9 1763 1 6241674
9 1764 1 6241751
9 1765 1 6246026
9 1766 0 6248807
9 1767 0 6250661
9 1768 0 6252364
9 1769 0 6254670
9 1770 0 6256168
9 1771 0 6259786
9 1772 0 6260981
9 1773 0 6264029
9 1774 0 6266419
9 1775 0 6268138
9 1776 0 6272276
9 1777 0 6274122
9 1778 0 6274408
9 1779 0 6275159
9 1780 0 6275532
9 1781 0 6275964
9 1782 0 6278273
9 1783 0 6279597
9 1784 0 6283777
9 1785 0 6286782
9 1786 0 6287978
9 1787 0 6289411
9 1788 0 6290941
9 1789 0 6293004
9 1790 0 6293900
9 1791 0 6298428
9 1792 0 6298900
9 1793 0 6299851
9 1794 0 6300384
9 1795 1 6302095
9 1796 1 6302136
9 1797 1 6303369
9 1798 1 6304826
9 1799 1 6305352
9 1800 1 6305890
9 1801 1 6306502
9 1802 1 6307672
9 1803 1 6309228
9 1804 1 6310080
9 1805 1 6312552
9 1806 1 6312996
9 1807 1 6315667
9 1808 1 6319086
9 1809 1 6320379
9 1810 1 6327864
9 1811 1 6335192
9 1812 1 6338567
9 1813 1 6339734
9 1814 1 6342550
9 1815 1 6346013
9 1816 0 6352707
9 1817 0 6353459
9 1818 0 6361586
9 1819 0 6363092
9 1820 0 6364270
9 1821 0 6366442
9 1822 0 6369030
9 1823 0 6372894
9 1824 0 6373637
9 1825 0 6378963
9 1826 0 6379762
9 1827 0 6379836
9 1828 0 6379994
9 1829 0 6381898
9 1830 0 6386175
9 1831 0 6388882
9 1832 0 6390535
9 1833 0 6391370
9 1834 0 6391793
9 1835 0 6394501
9 1836 0 6396386
9 1837 0 6399263
9 1838 0 6399311
9 1839 0 6416787
9 1840 0 6417854
9 1841 0 6420053
9 1842 0 6425980
9 1843 0 6430518
9 1844 0 6430648
9 1845 0 6435909
9 1846 0 6439876
9 1847 0 6445424
9 1848 0 6447294
9 1849 0 6454011
9 1850 0 6460089
9 1851 0 6468058
9 1852 0 6470667
9 1853 0 6474166
9 1854 0 6474607
9 1855 0 6474799
9 1856 0 6476098
9 1857 0 6476833
9 1858 0 6482547
9 1859 0 6486099
9 1860 0 6487793
9 1861 0 6491849
9 1862 0 6494906
9 1863 0 6495897
9 1864 0 6499015
9 1865 0 6500297
9 1866 0 6504277
9 1867 0 6504659
9 1868 0 6504924
9 1869 0 6507985
9 1870 0 6509053
9 1871 0 6510584
9 1872 0 6513309
9 1873 0 6516093
9 1874 0 6517383
9 1875 0 6517733
9 1876 0 6521986
9 1877 0 6523367
9 1878 0 6524809
9 1879 0 6525166
9 1880 0 6526850
9 1881 0 6532745
9 1882 0 6533839
9 1883 0 6540273
9 1884 0 6542181
9 1885 0 6544065
9 1886 0 6544690
9 1887 0 6545021
9 1888 0 6550215
9 1889 0 6550850
9 1890 0 6554097
9 1891 0 6555372
9 1892 0 6556877
9 1893 0 6558453
9 1894 0 6559980
9 1895 0 6560771
9 1896 0 6561708
9 1897 0 6567097
9 1898 0 6572556
9 1899 0 6576183
9 1900 0 6581768
9 1901 0 6583987
9 1902 0 6585463
9 1903 0 6588557
9 1904 0 6590503
9 1905 0 6591441
9 1906 0 6593794
9 1907 0 6595773
9 1908 0 6596937
9 1909 0 6601879
9 1910 0 6604292
9 1911 0 6606305
9 1912 0 6607788
9 1913 0 6608595
9 1914 0 6610688
9 1915 0 6614563
9 1916 0 6619819
9 1917 0 6623124
9 1918 0 6628242
9 1919 0 6629415
9 1920 0 6632701
9 1921 0 6635996
9 1922 0 6638046
9 1923 0 6643039
9 1924 0 6645261
9 1925 0 6648834
9 1926 0 6651275
9 1927 0 6651655
9 1928 0 6654517
9 1929 0 6656843
9 1930 0 6662102
9 1931 0 6662257
9 1932 0 6665204
9 1933 0 6665267
9 1934 0 6667855
9 1935 0 6667944
9 1936 0 6670612
9 1937 0 6676068
9 1938 0 6676828
9 1939 0 6679454
9 1940 0 6680029
9 1941 0 6680319
9 1942 0 6682440
9 1943 0 6682619
9 1944 0 6685874
9 1945 0 6686802
9 1946 0 6690108
9 1947 0 6691610
9 1948 0 6692577
9 1949 0 6693412
9 1950 0 6693740
9 1951 0 6694683
9 1952 0 6697004
9 1953 0 6699521
9 1954 0 6701091
9 1955 0 6701362
9 1956 0 6705478
9 1957 0 6706066
9 1958 0 6707974
9 1959 0 6708877
9 1960 0 6710138
9 1961 0 6713169
9 1962 0 6713785
9 1963 0 6714468
9 1964 0 6716909
9 1965 0 6719665
9 1966 0 6721450
9 1967 0 6723018
9 1968 0 6724334
9 1969 0 6727512
9 1970 0 6729760
9 1971 0 6729855
9 1972 0 6731352
9 1973 0 6732124
9 1974 0 6733106
9 1975 0 6733168
9 1976 0 6733721
9 1977 0 6738359
9 1978 0 6739200
9 1979 0 6740975
9 1980 0 6743720
9 1981 0 6745071
9 1982 0 6745873
9 1983 0 6746830
9 1984 0 6746934
9 1985 0 6747891
9 1986 0 6748774
9 1987 0 6752250
9 1988 0 6754036
9 1989 0 6754636
9 1990 0 6757190
9 1991 0 6760472
9 1992 0 6762272
9 1993 0 6763539
9 1994 0 6764485
9 1995 0 6764499
9 1996 0 6765869
9 1997 0 6768535
9 1998 0 6769539
9 1999 0 6769989
9 2000 0 6771523
9 2001 0 6774089
9 2002 0 6774970
9 2003 0 6776555
9 2004 0 6778653
9 2005 0 6784738
9 2006 0 6786195
9 2007 0 6787554
9 2008 0 6788138
9 2009 0 6788378
9 2010 0 6789092
9 2011 0 6789668
9 2012 0 6794135
9 2013 0 6794522
9 2014 0 6796349
9 2015 0 6797231
9 2016 0 6798148
9 2017 0 6805231
9 2018 0 6807024
9 2019 0 6810034
9 2020 0 6811572
9 2021 0 6812872
9 2022 0 6814694
9 2023 0 6815206
9 2024 0 6815253
9 2025 0 6817816
9 2026 0 6818363
9 2027 0 6820360
9 2028 0 6823299
9 2029 0 6824893
9 2030 0 6834146
9 2031 0 6837240
9 2032 0 6840189
9 2033 0 6840392
9 2034 0 6840607
9 2035 0 6841715
9 2036 0 6843469
9 2037 0 6844476
9 2038 0 6844830
9 2039 0 6846519
9 2040 0 6846872
9 2041 0 6848019
9 2042 0 6849190
9 2043 0 6850256
9 2044 0 6852316
9 2045 0 6854500
9 2046 0 6854818
9 2047 0 6857497
9 2048 0 6857734
9 2049 0 6859050
9 2050 0 6863833
9 2051 0 6864530
9 2052 0 6865579
9 2053 0 6868418
9 2054 0 6869568
9 2055 0 6877332
9 2056 0 6879138
9 2057 0 6880503
9 2058 0 6882498
9 2059 0 6882727
9 2060 0 6884892
9 2061 0 6886569
9 2062 0 6888393
9 2063 0 6892894
9 2064 0 6893437
9 2065 0 6900327
9 2066 0 6902226
9 2067 0 6903922
9 2068 0 6905198
9 2069 0 6906498
9 2070 0 6907337
9 2071 0 6908608
9 2072 0 6916844
9 2073 0 6920136
9 2074 0 6921820
9 2075 0 6922166
9 2076 0 6922294
9 2077 0 6925941
9 2078 0 6926826
9 2079 0 6929431
9 2080 0 6933023
9 2081 0 6935958
9 2082 0 6936642
9 2083 0 6937294
9 2084 0 6941273
9 2085 0 6941820
9 2086 0 6942932
9 2087 0 6943195
9 2088 0 6943523
9 2089 0 6943809
9 2090 0 6945642
9 2091 0 6947191
9 2092 0 6948019
9 2093 0 6952007
9 2094 0 6953664
9 2095 0 6957039
9 2096 0 6966758
9 2097 0 6970583
9 2098 0 6970825
9 2099 0 6971631
9 2100 0 6974263
9 2101 0 6974655
9 2102 0 6975444
9 2103 0 6978769
9 2104 0 6980516
9 2105 0 6981204
9 2106 0 6982151
9 2107 0 6983647
9 2108 0 6984218
9 2109 0 6988865
9 2110 0 6988979
9 2111 0 6990481
9 2112 0 6993189
9 2113 0 6993577
9 2114 0 6994444
9 2115 0 6996005
9 2116 0 6996016
9 2117 0 6996958
9 2118 0 6997673
9 2119 0 6998764
9 2120 0 7001324
9 2121 0 7004072
9 2122 0 7006440
9 2123 0 7007741
9 2124 0 7008268
9 2125 0 7010572
9 2126 0 7013795
9 2127 0 7014552
9 2128 0 7020092
9 2129 0 7032511
9 2130 0 7033394
9 2131 0 7033479
9 2132 0 7034400
9 2133 0 7035567
9 2134 0 7037489
9 2135 0 7039650
9 2136 0 7040485
9 2137 0 7048570
9 2138 0 7048744
9 2139 0 7050273
9 2140 0 7050581
9 2141 0 7051773
9 2142 0 7052278
9 2143 0 7054029
9 2144 0 7061665
9 2145 0 7063453
9 2146 0 7063766
9 2147 0 7063811
9 2148 0 7066981
9 2149 0 7069423
9 2150 0 7075410
9 2151 0 7080947
9 2152 0 7081817
9 2153 0 7083990
9 2154 0 7084389
9 2155 1 7085167
9 2156 1 7086417
9 2157 1 7088361
9 2158 1 7089377
9 2159 1 7091143
9 2160 1 7093037
9 2161 1 7094920
9 2162 1 7097261
9 2163 1 7098326
9 2164 1 7099649
9 2165 1 7099952
9 2166 1 7100429
9 2167 1 7101934
9 2168 1 7109298
9 2169 1 7109548
9 2170 1 7111393
9 2171 1 7116466
9 2172 1 7120092
9 2173 1 7120616
9 2174 1 7125278
9 2175 1 7125468
9 2176 1 7147465
9 2177 1 7152532
9 2178 0 7179960
9 2179 0 7181763
9 2180 0 7182043
9 2181 0 7184800
9 2182 0 7185534
9 2183 0 7186784
9 2184 0 7191781
9 2185 0 7195736
9 2186 0 7197110
9 2187 0 7197481
9 2188 0 7198825
9 2189 0 7202195
9 2190 0 7202484
9 2191 0 7207020
9 2192 0 7210132
9 2193 0 7213412
9 2194 0 7214548
9 2195 0 7214615
9 2196 0 7218103
9 2197 0 7218140
9 2198 0 7218724
9 2199 0 7222907
9 2200 0 7223590
9 2201 0 7225612
9 2202 0 7227000
9 2203 0 7232505
9 2204 0 7234619
9 2205 0 7235080
9 2206 0 7235806
9 2207 0 7238970
9 2208 0 7240290
9 2209 0 7240768
9 2210 0 7242031
9 2211 0 7242553
9 2212 0 7242828
9 2213 0 7245622
9 2214 0 7249585
9 2215 0 7252040
9 2216 0 7253057
9 2217 0 7253481
9 2218 0 7254309
9 2219 0 7254984
9 2220 0 7256300
9 2221 0 7257917
9 2222 0 7260253
9 2223 0 7262738
9 2224 0 7263721
9 2225 0 7265241
9 2226 0 7266801
9 2227 0 7269368
9 2228 0 7269611
9 2229 0 7271542
9 2230 0 7275778
9 2231 0 7277764
9 2232 0 7278532
9 2233 0 7280002
9 2234 0 7288920
9 2235 0 7292278
9 2236 0 7296727
9 2237 0 7298346
9 2238 0 7301594
9 2239 0 7303215
9 2240 0 7305352
9 2241 0 7305886
9 2242 0 7310292
9 2243 0 7316039
9 2244 0 7322108
9 2245 0 7323084
9 2246 0 7324077
9 2247 0 7325306
9 2248 0 7326474
9 2249 0 7327430
9 2250 0 7328159
9 2251 0 7330770
9 2252 1 7336463
9 2253 1 7340040
9 2254 1 7340111
9 2255 1 7344319
9 2256 1 7345432
9 2257 1 7348889
9 2258 1 7350173
9 2259 1 7354643
9 2260 1 7354808
9 2261 1 7356533
9 2262 1 7357019
9 2263 1 7358474
9 2264 1 7359064
9 2265 1 7361571
9 2266 1 7365258
9 2267 1 7367529
9 2268 1 7368262
9 2269 1 7369944
9 2270 1 7373715
9 2271 1 7376330
9 2272 1 7376866
9 2273 1 7378146
9 2274 1 7388004
9 2275 1 7392470
9 2276 1 7395832
9 2277 0 7405606
9 2278 0 7405933
9 2279 0 7410621
9 2280 0 7413205
9 2281 0 7418693
9 2282 0 7421243
9 2283 0 7422305
9 2284 0 7423555
9 2285 0 7426184
9 2286 0 7429697
9 2287 0 7432313
9 2288 0 7437537
9 2289 0 7443560
9 2290 0 7445336
9 2291 1 7447909
9 2292 1 7448375
9 2293 1 7449887
9 2294 1 7452960
9 2295 1 7457754
9 2296 1 7457855
9 2297 1 7461194
9 2298 1 7461440
9 2299 1 7463664
9 2300 1 7466407
9 2301 1 7472563
9 2302 1 7476009
9 2303 1 7478330
9 2304 1 7478689
9 2305 1 7479543
9 2306 0 7483348
9 2307 0 7484507
9 2308 0 7486187
9 2309 0 7491539
9 2310 0 7492173
9 2311 0 7496233
9 2312 0 7500683
9 2313 0 7502911
9 2314 0 7503703
9 2315 0 7506289
9 2316 0 7506670
9 2317 0 7509155
9 2318 0 7514099
9 2319 0 7515049
9 2320 0 7517418
9 2321 0 7519156
9 2322 0 7521280
9 2323 0 7524618
9 2324 0 7526801
9 2325 0 7530254
9 2326 0 7530964
9 2327 0 7534312
9 2328 0 7536399
9 2329 1 7538420
9 2330 1 7540789
9 2331 1 7544425
9 2332 1 7544698
9 2333 1 7545226
9 2334 1 7547486
9 2335 1 7547670
9 2336 1 7553415
9 2337 1 7553759
9 2338 1 7560753
9 2339 0 7567096
9 2340 0 7568210
9 2341 0 7574731
9 2342 0 7574797
9 2343 0 7578366
9 2344 0 7581873
9 2345 0 7582288
9 2346 0 7584774
9 2347 0 7586193
9 2348 0 7586934
9 2349 0 7590496
9 2350 0 7592819
9 2351 0 7596481
9 2352 0 7598084
9 2353 0 7598935
9 2354 0 7600620
9 2355 0 7601057
9 2356 0 7601153
9 2357 0 7604540
9 2358 0 7607485
9 2359 0 7608246
9 2360 0 7609044
9 2361 0 7610841
9 2362 0 7612770
9 2363 0 7612853
9 2364 0 7614296
9 2365 0 7615770
9 2366 0 7618470
9 2367 0 7619796
9 2368 0 7619932
9 2369 0 7622212
9 2370 0 7628361
9 2371 0 7629153
9 2372 0 7629940
9 2373 0 7632971
9 2374 0 7635025
9 2375 0 7635573
9 2376 0 7637588
9 2377 0 7638056
9 2378 0 7640826
9 2379 0 7646022
9 2380 0 7649573
9 2381 0 7650167
9 2382 0 7651738
9 2383 0 7653518
9 2384 0 7653537
9 2385 0 7653845
9 2386 0 7654807
9 2387 0 7655560
9 2388 0 7656414
9 2389 0 7659828
9 2390 0 7660689
9 2391 0 7661986
9 2392 0 7665527
9 2393 0 7666095
9 2394 0 7669475
9 2395 0 7670087
9 2396 0 7671282
9 2397 0 7671977
9 2398 0 7672669
9 2399 0 7673146
9 2400 0 7678793
9 2401 0 7678824
9 2402 0 7679183
9 2403 0 7681628
9 2404 0 7682850
9 2405 0 7685264
9 2406 0 7686341
9 2407 0 7691119
9 2408 0 7694109
9 2409 0 7699618
9 2410 0 7699919
9 2411 0 7702152
9 2412 0 7704014
9 2413 0 7704240
9 2414 0 7704622
9 2415 0 7704902
9 2416 0 7706401
9 2417 0 7708990
9 2418 0 7712397
9 2419 0 7713642
9 2420 0 7717793
9 2421 0 7720560
9 2422 0 7721446
9 2423 0 7723852
9 2424 0 7724759
9 2425 0 7729013
9 2426 0 7731845
9 2427 0 7732122
9 2428 0 7733011
9 2429 0 7737853
9 2430 0 7741659
9 2431 0 7742970
9 2432 0 7743542
9 2433 0 7745636
9 2434 1 7747348
9 2435 1 7752758
9 2436 1 7755727
9 2437 1 7756855
9 2438 1 7757422
9 2439 1 7760248
9 2440 1 7763873
9 2441 1 7766490
9 2442 1 7767488
9 2443 1 7768262
9 2444 0 7769909
9 2445 0 7771684
9 2446 0 7773490
9 2447 1 7776510
9 2448 1 7777744
9 2449 1 7780360
9 2450 1 7783892
9 2451 1 7784076
9 2452 1 7785782
9 2453 1 7789500
9 2454 1 7789646
9 2455 1 7794398
9 2456 1 7794768
9 2457 0 7798533
9 2458 0 7798698
9 2459 0 7798891
9 2460 0 7799524
9 2461 0 7802515
9 2462 0 7804511
9 2463 0 7806948
9 2464 0 7808441
9 2465 0 7809830
9 2466 0 7809987
9 2467 0 7810147
9 2468 0 7811223
9 2469 0 7814007
9 2470 0 7815588
9 2471 0 7819475
9 2472 0 7821927
9 2473 0 7822693
9 2474 0 7823529
9 2475 0 7825416
9 2476 0 7826356
9 2477 0 7827995
9 2478 0 7828632
9 2479 0 7832501
9 2480 0 7832519
9 2481 0 7833449
9 2482 0 7837044
9 2483 0 7839548
9 2484 0 7841569
9 2485 0 7845932
9 2486 0 7850668
9 2487 0 7851829
9 2488 0 7854850
9 2489 0 7856237
9 2490 1 7861376
9 2491 1 7864571
9 2492 1 7866393
9 2493 1 7871035
9 2494 1 7874577
9 2495 1 7876100
9 2496 1 7876469
9 2497 1 7876584
9 2498 1 7879736
9 2499 1 7880189
9 2500 1 7880932
9 2501 1 7883238
9 2502 1 7883430
9 2503 1 7887179
9 2504 1 7887365
9 2505 1 7888898
9 2506 1 7892142
9 2507 1 7892886
9 2508 1 7895414
9 2509 1 7896801
9 2510 1 7899364
9 2511 1 7900881
9 2512 1 7905193
9 2513 1 7906194
9 2514 1 7908583
9 2515 0 7914448
9 2516 0 7917897
9 2517 0 7918563
9 2518 0 7920009
9 2519 0 7923135
9 2520 0 7924908
9 2521 0 7925901
9 2522 0 7925997
9 2523 0 7928444
9 2524 0 7928658
9 2525 0 7929390
9 2526 0 7930265
9 2527 0 7933801
9 2528 0 7933953
9 2529 0 7936190
9 2530 0 7938748
9 2531 0 7940524
9 2532 0 7941083
9 2533 0 7945767
9 2534 0 7949131
9 2535 0 7950067
9 2536 0 7952888
9 2537 0 7954984
9 2538 0 7957427
9 2539 1 7961689
9 2540 1 7963054
9 2541 1 7966038
9 2542 1 7966211
9 2543 1 7968439
9 2544 1 7971020
9 2545 1 7972406
9 2546 1 7975280
9 2547 1 7976426
9 2548 1 7978513
9 2549 1 7985059
9 2550 1 7985504
9 2551 1 7991590
9 2552 1 7995519
9 2553 1 7998776
9 2554 1 8000844
9 2555 1 8002290
9 2556 1 8003952
9 2557 1 8006361
9 2558 1 8009347
9 2559 1 8012192
9 2560 1 8012626
9 2561 1 8014841
9 2562 1 8016247
9 2563 1 8016656
9 2564 1 8018028
9 2565 1 8018288
9 2566 1 8018529
9 2567 1 8021379
9 2568 1 8026505
9 2569 1 8027529
9 2570 1 8031454
9 2571 1 8032746
9 2572 1 8033859
9 2573 1 8037410
9 2574 1 8037988
9 2575 1 8040209
9 2576 1 8041115
9 2577 1 8042926
9 2578 1 8046651
9 2579 1 8049289
9 2580 1 8050014
9 2581 1 8051971
9 2582 1 8054313
9 2583 1 8054647
9 2584 1 8055590
9 2585 1 8057304
9 2586 1 8063268
9 2587 1 8063670
9 2588 1 8068066
9 2589 1 8069002
9 2590 1 8070243
9 2591 1 8073819
9 2592 1 8077453
9 2593 1 8079281
9 2594 1 8082649
9 2595 1 8088590
9 2596 1 8093560
9 2597 1 8093701
9 2598 1 8096137
9 2599 0 8103311
9 2600 0 8106172
9 2601 0 8106299
9 2602 0 8107181
9 2603 0 8110067
9 2604 0 8111720
9 2605 0 8111963
9 2606 0 8115274
9 2607 0 8119521
9 2608 0 8120538
9 2609 0 8122382
9 2610 0 8123276
9 2611 0 8123696
9 2612 0 8127753
9 2613 0 8128468
9 2614 0 8130088
9 2615 0 8130639
9 2616 0 8133913
9 2617 0 8136168
9 2618 0 8136659
9 2619 0 8140677
9 2620 0 8140781
9 2621 0 8141809
9 2622 0 8142873
9 2623 0 8144214
9 2624 0 8145113
9 2625 0 8148976
9 2626 0 8153515
9 2627 0 8155494
9 2628 0 8157730
9 2629 0 8160672
9 2630 0 8164910
9 2631 0 8166425
9 2632 0 8167760
9 2633 0 8169347
9 2634 0 8169758
9 2635 0 8174817
9 2636 0 8178404
9 2637 0 8178981
9 2638 0 8183113
9 2639 0 8185083
9 2640 0 8186904
9 2641 0 8188224
9 2642 0 8193297
9 2643 0 8195043
9 2644 0 8196336
9 2645 0 8196956
9 2646 0 8202361
9 2647 1 8205452
9 2648 1 8206644
9 2649 1 8207517
9 2650 1 8207760
9 2651 1 8212286
9 2652 1 8214133
9 2653 1 8217723
9 2654 1 8221064
9 2655 1 8222433
9 2656 1 8224173
9 2657 1 8224792
9 2658 1 8226829
9 2659 1 8227045
9 2660 1 8230650
9 2661 1 8232834
9 2662 1 8232873
9 2663 1 8233571
9 2664 1 8239779
9 2665 1 8240325
9 2666 1 8242614
9 2667 1 8244087
9 2668 1 8247108
9 2669 1 8248668
9 2670 1 8250113
9 2671 1 8250738
9 2672 1 8253211
9 2673 1 8257579
9 2674 1 8259386
9 2675 1 8262325
9 2676 1 8268479
9 2677 1 8272037
9 2678 1 8280488
9 2679 1 8280997
9 2680 1 8284063
9 2681 1 8286411
9 2682 1 8289966
9 2683 1 8293046
9 2684 1 8293378
9 2685 1 8294680
9 2686 1 8298414
9 2687 1 8301393
9 2688 1 8302613
9 2689 1 8303658
9 2690 1 8306510
9 2691 1 8307239
9 2692 1 8309613
9 2693 1 8311999
9 2694 1 8313107
9 2695 1 8315847
9 2696 1 8319851
9 2697 1 8320592
9 2698 1 8320929
9 2699 1 8325092
9 2700 0 8325340
9 2701 0 8328933
9 2702 0 8329015
9 2703 0 8331532
9 2704 0 8335780
9 2705 0 8338485
9 2706 0 8339942
9 2707 0 8340796
9 2708 0 8341835
9 2709 0 8343047
9 2710 0 8344003
9 2711 0 8344495
9 2712 0 8344969
9 2713 0 8347302
9 2714 0 8348246
9 2715 0 8351454
9 2716 0 8353539
9 2717 0 8354266
9 2718 0 8357087
9 2719 0 8360887
9 2720 0 8364048
9 2721 0 8371294
9 2722 0 8373576
9 2723 0 8377143
9 2724 0 8378255
9 2725 0 8378864
9 2726 0 8379117
9 2727 0 8380239
9 2728 0 8382751
9 2729 0 8384967
9 2730 0 8385529
9 2731 0 8389176
9 2732 0 8391241
9 2733 0 8392136
9 2734 0 8395151
9 2735 0 8395955
9 2736 0 8397291
9 2737 0 8397908
9 2738 0 8400046
9 2739 0 8401527
9 2740 0 8403286
9 2741 0 8404745
9 2742 0 8407262
9 2743 0 8411109
9 2744 0 8413253
9 2745 0 8417477
9 2746 0 8418656
9 2747 0 8422280
9 2748 0 8428136
9 2749 0 8431215
9 2750 0 8431475
9 2751 0 8436417
9 2752 0 8441056
9 2753 0 8449561
9 2754 0 8450085
9 2755 0 8451566
9 2756 0 8454803
9 2757 0 8457574
9 2758 0 8458253
9 2759 0 8459996
9 2760 0 8464626
9 2761 0 8465283
9 2762 0 8473107
9 2763 0 8473885
9 2764 0 8474784
9 2765 0 8479284
9 2766 0 8480413
9 2767 0 8489105
9 2768 0 8489555
9 2769 0 8491211
9 2770 0 8495746
9 2771 0 8500375
9 2772 0 8503715
9 2773 0 8505349
9 2774 0 8510155
9 2775 0 8514122
9 2776 0 8515426
9 2777 0 8521441
9 2778 0 8523147
9 2779 0 8523194
9 2780 0 8525345
9 2781 0 8531229
9 2782 0 8531272
9 2783 0 8531787
9 2784 0 8535680
9 2785 0 8540995
9 2786 0 8543410
9 2787 0 8546040
9 2788 0 8547038
9 2789 0 8548545
9 2790 0 8548685
9 2791 0 8552473
9 2792 0 8556647
9 2793 0 8557822
9 2794 0 8560557
9 2795 0 8561381
9 2796 0 8562153
9 2797 0 8565148
9 2798 0 8567579
9 2799 0 8569196
9 2800 0 8569881
9 2801 0 8570691
9 2802 0 8570850
9 2803 0 8574361
9 2804 0 8575946
9 2805 0 8576382
9 2806 0 8577343
9 2807 0 8581591
9 2808 0 8582100
9 2809 0 8584265
9 2810 0 8587376
9 2811 0 8590337
9 2812 0 8592311
9 2813 0 8593289
9 2814 0 8594494
9 2815 0 8597184
9 2816 0 8598335
9 2817 0 8599969
9 2818 0 8601933
9 2819 0 8607431
9 2820 0 8610185
9 2821 0 8611750
9 2822 0 8612028
9 2823 0 8612400
9 2824 0 8612857
9 2825 0 8612884
9 2826 0 8618886
9 2827 0 8619170
9 2828 0 8621259
9 2829 0 8625679
9 2830 0 8626587
9 2831 0 8629184
9 2832 0 8632152
9 2833 0 8636634
9 2834 0 8640045
9 2835 0 8644908
9 2836 0 8645608
9 2837 0 8646861
9 2838 0 8647178
9 2839 0 8647248
9 2840 0 8650228
9 2841 0 8654179
9 2842 0 8656411
9 2843 0 8657974
9 2844 0 8659771
9 2845 0 8661127
9 2846 0 8661393
9 2847 0 8665850
9 2848 0 8666481
9 2849 0 8671400
9 2850 0 8673757
9 2851 0 8679984
9 2852 0 8684102
9 2853 0 8684220
9 2854 0 8685075
9 2855 0 8688386
9 2856 0 8690540
9 2857 0 8696840
9 2858 0 8698577
9 2859 0 8700891
9 2860 0 8705112
9 2861 0 8707856
9 2862 0 8709661
9 2863 0 8709725
9 2864 0 8712334
9 2865 0 8721024
9 2866 1 8724690
9 2867 1 8725888
9 2868 1 8726595
9 2869 1 8727081
9 2870 1 8729981
9 2871 1 8731552
9 2872 1 8732443
9 2873 1 8734386
9 2874 1 8737052
9 2875 1 8737200
9 2876 1 8739968
9 2877 1 8743340
9 2878 1 8744592
9 2879 1 8747787
9 2880 1 8752054
9 2881 1 8753144
9 2882 0 8757863
9 2883 0 8762258
9 2884 1 8764320
9 2885 1 8764775
9 2886 1 8766911
9 2887 1 8767814
9 2888 1 8768606
9 2889 1 8769879
9 2890 1 8770752
9 2891 1 8773276
9 2892 1 8776688
9 2893 1 8778571
9 2894 1 8784223
9 2895 1 8790277
9 2896 1 8794397
9 2897 1 8795768
9 2898 1 8799249
9 2899 1 8801116
9 2900 1 8801351
9 2901 1 8806217
9 2902 1 8808195
9 2903 1 8808361
9 2904 1 8810974
9 2905 1 8813229
9 2906 1 8815076
9 2907 1 8815225
9 2908 1 8815733
9 2909 1 8819886
9 2910 1 8822454
9 2911 1 8824635
9 2912 0 8828438
9 2913 0 8831744
9 2914 0 8833936
9 2915 0 8834881
9 2916 0 8835797
9 2917 0 8837743
9 2918 0 8838240
9 2919 0 8840854
9 2920 0 8843079
9 2921 0 8846634
9 2922 1 8851961
9 2923 1 8853966
9 2924 1 8859477
9 2925 1 8862805
9 2926 1 8863008
9 2927 1 8864854
9 2928 1 8868106
9 2929 1 8869086
9 2930 1 8872356
9 2931 1 8873695
9 2932 1 8875922
9 2933 1 8879254
9 2934 1 8883749
9 2935 1 8885539
9 2936 1 8887264
9 2937 0 8889906
9 2938 0 8891061
9 2939 1 8893064
9 2940 1 8895043
9 2941 1 8896373
9 2942 1 8896883
9 2943 1 8898128
9 2944 1 8902691
9 2945 1 8905588
9 2946 1 8907504
9 2947 1 8907824
9 2948 1 8909925
9 2949 1 8910881
9 2950 0 8912060
9 2951 0 8913765
9 2952 0 8919302
9 2953 0 8922418
9 2954 0 8923786
9 2955 0 8925142
9 2956 0 8926609
9 2957 0 8927526
9 2958 0 8927671
9 2959 0 8928857
9 2960 1 8931978
9 2961 1 8936263
9 2962 1 8938037
9 2963 1 8938768
9 2964 1 8941926
9 2965 1 8942296
9 2966 1 8944619
9 2967 1 8947236
9 2968 1 8951238
9 2969 1 8951454
9 2970 1 8952050
9 2971 1 8953174
9 2972 1 8953981
9 2973 1 8955180
9 2974 1 8956829
9 2975 1 8957299
9 2976 1 8961614
9 2977 1 8964140
9 2978 0 8968680
9 2979 0 8970138
9 2980 0 8973201
9 2981 0 8979479
9 2982 0 8982858
9 2983 0 8985451
9 2984 0 8988233
9 2985 0 8990195
9 2986 0 8993902
9 2987 0 8995278
9 2988 0 9002390
9 2989 0 9002884
9 2990 1 9006790
9 2991 1 9007574
9 2992 1 9009491
9 2993 1 9010784
9 2994 1 9011056
9 2995 1 9012550
9 2996 1 9013407
9 2997 1 9014668
9 2998 1 9016392
9 2999 1 9021653
9 3000 1 9022225
9 3001 0 9023817
9 3002 1 9026370
9 3003 1 9027991
9 3004 1 9031449
9 3005 1 9031887
9 3006 1 9032737
9 3007 1 9033794
9 3008 1 9035675
9 3009 1 9036612
9 3010 1 9036677
9 3011 1 9039806
9 3012 1 9040411
9 3013 1 9044298
9 3014 1 9044527
9 3015 1 9046059
9 3016 1 9048795
9 3017 1 9049227
9 3018 1 9050691
9 3019 1 9051481
9 3020 1 9052134
9 3021 1 9052600
9 3022 1 9054411
9 3023 1 9056902
9 3024 1 9057894
9 3025 1 9060774
9 3026 1 9062476
9 3027 1 9065529
9 3028 1 9065950
9 3029 1 9067408
9 3030 1 9067876
9 3031 1 9070694
9 3032 1 9073514
9 3033 1 9074792
9 3034 1 9077428
9 3035 1 9077921
9 3036 1 9082085
9 3037 1 9082622
9 3038 1 9083176
9 3039 1 9083288
9 3040 1 9084085
9 3041 1 9084534
9 3042 1 9086642
9 3043 1 9088417
9 3044 1 9091548
9 3045 1 9092342
9 3046 0 9093580
9 3047 0 9093952
9 3048 0 9094110
9 3049 0 9095617
9 3050 0 9095913
9 3051 0 9096458
9 3052 0 9097760
9 3053 0 9100503
9 3054 0 9103017
9 3055 0 9106283
9 3056 0 9108640
9 3057 0 9109607
9 3058 0 9109633
9 3059 0 9109717
9 3060 0 9112864
9 3061 0 9117108
9 3062 0 9117690
9 3063 0 9120385
9 3064 0 9120396
9 3065 0 9121731
9 3066 0 9122525
9 3067 0 9122539
9 3068 0 9125630
9 3069 0 9126028
9 3070 0 9128073
9 3071 0 9129995
9 3072 0 9130926
9 3073 0 9132128
9 3074 0 9132210
9 3075 0 9133958
9 3076 0 9134488
9 3077 0 9135552
9 3078 0 9136461
9 3079 0 9138399
9 3080 0 9138981
9 3081 0 9139815
9 3082 0 9141925
9 3083 0 9143256
9 3084 0 9147633
9 3085 0 9150878
9 3086 0 9152545
9 3087 0 9153278
9 3088 0 9154032
9 3089 0 9156370
9 3090 0 9159340
9 3091 0 9161948
9 3092 0 9163183
9 3093 0 9164347
9 3094 0 9166147
9 3095 0 9169377
9 3096 0 9172598
9 3097 0 9174047
9 3098 0 9175454
9 3099 0 9179458
9 3100 0 9181327
9 3101 0 9184297
9 3102 0 9184811
9 3103 0 9186085
9 3104 0 9187401
9 3105 0 9191808
9 3106 0 9195247
9 3107 0 9198843
9 3108 0 9199815
9 3109 0 9201741
9 3110 0 9203486
9 3111 0 9204847
9 3112 0 9207145
9 3113 0 9207555
9 3114 0 9210862
9 3115 0 9214882
9 3116 0 9216828
9 3117 0 9218657
9 3118 0 9219146
9 3119 0 9219617
9 3120 0 9221348
9 3121 0 9223189
9 3122 0 9224891
9 3123 0 9225446
9 3124 0 9226738
9 3125 0 9230465
9 3126 0 9232271
9 3127 0 9233578
9 3128 0 9235432
9 3129 0 9239301
9 3130 0 9240839
9 3131 0 9241807
9 3132 0 9242304
9 3133 0 9246444
9 3134 0 9247146
9 3135 0 9250399
9 3136 0 9256713
9 3137 0 9259891
9 3138 0 9261808
9 3139 0 9263403
9 3140 0 9263767
9 3141 0 9270734
9 3142 0 9273728
9 3143 0 9274183
9 3144 0 9287476
9 3145 0 9291762
9 3146 0 9294588
9 3147 0 9295482
9 3148 0 9300834
9 3149 1 9306967
9 3150 1 9308276
9 3151 1 9309985
9 3152 1 9311674
9 3153 1 9312321
9 3154 1 9315434
9 3155 1 9315979
9 3156 1 9316464
9 3157 1 9318864
9 3158 1 9320008
9 3159 1 9325258
9 3160 1 9328955
9 3161 1 9329921
9 3162 1 9332718
9 3163 1 9333065
9 3164 1 9335495
9 3165 1 9335734
9 3166 1 9338385
9 3167 1 9338475
9 3168 1 9338979
9 3169 1 9341874
9 3170 1 9342087
9 3171 1 9342704
9 3172 1 9346381
9 3173 1 9347342
9 3174 1 9348153
9 3175 1 9351654
9 3176 1 9354927
9 3177 1 9355339
9 3178 1 9358076
9 3179 1 9358370
9 3180 1 9359560
9 3181 1 9365657
9 3182 1 9366280
9 3183 1 9372430
9 3184 1 9373400
9 3185 1 9373557
9 3186 1 9376745
9 3187 1 9377704
9 3188 1 9378358
9 3189 1 9383864
9 3190 1 9385930
9 3191 1 9386927
9 3192 1 9388063
9 3193 1 9389692
9 3194 1 9391235
9 3195 1 9391590
9 3196 1 9391817
9 3197 1 9393584
9 3198 1 9396413
9 3199 1 9396796
9 3200 1 9401659
9 3201 1 9402961
9 3202 1 9404951
9 3203 1 9406218
9 3204 1 9408234
9 3205 1 9409184
9 3206 1 9415084
9 3207 1 9415825
9 3208 1 9421272
9 3209 1 9423374
9 3210 1 9427291
9 3211 1 9430139
9 3212 1 9430744
9 3213 1 9437419
9 3214 1 9441545
9 3215 1 9445296
9 3216 1 9448891
9 3217 1 9450144
9 3218 1 9451681
9 3219 1 9453088
9 3220 1 9455744
9 3221 1 9455911
9 3222 1 9457023
9 3223 1 9459626
9 3224 1 9460625
9 3225 1 9463875
9 3226 1 9465083
9 3227 1 9465639
9 3228 1 9466093
9 3229 1 9466831
9 3230 1 9469185
9 3231 1 9472042
9 3232 1 9473938
9 3233 1 9475437
9 3234 1 9476276
9 3235 1 9477853
9 3236 1 9479551
9 3237 1 9481251
9 3238 1 9482878
9 3239 1 9482960
9 3240 1 9488536
9 3241 1 9491047
9 3242 1 9492098
9 3243 1 9495633
9 3244 1 9496107
9 3245 0 9500920
9 3246 0 9501515
9 3247 0 9506457
9 3248 1 9509748
9 3249 1 9515085
9 3250 1 9519923
9 3251 1 9522962
9 3252 1 9524298
9 3253 1 9528442
9 3254 1 9532088
9 3255 1 9532383
9 3256 1 9534270
9 3257 1 9534823
9 3258 1 9536138
9 3259 1 9536523
9 3260 1 9538665
9 3261 1 9541111
9 3262 1 9545695
9 3263 1 9547376
9 3264 1 9548393
9 3265 1 9549747
9 3266 1 9551845
9 3267 0 9552548
9 3268 0 9554340
9 3269 0 9557624
9 3270 0 9558169
9 3271 0 9558480
9 3272 0 9560336
9 3273 0 9560773
9 3274 0 9561516
9 3275 0 9563569
9 3276 0 9566008
9 3277 0 9571946
9 3278 0 9576101
9 3279 0 9580829
9 3280 0 9585817
9 3281 0 9588369
9 3282 0 9588920
9 3283 0 9590749
9 3284 0 9596040
9 3285 0 9599451
9 3286 0 9601892
9 3287 0 9606344
9 3288 0 9609785
9 3289 0 9610935
9 3290 0 9613951
9 3291 0 9614432
9 3292 0 9617567
9 3293 0 9619745
9 3294 0 9620987
9 3295 0 9624195
9 3296 0 9626370
9 3297 0 9627383
9 3298 0 9629482
9 3299 0 9632460
9 3300 0 9633752
9 3301 0 9634262
9 3302 0 9637639
9 3303 0 9642360
9 3304 0 9645274
9 3305 0 9647334
9 3306 0 9648534
9 3307 0 9649553
9 3308 0 9651007
9 3309 0 9651334
9 3310 0 9652126
9 3311 0 9653397
9 3312 0 9657226
9 3313 0 9658026
9 3314 0 9660774
9 3315 0 9661555
9 3316 0 9661998
9 3317 0 9663060
9 3318 0 9666615
9 3319 0 9671228
9 3320 0 9673655
9 3321 0 9674038
9 3322 0 9676984
9 3323 0 9677366
9 3324 0 9678855
9 3325 0 9680989
9 3326 0 9683769
9 3327 0 9715557
9 3328 0 9720222
9 3329 0 9721392
9 3330 0 9726096
9 3331 0 9728912
9 3332 0 9730611
9 3333 0 9732306
9 3334 0 9734139
9 3335 0 9876565
9 3336 0 9878470
9 3337 0 9883172
9 3338 0 9890258
9 3339 0 9893521
9 3340 0 9896470
9 3341 0 9902524
9 3342 0 9904546
9 3343 0 9907860
9 3344 0 9910664
9 3345 0 9912893
9 3346 1 9913726
9 3347 1 9916396
9 3348 1 9916874
9 3349 1 9919936
9 3350 1 9924987
9 3351 1 9927721
9 3352 1 9928063
9 3353 1 9931348
9 3354 1 9937009
9 3355 1 9937644
9 3356 1 9941014
9 3357 1 9941165
9 3358 1 9944072
9 3359 1 9944586
9 3360 1 9950998
9 3361 1 9954646
9 3362 1 9955861
9 3363 1 9956329
9 3364 1 9957056
9 3365 1 9959751
9 3366 1 9960160
9 3367 1 9963008
9 3368 1 9963221
9 3369 1 9964571
9 3370 1 9967858
9 3371 1 9968535
9 3372 1 9969375
9 3373 1 9980728
9 3374 1 9981161
9 3375 1 9987581
9 3376 1 9995413
9 3377 1 9999727
9 3378 1 10002131
9 3379 1 10004166
9 3380 1 10005020
9 3381 1 10005216
9 3382 1 10006868
9 3383 1 10008659
9 3384 1 10009467
9 3385 1 10009530
9 3386 0 10012127
9 3387 0 10012681
9 3388 0 10013837
9 3389 0 10015169
9 3390 0 10023460
9 3391 0 10026604
9 3392 0 10029734
9 3393 0 10033564
9 3394 0 10035632
9 3395 0 10035809
9 3396 0 10038446
9 3397 0 10040735
9 3398 0 10042795
9 3399 0 10043469
9 3400 0 10046829
9 3401 0 10047522
9 3402 0 10049251
9 3403 0 10051777
9 3404 0 10053100
9 3405 0 10054928
9 3406 0 10074134
9 3407 0 10074174
9 3408 0 10074750
9 3409 0 10078234
9 3410 1 10082188
9 3411 1 10084058
9 3412 1 10087527
9 3413 1 10087988
9 3414 1 10089524
9 3415 1 10091259
9 3416 1 10093984
9 3417 1 10096563
9 3418 1 10100590
9 3419 1 10104013
9 3420 1 10109458
9 3421 1 10112529
9 3422 1 10113193
9 3423 1 10114796
9 3424 0 10118767
9 3425 0 10122788
9 3426 0 10122826
9 3427 0 10123871
9 3428 0 10124212
9 3429 0 10127662
9 3430 0 10133696
9 3431 0 10138055
9 3432 0 10143501
9 3433 0 10151864
9 3434 0 10155847
9 3435 0 10159929
9 3436 0 10160540
9 3437 0 10165509
9 3438 1 10172609
9 3439 1 10179101
9 3440 1 10186846
9 3441 1 10188976
9 3442 1 10189768
9 3443 1 10195194
9 3444 1 10198663
9 3445 1 10202285
9 3446 1 10202985
9 3447 1 10204210
9 3448 1 10211151
9 3449 1 10211426
9 3450 1 10213721
9 3451 1 10216979
9 3452 1 10221010
9 3453 1 10222284
9 3454 1 10224015
9 3455 1 10224068
9 3456 1 10225994
9 3457 1 10229485
9 3458 1 10232354
9 3459 1 10239077
9 3460 1 10240218
9 3461 1 10242794
9 3462 1 10245362
9 3463 1 10248633
9 3464 1 10250464
9 3465 1 10252785
9 3466 1 10256438
9 3467 1 10258384
9 3468 1 10263036
9 3469 1 10267312
9 3470 1 10268152
9 3471 1 10280540
9 3472 1 10282395
9 3473 1 10282983
9 3474 1 10284954
9 3475 1 10297000
9 3476 1 10301118
9 3477 1 10308472
9 3478 1 10316594
9 3479 1 10328632
9 3480 1 10329031
9 3481 1 10331032
9 3482 1 10337363
9 3483 0 10341817
9 3484 0 10349319
9 3485 0 10350318
9 3486 0 10351002
9 3487 0 10357974
9 3488 0 10361039
9 3489 0 10363586
9 3490 0 10373978
9 3491 0 10376056
9 3492 0 10381101
9 3493 0 10384229
9 3494 0 10386654
9 3495 0 10390517
9 3496 0 10395732
9 3497 0 10398596
9 3498 0 10400418
9 3499 0 10401814
9 3500 0 10404492
9 3501 0 10406527
9 3502 0 10407526
9 3503 0 10410600
9 3504 0 10415156
9 3505 0 10416416
9 3506 0 10420748
9 3507 0 10430608
9 3508 0 10431874
9 3509 0 10432351
9 3510 0 10435684
9 3511 0 10438796
9 3512 0 10439349
9 3513 0 10441177
9 3514 0 10441378
9 3515 0 10442864
9 3516 0 10447223
9 3517 0 10447705
9 3518 0 10451257
9 3519 0 10453398
9 3520 0 10455952
9 3521 0 10456339
9 3522 0 10456585
9 3523 0 10458120
9 3524 0 10460296
9 3525 0 10461182
9 3526 0 10461321
9 3527 0 10467292
9 3528 0 10467733
9 3529 0 10469331
9 3530 0 10469420
9 3531 0 10470449
9 3532 0 10470696
9 3533 0 10473262
9 3534 0 10474039
9 3535 0 10478466
9 3536 0 10478787
9 3537 0 10481117
9 3538 0 10483520
9 3539 0 10485867
9 3540 0 10487549
9 3541 0 10491025
9 3542 0 10493748
9 3543 0 10494241
9 3544 0 10497291
9 3545 0 10500603
9 3546 0 10503021
9 3547 0 10504750
9 3548 0 10505423
9 3549 0 10505869
9 3550 0 10508835
9 3551 0 10509777
9 3552 0 10514698
9 3553 0 10515276
9 3554 0 10519310
9 3555 0 10521001
9 3556 0 10521096
9 3557 0 10529379
9 3558 0 10530803
9 3559 0 10533682
9 3560 0 10534395
9 3561 0 10537443
9 3562 0 10538594
9 3563 0 10540004
9 3564 0 10543126
9 3565 0 10544072
9 3566 0 10546798
9 3567 0 10551988
9 3568 0 10555362
9 3569 0 10555941
9 3570 0 10556837
9 3571 0 10558640
9 3572 0 10559135
9 3573 0 10569380
9 3574 0 10573463
9 3575 0 10575807
9 3576 0 10577877
9 3577 0 10577895
9 3578 0 10579237
9 3579 0 10579264
9 3580 0 10582462
9 3581 0 10583295
9 3582 0 10585059
9 3583 0 10588805
9 3584 0 10591701
9 3585 0 10594302
9 3586 0 10595882
9 3587 0 10599520
9 3588 0 10601517
9 3589 0 10603255
9 3590 0 10606658
9 3591 0 10610937
9 3592 0 10612182
9 3593 0 10615263
9 3594 0 10617241
9 3595 0 10617294
9 3596 0 10619791
9 3597 0 10620608
9 3598 0 10622268
9 3599 0 10625698
9 3600 0 10627060
9 3601 0 10628233
9 3602 0 10631141
9 3603 0 10640452
9 3604 0 10644308
9 3605 0 10647842
9 3606 0 10651334
9 3607 0 10652934
9 3608 0 10653683
9 3609 0 10655272
9 3610 0 10655722
9 3611 0 10658442
9 3612 0 10659201
9 3613 0 10662881
9 3614 0 10665462
9 3615 0 10665682
9 3616 0 10667846
9 3617 0 10668252
9 3618 0 10669451
9 3619 0 10670760
9 3620 0 10671017
9 3621 0 10674024
9 3622 0 10674146
9 3623 0 10675953
9 3624 0 10677924
9 3625 0 10678982
9 3626 0 10681185
9 3627 0 10681708
9 3628 0 10683184
9 3629 0 10683436
9 3630 0 10684397
9 3631 0 10684585
9 3632 0 10699602
9 3633 0 10703575
9 3634 0 10708050
9 3635 0 10712679
9 3636 0 10718350
9 3637 0 10718378
9 3638 0 10720222
9 3639 0 10721321
9 3640 0 10722633
9 3641 0 10724607
9 3642 0 10726801
9 3643 0 10727472
9 3644 0 10728831
9 3645 0 10731948
9 3646 0 10732058
9 3647 0 10734824
9 3648 0 10734975
9 3649 0 10736093
9 3650 0 10737779
9 3651 0 10739168
9 3652 0 10740651
9 3653 0 10747418
9 3654 0 10748279
9 3655 0 10751000
9 3656 0 10751795
9 3657 0 10755089
9 3658 0 10755274
9 3659 0 10756351
9 3660 0 10757929
9 3661 0 10759441
9 3662 0 10760814
9 3663 0 10761763
9 3664 0 10765474
9 3665 0 10767257
9 3666 0 10769959
9 3667 0 10773946
9 3668 0 10779754
9 3669 0 10783468
9 3670 0 10789119
9 3671 0 10792876
9 3672 0 10794206
9 3673 0 10797654
9 3674 0 10799331
9 3675 0 10806017
9 3676 0 10808912
9 3677 0 10811518
9 3678 0 10813678
9 3679 0 10820086
9 3680 0 10825225
9 3681 0 10828614
9 3682 0 10831379
9 3683 0 10831882
9 3684 0 10835688
9 3685 0 10836392
9 3686 0 10845433
9 3687 0 10848278
9 3688 0 10852218
9 3689 0 10859003
9 3690 0 10859634
9 3691 0 10863373
9 3692 0 10865537
9 3693 0 10869303
9 3694 0 10869732
9 3695 0 10871548
9 3696 0 10872092
9 3697 0 10873784
9 3698 0 10876876
9 3699 0 10877801
9 3700 0 10879528
9 3701 0 10882026
9 3702 0 10886625
9 3703 0 10888758
9 3704 0 10894180
9 3705 0 10894911
9 3706 0 10895765
9 3707 0 10901871
9 3708 0 10904041
9 3709 0 10905185
9 3710 0 10909713
9 3711 0 10911877
9 3712 0 10912057
9 3713 0 10916423
9 3714 0 10924632
9 3715 0 10930302
9 3716 0 10933501
9 3717 0 10933722
9 3718 0 10953252
9 3719 0 10962127
9 3720 0 10966810
9 3721 0 10976621
9 3722 0 10978305
9 3723 0 10983077
9 3724 0 10986869
9 3725 0 10988281
9 3726 0 10991596
9 3727 0 10994648
9 3728 0 10997220
9 3729 0 10997653
9 3730 0 10998457
9 3731 0 10999012
9 3732 0 11001000
9 3733 0 11001975
9 3734 0 11002058
9 3735 0 11003660
9 3736 0 11007920
9 3737 0 11008756
9 3738 0 11009033
9 3739 0 11010181
9 3740 0 11012204
9 3741 0 11013881
9 3742 0 11015972
9 3743 0 11156665
9 3744 0 11158960
9 3745 0 11166412
9 3746 0 11171628
9 3747 0 11171730
9 3748 0 11172661
9 3749 0 11207134
9 3750 0 11240858
9 3751 0 11241931
9 3752 0 11249469
9 3753 0 11256041
9 3754 0 11258011
9 3755 0 11260782
9 3756 0 11269779
9 3757 0 11274615
9 3758 0 11275695
9 3759 0 11280860
9 3760 0 11284097
9 3761 0 11284308
9 3762 0 11285938
9 3763 0 11288550
9 3764 0 11290441
9 3765 0 11290560
9 3766 0 11292484
9 3767 0 11302318
9 3768 0 11305540
9 3769 0 11307101
9 3770 0 11307259
9 3771 0 11308350
9 3772 0 11311335
9 3773 0 11312199
9 3774 0 11313703
9 3775 0 11316712
9 3776 0 11317544
9 3777 0 11319620
9 3778 0 11319764
9 3779 0 11320566
9 3780 0 11320711
9 3781 0 11321775
9 3782 0 11322518
9 3783 0 11325304
9 3784 0 11326746
9 3785 0 11332154
9 3786 0 11336643
9 3787 0 11342062
9 3788 0 11346721
9 3789 0 11347193
9 3790 0 11350414
9 3791 0 11354448
9 3792 0 11362496
9 3793 0 11375974
9 3794 0 11383617
9 3795 0 11386597
9 3796 0 11392745
9 3797 0 11393976
9 3798 0 11401195
9 3799 0 11402450
9 3800 0 11404593
9 3801 0 11405140
9 3802 0 11408092
9 3803 0 11412213
9 3804 0 11420527
9 3805 0 11422065
9 3806 0 11425872
9 3807 0 11426434
9 3808 0 11430284
9 3809 0 11430310
9 3810 0 11431012
9 3811 0 11431634
9 3812 0 11435619
9 3813 0 11438554
9 3814 0 11441415
9 3815 0 11443589
9 3816 0 11444376
9 3817 0 11446144
9 3818 0 11448086
9 3819 0 11448313
9 3820 0 11449830
9 3821 0 11451559
9 3822 0 11456138
9 3823 0 11457846
9 3824 0 11461889
9 3825 0 11466063
9 3826 0 11470276
9 3827 0 11471808
9 3828 0 11472597
9 3829 0 11474598
9 3830 0 11476708
9 3831 0 11481359
9 3832 0 11481440
9 3833 0 11486589
9 3834 0 11495001
9 3835 0 11496665
9 3836 0 11498165
9 3837 0 11498731
9 3838 0 11513160
9 3839 0 11515263
9 3840 0 11520082
9 3841 0 11526017
9 3842 0 11528302
9 3843 0 11530140
9 3844 0 11532600
9 3845 0 11533155
9 3846 0 11534738
9 3847 0 11537881
9 3848 0 11539110
9 3849 0 11542608
9 3850 0 11547624
9 3851 0 11550333
9 3852 0 11551630
9 3853 0 11553613
9 3854 0 11555360
9 3855 0 11556545
9 3856 0 11597693
9 3857 0 11599715
9 3858 0 11601178
9 3859 0 11602746
9 3860 0 11604040
9 3861 0 11604246
9 3862 0 11605020
9 3863 0 11605966
9 3864 0 11608546
9 3865 0 11609188
9 3866 0 11611539
9 3867 0 11611798
9 3868 0 11613218
9 3869 0 11615379
9 3870 0 11615586
9 3871 0 11616305
9 3872 0 11616644
9 3873 0 11616680
9 3874 0 11618649
9 3875 0 11621596
9 3876 0 11622873
9 3877 0 11626851
9 3878 0 11626925
9 3879 0 11629770
9 3880 0 11630610
9 3881 0 11632207
9 3882 0 11636024
9 3883 0 11638755
9 3884 0 11640653
9 3885 0 11641615
9 3886 0 11644281
9 3887 0 11645975
9 3888 0 11649066
9 3889 0 11655705
9 3890 0 11658964
9 3891 0 11662879
9 3892 0 11664765
9 3893 0 11669036
9 3894 0 11672766
9 3895 0 11674635
9 3896 0 11677546
9 3897 0 11679136
9 3898 0 11688701
9 3899 0 11689356
9 3900 0 11691406
9 3901 0 11693542
9 3902 0 11694392
9 3903 0 11698289
9 3904 0 11700696
9 3905 0 11704673
9 3906 0 11705325
9 3907 0 11709831
9 3908 0 11710845
9 3909 0 11710911
9 3910 0 11712937
9 3911 0 11733261
9 3912 0 11735342
9 3913 0 11736330
9 3914 0 11736966
9 3915 0 11738134
9 3916 0 11739580
9 3917 0 11740327
9 3918 0 11746302
9 3919 0 11748546
9 3920 0 11748900
9 3921 0 11749274
9 3922 0 11782058
9 3923 0 11826777
9 3924 0 11836993
9 3925 0 11857378
9 3926 0 11898959
9 3927 0 11901723
9 3928 0 11903458
9 3929 0 11903600
9 3930 0 11907491
9 3931 0 11907847
9 3932 0 11908271
9 3933 0 11910275
9 3934 0 11913225
9 3935 0 11917797
9 3936 0 11919264
9 3937 0 11919334
9 3938 0 11921634
9 3939 0 11922947
9 3940 0 11927068
9 3941 0 11927494
9 3942 0 11930625
9 3943 1 11933217
9 3944 1 11933538
9 3945 1 11935653
9 3946 1 11938651
9 3947 1 11941698
9 3948 1 11946646
9 3949 1 11947194
9 3950 1 11950000
9 3951 1 11951269
9 3952 1 11956333
9 3953 1 11964340
9 3954 1 11967302
9 3955 1 11968545
9 3956 1 11973058
9 3957 1 11974742
9 3958 1 11975324
9 3959 1 11977477
9 3960 1 11979734
9 3961 1 11982065
9 3962 1 11983834
9 3963 1 11986543
9 3964 1 11987569
9 3965 1 11991800
9 3966 1 11992692
9 3967 1 11995712
9 3968 1 11998719
9 3969 1 12000638
9 3970 1 12004608
9 3971 1 12005666
9 3972 1 12007178
9 3973 1 12007899
9 3974 1 12010877
9 3975 1 12011468
9 3976 1 12012048
9 3977 1 12013277
9 3978 1 12016125
9 3979 1 12017168
9 3980 1 12018626
9 3981 1 12019313
9 3982 1 12020620
9 3983 1 12021616
9 3984 1 12021872
9 3985 1 12023275
9 3986 1 12029857
9 3987 1 12032089
9 3988 1 12032289
9 3989 1 12036131
9 3990 1 12040578
9 3991 1 12041159
9 3992 1 12042219
9 3993 1 12043729
9 3994 1 12046018
9 3995 1 12047832
9 3996 1 12050381
9 3997 1 12051516
9 3998 1 12053385
9 3999 1 12054930
9 4000 1 12057142
9 4001 1 12059270
9 4002 1 12062936
9 4003 0 12064927
9 4004 0 12068086
9 4005 0 12072250
9 4006 0 12072786
9 4007 0 12076367
9 4008 0 12290537
9 4009 0 12294131
9 4010 0 12296053
9 4011 0 12298799
9 4012 0 12299752
9 4013 0 12300492
9 4014 0 12303050
9 4015 0 12303950
9 4016 0 12308355
9 4017 0 12309520
9 4018 0 12311132
9 4019 0 12319490
9 4020 0 12352610
9 4021 0 12426395
9 4022 0 13480122
9 4023 0 13490296
9 4024 0 13493784
9 4025 0 13494764
9 4026 1 13499619
9 4027 1 13501956
9 4028 1 13502132
9 4029 1 13505766
9 4030 1 13510545
9 4031 1 13512767
9 4032 1 13515218
9 4033 1 13516014
9 4034 1 13517102
9 4035 1 13520071
9 4036 1 13522428
9 4037 1 13522760
9 4038 1 13526591
9 4039 1 13529075
9 4040 1 13529114
9 4041 1 13531581
9 4042 1 13532912
9 4043 1 13536642
9 4044 1 13536828
9 4045 1 13538251
9 4046 1 13541648
9 4047 1 13542453
9 4048 1 13546010
9 4049 1 13548066
9 4050 1 13548486
9 4051 1 13549529
9 4052 1 13553808
9 4053 1 13568251
9 4054 1 13570974
9 4055 1 13571816
9 4056 1 13572670
9 4057 1 13575265
9 4058 1 13576690
9 4059 1 13580559
9 4060 1 13581839
9 4061 1 13592489
9 4062 1 13593945
9 4063 1 13600949
9 4064 1 13603950
9 4065 1 13604609
9 4066 1 13605483
9 4067 1 13607043
9 4068 1 13611940
9 4069 1 13615826
9 4070 1 13619635
9 4071 1 13622969
9 4072 1 13625372
9 4073 1 13630460
9 4074 1 13632677
9 4075 1 13634027
9 4076 1 13634157
9 4077 1 13638370
9 4078 1 13640687
9 4079 1 13646735
9 4080 1 13647435
9 4081 0 13650870
9 4082 0 13653848
9 4083 0 13657782
9 4084 0 13662445
9 4085 0 13664894
9 4086 0 13668402
9 4087 0 13670936
9 4088 0 13672098
9 4089 0 13676098
9 4090 0 13680413
9 4091 0 13682139
9 4092 0 13684615
9 4093 0 13685506
9 4094 0 13685870
9 4095 0 13687649
9 4096 0 13689619
9 4097 0 13691314
9 4098 0 13696647
9 4099 0 13700864
9 4100 0 13705002
9 4101 0 13707169
9 4102 0 13708832
9 4103 0 13709250
9 4104 0 13716002
9 4105 0 13720630
9 4106 0 13720685
9 4107 0 13723458
9 4108 0 13724072
9 4109 0 13725250
9 4110 0 13726633
9 4111 0 13729011
9 4112 0 13729460
9 4113 0 13732308
9 4114 0 13734517
9 4115 0 13738303
9 4116 0 13739178
9 4117 0 13740869
9 4118 0 13745919
9 4119 0 13749100
9 4120 0 13751149
9 4121 0 13754158
9 4122 0 13758183
9 4123 0 13760765
9 4124 0 13763597
9 4125 0 13766565
9 4126 0 13769432
9 4127 0 13772085
9 4128 0 13777159
9 4129 0 13780872
9 4130 0 13787223
9 4131 0 13792925
9 4132 1 13795140
9 4133 1 13797177
9 4134 1 13801185
9 4135 1 13804164
9 4136 1 13804723
9 4137 1 13805491
9 4138 1 13805535
9 4139 1 13809157
9 4140 1 13812350
9 4141 1 13815645
9 4142 1 13817509
9 4143 1 13819160
9 4144 1 13826704
9 4145 1 13830610
9 4146 1 13832183
9 4147 1 13837677
9 4148 1 13842569
9 4149 1 13843242
9 4150 1 13844688
9 4151 1 13846216
9 4152 1 13847708
9 4153 1 13848743
9 4154 1 13848916
9 4155 1 13851007
9 4156 1 13854316
9 4157 1 13857692
9 4158 1 13861635
9 4159 1 13864847
9 4160 1 13869799
9 4161 1 13877388
9 4162 1 13878373
9 4163 1 13880907
9 4164 1 13883284
9 4165 1 13884151
9 4166 1 13884792
9 4167 1 13886822
9 4168 1 13887480
9 4169 1 13903741
9 4170 1 13911624
9 4171 1 13917965
9 4172 1 13921394
9 4173 1 13926983
9 4174 1 13929605
9 4175 1 13932623
9 4176 1 13939734
9 4177 1 13945048
9 4178 1 13946805
9 4179 1 13950940
9 4180 1 13952500
9 4181 1 13953691
9 4182 1 13955292
9 4183 1 13957546
9 4184 1 13959997
9 4185 1 13961162
9 4186 1 13962965
9 4187 1 13969927
9 4188 1 13973230
9 4189 1 13975593
9 4190 1 13978374
9 4191 1 13980153
9 4192 1 13986282
9 4193 1 13987183
9 4194 1 13987824
9 4195 1 13991290
9 4196 1 13995447
9 4197 1 13995721
9 4198 1 13999305
9 4199 1 14002919
9 4200 1 14003950
9 4201 1 14004489
9 4202 1 14004645
9 4203 1 14007719
9 4204 1 14010912
9 4205 1 14021409
9 4206 1 14022738
9 4207 1 14025143
9 4208 1 14025634
9 4209 1 14029265
9 4210 1 14036620
9 4211 1 14041057
9 4212 1 14042732
9 4213 1 14045584
9 4214 1 14047599
9 4215 1 14049138
9 4216 1 14050494
9 4217 1 14051550
9 4218 1 14054380
9 4219 1 14055272
9 4220 1 14063648
9 4221 1 14065300
9 4222 1 14066443
9 4223 1 14071430
9 4224 1 14074844
9 4225 1 14074893
9 4226 0 14078587
9 4227 0 14079278
9 4228 0 14080352
9 4229 0 14081655
9 4230 0 14086826
9 4231 0 14090687
9 4232 0 14094009
9 4233 0 14094196
9 4234 0 14096705
9 4235 0 14098730
9 4236 0 14099628
9 4237 0 14101298
9 4238 0 14103808
9 4239 0 14104576
9 4240 0 14108384
9 4241 0 14113528
9 4242 0 14123979
9 4243 0 14127070
9 4244 0 14127667
9 4245 0 14127891
9 4246 0 14131556
9 4247 0 14133036
9 4248 0 14133731
9 4249 0 14136469
9 4250 0 14149036
9 4251 0 14168913
9 4252 0 14170389
9 4253 0 14174765
9 4254 0 14179796
9 4255 0 14182386
9 4256 0 14186701
9 4257 0 14188127
9 4258 0 14189151
9 4259 0 14189974
9 4260 0 14190601
9 4261 0 14193366
9 4262 0 14196089
9 4263 0 14198513
9 4264 0 14241181
9 4265 0 14249361
9 4266 0 14254385
9 4267 0 14255469
9 4268 0 14259352
9 4269 0 14259541
9 4270 0 14262019
9 4271 0 14264000
9 4272 0 14266869
9 4273 0 14269418
9 4274 0 14270687
9 4275 0 14272420
9 4276 0 14278284
9 4277 0 14282103
9 4278 0 14282241
9 4279 0 14284380
9 4280 0 14284591
9 4281 0 14287048
9 4282 0 14292121
9 4283 0 14295661
9 4284 0 14297589
9 4285 0 14297685
9 4286 0 14299747
9 4287 0 14299764
9 4288 0 14303460
9 4289 0 14310231
9 4290 0 14316963
9 4291 0 14321102
9 4292 0 14324216
9 4293 0 14326769
9 4294 0 14329514
9 4295 0 14331850
9 4296 0 14334660
9 4297 0 14340190
9 4298 0 14341057
9 4299 0 14349127
9 4300 0 14352987
9 4301 0 14357228
9 4302 0 14361683
9 4303 0 14365513
9 4304 0 14382737
9 4305 0 14390835
9 4306 0 14394620
9 4307 0 14401614
9 4308 0 14406639
9 4309 0 14408205
9 4310 0 14419892
9 4311 0 14430508
9 4312 0 14434885
9 4313 0 14436555
9 4314 0 14437735
9 4315 0 14440240
9 4316 0 14444401
9 4317 0 14457370
9 4318 0 14463133
9 4319 0 14464940
9 4320 0 14468930
9 4321 0 14479857
9 4322 0 14486199
9 4323 0 14490510
9 4324 0 14495488
9 4325 1 14501207
9 4326 1 14504330
9 4327 1 14507374
9 4328 1 14508910
9 4329 1 14511371
9 4330 1 14512430
9 4331 1 14517971
9 4332 1 14523375
9 4333 1 14523622
9 4334 1 14526998
9 4335 1 14534101
9 4336 1 14537517
9 4337 1 14538957
9 4338 1 14539940
9 4339 1 14544564
9 4340 0 14545910
9 4341 0 14559262
9 4342 0 14561687
9 4343 0 14563113
9 4344 0 14565150
9 4345 0 14569939
9 4346 0 14571090
9 4347 0 14575181
9 4348 0 14575319
9 4349 0 14578021
9 4350 0 14580997
9 4351 0 14585167
9 4352 0 14588016
9 4353 1 14590186
9 4354 1 14592817
9 4355 1 14595196
9 4356 1 14599569
9 4357 1 14604602
9 4358 1 14609248
9 4359 1 14614056
9 4360 1 14621253
9 4361 1 14623853
9 4362 1 14631779
9 4363 1 14633158
9 4364 1 14635745
9 4365 1 14636980
9 4366 1 14641275
9 4367 0 14647381
9 4368 0 14650624
9 4369 1 14654627
9 4370 1 14656371
9 4371 1 14658697
9 4372 1 14659345
9 4373 1 14661384
9 4374 1 14661760
9 4375 1 14664153
9 4376 1 14665049
9 4377 1 14666016
9 4378 1 14669323
9 4379 1 14671711
9 4380 1 14674736
9 4381 1 14676331
9 4382 1 14677790
9 4383 1 14679176
9 4384 1 14679964
9 4385 1 14681176
9 4386 1 14685114
9 4387 1 14687696
9 4388 1 14688480
9 4389 1 14688868
9 4390 1 14689681
9 4391 1 14692536
9 4392 1 14692588
9 4393 1 14698732
9 4394 1 14702806
9 4395 1 14704214
9 4396 1 14705199
9 4397 0 14708015
9 4398 0 14709212
9 4399 0 14709371
9 4400 0 14714070
9 4401 0 14716031
9 4402 0 14724326
9 4403 0 14725981
9 4404 0 14727619
9 4405 0 14739973
9 4406 0 14742520
9 4407 0 14742709
9 4408 0 14753765
9 4409 0 14758202
9 4410 0 14758608
9 4411 0 14767872
9 4412 0 14772470
9 4413 0 14777005
9 4414 0 14777364
9 4415 0 14779541
9 4416 0 14784163
9 4417 0 14788263
9 4418 1 14789896
9 4419 1 14793071
9 4420 1 14797637
9 4421 1 14798987
9 4422 1 14801244
9 4423 1 14802546
9 4424 1 14811871
9 4425 1 14812172
9 4426 1 14813657
9 4427 1 14816942
9 4428 0 14821329
9 4429 0 14825656
9 4430 0 14829994
9 4431 0 14833739
9 4432 0 14836822
9 4433 0 14838920
9 4434 0 14842588
9 4435 0 14846469
9 4436 0 14853299
9 4437 0 14855680
9 4438 0 14859864
9 4439 0 14861741
9 4440 0 14864368
9 4441 1 14868354
9 4442 1 14870712
9 4443 1 14871660
9 4444 1 14872009
9 4445 1 14872949
9 4446 1 14876812
9 4447 1 14877041
9 4448 1 14878893
9 4449 1 14882138
9 4450 1 14883543
9 4451 1 14885192
9 4452 1 14886829
9 4453 1 14889883
9 4454 1 14890912
9 4455 1 14892702
9 4456 1 14892828
9 4457 1 14895071
9 4458 1 14897570
9 4459 1 14900557
9 4460 1 14900974
9 4461 1 14905075
9 4462 1 14905840
9 4463 1 14908726
9 4464 1 14910062
9 4465 1 14910822
9 4466 1 14913481
9 4467 1 14916143
9 4468 1 14917934
9 4469 1 14920299
9 4470 1 14920468
9 4471 1 14923914
9 4472 1 14926536
9 4473 1 14927522
9 4474 1 14930243
9 4475 1 14933721
9 4476 1 14936185
9 4477 1 14938983
9 4478 1 14939522
9 4479 1 14941306
9 4480 1 14944157
9 4481 1 14946856
9 4482 1 14950183
9 4483 1 14951372
9 4484 1 14953062
9 4485 1 14955700
9 4486 1 14958670
9 4487 1 14962680
9 4488 1 14964357
9 4489 1 14965796
9 4490 1 14969620
9 4491 1 14971052
9 4492 1 14973780
9 4493 1 14981147
9 4494 1 14985814
9 4495 1 14987143
9 4496 1 14990122
9 4497 1 14991296
9 4498 1 14994717
9 4499 1 14997416
9 4500 1 15000063
9 4501 1 15001908
9 4502 1 15002947
9 4503 1 15003356
9 4504 1 15003440
9 4505 1 15005598
9 4506 1 15006201
9 4507 1 15007163
9 4508 1 15013365
9 4509 0 15017521
9 4510 0 15023398
9 4511 0 15026174
9 4512 0 15028259
9 4513 0 15029990
9 4514 0 15041478
9 4515 0 15041527
9 4516 0 15044611
9 4517 0 15044683
9 4518 0 15049418
9 4519 0 15051904
9 4520 0 15056485
9 4521 0 15059929
9 4522 0 15064132
9 4523 0 15067270
9 4524 0 15067595
9 4525 0 15068684
9 4526 0 15073963
9 4527 0 15074563
9 4528 0 15078976
9 4529 0 15083269
9 4530 0 15087419
9 4531 0 15090549
9 4532 0 15095955
9 4533 0 15097624
9 4534 0 15098004
9 4535 0 15099626
9 4536 0 15100854
9 4537 0 15103789
9 4538 0 15105563
9 4539 0 15116443
9 4540 0 15117042
9 4541 0 15118287
9 4542 0 15122506
9 4543 0 15125279
9 4544 0 15127422
9 4545 0 15128835
9 4546 0 15132229
9 4547 0 15133079
9 4548 0 15133349
9 4549 0 15133954
9 4550 0 15137128
9 4551 0 15138612
9 4552 0 15139963
9 4553 0 15143318
9 4554 0 15143644
9 4555 0 15146338
9 4556 0 15149282
9 4557 0 15149818
9 4558 0 15151070
9 4559 0 15154496
9 4560 0 15159435
9 4561 0 15175882
9 4562 0 15180681
9 4563 0 15183174
9 4564 0 15185300
9 4565 0 15185672
9 4566 0 15189551
9 4567 0 15191295
9 4568 0 15191643
9 4569 0 15195247
9 4570 0 15197573
9 4571 0 15213164
9 4572 0 15213637
9 4573 0 15216430
9 4574 0 15217070
9 4575 0 15217987
9 4576 0 15220161
9 4577 0 15221961
9 4578 0 15226039
9 4579 0 15227667
9 4580 0 15230040
9 4581 0 15234221
9 4582 0 15236087
9 4583 0 15237632
9 4584 0 15240838
9 4585 0 15243020
9 4586 0 15243094
9 4587 0 15243228
9 4588 0 15247643
9 4589 0 15252571
9 4590 0 15256229
9 4591 0 15264060
9 4592 0 15294023
9 4593 0 15294606
9 4594 0 15295245
9 4595 0 15305446
9 4596 0 15310269
9 4597 0 15315352
9 4598 0 15317720
9 4599 0 15332762
9 4600 0 15340595
9 4601 0 15394439
9 4602 0 15396804
9 4603 0 15401900
9 4604 0 15402391
9 4605 0 15403175
9 4606 0 15404945
9 4607 0 15409162
9 4608 0 15415907
9 4609 0 15417571
9 4610 0 15431807
9 4611 0 15433271
9 4612 0 15447598
9 4613 0 15452355
9 4614 0 15453065
9 4615 0 15453437
9 4616 0 15456260
9 4617 0 15465331
9 4618 0 15530402
9 4619 0 15537215
9 4620 0 15539735
9 4621 0 15560427
9 4622 0 15560589
9 4623 0 15561226
9 4624 0 15561426
9 4625 0 15565511
9 4626 0 15569397
9 4627 0 15570092
9 4628 0 15570956
9 4629 0 15574538
9 4630 0 15575814
9 4631 0 15578594
9 4632 0 15578776
9 4633 0 15580892
9 4634 0 15581705
9 4635 0 15583673
9 4636 0 15586141
9 4637 0 15587236
9 4638 0 15591222
9 4639 0 15598023
9 4640 0 15599678
9 4641 0 15605817
9 4642 0 15634222
9 4643 0 15635108
9 4644 0 15652928
9 4645 0 15654028
9 4646 0 15657808
9 4647 0 15659156
9 4648 0 15660130
9 4649 0 15662820
9 4650 0 15667503
9 4651 0 15671850
9 4652 0 15674734
9 4653 0 15674973
9 4654 0 15675242
9 4655 0 15679085
9 4656 0 15681706
9 4657 0 15681724
9 4658 0 15684993
9 4659 0 15686078
9 4660 0 15689460
9 4661 0 15690249
9 4662 0 15690947
9 4663 0 15691259
9 4664 0 15694080
9 4665 0 15696184
9 4666 0 15696377
9 4667 0 15699047
9 4668 0 15701565
9 4669 0 15702820
9 4670 0 15703479
9 4671 0 15704416
9 4672 0 15708817
9 4673 0 15711497
9 4674 0 15714651
9 4675 0 15716823
9 4676 1 15717186
9 4677 1 15720442
9 4678 1 15724163
9 4679 1 15724699
9 4680 1 15726216
9 4681 1 15731212
9 4682 1 15733814
9 4683 1 15733886
9 4684 1 15734792
9 4685 1 15737946
9 4686 1 15742101
9 4687 1 15742700
9 4688 1 15743658
9 4689 1 15746526
9 4690 1 15750261
9 4691 1 15750480
9 4692 1 15751284
9 4693 1 15752784
9 4694 1 15754963
9 4695 1 15755937
9 4696 1 15760074
9 4697 1 15764068
9 4698 1 15766020
9 4699 1 15766139
9 4700 1 15771050
9 4701 1 15774581
9 4702 1 15775080
9 4703 1 15780666
9 4704 1 15784297
9 4705 1 15786420
9 4706 1 15789269
9 4707 1 15791978
9 4708 1 15793469
9 4709 1 15797061
9 4710 1 15804480
9 4711 1 15804833
9 4712 1 15805316
9 4713 1 15806430
9 4714 1 15807073
9 4715 1 15807447
9 4716 1 15809861
9 4717 1 15810485
9 4718 1 15811676
9 4719 1 15812430
9 4720 0 15813781
9 4721 0 15816069
9 4722 0 15818728
9 4723 0 15821601
9 4724 0 15828243
9 4725 0 15831500
9 4726 0 15837319
9 4727 0 15840357
9 4728 0 15842415
9 4729 0 15862389
9 4730 0 15867776
9 4731 0 15868635
9 4732 0 15872947
9 4733 0 15874551
9 4734 0 15875526
9 4735 0 15880004
9 4736 1 15883595
9 4737 1 15888714
9 4738 1 15889794
9 4739 1 15892843
9 4740 1 15892910
9 4741 1 15897345
9 4742 1 15898718
9 4743 1 15901407
9 4744 1 15904235
9 4745 1 15905461
9 4746 1 15906411
9 4747 1 15907903
9 4748 1 15910602
9 4749 1 15911960
9 4750 1 15912333
9 4751 1 15913228
9 4752 1 15914122
9 4753 1 15915359
9 4754 1 15918499
9 4755 1 15922578
9 4756 1 15923614
9 4757 1 15925317
9 4758 1 15925554
9 4759 1 15927404
9 4760 1 15932166
9 4761 1 15941672
9 4762 1 15942420
9 4763 1 15950099
9 4764 1 15957548
9 4765 1 15957614
9 4766 1 15960383
9 4767 1 15963414
9 4768 1 15972472
9 4769 1 15972935
9 4770 1 15974931
9 4771 1 15977333
9 4772 0 15982609
9 4773 0 15990141
9 4774 0 15990983
9 4775 0 15995435
9 4776 0 15995817
9 4777 0 15999002
9 4778 0 16000611
9 4779 0 16001572
9 4780 0 16003137
9 4781 0 16003990
9 4782 0 16007058
9 4783 0 16008931
9 4784 0 16011756
9 4785 0 16013522
9 4786 0 16014778
9 4787 0 16015567
9 4788 0 16018094
9 4789 0 16021248
9 4790 0 16021738
9 4791 0 16023464
9 4792 0 16024877
9 4793 0 16026829
9 4794 0 16027939
9 4795 0 16028221
9 4796 0 16028793
9 4797 0 16029890
9 4798 0 16030292
9 4799 0 16034031
9 4800 0 16034287
9 4801 0 16034407
9 4802 0 16037774
9 4803 0 16039020
9 4804 0 16042763
9 4805 0 16043693
9 4806 0 16044772
9 4807 0 16047698
9 4808 0 16050617
9 4809 0 16054372
9 4810 0 16057213
9 4811 0 16063750
9 4812 0 16066836
9 4813 0 16067697
9 4814 0 16070566
9 4815 0 16073117
9 4816 0 16074018
9 4817 0 16077665
9 4818 0 16078928
9 4819 0 16078949
9 4820 0 16079436
9 4821 0 16084218
9 4822 0 16084885
9 4823 0 16085579
9 4824 0 16085643
9 4825 0 16090127
9 4826 0 16095152
9 4827 0 16096495
9 4828 0 16098901
9 4829 0 16099142
9 4830 0 16101559
9 4831 0 16102696
9 4832 0 16103870
9 4833 0 16105599
9 4834 0 16107830
9 4835 0 16108037
9 4836 0 16109045
9 4837 0 16111084
9 4838 0 16111291
9 4839 0 16113027
9 4840 0 16114156
9 4841 0 16115781
9 4842 0 16116305
9 4843 0 16119475
9 4844 0 16120714
9 4845 0 16121598
9 4846 0 16122912
9 4847 0 16125297
9 4848 0 16129021
9 4849 0 16130838
9 4850 0 16131018
9 4851 0 16132767
9 4852 0 16136602
9 4853 0 16137015
9 4854 0 16137734
9 4855 0 16139024
9 4856 0 16144632
9 4857 0 16148219
9 4858 0 16148423
9 4859 0 16153119
9 4860 0 16154303
9 4861 0 16170240
9 4862 0 16173171
9 4863 0 16175118
9 4864 0 16176996
9 4865 0 16181004
9 4866 0 16187051
9 4867 0 16188107
9 4868 0 16188912
9 4869 0 16190997
9 4870 0 16191520
9 4871 0 16196530
9 4872 0 16199014
9 4873 0 16200777
9 4874 0 16202228
9 4875 0 16205500
9 4876 0 16206749
9 4877 0 16208042
9 4878 0 16211182
9 4879 0 16211607
9 4880 0 16213678
9 4881 0 16217187
9 4882 0 16219325
9 4883 0 16222991
9 4884 0 16223809
9 4885 0 16224082
9 4886 0 16224938
9 4887 0 16226657
9 4888 0 16229103
9 4889 0 16231057
9 4890 0 16272874
9 4891 0 16276287
9 4892 0 16276629
9 4893 0 16277953
9 4894 0 16280679
9 4895 0 16282482
9 4896 0 16285234
9 4897 0 16286725
9 4898 0 16290642
9 4899 0 16291027
9 4900 0 16292812
9 4901 0 16293536
9 4902 0 16296423
9 4903 0 16299321
9 4904 0 16302572
9 4905 0 16302737
9 4906 0 16307875
9 4907 0 16310638
9 4908 0 16313657
9 4909 0 16319088
9 4910 0 16319151
9 4911 0 16322447
9 4912 0 16335354
9 4913 0 16338114
9 4914 0 16340649
9 4915 0 16346625
9 4916 0 16349745
9 4917 0 16351166
9 4918 0 16352954
9 4919 0 16354025
9 4920 0 16355441
9 4921 0 16357118
9 4922 0 16367921
9 4923 0 16417759
9 4924 0 16418182
9 4925 0 16422035
9 4926 0 16426260
9 4927 0 16428804
9 4928 0 16432274
9 4929 0 16435524
9 4930 0 16439395
9 4931 0 16440077
9 4932 0 16444575
9 4933 0 16446327
9 4934 0 16446784
9 4935 0 16449624
9 4936 0 16453299
9 4937 0 16453896
9 4938 0 16453960
9 4939 0 16458131
9 4940 0 16459987
9 4941 0 16462071
9 4942 0 16465722
9 4943 0 16468016
9 4944 0 16470631
9 4945 0 16474027
9 4946 0 16476279
9 4947 0 16476926
9 4948 0 16481446
9 4949 0 16481612
9 4950 0 16482253
9 4951 0 16483462
9 4952 0 16488753
9 4953 0 16490161
9 4954 0 16493589
9 4955 0 16496043
9 4956 0 16496095
9 4957 0 16498743
9 4958 0 16498887
9 4959 0 16499805
9 4960 0 16503248
9 4961 0 16505636
9 4962 0 16505811
9 4963 0 16507967
9 4964 0 16508641
9 4965 0 16510750
9 4966 0 16511057
9 4967 0 16513293
9 4968 0 16514059
9 4969 0 16516092
9 4970 0 16516823
9 4971 0 16519053
9 4972 0 16521466
9 4973 0 16522675
9 4974 0 16525305
9 4975 0 16528359
9 4976 0 16531305
9 4977 0 16532801
9 4978 0 16534375
9 4979 0 16535616
9 4980 0 16538344
9 4981 0 16539142
9 4982 1 16541947
9 4983 1 16542755
9 4984 1 16545054
9 4985 1 16547208
9 4986 1 16552855
9 4987 1 16553969
9 4988 1 16555892
9 4989 1 16556631
9 4990 1 16557437
9 4991 1 16558656
9 4992 1 16559246
9 4993 0 16561762
9 4994 0 16563768
9 4995 0 16568982
9 4996 0 16573306
9 4997 0 16574442
9 4998 0 16577563
9 4999 0 16579161
9 5000 0 16583692
9 5001 0 16585358
9 5002 0 16589185
9 5003 0 16592320
9 5004 0 16593717
9 5005 0 16598151
9 5006 0 16601581
9 5007 0 16602890
9 5008 0 16603328
9 5009 0 16606260
9 5010 0 16607108
9 5011 0 16611772
9 5012 0 16616687
9 5013 0 16620996
9 5014 0 16622145
9 5015 0 16624128
9 5016 0 16629782
9 5017 0 16631595
9 5018 0 16634236
9 5019 0 16636900
9 5020 0 16637830
9 5021 0 16639690
9 5022 0 16640169
9 5023 0 16641514
9 5024 0 16643307
9 5025 0 16645385
9 5026 0 16647341
9 5027 0 16650411
9 5028 0 16656137
9 5029 0 16656272
9 5030 0 16659657
9 5031 0 16660982
9 5032 0 16662384
9 5033 0 16664712
9 5034 0 16664924
9 5035 0 16668533
9 5036 0 16669382
9 5037 0 16670409
9 5038 0 16671927
9 5039 0 16673871
9 5040 0 16674771
9 5041 0 16677093
9 5042 0 16678008
9 5043 0 16678770
9 5044 0 16680187
9 5045 0 16681495
9 5046 0 16683318
9 5047 0 16686159
9 5048 0 16687949
9 5049 0 16688073
9 5050 0 16693059
9 5051 0 16695156
9 5052 0 16697480
9 5053 0 16702109
9 5054 0 16703995
9 5055 0 16704626
9 5056 0 16707397
9 5057 0 16709997
9 5058 0 16714264
9 5059 0 16716637
9 5060 0 16721454
9 5061 0 16723261
9 5062 0 16723436
9 5063 0 16725036
9 5064 0 16728647
9 5065 0 16729404
9 5066 0 16731966
9 5067 0 16733246
9 5068 1 16735445
9 5069 1 16738103
9 5070 1 16740770
9 5071 1 16741866
9 5072 1 16747204
9 5073 1 16747241
9 5074 1 16748057
9 5075 1 16750895
9 5076 1 16750971
9 5077 1 16751033
9 5078 1 16756545
9 5079 1 16757478
9 5080 1 16761370
9 5081 1 16766059
9 5082 1 16770998
9 5083 1 16771792
9 5084 1 16772743
9 5085 1 16774310
9 5086 1 16774622
9 5087 1 16776326
9 5088 1 16779089
9 5089 1 16782623
9 5090 1 16785858
9 5091 1 16787421
9 5092 1 16789131
9 5093 1 16793325
9 5094 1 16793751
9 5095 1 16795038
9 5096 1 16798597
9 5097 1 16799526
9 5098 1 16800157
9 5099 1 16803218
9 5100 1 16807671
9 5101 1 16811074
9 5102 1 16812521
9 5103 1 16812680
9 5104 1 16812763
9 5105 1 16815157
9 5106 1 16816917
9 5107 1 16818840
9 5108 1 16820517
9 5109 1 16821161
9 5110 0 16825092
9 5111 0 16825406
9 5112 0 16828255
9 5113 0 16832825
9 5114 0 16834583
9 5115 1 16836548
9 5116 1 16840284
9 5117 1 16841862
9 5118 1 16842000
9 5119 1 16846746
9 5120 1 16847025
9 5121 1 16850786
9 5122 1 16851086
9 5123 1 16852663
9 5124 1 16853555
9 5125 1 16855573
9 5126 1 16856889
9 5127 1 16859922
9 5128 1 16862318
9 5129 1 16865721
9 5130 1 16867948
9 5131 1 16870286
9 5132 1 16872146
9 5133 1 16872374
9 5134 1 16875511
9 5135 0 16878354
9 5136 0 16884551
9 5137 0 16887499
9 5138 0 16888225
9 5139 0 16889838
9 5140 0 16890303
9 5141 0 16893231
9 5142 0 16893392
9 5143 0 16896675
9 5144 0 16898981
9 5145 0 16901497
9 5146 0 16901891
9 5147 0 16904819
9 5148 0 16909216
9 5149 0 16914896
9 5150 0 16915510
9 5151 0 16918871
9 5152 0 16922954
9 5153 0 16925364
9 5154 0 16925898
9 5155 0 16926693
9 5156 0 16927854
9 5157 0 16929559
9 5158 0 16930617
9 5159 0 16932752
9 5160 0 16935519
9 5161 0 16935738
9 5162 0 16938818
9 5163 0 16940208
9 5164 0 16941852
9 5165 0 16942142
9 5166 0 16945658
9 5167 0 16946999
9 5168 0 16948538
9 5169 0 16950114
9 5170 0 16952391
9 5171 0 16954367
9 5172 0 16955311
9 5173 0 16956722
9 5174 0 16959145
9 5175 0 16961265
9 5176 0 16962689
9 5177 0 16972176
9 5178 0 16976287
9 5179 0 16979288
9 5180 0 16980197
9 5181 0 16982948
9 5182 0 16983010
9 5183 0 16987346
9 5184 0 16991951
9 5185 1 16995089
9 5186 1 16996508
9 5187 1 16997043
9 5188 1 16997252
9 5189 1 17001269
9 5190 1 17002246
9 5191 1 17003349
9 5192 1 17004997
9 5193 1 17005835
9 5194 1 17014469
9 5195 0 17017941
9 5196 0 17020224
9 5197 0 17020262
9 5198 0 17022334
9 5199 0 17025215
9 5200 0 17026017
9 5201 0 17026271
9 5202 0 17028079
9 5203 0 17029129
9 5204 0 17031773
9 5205 0 17036791
9 5206 0 17040008
9 5207 0 17042208
9 5208 0 17042642
9 5209 0 17044303
9 5210 0 17044686
9 5211 0 17046187
9 5212 0 17047241
9 5213 0 17047551
9 5214 0 17051976
9 5215 0 17051996
9 5216 0 17053543
9 5217 0 17055668
9 5218 0 17058139
9 5219 0 17061764
9 5220 1 17064255
9 5221 1 17079494
9 5222 1 17093598
9 5223 1 17093889
9 5224 1 17101565
9 5225 1 17105898
9 5226 1 17111008
9 5227 1 17115636
9 5228 1 17117404
9 5229 1 17118905
9 5230 1 17120099
9 5231 1 17123551
9 5232 1 17128577
9 5233 1 17131826
9 5234 1 17136499
9 5235 1 17138017
9 5236 1 17139917
9 5237 1 17140815
9 5238 1 17146755
9 5239 1 17150798
9 5240 1 17151367
9 5241 1 17156071
9 5242 1 17161098
9 5243 1 17162758
9 5244 1 17164838
9 5245 1 17165479
9 5246 1 17166230
9 5247 1 17170572
9 5248 1 17173312
9 5249 1 17174298
9 5250 1 17176012
9 5251 1 17178704
9 5252 1 17178780
9 5253 1 17179702
9 5254 1 17180082
9 5255 1 17180927
9 5256 0 17183876
9 5257 0 17188409
9 5258 0 17189283
9 5259 0 17190538
9 5260 0 17195756
9 5261 0 17198675
9 5262 0 17203801
9 5263 0 17204767
9 5264 0 17207360
9 5265 0 17208630
9 5266 0 17211034
9 5267 0 17213962
9 5268 0 17214889
9 5269 0 17216011
9 5270 0 17217314
9 5271 0 17219834
9 5272 0 17220159
9 5273 0 17222197
9 5274 0 17222733
9 5275 0 17227945
9 5276 0 17228044
9 5277 0 17231159
9 5278 0 17234184
9 5279 0 17236140
9 5280 0 17236560
9 5281 0 17239245
9 5282 0 17240983
9 5283 0 17242098
9 5284 0 17266816
9 5285 0 17269239
9 5286 0 17270682
9 5287 0 17271223
9 5288 0 17271843
9 5289 0 17273527
9 5290 0 17275956
9 5291 0 17280818
9 5292 0 17284834
9 5293 0 17295137
9 5294 0 17312088
9 5295 0 17312653
9 5296 0 17317190
9 5297 0 17322128
9 5298 0 17322480
9 5299 0 17325126
9 5300 0 17327206
9 5301 0 17328913
9 5302 0 17330844
9 5303 0 17332942
9 5304 0 17333279
9 5305 0 17334858
9 5306 0 17343501
9 5307 0 17344572
9 5308 0 17349155
9 5309 0 17350059
9 5310 0 17350796
9 5311 0 17351335
9 5312 0 17352879
9 5313 0 17354168
9 5314 0 17356969
9 5315 0 17358485
9 5316 0 17360607
9 5317 0 17362471
9 5318 0 17363399
9 5319 0 17368435
9 5320 0 17372704
9 5321 0 17377099
9 5322 0 17377685
9 5323 0 17380271
9 5324 0 17380524
9 5325 0 17384519
9 5326 0 17385363
9 5327 0 17386839
9 5328 0 17387499
9 5329 0 17388334
9 5330 1 17397133
9 5331 1 17397930
9 5332 1 17399062
9 5333 1 17400135
9 5334 1 17403930
9 5335 1 17411188
9 5336 1 17414887
9 5337 1 17415440
9 5338 1 17429877
9 5339 1 17434812
9 5340 1 17438147
9 5341 1 17439711
9 5342 1 17441431
9 5343 1 17441948
9 5344 1 17442866
9 5345 1 17443761
9 5346 1 17446281
9 5347 1 17448294
9 5348 1 17450980
9 5349 1 17452206
9 5350 1 17453273
9 5351 1 17456605
9 5352 1 17458171
9 5353 1 17460132
9 5354 1 17460779
9 5355 1 17462571
9 5356 1 17464634
9 5357 1 17464694
9 5358 1 17468095
9 5359 1 17468436
9 5360 1 17470979
9 5361 1 17474148
9 5362 1 17474332
9 5363 1 17478133
9 5364 0 17480758
9 5365 0 17483374
9 5366 0 17485274
9 5367 0 17485676
9 5368 0 17488672
9 5369 0 17488758
9 5370 0 17489217
9 5371 0 17490500
9 5372 0 17492686
9 5373 0 17494032
9 5374 0 17498414
9 5375 0 17498784
9 5376 0 17499643
9 5377 0 17500723
9 5378 0 17503241
9 5379 0 17504113
9 5380 0 17505845
9 5381 0 17507467
9 5382 0 17508198
9 5383 0 17509339
9 5384 0 17510025
9 5385 0 17511541
9 5386 0 17513766
9 5387 0 17514343
9 5388 0 17514383
9 5389 0 17515168
9 5390 0 17516343
9 5391 0 17517766
9 5392 0 17520651
9 5393 0 17520853
9 5394 0 17524843
9 5395 0 17525105
9 5396 0 17525996
9 5397 0 17527654
9 5398 0 17530613
9 5399 0 17531184
9 5400 0 17532072
9 5401 0 17532562
9 5402 0 17533316
9 5403 0 17534866
9 5404 0 17534924
9 5405 0 17537274
9 5406 0 17539197
9 5407 0 17541075
9 5408 0 17541647
9 5409 0 17545149
9 5410 0 17547068
9 5411 0 17551091
9 5412 0 17551162
9 5413 0 17553844
9 5414 0 17556344
9 5415 0 17556925
9 5416 0 17558553
9 5417 0 17562429
9 5418 0 17565174
9 5419 0 17566351
9 5420 0 17567058
9 5421 0 17570641
9 5422 0 17576229
9 5423 0 17579137
9 5424 0 17580932
9 5425 0 17581215
9 5426 0 17584410
9 5427 0 17587176
9 5428 0 17590774
9 5429 0 17591312
9 5430 0 17595236
9 5431 0 17595568
9 5432 0 17603265
9 5433 0 17606281
9 5434 0 17607345
9 5435 0 17609864
9 5436 0 17611044
9 5437 0 17611383
9 5438 0 17612235
9 5439 0 17612849
9 5440 0 17612983
9 5441 0 17613032
9 5442 0 17615074
9 5443 0 17616498
9 5444 0 17616922
9 5445 0 17618109
9 5446 0 17619086
9 5447 0 17620796
9 5448 0 17621613
9 5449 0 17622592
9 5450 0 17624302
9 5451 0 17626472
9 5452 0 17628593
9 5453 0 17628656
9 5454 0 17629448
9 5455 0 17632554
9 5456 0 17635290
9 5457 0 17636771
9 5458 0 17637601
9 5459 0 17639723
9 5460 0 17642401
9 5461 0 17642736
9 5462 0 17644964
9 5463 0 17645179
9 5464 0 17645330
9 5465 0 17647447
9 5466 0 17649084
9 5467 0 17650159
9 5468 0 17651365
9 5469 0 17654205
9 5470 0 17655736
9 5471 0 17660271
9 5472 0 17664406
9 5473 0 17667269
9 5474 0 17669630
9 5475 0 17670424
9 5476 0 17672640
9 5477 0 17674008
9 5478 0 17675869
9 5479 0 17678410
9 5480 0 17679936
9 5481 0 17682870
9 5482 0 17684568
9 5483 0 17685315
9 5484 0 17685832
9 5485 0 17686866
9 5486 0 17687665
9 5487 0 17688342
9 5488 0 17690658
9 5489 0 17694234
9 5490 0 17694252
9 5491 0 17697056
9 5492 0 17697848
9 5493 0 17699047
9 5494 0 17700000
9 5495 0 17701250
9 5496 0 17704468
9 5497 0 17705980
9 5498 0 17708021
9 5499 0 17710931
9 5500 0 17713577
9 5501 0 17717217
9 5502 0 17717782
9 5503 0 17719114
9 5504 0 17720875
9 5505 0 17728196
9 5506 0 17728791
9 5507 0 17731674
9 5508 0 17732056
9 5509 0 17739290
9 5510 0 17740505
9 5511 0 17741544
9 5512 0 17741620
9 5513 0 17742831
9 5514 0 17744303
9 5515 0 17744340
9 5516 0 17747290
9 5517 0 17748095
9 5518 0 17749524
9 5519 0 17750569
9 5520 0 17753752
9 5521 0 17754275
9 5522 0 17755704
9 5523 0 17758475
9 5524 0 17760212
9 5525 0 17761857
9 5526 0 17762951
9 5527 0 17764482
9 5528 0 17768226
9 5529 0 17769106
9 5530 0 17769569
9 5531 1 17770583
9 5532 1 17771159
9 5533 1 17772371
9 5534 1 17773210
9 5535 1 17775862
9 5536 1 17778383
9 5537 1 17778628
9 5538 1 17779352
9 5539 1 17780625
9 5540 1 17781217
9 5541 1 17818334
9 5542 1 17824878
9 5543 1 17827627
9 5544 1 17830180
9 5545 1 17832812
9 5546 1 17840592
9 5547 1 17842905
9 5548 1 17843874
9 5549 1 17846469
9 5550 1 17847247
9 5551 1 17849786
9 5552 1 17852177
9 5553 1 17852521
9 5554 1 17854627
9 5555 1 17856141
9 5556 1 17857697
9 5557 1 17858118
9 5558 1 17859977
9 5559 1 17863756
9 5560 1 17864912
9 5561 1 17869845
9 5562 1 17871461
9 5563 1 17872014
9 5564 1 17879816
9 5565 1 17883704
9 5566 1 17888165
9 5567 1 17889500
9 5568 1 17889801
9 5569 1 17891945
9 5570 1 17894939
9 5571 1 17896775
9 5572 1 17897990
9 5573 1 17900224
9 5574 1 17900549
9 5575 1 17901862
9 5576 1 17905432
9 5577 1 17910610
9 5578 1 17911892
9 5579 1 17922145
9 5580 1 17924087
9 5581 1 17928403
9 5582 1 17935103
9 5583 1 17937687
9 5584 1 17941290
9 5585 1 17942678
9 5586 1 17943127
9 5587 1 17946644
9 5588 1 17946923
9 5589 1 17949597
9 5590 1 17951577
9 5591 1 17960539
9 5592 1 17961790
9 5593 0 17972328
9 5594 0 17973120
9 5595 0 17975753
9 5596 0 17977041
9 5597 0 17977232
9 5598 0 17980340
9 5599 0 17981172
9 5600 0 17986022
9 5601 0 17988314
9 5602 0 17988349
9 5603 0 17989070
9 5604 0 17989367
9 5605 0 17994225
9 5606 0 17998861
9 5607 0 17999521
9 5608 0 18001271
9 5609 0 18003919
9 5610 0 18008670
9 5611 0 18009390
9 5612 0 18012715
9 5613 0 18015944
9 5614 0 18019038
9 5615 0 18019437
9 5616 0 18024411
9 5617 0 18028162
9 5618 0 18031153
9 5619 0 18032032
9 5620 0 18035684
9 5621 0 18037930
9 5622 0 18045258
9 5623 0 18049178
9 5624 0 18049349
9 5625 0 18058630
9 5626 0 18059098
9 5627 0 18060395
9 5628 0 18063714
9 5629 0 18064597
9 5630 0 18070816
9 5631 0 18071280
9 5632 0 18073332
9 5633 0 18075900
9 5634 0 18082062
9 5635 0 18084354
9 5636 0 18085350
9 5637 0 18089961
9 5638 0 18093584
9 5639 0 18096980
9 5640 0 18104694
9 5641 0 18105948
9 5642 0 18107255
9 5643 0 18110951
9 5644 0 18119284
9 5645 0 18123577
9 5646 1 18216819
9 5647 1 18221599
9 5648 1 18223364
9 5649 1 18224289
9 5650 1 18228402
9 5651 1 18230511
9 5652 1 18235341
9 5653 1 18238079
9 5654 1 18239246
9 5655 1 18243513
9 5656 1 18244595
9 5657 1 18245899
9 5658 1 18248691
9 5659 1 18251081
9 5660 1 18268476
9 5661 1 18275142
9 5662 1 18278211
9 5663 1 18280920
9 5664 1 18284703
9 5665 1 18289242
9 5666 1 18290543
9 5667 1 18293863
9 5668 1 18299721
9 5669 1 18300505
9 5670 1 18301406
9 5671 1 18312964
9 5672 1 18318559
9 5673 1 18318933
9 5674 1 18322663
9 5675 1 18323405
9 5676 1 18327678
9 5677 1 18330145
9 5678 1 18330679
9 5679 1 18333681
9 5680 1 18337175
9 5681 1 18340044
9 5682 1 18341075
9 5683 1 18341902
9 5684 1 18344553
9 5685 1 18344646
9 5686 1 18348190
9 5687 1 18348345
9 5688 1 18351706
9 5689 1 18353046
9 5690 1 18353560
9 5691 1 18356954
9 5692 1 18361887
9 5693 1 18406192
9 5694 1 18415409
9 5695 1 18416919
9 5696 1 18417019
9 5697 1 18417118
9 5698 1 18420885
9 5699 1 18422927
9 5700 1 18426183
9 5701 1 18426767
9 5702 1 18428797
9 5703 1 18429107
9 5704 1 18431543
9 5705 1 18434811
9 5706 1 18438357
9 5707 1 18441011
9 5708 1 18444294
9 5709 0 18449965
9 5710 0 18452927
9 5711 0 18458823
9 5712 0 18460066
9 5713 0 18465335
9 5714 0 18466120
9 5715 0 18466989
9 5716 0 18467926
9 5717 0 18468714
9 5718 0 18472405
9 5719 0 18472894
9 5720 0 18474664
9 5721 0 18475563
9 5722 0 18477351
9 5723 0 18477980
9 5724 0 18479357
9 5725 0 18479670
9 5726 0 18479837
9 5727 0 18488106
9 5728 0 18488900
9 5729 0 18493611
9 5730 0 18493714
9 5731 0 18496621
9 5732 0 18502807
9 5733 0 18503109
9 5734 0 18503921
9 5735 0 18505010
9 5736 0 18517494
9 5737 0 18524527
9 5738 0 18527343
9 5739 0 18531653
9 5740 0 18536862
9 5741 0 18543897
9 5742 0 18546735
9 5743 0 18550823
9 5744 0 18552740
9 5745 0 18561870
9 5746 0 18562494
9 5747 1 18599776
9 5748 1 18602238
9 5749 1 18610282
9 5750 1 18611980
9 5751 1 18614211
9 5752 1 18619200
9 5753 1 18625338
9 5754 1 18626373
9 5755 1 18628727
9 5756 1 18629133
9 5757 1 18634459
9 5758 1 18635778
9 5759 1 18635895
9 5760 1 18637235
9 5761 1 18638471
9 5762 1 18639685
9 5763 1 18641048
9 5764 1 18645822
9 5765 1 18646499
9 5766 1 18649102
9 5767 1 18654910
9 5768 1 18659159
9 5769 1 18659523
9 5770 0 18660665
9 5771 0 18663049
9 5772 0 18665087
9 5773 0 18665207
9 5774 0 18671226
9 5775 0 18675386
9 5776 0 18676088
9 5777 0 18681240
9 5778 0 18681333
9 5779 0 18686190
9 5780 0 18688689
9 5781 0 18691307
9 5782 0 18693610
9 5783 0 18694770
9 5784 0 18714822
9 5785 0 18717457
9 5786 0 18718388
9 5787 0 18720955
9 5788 0 18723058
9 5789 0 18724325
9 5790 0 18724430
9 5791 0 18724536
9 5792 0 18725713
9 5793 0 18727470
9 5794 0 18729206
9 5795 0 18743174
9 5796 0 18752526
9 5797 0 18753662
9 5798 0 18754148
9 5799 1 18757933
9 5800 1 18763433
9 5801 1 18766459
9 5802 1 18780255
9 5803 1 18780730
9 5804 1 18803085
9 5805 1 18806288
9 5806 1 18806847
9 5807 1 18807284
9 5808 1 18809409
9 5809 1 18812329
9 5810 1 18813178
9 5811 1 18814831
9 5812 1 18818410
9 5813 1 18820380
9 5814 1 18831828
9 5815 1 18832917
9 5816 1 18836070
9 5817 1 18836461
9 5818 1 18836547
9 5819 1 18838405
9 5820 1 18852471
9 5821 1 18856490
9 5822 1 18859407
9 5823 1 18862774
9 5824 1 18867978
9 5825 1 18872522
9 5826 1 18873746
9 5827 0 18886537
9 5828 0 18890926
9 5829 0 18894205
9 5830 0 18894227
9 5831 0 18895041
9 5832 0 18899757
9 5833 0 18905342
9 5834 0 18905374
9 5835 0 18908599
9 5836 0 18909600
9 5837 0 18909931
9 5838 0 18912434
9 5839 0 18913307
9 5840 0 18914774
9 5841 0 18915129
9 5842 0 18915377
9 5843 0 18916644
9 5844 0 18917101
9 5845 0 18919189
9 5846 0 18921769
9 5847 0 18924595
9 5848 0 18926276
9 5849 0 18927023
9 5850 0 18928503
9 5851 0 18929795
9 5852 0 18932144
9 5853 0 18933897
9 5854 0 18934951
9 5855 0 18935238
9 5856 0 18954270
9 5857 0 18956280
9 5858 0 18959452
9 5859 0 18959591
9 5860 0 18962269
9 5861 0 18992602
9 5862 0 18993023
9 5863 0 18993836
9 5864 0 18997686
9 5865 0 19000674
9 5866 0 19001624
9 5867 0 19002295
9 5868 0 19005672
9 5869 0 19011164
9 5870 0 19013921
9 5871 0 19014065
9 5872 0 19018339
9 5873 0 19019503
9 5874 0 19022474
9 5875 0 19022967
9 5876 0 19024331
9 5877 0 19027015
9 5878 0 19027408
9 5879 0 19028939
9 5880 0 19030724
9 5881 0 19034512
9 5882 1 19036758
9 5883 1 19040251
9 5884 1 19043579
9 5885 1 19043818
9 5886 1 19047299
9 5887 1 19048009
9 5888 1 19049157
9 5889 1 19051487
9 5890 1 19054121
9 5891 1 19062847
9 5892 1 19070396
9 5893 1 19072890
9 5894 1 19073764
9 5895 1 19074719
9 5896 1 19076511
9 5897 1 19077586
9 5898 1 19078791
9 5899 1 19087242
9 5900 1 19087470
9 5901 1 19092159
9 5902 1 19112775
9 5903 1 19115135
9 5904 1 19117017
9 5905 1 19120815
9 5906 1 19123825
9 5907 1 19130648
9 5908 1 19136068
9 5909 1 19141077
9 5910 1 19143064
9 5911 0 19146149
9 5912 0 19147686
9 5913 0 19149359
9 5914 0 19150857
9 5915 0 19153687
9 5916 0 19153994
9 5917 0 19155201
9 5918 0 19155786
9 5919 0 19156719
9 5920 0 19156881
9 5921 0 19166502
9 5922 0 19166616
9 5923 0 19172982
9 5924 0 19174314
9 5925 0 19178127
9 5926 0 19187341
9 5927 0 19188920
9 5928 0 19189398
9 5929 0 19190719
9 5930 0 19192590
9 5931 0 19196480
9 5932 1 19198355
9 5933 1 19199512
9 5934 1 19202625
9 5935 1 19203066
9 5936 1 19204523
9 5937 1 19207351
9 5938 1 19210014
9 5939 1 19210603
9 5940 1 19213737
9 5941 1 19214395
9 5942 1 19216117
9 5943 1 19216767
9 5944 0 19218795
9 5945 0 19221785
9 5946 0 19226352
9 5947 0 19227140
9 5948 0 19228954
9 5949 0 19229587
9 5950 0 19231083
9 5951 0 19231746
9 5952 0 19232106
9 5953 0 19233110
9 5954 0 19234674
9 5955 0 19235608
9 5956 0 19236157
9 5957 0 19237154
9 5958 0 19239690
9 5959 0 19242699
9 5960 0 19243239
9 5961 0 19246767
9 5962 0 19248949
9 5963 0 19252722
9 5964 0 19255177
9 5965 0 19256923
9 5966 0 19261332
9 5967 0 19266050
9 5968 0 19266884
9 5969 0 19270441
9 5970 0 19272074
9 5971 0 19273817
9 5972 0 19275837
9 5973 0 19277145
9 5974 0 19279930
9 5975 0 19281445
9 5976 0 19281464
9 5977 0 19283237
9 5978 0 19283932
9 5979 0 19287350
9 5980 0 19291993
9 5981 0 19292755
9 5982 0 19296344
9 5983 0 19307844
9 5984 0 19309047
9 5985 0 19313864
9 5986 0 19314350
9 5987 0 19315310
9 5988 0 19317779
9 5989 0 19332472
9 5990 0 19335417
9 5991 0 19335705
9 5992 0 19336886
9 5993 0 19338476
9 5994 0 19345794
9 5995 0 19349019
9 5996 0 19350522
9 5997 0 19354012
9 5998 0 19355913
9 5999 0 19357869
9 6000 0 19368295
9 6001 0 19373607
9 6002 0 19374179
9 6003 0 19375575
9 6004 0 19376299
9 6005 0 19377104
9 6006 0 19379573
9 6007 0 19383402
9 6008 0 19384246
9 6009 0 19387022
9 6010 0 19387245
9 6011 0 19390305
9 6012 0 19393243
9 6013 0 19393491
9 6014 0 19395982
9 6015 0 19397550
9 6016 0 19402307
9 6017 0 19404196
9 6018 0 19405572
9 6019 0 19407093
9 6020 0 19408532
9 6021 0 19410074
9 6022 0 19411574
9 6023 0 19411596
9 6024 0 19413228
9 6025 0 19413407
9 6026 0 19417595
9 6027 0 19417632
9 6028 0 19419235
9 6029 0 19419595
9 6030 0 19421565
9 6031 1 19429419
9 6032 1 19430937
9 6033 1 19432669
9 6034 1 19437729
9 6035 1 19441959
9 6036 1 19443302
9 6037 1 19444576
9 6038 1 19446376
9 6039 1 19448271
9 6040 1 19449315
9 6041 1 19449479
9 6042 1 19452138
9 6043 1 19454936
9 6044 1 19455442
9 6045 1 19457061
9 6046 1 19459163
9 6047 1 19461208
9 6048 1 19461564
9 6049 1 19464137
9 6050 1 19470327
9 6051 1 19521546
9 6052 1 19528079
9 6053 1 19528180
9 6054 1 19530763
9 6055 1 19534546
9 6056 1 19534805
9 6057 1 19536596
9 6058 1 19538952
9 6059 1 19543663
9 6060 1 19544966
9 6061 1 19548091
9 6062 1 19549297
9 6063 1 19551586
9 6064 1 19551656
9 6065 1 19554537
9 6066 1 19556615
9 6067 1 19556649
9 6068 1 19559492
9 6069 1 19561806
9 6070 1 19563816
9 6071 1 19564671
9 6072 1 19566075
9 6073 1 19566385
9 6074 1 19569048
9 6075 1 19570126
9 6076 1 19573328
9 6077 1 19574250
9 6078 1 19577731
9 6079 1 19577998
9 6080 1 19578042
9 6081 1 19578666
9 6082 1 19582699
9 6083 1 19583792
9 6084 1 19585403
9 6085 1 19589814
9 6086 1 19598002
9 6087 1 19598571
9 6088 1 19599943
9 6089 1 19606021
9 6090 1 19608100
9 6091 1 19610194
9 6092 1 19615076
9 6093 1 19616533
9 6094 1 19617514
9 6095 1 19618817
9 6096 1 19621112
9 6097 1 19622536
9 6098 1 19624464
9 6099 1 19625197
9 6100 1 19630321
9 6101 1 19630588
9 6102 1 19630867
9 6103 1 19633397
9 6104 1 19635284
9 6105 1 19637324
9 6106 1 19639394
9 6107 1 19642927
9 6108 1 19646119
9 6109 1 19647238
9 6110 1 19647338
9 6111 1 19649582
9 6112 1 19650796
9 6113 1 19652172
9 6114 1 19654752
9 6115 1 19656005
9 6116 1 19657382
9 6117 1 19660718
9 6118 1 19661625
9 6119 1 19668764
9 6120 1 19672023
9 6121 1 19672650
9 6122 1 19674074
9 6123 1 19675312
9 6124 1 19681114
9 6125 1 19684657
9 6126 1 19710877
9 6127 1 19714609
9 6128 1 19721046
9 6129 1 19723092
9 6130 1 19725994
9 6131 0 19727894
9 6132 0 19730777
9 6133 0 19744714
9 6134 0 19750716
9 6135 0 19753515
9 6136 0 19753900
9 6137 0 19757991
9 6138 0 19759712
9 6139 0 19760145
9 6140 0 19761754
9 6141 0 19762221
9 6142 1 19766129
9 6143 1 19769135
9 6144 1 19770390
9 6145 1 19771809
9 6146 1 19773879
9 6147 1 19778239
9 6148 1 19778698
9 6149 1 19779150
9 6150 1 19783020
9 6151 1 19784420
9 6152 1 19787155
9 6153 1 19796012
9 6154 1 19798977
9 6155 1 19804905
9 6156 1 19811348
9 6157 1 19812307
9 6158 1 19815295
9 6159 1 19816793
9 6160 1 19818041
9 6161 1 19823741
9 6162 1 19824158
9 6163 1 19826616
9 6164 1 19827077
9 6165 1 19828747
9 6166 1 19830077
9 6167 1 19832833
9 6168 1 19832925
9 6169 1 19838900
9 6170 1 19841736
9 6171 1 19846443
9 6172 1 19848890
9 6173 1 19854918
9 6174 1 19860277
9 6175 1 19864632
9 6176 1 19865730
9 6177 1 19868387
9 6178 1 19869774
9 6179 1 19874193
9 6180 1 19880458
9 6181 1 19885390
9 6182 1 19889599
9 6183 1 19889650
9 6184 1 19890560
9 6185 1 19893801
9 6186 1 19897849
9 6187 1 19898698
9 6188 1 19898846
9 6189 1 19911222
9 6190 1 19912549
9 6191 1 19914975
9 6192 0 19936387
9 6193 0 19941519
9 6194 0 19943516
9 6195 0 19944701
9 6196 0 19947312
9 6197 0 19952206
9 6198 0 19954636
9 6199 0 19958672
9 6200 0 19962139
9 6201 0 19966550
9 6202 0 19966964
9 6203 0 19973813
9 6204 0 19975752
9 6205 0 19978878
9 6206 0 19980279
9 6207 0 19981486
9 6208 0 19982375
9 6209 0 19985347
9 6210 0 19985715
9 6211 0 19990567
9 6212 0 19991904
9 6213 0 19994811
9 6214 0 19995159
9 6215 0 19998162
9 6216 0 20000402
9 6217 0 20002781
9 6218 0 20004420
9 6219 0 20009608
9 6220 1 20013547
9 6221 1 20014609
9 6222 1 20018031
9 6223 1 20018627
9 6224 1 20022035
9 6225 1 20027598
9 6226 1 20031385
9 6227 1 20040736
9 6228 1 20043527
9 6229 1 20048881
9 6230 0 20051181
9 6231 0 20052654
9 6232 0 20054300
9 6233 0 20057532
9 6234 0 20062650
9 6235 0 20066477
9 6236 0 20110420
9 6237 0 20115920
9 6238 0 20121897
9 6239 0 20124745
9 6240 0 20127525
9 6241 0 20128585
9 6242 0 20133457
9 6243 0 20137194
9 6244 0 20144714
9 6245 0 20147071
9 6246 0 20150103
9 6247 0 20155850
9 6248 0 20156800
9 6249 0 20161546
9 6250 0 20162224
9 6251 0 20163595
9 6252 0 20167134
9 6253 0 20168033
9 6254 0 20177203
9 6255 0 20180464
9 6256 0 20205679
9 6257 0 20210412
9 6258 0 20214203
9 6259 0 20214594
9 6260 0 20219044
9 6261 0 20219832
9 6262 0 20221539
9 6263 0 20225309
9 6264 0 20226484
9 6265 0 20228537
9 6266 0 20249507
9 6267 0 20252845
9 6268 0 20253730
9 6269 0 20254131
9 6270 0 20254358
9 6271 0 20258895
9 6272 0 20260312
9 6273 0 20261941
9 6274 0 20262419
9 6275 0 20263168
9 6276 0 20266067
9 6277 0 20266321
9 6278 0 20268878
9 6279 0 20270214
9 6280 0 20275168
9 6281 0 20277789
9 6282 0 20279576
9 6283 0 20280429
9 6284 0 20281720
9 6285 0 20287953
9 6286 0 20289702
9 6287 0 20290585
9 6288 0 20290828
9 6289 0 20291518
9 6290 0 20292304
9 6291 0 20293052
9 6292 0 20295970
9 6293 0 20297515
9 6294 0 20298544
9 6295 0 20298684
9 6296 0 20300242
9 6297 0 20301912
9 6298 0 20302867
9 6299 0 20306088
9 6300 0 20306175
9 6301 0 20309009
9 6302 0 20310130
9 6303 0 20311001
9 6304 0 20315625
9 6305 0 20315795
9 6306 0 20315866
9 6307 0 20319957
9 6308 0 20321070
9 6309 0 20323831
9 6310 0 20325258
9 6311 0 20328760
9 6312 0 20329259
9 6313 0 20330052
9 6314 0 20332017
9 6315 0 20332963
9 6316 0 20333558
9 6317 0 20337598
9 6318 0 20338342
9 6319 0 20342317
9 6320 0 20343122
9 6321 0 20345581
9 6322 0 20347033
9 6323 0 20350908
9 6324 0 20352565
9 6325 0 20353238
9 6326 0 20356111
9 6327 0 20356514
9 6328 0 20357447
9 6329 0 20358300
9 6330 0 20359420
9 6331 0 20361019
9 6332 0 20363765
9 6333 0 20364978
9 6334 0 20366024
9 6335 0 20368186
9 6336 0 20371104
9 6337 0 20371658
9 6338 0 20375992
9 6339 0 20376831
9 6340 0 20378657
9 6341 0 20381902
9 6342 0 20383560
9 6343 0 20384212
9 6344 0 20384491
9 6345 0 20390931
9 6346 0 20391036
9 6347 1 20394710
9 6348 1 20399848
9 6349 1 20400894
9 6350 1 20408706
9 6351 1 20412508
9 6352 1 20416249
9 6353 1 20418300
9 6354 1 20420777
9 6355 1 20420814
9 6356 1 20423331
9 6357 1 20426044
9 6358 1 20430769
9 6359 1 20434175
9 6360 1 20434241
9 6361 1 20435712
9 6362 0 20438793
9 6363 0 20439663
9 6364 0 20441512
9 6365 0 20442925
9 6366 0 20444402
9 6367 0 20446039
9 6368 0 20447259
9 6369 0 20447868
9 6370 0 20447937
9 6371 0 20448336
9 6372 0 20448497
9 6373 0 20450590
9 6374 0 20452572
9 6375 0 20453301
9 6376 0 20454443
9 6377 0 20455372
9 6378 0 20456344
9 6379 0 20457837
9 6380 0 20458768
9 6381 0 20461058
9 6382 0 20462569
9 6383 0 20463255
9 6384 0 20467526
9 6385 0 20472346
9 6386 0 20472989
9 6387 0 20475611
9 6388 0 20476619
9 6389 0 20477707
9 6390 0 20478238
9 6391 0 20481674
9 6392 0 20481874
9 6393 0 20484445
9 6394 0 20484471
9 6395 0 20485110
9 6396 0 20485465
9 6397 0 20488437
9 6398 0 20490886
9 6399 0 20493476
9 6400 0 20493722
9 6401 0 20500263
9 6402 0 20504043
9 6403 0 20509089
9 6404 0 20511052
9 6405 0 20511909
9 6406 0 20512961
9 6407 0 20513643
9 6408 0 20514825
9 6409 0 20517000
9 6410 0 20522772
9 6411 0 20524355
9 6412 0 20526096
9 6413 0 20526749
9 6414 0 20531700
9 6415 0 20533046
9 6416 0 20533588
9 6417 0 20539088
9 6418 0 20541275
9 6419 0 20545311
9 6420 0 20546637
9 6421 0 20548253
9 6422 0 20551101
9 6423 0 20559329
9 6424 0 20560914
9 6425 0 20570839
9 6426 0 20574983
9 6427 0 20578311
9 6428 0 20581713
9 6429 0 20582063
9 6430 0 20585401
9 6431 0 20586845
9 6432 0 20591603
9 6433 0 20596478
9 6434 0 20598146
9 6435 0 20598599
9 6436 0 20599156
9 6437 0 20601159
9 6438 1 20603987
9 6439 1 20606954
9 6440 1 20607494
9 6441 1 20608042
9 6442 1 20609007
9 6443 1 20609853
9 6444 1 20610822
9 6445 1 20611958
9 6446 1 20618754
9 6447 1 20622405
9 6448 1 20622499
9 6449 1 20624338
9 6450 1 20627559
9 6451 1 20628609
9 6452 1 20633038
9 6453 1 20633152
9 6454 1 20637609
9 6455 1 20641885
9 6456 1 20642432
9 6457 1 20645671
9 6458 0 20645763
9 6459 0 20648026
9 6460 0 20650909
9 6461 0 20652839
9 6462 0 20653187
9 6463 0 20656782
9 6464 0 20658080
9 6465 0 20660328
9 6466 0 20662887
9 6467 0 20664782
9 6468 0 20666954
9 6469 0 20668301
9 6470 0 20668864
9 6471 0 20670714
9 6472 0 20671165
9 6473 0 20677231
9 6474 0 20679082
9 6475 0 20682260
9 6476 0 20684364
9 6477 0 20684963
9 6478 0 20686599
9 6479 0 20688146
9 6480 0 20692030
9 6481 0 20694129
9 6482 0 20694323
9 6483 0 20694614
9 6484 0 20700677
9 6485 0 20703408
9 6486 0 20703670
9 6487 0 20705407
9 6488 0 20708485
9 6489 0 20714475
9 6490 0 20717417
9 6491 0 20718610
9 6492 0 20720535
9 6493 0 20721600
9 6494 0 20722026
9 6495 0 20724114
9 6496 0 20728551
9 6497 0 20729183
9 6498 0 20731236
9 6499 0 20734622
9 6500 0 20734681
9 6501 0 20736638
9 6502 0 20737046
9 6503 0 20739671
9 6504 0 20742052
9 6505 0 20742670
9 6506 0 20743442
9 6507 0 20747219
9 6508 0 20747604
9 6509 0 20747796
9 6510 0 20748445
9 6511 0 20750826
9 6512 0 20752194
9 6513 0 20752835
9 6514 0 20756635
9 6515 0 20758630
9 6516 0 20760537
9 6517 0 20761714
9 6518 0 20762127
9 6519 0 20763196
9 6520 0 20764674
9 6521 0 20767038
9 6522 0 20768261
9 6523 0 20770382
9 6524 0 20771518
9 6525 0 20772417
9 6526 0 20772766
9 6527 0 20775132
9 6528 0 20775956
9 6529 0 20776228
9 6530 0 20777492
9 6531 0 20780502
9 6532 0 20781818
9 6533 0 20782620
9 6534 0 20783738
9 6535 0 20784341
9 6536 0 20786645
9 6537 0 20787254
9 6538 0 20788201
9 6539 0 20788958
9 6540 0 20790493
9 6541 0 20794883
9 6542 0 20795993
9 6543 0 20797759
9 6544 0 20798608
9 6545 0 20801565
9 6546 0 20802317
9 6547 0 20807754
9 6548 0 20810656
9 6549 0 20811541
9 6550 0 20812149
9 6551 0 20813901
9 6552 0 20815624
9 6553 0 20819536
9 6554 0 20822726
9 6555 0 20823670
9 6556 0 20824022
9 6557 0 20824806
9 6558 0 20827524
9 6559 0 20831061
9 6560 0 20834220
9 6561 0 20842595
9 6562 0 20845221
9 6563 0 20848685
9 6564 0 20849757
9 6565 0 20850698
9 6566 0 20853550
9 6567 0 20858002
9 6568 0 20859238
9 6569 0 20860323
9 6570 0 20862832
9 6571 0 20868769
9 6572 0 20871571
9 6573 0 20872776
9 6574 0 20873529
9 6575 0 20875658
9 6576 0 20878564
9 6577 0 20879978
9 6578 0 20880514
9 6579 0 20883282
9 6580 0 20886741
9 6581 0 20888151
9 6582 0 20888901
9 6583 0 20891716
9 6584 0 20893239
9 6585 0 20895064
9 6586 0 20896977
9 6587 0 20901829
9 6588 0 20903167
9 6589 0 20904971
9 6590 0 20912536
9 6591 0 20917502
9 6592 0 20919271
9 6593 0 20920422
9 6594 0 20923595
9 6595 0 20924273
9 6596 0 20926792
9 6597 0 20927495
9 6598 0 20930433
9 6599 0 20936928
9 6600 0 20939954
9 6601 0 20942937
9 6602 0 20944279
9 6603 0 20946288
9 6604 0 20948967
9 6605 0 20949279
9 6606 0 20952665
9 6607 0 20952814
9 6608 0 20953632
9 6609 0 20957807
9 6610 0 20959194
9 6611 0 20961635
9 6612 0 20962172
9 6613 0 20964107
9 6614 0 20966489
9 6615 0 20969430
9 6616 0 20969771
9 6617 0 20970035
9 6618 0 20970628
9 6619 0 20971640
9 6620 0 20972291
9 6621 0 20974916
9 6622 0 20975005
9 6623 0 20976934
9 6624 0 20977906
9 6625 0 20979431
9 6626 0 20982219
9 6627 0 20983698
9 6628 0 20984770
9 6629 0 20986575
9 6630 0 20987414
9 6631 0 20989664
9 6632 0 20991230
9 6633 0 20991936
9 6634 0 20991959
9 6635 0 20995376
9 6636 0 20996269
9 6637 0 20996369
9 6638 0 20997285
9 6639 0 20998475
9 6640 0 21001312
9 6641 0 21002165
9 6642 0 21003775
9 6643 0 21004119
9 6644 0 21006304
9 6645 0 21009641
9 6646 0 21013020
9 6647 0 21014925
9 6648 0 21015480
9 6649 0 21016470
9 6650 0 21017295
9 6651 0 21017951
9 6652 0 21018977
9 6653 0 21020024
9 6654 0 21021693
9 6655 0 21022392
9 6656 0 21025520
9 6657 0 21027632
9 6658 0 21030372
9 6659 0 21032484
9 6660 0 21032519
9 6661 0 21035889
9 6662 0 21037119
9 6663 0 21038466
9 6664 0 21040555
9 6665 0 21041504
9 6666 0 21041668
9 6667 0 21042959
9 6668 0 21043173
9 6669 0 21044331
9 6670 0 21046675
9 6671 0 21047527
9 6672 0 21050782
9 6673 0 21051336
9 6674 0 21054440
9 6675 0 21057185
9 6676 0 21061010
9 6677 0 21062611
9 6678 0 21064009
9 6679 0 21068103
9 6680 0 21072457
9 6681 0 21075361
9 6682 0 21077445
9 6683 0 21078251
9 6684 0 21078913
9 6685 0 21080603
9 6686 0 21082617
9 6687 0 21083504
9 6688 0 21085792
9 6689 0 21089750
9 6690 0 21094727
9 6691 0 21095478
9 6692 0 21096077
9 6693 0 21100365
9 6694 0 21101653
9 6695 0 21103305
9 6696 0 21104431
9 6697 0 21104891
9 6698 0 21106662
9 6699 0 21107586
9 6700 0 21109500
9 6701 0 21110231
9 6702 0 21111660
9 6703 0 21112002
9 6704 0 21116024
9 6705 0 21118544
9 6706 0 21118738
9 6707 0 21120280
9 6708 0 21122020
9 6709 0 21124217
9 6710 0 21125018
9 6711 0 21127531
9 6712 0 21127870
9 6713 0 21129282
9 6714 0 21129452
9 6715 0 21130681
9 6716 0 21132464
9 6717 0 21137008
9 6718 0 21159489
9 6719 0 21159927
9 6720 0 21160535
9 6721 0 21161824
9 6722 0 21163640
9 6723 0 21163885
9 6724 0 21166563
9 6725 0 21171210
9 6726 0 21172589
9 6727 0 21173722
9 6728 0 21175194
9 6729 0 21176892
9 6730 0 21180594
9 6731 0 21181751
9 6732 0 21182442
9 6733 0 21185466
9 6734 0 21186495
9 6735 0 21187348
9 6736 0 21188877
9 6737 0 21190660
9 6738 0 21194718
9 6739 0 21195738
9 6740 0 21206426
9 6741 0 21210794
9 6742 0 21213175
9 6743 0 21215544
9 6744 0 21215940
9 6745 0 21220001
9 6746 0 21226137
9 6747 0 21232499
9 6748 0 21233775
9 6749 0 21237710
9 6750 0 21240512
9 6751 0 21257381
9 6752 0 21260824
9 6753 0 21263683
9 6754 0 21267249
9 6755 0 21267727
9 6756 0 21272240
9 6757 0 21275691
9 6758 0 21278911
9 6759 0 21284296
9 6760 0 21284802
9 6761 0 21285794
9 6762 0 21286145
9 6763 0 21290477
9 6764 0 21293417
9 6765 0 21293535
9 6766 0 21293643
9 6767 0 21299282
9 6768 0 21301104
9 6769 0 21322451
9 6770 0 21331121
9 6771 0 21333638
9 6772 0 21334863
9 6773 0 21335569
9 6774 0 21335865
9 6775 0 21336527
9 6776 0 21338851
9 6777 0 21338888
9 6778 0 21340303
9 6779 0 21344168
9 6780 0 21344697
9 6781 0 21347703
9 6782 0 21351444
9 6783 0 21354973
9 6784 0 21356418
9 6785 0 21357400
9 6786 0 21358482
9 6787 0 21359285
9 6788 0 21359366
9 6789 0 21360369
9 6790 0 21360487
9 6791 0 21363118
9 6792 0 21363727
9 6793 0 21364780
9 6794 0 21365417
9 6795 0 21365764
9 6796 0 21366660
9 6797 0 21368367
9 6798 0 21370548
9 6799 0 21373513
9 6800 0 21375137
9 6801 0 21377419
9 6802 0 21379801
9 6803 0 21381244
9 6804 0 21383673
9 6805 0 21386317
9 6806 0 21389991
9 6807 0 21395704
9 6808 0 21399860
9 6809 0 21402337
9 6810 0 21403675
9 6811 0 21404652
9 6812 0 21406547
9 6813 0 21406694
9 6814 0 21408208
9 6815 0 21409484
9 6816 0 21412432
9 6817 0 21413163
9 6818 0 21416054
9 6819 0 21416479
9 6820 0 21419561
9 6821 0 21421273
9 6822 0 21426046
9 6823 0 21429423
9 6824 0 21432966
9 6825 0 21433546
9 6826 0 21434845
9 6827 0 21435479
9 6828 0 21438762
9 6829 1 21471915
9 6830 1 21477385
9 6831 1 21480976
9 6832 1 21483626
9 6833 1 21491145
9 6834 1 21495258
9 6835 1 21500766
9 6836 1 21501881
9 6837 1 21506672
9 6838 1 21509317
9 6839 1 21512737
9 6840 1 21512936
9 6841 1 21513360
9 6842 1 21516308
9 6843 1 21516399
9 6844 1 21517866
9 6845 1 21518531
9 6846 1 21519763
9 6847 1 21521571
9 6848 1 21525196
9 6849 0 21531822
9 6850 0 21534550
9 6851 0 21536908
9 6852 0 21538132
9 6853 0 21542548
9 6854 0 21547187
9 6855 0 21551832
9 6856 0 21566157
9 6857 0 21567952
9 6858 0 21573332
9 6859 0 21575162
9 6860 0 21576675
9 6861 0 21577404
9 6862 0 21580620
9 6863 0 21586287
9 6864 0 21587077
9 6865 0 21590082
9 6866 0 21591433
9 6867 0 21592206
9 6868 0 21592875
9 6869 0 21595510
9 6870 0 21599478
9 6871 0 21601196
9 6872 0 21606123
9 6873 0 21608032
9 6874 0 21613231
9 6875 0 21635171
9 6876 1 21637498
9 6877 1 21641666
9 6878 1 21643389
9 6879 1 21647677
9 6880 1 21652532
9 6881 1 21653243
9 6882 1 21658172
9 6883 1 21661492
9 6884 1 21662961
9 6885 1 21669750
9 6886 1 21672260
9 6887 1 21676926
9 6888 0 21678393
9 6889 0 21687262
9 6890 0 21697230
9 6891 0 21702181
9 6892 0 21707619
9 6893 0 21726776
9 6894 0 21729141
9 6895 0 21731760
9 6896 0 21748592
9 6897 0 21751839
9 6898 0 21756633
9 6899 0 21757313
9 6900 0 21757576
9 6901 0 21759135
9 6902 0 21762710
9 6903 0 21765476
9 6904 1 21791713
9 6905 1 21796078
9 6906 1 21800356
9 6907 1 21800873
9 6908 1 21801415
9 6909 1 21803872
9 6910 1 21804929
9 6911 1 21805859
9 6912 1 21809329
9 6913 1 21810974
9 6914 1 21816576
9 6915 0 21820117
9 6916 0 21821095
9 6917 0 21822458
9 6918 0 21824548
9 6919 0 21825443
9 6920 0 21827437
9 6921 0 21828166
9 6922 0 21830264
9 6923 0 21831897
9 6924 0 21835960
9 6925 0 21840226
9 6926 0 21845304
9 6927 0 21847731
9 6928 0 21850516
9 6929 0 21850858
9 6930 0 21853473
9 6931 0 21853933
9 6932 0 21855348
9 6933 0 21858714
9 6934 0 21861522
9 6935 0 21862779
9 6936 0 21868462
9 6937 0 21870990
9 6938 0 21873168
9 6939 0 21874994
9 6940 0 21876537
9 6941 0 21879665
9 6942 0 21880299
9 6943 0 21881917
9 6944 0 21884122
9 6945 0 21884749
9 6946 0 21888543
9 6947 0 21889432
9 6948 0 21894123
9 6949 0 21894357
9 6950 0 21896491
9 6951 0 21901918
9 6952 0 21902067
9 6953 0 21903245
9 6954 0 21905802
9 6955 0 21907728
9 6956 0 21907766
9 6957 0 21910086
9 6958 0 21911935
9 6959 0 21913068
9 6960 0 21917086
9 6961 0 21917530
9 6962 0 21920463
9 6963 0 21923070
9 6964 0 21923128
9 6965 0 21925340
9 6966 0 21927979
9 6967 0 21930867
9 6968 0 21931151
9 6969 1 21933592
9 6970 1 21935741
9 6971 1 21938909
9 6972 1 21939900
9 6973 1 21942252
9 6974 1 21942633
9 6975 1 21944708
9 6976 1 21952503
9 6977 1 21955002
9 6978 1 21955079
9 6979 1 21959096
9 6980 1 21960142
9 6981 1 21965126
9 6982 1 21968348
9 6983 1 21970367
9 6984 1 21971422
9 6985 1 21972548
9 6986 1 21976278
9 6987 1 21978234
9 6988 1 21978463
9 6989 1 21980060
9 6990 1 21981604
9 6991 1 21984979
9 6992 1 21987238
9 6993 1 21987534
9 6994 1 21991056
9 6995 1 21991368
9 6996 1 21992766
9 6997 1 21996915
9 6998 1 21996970
9 6999 1 21999071
9 7000 1 22003528
9 7001 1 22004038
9 7002 1 22006326
9 7003 1 22007905
9 7004 1 22011019
9 7005 1 22013757
9 7006 1 22013963
9 7007 1 22014609
9 7008 1 22015740
9 7009 1 22016105
9 7010 1 22020318
9 7011 1 22021054
9 7012 1 22023530
9 7013 1 22026056
9 7014 1 22026314
9 7015 1 22028063
9 7016 1 22029081
9 7017 1 22031624
9 7018 1 22033720
9 7019 1 22039047
9 7020 1 22039893
9 7021 1 22040123
9 7022 0 22045118
9 7023 0 22048035
9 7024 0 22052553
9 7025 0 22053661
9 7026 0 22054474
9 7027 0 22056322
9 7028 0 22057412
9 7029 0 22058852
9 7030 0 22061778
9 7031 0 22065023
9 7032 0 22074684
9 7033 0 22076905
9 7034 0 22078002
9 7035 0 22079477
9 7036 0 22087180
9 7037 0 22087213
9 7038 0 22091012
9 7039 0 22091646
9 7040 0 22093064
9 7041 0 22094384
9 7042 0 22096747
9 7043 0 22099849
9 7044 0 22099866
9 7045 0 22100044
9 7046 0 22100518
9 7047 0 22101524
9 7048 0 22103070
9 7049 0 22111658
9 7050 0 22111690
9 7051 0 22111911
9 7052 0 22115660
9 7053 0 22118651
9 7054 0 22119748
9 7055 0 22120066
9 7056 0 22123894
9 7057 0 22125010
9 7058 0 22128822
9 7059 0 22130544
9 7060 0 22133027
9 7061 0 22135350
9 7062 0 22137147
9 7063 0 22141990
9 7064 0 22142452
9 7065 0 22144740
9 7066 0 22145004
9 7067 0 22146007
9 7068 0 22146291
9 7069 1 22149931
9 7070 1 22151672
9 7071 1 22152142
9 7072 1 22153588
9 7073 1 22155462
9 7074 1 22156810
9 7075 1 22160727
9 7076 1 22161523
9 7077 1 22161721
9 7078 1 22163586
9 7079 1 22164698
9 7080 1 22166969
9 7081 1 22167027
9 7082 1 22170481
9 7083 1 22172632
9 7084 1 22175666
9 7085 1 22177578
9 7086 1 22180505
9 7087 1 22181030
9 7088 1 22182345
9 7089 1 22183378
9 7090 1 22185924
9 7091 1 22188226
9 7092 1 22188407
9 7093 0 22201016
9 7094 0 22203292
9 7095 0 22205038
9 7096 0 22206399
9 7097 0 22207537
9 7098 0 22208005
9 7099 0 22208452
9 7100 0 22208590
9 7101 0 22212789
9 7102 0 22213100
9 7103 0 22214304
9 7104 0 22215635
9 7105 0 22215975
9 7106 0 22218408
9 7107 0 22219782
9 7108 0 22221419
9 7109 0 22224227
9 7110 0 22227026
9 7111 0 22229598
9 7112 0 22233163
9 7113 0 22235009
9 7114 0 22239804
9 7115 0 22242768
9 7116 0 22244833
9 7117 0 22246405
9 7118 0 22247928
9 7119 0 22250311
9 7120 0 22250379
9 7121 0 22251393
9 7122 0 22255239
9 7123 0 22256361
9 7124 0 22257095
9 7125 0 22257735
9 7126 0 22260010
9 7127 0 22260588
9 7128 0 22266759
9 7129 0 22270027
9 7130 0 22271681
9 7131 0 22274993
9 7132 0 22276005
9 7133 0 22276821
9 7134 0 22280316
9 7135 0 22281296
9 7136 0 22283810
9 7137 0 22286669
9 7138 1 22292067
9 7139 1 22294528
9 7140 1 22295448
9 7141 1 22299052
9 7142 1 22300035
9 7143 1 22302477
9 7144 1 22304349
9 7145 1 22308510
9 7146 1 22313813
9 7147 1 22314729
9 7148 1 22320714
9 7149 0 22322757
9 7150 0 22323287
9 7151 0 22325308
9 7152 0 22327597
9 7153 0 22352310
9 7154 0 22359589
9 7155 0 22366554
9 7156 0 22369847
9 7157 0 22371772
9 7158 0 22373151
9 7159 0 22375362
9 7160 0 22380905
9 7161 0 22380983
9 7162 0 22384854
9 7163 0 22388955
9 7164 0 22393254
9 7165 0 22395963
9 7166 0 22397726
9 7167 0 22398289
9 7168 0 22399002
9 7169 0 22400827
9 7170 0 22402430
9 7171 0 22402858
9 7172 0 22407612
9 7173 0 22407682
9 7174 0 22408229
9 7175 0 22412563
9 7176 0 22416291
9 7177 0 22417589
9 7178 1 22421737
9 7179 1 22421773
9 7180 1 22421914
9 7181 1 22422790
9 7182 1 22425700
9 7183 1 22426087
9 7184 1 22427355
9 7185 1 22429429
9 7186 1 22429470
9 7187 1 22430216
9 7188 1 22431477
9 7189 1 22433124
9 7190 1 22434880
9 7191 1 22436571
9 7192 1 22437070
9 7193 1 22438783
9 7194 1 22440148
9 7195 1 22441365
9 7196 1 22443623
9 7197 1 22445578
9 7198 1 22446571
9 7199 1 22448466
9 7200 1 22450709
9 7201 1 22451994
9 7202 1 22454131
9 7203 1 22455607
9 7204 1 22459568
9 7205 1 22467192
9 7206 1 22468336
9 7207 1 22470177
9 7208 1 22470356
9 7209 0 22474231
9 7210 0 22475840
9 7211 0 22478713
9 7212 0 22478997
9 7213 0 22479784
9 7214 0 22480182
9 7215 0 22483253
9 7216 0 22485619
9 7217 0 22487635
9 7218 0 22492050
9 7219 0 22493663
9 7220 0 22496590
9 7221 0 22497711
9 7222 0 22498630
9 7223 0 22499510
9 7224 0 22500027
9 7225 0 22501080
9 7226 1 22502897
9 7227 1 22505056
9 7228 1 22507359
9 7229 1 22510129
9 7230 1 22511367
9 7231 1 22514884
9 7232 1 22518660
9 7233 1 22521512
9 7234 1 22523331
9 7235 1 22523936
9 7236 1 22528678
9 7237 1 22530354
9 7238 1 22532940
9 7239 1 22533741
9 7240 1 22534312
9 7241 1 22537288
9 7242 0 22538049
9 7243 0 22538236
9 7244 0 22539275
9 7245 0 22541667
9 7246 0 22543523
9 7247 0 22550980
9 7248 0 22553627
9 7249 0 22559906
9 7250 0 22560099
9 7251 0 22565528
9 7252 0 22575798
9 7253 0 22580623
9 7254 0 22581036
9 7255 0 22583638
9 7256 0 22586957
9 7257 0 22588221
9 7258 0 22588504
9 7259 0 22590104
9 7260 0 22593047
9 7261 0 22598170
9 7262 0 22600680
9 7263 0 22601825
9 7264 0 22605590
9 7265 0 22612899
9 7266 0 22618856
9 7267 0 22623077
9 7268 0 22623309
9 7269 0 22624540
9 7270 0 22626957
9 7271 0 22629767
9 7272 0 22631121
9 7273 0 22632437
9 7274 0 22637847
9 7275 0 22642016
9 7276 0 22645057
9 7277 1 22652577
9 7278 1 22652918
9 7279 1 22656312
9 7280 1 22660092
9 7281 1 22663995
9 7282 1 22666884
9 7283 1 22668185
9 7284 1 22672372
9 7285 1 22673360
9 7286 1 22673972
9 7287 1 22677458
9 7288 1 22677695
9 7289 1 22680320
9 7290 1 22681723
9 7291 1 22685609
9 7292 1 22687678
9 7293 0 22690863
9 7294 0 22693195
9 7295 0 22693714
9 7296 0 22695511
9 7297 0 22695793
9 7298 0 22697827
9 7299 0 22698060
9 7300 0 22699929
9 7301 0 22700587
9 7302 0 22703723
9 7303 0 22703933
9 7304 0 22704954
9 7305 0 22705266
9 7306 0 22707146
9 7307 0 22708227
9 7308 0 22708761
9 7309 0 22713808
9 7310 0 22714214
9 7311 0 22718186
9 7312 0 22720997
9 7313 0 22722884
9 7314 0 22723034
9 7315 0 22724009
9 7316 0 22724587
9 7317 0 22726123
9 7318 0 22729188
9 7319 0 22736003
9 7320 0 22739590
9 7321 0 22745312
9 7322 0 22746337
9 7323 0 22750690
9 7324 0 22754753
9 7325 0 22757680
9 7326 0 22759300
9 7327 0 22759834
9 7328 0 22763660
9 7329 0 22769818
9 7330 0 22770698
9 7331 0 22772272
9 7332 0 22773558
9 7333 0 22773696
9 7334 0 22779491
9 7335 0 22779877
9 7336 0 22782162
9 7337 0 22783022
9 7338 0 22783987
9 7339 0 22784379
9 7340 0 22785010
9 7341 0 22787436
9 7342 0 22791246
9 7343 0 22793989
9 7344 0 22803955
9 7345 0 22813075
9 7346 0 22821305
9 7347 0 22825307
9 7348 0 22825459
9 7349 0 22829649
9 7350 0 22834533
9 7351 0 22839191
9 7352 0 22843682
9 7353 0 22845947
9 7354 0 22849863
9 7355 0 22850621
9 7356 0 22854528
9 7357 0 22855125
9 7358 0 22855374
9 7359 0 22856394
9 7360 0 22863686
9 7361 0 22863831
9 7362 0 22868279
9 7363 0 22870381
9 7364 0 22870549
9 7365 0 22874697
9 7366 0 22967718
9 7367 0 23123280
9 7368 0 23405691
9 7369 0 23410795
