# Supplementary material for: A Scale-Corrected Comparison of Linkage Disequilibrium Levels between Genic and Non-Genic Regions
Source: PLoS One. 2015 Oct 30;10(10):e0141216. doi: 10.1371/journal.pone.0141216 (PMC4627745; doi:10.1371/journal.pone.0141216)
Supplement: S3 File — (ZIP) [file pone.0141216.s016.zip › markerInfo_chr10.txt]

chr SNP gene relDist
10 1 0 1
10 2 0 6586
10 3 0 19174
10 4 0 23440
10 5 0 23473
10 6 0 31573
10 7 0 35503
10 8 0 37312
10 9 0 45667
10 10 0 45704
10 11 0 47561
10 12 0 49454
10 13 0 50999
10 14 0 55029
10 15 0 55847
10 16 0 56482
10 17 0 64179
10 18 0 69035
10 19 0 69053
10 20 0 77342
10 21 0 79640
10 22 0 87582
10 23 0 94279
10 24 0 94754
10 25 0 99852
10 26 0 257112
10 27 0 259078
10 28 0 290035
10 29 0 290180
10 30 0 291772
10 31 0 295140
10 32 0 296922
10 33 0 300316
10 34 0 302187
10 35 0 303778
10 36 0 305307
10 37 0 320820
10 38 0 324197
10 39 0 327225
10 40 0 331680
10 41 0 364440
10 42 0 366814
10 43 0 367190
10 44 0 371191
10 45 0 374097
10 46 0 376382
10 47 0 378686
10 48 0 379668
10 49 0 386427
10 50 0 392326
10 51 0 393250
10 52 0 395015
10 53 0 396432
10 54 0 397288
10 55 0 403141
10 56 0 406632
10 57 0 408537
10 58 0 410324
10 59 0 410532
10 60 0 410553
10 61 0 448312
10 62 0 598624
10 63 0 600590
10 64 0 612036
10 65 0 612954
10 66 0 625092
10 67 0 629798
10 68 0 631242
10 69 0 634215
10 70 0 643489
10 71 0 646315
10 72 1 652294
10 73 1 656536
10 74 1 660778
10 75 1 661213
10 76 1 663164
10 77 1 668204
10 78 1 668906
10 79 1 669932
10 80 1 674054
10 81 1 674871
10 82 1 693109
10 83 1 696085
10 84 1 697215
10 85 1 698847
10 86 1 700383
10 87 1 702810
10 88 1 704080
10 89 1 707101
10 90 1 709211
10 91 1 710939
10 92 1 713085
10 93 1 713522
10 94 1 713945
10 95 1 720901
10 96 1 726969
10 97 1 728745
10 98 1 731747
10 99 1 734311
10 100 1 743996
10 101 1 744810
10 102 1 747687
10 103 1 748480
10 104 1 749775
10 105 1 751152
10 106 1 751430
10 107 1 752211
10 108 1 752676
10 109 1 754655
10 110 1 756485
10 111 1 758604
10 112 1 758926
10 113 1 763101
10 114 0 778051
10 115 0 780229
10 116 0 782362
10 117 0 784584
10 118 0 790613
10 119 0 794555
10 120 0 795636
10 121 0 797660
10 122 0 798712
10 123 0 798876
10 124 0 804489
10 125 0 808649
10 126 0 813234
10 127 0 815625
10 128 0 817359
10 129 0 818628
10 130 0 828284
10 131 0 832211
10 132 0 836196
10 133 0 842764
10 134 0 851526
10 135 0 856492
10 136 0 859646
10 137 0 860210
10 138 1 867692
10 139 1 869918
10 140 1 873137
10 141 1 876380
10 142 1 877639
10 143 1 878609
10 144 1 880671
10 145 1 881615
10 146 1 889540
10 147 1 890402
10 148 1 893950
10 149 1 895202
10 150 1 895389
10 151 1 898940
10 152 1 905328
10 153 1 907176
10 154 1 908469
10 155 1 908955
10 156 1 912161
10 157 1 918694
10 158 1 919608
10 159 1 919752
10 160 1 921356
10 161 1 921730
10 162 1 922442
10 163 1 924454
10 164 1 928662
10 165 1 935194
10 166 1 939641
10 167 1 942846
10 168 1 943227
10 169 1 945751
10 170 1 946756
10 171 1 946861
10 172 1 947731
10 173 1 951240
10 174 1 955111
10 175 1 955532
10 176 1 957941
10 177 1 958104
10 178 1 958766
10 179 1 960100
10 180 1 961129
10 181 1 962845
10 182 1 964087
10 183 1 964698
10 184 1 969416
10 185 1 972964
10 186 1 973553
10 187 1 974844
10 188 1 976480
10 189 1 977027
10 190 1 978695
10 191 1 978881
10 192 1 980748
10 193 1 985678
10 194 1 987013
10 195 1 987993
10 196 1 989633
10 197 0 1007375
10 198 0 1008739
10 199 0 1010214
10 200 0 1013550
10 201 0 1013965
10 202 0 1013977
10 203 0 1016923
10 204 0 1017269
10 205 0 1017990
10 206 0 1019993
10 207 0 1020046
10 208 0 1021670
10 209 0 1022329
10 210 0 1023387
10 211 0 1024658
10 212 0 1027092
10 213 0 1032588
10 214 0 1034265
10 215 1 1039827
10 216 1 1043671
10 217 1 1049955
10 218 1 1053920
10 219 1 1056156
10 220 1 1058772
10 221 1 1058867
10 222 1 1061452
10 223 1 1062550
10 224 1 1064443
10 225 1 1067573
10 226 0 1075202
10 227 0 1081469
10 228 0 1083473
10 229 0 1094964
10 230 0 1095287
10 231 0 1096290
10 232 0 1101588
10 233 0 1102654
10 234 0 1110439
10 235 0 1110729
10 236 0 1113170
10 237 0 1113734
10 238 0 1115589
10 239 0 1118126
10 240 0 1118223
10 241 0 1121229
10 242 0 1122938
10 243 0 1132453
10 244 0 1132994
10 245 0 1137475
10 246 0 1138436
10 247 0 1140447
10 248 0 1142186
10 249 0 1143471
10 250 0 1148220
10 251 0 1152305
10 252 0 1153525
10 253 0 1155551
10 254 0 1156087
10 255 0 1157512
10 256 0 1158350
10 257 0 1160941
10 258 0 1162452
10 259 0 1165649
10 260 0 1170521
10 261 0 1173527
10 262 0 1176973
10 263 0 1177315
10 264 0 1177963
10 265 0 1179647
10 266 0 1184810
10 267 0 1186552
10 268 0 1188865
10 269 0 1189109
10 270 0 1189544
10 271 0 1193423
10 272 0 1196881
10 273 0 1197760
10 274 0 1200337
10 275 0 1204515
10 276 0 1207782
10 277 0 1209121
10 278 0 1210739
10 279 0 1213213
10 280 0 1213339
10 281 0 1216880
10 282 0 1217394
10 283 0 1218270
10 284 0 1221259
10 285 0 1221787
10 286 0 1223133
10 287 0 1226352
10 288 0 1226842
10 289 0 1227490
10 290 0 1233680
10 291 0 1240416
10 292 0 1242965
10 293 0 1246689
10 294 0 1247530
10 295 0 1250553
10 296 0 1253010
10 297 0 1258838
10 298 0 1260345
10 299 0 1264149
10 300 0 1265925
10 301 0 1267501
10 302 0 1267538
10 303 0 1271084
10 304 0 1271217
10 305 0 1274712
10 306 0 1275968
10 307 0 1277559
10 308 0 1280578
10 309 0 1283029
10 310 1 1286007
10 311 1 1287895
10 312 1 1293619
10 313 1 1293752
10 314 1 1296533
10 315 1 1300831
10 316 1 1302714
10 317 1 1305848
10 318 1 1306902
10 319 1 1308088
10 320 1 1308172
10 321 1 1310365
10 322 1 1312926
10 323 1 1314155
10 324 1 1314845
10 325 1 1317167
10 326 1 1320624
10 327 1 1321707
10 328 1 1322050
10 329 1 1327453
10 330 1 1329087
10 331 1 1330671
10 332 1 1333238
10 333 1 1336296
10 334 1 1336991
10 335 1 1337551
10 336 1 1338247
10 337 1 1339287
10 338 1 1340286
10 339 1 1343086
10 340 1 1344341
10 341 1 1347521
10 342 1 1348679
10 343 1 1350827
10 344 1 1351958
10 345 1 1353919
10 346 1 1354078
10 347 1 1355114
10 348 1 1360733
10 349 1 1363666
10 350 1 1363690
10 351 1 1363885
10 352 1 1363963
10 353 1 1366985
10 354 1 1367035
10 355 1 1367634
10 356 1 1369229
10 357 1 1369928
10 358 1 1371414
10 359 1 1372062
10 360 1 1373523
10 361 1 1376147
10 362 1 1377762
10 363 1 1378070
10 364 1 1378946
10 365 1 1380494
10 366 1 1380898
10 367 1 1382251
10 368 1 1386879
10 369 1 1387460
10 370 1 1390356
10 371 1 1390590
10 372 1 1391279
10 373 1 1392288
10 374 1 1394682
10 375 1 1396919
10 376 1 1397889
10 377 1 1398915
10 378 1 1400358
10 379 1 1401715
10 380 1 1403020
10 381 1 1403781
10 382 1 1405799
10 383 1 1412135
10 384 1 1412921
10 385 1 1416181
10 386 1 1417761
10 387 1 1417798
10 388 1 1420128
10 389 1 1423138
10 390 1 1423945
10 391 1 1424858
10 392 1 1426043
10 393 1 1427456
10 394 1 1427984
10 395 1 1429264
10 396 1 1430370
10 397 1 1433606
10 398 1 1434027
10 399 1 1434588
10 400 1 1439657
10 401 1 1441260
10 402 1 1441293
10 403 1 1441634
10 404 1 1445218
10 405 1 1446956
10 406 1 1447792
10 407 1 1449326
10 408 1 1449507
10 409 1 1451686
10 410 1 1454009
10 411 1 1454278
10 412 1 1454647
10 413 1 1456963
10 414 1 1457370
10 415 1 1458845
10 416 1 1460385
10 417 1 1462222
10 418 1 1466269
10 419 1 1468732
10 420 1 1469781
10 421 1 1470875
10 422 1 1471114
10 423 1 1473100
10 424 1 1475019
10 425 1 1475109
10 426 1 1476411
10 427 0 1483219
10 428 0 1487949
10 429 1 1493085
10 430 1 1493801
10 431 1 1494841
10 432 1 1496310
10 433 1 1497334
10 434 1 1499678
10 435 1 1502782
10 436 1 1504052
10 437 1 1504250
10 438 1 1505544
10 439 1 1507593
10 440 1 1507737
10 441 1 1507854
10 442 1 1512630
10 443 1 1514274
10 444 1 1518704
10 445 1 1520930
10 446 1 1521598
10 447 1 1523439
10 448 1 1524249
10 449 1 1524951
10 450 1 1527420
10 451 1 1527700
10 452 1 1530231
10 453 1 1532563
10 454 1 1533461
10 455 1 1533662
10 456 1 1534620
10 457 1 1537932
10 458 1 1538126
10 459 1 1539437
10 460 1 1540043
10 461 1 1540557
10 462 1 1540884
10 463 1 1543244
10 464 1 1544427
10 465 1 1547894
10 466 1 1549552
10 467 1 1550517
10 468 1 1551918
10 469 1 1554622
10 470 1 1556407
10 471 1 1556443
10 472 1 1558166
10 473 1 1559497
10 474 1 1560395
10 475 1 1563114
10 476 1 1571025
10 477 1 1572452
10 478 1 1573264
10 479 1 1574196
10 480 1 1575024
10 481 1 1578597
10 482 1 1578722
10 483 1 1580946
10 484 1 1582291
10 485 1 1585295
10 486 1 1586719
10 487 0 1590679
10 488 0 1594867
10 489 0 1596436
10 490 0 1597806
10 491 0 1599550
10 492 0 1600430
10 493 0 1600914
10 494 0 1603241
10 495 0 1604885
10 496 0 1605693
10 497 0 1605944
10 498 0 1607419
10 499 0 1609216
10 500 0 1610498
10 501 0 1610664
10 502 0 1611983
10 503 0 1615638
10 504 0 1615949
10 505 0 1617631
10 506 0 1621255
10 507 0 1621598
10 508 0 1621716
10 509 0 1622329
10 510 0 1624076
10 511 0 1626276
10 512 0 1626669
10 513 0 1627042
10 514 0 1627593
10 515 0 1632136
10 516 0 1636104
10 517 0 1636748
10 518 0 1641907
10 519 0 1643681
10 520 0 1647253
10 521 0 1650473
10 522 1 1654098
10 523 1 1654198
10 524 1 1656848
10 525 1 1657257
10 526 1 1659693
10 527 1 1661593
10 528 1 1662276
10 529 1 1663576
10 530 1 1664754
10 531 1 1665237
10 532 1 1665641
10 533 1 1666242
10 534 1 1667043
10 535 1 1670620
10 536 1 1673165
10 537 1 1675184
10 538 1 1677442
10 539 1 1677944
10 540 0 1680366
10 541 0 1682026
10 542 0 1682887
10 543 0 1683480
10 544 0 1685268
10 545 0 1685352
10 546 0 1685857
10 547 0 1687035
10 548 0 1689342
10 549 0 1689413
10 550 0 1690494
10 551 0 1691135
10 552 0 1691949
10 553 0 1694828
10 554 0 1696366
10 555 0 1696454
10 556 0 1697084
10 557 0 1702576
10 558 0 1704256
10 559 0 1704981
10 560 0 1708247
10 561 0 1708266
10 562 0 1712011
10 563 0 1712310
10 564 0 1712559
10 565 0 1715408
10 566 0 1717810
10 567 0 1720577
10 568 0 1725550
10 569 0 1732408
10 570 0 1732720
10 571 0 1733097
10 572 0 1735003
10 573 0 1736297
10 574 0 1736791
10 575 0 1738680
10 576 0 1741339
10 577 0 1742947
10 578 0 1747220
10 579 0 1748605
10 580 0 1750846
10 581 0 1751402
10 582 0 1757722
10 583 0 1758532
10 584 0 1759546
10 585 0 1760468
10 586 0 1763946
10 587 0 1766947
10 588 0 1769300
10 589 0 1770250
10 590 0 1771429
10 591 0 1774071
10 592 0 1775697
10 593 0 1776571
10 594 0 1776719
10 595 0 1779662
10 596 0 1780677
10 597 0 1785628
10 598 0 1786045
10 599 0 1787989
10 600 0 1788413
10 601 0 1796502
10 602 0 1797228
10 603 0 1798450
10 604 0 1801466
10 605 0 1806425
10 606 0 1808885
10 607 0 1811418
10 608 0 1815304
10 609 0 1818157
10 610 0 1821082
10 611 0 1822083
10 612 1 1825796
10 613 1 1827133
10 614 1 1828188
10 615 1 1832443
10 616 1 1834310
10 617 1 1835190
10 618 1 1839252
10 619 1 1840327
10 620 1 1841792
10 621 1 1842437
10 622 0 1845092
10 623 0 1845567
10 624 0 1848697
10 625 0 1849082
10 626 0 1850246
10 627 0 1854426
10 628 0 1857103
10 629 0 1858194
10 630 0 1858560
10 631 0 1859298
10 632 0 1859830
10 633 0 1862671
10 634 0 1864355
10 635 0 1868055
10 636 0 1870058
10 637 0 1872403
10 638 0 1873589
10 639 0 1873657
10 640 0 1879672
10 641 0 1880181
10 642 0 1882237
10 643 0 1886929
10 644 0 1892711
10 645 0 1894928
10 646 0 1900183
10 647 1 1912020
10 648 1 1912755
10 649 1 1914187
10 650 1 1915615
10 651 1 1916427
10 652 1 1917162
10 653 1 1918129
10 654 1 1920072
10 655 1 1923077
10 656 1 1923896
10 657 1 1925286
10 658 1 1926495
10 659 1 1930575
10 660 1 1930613
10 661 0 1939514
10 662 0 1943224
10 663 0 1943615
10 664 1 1948453
10 665 1 1952332
10 666 1 1954309
10 667 1 1956986
10 668 1 1957861
10 669 1 1958557
10 670 1 1960212
10 671 1 1962917
10 672 1 1971358
10 673 1 1974595
10 674 0 1978308
10 675 0 1978362
10 676 0 1979459
10 677 0 1982571
10 678 0 1985285
10 679 0 1986626
10 680 0 1992990
10 681 0 1995416
10 682 0 1996089
10 683 0 1996441
10 684 0 1998495
10 685 0 2001090
10 686 0 2003145
10 687 0 2003186
10 688 0 2005341
10 689 0 2009206
10 690 0 2010977
10 691 1 2021765
10 692 1 2024192
10 693 1 2024935
10 694 1 2025109
10 695 1 2029754
10 696 1 2030179
10 697 1 2042161
10 698 1 2044730
10 699 1 2046014
10 700 1 2046931
10 701 0 2055993
10 702 0 2058505
10 703 0 2060483
10 704 0 2064467
10 705 0 2066999
10 706 0 2069142
10 707 0 2071927
10 708 0 2073669
10 709 0 2075789
10 710 0 2076611
10 711 0 2079848
10 712 0 2080109
10 713 0 2084284
10 714 0 2087014
10 715 0 2088382
10 716 0 2090671
10 717 0 2091224
10 718 0 2094621
10 719 0 2100155
10 720 0 2104580
10 721 0 2105475
10 722 0 2107173
10 723 0 2108274
10 724 0 2110074
10 725 0 2113221
10 726 0 2117882
10 727 0 2120289
10 728 1 2122435
10 729 1 2125095
10 730 1 2130225
10 731 1 2131975
10 732 1 2132568
10 733 1 2133610
10 734 1 2135236
10 735 1 2135743
10 736 1 2136216
10 737 1 2138850
10 738 1 2139428
10 739 1 2141217
10 740 0 2144027
10 741 0 2149452
10 742 0 2151438
10 743 0 2153510
10 744 0 2154613
10 745 0 2156774
10 746 0 2158113
10 747 0 2159722
10 748 0 2168369
10 749 0 2168946
10 750 0 2172215
10 751 0 2175496
10 752 0 2179285
10 753 0 2182592
10 754 0 2186132
10 755 0 2190210
10 756 0 2199907
10 757 0 2213778
10 758 0 2217039
10 759 0 2217649
10 760 0 2218017
10 761 0 2222706
10 762 0 2233470
10 763 0 2236245
10 764 0 2239553
10 765 0 2243915
10 766 0 2247385
10 767 0 2249997
10 768 0 2255318
10 769 0 2257488
10 770 0 2258580
10 771 0 2262857
10 772 0 2269363
10 773 0 2270969
10 774 0 2275131
10 775 0 2279391
10 776 0 2284664
10 777 0 2287989
10 778 0 2293209
10 779 0 2294673
10 780 0 2300866
10 781 0 2302274
10 782 0 2303782
10 783 0 2305924
10 784 0 2306278
10 785 0 2306565
10 786 0 2310968
10 787 0 2314207
10 788 0 2315400
10 789 0 2316851
10 790 0 2318620
10 791 0 2323031
10 792 0 2324483
10 793 0 2325021
10 794 0 2326614
10 795 0 2329250
10 796 0 2330663
10 797 0 2331414
10 798 0 2333428
10 799 0 2333959
10 800 0 2336780
10 801 0 2342690
10 802 0 2344000
10 803 0 2346172
10 804 0 2347957
10 805 0 2349873
10 806 0 2351020
10 807 0 2352398
10 808 0 2352466
10 809 0 2355391
10 810 0 2360188
10 811 0 2360373
10 812 0 2363848
10 813 0 2363879
10 814 0 2371409
10 815 0 2373157
10 816 0 2374619
10 817 0 2374686
10 818 0 2377876
10 819 0 2387815
10 820 0 2390021
10 821 0 2390497
10 822 0 2391527
10 823 0 2392743
10 824 0 2394456
10 825 0 2394849
10 826 0 2406200
10 827 0 2408375
10 828 0 2410270
10 829 0 2413150
10 830 0 2416096
10 831 0 2417243
10 832 0 2418824
10 833 0 2420120
10 834 0 2422147
10 835 1 2423001
10 836 1 2423812
10 837 1 2426992
10 838 1 2428810
10 839 1 2429575
10 840 1 2431025
10 841 1 2431275
10 842 1 2433026
10 843 1 2433086
10 844 1 2434555
10 845 1 2437976
10 846 1 2442532
10 847 1 2444254
10 848 1 2444407
10 849 1 2446013
10 850 1 2447385
10 851 1 2447980
10 852 1 2450879
10 853 1 2451264
10 854 1 2451749
10 855 1 2453789
10 856 1 2454123
10 857 1 2456742
10 858 1 2456775
10 859 1 2457988
10 860 1 2476480
10 861 1 2478725
10 862 1 2479392
10 863 1 2480190
10 864 1 2483912
10 865 1 2485054
10 866 1 2485222
10 867 1 2486920
10 868 1 2487001
10 869 1 2487155
10 870 1 2490013
10 871 1 2491621
10 872 1 2492666
10 873 0 2493846
10 874 0 2494599
10 875 0 2495180
10 876 0 2498139
10 877 0 2498418
10 878 0 2499833
10 879 0 2500344
10 880 0 2504591
10 881 0 2504820
10 882 0 2511115
10 883 0 2512588
10 884 0 2514273
10 885 0 2517360
10 886 0 2517444
10 887 0 2518885
10 888 0 2519620
10 889 0 2536807
10 890 0 2537012
10 891 0 2540264
10 892 0 2544571
10 893 0 2545789
10 894 0 2548258
10 895 0 2548289
10 896 0 2553314
10 897 0 2555491
10 898 0 2556922
10 899 0 2561154
10 900 0 2564005
10 901 0 2565726
10 902 0 2567576
10 903 0 2572079
10 904 0 2573612
10 905 0 2576437
10 906 0 2584930
10 907 0 2586643
10 908 0 2588835
10 909 0 2593838
10 910 0 2596384
10 911 0 2599836
10 912 0 2602687
10 913 0 2603317
10 914 0 2606764
10 915 0 2608720
10 916 0 2609752
10 917 0 2610454
10 918 0 2626424
10 919 0 2652028
10 920 0 2655687
10 921 0 2658796
10 922 0 2662508
10 923 0 2663798
10 924 0 2664697
10 925 0 2667954
10 926 0 2671314
10 927 0 2671370
10 928 1 2672387
10 929 1 2672694
10 930 1 2673016
10 931 1 2675641
10 932 1 2687647
10 933 1 2689214
10 934 1 2689407
10 935 1 2733206
10 936 1 2738007
10 937 1 2740011
10 938 1 2747761
10 939 1 2751253
10 940 1 2751664
10 941 1 2752314
10 942 1 2753999
10 943 1 2755386
10 944 1 2759745
10 945 1 2760168
10 946 1 2761452
10 947 1 2762663
10 948 1 2765821
10 949 1 2766840
10 950 1 2767526
10 951 1 2771022
10 952 1 2774300
10 953 1 2776655
10 954 1 2777454
10 955 1 2777946
10 956 1 2779712
10 957 1 2780902
10 958 1 2781755
10 959 1 2784139
10 960 1 2791640
10 961 1 2793634
10 962 1 2794825
10 963 1 2796197
10 964 1 2797480
10 965 1 2798585
10 966 1 2799346
10 967 1 2800499
10 968 1 2802328
10 969 1 2802511
10 970 1 2802701
10 971 1 2803079
10 972 1 2806043
10 973 1 2812145
10 974 1 2824045
10 975 1 2824256
10 976 1 2824411
10 977 1 2826952
10 978 1 2827313
10 979 1 2828858
10 980 1 2832305
10 981 1 2835892
10 982 1 2838145
10 983 1 2838186
10 984 1 2840526
10 985 1 2840633
10 986 1 2842063
10 987 1 2843365
10 988 1 2844036
10 989 1 2846025
10 990 1 2846330
10 991 1 2846951
10 992 1 2849673
10 993 1 2850405
10 994 1 2854486
10 995 1 2857803
10 996 1 2861527
10 997 1 2864756
10 998 1 2867688
10 999 1 2869829
10 1000 1 2873420
10 1001 1 2876828
10 1002 1 2877130
10 1003 1 2880721
10 1004 1 2881101
10 1005 1 2882236
10 1006 1 2884678
10 1007 1 2885935
10 1008 1 2886351
10 1009 1 2889359
10 1010 1 2893447
10 1011 1 2895201
10 1012 1 2896264
10 1013 1 2900364
10 1014 1 2908048
10 1015 1 2908345
10 1016 1 2911146
10 1017 1 2912712
10 1018 1 2916458
10 1019 1 2918271
10 1020 1 2918861
10 1021 1 2925393
10 1022 1 2936533
10 1023 1 2938913
10 1024 1 2942190
10 1025 1 2942763
10 1026 1 2945262
10 1027 1 2945484
10 1028 1 2947172
10 1029 1 2947954
10 1030 0 2986701
10 1031 0 2988446
10 1032 0 2990130
10 1033 0 2992828
10 1034 0 2994002
10 1035 0 2994395
10 1036 0 2995965
10 1037 0 2996389
10 1038 0 2998158
10 1039 0 2999382
10 1040 0 2999692
10 1041 0 3001788
10 1042 0 3001920
10 1043 0 3002305
10 1044 0 3005404
10 1045 0 3009407
10 1046 0 3013501
10 1047 0 3013633
10 1048 0 3017215
10 1049 0 3019414
10 1050 0 3020573
10 1051 0 3020762
10 1052 0 3020868
10 1053 0 3023352
10 1054 0 3025540
10 1055 0 3026551
10 1056 0 3027099
10 1057 0 3027354
10 1058 0 3030073
10 1059 0 3046927
10 1060 0 3047505
10 1061 0 3049018
10 1062 0 3050135
10 1063 0 3051287
10 1064 0 3051728
10 1065 0 3052499
10 1066 0 3053063
10 1067 0 3056089
10 1068 0 3059090
10 1069 0 3060263
10 1070 0 3063185
10 1071 0 3067802
10 1072 0 3068969
10 1073 0 3072643
10 1074 0 3077153
10 1075 0 3079321
10 1076 0 3080762
10 1077 0 3082540
10 1078 0 3084149
10 1079 0 3087187
10 1080 0 3091315
10 1081 0 3093868
10 1082 0 3094703
10 1083 0 3097953
10 1084 0 3100397
10 1085 0 3100438
10 1086 0 3101332
10 1087 0 3101763
10 1088 0 3103972
10 1089 0 3104306
10 1090 0 3108238
10 1091 0 3109867
10 1092 0 3110134
10 1093 0 3110800
10 1094 0 3111771
10 1095 0 3112522
10 1096 0 3113438
10 1097 0 3116462
10 1098 0 3116511
10 1099 0 3117019
10 1100 0 3119935
10 1101 0 3122046
10 1102 0 3123344
10 1103 0 3124186
10 1104 0 3124358
10 1105 1 3125880
10 1106 1 3126108
10 1107 1 3127159
10 1108 1 3128843
10 1109 1 3132791
10 1110 1 3134697
10 1111 1 3136040
10 1112 1 3139569
10 1113 1 3141189
10 1114 1 3141593
10 1115 1 3145266
10 1116 0 3148532
10 1117 0 3149113
10 1118 0 3149641
10 1119 0 3151873
10 1120 0 3152948
10 1121 0 3154631
10 1122 0 3155403
10 1123 0 3158745
10 1124 0 3160223
10 1125 0 3160998
10 1126 1 3165321
10 1127 1 3167750
10 1128 1 3168217
10 1129 1 3168338
10 1130 1 3170344
10 1131 1 3171472
10 1132 1 3172182
10 1133 1 3172505
10 1134 1 3173035
10 1135 1 3173319
10 1136 0 3175102
10 1137 0 3177485
10 1138 0 3181006
10 1139 0 3181674
10 1140 0 3181957
10 1141 0 3185174
10 1142 0 3185801
10 1143 0 3186822
10 1144 0 3188395
10 1145 0 3188827
10 1146 0 3189445
10 1147 0 3191042
10 1148 0 3193052
10 1149 0 3195526
10 1150 0 3195849
10 1151 0 3198500
10 1152 0 3200149
10 1153 0 3202777
10 1154 0 3204468
10 1155 0 3206368
10 1156 0 3208656
10 1157 0 3210186
10 1158 1 3211519
10 1159 1 3211696
10 1160 1 3214021
10 1161 1 3214770
10 1162 1 3214823
10 1163 1 3215579
10 1164 1 3216419
10 1165 1 3218649
10 1166 1 3219603
10 1167 1 3221378
10 1168 1 3222022
10 1169 1 3226010
10 1170 1 3226758
10 1171 1 3227287
10 1172 1 3229624
10 1173 1 3235661
10 1174 1 3238628
10 1175 1 3239561
10 1176 0 3240463
10 1177 0 3244535
10 1178 0 3245367
10 1179 0 3246460
10 1180 0 3247923
10 1181 0 3249781
10 1182 1 3253856
10 1183 1 3256343
10 1184 1 3257714
10 1185 1 3263422
10 1186 1 3263678
10 1187 1 3265007
10 1188 1 3265401
10 1189 1 3266365
10 1190 1 3268772
10 1191 1 3270280
10 1192 1 3273044
10 1193 1 3273759
10 1194 1 3278250
10 1195 1 3281427
10 1196 1 3282473
10 1197 1 3288336
10 1198 0 3290583
10 1199 0 3292389
10 1200 0 3295249
10 1201 0 3299098
10 1202 0 3314237
10 1203 0 3317606
10 1204 0 3322105
10 1205 0 3322682
10 1206 0 3322715
10 1207 0 3325754
10 1208 0 3327363
10 1209 0 3328256
10 1210 0 3329231
10 1211 1 3332315
10 1212 1 3337343
10 1213 1 3339325
10 1214 1 3339679
10 1215 1 3340788
10 1216 1 3341100
10 1217 1 3345214
10 1218 1 3346128
10 1219 1 3350727
10 1220 1 3355022
10 1221 1 3356416
10 1222 1 3356578
10 1223 1 3357620
10 1224 1 3359370
10 1225 1 3360676
10 1226 1 3362317
10 1227 1 3366090
10 1228 1 3366716
10 1229 1 3369768
10 1230 0 3371996
10 1231 0 3374017
10 1232 0 3374639
10 1233 0 3375466
10 1234 0 3378068
10 1235 0 3382309
10 1236 0 3383306
10 1237 0 3389798
10 1238 0 3395233
10 1239 1 3398784
10 1240 1 3400346
10 1241 1 3402763
10 1242 1 3402904
10 1243 1 3404708
10 1244 1 3408501
10 1245 1 3409269
10 1246 1 3410187
10 1247 1 3410808
10 1248 1 3413644
10 1249 1 3417639
10 1250 1 3418667
10 1251 1 3420502
10 1252 1 3422090
10 1253 1 3424788
10 1254 1 3428041
10 1255 1 3429684
10 1256 1 3431812
10 1257 1 3437716
10 1258 1 3437746
10 1259 1 3439585
10 1260 1 3441437
10 1261 1 3442448
10 1262 1 3444502
10 1263 1 3447430
10 1264 1 3448054
10 1265 1 3450993
10 1266 1 3451152
10 1267 1 3453126
10 1268 1 3453450
10 1269 1 3455525
10 1270 0 3493852
10 1271 0 3508050
10 1272 0 3508368
10 1273 0 3512384
10 1274 0 3528212
10 1275 0 3530458
10 1276 0 3533699
10 1277 0 3535806
10 1278 0 3536184
10 1279 0 3537051
10 1280 0 3538248
10 1281 0 3540146
10 1282 0 3541846
10 1283 0 3544917
10 1284 0 3545481
10 1285 0 3551031
10 1286 1 3552753
10 1287 1 3553408
10 1288 1 3553995
10 1289 1 3554819
10 1290 1 3556155
10 1291 1 3556284
10 1292 1 3557597
10 1293 1 3558826
10 1294 1 3561074
10 1295 1 3561281
10 1296 1 3568341
10 1297 1 3568994
10 1298 1 3570191
10 1299 1 3571090
10 1300 0 3577646
10 1301 0 3581312
10 1302 0 3583431
10 1303 0 3587082
10 1304 0 3588459
10 1305 0 3592888
10 1306 0 3595153
10 1307 0 3596232
10 1308 0 3598448
10 1309 0 3598528
10 1310 0 3602546
10 1311 0 3604498
10 1312 0 3606618
10 1313 0 3608555
10 1314 0 3611468
10 1315 0 3611954
10 1316 0 3612856
10 1317 0 3615483
10 1318 0 3615541
10 1319 0 3619706
10 1320 0 3620215
10 1321 0 3620823
10 1322 0 3624165
10 1323 0 3625224
10 1324 0 3629114
10 1325 0 3652692
10 1326 0 3654499
10 1327 0 3657715
10 1328 0 3659766
10 1329 0 3662355
10 1330 0 3663140
10 1331 0 3687459
10 1332 0 3687760
10 1333 0 3696639
10 1334 0 3698664
10 1335 0 3702965
10 1336 0 3706403
10 1337 0 3811278
10 1338 0 3895448
10 1339 0 3895543
10 1340 0 3898318
10 1341 0 3898404
10 1342 0 3900038
10 1343 0 3902246
10 1344 0 3904052
10 1345 0 3904083
10 1346 0 3906972
10 1347 0 3908903
10 1348 0 3909263
10 1349 0 3912147
10 1350 0 3913909
10 1351 0 3915617
10 1352 1 3937986
10 1353 1 3941853
10 1354 1 3947083
10 1355 1 3947442
10 1356 1 3950776
10 1357 1 3954132
10 1358 1 3954725
10 1359 1 3955598
10 1360 1 3956946
10 1361 1 3957914
10 1362 1 3958752
10 1363 1 3965905
10 1364 1 3969202
10 1365 1 3971682
10 1366 1 3974375
10 1367 1 3974752
10 1368 1 3976113
10 1369 1 3979493
10 1370 1 3983573
10 1371 1 3984213
10 1372 1 3988639
10 1373 1 3993177
10 1374 1 3995889
10 1375 0 4000192
10 1376 0 4000734
10 1377 0 4004034
10 1378 0 4005624
10 1379 0 4005737
10 1380 0 4006180
10 1381 0 4006347
10 1382 0 4008805
10 1383 0 4009176
10 1384 0 4012287
10 1385 0 4015995
10 1386 0 4018284
10 1387 0 4022418
10 1388 0 4025105
10 1389 0 4028530
10 1390 0 4029763
10 1391 0 4034297
10 1392 0 4035790
10 1393 0 4036908
10 1394 0 4040022
10 1395 0 4040268
10 1396 0 4042311
10 1397 0 4042633
10 1398 0 4047670
10 1399 0 4048824
10 1400 0 4049161
10 1401 0 4051915
10 1402 0 4052545
10 1403 0 4052586
10 1404 0 4053233
10 1405 0 4054766
10 1406 0 4066011
10 1407 0 4067476
10 1408 0 4069615
10 1409 0 4072606
10 1410 0 4077043
10 1411 0 4077721
10 1412 0 4080762
10 1413 0 4081141
10 1414 0 4082866
10 1415 0 4084624
10 1416 0 4084817
10 1417 0 4085230
10 1418 0 4086522
10 1419 0 4087495
10 1420 0 4087975
10 1421 0 4089294
10 1422 0 4098312
10 1423 0 4102762
10 1424 0 4104557
10 1425 0 4107136
10 1426 0 4110253
10 1427 0 4111472
10 1428 0 4118295
10 1429 0 4121226
10 1430 0 4124156
10 1431 0 4128213
10 1432 0 4128733
10 1433 0 4130434
10 1434 0 4136134
10 1435 0 4156671
10 1436 0 4156914
10 1437 0 4159779
10 1438 0 4165468
10 1439 0 4165582
10 1440 0 4165767
10 1441 0 4172265
10 1442 0 4174062
10 1443 0 4176245
10 1444 0 4179270
10 1445 0 4184175
10 1446 0 4185338
10 1447 0 4187977
10 1448 0 4192327
10 1449 0 4196105
10 1450 0 4196724
10 1451 0 4199657
10 1452 0 4202334
10 1453 0 4203320
10 1454 0 4204949
10 1455 0 4206761
10 1456 0 4208978
10 1457 0 4210868
10 1458 0 4213946
10 1459 0 4214404
10 1460 0 4215789
10 1461 0 4223339
10 1462 0 4224006
10 1463 0 4226618
10 1464 0 4227524
10 1465 0 4229695
10 1466 0 4231432
10 1467 0 4235378
10 1468 0 4320398
10 1469 0 4320640
10 1470 0 4322776
10 1471 0 4324789
10 1472 0 4325726
10 1473 0 4326668
10 1474 0 4330827
10 1475 0 4333435
10 1476 0 4333446
10 1477 0 4337445
10 1478 0 4338956
10 1479 0 4339733
10 1480 0 4339829
10 1481 0 4342972
10 1482 0 4343493
10 1483 0 4348996
10 1484 0 4350248
10 1485 0 4350383
10 1486 0 4352465
10 1487 0 4352600
10 1488 0 4354565
10 1489 0 4360841
10 1490 0 4364306
10 1491 0 4365028
10 1492 0 4365761
10 1493 0 4365969
10 1494 0 4366174
10 1495 0 4367446
10 1496 0 4369492
10 1497 0 4371418
10 1498 0 4375273
10 1499 0 4375505
10 1500 0 4378394
10 1501 0 4381296
10 1502 0 4381866
10 1503 0 4383555
10 1504 0 4383833
10 1505 0 4385217
10 1506 0 4386993
10 1507 0 4390355
10 1508 0 4390680
10 1509 0 4392249
10 1510 0 4392838
10 1511 0 4393501
10 1512 0 4397639
10 1513 0 4398441
10 1514 0 4398972
10 1515 0 4400069
10 1516 0 4400759
10 1517 0 4401327
10 1518 0 4401438
10 1519 0 4402962
10 1520 0 4407164
10 1521 0 4407570
10 1522 0 4410247
10 1523 0 4412758
10 1524 0 4414793
10 1525 0 4416224
10 1526 0 4416950
10 1527 0 4417879
10 1528 0 4419160
10 1529 0 4420611
10 1530 0 4420749
10 1531 0 4422997
10 1532 0 4424471
10 1533 0 4424967
10 1534 0 4425269
10 1535 0 4425786
10 1536 0 4426782
10 1537 0 4427133
10 1538 0 4427910
10 1539 0 4428160
10 1540 0 4429374
10 1541 0 4431237
10 1542 0 4431509
10 1543 0 4431998
10 1544 0 4432979
10 1545 0 4434991
10 1546 0 4436783
10 1547 0 4438757
10 1548 0 4439224
10 1549 0 4440895
10 1550 0 4442801
10 1551 0 4444245
10 1552 0 4445118
10 1553 0 4447107
10 1554 0 4447214
10 1555 0 4468110
10 1556 0 4469016
10 1557 0 4470934
10 1558 0 4471829
10 1559 0 4473268
10 1560 0 4476758
10 1561 1 4477647
10 1562 1 4478185
10 1563 1 4480122
10 1564 1 4483093
10 1565 1 4487166
10 1566 1 4488828
10 1567 1 4489044
10 1568 1 4490980
10 1569 1 4496349
10 1570 1 4497548
10 1571 0 4499647
10 1572 0 4502962
10 1573 0 4504391
10 1574 0 4508066
10 1575 1 4511095
10 1576 1 4511133
10 1577 1 4511566
10 1578 1 4514753
10 1579 1 4514854
10 1580 1 4522467
10 1581 1 4523550
10 1582 1 4525834
10 1583 1 4527104
10 1584 1 4527264
10 1585 1 4528454
10 1586 1 4529069
10 1587 1 4530291
10 1588 1 4531097
10 1589 1 4533137
10 1590 1 4534331
10 1591 1 4534763
10 1592 1 4535285
10 1593 1 4536433
10 1594 0 4538205
10 1595 0 4539177
10 1596 0 4540412
10 1597 0 4541894
10 1598 0 4543671
10 1599 0 4544146
10 1600 0 4546395
10 1601 1 4550536
10 1602 1 4553005
10 1603 1 4553862
10 1604 1 4557421
10 1605 1 4558674
10 1606 1 4559984
10 1607 1 4560924
10 1608 1 4562718
10 1609 1 4563779
10 1610 1 4566837
10 1611 1 4568769
10 1612 1 4569521
10 1613 0 4571556
10 1614 0 4574172
10 1615 0 4574413
10 1616 0 4577844
10 1617 0 4578736
10 1618 0 4580686
10 1619 0 4582183
10 1620 0 4582779
10 1621 0 4583096
10 1622 0 4583782
10 1623 0 4584920
10 1624 0 4585891
10 1625 0 4588698
10 1626 0 4590347
10 1627 0 4590866
10 1628 0 4591249
10 1629 0 4593306
10 1630 0 4595413
10 1631 0 4596994
10 1632 0 4598813
10 1633 0 4600042
10 1634 0 4603373
10 1635 0 4605503
10 1636 0 4606085
10 1637 0 4608126
10 1638 0 4608243
10 1639 0 4610279
10 1640 0 4610979
10 1641 0 4611222
10 1642 0 4611673
10 1643 0 4612651
10 1644 0 4613367
10 1645 0 4616455
10 1646 0 4616853
10 1647 0 4621851
10 1648 0 4623203
10 1649 0 4625179
10 1650 0 4625962
10 1651 0 4626480
10 1652 0 4627022
10 1653 0 4629759
10 1654 0 4632228
10 1655 0 4632807
10 1656 0 4634791
10 1657 0 4636627
10 1658 0 4637823
10 1659 0 4639814
10 1660 0 4643887
10 1661 0 4645440
10 1662 0 4650706
10 1663 0 4653007
10 1664 0 4658051
10 1665 0 4660838
10 1666 0 4661255
10 1667 0 4661402
10 1668 0 4662743
10 1669 0 4665574
10 1670 0 4667158
10 1671 0 4673615
10 1672 0 4675121
10 1673 0 4675970
10 1674 0 4677363
10 1675 0 4677839
10 1676 0 4681340
10 1677 0 4683538
10 1678 0 4683708
10 1679 0 4686528
10 1680 0 4688536
10 1681 0 4688575
10 1682 0 4693049
10 1683 0 4699446
10 1684 0 4699518
10 1685 0 4702013
10 1686 0 4702606
10 1687 0 4703037
10 1688 0 4705868
10 1689 0 4706878
10 1690 0 4709747
10 1691 0 4715295
10 1692 0 4718554
10 1693 0 4721523
10 1694 0 4725582
10 1695 0 4728938
10 1696 0 4730847
10 1697 0 4736165
10 1698 0 4738853
10 1699 0 4741552
10 1700 0 4746384
10 1701 0 4750090
10 1702 0 4751116
10 1703 0 4758002
10 1704 0 4760539
10 1705 0 4765275
10 1706 0 4772865
10 1707 0 4775942
10 1708 0 4776012
10 1709 0 4779533
10 1710 0 4780428
10 1711 0 4782854
10 1712 0 4784113
10 1713 0 4787599
10 1714 0 4788021
10 1715 0 4790146
10 1716 0 4792865
10 1717 0 4793050
10 1718 0 4795510
10 1719 0 4798051
10 1720 0 4801829
10 1721 0 4802218
10 1722 0 4803056
10 1723 0 4803848
10 1724 0 4805145
10 1725 0 4808096
10 1726 0 4809292
10 1727 0 4811990
10 1728 0 4813005
10 1729 0 4817451
10 1730 0 4817637
10 1731 0 4821169
10 1732 0 4823871
10 1733 0 4826221
10 1734 0 4828026
10 1735 0 4829250
10 1736 0 4832109
10 1737 0 4832367
10 1738 0 4833190
10 1739 0 4834250
10 1740 0 4834901
10 1741 0 4839163
10 1742 0 4842183
10 1743 0 4844929
10 1744 0 4845727
10 1745 0 4846586
10 1746 0 4848340
10 1747 0 4849944
10 1748 0 4852357
10 1749 0 4853711
10 1750 0 4856083
10 1751 0 4857184
10 1752 0 4857220
10 1753 0 4858443
10 1754 0 4860750
10 1755 0 4866165
10 1756 0 4866218
10 1757 0 4876382
10 1758 0 4877004
10 1759 0 4879313
10 1760 0 4883855
10 1761 0 4884068
10 1762 0 4888454
10 1763 0 4889070
10 1764 0 4895196
10 1765 0 4897292
10 1766 0 4902130
10 1767 0 4906427
10 1768 0 4907749
10 1769 0 4909158
10 1770 0 4910654
10 1771 0 4910983
10 1772 0 4913201
10 1773 0 4913795
10 1774 0 4918056
10 1775 0 4919993
10 1776 0 4924126
10 1777 0 4924462
10 1778 0 4930728
10 1779 0 4931938
10 1780 0 4935267
10 1781 0 4936107
10 1782 0 4936261
10 1783 0 4938673
10 1784 0 4939465
10 1785 0 4940240
10 1786 0 4940469
10 1787 0 4942470
10 1788 0 4946795
10 1789 0 4949275
10 1790 0 4951053
10 1791 0 4951868
10 1792 0 4955821
10 1793 0 4958600
10 1794 0 4961390
10 1795 0 4967326
10 1796 0 4970335
10 1797 0 4971043
10 1798 0 4971544
10 1799 0 4973941
10 1800 1 4978168
10 1801 1 4982201
10 1802 1 4985957
10 1803 1 4993713
10 1804 1 4994356
10 1805 1 4994652
10 1806 1 5001052
10 1807 1 5002207
10 1808 1 5006452
10 1809 1 5007862
10 1810 0 5010189
10 1811 0 5010419
10 1812 0 5012315
10 1813 0 5013905
10 1814 0 5018752
10 1815 0 5021025
10 1816 0 5022241
10 1817 0 5026880
10 1818 0 5028825
10 1819 0 5029629
10 1820 0 5030137
10 1821 0 5033043
10 1822 0 5034335
10 1823 0 5040515
10 1824 0 5044970
10 1825 0 5049164
10 1826 0 5052815
10 1827 0 5054800
10 1828 0 5055503
10 1829 0 5056259
10 1830 0 5059436
10 1831 0 5060901
10 1832 0 5062480
10 1833 0 5062846
10 1834 0 5064706
10 1835 0 5065958
10 1836 0 5067958
10 1837 0 5069995
10 1838 0 5075394
10 1839 0 5076293
10 1840 0 5077124
10 1841 0 5077532
10 1842 0 5079108
10 1843 0 5082726
10 1844 0 5085805
10 1845 0 5086890
10 1846 0 5087353
10 1847 0 5091997
10 1848 0 5094316
10 1849 0 5100991
10 1850 0 5107471
10 1851 0 5110720
10 1852 1 5116379
10 1853 1 5119040
10 1854 1 5130861
10 1855 1 5134623
10 1856 1 5139773
10 1857 1 5143024
10 1858 1 5145250
10 1859 1 5148613
10 1860 1 5151665
10 1861 1 5154718
10 1862 1 5156302
10 1863 1 5157732
10 1864 1 5161385
10 1865 1 5164445
10 1866 1 5167086
10 1867 1 5167558
10 1868 1 5168919
10 1869 1 5170183
10 1870 1 5170586
10 1871 1 5172055
10 1872 1 5173628
10 1873 1 5174804
10 1874 1 5176886
10 1875 1 5179777
10 1876 1 5181570
10 1877 1 5183439
10 1878 1 5185423
10 1879 1 5185889
10 1880 1 5190566
10 1881 0 5192452
10 1882 0 5195712
10 1883 0 5199060
10 1884 1 5199814
10 1885 1 5201268
10 1886 1 5202147
10 1887 1 5203320
10 1888 1 5203672
10 1889 1 5204684
10 1890 1 5206520
10 1891 1 5210751
10 1892 1 5211110
10 1893 1 5212806
10 1894 1 5213679
10 1895 1 5214045
10 1896 1 5216982
10 1897 0 5251855
10 1898 0 5252394
10 1899 0 5259802
10 1900 0 5260134
10 1901 0 5261402
10 1902 0 5270403
10 1903 0 5273240
10 1904 0 5273430
10 1905 0 5274022
10 1906 0 5277844
10 1907 0 5279983
10 1908 0 5281951
10 1909 0 5283906
10 1910 0 5285764
10 1911 0 5286138
10 1912 0 5289456
10 1913 0 5289839
10 1914 0 5292243
10 1915 0 5293968
10 1916 0 5295518
10 1917 0 5297104
10 1918 0 5298941
10 1919 0 5304543
10 1920 0 5306085
10 1921 0 5308040
10 1922 0 5311407
10 1923 0 5314558
10 1924 0 5314920
10 1925 0 5315362
10 1926 0 5316116
10 1927 0 5317076
10 1928 0 5317411
10 1929 0 5318890
10 1930 1 5321749
10 1931 1 5322853
10 1932 1 5326488
10 1933 1 5330573
10 1934 1 5331471
10 1935 1 5333455
10 1936 1 5334641
10 1937 1 5336864
10 1938 1 5339205
10 1939 1 5340001
10 1940 1 5341449
10 1941 1 5342911
10 1942 1 5343540
10 1943 1 5347797
10 1944 1 5353714
10 1945 1 5355516
10 1946 1 5355967
10 1947 1 5356665
10 1948 0 5360309
10 1949 1 5362616
10 1950 1 5363341
10 1951 1 5367778
10 1952 1 5370010
10 1953 1 5370052
10 1954 1 5370999
10 1955 1 5372004
10 1956 1 5374849
10 1957 1 5376233
10 1958 1 5378684
10 1959 1 5379209
10 1960 1 5379390
10 1961 1 5381593
10 1962 1 5381829
10 1963 1 5384505
10 1964 1 5389283
10 1965 1 5389337
10 1966 1 5391872
10 1967 1 5392179
10 1968 1 5394690
10 1969 1 5396111
10 1970 1 5397963
10 1971 1 5398343
10 1972 1 5398448
10 1973 1 5399448
10 1974 1 5400982
10 1975 1 5402631
10 1976 1 5406691
10 1977 1 5409380
10 1978 1 5411407
10 1979 1 5414933
10 1980 1 5419210
10 1981 1 5419314
10 1982 1 5422146
10 1983 1 5422850
10 1984 1 5426228
10 1985 1 5426797
10 1986 0 5435781
10 1987 0 5436507
10 1988 0 5438504
10 1989 0 5439723
10 1990 0 5443269
10 1991 0 5447418
10 1992 0 5448836
10 1993 0 5449542
10 1994 0 5454265
10 1995 0 5455398
10 1996 0 5456796
10 1997 0 5458481
10 1998 0 5459574
10 1999 0 5460641
10 2000 0 5461065
10 2001 0 5462992
10 2002 0 5465084
10 2003 0 5466360
10 2004 0 5469365
10 2005 0 5469378
10 2006 0 5470740
10 2007 0 5471055
10 2008 0 5474600
10 2009 0 5474649
10 2010 0 5476289
10 2011 0 5477828
10 2012 0 5478524
10 2013 0 5479804
10 2014 0 5480456
10 2015 0 5482696
10 2016 0 5484665
10 2017 0 5486341
10 2018 1 5494016
10 2019 1 5496476
10 2020 1 5498368
10 2021 1 5500753
10 2022 1 5502489
10 2023 1 5504581
10 2024 1 5505461
10 2025 1 5506522
10 2026 1 5508807
10 2027 1 5512426
10 2028 1 5513846
10 2029 1 5518204
10 2030 1 5519480
10 2031 1 5520637
10 2032 1 5521180
10 2033 1 5522426
10 2034 1 5523069
10 2035 1 5526190
10 2036 1 5529786
10 2037 1 5530083
10 2038 1 5534737
10 2039 1 5538096
10 2040 1 5540018
10 2041 1 5541576
10 2042 1 5542569
10 2043 1 5544254
10 2044 1 5544959
10 2045 1 5547067
10 2046 1 5550205
10 2047 1 5550972
10 2048 1 5551694
10 2049 1 5555318
10 2050 1 5556086
10 2051 0 5561632
10 2052 0 5561857
10 2053 0 5564091
10 2054 0 5564210
10 2055 0 5564789
10 2056 0 5565527
10 2057 0 5566076
10 2058 0 5567087
10 2059 0 5576638
10 2060 0 5578031
10 2061 0 5579222
10 2062 0 5580869
10 2063 0 5582481
10 2064 0 5585465
10 2065 0 5589483
10 2066 0 5592160
10 2067 0 5606310
10 2068 0 5610883
10 2069 0 5613784
10 2070 0 5614335
10 2071 0 5616470
10 2072 0 5632625
10 2073 0 5635640
10 2074 0 5636291
10 2075 0 5637568
10 2076 0 5638710
10 2077 0 5639007
10 2078 0 5640402
10 2079 0 5641365
10 2080 0 5646188
10 2081 0 5648401
10 2082 0 5653480
10 2083 0 5653595
10 2084 0 5657282
10 2085 0 5658748
10 2086 0 5663938
10 2087 0 5664963
10 2088 0 5665261
10 2089 0 5667010
10 2090 0 5668036
10 2091 0 5676243
10 2092 0 5678784
10 2093 0 5680902
10 2094 0 5682828
10 2095 0 5684466
10 2096 0 5687989
10 2097 0 5691672
10 2098 0 5691958
10 2099 0 5692757
10 2100 0 5693796
10 2101 0 5694939
10 2102 0 5701220
10 2103 0 5701520
10 2104 0 5702556
10 2105 0 5702932
10 2106 0 5703775
10 2107 0 5704206
10 2108 0 5704779
10 2109 0 5707888
10 2110 0 5708316
10 2111 0 5711875
10 2112 0 5712522
10 2113 0 5714947
10 2114 0 5719695
10 2115 0 5719806
10 2116 1 5722188
10 2117 1 5722279
10 2118 1 5723181
10 2119 1 5724498
10 2120 1 5725395
10 2121 1 5728451
10 2122 1 5729579
10 2123 1 5730970
10 2124 1 5732494
10 2125 1 5732647
10 2126 1 5735915
10 2127 1 5737966
10 2128 1 5738745
10 2129 1 5740489
10 2130 1 5741651
10 2131 1 5743435
10 2132 1 5744796
10 2133 1 5747613
10 2134 1 5749558
10 2135 1 5750758
10 2136 1 5755784
10 2137 0 5762330
10 2138 0 5764342
10 2139 0 5765304
10 2140 0 5767397
10 2141 0 5769486
10 2142 0 5771236
10 2143 0 5772248
10 2144 0 5773077
10 2145 0 5779716
10 2146 0 5782011
10 2147 0 5782832
10 2148 0 5783590
10 2149 0 5784351
10 2150 0 5787396
10 2151 0 5789749
10 2152 0 5791298
10 2153 0 5792745
10 2154 0 5794326
10 2155 0 5799292
10 2156 0 5799453
10 2157 0 5800570
10 2158 0 5802289
10 2159 0 5803762
10 2160 0 5806982
10 2161 0 5807814
10 2162 0 5808447
10 2163 0 5808484
10 2164 0 5813590
10 2165 1 5844758
10 2166 1 5849139
10 2167 1 5849244
10 2168 1 5852546
10 2169 1 5854172
10 2170 1 5856834
10 2171 1 5859400
10 2172 1 5859445
10 2173 1 5859971
10 2174 1 5860806
10 2175 1 5861408
10 2176 1 5861512
10 2177 1 5863579
10 2178 1 5867769
10 2179 1 5870061
10 2180 1 5874568
10 2181 1 5874778
10 2182 1 5876153
10 2183 1 5877526
10 2184 1 5878863
10 2185 1 5883371
10 2186 1 5883601
10 2187 1 5884090
10 2188 1 5885645
10 2189 1 5886404
10 2190 1 5886529
10 2191 1 5886650
10 2192 1 5891019
10 2193 1 5925050
10 2194 1 5929140
10 2195 1 5933188
10 2196 1 5935432
10 2197 1 5937179
10 2198 1 5937684
10 2199 1 5942258
10 2200 1 5943200
10 2201 1 5943679
10 2202 1 5944588
10 2203 1 5947319
10 2204 1 5947856
10 2205 1 5950072
10 2206 1 5951499
10 2207 1 5951546
10 2208 1 5954032
10 2209 1 5957240
10 2210 1 5960991
10 2211 1 5963071
10 2212 1 5969239
10 2213 1 5972937
10 2214 1 5977779
10 2215 1 5986557
10 2216 1 5989526
10 2217 1 5990835
10 2218 1 5994876
10 2219 1 5995135
10 2220 1 5997330
10 2221 1 5998106
10 2222 1 5999480
10 2223 1 6002911
10 2224 1 6005890
10 2225 1 6007133
10 2226 1 6008553
10 2227 1 6009424
10 2228 1 6010651
10 2229 1 6012188
10 2230 1 6015937
10 2231 1 6018215
10 2232 1 6020638
10 2233 1 6021410
10 2234 1 6022275
10 2235 1 6025888
10 2236 1 6025996
10 2237 1 6031057
10 2238 1 6032885
10 2239 1 6032988
10 2240 1 6033933
10 2241 1 6035131
10 2242 1 6039112
10 2243 1 6039535
10 2244 1 6043553
10 2245 1 6045522
10 2246 1 6047841
10 2247 1 6048274
10 2248 1 6049762
10 2249 0 6051402
10 2250 0 6052962
10 2251 0 6136607
10 2252 0 6151743
10 2253 0 6165998
10 2254 0 6168392
10 2255 0 6180592
10 2256 0 6182424
10 2257 0 6186154
10 2258 0 6188778
10 2259 0 6191332
10 2260 0 6191685
10 2261 0 6192426
10 2262 0 6195304
10 2263 0 6197021
10 2264 1 6201401
10 2265 1 6204169
10 2266 1 6204627
10 2267 1 6207087
10 2268 1 6209537
10 2269 1 6212102
10 2270 1 6214984
10 2271 1 6215413
10 2272 1 6216257
10 2273 1 6220553
10 2274 1 6221477
10 2275 1 6222273
10 2276 1 6223449
10 2277 1 6227647
10 2278 1 6229886
10 2279 1 6230519
10 2280 1 6232499
10 2281 1 6232535
10 2282 1 6240518
10 2283 1 6245009
10 2284 1 6245398
10 2285 1 6245683
10 2286 1 6246743
10 2287 1 6249600
10 2288 1 6250320
10 2289 1 6250543
10 2290 1 6251516
10 2291 1 6253631
10 2292 1 6255359
10 2293 1 6258090
10 2294 1 6264281
10 2295 1 6264682
10 2296 1 6265186
10 2297 1 6267803
10 2298 1 6267837
10 2299 1 6268915
10 2300 1 6271500
10 2301 1 6272839
10 2302 0 6277894
10 2303 0 6282507
10 2304 0 6285318
10 2305 1 6289568
10 2306 1 6292606
10 2307 1 6293405
10 2308 1 6295721
10 2309 1 6296600
10 2310 1 6298076
10 2311 1 6299593
10 2312 1 6303845
10 2313 1 6307006
10 2314 1 6311314
10 2315 1 6311579
10 2316 1 6313030
10 2317 1 6316356
10 2318 1 6317021
10 2319 1 6317607
10 2320 1 6320478
10 2321 1 6323406
10 2322 1 6325496
10 2323 0 6333739
10 2324 0 6335578
10 2325 0 6337306
10 2326 0 6338793
10 2327 1 6341469
10 2328 1 6344102
10 2329 1 6345160
10 2330 1 6346354
10 2331 1 6347265
10 2332 1 6347966
10 2333 1 6348998
10 2334 1 6350856
10 2335 1 6350893
10 2336 1 6354248
10 2337 1 6354907
10 2338 1 6358397
10 2339 1 6359367
10 2340 0 6360821
10 2341 0 6361590
10 2342 0 6363085
10 2343 0 6364520
10 2344 0 6366420
10 2345 1 6366961
10 2346 1 6372581
10 2347 1 6376022
10 2348 1 6377047
10 2349 1 6378990
10 2350 1 6381032
10 2351 1 6385429
10 2352 1 6387000
10 2353 1 6387611
10 2354 1 6388862
10 2355 1 6391976
10 2356 1 6392293
10 2357 1 6392452
10 2358 1 6395533
10 2359 1 6395913
10 2360 1 6399634
10 2361 1 6402393
10 2362 1 6403056
10 2363 1 6403418
10 2364 1 6407219
10 2365 1 6407430
10 2366 1 6410078
10 2367 1 6410847
10 2368 1 6411828
10 2369 1 6413704
10 2370 1 6418351
10 2371 1 6422156
10 2372 1 6423728
10 2373 1 6426985
10 2374 1 6428533
10 2375 1 6429353
10 2376 1 6434077
10 2377 1 6437361
10 2378 1 6437595
10 2379 1 6438593
10 2380 1 6439584
10 2381 1 6443617
10 2382 1 6444338
10 2383 1 6445665
10 2384 1 6445947
10 2385 1 6448151
10 2386 1 6449044
10 2387 1 6449864
10 2388 1 6452555
10 2389 1 6453499
10 2390 1 6454533
10 2391 1 6454896
10 2392 1 6457330
10 2393 1 6457759
10 2394 1 6458063
10 2395 1 6458543
10 2396 1 6459623
10 2397 1 6461572
10 2398 1 6463711
10 2399 1 6465577
10 2400 1 6465666
10 2401 1 6466113
10 2402 1 6469520
10 2403 1 6471811
10 2404 1 6473717
10 2405 1 6476294
10 2406 1 6479271
10 2407 1 6479449
10 2408 1 6481731
10 2409 1 6483454
10 2410 1 6485077
10 2411 1 6488727
10 2412 1 6489885
10 2413 1 6492515
10 2414 1 6495750
10 2415 1 6495830
10 2416 1 6499691
10 2417 1 6502374
10 2418 1 6503018
10 2419 1 6504313
10 2420 1 6506497
10 2421 1 6509404
10 2422 1 6510845
10 2423 1 6511919
10 2424 1 6513001
10 2425 1 6513127
10 2426 1 6516403
10 2427 1 6518770
10 2428 1 6519765
10 2429 1 6521635
10 2430 1 6522731
10 2431 1 6524960
10 2432 1 6526284
10 2433 1 6527504
10 2434 1 6529119
10 2435 1 6531609
10 2436 1 6534104
10 2437 1 6536754
10 2438 1 6541019
10 2439 1 6541195
10 2440 1 6542747
10 2441 1 6545022
10 2442 1 6545935
10 2443 1 6548538
10 2444 1 6548916
10 2445 1 6549286
10 2446 1 6550552
10 2447 1 6551910
10 2448 1 6554107
10 2449 1 6557495
10 2450 1 6559108
10 2451 1 6559179
10 2452 1 6561599
10 2453 1 6561939
10 2454 1 6564212
10 2455 1 6564428
10 2456 1 6566798
10 2457 1 6568570
10 2458 1 6569395
10 2459 1 6569504
10 2460 1 6572959
10 2461 1 6573639
10 2462 1 6575264
10 2463 1 6576764
10 2464 1 6579306
10 2465 1 6580748
10 2466 1 6582707
10 2467 1 6585101
10 2468 1 6585435
10 2469 1 6586820
10 2470 1 6587263
10 2471 1 6592551
10 2472 1 6593777
10 2473 1 6595522
10 2474 1 6595737
10 2475 1 6596920
10 2476 1 6598786
10 2477 1 6601340
10 2478 1 6604361
10 2479 1 6605072
10 2480 1 6607040
10 2481 1 6608454
10 2482 1 6608601
10 2483 1 6611271
10 2484 1 6612033
10 2485 1 6612708
10 2486 1 6613503
10 2487 1 6613625
10 2488 1 6615888
10 2489 1 6621663
10 2490 1 6622056
10 2491 1 6622970
10 2492 1 6624229
10 2493 0 6626495
10 2494 0 6626532
10 2495 0 6627365
10 2496 0 6629303
10 2497 0 6631873
10 2498 0 6632230
10 2499 0 6634790
10 2500 0 6636215
10 2501 0 6637223
10 2502 0 6638646
10 2503 0 6640591
10 2504 0 6642636
10 2505 0 6642738
10 2506 0 6646145
10 2507 0 6647451
10 2508 0 6651528
10 2509 0 6654249
10 2510 0 6655772
10 2511 0 6656654
10 2512 0 6657617
10 2513 0 6658820
10 2514 0 6659337
10 2515 0 6661973
10 2516 0 6662700
10 2517 0 6663774
10 2518 0 6664203
10 2519 0 6664701
10 2520 0 6666578
10 2521 0 6666784
10 2522 0 6667009
10 2523 0 6672566
10 2524 0 6673796
10 2525 0 6673955
10 2526 0 6677924
10 2527 0 6678080
10 2528 0 6680929
10 2529 0 6682258
10 2530 0 6683914
10 2531 0 6684447
10 2532 0 6686627
10 2533 0 6688475
10 2534 0 6692955
10 2535 0 6694573
10 2536 0 6698309
10 2537 0 6698606
10 2538 0 6699516
10 2539 0 6699825
10 2540 0 6700890
10 2541 0 6701542
10 2542 0 6702001
10 2543 0 6703572
10 2544 0 6704384
10 2545 0 6706972
10 2546 0 6707898
10 2547 1 6709822
10 2548 1 6712985
10 2549 1 6713951
10 2550 1 6715825
10 2551 1 6717296
10 2552 1 6718658
10 2553 1 6719433
10 2554 1 6719606
10 2555 1 6720496
10 2556 1 6720615
10 2557 1 6721327
10 2558 1 6722372
10 2559 1 6724135
10 2560 1 6725994
10 2561 1 6727113
10 2562 1 6729842
10 2563 1 6732588
10 2564 1 6733080
10 2565 1 6735028
10 2566 1 6735189
10 2567 1 6736199
10 2568 1 6740004
10 2569 1 6740275
10 2570 1 6741849
10 2571 1 6741891
10 2572 1 6745924
10 2573 1 6749132
10 2574 1 6749331
10 2575 1 6750657
10 2576 1 6754848
10 2577 1 6756059
10 2578 1 6758212
10 2579 1 6760815
10 2580 0 6764500
10 2581 0 6765750
10 2582 0 6770490
10 2583 0 6771118
10 2584 0 6779369
10 2585 1 6788353
10 2586 1 6788387
10 2587 1 6802413
10 2588 1 6802523
10 2589 1 6806375
10 2590 1 6808990
10 2591 1 6810076
10 2592 1 6811451
10 2593 1 6811925
10 2594 1 6815619
10 2595 0 6822080
10 2596 0 6824853
10 2597 0 6825572
10 2598 0 6825869
10 2599 0 6828765
10 2600 0 6829870
10 2601 0 6831859
10 2602 0 6833826
10 2603 0 6836187
10 2604 0 6837850
10 2605 0 6840252
10 2606 0 6843314
10 2607 0 6844470
10 2608 0 6846055
10 2609 0 6846652
10 2610 0 6866540
10 2611 1 6870269
10 2612 1 6871947
10 2613 1 6873347
10 2614 1 6874733
10 2615 1 6876923
10 2616 1 6878775
10 2617 1 6884429
10 2618 1 6886705
10 2619 1 6889099
10 2620 1 6892728
10 2621 1 6893848
10 2622 1 6897530
10 2623 1 6897596
10 2624 1 6900726
10 2625 1 6908065
10 2626 1 6910214
10 2627 1 6910652
10 2628 1 6911610
10 2629 1 6914411
10 2630 1 6914890
10 2631 1 6915520
10 2632 1 6918529
10 2633 1 6921292
10 2634 1 6926308
10 2635 1 6930322
10 2636 1 6930561
10 2637 1 6934834
10 2638 1 6937689
10 2639 1 6940116
10 2640 1 6940170
10 2641 1 6943672
10 2642 1 6947800
10 2643 1 6950106
10 2644 1 6950303
10 2645 1 6951593
10 2646 1 6952419
10 2647 1 6954822
10 2648 1 6955002
10 2649 1 6958162
10 2650 1 6960284
10 2651 1 6962320
10 2652 1 6964839
10 2653 1 6965762
10 2654 1 6967367
10 2655 1 6970361
10 2656 1 6970858
10 2657 1 6974161
10 2658 1 6974693
10 2659 1 6975507
10 2660 1 6977307
10 2661 1 6978177
10 2662 1 6981011
10 2663 1 6981882
10 2664 1 6986210
10 2665 1 6987051
10 2666 1 6989415
10 2667 1 6993033
10 2668 1 6994792
10 2669 1 6994857
10 2670 1 6995671
10 2671 1 6997120
10 2672 1 7001641
10 2673 1 7002018
10 2674 1 7004720
10 2675 1 7008202
10 2676 1 7011209
10 2677 1 7012894
10 2678 1 7014508
10 2679 1 7016452
10 2680 1 7020532
10 2681 0 7023626
10 2682 0 7026106
10 2683 0 7029938
10 2684 0 7032026
10 2685 0 7034992
10 2686 0 7036095
10 2687 0 7055269
10 2688 0 7094574
10 2689 0 7094641
10 2690 0 7094806
10 2691 0 7097052
10 2692 0 7097913
10 2693 0 7098155
10 2694 0 7101886
10 2695 0 7103999
10 2696 0 7106018
10 2697 0 7107774
10 2698 0 7109171
10 2699 0 7110108
10 2700 0 7111471
10 2701 0 7126694
10 2702 0 7126748
10 2703 0 7126859
10 2704 0 7130004
10 2705 0 7131030
10 2706 0 7135342
10 2707 0 7136444
10 2708 0 7148235
10 2709 0 7151150
10 2710 0 7152173
10 2711 0 7153926
10 2712 0 7156557
10 2713 0 7159069
10 2714 0 7162081
10 2715 0 7162548
10 2716 0 7165224
10 2717 0 7167108
10 2718 0 7168281
10 2719 0 7168560
10 2720 0 7171833
10 2721 0 7179822
10 2722 0 7181061
10 2723 0 7181793
10 2724 0 7183821
10 2725 0 7184152
10 2726 0 7184717
10 2727 0 7187534
10 2728 0 7189743
10 2729 0 7191704
10 2730 0 7193436
10 2731 0 7195724
10 2732 0 7197335
10 2733 0 7200927
10 2734 0 7202970
10 2735 1 7243244
10 2736 1 7243929
10 2737 1 7247730
10 2738 1 7247770
10 2739 1 7249357
10 2740 1 7250846
10 2741 1 7254399
10 2742 1 7254727
10 2743 1 7254993
10 2744 1 7256623
10 2745 1 7257929
10 2746 1 7260060
10 2747 1 7264523
10 2748 1 7264719
10 2749 1 7266394
10 2750 1 7266616
10 2751 1 7267598
10 2752 1 7268456
10 2753 1 7268890
10 2754 1 7269904
10 2755 1 7275666
10 2756 1 7276577
10 2757 1 7277721
10 2758 1 7278214
10 2759 1 7280288
10 2760 0 7283041
10 2761 0 7285313
10 2762 0 7286543
10 2763 0 7287819
10 2764 0 7289544
10 2765 0 7289872
10 2766 0 7291043
10 2767 0 7293197
10 2768 1 7293872
10 2769 1 7296523
10 2770 1 7296731
10 2771 1 7296789
10 2772 1 7299555
10 2773 1 7299574
10 2774 1 7301058
10 2775 1 7304703
10 2776 1 7305253
10 2777 1 7308488
10 2778 1 7310148
10 2779 1 7310400
10 2780 1 7314128
10 2781 1 7314345
10 2782 1 7315533
10 2783 1 7316105
10 2784 1 7318102
10 2785 1 7321012
10 2786 1 7322246
10 2787 1 7323896
10 2788 1 7325770
10 2789 1 7326365
10 2790 1 7336354
10 2791 1 7339493
10 2792 1 7342200
10 2793 1 7347010
10 2794 1 7349820
10 2795 1 7350000
10 2796 1 7351522
10 2797 1 7352107
10 2798 1 7354121
10 2799 1 7357219
10 2800 1 7357609
10 2801 1 7357665
10 2802 1 7365611
10 2803 1 7366442
10 2804 1 7370054
10 2805 1 7372900
10 2806 1 7373896
10 2807 1 7374188
10 2808 1 7376783
10 2809 1 7380010
10 2810 0 7382327
10 2811 0 7384272
10 2812 0 7384665
10 2813 0 7387233
10 2814 0 7391001
10 2815 0 7395313
10 2816 0 7395469
10 2817 0 7396380
10 2818 0 7398369
10 2819 0 7399007
10 2820 0 7401825
10 2821 0 7405578
10 2822 0 7406545
10 2823 0 7407673
10 2824 0 7408343
10 2825 0 7411249
10 2826 0 7412492
10 2827 0 7413642
10 2828 0 7417309
10 2829 0 7417637
10 2830 0 7418229
10 2831 1 7421060
10 2832 1 7421534
10 2833 1 7424388
10 2834 1 7426897
10 2835 1 7427258
10 2836 1 7429431
10 2837 1 7432173
10 2838 1 7432919
10 2839 1 7434944
10 2840 1 7435370
10 2841 1 7435871
10 2842 1 7436620
10 2843 1 7437636
10 2844 1 7438611
10 2845 1 7442155
10 2846 1 7442441
10 2847 1 7442569
10 2848 1 7443244
10 2849 1 7443810
10 2850 0 7445363
10 2851 0 7445611
10 2852 0 7446992
10 2853 0 7447056
10 2854 0 7452157
10 2855 0 7453042
10 2856 0 7457069
10 2857 0 7466905
10 2858 0 7473048
10 2859 0 7477109
10 2860 0 7482342
10 2861 0 7487228
10 2862 0 7488693
10 2863 0 7492040
10 2864 0 7494474
10 2865 0 7495015
10 2866 0 7498377
10 2867 0 7501411
10 2868 0 7502966
10 2869 0 7504096
10 2870 0 7505615
10 2871 0 7505973
10 2872 0 7508004
10 2873 0 7508490
10 2874 0 7511011
10 2875 0 7512961
10 2876 0 7519692
10 2877 0 7526250
10 2878 0 7528533
10 2879 0 7532210
10 2880 0 7541047
10 2881 0 7545115
10 2882 0 7545900
10 2883 0 7547925
10 2884 0 7549691
10 2885 0 7549921
10 2886 0 7551135
10 2887 0 7554242
10 2888 0 7556219
10 2889 0 7566439
10 2890 0 7572061
10 2891 0 7573438
10 2892 0 7574288
10 2893 0 7586635
10 2894 0 7588147
10 2895 0 7590769
10 2896 0 7593564
10 2897 0 7596324
10 2898 0 7597371
10 2899 0 7600245
10 2900 0 7604946
10 2901 1 7605528
10 2902 1 7614638
10 2903 1 7616411
10 2904 1 7617366
10 2905 1 7620602
10 2906 1 7620877
10 2907 1 7621331
10 2908 1 7623483
10 2909 1 7625526
10 2910 1 7626896
10 2911 1 7627379
10 2912 1 7627551
10 2913 1 7627769
10 2914 1 7628413
10 2915 1 7630702
10 2916 1 7631278
10 2917 1 7633827
10 2918 1 7635446
10 2919 1 7635835
10 2920 1 7636266
10 2921 1 7636506
10 2922 1 7637691
10 2923 1 7641707
10 2924 1 7645559
10 2925 1 7645957
10 2926 1 7647049
10 2927 1 7648326
10 2928 1 7648338
10 2929 1 7649355
10 2930 1 7651359
10 2931 1 7652794
10 2932 1 7653168
10 2933 1 7653975
10 2934 1 7654038
10 2935 1 7656643
10 2936 1 7657984
10 2937 1 7662313
10 2938 1 7664340
10 2939 1 7665843
10 2940 1 7666082
10 2941 1 7667782
10 2942 1 7668404
10 2943 1 7674849
10 2944 1 7675908
10 2945 1 7676405
10 2946 1 7678073
10 2947 1 7679158
10 2948 1 7684087
10 2949 1 7684165
10 2950 1 7685511
10 2951 1 7687068
10 2952 1 7688507
10 2953 1 7688675
10 2954 1 7690267
10 2955 1 7691095
10 2956 1 7691753
10 2957 1 7692332
10 2958 1 7692501
10 2959 1 7694024
10 2960 1 7694224
10 2961 1 7694656
10 2962 1 7695773
10 2963 1 7696973
10 2964 1 7698908
10 2965 1 7701409
10 2966 1 7701713
10 2967 1 7704658
10 2968 1 7707918
10 2969 1 7708687
10 2970 1 7709346
10 2971 1 7710009
10 2972 1 7710924
10 2973 1 7711333
10 2974 1 7712077
10 2975 1 7713841
10 2976 1 7716795
10 2977 1 7718814
10 2978 1 7720241
10 2979 1 7720596
10 2980 0 7723649
10 2981 0 7724444
10 2982 0 7724988
10 2983 0 7725538
10 2984 0 7726700
10 2985 0 7727643
10 2986 0 7728031
10 2987 0 7729074
10 2988 0 7729536
10 2989 0 7733374
10 2990 0 7733698
10 2991 0 7735407
10 2992 0 7735902
10 2993 0 7736840
10 2994 0 7739274
10 2995 0 7740253
10 2996 0 7740376
10 2997 0 7742444
10 2998 0 7744184
10 2999 0 7744245
10 3000 0 7745210
10 3001 0 7747303
10 3002 0 7748218
10 3003 0 7749176
10 3004 0 7749419
10 3005 0 7752283
10 3006 0 7754095
10 3007 0 7754835
10 3008 0 7755385
10 3009 0 7755623
10 3010 0 7759702
10 3011 0 7762104
10 3012 0 7762882
10 3013 0 7765887
10 3014 0 7767571
10 3015 0 7770345
10 3016 1 7773690
10 3017 1 7774794
10 3018 1 7777273
10 3019 1 7777867
10 3020 1 7779647
10 3021 1 7780114
10 3022 1 7781401
10 3023 1 7784682
10 3024 1 7786303
10 3025 1 7788805
10 3026 1 7790691
10 3027 1 7790778
10 3028 1 7792956
10 3029 1 7793107
10 3030 1 7794664
10 3031 1 7796019
10 3032 1 7797969
10 3033 1 7799536
10 3034 1 7799858
10 3035 1 7803968
10 3036 1 7805000
10 3037 1 7806296
10 3038 1 7806485
10 3039 1 7806951
10 3040 1 7809359
10 3041 1 7810848
10 3042 1 7814724
10 3043 1 7815031
10 3044 1 7816020
10 3045 1 7816917
10 3046 1 7818141
10 3047 1 7819706
10 3048 1 7821318
10 3049 1 7823408
10 3050 1 7824732
10 3051 1 7824837
10 3052 1 7826199
10 3053 1 7827635
10 3054 1 7828208
10 3055 1 7830068
10 3056 1 7830357
10 3057 1 7832629
10 3058 1 7833207
10 3059 1 7834773
10 3060 1 7834938
10 3061 1 7834990
10 3062 1 7836240
10 3063 1 7836381
10 3064 1 7837062
10 3065 1 7837555
10 3066 1 7837829
10 3067 0 7840480
10 3068 0 7844670
10 3069 0 7845008
10 3070 0 7845471
10 3071 0 7846048
10 3072 0 7846239
10 3073 0 7850111
10 3074 0 7853185
10 3075 0 7855104
10 3076 0 7857558
10 3077 0 7861422
10 3078 0 7863603
10 3079 0 7864065
10 3080 0 7864843
10 3081 0 7865831
10 3082 0 7869225
10 3083 0 7869489
10 3084 0 7879360
10 3085 0 7881385
10 3086 0 7883132
10 3087 0 7884780
10 3088 0 7885412
10 3089 0 7887799
10 3090 0 7889916
10 3091 0 7896182
10 3092 0 7908560
10 3093 0 7908973
10 3094 0 7912940
10 3095 0 7913221
10 3096 0 7913690
10 3097 0 7917057
10 3098 0 7918757
10 3099 0 7918800
10 3100 0 7920695
10 3101 0 7924423
10 3102 0 7924434
10 3103 0 7926092
10 3104 0 7926868
10 3105 0 7929594
10 3106 0 7930221
10 3107 0 7934680
10 3108 0 7935126
10 3109 0 7935336
10 3110 0 7936665
10 3111 0 7936708
10 3112 0 7937741
10 3113 0 7939213
10 3114 0 7941276
10 3115 0 7941515
10 3116 0 7941808
10 3117 0 7941914
10 3118 0 7945110
10 3119 0 7947013
10 3120 0 7948753
10 3121 0 7949108
10 3122 0 7949679
10 3123 0 7950205
10 3124 0 7950401
10 3125 0 7950643
10 3126 0 7952217
10 3127 0 7952409
10 3128 0 7953172
10 3129 0 7953260
10 3130 0 7956769
10 3131 0 7957132
10 3132 0 7962076
10 3133 0 7963658
10 3134 0 7965147
10 3135 0 7968650
10 3136 0 7971064
10 3137 0 7972681
10 3138 0 7973469
10 3139 0 7978654
10 3140 0 7979563
10 3141 0 7982690
10 3142 0 7983175
10 3143 0 7983631
10 3144 0 7985042
10 3145 0 7986198
10 3146 0 7987616
10 3147 0 7990104
10 3148 0 7992945
10 3149 0 7994463
10 3150 0 7995542
10 3151 0 7997671
10 3152 0 7998260
10 3153 0 7999023
10 3154 0 8002240
10 3155 0 8003774
10 3156 0 8004217
10 3157 0 8006515
10 3158 0 8009340
10 3159 0 8011086
10 3160 0 8014628
10 3161 0 8014725
10 3162 0 8017150
10 3163 0 8019547
10 3164 0 8019721
10 3165 0 8023182
10 3166 0 8025272
10 3167 0 8026546
10 3168 0 8026994
10 3169 0 8027755
10 3170 0 8028265
10 3171 0 8030539
10 3172 0 8031791
10 3173 0 8034952
10 3174 0 8035010
10 3175 0 8036011
10 3176 0 8038135
10 3177 0 8038500
10 3178 0 8041428
10 3179 0 8041952
10 3180 0 8044914
10 3181 0 8045628
10 3182 0 8049560
10 3183 0 8049631
10 3184 0 8050381
10 3185 0 8053739
10 3186 0 8056590
10 3187 0 8056808
10 3188 0 8059705
10 3189 0 8061422
10 3190 0 8064586
10 3191 0 8066587
10 3192 0 8066599
10 3193 0 8068341
10 3194 0 8070816
10 3195 0 8070916
10 3196 0 8072199
10 3197 0 8077133
10 3198 0 8077751
10 3199 0 8078935
10 3200 0 8083456
10 3201 0 8084234
10 3202 0 8087065
10 3203 0 8088590
10 3204 0 8092148
10 3205 0 8095220
10 3206 0 8097218
10 3207 0 8097745
10 3208 0 8100858
10 3209 0 8100907
10 3210 0 8106417
10 3211 0 8107623
10 3212 0 8109934
10 3213 0 8121285
10 3214 0 8127004
10 3215 0 8127256
10 3216 0 8128962
10 3217 0 8133717
10 3218 0 8134027
10 3219 0 8134561
10 3220 0 8135718
10 3221 0 8137343
10 3222 0 8137446
10 3223 0 8139632
10 3224 0 8140547
10 3225 0 8141124
10 3226 0 8141295
10 3227 0 8141431
10 3228 0 8143585
10 3229 0 8143979
10 3230 0 8144143
10 3231 0 8147160
10 3232 0 8147756
10 3233 0 8148100
10 3234 0 8148135
10 3235 0 8152546
10 3236 0 8153168
10 3237 0 8154157
10 3238 1 8158060
10 3239 1 8158123
10 3240 1 8159897
10 3241 1 8162942
10 3242 1 8164418
10 3243 1 8164991
10 3244 1 8165823
10 3245 1 8166096
10 3246 1 8166270
10 3247 1 8170717
10 3248 1 8171231
10 3249 1 8174981
10 3250 1 8178490
10 3251 1 8179317
10 3252 1 8179521
10 3253 1 8180246
10 3254 1 8180417
10 3255 1 8187209
10 3256 0 8189937
10 3257 0 8190044
10 3258 0 8190368
10 3259 0 8193037
10 3260 0 8193757
10 3261 0 8195049
10 3262 0 8195503
10 3263 0 8196526
10 3264 0 8197405
10 3265 0 8199019
10 3266 0 8200538
10 3267 0 8201234
10 3268 0 8202359
10 3269 0 8202769
10 3270 0 8203245
10 3271 0 8204190
10 3272 1 8207180
10 3273 1 8208271
10 3274 1 8210366
10 3275 1 8211018
10 3276 1 8212785
10 3277 1 8213875
10 3278 1 8214432
10 3279 1 8215573
10 3280 1 8216069
10 3281 1 8217169
10 3282 1 8218492
10 3283 1 8221730
10 3284 1 8222150
10 3285 1 8223802
10 3286 1 8224824
10 3287 1 8226234
10 3288 1 8228027
10 3289 1 8231838
10 3290 1 8233633
10 3291 1 8234416
10 3292 1 8237482
10 3293 1 8240489
10 3294 1 8243394
10 3295 1 8245432
10 3296 1 8247943
10 3297 1 8248202
10 3298 1 8250080
10 3299 1 8250526
10 3300 1 8251636
10 3301 1 8254007
10 3302 1 8255287
10 3303 1 8258232
10 3304 1 8261692
10 3305 1 8263034
10 3306 1 8264670
10 3307 1 8267084
10 3308 1 8267656
10 3309 1 8267914
10 3310 1 8273994
10 3311 1 8275431
10 3312 0 8296463
10 3313 1 8302934
10 3314 1 8305226
10 3315 1 8309035
10 3316 1 8309221
10 3317 1 8309670
10 3318 1 8312588
10 3319 1 8314893
10 3320 1 8315793
10 3321 1 8316107
10 3322 1 8318457
10 3323 1 8319282
10 3324 1 8320464
10 3325 1 8321296
10 3326 1 8322232
10 3327 1 8322800
10 3328 1 8326241
10 3329 1 8327193
10 3330 1 8327277
10 3331 0 8330084
10 3332 0 8330810
10 3333 0 8332429
10 3334 0 8334321
10 3335 0 8337336
10 3336 0 8338620
10 3337 0 8341172
10 3338 0 8342296
10 3339 0 8343162
10 3340 0 8344571
10 3341 0 8345822
10 3342 0 8348913
10 3343 0 8349429
10 3344 0 8349572
10 3345 0 8349819
10 3346 0 8353688
10 3347 0 8357304
10 3348 0 8357468
10 3349 0 8360175
10 3350 0 8360266
10 3351 0 8361603
10 3352 0 8363525
10 3353 0 8364363
10 3354 0 8364417
10 3355 0 8369208
10 3356 0 8369628
10 3357 0 8370361
10 3358 0 8370426
10 3359 0 8373028
10 3360 0 8373565
10 3361 0 8373600
10 3362 0 8375774
10 3363 0 8377852
10 3364 0 8378587
10 3365 0 8380556
10 3366 1 8383186
10 3367 1 8383531
10 3368 1 8384005
10 3369 1 8386278
10 3370 1 8386394
10 3371 1 8387550
10 3372 1 8388598
10 3373 1 8389197
10 3374 1 8389262
10 3375 1 8391274
10 3376 1 8391465
10 3377 1 8393058
10 3378 1 8396463
10 3379 1 8396613
10 3380 1 8399225
10 3381 1 8399408
10 3382 1 8400266
10 3383 1 8400315
10 3384 1 8401843
10 3385 1 8402888
10 3386 1 8404454
10 3387 1 8404498
10 3388 1 8404630
10 3389 1 8407938
10 3390 1 8409135
10 3391 0 8412081
10 3392 0 8412857
10 3393 0 8413330
10 3394 0 8413781
10 3395 0 8414161
10 3396 0 8415711
10 3397 0 8428616
10 3398 0 8429646
10 3399 0 8430675
10 3400 0 8432624
10 3401 0 8434778
10 3402 0 8436242
10 3403 0 8437639
10 3404 0 8439779
10 3405 0 8440077
10 3406 0 8441001
10 3407 0 8441892
10 3408 0 8445329
10 3409 0 8445577
10 3410 0 8446788
10 3411 0 8447580
10 3412 0 8448158
10 3413 0 8450517
10 3414 0 8450622
10 3415 0 8450678
10 3416 0 8452697
10 3417 0 8453372
10 3418 0 8454576
10 3419 0 8455875
10 3420 0 8456760
10 3421 0 8462844
10 3422 0 8465255
10 3423 0 8467184
10 3424 0 8469053
10 3425 0 8471406
10 3426 0 8473067
10 3427 0 8473833
10 3428 0 8474604
10 3429 1 8476337
10 3430 1 8476994
10 3431 1 8477524
10 3432 1 8481121
10 3433 1 8481218
10 3434 1 8481740
10 3435 1 8484963
10 3436 1 8485793
10 3437 1 8488838
10 3438 1 8494568
10 3439 1 8496504
10 3440 0 8498258
10 3441 0 8498532
10 3442 0 8500905
10 3443 1 8502423
10 3444 1 8502572
10 3445 1 8506040
10 3446 1 8507296
10 3447 1 8508336
10 3448 1 8510648
10 3449 1 8513785
10 3450 1 8516269
10 3451 1 8516360
10 3452 1 8518483
10 3453 1 8520545
10 3454 1 8522881
10 3455 1 8523685
10 3456 1 8525203
10 3457 1 8526118
10 3458 1 8527397
10 3459 1 8529365
10 3460 0 8533301
10 3461 0 8539057
10 3462 0 8708371
10 3463 1 8738314
10 3464 1 8738780
10 3465 1 8740499
10 3466 1 8741811
10 3467 1 8743449
10 3468 1 8745098
10 3469 1 8745151
10 3470 1 8747573
10 3471 1 8748894
10 3472 1 8749723
10 3473 1 8752682
10 3474 1 8752733
10 3475 1 8753696
10 3476 1 8755102
10 3477 1 8758171
10 3478 1 8759294
10 3479 1 8759705
10 3480 1 8761498
10 3481 1 8761689
10 3482 1 8762696
10 3483 1 8763010
10 3484 1 8764577
10 3485 1 8766054
10 3486 1 8769187
10 3487 1 8771462
10 3488 1 8771955
10 3489 1 8772428
10 3490 1 8774895
10 3491 1 8776010
10 3492 1 8776371
10 3493 0 8780109
10 3494 0 8782296
10 3495 0 8784026
10 3496 0 8785662
10 3497 0 8787026
10 3498 0 8787433
10 3499 0 8788778
10 3500 0 8789892
10 3501 0 8790157
10 3502 0 8791597
10 3503 0 8794745
10 3504 0 8797738
10 3505 0 8799867
10 3506 0 8800043
10 3507 0 8801871
10 3508 0 8804112
10 3509 0 8809284
10 3510 0 8810063
10 3511 0 8812878
10 3512 0 8818025
10 3513 0 8819542
10 3514 0 8821750
10 3515 0 8824043
10 3516 0 8824140
10 3517 0 8830196
10 3518 0 8830926
10 3519 0 8831763
10 3520 0 8834026
10 3521 0 8834476
10 3522 0 8836591
10 3523 0 8839270
10 3524 0 8841718
10 3525 0 8841902
10 3526 0 8843681
10 3527 0 8844430
10 3528 1 8845808
10 3529 1 8846423
10 3530 1 8849188
10 3531 1 8849498
10 3532 1 8850192
10 3533 1 8850694
10 3534 1 8850995
10 3535 1 8851052
10 3536 1 8852055
10 3537 1 8853470
10 3538 1 8854710
10 3539 1 8856132
10 3540 1 8856854
10 3541 1 8857973
10 3542 1 8859652
10 3543 1 8859917
10 3544 1 8860879
10 3545 1 8864465
10 3546 1 8865321
10 3547 1 8867426
10 3548 1 8867737
10 3549 1 8870751
10 3550 1 8871024
10 3551 1 8873037
10 3552 1 8876800
10 3553 1 8879649
10 3554 1 8881388
10 3555 1 8885127
10 3556 1 8886989
10 3557 1 8887529
10 3558 1 8888331
10 3559 1 8888856
10 3560 1 8891634
10 3561 1 8891909
10 3562 1 8895389
10 3563 1 8895670
10 3564 1 8899321
10 3565 1 8899995
10 3566 1 8900210
10 3567 1 8903265
10 3568 1 8906440
10 3569 1 8906519
10 3570 1 8906988
10 3571 1 8911374
10 3572 1 8911759
10 3573 1 8914113
10 3574 1 8915872
10 3575 1 8917930
10 3576 1 8918398
10 3577 1 8920482
10 3578 1 8921364
10 3579 1 8924636
10 3580 1 8932439
10 3581 1 8936295
10 3582 1 8937251
10 3583 1 8937574
10 3584 1 8940488
10 3585 1 8945531
10 3586 1 8948346
10 3587 1 8949931
10 3588 1 8950503
10 3589 1 8952955
10 3590 1 8954129
10 3591 1 8955404
10 3592 1 8955789
10 3593 1 8957046
10 3594 1 8958538
10 3595 1 8960785
10 3596 1 8962340
10 3597 1 8962829
10 3598 1 8965694
10 3599 1 8970468
10 3600 1 8972988
10 3601 1 8973241
10 3602 1 8975736
10 3603 1 8977062
10 3604 1 8978594
10 3605 1 8980671
10 3606 1 8981381
10 3607 1 8981635
10 3608 1 8983265
10 3609 1 8985409
10 3610 1 8986639
10 3611 1 8991208
10 3612 0 9015581
10 3613 0 9069141
10 3614 0 9111350
10 3615 0 9111566
10 3616 0 9112219
10 3617 0 9115003
10 3618 0 9115131
10 3619 0 9120148
10 3620 0 9121051
10 3621 0 9123939
10 3622 0 9125021
10 3623 0 9127889
10 3624 0 9128372
10 3625 0 9132218
10 3626 0 9134814
10 3627 0 9137602
10 3628 0 9141745
10 3629 0 9144620
10 3630 0 9145072
10 3631 0 9146665
10 3632 0 9146761
10 3633 0 9150319
10 3634 0 9152682
10 3635 0 9154681
10 3636 0 9156873
10 3637 0 9157348
10 3638 0 9159815
10 3639 0 9161099
10 3640 0 9161330
10 3641 0 9162173
10 3642 0 9163976
10 3643 0 9165227
10 3644 0 9166744
10 3645 0 9167270
10 3646 0 9167470
10 3647 0 9168177
10 3648 0 9171216
10 3649 0 9174404
10 3650 0 9175386
10 3651 0 9177657
10 3652 0 9178548
10 3653 0 9179483
10 3654 0 9182519
10 3655 0 9182678
10 3656 0 9183626
10 3657 0 9184438
10 3658 0 9186023
10 3659 0 9186403
10 3660 0 9188287
10 3661 0 9189374
10 3662 0 9190370
10 3663 0 9191800
10 3664 0 9192803
10 3665 0 9196609
10 3666 0 9197841
10 3667 0 9200060
10 3668 0 9200704
10 3669 0 9207325
10 3670 0 9209101
10 3671 0 9213484
10 3672 0 9214364
10 3673 0 9215273
10 3674 0 9216122
10 3675 0 9218094
10 3676 0 9220114
10 3677 0 9220400
10 3678 0 9221838
10 3679 0 9222260
10 3680 0 9224738
10 3681 0 9225774
10 3682 0 9226061
10 3683 0 9226292
10 3684 0 9230968
10 3685 0 9232320
10 3686 0 9233146
10 3687 0 9233355
10 3688 0 9235046
10 3689 0 9235325
10 3690 0 9237355
10 3691 0 9239160
10 3692 0 9242940
10 3693 0 9244358
10 3694 0 9245520
10 3695 0 9246159
10 3696 0 9246958
10 3697 0 9272008
10 3698 0 9273222
10 3699 0 9274884
10 3700 0 9276695
10 3701 0 9279319
10 3702 0 9316331
10 3703 0 9318115
10 3704 0 9319623
10 3705 0 9320269
10 3706 0 9322389
10 3707 0 9325942
10 3708 0 9330823
10 3709 0 9331981
10 3710 0 9335269
10 3711 0 9338066
10 3712 0 9342140
10 3713 0 9343621
10 3714 0 9346942
10 3715 0 9348714
10 3716 0 9352584
10 3717 0 9352832
10 3718 0 9354535
10 3719 0 9355892
10 3720 0 9356315
10 3721 0 9359346
10 3722 0 9360374
10 3723 0 9361961
10 3724 0 9362241
10 3725 0 9363997
10 3726 0 9364134
10 3727 0 9365907
10 3728 0 9367978
10 3729 0 9368563
10 3730 0 9369883
10 3731 0 9370483
10 3732 0 9371589
10 3733 0 9374718
10 3734 0 9376327
10 3735 0 9376943
10 3736 0 9379680
10 3737 0 9383620
10 3738 0 9383764
10 3739 0 9384823
10 3740 0 9386526
10 3741 0 9387677
10 3742 0 9388248
10 3743 0 9389756
10 3744 0 9394867
10 3745 0 9398276
10 3746 0 9402414
10 3747 0 9402904
10 3748 0 9405463
10 3749 0 9406822
10 3750 0 9407683
10 3751 0 9409497
10 3752 0 9416580
10 3753 0 9421122
10 3754 0 9424017
10 3755 0 9426066
10 3756 0 9427261
10 3757 0 9428294
10 3758 0 9430470
10 3759 0 9433985
10 3760 0 9434017
10 3761 0 9436668
10 3762 0 9438274
10 3763 0 9439743
10 3764 0 9441808
10 3765 0 9443407
10 3766 0 9446368
10 3767 0 9451885
10 3768 0 9453466
10 3769 0 9454853
10 3770 0 9457203
10 3771 0 9458001
10 3772 0 9458449
10 3773 0 9459742
10 3774 0 9460348
10 3775 0 9461617
10 3776 0 9463334
10 3777 0 9465448
10 3778 0 9467940
10 3779 0 9469147
10 3780 0 9469632
10 3781 0 9471474
10 3782 0 9472351
10 3783 0 9473960
10 3784 0 9475275
10 3785 0 9476808
10 3786 0 9478160
10 3787 0 9479674
10 3788 0 9481607
10 3789 0 9482143
10 3790 0 9485896
10 3791 0 9490484
10 3792 0 9493438
10 3793 0 9495261
10 3794 0 9495358
10 3795 0 9497302
10 3796 0 9497646
10 3797 0 9503945
10 3798 0 9507172
10 3799 1 9510871
10 3800 1 9513718
10 3801 1 9514906
10 3802 1 9514956
10 3803 1 9515346
10 3804 1 9515853
10 3805 1 9518316
10 3806 1 9520487
10 3807 1 9520520
10 3808 1 9522713
10 3809 1 9526221
10 3810 1 9528855
10 3811 1 9529131
10 3812 1 9529812
10 3813 1 9530851
10 3814 1 9530972
10 3815 1 9531153
10 3816 0 9535378
10 3817 0 9550414
10 3818 0 9565911
10 3819 0 9583392
10 3820 0 9586633
10 3821 0 9586727
10 3822 0 9587842
10 3823 0 9590560
10 3824 0 9593927
10 3825 0 9595589
10 3826 0 9598656
10 3827 0 9599513
10 3828 0 9600002
10 3829 0 9602098
10 3830 0 9605169
10 3831 0 9605593
10 3832 0 9606643
10 3833 0 9607978
10 3834 0 9608566
10 3835 0 9611621
10 3836 0 9612513
10 3837 0 9613194
10 3838 0 9614271
10 3839 0 9615778
10 3840 0 9617501
10 3841 0 9621845
10 3842 0 9624024
10 3843 0 9625297
10 3844 0 9628152
10 3845 0 9628704
10 3846 0 9630612
10 3847 0 9632151
10 3848 0 9632323
10 3849 0 9633519
10 3850 1 9636090
10 3851 1 9638399
10 3852 1 9640496
10 3853 1 9642081
10 3854 1 9642381
10 3855 1 9643844
10 3856 1 9647414
10 3857 1 9651974
10 3858 1 9652123
10 3859 1 9654750
10 3860 1 9655862
10 3861 1 9657413
10 3862 1 9662135
10 3863 1 9664612
10 3864 1 9666957
10 3865 1 9668411
10 3866 1 9669853
10 3867 1 9672488
10 3868 1 9673495
10 3869 1 9674519
10 3870 1 9675266
10 3871 1 9677012
10 3872 1 9681570
10 3873 1 9685444
10 3874 1 9685511
10 3875 1 9687140
10 3876 1 9687894
10 3877 1 9688658
10 3878 1 9690541
10 3879 1 9693547
10 3880 1 9695050
10 3881 1 9699545
10 3882 1 9701491
10 3883 1 9703385
10 3884 1 9704377
10 3885 1 9707149
10 3886 1 9707698
10 3887 1 9708091
10 3888 1 9710795
10 3889 1 9713046
10 3890 1 9715538
10 3891 1 9720864
10 3892 1 9722849
10 3893 1 9725076
10 3894 1 9725421
10 3895 1 9727322
10 3896 1 9729119
10 3897 1 9732276
10 3898 1 9733711
10 3899 1 9735319
10 3900 1 9738403
10 3901 1 9738980
10 3902 1 9741246
10 3903 1 9746003
10 3904 1 9748272
10 3905 1 9749185
10 3906 1 9750701
10 3907 1 9753523
10 3908 1 9753760
10 3909 1 9757335
10 3910 1 9758594
10 3911 1 9759372
10 3912 1 9761572
10 3913 1 9761907
10 3914 1 9763754
10 3915 0 9773697
10 3916 0 9786774
10 3917 0 9788291
10 3918 0 9789105
10 3919 0 9789314
10 3920 0 9791951
10 3921 0 9793253
10 3922 0 9793695
10 3923 0 9795034
10 3924 0 9832808
10 3925 1 9834764
10 3926 1 9840097
10 3927 1 9843958
10 3928 1 9844887
10 3929 1 9846213
10 3930 1 9847022
10 3931 1 9850137
10 3932 1 9850494
10 3933 1 9852952
10 3934 1 9855143
10 3935 0 9861450
10 3936 0 9880060
10 3937 0 9881503
10 3938 0 9883080
10 3939 0 9884534
10 3940 0 9884567
10 3941 0 9886480
10 3942 0 9894260
10 3943 0 9894533
10 3944 0 9895568
10 3945 1 9897856
10 3946 1 9900260
10 3947 1 9902347
10 3948 1 9903819
10 3949 1 9906201
10 3950 1 9908815
10 3951 1 9911175
10 3952 1 9912232
10 3953 1 9912956
10 3954 1 9913939
10 3955 1 9915715
10 3956 1 9917106
10 3957 1 9919620
10 3958 1 9919703
10 3959 1 9921002
10 3960 1 9921500
10 3961 1 9924404
10 3962 1 9926721
10 3963 1 9929724
10 3964 1 9931006
10 3965 1 9931782
10 3966 1 9932474
10 3967 1 9933567
10 3968 1 9934024
10 3969 1 9934117
10 3970 1 9935296
10 3971 1 9951811
10 3972 1 9953644
10 3973 1 9954535
10 3974 1 9955461
10 3975 1 9955819
10 3976 1 9957802
10 3977 1 9959132
10 3978 1 9961734
10 3979 1 9964587
10 3980 1 9967272
10 3981 1 9968465
10 3982 0 9969509
10 3983 0 9973713
10 3984 0 9975413
10 3985 0 9978611
10 3986 0 9978919
10 3987 0 9979040
10 3988 0 9980919
10 3989 0 9981561
10 3990 0 9981699
10 3991 0 9982817
10 3992 0 9985244
10 3993 0 9988930
10 3994 0 9989907
10 3995 0 9989941
10 3996 0 9993533
10 3997 0 9994033
10 3998 0 9995421
10 3999 0 9998362
10 4000 1 10005461
10 4001 1 10005697
10 4002 1 10006009
10 4003 1 10008728
10 4004 1 10009045
10 4005 1 10009453
10 4006 1 10014079
10 4007 1 10014113
10 4008 1 10015408
10 4009 1 10015807
10 4010 1 10017107
10 4011 1 10019911
10 4012 1 10026480
10 4013 1 10030080
10 4014 1 10031835
10 4015 0 10033376
10 4016 0 10033915
10 4017 0 10034303
10 4018 0 10039008
10 4019 0 10039431
10 4020 0 10039481
10 4021 0 10042168
10 4022 0 10044144
10 4023 0 10045555
10 4024 0 10047349
10 4025 0 10047683
10 4026 0 10049033
10 4027 0 10051630
10 4028 0 10056193
10 4029 0 10059568
10 4030 0 10060677
10 4031 0 10063608
10 4032 0 10068189
10 4033 0 10070306
10 4034 0 10071557
10 4035 0 10080667
10 4036 0 10081580
10 4037 0 10083556
10 4038 0 10084468
10 4039 0 10090393
10 4040 0 10099864
10 4041 0 10100545
10 4042 0 10100717
10 4043 0 10103164
10 4044 0 10104614
10 4045 0 10109804
10 4046 0 10109956
10 4047 0 10130261
10 4048 0 10133219
10 4049 0 10133686
10 4050 0 10135807
10 4051 0 10137889
10 4052 0 10138290
10 4053 0 10138449
10 4054 0 10140907
10 4055 0 10141984
10 4056 0 10142602
10 4057 0 10144755
10 4058 0 10145380
10 4059 0 10172014
10 4060 0 10174115
10 4061 0 10177289
10 4062 0 10178053
10 4063 0 10180630
10 4064 0 10183453
10 4065 0 10185750
10 4066 0 10186812
10 4067 0 10186878
10 4068 0 10190706
10 4069 0 10192035
10 4070 0 10194941
10 4071 0 10196426
10 4072 0 10197288
10 4073 0 10199162
10 4074 1 10202231
10 4075 1 10203194
10 4076 1 10203527
10 4077 1 10204540
10 4078 1 10207446
10 4079 1 10207733
10 4080 1 10209710
10 4081 1 10210848
10 4082 1 10211062
10 4083 1 10212773
10 4084 1 10215972
10 4085 1 10217513
10 4086 1 10218121
10 4087 1 10218884
10 4088 1 10220151
10 4089 1 10220302
10 4090 1 10220811
10 4091 1 10223534
10 4092 1 10224803
10 4093 1 10225819
10 4094 1 10226519
10 4095 0 10228164
10 4096 0 10228416
10 4097 0 10230263
10 4098 0 10230990
10 4099 0 10233284
10 4100 0 10234370
10 4101 1 10236302
10 4102 1 10239147
10 4103 1 10239332
10 4104 1 10241655
10 4105 1 10241776
10 4106 1 10243330
10 4107 1 10248310
10 4108 1 10249725
10 4109 1 10250737
10 4110 1 10251531
10 4111 1 10252558
10 4112 1 10253896
10 4113 1 10255815
10 4114 1 10257953
10 4115 1 10261559
10 4116 1 10262883
10 4117 1 10266534
10 4118 1 10267787
10 4119 1 10268697
10 4120 1 10268827
10 4121 1 10270781
10 4122 1 10271538
10 4123 1 10272042
10 4124 1 10274727
10 4125 1 10277862
10 4126 1 10279973
10 4127 1 10281843
10 4128 1 10285978
10 4129 1 10286946
10 4130 1 10290064
10 4131 0 10292099
10 4132 0 10292418
10 4133 0 10294927
10 4134 0 10299123
10 4135 0 10305743
10 4136 0 10308287
10 4137 0 10309864
10 4138 0 10310605
10 4139 0 10313232
10 4140 0 10318814
10 4141 0 10323269
10 4142 0 10329661
10 4143 0 10332389
10 4144 0 10334423
10 4145 0 10337111
10 4146 0 10337482
10 4147 0 10338580
10 4148 0 10339713
10 4149 0 10340101
10 4150 0 10340902
10 4151 0 10341680
10 4152 0 10342104
10 4153 0 10343119
10 4154 0 10344976
10 4155 0 10349212
10 4156 0 10351918
10 4157 0 10353442
10 4158 0 10353826
10 4159 0 10357769
10 4160 0 10359256
10 4161 0 10359597
10 4162 0 10361501
10 4163 0 10367725
10 4164 0 10369435
10 4165 0 10371188
10 4166 0 10371788
10 4167 0 10371924
10 4168 0 10375656
10 4169 0 10377754
10 4170 0 10377863
10 4171 0 10380785
10 4172 0 10384449
10 4173 0 10387177
10 4174 0 10388562
10 4175 0 10389302
10 4176 0 10390130
10 4177 0 10391809
10 4178 0 10395468
10 4179 0 10401095
10 4180 0 10401267
10 4181 0 10406609
10 4182 0 10408740
10 4183 0 10408975
10 4184 0 10409290
10 4185 0 10410736
10 4186 0 10413882
10 4187 0 10413981
10 4188 0 10419982
10 4189 0 10422478
10 4190 0 10423354
10 4191 0 10424083
10 4192 0 10424993
10 4193 0 10425197
10 4194 0 10426525
10 4195 0 10427980
10 4196 0 10432155
10 4197 0 10433855
10 4198 0 10434147
10 4199 0 10436141
10 4200 0 10436393
10 4201 0 10437135
10 4202 0 10437899
10 4203 0 10438974
10 4204 0 10439061
10 4205 0 10446034
10 4206 0 10448769
10 4207 0 10449562
10 4208 0 10450702
10 4209 0 10453036
10 4210 0 10454577
10 4211 0 10454754
10 4212 0 10457200
10 4213 0 10457404
10 4214 0 10460606
10 4215 0 10462492
10 4216 0 10463704
10 4217 0 10464430
10 4218 0 10467219
10 4219 0 10467806
10 4220 0 10467908
10 4221 0 10469083
10 4222 0 10469415
10 4223 0 10471298
10 4224 0 10475429
10 4225 0 10482099
10 4226 0 10482306
10 4227 0 10484683
10 4228 0 10486058
10 4229 1 10489492
10 4230 1 10490133
10 4231 1 10491706
10 4232 1 10493736
10 4233 1 10494421
10 4234 1 10495077
10 4235 1 10497490
10 4236 1 10497770
10 4237 1 10497837
10 4238 1 10501747
10 4239 1 10502662
10 4240 1 10504402
10 4241 1 10505131
10 4242 1 10505334
10 4243 1 10505845
10 4244 1 10507617
10 4245 1 10508227
10 4246 1 10512462
10 4247 1 10517433
10 4248 0 10521079
10 4249 0 10523076
10 4250 0 10525065
10 4251 0 10527217
10 4252 0 10530052
10 4253 0 10530437
10 4254 0 10532117
10 4255 0 10535725
10 4256 0 10538220
10 4257 0 10539423
10 4258 0 10546225
10 4259 0 10546237
10 4260 0 10550101
10 4261 0 10554468
10 4262 0 10555389
10 4263 0 10556563
10 4264 0 10558900
10 4265 0 10561235
10 4266 0 10564998
10 4267 0 10569512
10 4268 0 10569945
10 4269 0 10572604
10 4270 0 10573779
10 4271 1 10575939
10 4272 1 10577772
10 4273 1 10579508
10 4274 1 10581365
10 4275 1 10581545
10 4276 1 10582771
10 4277 1 10583906
10 4278 1 10585680
10 4279 1 10589718
10 4280 1 10590857
10 4281 1 10590896
10 4282 1 10591394
10 4283 1 10592965
10 4284 1 10595533
10 4285 1 10597779
10 4286 1 10598473
10 4287 1 10599556
10 4288 1 10601256
10 4289 1 10602190
10 4290 1 10604235
10 4291 0 10606005
10 4292 0 10606933
10 4293 0 10609242
10 4294 0 10610322
10 4295 0 10610664
10 4296 0 10611403
10 4297 0 10613932
10 4298 0 10615746
10 4299 0 10616703
10 4300 0 10617738
10 4301 0 10620547
10 4302 0 10621586
10 4303 0 10626665
10 4304 0 10631780
10 4305 0 10634659
10 4306 0 10639135
10 4307 0 10641646
10 4308 0 10644359
10 4309 0 10646641
10 4310 0 10649686
10 4311 0 10654095
10 4312 0 10655420
10 4313 0 10659809
10 4314 0 10660383
10 4315 0 10661680
10 4316 0 10673103
10 4317 0 10673728
10 4318 0 10675291
10 4319 0 10677475
10 4320 0 10697809
10 4321 0 10698216
10 4322 0 10699815
10 4323 0 10702907
10 4324 0 10707692
10 4325 0 10710460
10 4326 0 10710610
10 4327 0 10712181
10 4328 0 10727956
10 4329 0 10733677
10 4330 0 10734486
10 4331 0 10738246
10 4332 0 10740165
10 4333 0 10742824
10 4334 0 10743849
10 4335 0 10748310
10 4336 0 10748553
10 4337 0 10749594
10 4338 0 10750600
10 4339 0 10753652
10 4340 0 10755305
10 4341 0 10758690
10 4342 0 10759643
10 4343 0 10763469
10 4344 0 10765036
10 4345 0 10765408
10 4346 0 10775646
10 4347 0 10776710
10 4348 0 10778086
10 4349 0 10779910
10 4350 0 10780496
10 4351 0 10781937
10 4352 0 10782155
10 4353 0 10783576
10 4354 0 10784737
10 4355 0 10787245
10 4356 0 10796436
10 4357 0 10797719
10 4358 0 10799676
10 4359 0 10800070
10 4360 0 10802750
10 4361 0 10807403
10 4362 0 10810798
10 4363 0 10814324
10 4364 0 10816575
10 4365 0 10818349
10 4366 0 10820922
10 4367 0 10821609
10 4368 0 10823683
10 4369 0 10823995
10 4370 0 10824975
10 4371 0 10825929
10 4372 0 10827216
10 4373 0 10827257
10 4374 0 10828963
10 4375 0 10831922
10 4376 0 10834369
10 4377 0 10836838
10 4378 0 10837592
10 4379 0 10839040
10 4380 0 10839203
10 4381 0 10842365
10 4382 0 10843053
10 4383 0 10845912
10 4384 0 10850969
10 4385 0 10855794
10 4386 0 10856369
10 4387 0 10859427
10 4388 0 10863685
10 4389 0 10863872
10 4390 0 10864215
10 4391 0 10867865
10 4392 0 10869347
10 4393 0 10869863
10 4394 0 10871221
10 4395 0 10871496
10 4396 0 10872282
10 4397 1 10874985
10 4398 1 10877036
10 4399 1 10880117
10 4400 1 10881683
10 4401 1 10882774
10 4402 1 10883854
10 4403 1 10884513
10 4404 1 10885905
10 4405 1 10887589
10 4406 1 10889521
10 4407 1 10894575
10 4408 1 10896125
10 4409 1 10897095
10 4410 1 10901018
10 4411 1 10904857
10 4412 1 10905319
10 4413 1 10909279
10 4414 1 10909692
10 4415 1 10913667
10 4416 1 10916189
10 4417 1 10917432
10 4418 0 10921337
10 4419 0 10922909
10 4420 0 10926906
10 4421 0 10928982
10 4422 0 10933437
10 4423 0 10933471
10 4424 0 10934214
10 4425 0 10935837
10 4426 0 10938555
10 4427 0 10943109
10 4428 1 10946753
10 4429 1 10950733
10 4430 1 10954800
10 4431 1 10956423
10 4432 1 10956887
10 4433 1 10961750
10 4434 1 10965050
10 4435 1 10966967
10 4436 1 10968264
10 4437 1 10976408
10 4438 1 10978460
10 4439 1 10983290
10 4440 1 10985290
10 4441 1 10986689
10 4442 1 10986970
10 4443 1 10991335
10 4444 1 10991904
10 4445 1 10996086
10 4446 1 11000237
10 4447 1 11000605
10 4448 1 11004254
10 4449 1 11008178
10 4450 1 11009398
10 4451 1 11010520
10 4452 1 11012947
10 4453 1 11016194
10 4454 1 11085182
10 4455 1 11086710
10 4456 1 11087890
10 4457 1 11088172
10 4458 1 11091234
10 4459 1 11091827
10 4460 1 11093235
10 4461 1 11093557
10 4462 1 11096569
10 4463 1 11099116
10 4464 1 11099911
10 4465 1 11104225
10 4466 1 11107005
10 4467 1 11107343
10 4468 1 11110333
10 4469 1 11110681
10 4470 1 11116118
10 4471 1 11116996
10 4472 1 11119044
10 4473 1 11119229
10 4474 0 11123636
10 4475 0 11124820
10 4476 0 11124924
10 4477 1 11127829
10 4478 1 11130047
10 4479 1 11130331
10 4480 1 11132485
10 4481 1 11134066
10 4482 1 11136000
10 4483 1 11139665
10 4484 1 11140771
10 4485 1 11141332
10 4486 1 11143248
10 4487 1 11143268
10 4488 1 11145149
10 4489 1 11146167
10 4490 1 11146446
10 4491 1 11146838
10 4492 1 11149709
10 4493 1 11152905
10 4494 1 11153698
10 4495 1 11154706
10 4496 1 11154945
10 4497 1 11156879
10 4498 1 11158367
10 4499 1 11160292
10 4500 1 11163108
10 4501 1 11166336
10 4502 1 11170700
10 4503 1 11173718
10 4504 1 11174952
10 4505 1 11176376
10 4506 1 11178322
10 4507 1 11178718
10 4508 1 11178965
10 4509 1 11182656
10 4510 1 11183892
10 4511 1 11186653
10 4512 0 11189785
10 4513 0 11191236
10 4514 0 11192556
10 4515 0 11193537
10 4516 0 11194986
10 4517 0 11195306
10 4518 0 11196309
10 4519 0 11197027
10 4520 0 11203100
10 4521 0 11204782
10 4522 0 11207829
10 4523 0 11209643
10 4524 0 11211242
10 4525 0 11215757
10 4526 0 11216191
10 4527 0 11217860
10 4528 0 11222222
10 4529 0 11223250
10 4530 0 11223591
10 4531 0 11226266
10 4532 0 11233427
10 4533 0 11234225
10 4534 0 11235914
10 4535 0 11236890
10 4536 0 11240266
10 4537 0 11242476
10 4538 0 11243116
10 4539 0 11244700
10 4540 0 11245451
10 4541 0 11247368
10 4542 0 11247465
10 4543 0 11249312
10 4544 0 11250687
10 4545 0 11252421
10 4546 0 11252912
10 4547 0 11270801
10 4548 0 11271877
10 4549 0 11272555
10 4550 0 11273379
10 4551 0 11524976
10 4552 0 11955558
10 4553 0 12176195
10 4554 0 12178666
10 4555 0 12181059
10 4556 0 12185324
10 4557 0 12186319
10 4558 0 12187437
10 4559 0 12199351
10 4560 0 12208364
10 4561 0 12211511
10 4562 0 12212482
10 4563 0 12214631
10 4564 0 12216850
10 4565 0 12218739
10 4566 0 12222821
10 4567 0 12223410
10 4568 0 12223490
10 4569 0 12225517
10 4570 0 12226336
10 4571 0 12230177
10 4572 0 12234346
10 4573 0 12235563
10 4574 0 12237556
10 4575 0 12238695
10 4576 0 12239181
10 4577 0 12240946
10 4578 0 12242270
10 4579 0 12243054
10 4580 0 12243504
10 4581 0 12243642
10 4582 0 12250522
10 4583 0 12251307
10 4584 0 12268740
10 4585 0 12270344
10 4586 0 12271562
10 4587 0 12272622
10 4588 0 12274007
10 4589 0 12274202
10 4590 0 12274717
10 4591 0 12278856
10 4592 0 12279738
10 4593 0 12284126
10 4594 0 12284465
10 4595 0 12286036
10 4596 0 12287757
10 4597 0 12288393
10 4598 0 12290476
10 4599 0 12291305
10 4600 0 12296006
10 4601 0 12298329
10 4602 0 12300320
10 4603 0 12300886
10 4604 0 12303703
10 4605 0 12306567
10 4606 0 12310925
10 4607 0 12314928
10 4608 0 12316545
10 4609 0 12319100
10 4610 0 12319928
10 4611 0 12323605
10 4612 0 12326185
10 4613 0 12326208
10 4614 0 12326295
10 4615 0 12329420
10 4616 0 12332393
10 4617 0 12342058
10 4618 0 12345210
10 4619 0 12346016
10 4620 0 12360105
10 4621 0 12367282
10 4622 0 12367504
10 4623 0 12371818
10 4624 0 12373289
10 4625 0 12381984
10 4626 0 12387007
10 4627 0 12389283
10 4628 0 12412482
10 4629 0 12416537
10 4630 0 12418246
10 4631 0 12420552
10 4632 0 12421027
10 4633 0 12424852
10 4634 0 12425574
10 4635 0 12426203
10 4636 0 12441215
10 4637 0 12447375
10 4638 0 12449126
10 4639 0 12449636
10 4640 0 12452344
10 4641 0 12452628
10 4642 0 12453542
10 4643 0 12479929
10 4644 0 12483088
10 4645 0 12484359
10 4646 0 12487347
10 4647 0 12487366
10 4648 0 12491199
10 4649 0 12492972
10 4650 0 12503390
10 4651 0 12503818
10 4652 0 12534148
10 4653 0 12536149
10 4654 0 12538166
10 4655 0 12541847
10 4656 0 12543504
10 4657 0 12553360
10 4658 0 12554621
10 4659 0 12554760
10 4660 0 12554905
10 4661 0 12557001
10 4662 0 12557148
10 4663 0 12559437
10 4664 0 12561036
10 4665 0 12561182
10 4666 0 12564207
10 4667 0 12566055
10 4668 0 12569401
10 4669 0 12571323
10 4670 0 12572751
10 4671 0 12573674
10 4672 0 12582843
10 4673 0 12585682
10 4674 0 12587155
10 4675 0 12592458
10 4676 0 12629744
10 4677 0 12631817
10 4678 0 12632379
10 4679 0 12635399
10 4680 0 12636739
10 4681 0 12638745
10 4682 0 12641975
10 4683 0 12646067
10 4684 0 12647340
10 4685 0 12649621
10 4686 0 12650357
10 4687 0 12652467
10 4688 0 12654877
10 4689 0 12656684
10 4690 0 12658109
10 4691 0 12659163
10 4692 0 12659766
10 4693 0 12661063
10 4694 0 12662137
10 4695 0 12666349
10 4696 0 12667940
10 4697 0 12668170
10 4698 0 12669380
10 4699 0 12669522
10 4700 0 12670896
10 4701 0 12671381
10 4702 0 12674126
10 4703 0 12674463
10 4704 0 12677150
10 4705 0 12678598
10 4706 0 12679070
10 4707 0 12682821
10 4708 1 12692470
10 4709 1 12692796
10 4710 1 12697518
10 4711 1 12698293
10 4712 1 12698974
10 4713 1 12699610
10 4714 1 12700990
10 4715 1 12705068
10 4716 1 12705731
10 4717 1 12708513
10 4718 1 12710150
10 4719 1 12724470
10 4720 1 12725141
10 4721 1 12725218
10 4722 1 12728230
10 4723 1 12731155
10 4724 1 12736511
10 4725 1 12739223
10 4726 1 12741169
10 4727 1 12743012
10 4728 1 12746032
10 4729 1 12747981
10 4730 1 12753194
10 4731 1 12756903
10 4732 1 12762937
10 4733 1 12764095
10 4734 1 12765680
10 4735 1 12766757
10 4736 1 12766924
10 4737 1 12770956
10 4738 1 12772313
10 4739 1 12776026
10 4740 1 12778373
10 4741 1 12785040
10 4742 1 12787133
10 4743 1 12788202
10 4744 1 12788347
10 4745 1 12797702
10 4746 1 12799865
10 4747 1 12801310
10 4748 1 12805716
10 4749 1 12809561
10 4750 1 12810439
10 4751 1 12810472
10 4752 1 12815577
10 4753 1 12824744
10 4754 1 12824802
10 4755 1 12825500
10 4756 1 12826841
10 4757 1 12827205
10 4758 1 12827365
10 4759 1 12831482
10 4760 1 12833317
10 4761 1 12834085
10 4762 1 12837341
10 4763 1 12838364
10 4764 1 12842031
10 4765 1 12845436
10 4766 1 12846241
10 4767 1 12846874
10 4768 1 12848063
10 4769 1 12848661
10 4770 1 12849534
10 4771 1 12857286
10 4772 1 12858512
10 4773 0 12868775
10 4774 0 12870403
10 4775 0 12873529
10 4776 0 12878020
10 4777 0 12879754
10 4778 0 12881051
10 4779 0 12883497
10 4780 0 12883790
10 4781 0 12886827
10 4782 0 12888694
10 4783 0 12889502
10 4784 0 12892132
10 4785 0 12893132
10 4786 0 12894410
10 4787 0 12896362
10 4788 0 12899514
10 4789 0 12899651
10 4790 0 12901356
10 4791 0 12902131
10 4792 0 12903796
10 4793 0 12907999
10 4794 0 12908518
10 4795 0 12909586
10 4796 0 12911326
10 4797 0 12912268
10 4798 0 12913453
10 4799 0 12914404
10 4800 0 12915571
10 4801 0 12918222
10 4802 0 12919181
10 4803 0 12921671
10 4804 0 12922659
10 4805 0 12923603
10 4806 0 12928623
10 4807 0 12930399
10 4808 0 12932952
10 4809 0 12936433
10 4810 0 12936729
10 4811 0 12937521
10 4812 0 12941012
10 4813 0 12942465
10 4814 0 12944355
10 4815 0 12946473
10 4816 0 12948139
10 4817 0 12949634
10 4818 0 12951630
10 4819 0 12951752
10 4820 0 12951793
10 4821 0 12953782
10 4822 0 12954983
10 4823 0 12956294
10 4824 0 12958146
10 4825 0 12960943
10 4826 0 12962639
10 4827 0 12964156
10 4828 0 12965971
10 4829 0 12967125
10 4830 0 12968101
10 4831 0 12972794
10 4832 0 12972982
10 4833 0 12973124
10 4834 0 12974103
10 4835 0 12975935
10 4836 0 12976516
10 4837 0 12977109
10 4838 0 12979003
10 4839 0 12989855
10 4840 0 12989920
10 4841 0 12998414
10 4842 0 13006255
10 4843 0 13015967
10 4844 0 13018158
10 4845 0 13020288
10 4846 0 13021171
10 4847 0 13023976
10 4848 0 13026349
10 4849 0 13027802
10 4850 0 13028291
10 4851 0 13028566
10 4852 0 13031662
10 4853 0 13033520
10 4854 0 13034054
10 4855 0 13035445
10 4856 0 13038360
10 4857 0 13039346
10 4858 0 13042734
10 4859 0 13043714
10 4860 0 13063267
10 4861 0 13066501
10 4862 0 13067132
10 4863 0 13067401
10 4864 0 13068974
10 4865 0 13070895
10 4866 0 13070989
10 4867 0 13073570
10 4868 0 13075170
10 4869 0 13075920
10 4870 0 13078680
10 4871 0 13079068
10 4872 0 13083756
10 4873 0 13084064
10 4874 0 13084217
10 4875 0 13084885
10 4876 0 13086147
10 4877 0 13087532
10 4878 0 13089057
10 4879 0 13090806
10 4880 0 13093317
10 4881 0 13095776
10 4882 0 13096336
10 4883 0 13098759
10 4884 0 13099147
10 4885 0 13102124
10 4886 0 13103582
10 4887 0 13105425
10 4888 0 13106852
10 4889 0 13110878
10 4890 0 13113860
10 4891 0 13117400
10 4892 1 13119667
10 4893 1 13121969
10 4894 1 13123576
10 4895 1 13127720
10 4896 1 13130060
10 4897 1 13130421
10 4898 1 13133889
10 4899 1 13134798
10 4900 1 13136746
10 4901 1 13138899
10 4902 1 13139226
10 4903 1 13141642
10 4904 1 13142753
10 4905 1 13145169
10 4906 1 13146770
10 4907 1 13147697
10 4908 1 13150427
10 4909 1 13150840
10 4910 1 13154781
10 4911 1 13156924
10 4912 1 13158454
10 4913 1 13159905
10 4914 1 13162204
10 4915 1 13164033
10 4916 1 13176741
10 4917 1 13177470
10 4918 1 13177868
10 4919 1 13180740
10 4920 1 13182340
10 4921 1 13183072
10 4922 1 13183737
10 4923 1 13184416
10 4924 1 13185259
10 4925 1 13190311
10 4926 1 13190839
10 4927 1 13191730
10 4928 1 13191961
10 4929 1 13193905
10 4930 1 13195395
10 4931 1 13197532
10 4932 1 13198715
10 4933 1 13200016
10 4934 1 13200347
10 4935 1 13201497
10 4936 1 13201742
10 4937 1 13204496
10 4938 1 13210317
10 4939 1 13210437
10 4940 1 13214355
10 4941 1 13215983
10 4942 1 13217035
10 4943 1 13217225
10 4944 1 13219282
10 4945 1 13222279
10 4946 1 13223089
10 4947 1 13225893
10 4948 1 13227983
10 4949 1 13229861
10 4950 1 13232059
10 4951 1 13234515
10 4952 1 13236180
10 4953 1 13237746
10 4954 1 13239116
10 4955 1 13239452
10 4956 1 13241953
10 4957 1 13242936
10 4958 1 13245893
10 4959 1 13247937
10 4960 1 13249178
10 4961 1 13249902
10 4962 1 13252172
10 4963 1 13253050
10 4964 1 13253696
10 4965 1 13254369
10 4966 1 13256835
10 4967 1 13260004
10 4968 1 13260022
10 4969 1 13262264
10 4970 1 13262287
10 4971 1 13264647
10 4972 1 13266373
10 4973 1 13269044
10 4974 1 13271312
10 4975 1 13272551
10 4976 1 13272971
10 4977 1 13275899
10 4978 1 13276772
10 4979 1 13276832
10 4980 1 13278739
10 4981 1 13279370
10 4982 1 13279557
10 4983 1 13280879
10 4984 1 13282086
10 4985 1 13283505
10 4986 1 13285133
10 4987 1 13286104
10 4988 1 13289097
10 4989 1 13289250
10 4990 1 13289333
10 4991 1 13290836
10 4992 1 13292822
10 4993 1 13293086
10 4994 1 13293717
10 4995 1 13296776
10 4996 1 13299105
10 4997 1 13300750
10 4998 1 13303496
10 4999 1 13305881
10 5000 1 13307471
10 5001 1 13312936
10 5002 1 13313236
10 5003 1 13314584
10 5004 1 13317754
10 5005 1 13319690
10 5006 1 13323751
10 5007 1 13325587
10 5008 1 13325759
10 5009 1 13327494
10 5010 1 13329641
10 5011 1 13331865
10 5012 1 13332736
10 5013 1 13333529
10 5014 1 13334208
10 5015 1 13336296
10 5016 1 13339863
10 5017 1 13343278
10 5018 1 13346253
10 5019 1 13348616
10 5020 1 13350569
10 5021 1 13350934
10 5022 1 13351217
10 5023 1 13354078
10 5024 1 13355761
10 5025 1 13355940
10 5026 1 13358538
10 5027 1 13359011
10 5028 1 13360535
10 5029 1 13364521
10 5030 1 13366610
10 5031 1 13369194
10 5032 1 13372159
10 5033 1 13375420
10 5034 1 13376151
10 5035 1 13378479
10 5036 1 13379527
10 5037 1 13380222
10 5038 1 13383315
10 5039 1 13384033
10 5040 1 13386724
10 5041 1 13390464
10 5042 1 13391854
10 5043 0 13413722
10 5044 0 13417292
10 5045 0 13418455
10 5046 0 13420678
10 5047 0 13421333
10 5048 0 13421808
10 5049 0 13423040
10 5050 0 13427698
10 5051 0 13429608
10 5052 0 13431541
10 5053 0 13433161
10 5054 0 13436213
10 5055 1 13436690
10 5056 1 13438351
10 5057 1 13440631
10 5058 1 13442443
10 5059 1 13445391
10 5060 1 13445820
10 5061 1 13446483
10 5062 1 13447005
10 5063 1 13447214
10 5064 1 13448786
10 5065 1 13450727
10 5066 1 13455214
10 5067 1 13455235
10 5068 1 13455761
10 5069 1 13457601
10 5070 1 13457851
10 5071 0 13462833
10 5072 0 13462852
10 5073 0 13463989
10 5074 0 13465893
10 5075 0 13467220
10 5076 0 13467709
10 5077 0 13469127
10 5078 0 13473456
10 5079 0 13473746
10 5080 0 13475336
10 5081 1 13476773
10 5082 1 13479085
10 5083 1 13480022
10 5084 1 13481795
10 5085 1 13483716
10 5086 1 13484287
10 5087 1 13486597
10 5088 1 13487390
10 5089 1 13487495
10 5090 1 13490187
10 5091 1 13491282
10 5092 1 13491886
10 5093 1 13494081
10 5094 1 13495138
10 5095 1 13497619
10 5096 1 13498207
10 5097 1 13501950
10 5098 1 13504386
10 5099 1 13508206
10 5100 1 13509129
10 5101 1 13512403
10 5102 1 13513359
10 5103 1 13513505
10 5104 1 13515305
10 5105 1 13517089
10 5106 1 13517366
10 5107 1 13517937
10 5108 1 13518823
10 5109 1 13520388
10 5110 1 13521162
10 5111 1 13523188
10 5112 0 13524613
10 5113 1 13526945
10 5114 1 13527411
10 5115 1 13530026
10 5116 1 13535114
10 5117 1 13535341
10 5118 1 13537954
10 5119 1 13540986
10 5120 1 13543545
10 5121 1 13545927
10 5122 1 13547100
10 5123 1 13548163
10 5124 1 13548934
10 5125 1 13552256
10 5126 1 13553108
10 5127 1 13553331
10 5128 1 13554154
10 5129 1 13555722
10 5130 1 13559788
10 5131 1 13561074
10 5132 1 13562711
10 5133 1 13563319
10 5134 1 13566181
10 5135 1 13569641
10 5136 1 13570021
10 5137 1 13571608
10 5138 1 13572794
10 5139 1 13572997
10 5140 1 13573820
10 5141 1 13574353
10 5142 1 13575224
10 5143 1 13576716
10 5144 1 13578322
10 5145 1 13580056
10 5146 0 13595654
10 5147 0 13597457
10 5148 0 13615805
10 5149 0 13617427
10 5150 0 13619280
10 5151 0 13619976
10 5152 0 13620653
10 5153 0 13622301
10 5154 0 13623372
10 5155 0 13625052
10 5156 0 13627130
10 5157 0 13628065
10 5158 0 13636441
10 5159 0 13636845
10 5160 0 13637447
10 5161 0 13639766
10 5162 0 13640120
10 5163 0 13643592
10 5164 0 13643757
10 5165 0 13646309
10 5166 0 13647797
10 5167 0 13648818
10 5168 0 13649355
10 5169 0 13650952
10 5170 0 13655670
10 5171 0 13657772
10 5172 0 13658420
10 5173 0 13659128
10 5174 0 13662046
10 5175 0 13664602
10 5176 1 13668267
10 5177 1 13669308
10 5178 1 13670765
10 5179 1 13675290
10 5180 1 13676936
10 5181 1 13679290
10 5182 1 13680373
10 5183 1 13681714
10 5184 1 13682421
10 5185 1 13683777
10 5186 1 13684677
10 5187 0 13695782
10 5188 0 13696050
10 5189 0 13697658
10 5190 0 13700792
10 5191 0 13702972
10 5192 0 13703089
10 5193 0 13706052
10 5194 0 13707572
10 5195 0 13709534
10 5196 0 13711197
10 5197 0 13711743
10 5198 0 13713617
10 5199 0 13715886
10 5200 0 13717017
10 5201 0 13717902
10 5202 0 13718826
10 5203 0 13720772
10 5204 0 13722244
10 5205 0 13722473
10 5206 0 13722851
10 5207 0 13723206
10 5208 0 13726233
10 5209 0 13728392
10 5210 0 13730323
10 5211 0 13731035
10 5212 0 13738204
10 5213 0 13740495
10 5214 0 13741602
10 5215 0 13743736
10 5216 0 13745530
10 5217 0 13745859
10 5218 0 13746917
10 5219 0 13748603
10 5220 0 13752172
10 5221 0 13753606
10 5222 0 13755177
10 5223 0 13756066
10 5224 0 13757101
10 5225 0 13758786
10 5226 0 13759034
10 5227 0 13762595
10 5228 0 13763468
10 5229 0 13763697
10 5230 0 13764996
10 5231 0 13765684
10 5232 0 13767674
10 5233 0 13774376
10 5234 0 13777664
10 5235 0 13778451
10 5236 0 13781779
10 5237 0 13783558
10 5238 0 13785010
10 5239 0 13786359
10 5240 0 13788819
10 5241 0 13790133
10 5242 0 13791400
10 5243 0 13793478
10 5244 0 13795627
10 5245 0 13798205
10 5246 0 13798495
10 5247 1 13805254
10 5248 1 13806064
10 5249 1 13806138
10 5250 1 13806480
10 5251 1 13808376
10 5252 1 13809596
10 5253 1 13812737
10 5254 1 13813439
10 5255 1 13815948
10 5256 1 13818624
10 5257 1 13819526
10 5258 1 13821760
10 5259 1 13824217
10 5260 1 13825189
10 5261 1 13828412
10 5262 1 13828944
10 5263 1 13828982
10 5264 1 13829643
10 5265 1 13830540
10 5266 1 13832046
10 5267 1 13833536
10 5268 1 13834227
10 5269 1 13837329
10 5270 1 13840128
10 5271 1 13840912
10 5272 1 13842119
10 5273 1 13844556
10 5274 1 13848066
10 5275 1 13848698
10 5276 1 13849599
10 5277 1 13849876
10 5278 1 13852880
10 5279 1 13853085
10 5280 1 13854229
10 5281 1 13855444
10 5282 1 13856941
10 5283 1 13857042
10 5284 1 13859031
10 5285 1 13859210
10 5286 1 13860466
10 5287 1 13862498
10 5288 1 13865227
10 5289 1 13866184
10 5290 1 13866471
10 5291 1 13867970
10 5292 1 13873369
10 5293 1 13874348
10 5294 1 13876976
10 5295 1 13878712
10 5296 1 13881342
10 5297 1 13883497
10 5298 1 13887350
10 5299 1 13889701
10 5300 1 13891532
10 5301 1 13893842
10 5302 1 13894982
10 5303 1 13897802
10 5304 1 13899547
10 5305 1 13899936
10 5306 1 13900313
10 5307 1 13901957
10 5308 1 13902406
10 5309 1 13904053
10 5310 1 13907233
10 5311 1 13907594
10 5312 1 13911038
10 5313 1 13911243
10 5314 1 13912361
10 5315 1 13912773
10 5316 1 13915002
10 5317 1 13915031
10 5318 1 13916610
10 5319 1 13916764
10 5320 0 13917667
10 5321 0 13918207
10 5322 0 13920007
10 5323 0 13920487
10 5324 0 13921049
10 5325 0 13923448
10 5326 0 13924252
10 5327 0 13924971
10 5328 0 13926340
10 5329 0 13927323
10 5330 0 13929535
10 5331 0 13933682
10 5332 0 13936365
10 5333 0 13937469
10 5334 0 13942438
10 5335 0 13944536
10 5336 0 13946199
10 5337 0 13946698
10 5338 0 13948132
10 5339 0 13948732
10 5340 0 13953340
10 5341 0 13955309
10 5342 0 13956672
10 5343 0 13956802
10 5344 0 13958555
10 5345 1 13961968
10 5346 1 13962810
10 5347 1 13964389
10 5348 1 13964983
10 5349 1 13967691
10 5350 1 13969071
10 5351 1 13971650
10 5352 1 13972019
10 5353 1 13974695
10 5354 1 13975184
10 5355 1 13976546
10 5356 1 13979628
10 5357 1 13981419
10 5358 0 13997573
10 5359 0 13997779
10 5360 0 13999511
10 5361 0 14001659
10 5362 0 14003043
10 5363 0 14006293
10 5364 0 14006533
10 5365 0 14010286
10 5366 0 14015631
10 5367 0 14015825
10 5368 0 14017888
10 5369 0 14018568
10 5370 0 14020978
10 5371 0 14021696
10 5372 0 14021840
10 5373 0 14022271
10 5374 0 14023247
10 5375 0 14025036
10 5376 0 14027129
10 5377 0 14027398
10 5378 0 14030733
10 5379 0 14031774
10 5380 0 14033181
10 5381 0 14034294
10 5382 0 14035432
10 5383 0 14036312
10 5384 0 14036354
10 5385 0 14036976
10 5386 0 14038879
10 5387 0 14039786
10 5388 0 14042364
10 5389 0 14042848
10 5390 0 14044030
10 5391 0 14049382
10 5392 0 14050565
10 5393 0 14051033
10 5394 0 14051864
10 5395 0 14053916
10 5396 0 14054979
10 5397 0 14060228
10 5398 0 14063692
10 5399 0 14070361
10 5400 0 14071791
10 5401 0 14074278
10 5402 0 14075787
10 5403 0 14076344
10 5404 1 14079152
10 5405 1 14082801
10 5406 1 14083154
10 5407 1 14083503
10 5408 1 14084819
10 5409 1 14085606
10 5410 1 14086341
10 5411 1 14087327
10 5412 1 14089417
10 5413 1 14092231
10 5414 1 14093449
10 5415 1 14094590
10 5416 1 14095987
10 5417 1 14096749
10 5418 1 14096922
10 5419 1 14098370
10 5420 1 14101343
10 5421 1 14101953
10 5422 1 14103437
10 5423 1 14104350
10 5424 1 14104628
10 5425 1 14105931
10 5426 1 14106435
10 5427 1 14107379
10 5428 1 14108746
10 5429 1 14112095
10 5430 0 14113450
10 5431 0 14114968
10 5432 0 14120318
10 5433 0 14121743
10 5434 0 14122926
10 5435 0 14122993
10 5436 0 14125254
10 5437 0 14126012
10 5438 0 14129165
10 5439 0 14131118
10 5440 0 14132294
10 5441 0 14135979
10 5442 0 14138856
10 5443 0 14143947
10 5444 0 14145062
10 5445 0 14148076
10 5446 0 14148374
10 5447 0 14149453
10 5448 0 14151754
10 5449 0 14154195
10 5450 0 14165753
10 5451 0 14169741
10 5452 0 14175932
10 5453 0 14176266
10 5454 0 14176666
10 5455 0 14178720
10 5456 0 14179387
10 5457 0 14180837
10 5458 0 14184886
10 5459 0 14185539
10 5460 0 14187469
10 5461 0 14187908
10 5462 0 14188116
10 5463 0 14191060
10 5464 0 14191235
10 5465 0 14191514
10 5466 0 14195533
10 5467 0 14197804
10 5468 0 14198753
10 5469 0 14202510
10 5470 0 14203126
10 5471 0 14205430
10 5472 0 14207303
10 5473 0 14208612
10 5474 0 14211495
10 5475 0 14216650
10 5476 0 14217232
10 5477 0 14218491
10 5478 0 14219215
10 5479 0 14220020
10 5480 0 14220784
10 5481 0 14224893
10 5482 0 14227916
10 5483 0 14228493
10 5484 0 14228844
10 5485 0 14229841
10 5486 0 14230972
10 5487 0 14233091
10 5488 0 14263148
10 5489 0 14268250
10 5490 0 14269213
10 5491 0 14270031
10 5492 0 14270558
10 5493 0 14270828
10 5494 0 14286019
10 5495 0 14286716
10 5496 0 14288977
10 5497 0 14292047
10 5498 0 14294414
10 5499 0 14295534
10 5500 0 14295765
10 5501 0 14296728
10 5502 0 14297237
10 5503 0 14298451
10 5504 0 14298569
10 5505 0 14300283
10 5506 0 14301186
10 5507 0 14303570
10 5508 0 14304396
10 5509 0 14305204
10 5510 0 14307389
10 5511 0 14310371
10 5512 0 14311194
10 5513 0 14311358
10 5514 0 14314583
10 5515 0 14318208
10 5516 0 14320367
10 5517 0 14322767
10 5518 0 14326290
10 5519 0 14326426
10 5520 0 14328352
10 5521 0 14330561
10 5522 0 14331594
10 5523 0 14336825
10 5524 0 14338517
10 5525 0 14346853
10 5526 0 14348575
10 5527 0 14348614
10 5528 0 14349473
10 5529 0 14351105
10 5530 0 14351973
10 5531 0 14352939
10 5532 0 14354628
10 5533 0 14355843
10 5534 0 14359357
10 5535 0 14359791
10 5536 0 14361737
10 5537 0 14365685
10 5538 0 14369016
10 5539 0 14369307
10 5540 0 14377799
10 5541 0 14381048
10 5542 0 14384953
10 5543 0 14387414
10 5544 0 14390305
10 5545 0 14390457
10 5546 0 14390877
10 5547 0 14390931
10 5548 0 14392670
10 5549 0 14394171
10 5550 0 14396428
10 5551 0 14401042
10 5552 0 14402433
10 5553 0 14402928
10 5554 0 14404180
10 5555 0 14405807
10 5556 0 14407333
10 5557 0 14407672
10 5558 0 14410144
10 5559 0 14412171
10 5560 0 14412564
10 5561 0 14413274
10 5562 0 14413849
10 5563 0 14414880
10 5564 0 14415438
10 5565 0 14418937
10 5566 0 14419458
10 5567 0 14419978
10 5568 0 14421134
10 5569 0 14422695
10 5570 0 14424386
10 5571 1 14427776
10 5572 1 14429875
10 5573 1 14430039
10 5574 1 14431883
10 5575 1 14433719
10 5576 1 14434107
10 5577 1 14434305
10 5578 1 14435929
10 5579 1 14437817
10 5580 1 14437867
10 5581 1 14440155
10 5582 1 14440769
10 5583 1 14440984
10 5584 1 14441288
10 5585 1 14444645
10 5586 1 14447152
10 5587 1 14447175
10 5588 1 14448799
10 5589 1 14450139
10 5590 1 14453189
10 5591 1 14454137
10 5592 1 14455693
10 5593 1 14455726
10 5594 1 14457052
10 5595 1 14458580
10 5596 1 14460156
10 5597 1 14461069
10 5598 1 14461212
10 5599 1 14463063
10 5600 1 14463163
10 5601 1 14465097
10 5602 1 14466411
10 5603 1 14467724
10 5604 1 14467775
10 5605 1 14469475
10 5606 1 14470595
10 5607 1 14472718
10 5608 1 14473162
10 5609 1 14473952
10 5610 1 14474312
10 5611 1 14475538
10 5612 1 14475669
10 5613 1 14478664
10 5614 1 14478794
10 5615 1 14479986
10 5616 1 14481644
10 5617 1 14481720
10 5618 1 14483464
10 5619 1 14484575
10 5620 1 14485214
10 5621 1 14486000
10 5622 1 14486218
10 5623 1 14486788
10 5624 1 14488299
10 5625 1 14489400
10 5626 1 14489473
10 5627 1 14490738
10 5628 1 14491563
10 5629 1 14492553
10 5630 1 14498370
10 5631 1 14501999
10 5632 1 14502790
10 5633 1 14503338
10 5634 1 14506922
10 5635 1 14510783
10 5636 1 14510814
10 5637 1 14512028
10 5638 1 14512418
10 5639 1 14512620
10 5640 1 14515050
10 5641 1 14515078
10 5642 1 14515475
10 5643 1 14516664
10 5644 1 14517554
10 5645 1 14518460
10 5646 1 14521770
10 5647 1 14522832
10 5648 1 14522908
10 5649 1 14524447
10 5650 1 14526280
10 5651 1 14526489
10 5652 1 14526552
10 5653 1 14527033
10 5654 1 14529744
10 5655 1 14531133
10 5656 1 14533815
10 5657 1 14535978
10 5658 1 14537069
10 5659 0 14538943
10 5660 0 14539079
10 5661 0 14540545
10 5662 0 14541926
10 5663 0 14542929
10 5664 0 14549087
10 5665 0 14549175
10 5666 0 14550085
10 5667 0 14556010
10 5668 0 14558097
10 5669 0 14559778
10 5670 0 14562395
10 5671 0 14562906
10 5672 0 14563168
10 5673 0 14565480
10 5674 0 14567612
10 5675 0 14567817
10 5676 0 14570050
10 5677 0 14570732
10 5678 0 14570811
10 5679 0 14574922
10 5680 0 14575715
10 5681 0 14577075
10 5682 0 14578421
10 5683 0 14581225
10 5684 0 14583190
10 5685 0 14586186
10 5686 0 14590016
10 5687 0 14590576
10 5688 0 14591591
10 5689 0 14594892
10 5690 0 14595304
10 5691 0 14596537
10 5692 0 14598851
10 5693 0 14601816
10 5694 0 14603030
10 5695 0 14603704
10 5696 0 14605605
10 5697 0 14608330
10 5698 0 14611549
10 5699 0 14613752
10 5700 0 14615643
10 5701 0 14615820
10 5702 0 14616310
10 5703 0 14617138
10 5704 0 14624617
10 5705 0 14627311
10 5706 0 14630508
10 5707 0 14631131
10 5708 0 14631662
10 5709 0 14634013
10 5710 0 14634178
10 5711 0 14634711
10 5712 0 14638289
10 5713 0 14644154
10 5714 0 14644563
10 5715 0 14645288
10 5716 0 14648494
10 5717 0 14649817
10 5718 0 14650894
10 5719 0 14652591
10 5720 0 14653932
10 5721 0 14654778
10 5722 0 14657100
10 5723 0 14658913
10 5724 0 14659756
10 5725 0 14660149
10 5726 0 14661051
10 5727 0 14663218
10 5728 0 14665335
10 5729 0 14665836
10 5730 0 14667260
10 5731 0 14667445
10 5732 0 14669192
10 5733 0 14669699
10 5734 0 14671829
10 5735 0 14673059
10 5736 0 14673924
10 5737 0 14674466
10 5738 0 14675561
10 5739 0 14676131
10 5740 0 14677334
10 5741 0 14679393
10 5742 0 14679454
10 5743 0 14679830
10 5744 0 14680813
10 5745 0 14681224
10 5746 0 14681973
10 5747 0 14683875
10 5748 0 14686467
10 5749 0 14687803
10 5750 0 14688133
10 5751 0 14689732
10 5752 0 14692108
10 5753 0 14695413
10 5754 0 14697264
10 5755 0 14700475
10 5756 0 14704198
10 5757 0 14704687
10 5758 0 14707840
10 5759 0 14709326
10 5760 0 14711272
10 5761 0 14713864
10 5762 0 14714449
10 5763 0 14715027
10 5764 0 14715692
10 5765 0 14716804
10 5766 0 14719392
10 5767 0 14721459
10 5768 0 14723373
10 5769 0 14723927
10 5770 0 14726214
10 5771 0 14730797
10 5772 0 14731459
10 5773 0 14731945
10 5774 0 14734249
10 5775 0 14735229
10 5776 0 14735302
10 5777 0 14737132
10 5778 0 14738347
10 5779 0 14740092
10 5780 0 14741075
10 5781 0 14741317
10 5782 0 14741464
10 5783 0 14744908
10 5784 0 14745514
10 5785 0 14747001
10 5786 0 14747172
10 5787 0 14752021
10 5788 0 14755341
10 5789 0 14756977
10 5790 0 14757745
10 5791 0 14759779
10 5792 0 14760731
10 5793 0 14762353
10 5794 0 14766004
10 5795 0 14770276
10 5796 0 14770410
10 5797 0 14775044
10 5798 0 14777411
10 5799 0 14780765
10 5800 0 14782299
10 5801 0 14784606
10 5802 0 14786103
10 5803 0 14787296
10 5804 0 14791750
10 5805 0 14796441
10 5806 0 14802690
10 5807 0 14816650
10 5808 0 14819342
10 5809 0 14824594
10 5810 0 14828350
10 5811 0 14828385
10 5812 0 14835029
10 5813 0 14837557
10 5814 0 14839034
10 5815 0 14843500
10 5816 0 14848785
10 5817 0 14851117
10 5818 0 14851559
10 5819 0 14852366
10 5820 0 14852459
10 5821 0 14854580
10 5822 0 14855655
10 5823 0 14857907
10 5824 0 14861340
10 5825 0 14862295
10 5826 0 14862572
10 5827 0 14863609
10 5828 0 14865276
10 5829 0 14867673
10 5830 0 14870032
10 5831 0 14870904
10 5832 0 14871961
10 5833 0 14873876
10 5834 0 14878974
10 5835 0 14880772
10 5836 0 14884064
10 5837 0 14913296
10 5838 0 14914632
10 5839 0 14915340
10 5840 0 14917246
10 5841 0 14920123
10 5842 0 14920459
10 5843 0 14922836
10 5844 0 14924066
10 5845 0 14924612
10 5846 0 14924691
10 5847 0 14928221
10 5848 0 14930286
10 5849 0 14931476
10 5850 0 14931720
10 5851 0 14932370
10 5852 0 14934856
10 5853 0 14942500
10 5854 0 14943377
10 5855 0 14944728
10 5856 0 14947325
10 5857 0 14949099
10 5858 0 14951629
10 5859 0 14963764
10 5860 0 14975215
10 5861 0 14975723
10 5862 0 14977024
10 5863 0 14977859
10 5864 0 14979488
10 5865 0 14981455
10 5866 0 14982244
10 5867 0 15005439
10 5868 0 15007756
10 5869 0 15007932
10 5870 0 15008021
10 5871 0 15008566
10 5872 0 15009569
10 5873 0 15013871
10 5874 0 15017533
10 5875 0 15021167
10 5876 0 15021974
10 5877 0 15024631
10 5878 0 15024680
10 5879 0 15024863
10 5880 0 15028193
10 5881 0 15028502
10 5882 0 15030961
10 5883 0 15031078
10 5884 0 15034066
10 5885 0 15035200
10 5886 0 15039086
10 5887 0 15039629
10 5888 0 15040629
10 5889 0 15041649
10 5890 0 15042638
10 5891 0 15043583
10 5892 0 15049520
10 5893 0 15053086
10 5894 0 15055152
10 5895 0 15056924
10 5896 0 15058386
10 5897 0 15061451
10 5898 0 15064976
10 5899 0 15067687
10 5900 0 15071806
10 5901 0 15075437
10 5902 0 15078590
10 5903 0 15080033
10 5904 0 15081012
10 5905 0 15082510
10 5906 0 15085664
10 5907 0 15087566
10 5908 0 15087737
10 5909 0 15091524
10 5910 0 15091562
10 5911 0 15093830
10 5912 0 15098457
10 5913 0 15100677
10 5914 0 15102031
10 5915 0 15102365
10 5916 0 15102737
10 5917 0 15105727
10 5918 0 15106977
10 5919 0 15107788
10 5920 0 15109123
10 5921 0 15109391
10 5922 0 15110619
10 5923 0 15114183
10 5924 0 15117079
10 5925 0 15119461
10 5926 0 15119623
10 5927 0 15120776
10 5928 0 15124467
10 5929 0 15126859
10 5930 0 15128124
10 5931 0 15128916
10 5932 0 15132547
10 5933 0 15136548
10 5934 0 15138901
10 5935 0 15170359
10 5936 0 15174065
10 5937 0 15217762
10 5938 0 15218405
10 5939 0 15220419
10 5940 0 15221276
10 5941 0 15223372
10 5942 0 15231267
10 5943 0 15231860
10 5944 0 15232434
10 5945 0 15237167
10 5946 0 15238747
10 5947 0 15239975
10 5948 0 15243939
10 5949 0 15245924
10 5950 0 15247419
10 5951 0 15248810
10 5952 0 15268998
10 5953 0 15271174
10 5954 0 15276174
10 5955 0 15278973
10 5956 0 15318701
10 5957 0 15323557
10 5958 0 15327255
10 5959 0 15327879
10 5960 0 15328267
10 5961 0 15329378
10 5962 0 15330496
10 5963 0 15330965
10 5964 0 15351862
10 5965 0 15354228
10 5966 0 15356222
10 5967 0 15358514
10 5968 0 15359916
10 5969 0 15360017
10 5970 0 15366131
10 5971 0 15368082
10 5972 0 15371670
10 5973 0 15373244
10 5974 0 15373801
10 5975 0 15374209
10 5976 0 15375430
10 5977 0 15380216
10 5978 0 15380325
10 5979 0 15381342
10 5980 0 15385018
10 5981 0 15385895
10 5982 0 15386767
10 5983 0 15387555
10 5984 0 15388147
10 5985 0 15388169
10 5986 0 15390120
10 5987 0 15390607
10 5988 0 15392200
10 5989 0 15393950
10 5990 0 15395248
10 5991 0 15396857
10 5992 0 15397183
10 5993 0 15398419
10 5994 0 15401055
10 5995 0 15401920
10 5996 0 15405123
10 5997 0 15405777
10 5998 0 15410765
10 5999 0 15411336
10 6000 0 15413921
10 6001 0 15414492
10 6002 0 15414516
10 6003 0 15417856
10 6004 0 15418335
10 6005 0 15418897
10 6006 0 15419954
10 6007 0 15420629
10 6008 0 15425056
10 6009 0 15425382
10 6010 0 15426399
10 6011 0 15426560
10 6012 0 15426646
10 6013 0 15430177
10 6014 0 15432219
10 6015 0 15432409
10 6016 0 15434127
10 6017 0 15434765
10 6018 0 15435750
10 6019 0 15437524
10 6020 0 15440463
10 6021 0 15441942
10 6022 0 15443478
10 6023 0 15444476
10 6024 0 15446135
10 6025 0 15449087
10 6026 0 15452059
10 6027 0 15452127
10 6028 0 15454489
10 6029 0 15456333
10 6030 0 15457060
10 6031 0 15459653
10 6032 0 15463738
10 6033 0 15465704
10 6034 0 15470005
10 6035 0 15470371
10 6036 0 15474342
10 6037 0 15474763
10 6038 0 15474841
10 6039 0 15478209
10 6040 0 15478295
10 6041 0 15479645
10 6042 0 15481812
10 6043 0 15482437
10 6044 0 15483675
10 6045 0 15486725
10 6046 0 15487707
10 6047 0 15488645
10 6048 0 15488906
10 6049 0 15490445
10 6050 0 15491230
10 6051 0 15494097
10 6052 0 15496582
10 6053 0 15496736
10 6054 0 15499124
10 6055 0 15499660
10 6056 0 15500076
10 6057 0 15503124
10 6058 0 15504827
10 6059 0 15506919
10 6060 0 15508411
10 6061 0 15510099
10 6062 0 15512173
10 6063 0 15516467
10 6064 0 15519115
10 6065 0 15519291
10 6066 0 15520750
10 6067 0 15523778
10 6068 0 15524181
10 6069 0 15527465
10 6070 0 15528010
10 6071 0 15528821
10 6072 0 15530269
10 6073 0 15534278
10 6074 0 15534413
10 6075 0 15536163
10 6076 0 15536401
10 6077 0 15537175
10 6078 0 15539253
10 6079 0 15541753
10 6080 0 15542841
10 6081 0 15549283
10 6082 0 15552748
10 6083 0 15557360
10 6084 0 15558136
10 6085 0 15563552
10 6086 0 15564142
10 6087 0 15565865
10 6088 0 15566735
10 6089 0 15569639
10 6090 0 15572244
10 6091 0 15573230
10 6092 0 15573663
10 6093 0 15575778
10 6094 0 15576385
10 6095 0 15579655
10 6096 0 15579941
10 6097 0 15582005
10 6098 0 15587469
10 6099 0 15594410
10 6100 0 15595064
10 6101 0 15597660
10 6102 0 15599023
10 6103 0 15600852
10 6104 0 15601316
10 6105 0 15602460
10 6106 0 15603984
10 6107 0 15606019
10 6108 0 15608121
10 6109 0 15608300
10 6110 0 15609852
10 6111 0 15610724
10 6112 0 15612619
10 6113 0 15614033
10 6114 0 15615836
10 6115 0 15620838
10 6116 0 15622657
10 6117 0 15626754
10 6118 0 15628332
10 6119 0 15630291
10 6120 0 15632736
10 6121 0 15632829
10 6122 0 15635430
10 6123 0 15637771
10 6124 0 15638199
10 6125 0 15638408
10 6126 0 15640306
10 6127 0 15642985
10 6128 0 15646054
10 6129 0 15646154
10 6130 0 15648141
10 6131 0 15648421
10 6132 0 15649644
10 6133 0 15650250
10 6134 0 15654049
10 6135 0 15654119
10 6136 0 15656345
10 6137 0 15657191
10 6138 0 15657522
10 6139 0 15658972
10 6140 0 15659859
10 6141 0 15660975
10 6142 0 15661993
10 6143 0 15665944
10 6144 0 15666935
10 6145 0 15667099
10 6146 0 15670333
10 6147 0 15674266
10 6148 0 15675406
10 6149 0 15677349
10 6150 0 15677514
10 6151 0 15678529
10 6152 0 15680115
10 6153 0 15680343
10 6154 0 15680832
10 6155 0 15681808
10 6156 0 15684112
10 6157 0 15685064
10 6158 0 15685627
10 6159 0 15689836
10 6160 0 15690021
10 6161 0 15691959
10 6162 0 15696089
10 6163 0 15696562
10 6164 0 15699660
10 6165 0 15699962
10 6166 0 15701048
10 6167 0 15702170
10 6168 0 15703374
10 6169 0 15704598
10 6170 0 15705358
10 6171 0 15706078
10 6172 0 15707894
10 6173 0 15708597
10 6174 0 15709628
10 6175 0 15710540
10 6176 0 15711354
10 6177 0 15711386
10 6178 0 15711756
10 6179 0 15714004
10 6180 0 15715593
10 6181 0 15718991
10 6182 0 15723604
10 6183 0 15725681
10 6184 0 15726609
10 6185 0 15727607
10 6186 0 15728569
10 6187 0 15730190
10 6188 0 15732057
10 6189 0 15738715
10 6190 0 15739122
10 6191 0 15739181
10 6192 0 15740555
10 6193 0 15742569
10 6194 0 15744058
10 6195 0 15745311
10 6196 0 15745751
10 6197 0 15746783
10 6198 0 15746944
10 6199 0 15748699
10 6200 0 15749248
10 6201 0 15753932
10 6202 0 15754611
10 6203 0 15756505
10 6204 0 15761241
10 6205 0 15761389
10 6206 0 15761807
10 6207 0 15763979
10 6208 0 15766394
10 6209 0 15769372
10 6210 0 15770530
10 6211 0 15774748
10 6212 0 15777988
10 6213 0 15780173
10 6214 0 15780622
10 6215 0 15782539
10 6216 0 15784978
10 6217 0 15785276
10 6218 0 15785734
10 6219 0 15787828
10 6220 0 15789580
10 6221 0 15789852
10 6222 0 15791357
10 6223 0 15795154
10 6224 0 15796157
10 6225 0 15799942
10 6226 0 15801259
10 6227 0 15804118
10 6228 0 15805442
10 6229 1 15808980
10 6230 1 15810241
10 6231 1 15812595
10 6232 1 15813975
10 6233 1 15816244
10 6234 1 15817147
10 6235 1 15818875
10 6236 1 15820179
10 6237 1 15823432
10 6238 1 15827242
10 6239 1 15827471
10 6240 1 15829364
10 6241 1 15834475
10 6242 1 15837987
10 6243 1 15838010
10 6244 1 15840488
10 6245 1 15842393
10 6246 1 15847116
10 6247 1 15847535
10 6248 1 15849780
10 6249 1 15850368
10 6250 1 15853781
10 6251 1 15856896
10 6252 1 15857048
10 6253 1 15857810
10 6254 1 15860690
10 6255 1 15860860
10 6256 1 15862388
10 6257 1 15865603
10 6258 1 15867587
10 6259 1 15870053
10 6260 1 15870471
10 6261 1 15870510
10 6262 1 15873535
10 6263 1 15874404
10 6264 1 15874783
10 6265 1 15875222
10 6266 1 15876774
10 6267 1 15877921
10 6268 1 15878259
10 6269 1 15879567
10 6270 1 15880566
10 6271 0 15884500
10 6272 0 15887368
10 6273 0 15887778
10 6274 0 15891638
10 6275 0 15892023
10 6276 0 15894125
10 6277 0 15896354
10 6278 0 15900067
10 6279 0 15900590
10 6280 0 15901274
10 6281 0 15902293
10 6282 0 15903622
10 6283 0 15906432
10 6284 0 15911255
10 6285 0 15912783
10 6286 0 15913054
10 6287 0 15913154
10 6288 0 15914580
10 6289 0 15915399
10 6290 0 15917475
10 6291 0 15918474
10 6292 0 15919636
10 6293 0 15921663
10 6294 0 15924265
10 6295 0 15926050
10 6296 0 15928691
10 6297 0 15930839
10 6298 0 15932279
10 6299 0 15933608
10 6300 0 15934919
10 6301 0 15935127
10 6302 0 15936079
10 6303 0 15937772
10 6304 0 15940137
10 6305 0 15943172
10 6306 0 15945067
10 6307 0 15947725
10 6308 0 15948062
10 6309 0 15949861
10 6310 0 15956629
10 6311 0 15956976
10 6312 0 15957171
10 6313 0 15958653
10 6314 0 15963352
10 6315 0 15965054
10 6316 0 15988460
10 6317 0 15990958
10 6318 0 15991666
10 6319 0 15992496
10 6320 0 15994216
10 6321 0 15994987
10 6322 0 15995751
10 6323 0 15997156
10 6324 0 16000266
10 6325 0 16001299
10 6326 0 16002158
10 6327 0 16004308
10 6328 0 16007917
10 6329 0 16008189
10 6330 0 16013560
10 6331 0 16013612
10 6332 0 16018890
10 6333 0 16019904
10 6334 0 16020052
10 6335 0 16022686
10 6336 0 16025042
10 6337 0 16025142
10 6338 0 16025416
10 6339 0 16028529
10 6340 0 16029131
10 6341 0 16031106
10 6342 0 16032227
10 6343 0 16034832
10 6344 0 16037297
10 6345 0 16040481
10 6346 0 16040636
10 6347 0 16043578
10 6348 0 16044426
10 6349 0 16049327
10 6350 0 16050216
10 6351 0 16054030
10 6352 0 16054318
10 6353 0 16056034
10 6354 0 16057268
10 6355 0 16061249
10 6356 0 16062580
10 6357 0 16062620
10 6358 0 16065717
10 6359 0 16069094
10 6360 0 16070277
10 6361 0 16072586
10 6362 0 16072733
10 6363 0 16073491
10 6364 0 16075794
10 6365 0 16077917
10 6366 0 16081587
10 6367 0 16084308
10 6368 0 16085281
10 6369 1 16088393
10 6370 1 16089216
10 6371 1 16090405
10 6372 1 16093589
10 6373 1 16096308
10 6374 1 16098856
10 6375 1 16100785
10 6376 1 16101844
10 6377 1 16101905
10 6378 1 16110804
10 6379 0 16113409
10 6380 0 16116468
10 6381 0 16118149
10 6382 0 16120792
10 6383 0 16121630
10 6384 0 16122951
10 6385 0 16124676
10 6386 0 16125936
10 6387 0 16128927
10 6388 0 16134169
10 6389 0 16135172
10 6390 0 16136250
10 6391 0 16136872
10 6392 0 16137593
10 6393 0 16140450
10 6394 1 16145542
10 6395 1 16147624
10 6396 1 16148734
10 6397 1 16150597
10 6398 1 16151396
10 6399 1 16152102
10 6400 1 16152766
10 6401 1 16154167
10 6402 1 16156692
10 6403 1 16159399
10 6404 1 16159817
10 6405 1 16159985
10 6406 1 16163025
10 6407 1 16164863
10 6408 1 16165756
10 6409 1 16167774
10 6410 1 16171537
10 6411 1 16174260
10 6412 1 16177335
10 6413 1 16178626
10 6414 1 16179389
10 6415 1 16181483
10 6416 1 16182020
10 6417 1 16183523
10 6418 1 16183900
10 6419 1 16186100
10 6420 1 16186627
10 6421 1 16188770
10 6422 1 16189797
10 6423 1 16189864
10 6424 1 16190063
10 6425 1 16190598
10 6426 1 16193018
10 6427 1 16193703
10 6428 1 16198717
10 6429 1 16206232
10 6430 1 16209718
10 6431 1 16210153
10 6432 1 16211128
10 6433 1 16211978
10 6434 1 16212007
10 6435 1 16212527
10 6436 1 16213001
10 6437 1 16213163
10 6438 1 16215438
10 6439 1 16216332
10 6440 1 16219154
10 6441 1 16221000
10 6442 1 16223981
10 6443 1 16224272
10 6444 1 16226819
10 6445 1 16226967
10 6446 1 16228422
10 6447 1 16229824
10 6448 1 16230669
10 6449 1 16231375
10 6450 1 16231708
10 6451 1 16232805
10 6452 1 16235927
10 6453 1 16238380
10 6454 1 16239449
10 6455 1 16244767
10 6456 1 16248013
10 6457 1 16249125
10 6458 1 16252758
10 6459 1 16254868
10 6460 1 16255908
10 6461 1 16257292
10 6462 1 16259624
10 6463 1 16262454
10 6464 1 16264939
10 6465 1 16265596
10 6466 1 16266245
10 6467 1 16267080
10 6468 1 16269699
10 6469 1 16269971
10 6470 1 16273484
10 6471 1 16273822
10 6472 1 16273842
10 6473 0 16289381
10 6474 0 16290262
10 6475 0 16291394
10 6476 0 16292562
10 6477 0 16294110
10 6478 0 16296878
10 6479 0 16297576
10 6480 0 16298637
10 6481 0 16301435
10 6482 0 16304732
10 6483 0 16310720
10 6484 0 16311620
10 6485 0 16312276
10 6486 0 16313014
10 6487 0 16317163
10 6488 0 16321880
10 6489 0 16326758
10 6490 0 16330128
10 6491 0 16333700
10 6492 0 16334810
10 6493 0 16337685
10 6494 0 16338938
10 6495 0 16339367
10 6496 0 16339666
10 6497 0 16340009
10 6498 0 16343001
10 6499 0 16343136
10 6500 0 16343557
10 6501 0 16345518
10 6502 0 16346932
10 6503 0 16347383
10 6504 0 16349554
10 6505 0 16350611
10 6506 0 16356442
10 6507 0 16358801
10 6508 0 16360739
10 6509 0 16361022
10 6510 0 16361372
10 6511 0 16361443
10 6512 1 16364079
10 6513 1 16368473
10 6514 1 16368824
10 6515 1 16376659
10 6516 1 16382455
10 6517 1 16384746
10 6518 1 16386733
10 6519 1 16387200
10 6520 1 16389412
10 6521 1 16390124
10 6522 1 16391493
10 6523 1 16393052
10 6524 1 16393372
10 6525 1 16399363
10 6526 1 16402638
10 6527 1 16404034
10 6528 1 16405798
10 6529 1 16405853
10 6530 1 16407162
10 6531 1 16408101
10 6532 1 16409160
10 6533 1 16410557
10 6534 1 16412726
10 6535 0 16416346
10 6536 0 16418025
10 6537 0 16420810
10 6538 0 16424569
10 6539 0 16426170
10 6540 0 16428798
10 6541 0 16431153
10 6542 0 16434553
10 6543 0 16434828
10 6544 0 16440595
10 6545 0 16441221
10 6546 0 16446568
10 6547 0 16448305
10 6548 0 16451158
10 6549 0 16451412
10 6550 0 16452394
10 6551 0 16453946
10 6552 0 16456941
10 6553 0 16460160
10 6554 0 16460515
10 6555 0 16462197
10 6556 0 16462815
10 6557 0 16464727
10 6558 0 16468654
10 6559 0 16471356
10 6560 0 16473504
10 6561 0 16475962
10 6562 0 16476669
10 6563 0 16484163
10 6564 0 16484693
10 6565 0 16484944
10 6566 0 16486706
10 6567 0 16488741
10 6568 0 16489182
10 6569 1 16489567
10 6570 1 16491961
10 6571 1 16493885
10 6572 1 16494941
10 6573 1 16497128
10 6574 1 16497934
10 6575 1 16499558
10 6576 1 16502019
10 6577 1 16502455
10 6578 1 16502810
10 6579 1 16507322
10 6580 1 16507339
10 6581 1 16510232
10 6582 1 16512882
10 6583 1 16514181
10 6584 1 16518921
10 6585 1 16520259
10 6586 1 16521783
10 6587 1 16525339
10 6588 1 16526164
10 6589 1 16530094
10 6590 1 16533296
10 6591 1 16537667
10 6592 0 16541007
10 6593 0 16541335
10 6594 0 16542417
10 6595 0 16545059
10 6596 0 16545356
10 6597 0 16545982
10 6598 0 16546738
10 6599 0 16550063
10 6600 0 16550529
10 6601 0 16553851
10 6602 0 16556286
10 6603 0 16562633
10 6604 0 16562894
10 6605 0 16564730
10 6606 1 16565841
10 6607 1 16566898
10 6608 1 16567295
10 6609 1 16567664
10 6610 1 16569152
10 6611 1 16569190
10 6612 1 16571070
10 6613 1 16573056
10 6614 1 16573357
10 6615 1 16574317
10 6616 1 16574896
10 6617 1 16575628
10 6618 1 16576254
10 6619 1 16578461
10 6620 1 16581111
10 6621 1 16581652
10 6622 1 16583896
10 6623 1 16588381
10 6624 1 16592119
10 6625 1 16596078
10 6626 1 16598849
10 6627 1 16599987
10 6628 1 16600423
10 6629 1 16600709
10 6630 1 16601841
10 6631 1 16604599
10 6632 1 16606458
10 6633 1 16607176
10 6634 1 16607529
10 6635 1 16609317
10 6636 1 16610925
10 6637 1 16611999
10 6638 1 16613957
10 6639 1 16616566
10 6640 1 16616880
10 6641 1 16617072
10 6642 1 16622347
10 6643 1 16623011
10 6644 1 16626299
10 6645 1 16627140
10 6646 1 16627185
10 6647 1 16629417
10 6648 1 16630426
10 6649 1 16632421
10 6650 1 16632827
10 6651 1 16634393
10 6652 1 16634665
10 6653 1 16635215
10 6654 1 16635706
10 6655 1 16639067
10 6656 1 16639110
10 6657 1 16639720
10 6658 1 16640578
10 6659 1 16643893
10 6660 1 16645418
10 6661 1 16647329
10 6662 1 16649323
10 6663 1 16650705
10 6664 1 16651892
10 6665 1 16653901
10 6666 1 16654498
10 6667 1 16654820
10 6668 1 16658863
10 6669 1 16659212
10 6670 1 16664236
10 6671 1 16664698
10 6672 1 16668716
10 6673 1 16670554
10 6674 1 16671179
10 6675 1 16673058
10 6676 1 16673933
10 6677 1 16674382
10 6678 1 16677149
10 6679 1 16678071
10 6680 1 16679562
10 6681 1 16681014
10 6682 1 16683860
10 6683 1 16684920
10 6684 1 16685293
10 6685 1 16685532
10 6686 1 16686755
10 6687 1 16689869
10 6688 1 16690345
10 6689 1 16691486
10 6690 1 16692990
10 6691 1 16693717
10 6692 1 16694015
10 6693 1 16695703
10 6694 1 16696509
10 6695 1 16696577
10 6696 1 16696634
10 6697 1 16698555
10 6698 1 16700168
10 6699 1 16701254
10 6700 1 16703501
10 6701 1 16703752
10 6702 1 16707415
10 6703 1 16708327
10 6704 1 16711520
10 6705 1 16711618
10 6706 1 16714144
10 6707 1 16714724
10 6708 1 16714981
10 6709 1 16716231
10 6710 1 16716420
10 6711 1 16718589
10 6712 1 16720133
10 6713 1 16720252
10 6714 1 16722052
10 6715 1 16722618
10 6716 1 16723434
10 6717 1 16723794
10 6718 1 16723877
10 6719 1 16723900
10 6720 0 16728459
10 6721 0 16729052
10 6722 0 16730244
10 6723 0 16730688
10 6724 0 16731256
10 6725 0 16731636
10 6726 0 16733745
10 6727 0 16739501
10 6728 0 16742664
10 6729 0 16743530
10 6730 0 16744172
10 6731 0 16745935
10 6732 0 16746640
10 6733 0 16748033
10 6734 0 16750225
10 6735 0 16750674
10 6736 0 16753190
10 6737 0 16753887
10 6738 0 16755088
10 6739 0 16758692
10 6740 0 16759751
10 6741 0 16759863
10 6742 0 16760717
10 6743 0 16762643
10 6744 0 16765559
10 6745 0 16772124
10 6746 0 16774957
10 6747 0 16777328
10 6748 0 16781889
10 6749 0 16784816
10 6750 0 16791518
10 6751 0 16793186
10 6752 0 16796135
10 6753 0 16800216
10 6754 1 16804484
10 6755 1 16804604
10 6756 1 16805334
10 6757 1 16806791
10 6758 1 16807888
10 6759 1 16808808
10 6760 1 16809077
10 6761 1 16811626
10 6762 1 16812196
10 6763 1 16815435
10 6764 1 16815531
10 6765 1 16821946
10 6766 1 16823511
10 6767 1 16825443
10 6768 0 16828629
10 6769 0 16830533
10 6770 0 16831733
10 6771 0 16831995
10 6772 0 16834384
10 6773 0 16836462
10 6774 0 16837039
10 6775 0 16838022
10 6776 0 16839821
10 6777 0 16842135
10 6778 0 16845103
10 6779 0 16847143
10 6780 0 16848036
10 6781 0 16848291
10 6782 0 16852630
10 6783 0 16853309
10 6784 0 16853664
10 6785 0 16854861
10 6786 0 16857026
10 6787 0 16860267
10 6788 0 16860743
10 6789 0 16865474
10 6790 0 16868911
10 6791 0 16872693
10 6792 0 16874406
10 6793 0 16876029
10 6794 0 16879902
10 6795 0 16880553
10 6796 0 16881997
10 6797 0 16883890
10 6798 0 16884259
10 6799 0 16886645
10 6800 0 16888753
10 6801 0 16890511
10 6802 0 16892173
10 6803 0 16892923
10 6804 1 16897678
10 6805 1 16898306
10 6806 1 16900558
10 6807 1 16901351
10 6808 1 16902413
10 6809 1 16904900
10 6810 1 16905962
10 6811 1 16907416
10 6812 1 16907552
10 6813 1 16908044
10 6814 1 16908381
10 6815 1 16908674
10 6816 1 16910412
10 6817 1 16911691
10 6818 1 16912768
10 6819 1 16913918
10 6820 1 16914432
10 6821 1 16915643
10 6822 1 16915995
10 6823 1 16916935
10 6824 1 16919263
10 6825 1 16919466
10 6826 1 16922397
10 6827 1 16923549
10 6828 1 16925783
10 6829 1 16926430
10 6830 1 16927333
10 6831 1 16929094
10 6832 1 16929460
10 6833 1 16930369
10 6834 0 16932046
10 6835 0 16935179
10 6836 0 16935370
10 6837 0 16935608
10 6838 1 16939050
10 6839 1 16940005
10 6840 1 16940384
10 6841 1 16942537
10 6842 1 16944421
10 6843 1 16946956
10 6844 1 16948058
10 6845 1 16948556
10 6846 1 16950155
10 6847 1 16951934
10 6848 1 16956408
10 6849 1 16960641
10 6850 1 16962153
10 6851 1 16962815
10 6852 1 16963231
10 6853 1 16965776
10 6854 1 16967386
10 6855 1 16967970
10 6856 1 16969072
10 6857 1 16969696
10 6858 1 16970160
10 6859 1 16971269
10 6860 1 16973575
10 6861 1 16976470
10 6862 1 16977769
10 6863 1 16980344
10 6864 1 16981578
10 6865 1 16986838
10 6866 1 16990221
10 6867 1 16990694
10 6868 1 16990723
10 6869 1 16992980
10 6870 1 16994078
10 6871 1 16998097
10 6872 1 16999391
10 6873 1 17000386
10 6874 0 17003732
10 6875 1 17006319
10 6876 1 17008790
10 6877 1 17008906
10 6878 1 17010377
10 6879 1 17012651
10 6880 1 17018108
10 6881 1 17020904
10 6882 1 17022092
10 6883 1 17022602
10 6884 1 17026106
10 6885 1 17029237
10 6886 1 17029494
10 6887 1 17029882
10 6888 1 17030168
10 6889 1 17031512
10 6890 1 17033591
10 6891 1 17034243
10 6892 1 17038059
10 6893 1 17039003
10 6894 1 17040566
10 6895 1 17040872
10 6896 1 17043957
10 6897 1 17044592
10 6898 1 17047111
10 6899 1 17047884
10 6900 1 17048281
10 6901 1 17049118
10 6902 1 17049213
10 6903 1 17049252
10 6904 1 17053984
10 6905 1 17054281
10 6906 1 17055978
10 6907 1 17056203
10 6908 1 17056472
10 6909 1 17057457
10 6910 0 17059298
10 6911 0 17060249
10 6912 0 17061832
10 6913 0 17062260
10 6914 0 17065507
10 6915 0 17068355
10 6916 0 17068471
10 6917 0 17068863
10 6918 0 17070020
10 6919 0 17070611
10 6920 0 17072165
10 6921 0 17072411
10 6922 0 17073571
10 6923 0 17073690
10 6924 0 17073819
10 6925 0 17074754
10 6926 0 17076306
10 6927 0 17077459
10 6928 0 17081192
10 6929 0 17082994
10 6930 0 17083221
10 6931 1 17087544
10 6932 1 17088092
10 6933 1 17088863
10 6934 1 17093349
10 6935 1 17097558
10 6936 1 17098874
10 6937 1 17100939
10 6938 1 17101405
10 6939 1 17103822
10 6940 1 17104627
10 6941 1 17107245
10 6942 1 17108711
10 6943 0 17111593
10 6944 0 17113822
10 6945 0 17115746
10 6946 0 17116646
10 6947 0 17116906
10 6948 0 17119181
10 6949 0 17121454
10 6950 0 17124278
10 6951 0 17125204
10 6952 1 17127550
10 6953 1 17127952
10 6954 1 17130014
10 6955 1 17133199
10 6956 1 17134913
10 6957 1 17135519
10 6958 1 17138082
10 6959 1 17140875
10 6960 1 17142954
10 6961 1 17143773
10 6962 0 17147504
10 6963 0 17147706
10 6964 0 17149147
10 6965 0 17151510
10 6966 0 17151726
10 6967 0 17152756
10 6968 0 17154997
10 6969 0 17155137
10 6970 0 17157178
10 6971 0 17157972
10 6972 0 17158832
10 6973 0 17159552
10 6974 0 17161707
10 6975 0 17163786
10 6976 1 17164232
10 6977 1 17166497
10 6978 1 17167422
10 6979 1 17172068
10 6980 1 17172954
10 6981 1 17175765
10 6982 1 17175922
10 6983 1 17177412
10 6984 1 17177669
10 6985 1 17178953
10 6986 1 17179525
10 6987 1 17180781
10 6988 1 17182204
10 6989 1 17183449
10 6990 1 17183937
10 6991 1 17185843
10 6992 1 17186414
10 6993 1 17187180
10 6994 1 17189362
10 6995 1 17191409
10 6996 1 17192716
10 6997 1 17195134
10 6998 1 17196362
10 6999 1 17197170
10 7000 1 17199006
10 7001 1 17199522
10 7002 1 17201213
10 7003 1 17203768
10 7004 1 17205795
10 7005 1 17208085
10 7006 0 17210678
10 7007 0 17214916
10 7008 0 17216805
10 7009 0 17222968
10 7010 0 17224614
10 7011 0 17225753
10 7012 0 17229464
10 7013 0 17238190
10 7014 0 17240116
10 7015 0 17240814
10 7016 0 17241476
10 7017 0 17242767
10 7018 0 17244735
10 7019 0 17251059
10 7020 0 17252780
10 7021 0 17256021
10 7022 0 17256357
10 7023 0 17259812
10 7024 0 17261864
10 7025 0 17261875
10 7026 0 17263402
10 7027 0 17263912
10 7028 0 17268354
10 7029 0 17275059
10 7030 0 17277534
10 7031 0 17278327
10 7032 0 17283208
10 7033 0 17287229
10 7034 0 17287580
10 7035 0 17288862
10 7036 0 17290041
10 7037 0 17293229
10 7038 0 17297743
10 7039 1 17303095
10 7040 1 17305687
10 7041 1 17305854
10 7042 1 17308811
10 7043 1 17316016
10 7044 1 17317239
10 7045 1 17322843
10 7046 1 17325130
10 7047 1 17326240
10 7048 1 17327611
10 7049 1 17328579
10 7050 1 17329609
10 7051 1 17331905
10 7052 1 17331944
10 7053 1 17332068
10 7054 1 17332946
10 7055 1 17333296
10 7056 1 17333865
10 7057 1 17335017
10 7058 1 17336021
10 7059 1 17338277
10 7060 1 17338436
10 7061 1 17339603
10 7062 1 17339781
10 7063 1 17343466
10 7064 1 17345423
10 7065 1 17345872
10 7066 1 17346068
10 7067 1 17347371
10 7068 1 17349420
10 7069 1 17350613
10 7070 1 17354201
10 7071 1 17358232
10 7072 1 17360910
10 7073 1 17363746
10 7074 1 17365009
10 7075 1 17365930
10 7076 1 17367150
10 7077 1 17369032
10 7078 1 17369911
10 7079 1 17373810
10 7080 1 17374186
10 7081 1 17376604
10 7082 1 17379516
10 7083 0 17384893
10 7084 0 17386896
10 7085 0 17387418
10 7086 0 17387990
10 7087 0 17388591
10 7088 1 17389702
10 7089 1 17391305
10 7090 1 17393708
10 7091 1 17394930
10 7092 1 17396869
10 7093 1 17398716
10 7094 1 17400096
10 7095 1 17402125
10 7096 1 17406793
10 7097 1 17409124
10 7098 1 17409252
10 7099 1 17409713
10 7100 1 17412054
10 7101 1 17412852
10 7102 1 17413264
10 7103 1 17414836
10 7104 1 17417137
10 7105 1 17418034
10 7106 1 17418392
10 7107 1 17422982
10 7108 1 17423001
10 7109 1 17424801
10 7110 1 17427006
10 7111 1 17427137
10 7112 1 17427447
10 7113 1 17431630
10 7114 1 17434407
10 7115 1 17434456
10 7116 1 17438442
10 7117 1 17442616
10 7118 1 17442673
10 7119 1 17445997
10 7120 1 17447203
10 7121 1 17449552
10 7122 1 17451713
10 7123 1 17452662
10 7124 1 17453143
10 7125 1 17455140
10 7126 1 17456765
10 7127 1 17457434
10 7128 1 17459223
10 7129 1 17460003
10 7130 1 17461344
10 7131 1 17462650
10 7132 1 17464083
10 7133 1 17464691
10 7134 1 17465588
10 7135 1 17467745
10 7136 1 17469460
10 7137 0 17471337
10 7138 0 17475064
10 7139 0 17475119
10 7140 0 17478056
10 7141 0 17478420
10 7142 0 17479308
10 7143 0 17480971
10 7144 0 17481302
10 7145 0 17481769
10 7146 0 17487133
10 7147 0 17491231
10 7148 0 17492272
10 7149 0 17496519
10 7150 0 17499961
10 7151 0 17500365
10 7152 0 17501072
10 7153 0 17503379
10 7154 0 17504331
10 7155 0 17509902
10 7156 0 17510114
10 7157 0 17513630
10 7158 0 17514116
10 7159 0 17516076
10 7160 0 17517488
10 7161 0 17536377
10 7162 0 17537034
10 7163 0 17538601
10 7164 0 17543175
10 7165 0 17546514
10 7166 1 17553100
10 7167 1 17553178
10 7168 1 17553743
10 7169 1 17556018
10 7170 1 17556165
10 7171 1 17556321
10 7172 1 17558126
10 7173 1 17561172
10 7174 1 17563151
10 7175 1 17569521
10 7176 1 17572765
10 7177 1 17575733
10 7178 1 17577149
10 7179 1 17578550
10 7180 1 17579349
10 7181 1 17579402
10 7182 1 17581019
10 7183 1 17583805
10 7184 1 17587323
10 7185 1 17588621
10 7186 1 17589765
10 7187 1 17590014
10 7188 1 17590920
10 7189 0 17592874
10 7190 0 17593105
10 7191 0 17595711
10 7192 0 17599974
10 7193 0 17600648
10 7194 0 17603197
10 7195 0 17604479
10 7196 0 17606275
10 7197 0 17607440
10 7198 0 17610899
10 7199 0 17612950
10 7200 0 17613445
10 7201 0 17616212
10 7202 0 17620564
10 7203 0 17621198
10 7204 0 17623652
10 7205 0 17624068
10 7206 0 17626638
10 7207 0 17627318
10 7208 0 17627792
10 7209 0 17630524
10 7210 1 17632952
10 7211 1 17634071
10 7212 1 17636180
10 7213 1 17636415
10 7214 1 17639475
10 7215 1 17640537
10 7216 1 17644751
10 7217 1 17646793
10 7218 1 17649802
10 7219 1 17654144
10 7220 1 17654643
10 7221 1 17659208
10 7222 1 17659580
10 7223 1 17662680
10 7224 1 17662694
10 7225 1 17665486
10 7226 1 17667833
10 7227 1 17669894
10 7228 1 17672106
10 7229 1 17672719
10 7230 1 17673321
10 7231 1 17674489
10 7232 1 17674889
10 7233 1 17678010
10 7234 1 17679272
10 7235 1 17680607
10 7236 1 17681822
10 7237 1 17682058
10 7238 1 17683989
10 7239 1 17684870
10 7240 1 17685019
10 7241 1 17685227
10 7242 1 17685721
10 7243 1 17685819
10 7244 1 17688484
10 7245 1 17690171
10 7246 1 17692101
10 7247 1 17692525
10 7248 1 17694242
10 7249 1 17694470
10 7250 1 17695597
10 7251 1 17698003
10 7252 1 17701952
10 7253 1 17703791
10 7254 1 17706651
10 7255 1 17709049
10 7256 1 17709627
10 7257 1 17711264
10 7258 1 17713551
10 7259 1 17717470
10 7260 1 17717633
10 7261 1 17717952
10 7262 1 17718531
10 7263 1 17719786
10 7264 1 17721100
10 7265 1 17722260
10 7266 1 17722699
10 7267 1 17723365
10 7268 1 17728142
10 7269 1 17729983
10 7270 1 17731629
10 7271 1 17731870
10 7272 1 17733703
10 7273 1 17736700
10 7274 1 17739757
10 7275 1 17740074
10 7276 1 17740692
10 7277 1 17742661
10 7278 1 17743602
10 7279 1 17747067
10 7280 1 17749080
10 7281 1 17750390
10 7282 1 17751652
10 7283 1 17753726
10 7284 1 17756063
10 7285 1 17756411
10 7286 1 17758097
10 7287 1 17765746
10 7288 1 17766159
10 7289 1 17769426
10 7290 1 17770871
10 7291 1 17771135
10 7292 1 17771145
10 7293 1 17772962
10 7294 1 17774288
10 7295 1 17774629
10 7296 1 17775916
10 7297 1 17776749
10 7298 1 17779297
10 7299 1 17784556
10 7300 1 17786061
10 7301 1 17788538
10 7302 1 17789866
10 7303 1 17790073
10 7304 1 17791478
10 7305 1 17792290
10 7306 1 17793427
10 7307 1 17794146
10 7308 1 17795897
10 7309 1 17795995
10 7310 1 17798305
10 7311 1 17799431
10 7312 1 17799494
10 7313 1 17803653
10 7314 1 17806940
10 7315 1 17811173
10 7316 1 17812142
10 7317 1 17814075
10 7318 1 17814737
10 7319 1 17816725
10 7320 1 17818123
10 7321 1 17819232
10 7322 1 17819834
10 7323 0 17823403
10 7324 0 17824593
10 7325 0 17825396
10 7326 0 17825807
10 7327 0 17828806
10 7328 0 17830169
10 7329 0 17832566
10 7330 0 17832731
10 7331 0 17834446
10 7332 0 17837677
10 7333 0 17839273
10 7334 0 17840904
10 7335 0 17841157
10 7336 0 17843812
10 7337 0 17844338
10 7338 0 17845273
10 7339 0 17846947
10 7340 0 17852122
10 7341 0 17853398
10 7342 0 17854117
10 7343 0 17855971
10 7344 0 17856805
10 7345 0 17858885
10 7346 0 17861578
10 7347 0 17864455
10 7348 0 17864701
10 7349 0 17867292
10 7350 0 17867976
10 7351 0 17869536
10 7352 0 17870910
10 7353 0 17872633
10 7354 0 17873870
10 7355 0 17875918
10 7356 0 17878150
10 7357 0 17879414
10 7358 0 17881279
10 7359 0 17883299
10 7360 0 17886150
10 7361 0 17886865
10 7362 0 17887849
10 7363 0 17889071
10 7364 0 17889189
10 7365 0 17890016
10 7366 0 17890377
10 7367 0 17893351
10 7368 0 17893466
10 7369 0 17893671
10 7370 0 17895448
10 7371 0 17896786
10 7372 0 17897543
10 7373 0 17897627
10 7374 0 17898728
10 7375 0 17898925
10 7376 0 17900539
10 7377 0 17905240
10 7378 0 17905509
10 7379 0 17908949
10 7380 0 17913088
10 7381 0 17913692
10 7382 0 17913918
10 7383 0 17916598
10 7384 0 17916857
10 7385 0 17917729
10 7386 0 17917839
10 7387 0 17918768
10 7388 0 17921595
10 7389 0 17924663
10 7390 0 17926533
10 7391 0 17927451
10 7392 1 17929824
10 7393 1 17932253
10 7394 1 17934551
10 7395 1 17936383
10 7396 1 17940083
10 7397 1 17942071
10 7398 1 17942211
10 7399 1 17943149
10 7400 1 17943510
10 7401 1 17945684
10 7402 1 17948121
10 7403 1 17948248
10 7404 1 17948583
10 7405 1 17949652
10 7406 1 17952380
10 7407 1 17953038
10 7408 1 17954524
10 7409 1 17956153
10 7410 0 17960398
10 7411 0 17961936
10 7412 0 17962393
10 7413 0 17964036
10 7414 0 17965207
10 7415 0 17966245
10 7416 0 17968936
10 7417 0 17971796
10 7418 0 17973474
10 7419 0 17975032
10 7420 0 17975185
10 7421 0 17978006
10 7422 0 17978130
10 7423 0 17979714
10 7424 0 17981464
10 7425 0 17983646
10 7426 0 17989047
10 7427 0 17996649
10 7428 0 17997186
10 7429 0 17997968
10 7430 0 17998846
10 7431 0 17999818
10 7432 0 18000891
10 7433 0 18004242
10 7434 0 18004760
10 7435 0 18006834
10 7436 0 18006895
10 7437 0 18007764
10 7438 0 18009508
10 7439 0 18011749
10 7440 0 18015007
10 7441 0 18018007
10 7442 0 18026938
10 7443 0 18030325
10 7444 0 18033305
10 7445 0 18035509
10 7446 0 18035636
10 7447 0 18035881
10 7448 0 18037345
10 7449 0 18038150
10 7450 0 18039236
10 7451 0 18040443
10 7452 0 18077921
10 7453 0 18083588
10 7454 0 18084871
10 7455 0 18087261
10 7456 0 18088771
10 7457 0 18090614
10 7458 0 18092837
10 7459 0 18097624
10 7460 0 18098500
10 7461 0 18101623
10 7462 0 18105066
10 7463 0 18105612
10 7464 0 18110248
10 7465 0 18115055
10 7466 0 18116382
10 7467 0 18118071
10 7468 0 18118101
10 7469 0 18118482
10 7470 0 18131314
10 7471 0 18132262
10 7472 0 18133157
10 7473 1 18136219
10 7474 1 18138617
10 7475 1 18139545
10 7476 1 18144151
10 7477 1 18144578
10 7478 1 18150378
10 7479 1 18151358
10 7480 1 18157982
10 7481 1 18160602
10 7482 1 18163105
10 7483 0 18167749
10 7484 0 18169536
10 7485 0 18169890
10 7486 0 18172838
10 7487 0 18174840
10 7488 0 18177282
10 7489 0 18187522
10 7490 0 18190688
10 7491 0 18190717
10 7492 0 18191725
10 7493 0 18194758
10 7494 0 18196356
10 7495 0 18197662
10 7496 0 18198064
10 7497 0 18199828
10 7498 0 18201778
10 7499 0 18203984
10 7500 0 18204319
10 7501 0 18204881
10 7502 0 18210557
10 7503 0 18212406
10 7504 0 18213130
10 7505 0 18215824
10 7506 0 18220286
10 7507 0 18220522
10 7508 0 18223504
10 7509 0 18224068
10 7510 0 18229149
10 7511 0 18232312
10 7512 0 18232494
10 7513 0 18233252
10 7514 0 18235211
10 7515 0 18235434
10 7516 0 18237635
10 7517 0 18238968
10 7518 0 18239624
10 7519 0 18242303
10 7520 0 18242386
10 7521 0 18244183
10 7522 0 18244323
10 7523 1 18249841
10 7524 1 18271387
10 7525 1 18279786
10 7526 1 18280700
10 7527 1 18280851
10 7528 1 18282984
10 7529 1 18290295
10 7530 1 18295104
10 7531 1 18295700
10 7532 1 18296336
10 7533 1 18298129
10 7534 1 18301276
10 7535 1 18304389
10 7536 1 18307330
10 7537 0 18310368
10 7538 0 18310598
10 7539 0 18311425
10 7540 0 18316193
10 7541 0 18318110
10 7542 0 18319004
10 7543 0 18323278
10 7544 0 18326423
10 7545 0 18327764
10 7546 0 18330250
10 7547 0 18330374
10 7548 1 18332403
10 7549 1 18335272
10 7550 1 18338364
10 7551 1 18339607
10 7552 1 18340930
10 7553 1 18341209
10 7554 1 18342138
10 7555 1 18342328
10 7556 1 18345314
10 7557 1 18345479
10 7558 1 18346631
10 7559 1 18347053
10 7560 1 18350889
10 7561 1 18354437
10 7562 1 18356385
10 7563 1 18357094
10 7564 1 18357949
10 7565 1 18360193
10 7566 1 18361388
10 7567 1 18365977
10 7568 1 18366999
10 7569 1 18372302
10 7570 1 18375940
10 7571 1 18377723
10 7572 1 18377882
10 7573 1 18380311
10 7574 1 18381642
10 7575 1 18382261
10 7576 1 18385783
10 7577 1 18388457
10 7578 1 18390038
10 7579 1 18390635
10 7580 0 18394010
10 7581 0 18398350
10 7582 0 18403311
10 7583 1 18408943
10 7584 1 18411021
10 7585 1 18412460
10 7586 1 18415091
10 7587 1 18416588
10 7588 1 18420343
10 7589 1 18422670
10 7590 1 18423255
10 7591 1 18424215
10 7592 1 18432193
10 7593 1 18434529
10 7594 1 18436466
10 7595 1 18440753
10 7596 1 18443159
10 7597 1 18443439
10 7598 1 18446206
10 7599 1 18448721
10 7600 1 18449028
10 7601 1 18452910
10 7602 1 18456665
10 7603 1 18456974
10 7604 1 18458986
10 7605 1 18461489
10 7606 1 18464758
10 7607 1 18466594
10 7608 1 18469412
10 7609 1 18470982
10 7610 1 18475486
10 7611 1 18476180
10 7612 1 18477152
10 7613 1 18477697
10 7614 1 18478690
10 7615 1 18483233
10 7616 1 18483493
10 7617 1 18483711
10 7618 1 18484449
10 7619 1 18486765
10 7620 1 18488764
10 7621 1 18490901
10 7622 1 18491593
10 7623 1 18492534
10 7624 1 18494356
10 7625 1 18494455
10 7626 1 18495516
10 7627 1 18498447
10 7628 1 18500004
10 7629 1 18502671
10 7630 1 18504791
10 7631 1 18504917
10 7632 1 18505624
10 7633 1 18506574
10 7634 1 18508271
10 7635 1 18509723
10 7636 1 18510439
10 7637 1 18513474
10 7638 0 18519475
10 7639 0 18527463
10 7640 0 18528075
10 7641 0 18530461
10 7642 0 18532106
10 7643 0 18532407
10 7644 0 18537295
10 7645 0 18537580
10 7646 0 18538228
10 7647 0 18545413
10 7648 0 18546102
10 7649 0 18546198
10 7650 0 18548396
10 7651 0 18552170
10 7652 0 18552496
10 7653 0 18553677
10 7654 0 18556205
10 7655 0 18557347
10 7656 1 18564485
10 7657 1 18566908
10 7658 1 18567394
10 7659 1 18567662
10 7660 1 18569019
10 7661 1 18569821
10 7662 1 18572122
10 7663 1 18574617
10 7664 1 18577762
10 7665 1 18581585
10 7666 1 18581758
10 7667 1 18584947
10 7668 1 18585307
10 7669 0 18589401
10 7670 0 18592489
10 7671 0 18593911
10 7672 0 18596287
10 7673 0 18596517
10 7674 0 18598889
10 7675 0 18600146
10 7676 0 18600694
10 7677 0 18601452
10 7678 0 18603115
10 7679 1 18606360
10 7680 1 18607496
10 7681 1 18607609
10 7682 1 18608505
10 7683 1 18611650
10 7684 1 18618095
10 7685 1 18622583
10 7686 1 18624304
10 7687 1 18627971
10 7688 1 18628952
10 7689 1 18631136
10 7690 1 18634555
10 7691 1 18635854
10 7692 1 18639554
10 7693 1 18642153
10 7694 1 18642864
10 7695 1 18643906
10 7696 1 18644868
10 7697 1 18645677
10 7698 1 18646310
10 7699 0 18647553
10 7700 0 18653197
10 7701 0 18655432
10 7702 0 18656145
10 7703 0 18656778
10 7704 0 18657485
10 7705 0 18657898
10 7706 0 18659311
10 7707 0 18659903
10 7708 0 18659925
10 7709 0 18659957
10 7710 0 18661309
10 7711 1 18667014
10 7712 1 18670916
10 7713 1 18671490
10 7714 1 18672921
10 7715 1 18675534
10 7716 1 18679086
10 7717 1 18679161
10 7718 1 18684185
10 7719 1 18685833
10 7720 1 18688662
10 7721 1 18692549
10 7722 1 18692831
10 7723 1 18693666
10 7724 0 18698316
10 7725 0 18700135
10 7726 0 18701552
10 7727 0 18702565
10 7728 0 18705068
10 7729 0 18707317
10 7730 0 18709583
10 7731 0 18709807
10 7732 0 18711779
10 7733 0 18717568
10 7734 0 18719171
10 7735 0 18720969
10 7736 0 18722342
10 7737 0 18722595
10 7738 0 18724886
10 7739 0 18724966
10 7740 0 18725053
10 7741 0 18725679
10 7742 0 18727230
10 7743 0 18729176
10 7744 0 18732711
10 7745 0 18739538
10 7746 0 18746194
10 7747 0 18748632
10 7748 0 18752751
10 7749 0 18754536
10 7750 0 18756962
10 7751 0 18757674
10 7752 0 18759044
10 7753 0 18760202
10 7754 0 18760755
10 7755 0 18762881
10 7756 0 18764822
10 7757 0 18767070
10 7758 0 18770513
10 7759 0 18773438
10 7760 0 18773718
10 7761 0 18773870
10 7762 0 18773964
10 7763 0 18775089
10 7764 0 18777790
10 7765 0 18779772
10 7766 0 18784628
10 7767 0 18785895
10 7768 0 18788239
10 7769 0 18789308
10 7770 0 18789634
10 7771 1 18794741
10 7772 1 18797616
10 7773 1 18799885
10 7774 1 18800580
10 7775 1 18802668
10 7776 1 18803396
10 7777 1 18804776
10 7778 1 18805485
10 7779 1 18808749
10 7780 1 18810386
10 7781 0 18813515
10 7782 0 18816734
10 7783 0 18820767
10 7784 0 18823355
10 7785 0 18827204
10 7786 0 18829369
10 7787 0 18830764
10 7788 0 18832710
10 7789 0 18839629
10 7790 0 18841214
10 7791 0 18842524
10 7792 0 18846546
10 7793 0 18848255
10 7794 0 18856471
10 7795 0 18877042
10 7796 0 18878995
10 7797 0 18880591
10 7798 0 18881046
10 7799 0 18886681
10 7800 0 18887534
10 7801 0 18888257
10 7802 0 18888942
10 7803 0 18889208
10 7804 0 18892248
10 7805 0 18893064
10 7806 0 18896232
10 7807 0 18899191
10 7808 0 18900266
10 7809 0 18903694
10 7810 0 18906230
10 7811 0 18907842
10 7812 0 18911007
10 7813 0 18913451
10 7814 0 18921558
10 7815 0 18926457
10 7816 0 18927745
10 7817 0 18933090
10 7818 0 18934535
10 7819 0 18941535
10 7820 0 18943571
10 7821 0 18945024
10 7822 0 18945161
10 7823 0 18945834
10 7824 0 18949514
10 7825 0 18955809
10 7826 0 18958203
10 7827 0 18970030
10 7828 0 18974728
10 7829 0 18979379
10 7830 0 18980350
10 7831 0 18981829
10 7832 0 18985532
10 7833 0 18986284
10 7834 0 18989604
10 7835 0 18991551
10 7836 0 18992584
10 7837 0 18992968
10 7838 0 18993825
10 7839 0 18994585
10 7840 0 18997011
10 7841 0 18997528
10 7842 0 19001985
10 7843 0 19002653
10 7844 0 19004911
10 7845 0 19006894
10 7846 0 19008467
10 7847 0 19012889
10 7848 0 19018340
10 7849 0 19018591
10 7850 0 19018798
10 7851 0 19021571
10 7852 0 19024060
10 7853 0 19025863
10 7854 0 19027834
10 7855 0 19032550
10 7856 0 19032630
10 7857 0 19035871
10 7858 0 19037032
10 7859 0 19038818
10 7860 0 19039382
10 7861 0 19048329
10 7862 0 19050050
10 7863 0 19051755
10 7864 0 19054050
10 7865 0 19060589
10 7866 0 19060850
10 7867 0 19061387
10 7868 0 19064514
10 7869 0 19065150
10 7870 0 19066201
10 7871 0 19069375
10 7872 0 19071175
10 7873 0 19074536
10 7874 0 19075777
10 7875 0 19079651
10 7876 0 19081627
10 7877 0 19083164
10 7878 0 19089213
10 7879 0 19090651
10 7880 0 19117312
10 7881 0 19117681
10 7882 0 19118415
10 7883 0 19121143
10 7884 0 19122060
10 7885 0 19123576
10 7886 0 19124252
10 7887 0 19125800
10 7888 0 19127875
10 7889 0 19129677
10 7890 1 19132235
10 7891 1 19132501
10 7892 1 19136659
10 7893 1 19136924
10 7894 1 19138269
10 7895 1 19139895
10 7896 1 19143124
10 7897 1 19144272
10 7898 1 19145440
10 7899 1 19153006
10 7900 1 19154411
10 7901 1 19158135
10 7902 1 19158415
10 7903 1 19160823
10 7904 1 19161368
10 7905 1 19164327
10 7906 1 19166031
10 7907 1 19167586
10 7908 1 19172518
10 7909 0 19177660
10 7910 0 19179769
10 7911 0 19179891
10 7912 0 19183607
10 7913 0 19187790
10 7914 1 19190331
10 7915 1 19191110
10 7916 1 19196785
10 7917 1 19196827
10 7918 1 19197911
10 7919 1 19199548
10 7920 1 19199606
10 7921 1 19200564
10 7922 1 19201144
10 7923 1 19201439
10 7924 1 19201498
10 7925 1 19203756
10 7926 1 19210660
10 7927 1 19213175
10 7928 1 19215189
10 7929 0 19219914
10 7930 0 19226043
10 7931 0 19229068
10 7932 1 19229665
10 7933 1 19234945
10 7934 1 19238601
10 7935 1 19240863
10 7936 1 19241596
10 7937 1 19244859
10 7938 1 19247232
10 7939 1 19247250
10 7940 1 19249334
10 7941 1 19250948
10 7942 1 19269474
10 7943 1 19270100
10 7944 1 19270849
10 7945 1 19274897
10 7946 1 19280108
10 7947 1 19281474
10 7948 1 19285997
10 7949 1 19290003
10 7950 1 19290397
10 7951 1 19293110
10 7952 1 19301444
10 7953 1 19302337
10 7954 1 19302959
10 7955 1 19304398
10 7956 1 19305112
10 7957 1 19308966
10 7958 1 19310850
10 7959 1 19312815
10 7960 1 19316477
10 7961 1 19319088
10 7962 1 19319491
10 7963 1 19325086
10 7964 1 19326268
10 7965 1 19326592
10 7966 1 19339021
10 7967 1 19343486
10 7968 1 19347610
10 7969 1 19350005
10 7970 1 19351171
10 7971 1 19355551
10 7972 1 19356652
10 7973 1 19360786
10 7974 1 19365465
10 7975 1 19365562
10 7976 1 19367711
10 7977 1 19368068
10 7978 1 19368275
10 7979 1 19373428
10 7980 1 19374639
10 7981 1 19377418
10 7982 1 19379363
10 7983 1 19380877
10 7984 1 19381538
10 7985 1 19389693
10 7986 1 19390327
10 7987 1 19391518
10 7988 1 19392433
10 7989 1 19393044
10 7990 1 19403689
10 7991 1 19420946
10 7992 1 19426453
10 7993 1 19426573
10 7994 1 19431704
10 7995 1 19432567
10 7996 1 19434686
10 7997 1 19437952
10 7998 1 19445051
10 7999 1 19445882
10 8000 1 19462032
10 8001 1 19465936
10 8002 0 19470953
10 8003 0 19472205
10 8004 0 19474767
10 8005 0 19483663
10 8006 0 19485006
10 8007 0 19487145
10 8008 0 19497738
10 8009 0 19502617
10 8010 0 19508415
10 8011 0 19508867
10 8012 0 19508971
10 8013 0 19509400
10 8014 0 19509811
10 8015 0 19511644
10 8016 0 19513441
10 8017 0 19522288
10 8018 0 19535916
10 8019 0 19537658
10 8020 0 19540851
10 8021 0 19552480
10 8022 0 19572599
10 8023 0 19577396
10 8024 0 19580658
10 8025 0 19590677
10 8026 0 19594564
10 8027 0 19595797
10 8028 0 19610475
10 8029 0 19617153
10 8030 0 19627851
10 8031 0 19632192
10 8032 0 19633832
10 8033 0 19642234
10 8034 0 19645840
10 8035 0 19650757
10 8036 0 19656770
10 8037 0 19657861
10 8038 0 19660778
10 8039 0 19669641
10 8040 0 19672490
10 8041 0 19679311
10 8042 0 19685655
10 8043 0 19687651
10 8044 0 19697580
10 8045 0 19724673
10 8046 0 19771406
10 8047 0 19783212
10 8048 0 19784112
10 8049 0 19792624
10 8050 0 19793817
10 8051 0 19802378
10 8052 0 19807255
10 8053 0 19811514
10 8054 0 19873692
10 8055 0 19873699
