# Supplementary material for: A Scale-Corrected Comparison of Linkage Disequilibrium Levels between Genic and Non-Genic Regions
Source: PLoS One. 2015 Oct 30;10(10):e0141216. doi: 10.1371/journal.pone.0141216 (PMC4627745; doi:10.1371/journal.pone.0141216)
Supplement: S3 File — (ZIP) [file pone.0141216.s016.zip › markerInfo_chr11.txt]

chr SNP gene relDist
11 1 0 1
11 2 0 2343
11 3 0 3471
11 4 0 6357
11 5 0 8488
11 6 0 17633
11 7 0 20810
11 8 0 24172
11 9 0 37211
11 10 0 85448
11 11 0 95292
11 12 0 201680
11 13 0 205093
11 14 0 267922
11 15 0 271485
11 16 0 322892
11 17 0 399762
11 18 0 416850
11 19 0 427503
11 20 0 428520
11 21 0 443316
11 22 0 446481
11 23 0 447237
11 24 0 453649
11 25 0 458145
11 26 0 461070
11 27 0 463762
11 28 0 475464
11 29 0 479873
11 30 0 481123
11 31 0 483510
11 32 0 486769
11 33 0 489807
11 34 0 491528
11 35 0 493520
11 36 0 498962
11 37 0 500841
11 38 0 501317
11 39 0 503146
11 40 0 505444
11 41 0 506112
11 42 0 511418
11 43 0 514396
11 44 0 514760
11 45 0 515956
11 46 0 538564
11 47 0 543524
11 48 0 547490
11 49 0 551234
11 50 0 552834
11 51 0 556177
11 52 0 557820
11 53 0 558170
11 54 0 561487
11 55 0 562881
11 56 0 563934
11 57 0 564932
11 58 0 566326
11 59 0 567705
11 60 0 568749
11 61 0 575648
11 62 0 580649
11 63 0 583753
11 64 0 596962
11 65 0 601582
11 66 0 603826
11 67 0 606226
11 68 0 608347
11 69 0 616695
11 70 1 622017
11 71 1 624833
11 72 1 628773
11 73 1 630168
11 74 1 634639
11 75 1 636074
11 76 1 639722
11 77 1 640855
11 78 1 644607
11 79 1 648988
11 80 1 654985
11 81 1 656219
11 82 1 657575
11 83 1 658843
11 84 1 660706
11 85 1 661286
11 86 1 662722
11 87 1 663154
11 88 1 665693
11 89 1 665851
11 90 1 666327
11 91 1 669072
11 92 1 673086
11 93 1 676532
11 94 0 683868
11 95 0 685750
11 96 0 688579
11 97 0 695538
11 98 0 701029
11 99 0 701224
11 100 0 704564
11 101 0 721701
11 102 0 724860
11 103 0 725160
11 104 0 726347
11 105 0 728136
11 106 0 728926
11 107 0 730945
11 108 0 732025
11 109 0 732388
11 110 0 736499
11 111 0 746509
11 112 0 754119
11 113 0 756205
11 114 1 773319
11 115 1 776777
11 116 1 778933
11 117 1 783082
11 118 1 783685
11 119 1 783910
11 120 1 784941
11 121 1 785558
11 122 1 786449
11 123 1 787434
11 124 1 791435
11 125 1 793662
11 126 1 798748
11 127 1 803705
11 128 1 804822
11 129 1 805786
11 130 1 806432
11 131 1 809244
11 132 1 809779
11 133 1 811007
11 134 1 813311
11 135 1 813633
11 136 1 813937
11 137 1 817535
11 138 1 817603
11 139 1 822018
11 140 1 826279
11 141 0 834189
11 142 0 841021
11 143 0 841185
11 144 0 843923
11 145 0 845648
11 146 0 850258
11 147 0 855298
11 148 0 864454
11 149 0 864616
11 150 0 867294
11 151 0 871161
11 152 0 873273
11 153 0 873330
11 154 0 876368
11 155 0 879614
11 156 0 880828
11 157 0 882269
11 158 0 884032
11 159 0 888028
11 160 0 888910
11 161 0 890466
11 162 0 894353
11 163 0 898928
11 164 0 933580
11 165 0 934106
11 166 0 937762
11 167 0 960581
11 168 0 980758
11 169 0 1008878
11 170 0 1011819
11 171 0 1012924
11 172 0 1023444
11 173 0 1025167
11 174 0 1026001
11 175 0 1026386
11 176 0 1035084
11 177 0 1038351
11 178 0 1039298
11 179 0 1039597
11 180 0 1043159
11 181 0 1045587
11 182 0 1049299
11 183 0 1050387
11 184 0 1053288
11 185 0 1056007
11 186 0 1061010
11 187 0 1061041
11 188 0 1061943
11 189 0 1063774
11 190 0 1064793
11 191 0 1070278
11 192 0 1070617
11 193 0 1073516
11 194 0 1080224
11 195 0 1081511
11 196 0 1083444
11 197 1 1090775
11 198 1 1091885
11 199 1 1092803
11 200 1 1096515
11 201 1 1097676
11 202 1 1100511
11 203 1 1102163
11 204 1 1102355
11 205 1 1107101
11 206 1 1107485
11 207 1 1112388
11 208 0 1129354
11 209 0 1135379
11 210 0 1139358
11 211 0 1139456
11 212 0 1149537
11 213 0 1164466
11 214 0 1170793
11 215 0 1174971
11 216 0 1183080
11 217 0 1185667
11 218 0 1186947
11 219 0 1188550
11 220 0 1191315
11 221 0 1191339
11 222 0 1194182
11 223 0 1194628
11 224 0 1196910
11 225 0 1204860
11 226 0 1208046
11 227 0 1215473
11 228 0 1222463
11 229 0 1222845
11 230 1 1228117
11 231 1 1232653
11 232 1 1233224
11 233 1 1237310
11 234 1 1242479
11 235 1 1250005
11 236 1 1250814
11 237 1 1251101
11 238 1 1253073
11 239 1 1253143
11 240 1 1254832
11 241 1 1260911
11 242 1 1264277
11 243 1 1264695
11 244 1 1264798
11 245 1 1267530
11 246 1 1268524
11 247 1 1268789
11 248 1 1286665
11 249 1 1287679
11 250 1 1290029
11 251 0 1291577
11 252 0 1292981
11 253 0 1298115
11 254 0 1299629
11 255 0 1303881
11 256 0 1303965
11 257 0 1314387
11 258 0 1316186
11 259 0 1317029
11 260 0 1320176
11 261 0 1322895
11 262 0 1323604
11 263 0 1327327
11 264 0 1327439
11 265 0 1328611
11 266 0 1390507
11 267 1 1395800
11 268 1 1398320
11 269 1 1399791
11 270 1 1405915
11 271 1 1411071
11 272 1 1412247
11 273 1 1414779
11 274 1 1415055
11 275 1 1417144
11 276 1 1418122
11 277 1 1421425
11 278 1 1423567
11 279 1 1424888
11 280 1 1425986
11 281 1 1426873
11 282 1 1431325
11 283 1 1432768
11 284 1 1436723
11 285 1 1439644
11 286 0 1447296
11 287 0 1455014
11 288 0 1466662
11 289 0 1503555
11 290 0 1505184
11 291 0 1506431
11 292 0 1509567
11 293 0 1511643
11 294 0 1512744
11 295 0 1513688
11 296 0 1515159
11 297 0 1515394
11 298 0 1518548
11 299 0 1518573
11 300 0 1524071
11 301 1 1569401
11 302 1 1572708
11 303 1 1573741
11 304 1 1573930
11 305 1 1574074
11 306 1 1575087
11 307 1 1575451
11 308 1 1577213
11 309 1 1578269
11 310 1 1584481
11 311 1 1586061
11 312 1 1587511
11 313 1 1587561
11 314 1 1587778
11 315 1 1595217
11 316 1 1596539
11 317 1 1601964
11 318 1 1603695
11 319 1 1606623
11 320 1 1607079
11 321 1 1609400
11 322 1 1611963
11 323 1 1617235
11 324 1 1620534
11 325 1 1623034
11 326 1 1625809
11 327 1 1626276
11 328 1 1626287
11 329 1 1626385
11 330 0 1630697
11 331 0 1633434
11 332 0 1634983
11 333 0 1636127
11 334 0 1650497
11 335 0 1671896
11 336 0 1672354
11 337 0 1676185
11 338 0 1685861
11 339 0 1689665
11 340 0 1751101
11 341 0 1761233
11 342 0 1761703
11 343 0 1765252
11 344 0 1767888
11 345 0 1776988
11 346 0 1778128
11 347 0 1779680
11 348 0 1781980
11 349 0 1798123
11 350 0 1798476
11 351 0 1800331
11 352 0 1803471
11 353 0 1809072
11 354 0 1811257
11 355 0 1812981
11 356 0 1817444
11 357 0 1817531
11 358 0 1820383
11 359 0 1825045
11 360 0 1827568
11 361 0 1830640
11 362 0 1833787
11 363 0 1835340
11 364 0 1838549
11 365 0 1840702
11 366 0 1841011
11 367 0 1841602
11 368 0 1871277
11 369 0 1874092
11 370 0 1874112
11 371 0 1876410
11 372 1 1883222
11 373 1 1884251
11 374 1 1884637
11 375 1 1884727
11 376 1 1884776
11 377 1 1886676
11 378 1 1887516
11 379 1 1887944
11 380 1 1897137
11 381 1 1900714
11 382 1 1901329
11 383 1 1905276
11 384 1 1905579
11 385 1 1905849
11 386 1 1906985
11 387 1 1908406
11 388 1 1913688
11 389 1 1914747
11 390 1 1918290
11 391 1 1921020
11 392 1 1925791
11 393 1 1929087
11 394 0 1935811
11 395 1 1958405
11 396 1 1959592
11 397 1 1966989
11 398 1 1968269
11 399 1 1971460
11 400 1 1976159
11 401 1 1979301
11 402 1 1985316
11 403 1 1990615
11 404 1 1991584
11 405 1 1994618
11 406 1 1997019
11 407 1 1999745
11 408 1 2000579
11 409 1 2001090
11 410 1 2002693
11 411 1 2006267
11 412 0 2014236
11 413 1 2064894
11 414 1 2070948
11 415 1 2071672
11 416 1 2072142
11 417 1 2075595
11 418 1 2077798
11 419 1 2082361
11 420 1 2084076
11 421 1 2084735
11 422 1 2086247
11 423 1 2088135
11 424 1 2089434
11 425 1 2089911
11 426 1 2090873
11 427 0 2094547
11 428 0 2097792
11 429 0 2101408
11 430 0 2108909
11 431 0 2276607
11 432 0 2279331
11 433 0 2284856
11 434 0 2291656
11 435 0 2296663
11 436 0 2305817
11 437 0 2311355
11 438 0 2317853
11 439 0 2321781
11 440 0 2333415
11 441 0 2348228
11 442 0 2365821
11 443 0 2369128
11 444 0 2379258
11 445 0 2384417
11 446 0 2384428
11 447 0 2386420
11 448 0 2389736
11 449 0 2390551
11 450 0 2393130
11 451 0 2398904
11 452 0 2399967
11 453 0 2410855
11 454 0 2414019
11 455 0 2423099
11 456 0 2428329
11 457 0 2432718
11 458 0 2441859
11 459 0 2443735
11 460 0 2444393
11 461 0 2444956
11 462 0 2466111
11 463 0 2468797
11 464 0 2475711
11 465 0 2479828
11 466 0 2485236
11 467 0 2490970
11 468 0 2492025
11 469 0 2494547
11 470 0 2505436
11 471 0 2513203
11 472 0 2528855
11 473 0 2533721
11 474 0 2542543
11 475 0 2553301
11 476 0 2570222
11 477 0 2592157
11 478 0 2604245
11 479 0 2625657
11 480 0 2631574
11 481 0 2636148
11 482 0 2692590
11 483 0 2707936
11 484 0 2709682
11 485 0 2709703
11 486 0 2711524
11 487 0 2712787
11 488 0 2716002
11 489 0 2718976
11 490 0 2720413
11 491 0 2722549
11 492 0 2725118
11 493 0 2727768
11 494 0 2739704
11 495 0 2742532
11 496 0 2745786
11 497 0 2754307
11 498 0 2766046
11 499 0 2771272
11 500 0 2778528
11 501 0 2784062
11 502 1 2788123
11 503 1 2790787
11 504 1 2791101
11 505 1 2795297
11 506 1 2798920
11 507 1 2800462
11 508 1 2805509
11 509 1 2814107
11 510 1 2817176
11 511 1 2817345
11 512 1 2820202
11 513 1 2821754
11 514 0 2831470
11 515 0 2839472
11 516 0 2839608
11 517 0 2842206
11 518 0 2846066
11 519 0 2847840
11 520 0 2852105
11 521 0 2853210
11 522 0 2855061
11 523 0 2858342
11 524 0 2863673
11 525 0 2866059
11 526 0 2868013
11 527 0 2872938
11 528 0 2875022
11 529 0 2886251
11 530 0 2899955
11 531 0 2907104
11 532 0 2911302
11 533 0 2911535
11 534 0 2912836
11 535 0 2913758
11 536 0 2916819
11 537 0 2919903
11 538 0 2923357
11 539 0 2926469
11 540 0 2928736
11 541 0 2931809
11 542 0 2938066
11 543 0 2940670
11 544 0 2940828
11 545 0 2942831
11 546 0 2945116
11 547 0 2946082
11 548 0 2946542
11 549 1 2948422
11 550 1 2951143
11 551 1 2952025
11 552 1 2961564
11 553 1 2964510
11 554 1 2966084
11 555 1 2968473
11 556 1 2975506
11 557 1 2985824
11 558 1 2989620
11 559 1 2990021
11 560 0 2996357
11 561 0 3004940
11 562 0 3007460
11 563 0 3012811
11 564 0 3021080
11 565 0 3024192
11 566 0 3026848
11 567 0 3029531
11 568 0 3029928
11 569 0 3033665
11 570 0 3034056
11 571 1 3037440
11 572 1 3042259
11 573 1 3042615
11 574 1 3049202
11 575 1 3051910
11 576 1 3056724
11 577 1 3057806
11 578 1 3058443
11 579 1 3060924
11 580 1 3067308
11 581 1 3073029
11 582 1 3077609
11 583 1 3078087
11 584 1 3087451
11 585 1 3092651
11 586 1 3096674
11 587 1 3099981
11 588 0 3101747
11 589 0 3108379
11 590 0 3112714
11 591 0 3112918
11 592 0 3114548
11 593 0 3125312
11 594 0 3131942
11 595 0 3135800
11 596 0 3136131
11 597 0 3136458
11 598 0 3139071
11 599 0 3140733
11 600 0 3147092
11 601 0 3151233
11 602 0 3155217
11 603 0 3158058
11 604 0 3161558
11 605 0 3168961
11 606 0 3173884
11 607 0 3174581
11 608 0 3183068
11 609 0 3188077
11 610 0 3192723
11 611 0 3201878
11 612 0 3202094
11 613 0 3211686
11 614 0 3220118
11 615 0 3221090
11 616 0 3225535
11 617 0 3227496
11 618 0 3235538
11 619 0 3254780
11 620 0 3256973
11 621 0 3261218
11 622 0 3262670
11 623 0 3266319
11 624 0 3268570
11 625 0 3270200
11 626 0 3274136
11 627 0 3280456
11 628 0 3289539
11 629 0 3290003
11 630 0 3292481
11 631 0 3292941
11 632 0 3296630
11 633 0 3304415
11 634 0 3306416
11 635 0 3310251
11 636 0 3316963
11 637 0 3319631
11 638 0 3330342
11 639 0 3332768
11 640 0 3335017
11 641 0 3340725
11 642 0 3352471
11 643 0 3353099
11 644 0 3356623
11 645 0 3357175
11 646 0 3366332
11 647 0 3366989
11 648 0 3370391
11 649 0 3376790
11 650 0 3377488
11 651 0 3381237
11 652 0 3383341
11 653 0 3388463
11 654 0 3390337
11 655 0 3394009
11 656 0 3398449
11 657 0 3404471
11 658 0 3408665
11 659 0 3411368
11 660 0 3416357
11 661 0 3420375
11 662 0 3426383
11 663 0 3427778
11 664 0 3431351
11 665 0 3434641
11 666 0 3435029
11 667 0 3437073
11 668 0 3437950
11 669 0 3440752
11 670 0 3445871
11 671 0 3449439
11 672 0 3452997
11 673 0 3457373
11 674 0 3458308
11 675 0 3461620
11 676 0 3465800
11 677 0 3468754
11 678 0 3469499
11 679 0 3474111
11 680 0 3482514
11 681 0 3482918
11 682 0 3483944
11 683 0 3488878
11 684 0 3491443
11 685 0 3495845
11 686 0 3500299
11 687 0 3503324
11 688 0 3510391
11 689 0 3512930
11 690 0 3521231
11 691 0 3525446
11 692 0 3527809
11 693 0 3536608
11 694 0 3539130
11 695 0 3541709
11 696 0 3544989
11 697 0 3545686
11 698 0 3552774
11 699 0 3557725
11 700 0 3558124
11 701 0 3561465
11 702 0 3561943
11 703 0 3566541
11 704 0 3568127
11 705 0 3570596
11 706 0 3579180
11 707 0 3582033
11 708 0 3585440
11 709 0 3590608
11 710 0 3592839
11 711 0 3594606
11 712 0 3595620
11 713 0 3599729
11 714 0 3600683
11 715 0 3604517
11 716 0 3606712
11 717 0 3608181
11 718 0 3609895
11 719 0 3614987
11 720 0 3615272
11 721 0 3618457
11 722 0 3621602
11 723 0 3624372
11 724 0 3625404
11 725 0 3630348
11 726 0 3632849
11 727 0 3635723
11 728 0 3638805
11 729 0 3639045
11 730 0 3641521
11 731 0 3642783
11 732 0 3643558
11 733 0 3654645
11 734 0 3659876
11 735 0 3661982
11 736 0 3664037
11 737 0 3668902
11 738 0 3669921
11 739 0 3672999
11 740 0 3679926
11 741 0 3687261
11 742 0 3688478
11 743 0 3694811
11 744 0 3699948
11 745 0 3700421
11 746 0 3700673
11 747 0 3701631
11 748 0 3717428
11 749 0 3736085
11 750 0 3738345
11 751 0 3738470
11 752 0 3740568
11 753 0 3741455
11 754 0 3741610
11 755 0 3746117
11 756 0 3747126
11 757 0 3747674
11 758 0 3750039
11 759 0 3754014
11 760 0 3754630
11 761 0 3755887
11 762 0 3761968
11 763 0 3763767
11 764 0 3766931
11 765 0 3771071
11 766 0 3774458
11 767 0 3779630
11 768 0 3783225
11 769 0 3783310
11 770 0 3787014
11 771 0 3787310
11 772 0 3794242
11 773 0 3795799
11 774 0 3796737
11 775 0 3798431
11 776 0 3802498
11 777 0 3803301
11 778 0 3804354
11 779 0 3809535
11 780 0 3813817
11 781 0 3814307
11 782 0 3825774
11 783 0 3826918
11 784 0 3833208
11 785 0 3833273
11 786 0 3835510
11 787 0 3838563
11 788 0 3839786
11 789 0 3846111
11 790 0 3847603
11 791 0 3851588
11 792 0 3852143
11 793 0 3856700
11 794 0 3857600
11 795 0 3858595
11 796 0 3868463
11 797 0 3869722
11 798 0 3872514
11 799 0 3875632
11 800 0 3876118
11 801 0 3880705
11 802 0 3880981
11 803 0 3882126
11 804 0 3887160
11 805 0 3890271
11 806 0 3890826
11 807 0 3895109
11 808 0 3899001
11 809 0 3899800
11 810 0 3904108
11 811 0 3906654
11 812 0 3908109
11 813 0 3911649
11 814 0 3911901
11 815 0 3912721
11 816 0 3918168
11 817 0 3921212
11 818 0 3921845
11 819 0 3927278
11 820 0 3927968
11 821 0 3931323
11 822 0 3931378
11 823 0 4001237
11 824 0 4004538
11 825 0 4011173
11 826 0 4011500
11 827 0 4017826
11 828 0 4018867
11 829 0 4026402
11 830 0 4034756
11 831 0 4035716
11 832 0 4038768
11 833 0 4039158
11 834 0 4042230
11 835 0 4047100
11 836 0 4050894
11 837 0 4053867
11 838 0 4054749
11 839 0 4058341
11 840 0 4058537
11 841 0 4061843
11 842 0 4065049
11 843 0 4069082
11 844 0 4075494
11 845 0 4078205
11 846 0 4079145
11 847 0 4081986
11 848 0 4089340
11 849 0 4090426
11 850 0 4102108
11 851 0 4105037
11 852 0 4105784
11 853 0 4109535
11 854 0 4113135
11 855 0 4115137
11 856 0 4116165
11 857 1 4118998
11 858 1 4122447
11 859 1 4124333
11 860 1 4127850
11 861 1 4139532
11 862 1 4149681
11 863 1 4150022
11 864 1 4154394
11 865 1 4156408
11 866 1 4164175
11 867 1 4166116
11 868 1 4167244
11 869 1 4170347
11 870 1 4170611
11 871 1 4214684
11 872 1 4219013
11 873 1 4229065
11 874 1 4231555
11 875 1 4235922
11 876 1 4241060
11 877 1 4245630
11 878 1 4247989
11 879 1 4249826
11 880 1 4262035
11 881 1 4266348
11 882 1 4268313
11 883 1 4272583
11 884 1 4278408
11 885 1 4279139
11 886 1 4280491
11 887 1 4282533
11 888 1 4286452
11 889 1 4286633
11 890 1 4288736
11 891 1 4290821
11 892 1 4293665
11 893 1 4293704
11 894 1 4294372
11 895 1 4295080
11 896 1 4295133
11 897 1 4298952
11 898 1 4299667
11 899 1 4301524
11 900 1 4302584
11 901 1 4308537
11 902 1 4312261
11 903 1 4313732
11 904 1 4315393
11 905 1 4316913
11 906 1 4318462
11 907 1 4320243
11 908 1 4322736
11 909 1 4325286
11 910 1 4332167
11 911 1 4334045
11 912 1 4334982
11 913 1 4337046
11 914 0 4341688
11 915 0 4345023
11 916 0 4345113
11 917 1 4345511
11 918 1 4346466
11 919 1 4347288
11 920 1 4352640
11 921 1 4352939
11 922 1 4354350
11 923 1 4354391
11 924 1 4355611
11 925 1 4360713
11 926 1 4361993
11 927 1 4366598
11 928 1 4366753
11 929 0 4430949
11 930 0 4434772
11 931 0 4442778
11 932 0 4444624
11 933 0 4478612
11 934 0 4481644
11 935 0 4512710
11 936 0 4539897
11 937 0 4540133
11 938 0 4541005
11 939 0 4545516
11 940 0 4548300
11 941 0 4549042
11 942 0 4552559
11 943 0 4556027
11 944 0 4557703
11 945 0 4563344
11 946 0 4563437
11 947 0 4567234
11 948 0 4569520
11 949 0 4591704
11 950 0 4594810
11 951 0 4598883
11 952 0 4601229
11 953 0 4601612
11 954 0 4604657
11 955 0 4604941
11 956 0 4609695
11 957 0 4610790
11 958 0 4611967
11 959 0 4613294
11 960 0 4615529
11 961 0 4616428
11 962 0 4617142
11 963 0 4619155
11 964 0 4625966
11 965 0 4626515
11 966 0 4633212
11 967 0 4636597
11 968 0 4639182
11 969 0 4642100
11 970 0 4645513
11 971 0 4646781
11 972 0 4647124
11 973 0 4654722
11 974 0 4655150
11 975 0 4657141
11 976 0 4659062
11 977 0 4662280
11 978 0 4665409
11 979 0 4677896
11 980 0 4681446
11 981 0 4686276
11 982 0 4686884
11 983 0 4691353
11 984 0 4694103
11 985 0 4696621
11 986 0 4697020
11 987 0 4700449
11 988 0 4703444
11 989 0 4703751
11 990 0 4707446
11 991 0 4710146
11 992 0 4712308
11 993 0 4712993
11 994 0 4714843
11 995 0 4717038
11 996 0 4731950
11 997 0 4736913
11 998 1 4741581
11 999 1 4743285
11 1000 1 4750564
11 1001 1 4753707
11 1002 1 4754340
11 1003 1 4760084
11 1004 1 4763081
11 1005 1 4763191
11 1006 1 4768752
11 1007 1 4770755
11 1008 1 4777549
11 1009 1 4778199
11 1010 1 4781859
11 1011 1 4786003
11 1012 1 4791561
11 1013 1 4796538
11 1014 1 4797944
11 1015 1 4798015
11 1016 1 4801614
11 1017 1 4802318
11 1018 1 4805179
11 1019 1 4808397
11 1020 1 4811681
11 1021 0 4817006
11 1022 0 4818363
11 1023 0 4818989
11 1024 0 4822933
11 1025 0 4827784
11 1026 0 4827952
11 1027 0 4828290
11 1028 0 4847451
11 1029 0 4848402
11 1030 0 4854790
11 1031 0 4856159
11 1032 0 4860735
11 1033 0 4860899
11 1034 0 4861365
11 1035 0 4861905
11 1036 0 4864110
11 1037 0 4867244
11 1038 0 4868935
11 1039 0 4870998
11 1040 0 4871105
11 1041 0 4872609
11 1042 0 4875395
11 1043 0 4877419
11 1044 0 4878652
11 1045 0 4880506
11 1046 0 4882618
11 1047 0 4884354
11 1048 0 4885475
11 1049 0 4889538
11 1050 0 4891772
11 1051 0 4893880
11 1052 0 4897920
11 1053 0 4902434
11 1054 0 4905071
11 1055 0 4910554
11 1056 0 4912053
11 1057 0 4912147
11 1058 0 4916812
11 1059 0 4918060
11 1060 0 4919182
11 1061 0 4920789
11 1062 0 4922164
11 1063 0 4922958
11 1064 0 4924306
11 1065 0 4924479
11 1066 0 4926524
11 1067 0 4927541
11 1068 0 4930141
11 1069 0 4931285
11 1070 0 4938747
11 1071 0 4942021
11 1072 0 4943924
11 1073 0 4945654
11 1074 0 4945672
11 1075 0 4948299
11 1076 0 4948547
11 1077 0 4949964
11 1078 0 4950103
11 1079 0 4952908
11 1080 0 4953713
11 1081 0 4955723
11 1082 0 4957691
11 1083 0 4960230
11 1084 0 4966129
11 1085 0 4966897
11 1086 0 4966944
11 1087 0 4968739
11 1088 0 4968856
11 1089 0 4969693
11 1090 0 4972025
11 1091 0 4974231
11 1092 0 4974463
11 1093 0 4976620
11 1094 0 4980170
11 1095 0 4980499
11 1096 0 4983332
11 1097 0 4986537
11 1098 0 4990504
11 1099 0 4992973
11 1100 0 4993506
11 1101 0 4994663
11 1102 0 4999016
11 1103 0 4999307
11 1104 0 4999860
11 1105 0 5002778
11 1106 0 5005122
11 1107 0 5005852
11 1108 0 5006761
11 1109 0 5007728
11 1110 0 5010899
11 1111 0 5010968
11 1112 0 5011855
11 1113 0 5013333
11 1114 0 5015253
11 1115 0 5016226
11 1116 0 5017995
11 1117 0 5019289
11 1118 0 5021115
11 1119 0 5024109
11 1120 0 5029957
11 1121 0 5030428
11 1122 0 5032597
11 1123 0 5033204
11 1124 0 5036570
11 1125 0 5036651
11 1126 0 5037895
11 1127 0 5038691
11 1128 0 5042844
11 1129 0 5043979
11 1130 0 5048342
11 1131 0 5049611
11 1132 0 5050934
11 1133 0 5053485
11 1134 0 5056220
11 1135 0 5059206
11 1136 0 5059486
11 1137 0 5063611
11 1138 0 5065886
11 1139 0 5068108
11 1140 0 5068493
11 1141 0 5068767
11 1142 0 5070333
11 1143 0 5071063
11 1144 0 5071252
11 1145 0 5072292
11 1146 0 5074045
11 1147 0 5077306
11 1148 0 5077975
11 1149 0 5081309
11 1150 0 5081871
11 1151 0 5086038
11 1152 0 5089402
11 1153 0 5089569
11 1154 0 5091240
11 1155 0 5092024
11 1156 0 5101014
11 1157 0 5102273
11 1158 0 5102620
11 1159 0 5102817
11 1160 0 5106251
11 1161 0 5107603
11 1162 0 5108251
11 1163 0 5108986
11 1164 0 5112176
11 1165 0 5113689
11 1166 0 5117865
11 1167 0 5119254
11 1168 0 5122468
11 1169 0 5123189
11 1170 0 5133882
11 1171 0 5138530
11 1172 0 5140003
11 1173 0 5144026
11 1174 0 5144319
11 1175 0 5144820
11 1176 0 5150312
11 1177 0 5157241
11 1178 0 5159564
11 1179 0 5160776
11 1180 0 5164926
11 1181 0 5176458
11 1182 0 5186184
11 1183 0 5188216
11 1184 0 5191112
11 1185 0 5191807
11 1186 0 5192526
11 1187 0 5195096
11 1188 0 5196992
11 1189 0 5197089
11 1190 0 5197164
11 1191 0 5197512
11 1192 0 5198943
11 1193 0 5200200
11 1194 0 5202623
11 1195 0 5203824
11 1196 0 5209227
11 1197 0 5212812
11 1198 0 5213390
11 1199 0 5215424
11 1200 0 5220126
11 1201 0 5223311
11 1202 0 5224838
11 1203 0 5226118
11 1204 0 5228792
11 1205 0 5229486
11 1206 0 5229977
11 1207 0 5231067
11 1208 0 5233602
11 1209 0 5234088
11 1210 0 5234420
11 1211 0 5237193
11 1212 0 5240127
11 1213 0 5241784
11 1214 0 5244022
11 1215 0 5245076
11 1216 0 5246559
11 1217 0 5247810
11 1218 0 5250047
11 1219 0 5251030
11 1220 0 5254343
11 1221 0 5259140
11 1222 0 5259516
11 1223 0 5259748
11 1224 0 5264328
11 1225 0 5267883
11 1226 0 5272572
11 1227 0 5273771
11 1228 0 5275955
11 1229 0 5276955
11 1230 0 5278377
11 1231 0 5279234
11 1232 0 5282087
11 1233 0 5287856
11 1234 0 5289369
11 1235 0 5293034
11 1236 0 5314951
11 1237 0 5325125
11 1238 0 5327477
11 1239 0 5327653
11 1240 0 5327750
11 1241 0 5329318
11 1242 0 5330552
11 1243 0 5331794
11 1244 0 5333259
11 1245 0 5333669
11 1246 0 5337016
11 1247 0 5338967
11 1248 0 5339578
11 1249 0 5345248
11 1250 0 5346066
11 1251 0 5347172
11 1252 0 5348642
11 1253 0 5350978
11 1254 0 5354414
11 1255 0 5356452
11 1256 0 5359559
11 1257 0 5367041
11 1258 0 5371893
11 1259 0 5373397
11 1260 0 5373588
11 1261 0 5375527
11 1262 0 5377724
11 1263 0 5378316
11 1264 0 5384166
11 1265 0 5386384
11 1266 0 5386452
11 1267 0 5389572
11 1268 0 5392650
11 1269 0 5394429
11 1270 0 5396762
11 1271 0 5399165
11 1272 0 5400057
11 1273 0 5410678
11 1274 0 5413777
11 1275 0 5414052
11 1276 0 5416268
11 1277 0 5417530
11 1278 0 5418770
11 1279 0 5421955
11 1280 0 5424559
11 1281 0 5424979
11 1282 0 5427971
11 1283 0 5428143
11 1284 0 5428692
11 1285 0 5434092
11 1286 0 5435136
11 1287 0 5437725
11 1288 0 5439735
11 1289 0 5440616
11 1290 0 5442356
11 1291 0 5442493
11 1292 0 5443259
11 1293 0 5446495
11 1294 0 5449310
11 1295 0 5450060
11 1296 0 5450338
11 1297 0 5452493
11 1298 0 5452500
11 1299 0 5452654
11 1300 0 5452844
11 1301 0 5453483
11 1302 0 5454863
11 1303 0 5455351
11 1304 0 5458230
11 1305 0 5460452
11 1306 0 5462099
11 1307 0 5462289
11 1308 0 5463545
11 1309 0 5466053
11 1310 0 5466893
11 1311 0 5469824
11 1312 0 5471917
11 1313 0 5481541
11 1314 0 5481597
11 1315 0 5482399
11 1316 0 5482489
11 1317 0 5484399
11 1318 0 5487067
11 1319 0 5490276
11 1320 0 5491741
11 1321 0 5492353
11 1322 0 5497135
11 1323 0 5498064
11 1324 0 5499147
11 1325 0 5502569
11 1326 0 5503994
11 1327 0 5504547
11 1328 0 5506530
11 1329 0 5511182
11 1330 0 5513603
11 1331 0 5514251
11 1332 0 5520558
11 1333 0 5524522
11 1334 0 5527099
11 1335 0 5527135
11 1336 0 5528816
11 1337 0 5528870
11 1338 0 5530382
11 1339 0 5535395
11 1340 0 5535764
11 1341 0 5540613
11 1342 0 5544851
11 1343 0 5545795
11 1344 0 5546511
11 1345 0 5548510
11 1346 0 5551457
11 1347 0 5555679
11 1348 0 5555999
11 1349 0 5556749
11 1350 0 5557726
11 1351 0 5559441
11 1352 0 5560332
11 1353 0 5562143
11 1354 0 5563025
11 1355 0 5565939
11 1356 0 5567367
11 1357 0 5567837
11 1358 0 5568029
11 1359 0 5570122
11 1360 0 5574245
11 1361 0 5576257
11 1362 0 5576798
11 1363 0 5579032
11 1364 0 5579273
11 1365 0 5580135
11 1366 0 5581022
11 1367 0 5584225
11 1368 0 5587003
11 1369 0 5587739
11 1370 0 5592946
11 1371 0 5597025
11 1372 0 5598826
11 1373 0 5600867
11 1374 0 5601346
11 1375 0 5607462
11 1376 0 5610414
11 1377 0 5612055
11 1378 0 5615807
11 1379 0 5618974
11 1380 0 5624728
11 1381 0 5625624
11 1382 0 5627555
11 1383 0 5628460
11 1384 0 5634772
11 1385 0 5639517
11 1386 0 5639747
11 1387 0 5641018
11 1388 0 5641359
11 1389 0 5642100
11 1390 0 5642383
11 1391 0 5642481
11 1392 0 5645044
11 1393 0 5645491
11 1394 0 5647534
11 1395 0 5649511
11 1396 0 5651744
11 1397 0 5654757
11 1398 0 5661519
11 1399 0 5662668
11 1400 0 5670398
11 1401 0 5672259
11 1402 1 5675793
11 1403 1 5677629
11 1404 1 5677954
11 1405 1 5681331
11 1406 1 5682719
11 1407 1 5687380
11 1408 1 5691451
11 1409 1 5692760
11 1410 1 5694878
11 1411 1 5695018
11 1412 1 5696564
11 1413 1 5696680
11 1414 1 5697511
11 1415 1 5702016
11 1416 0 5705391
11 1417 0 5705655
11 1418 0 5705722
11 1419 0 5707838
11 1420 0 5707988
11 1421 0 5708835
11 1422 0 5709080
11 1423 0 5713098
11 1424 1 5713980
11 1425 1 5714917
11 1426 1 5715901
11 1427 1 5718099
11 1428 1 5718461
11 1429 1 5723872
11 1430 1 5726683
11 1431 1 5728824
11 1432 1 5729034
11 1433 1 5729260
11 1434 1 5733803
11 1435 1 5735186
11 1436 1 5736480
11 1437 1 5738183
11 1438 1 5738477
11 1439 1 5739193
11 1440 1 5741550
11 1441 1 5742050
11 1442 1 5742610
11 1443 1 5748267
11 1444 1 5749108
11 1445 1 5750185
11 1446 1 5751878
11 1447 1 5756225
11 1448 1 5756760
11 1449 1 5764129
11 1450 1 5764279
11 1451 1 5766320
11 1452 1 5768738
11 1453 1 5769068
11 1454 1 5769821
11 1455 1 5770802
11 1456 1 5772938
11 1457 1 5773634
11 1458 1 5774329
11 1459 1 5774720
11 1460 1 5779361
11 1461 1 5782685
11 1462 1 5783731
11 1463 1 5784810
11 1464 1 5786499
11 1465 1 5788190
11 1466 1 5788340
11 1467 1 5793101
11 1468 1 5794503
11 1469 1 5798608
11 1470 1 5799069
11 1471 1 5804480
11 1472 1 5806187
11 1473 1 5808193
11 1474 1 5808883
11 1475 1 5809965
11 1476 1 5811499
11 1477 1 5811857
11 1478 1 5811890
11 1479 1 5813527
11 1480 1 5815590
11 1481 0 5819917
11 1482 0 5821939
11 1483 0 5824857
11 1484 0 5826219
11 1485 0 5826749
11 1486 0 5826782
11 1487 0 5831071
11 1488 0 5839373
11 1489 0 5841120
11 1490 0 5841906
11 1491 0 5843311
11 1492 0 5846530
11 1493 0 5847657
11 1494 0 5847940
11 1495 0 5852919
11 1496 0 5854289
11 1497 0 5855692
11 1498 0 5860256
11 1499 0 5861401
11 1500 0 5863190
11 1501 0 5867674
11 1502 0 5868115
11 1503 0 5869835
11 1504 0 5870370
11 1505 0 5871759
11 1506 0 5872890
11 1507 0 5874704
11 1508 0 5876103
11 1509 0 5877168
11 1510 0 5881732
11 1511 0 5882739
11 1512 0 5883910
11 1513 0 5885863
11 1514 0 5887385
11 1515 0 5887559
11 1516 0 5888222
11 1517 0 5888992
11 1518 0 5891214
11 1519 0 5892594
11 1520 0 5892967
11 1521 0 5893716
11 1522 0 5894498
11 1523 0 5895457
11 1524 0 5897796
11 1525 0 5900173
11 1526 0 5902725
11 1527 0 5906873
11 1528 0 5910879
11 1529 0 5912937
11 1530 0 5916796
11 1531 0 5918432
11 1532 0 5919651
11 1533 0 5919916
11 1534 0 5921504
11 1535 0 5924079
11 1536 0 5925551
11 1537 0 5927832
11 1538 0 5928431
11 1539 0 5931063
11 1540 0 5935343
11 1541 0 5938263
11 1542 0 5938496
11 1543 0 5939469
11 1544 0 5944113
11 1545 0 5945474
11 1546 0 5946655
11 1547 0 5949055
11 1548 0 5949246
11 1549 0 5949371
11 1550 0 5950176
11 1551 0 5951898
11 1552 0 5954520
11 1553 0 5956143
11 1554 0 5961224
11 1555 0 5964278
11 1556 0 5965790
11 1557 0 5967119
11 1558 0 5967312
11 1559 0 5971147
11 1560 0 5972551
11 1561 0 5974963
11 1562 0 5975041
11 1563 0 5975392
11 1564 0 5977027
11 1565 0 5977903
11 1566 1 5980576
11 1567 1 5981625
11 1568 1 5982513
11 1569 1 5982663
11 1570 1 5984512
11 1571 1 5985804
11 1572 1 5991923
11 1573 1 5992019
11 1574 1 5992658
11 1575 1 5992848
11 1576 0 5996441
11 1577 1 6001489
11 1578 1 6005151
11 1579 1 6006985
11 1580 1 6008592
11 1581 1 6010785
11 1582 1 6011501
11 1583 1 6013274
11 1584 1 6013885
11 1585 1 6020487
11 1586 1 6021055
11 1587 1 6021658
11 1588 1 6022274
11 1589 1 6023525
11 1590 0 6025839
11 1591 0 6026529
11 1592 0 6027008
11 1593 0 6029032
11 1594 0 6032655
11 1595 0 6033256
11 1596 0 6034161
11 1597 0 6035260
11 1598 0 6038288
11 1599 0 6041090
11 1600 0 6041373
11 1601 0 6042403
11 1602 0 6047328
11 1603 0 6051578
11 1604 0 6052793
11 1605 0 6055544
11 1606 0 6055809
11 1607 0 6059242
11 1608 0 6064942
11 1609 0 6065150
11 1610 0 6066407
11 1611 0 6066734
11 1612 0 6068672
11 1613 0 6071319
11 1614 0 6072605
11 1615 0 6075095
11 1616 0 6079338
11 1617 0 6083192
11 1618 0 6084971
11 1619 0 6088332
11 1620 0 6092783
11 1621 0 6094806
11 1622 0 6096255
11 1623 0 6099319
11 1624 0 6101151
11 1625 0 6104838
11 1626 0 6111389
11 1627 0 6114564
11 1628 0 6115628
11 1629 0 6124414
11 1630 0 6125560
11 1631 0 6127170
11 1632 0 6134449
11 1633 0 6137506
11 1634 0 6140237
11 1635 0 6140663
11 1636 0 6143885
11 1637 0 6146073
11 1638 0 6147816
11 1639 0 6148914
11 1640 0 6151293
11 1641 0 6156510
11 1642 0 6158477
11 1643 0 6159493
11 1644 0 6162310
11 1645 0 6162911
11 1646 0 6167555
11 1647 1 6171555
11 1648 1 6174916
11 1649 1 6179144
11 1650 1 6179734
11 1651 1 6180040
11 1652 1 6181617
11 1653 1 6181985
11 1654 1 6182870
11 1655 1 6184115
11 1656 1 6185203
11 1657 1 6186630
11 1658 1 6187333
11 1659 1 6188990
11 1660 1 6189975
11 1661 1 6191868
11 1662 1 6192804
11 1663 1 6193198
11 1664 1 6196953
11 1665 1 6201337
11 1666 1 6206513
11 1667 1 6206712
11 1668 1 6206862
11 1669 1 6209281
11 1670 1 6212367
11 1671 1 6220561
11 1672 1 6220608
11 1673 1 6222926
11 1674 1 6225856
11 1675 1 6226127
11 1676 1 6226714
11 1677 1 6229251
11 1678 1 6231468
11 1679 1 6231570
11 1680 1 6233186
11 1681 1 6237099
11 1682 1 6238966
11 1683 1 6239780
11 1684 1 6243761
11 1685 1 6245847
11 1686 1 6249753
11 1687 1 6254136
11 1688 1 6254527
11 1689 1 6255931
11 1690 1 6257679
11 1691 1 6259912
11 1692 1 6262168
11 1693 1 6271294
11 1694 1 6272670
11 1695 1 6273346
11 1696 1 6275234
11 1697 1 6278054
11 1698 1 6279167
11 1699 1 6281671
11 1700 1 6282354
11 1701 1 6282446
11 1702 1 6283288
11 1703 1 6285827
11 1704 1 6287564
11 1705 1 6291126
11 1706 1 6291740
11 1707 1 6292118
11 1708 1 6296005
11 1709 1 6297840
11 1710 1 6300912
11 1711 1 6301045
11 1712 1 6301837
11 1713 1 6304051
11 1714 1 6304449
11 1715 1 6307480
11 1716 1 6307804
11 1717 1 6309362
11 1718 1 6314466
11 1719 1 6317959
11 1720 1 6319974
11 1721 1 6320946
11 1722 1 6321426
11 1723 1 6323128
11 1724 1 6324692
11 1725 1 6331864
11 1726 1 6332047
11 1727 1 6332426
11 1728 1 6335278
11 1729 1 6335748
11 1730 0 6345074
11 1731 0 6347993
11 1732 0 6349536
11 1733 0 6351346
11 1734 0 6353964
11 1735 0 6355558
11 1736 0 6356664
11 1737 0 6358364
11 1738 0 6358445
11 1739 0 6359184
11 1740 0 6360870
11 1741 0 6361506
11 1742 0 6364886
11 1743 0 6369856
11 1744 0 6371577
11 1745 0 6372666
11 1746 0 6374191
11 1747 0 6375856
11 1748 0 6380855
11 1749 0 6383115
11 1750 0 6386596
11 1751 0 6387936
11 1752 0 6392579
11 1753 0 6394857
11 1754 0 6399314
11 1755 0 6401915
11 1756 0 6404064
11 1757 0 6405270
11 1758 0 6407556
11 1759 0 6407761
11 1760 0 6408682
11 1761 0 6409250
11 1762 0 6415077
11 1763 0 6417143
11 1764 0 6419116
11 1765 0 6420724
11 1766 0 6421375
11 1767 0 6423873
11 1768 0 6426936
11 1769 0 6429306
11 1770 0 6430675
11 1771 0 6430796
11 1772 0 6431910
11 1773 0 6435915
11 1774 0 6437197
11 1775 0 6440313
11 1776 0 6445265
11 1777 0 6447694
11 1778 0 6450346
11 1779 0 6455733
11 1780 0 6457115
11 1781 0 6461158
11 1782 0 6468274
11 1783 0 6470121
11 1784 0 6471993
11 1785 0 6474723
11 1786 0 6477028
11 1787 0 6477386
11 1788 0 6477913
11 1789 0 6481636
11 1790 0 6483487
11 1791 0 6488769
11 1792 0 6491968
11 1793 0 6492737
11 1794 0 6497991
11 1795 0 6499436
11 1796 0 6499718
11 1797 0 6502158
11 1798 0 6502288
11 1799 0 6504966
11 1800 0 6510415
11 1801 0 6512575
11 1802 0 6523570
11 1803 0 6527163
11 1804 0 6527687
11 1805 0 6532114
11 1806 0 6533050
11 1807 0 6541249
11 1808 0 6544368
11 1809 0 6550734
11 1810 0 6557500
11 1811 0 6561030
11 1812 0 6561079
11 1813 0 6561448
11 1814 0 6562668
11 1815 0 6563328
11 1816 0 6566387
11 1817 0 6580143
11 1818 0 6581370
11 1819 0 6583893
11 1820 0 6586055
11 1821 0 6589501
11 1822 0 6590084
11 1823 0 6593481
11 1824 0 6595108
11 1825 0 6596755
11 1826 0 6598369
11 1827 0 6599890
11 1828 0 6601499
11 1829 0 6602447
11 1830 0 6607121
11 1831 0 6620563
11 1832 0 6636047
11 1833 0 6640073
11 1834 0 6644523
11 1835 0 6648613
11 1836 0 6649779
11 1837 0 6652461
11 1838 0 6654513
11 1839 0 6656454
11 1840 0 6658888
11 1841 0 6662456
11 1842 0 6665824
11 1843 0 6671674
11 1844 0 6682558
11 1845 0 6686799
11 1846 0 6687140
11 1847 0 6687412
11 1848 0 6693667
11 1849 0 6696307
11 1850 0 6697978
11 1851 0 6698987
11 1852 0 6700762
11 1853 0 6706010
11 1854 0 6708018
11 1855 0 6710030
11 1856 0 6710990
11 1857 0 6712119
11 1858 0 6714781
11 1859 0 6715354
11 1860 0 6720130
11 1861 0 6720243
11 1862 0 6724660
11 1863 0 6728123
11 1864 0 6728742
11 1865 0 6732149
11 1866 0 6736338
11 1867 0 6737696
11 1868 0 6740327
11 1869 0 6741767
11 1870 0 6742687
11 1871 0 6746591
11 1872 0 6748853
11 1873 0 6752815
11 1874 0 6756020
11 1875 0 6756526
11 1876 0 6758730
11 1877 0 6762066
11 1878 0 6765757
11 1879 0 6767552
11 1880 0 6769783
11 1881 0 6770691
11 1882 0 6775851
11 1883 0 6777590
11 1884 0 6782701
11 1885 0 6784279
11 1886 1 6785382
11 1887 1 6786899
11 1888 1 6789070
11 1889 1 6789360
11 1890 1 6791656
11 1891 1 6792005
11 1892 1 6792396
11 1893 1 6794385
11 1894 1 6795391
11 1895 1 6798500
11 1896 1 6801364
11 1897 1 6805918
11 1898 1 6809684
11 1899 1 6811338
11 1900 1 6812716
11 1901 1 6815432
11 1902 1 6819940
11 1903 1 6823117
11 1904 1 6832975
11 1905 1 6833444
11 1906 1 6833518
11 1907 1 6834667
11 1908 0 6899415
11 1909 0 6899445
11 1910 0 6902363
11 1911 0 6905814
11 1912 0 6908929
11 1913 0 6911717
11 1914 0 6912223
11 1915 0 6921012
11 1916 0 6924643
11 1917 0 6926009
11 1918 0 6926430
11 1919 0 6926506
11 1920 0 6929250
11 1921 0 6932908
11 1922 0 6934845
11 1923 0 6937995
11 1924 0 6944027
11 1925 0 6948137
11 1926 0 6953546
11 1927 0 6954042
11 1928 0 6956196
11 1929 0 6959646
11 1930 0 6962092
11 1931 0 6972751
11 1932 0 6975564
11 1933 0 6976223
11 1934 0 6977457
11 1935 0 6979010
11 1936 0 6981934
11 1937 0 6985055
11 1938 0 6986537
11 1939 0 6988709
11 1940 0 6988896
11 1941 0 6991360
11 1942 1 7076619
11 1943 1 7081754
11 1944 1 7083750
11 1945 1 7087683
11 1946 1 7093605
11 1947 1 7094506
11 1948 1 7100550
11 1949 1 7102160
11 1950 1 7105264
11 1951 1 7106760
11 1952 1 7106805
11 1953 1 7107314
11 1954 1 7108184
11 1955 1 7110860
11 1956 1 7115862
11 1957 1 7116798
11 1958 1 7120665
11 1959 0 7131000
11 1960 0 7136735
11 1961 0 7139544
11 1962 0 7141640
11 1963 0 7144876
11 1964 0 7149941
11 1965 0 7155865
11 1966 0 7159167
11 1967 0 7160154
11 1968 0 7165981
11 1969 0 7168561
11 1970 0 7170439
11 1971 0 7172662
11 1972 0 7172692
11 1973 0 7179451
11 1974 0 7182971
11 1975 0 7184965
11 1976 0 7188749
11 1977 0 7188954
11 1978 0 7190259
11 1979 0 7192760
11 1980 0 7200021
11 1981 0 7202557
11 1982 0 7203977
11 1983 1 7208869
11 1984 1 7208962
11 1985 1 7210782
11 1986 1 7211591
11 1987 1 7211746
11 1988 1 7213605
11 1989 1 7217347
11 1990 1 7219165
11 1991 1 7219381
11 1992 1 7219990
11 1993 0 7222472
11 1994 0 7222774
11 1995 0 7227150
11 1996 0 7271912
11 1997 0 7275966
11 1998 0 7275985
11 1999 0 7276418
11 2000 0 7277280
11 2001 0 7281875
11 2002 0 7283763
11 2003 0 7284456
11 2004 0 7286633
11 2005 0 7294298
11 2006 0 7294641
11 2007 0 7299649
11 2008 0 7331822
11 2009 0 7335300
11 2010 0 7337547
11 2011 0 7341946
11 2012 0 7342174
11 2013 0 7344647
11 2014 0 7352386
11 2015 0 7357995
11 2016 0 7358125
11 2017 0 7362018
11 2018 0 7362314
11 2019 0 7363383
11 2020 0 7364866
11 2021 0 7367204
11 2022 0 7368361
11 2023 0 7368386
11 2024 0 7371887
11 2025 0 7377028
11 2026 0 7379617
11 2027 0 7380382
11 2028 0 7383361
11 2029 0 7385319
11 2030 0 7385892
11 2031 0 7394680
11 2032 0 7397586
11 2033 0 7400927
11 2034 0 7403167
11 2035 0 7403187
11 2036 0 7404139
11 2037 0 7405689
11 2038 0 7410348
11 2039 0 7412739
11 2040 0 7419136
11 2041 0 7419480
11 2042 0 7422527
11 2043 0 7424193
11 2044 0 7426260
11 2045 0 7426406
11 2046 0 7430521
11 2047 0 7436196
11 2048 0 7441456
11 2049 0 7446677
11 2050 0 7455679
11 2051 0 7455923
11 2052 0 7459822
11 2053 0 7460326
11 2054 0 7460454
11 2055 0 7463106
11 2056 0 7467186
11 2057 0 7470379
11 2058 0 7475147
11 2059 0 7484114
11 2060 0 7488918
11 2061 0 7540138
11 2062 0 7646977
11 2063 0 7676488
11 2064 0 7677443
11 2065 0 7682852
11 2066 0 7686422
11 2067 0 7690367
11 2068 0 7690501
11 2069 0 7691359
11 2070 0 7697575
11 2071 0 7698359
11 2072 0 7700006
11 2073 0 7700620
11 2074 0 7702656
11 2075 0 7702876
11 2076 0 7711752
11 2077 0 7712435
11 2078 0 7715822
11 2079 0 7716895
11 2080 0 7721218
11 2081 0 7727316
11 2082 0 7732196
11 2083 0 7733920
11 2084 0 7735378
11 2085 0 7737723
11 2086 0 7741666
11 2087 0 7743558
11 2088 0 7744587
11 2089 0 7752841
11 2090 0 7755597
11 2091 0 7755718
11 2092 0 7759352
11 2093 0 7768798
11 2094 0 7773965
11 2095 0 7780374
11 2096 0 7782463
11 2097 0 7783699
11 2098 0 7784751
11 2099 0 7786243
11 2100 0 7790963
11 2101 0 7791127
11 2102 0 7796266
11 2103 0 7800974
11 2104 0 7801694
11 2105 0 7803730
11 2106 0 7808661
11 2107 0 7812171
11 2108 0 7813665
11 2109 0 7815488
11 2110 0 7817413
11 2111 0 7821934
11 2112 0 7826504
11 2113 0 7830637
11 2114 0 7832437
11 2115 0 7833493
11 2116 0 7834172
11 2117 0 7836763
11 2118 0 7838700
11 2119 0 7843802
11 2120 0 7853249
11 2121 0 7853332
11 2122 0 7856461
11 2123 0 7860948
11 2124 0 7878270
11 2125 0 7881901
11 2126 0 7882867
11 2127 0 7883997
11 2128 0 7884830
11 2129 0 7887079
11 2130 0 7893864
11 2131 0 7894783
11 2132 0 7895316
11 2133 0 7896352
11 2134 0 7897694
11 2135 0 7903273
11 2136 0 7903716
11 2137 0 7905798
11 2138 0 7943894
11 2139 0 7946331
11 2140 1 7953593
11 2141 1 7954007
11 2142 1 7956597
11 2143 1 7957741
11 2144 1 7960136
11 2145 1 7970760
11 2146 1 7974030
11 2147 1 7984179
11 2148 1 7984242
11 2149 1 7988626
11 2150 1 7989435
11 2151 1 7991640
11 2152 1 7994705
11 2153 1 7996657
11 2154 1 7997200
11 2155 1 7999087
11 2156 1 8002353
11 2157 1 8002828
11 2158 1 8003879
11 2159 1 8006251
11 2160 1 8008209
11 2161 1 8013966
11 2162 0 8025654
11 2163 0 8029980
11 2164 0 8032743
11 2165 0 8036280
11 2166 0 8036416
11 2167 0 8038527
11 2168 0 8042200
11 2169 0 8042825
11 2170 0 8045423
11 2171 0 8048797
11 2172 0 8052676
11 2173 0 8055674
11 2174 0 8057393
11 2175 0 8062362
11 2176 0 8065182
11 2177 0 8066104
11 2178 0 8067935
11 2179 0 8070157
11 2180 0 8072150
11 2181 0 8115914
11 2182 0 8118494
11 2183 0 8119769
11 2184 0 8120811
11 2185 0 8129857
11 2186 0 8134146
11 2187 0 8135729
11 2188 0 8136809
11 2189 0 8136838
11 2190 0 8139398
11 2191 0 8141861
11 2192 0 8145584
11 2193 0 8149784
11 2194 0 8183508
11 2195 0 8188774
11 2196 0 8190705
11 2197 0 8192503
11 2198 0 8192926
11 2199 0 8193515
11 2200 0 8196419
11 2201 0 8196664
11 2202 0 8196732
11 2203 0 8197403
11 2204 0 8202940
11 2205 0 8207943
11 2206 0 8209669
11 2207 0 8211813
11 2208 0 8212813
11 2209 0 8215738
11 2210 0 8218069
11 2211 0 8222155
11 2212 0 8224552
11 2213 0 8225145
11 2214 0 8225896
11 2215 0 8229168
11 2216 0 8234581
11 2217 1 8239382
11 2218 1 8245334
11 2219 1 8249993
11 2220 1 8254036
11 2221 1 8257029
11 2222 1 8257436
11 2223 1 8257470
11 2224 1 8260099
11 2225 1 8264847
11 2226 1 8269457
11 2227 1 8273584
11 2228 1 8276565
11 2229 1 8277203
11 2230 1 8279155
11 2231 1 8280125
11 2232 1 8285393
11 2233 1 8286611
11 2234 1 8291681
11 2235 1 8292295
11 2236 1 8294526
11 2237 1 8296560
11 2238 1 8296666
11 2239 1 8297527
11 2240 1 8313683
11 2241 1 8330937
11 2242 1 8332802
11 2243 1 8337077
11 2244 1 8340263
11 2245 1 8344326
11 2246 1 8344580
11 2247 1 8344945
11 2248 1 8348227
11 2249 1 8351100
11 2250 1 8352241
11 2251 1 8360807
11 2252 1 8364316
11 2253 1 8367775
11 2254 1 8375640
11 2255 1 8378830
11 2256 1 8380056
11 2257 1 8380247
11 2258 1 8380403
11 2259 1 8382648
11 2260 1 8385289
11 2261 1 8397859
11 2262 1 8401895
11 2263 1 8402205
11 2264 1 8406791
11 2265 1 8410521
11 2266 1 8410871
11 2267 1 8411960
11 2268 1 8416016
11 2269 1 8422285
11 2270 1 8422939
11 2271 1 8434333
11 2272 1 8435121
11 2273 0 8442189
11 2274 0 8446774
11 2275 0 8447810
11 2276 0 8451699
11 2277 0 8453393
11 2278 0 8455711
11 2279 0 8460501
11 2280 0 8464346
11 2281 0 8466966
11 2282 0 8468687
11 2283 0 8471568
11 2284 0 8473244
11 2285 0 8477236
11 2286 0 8477333
11 2287 0 8479696
11 2288 0 8484263
11 2289 0 8484319
11 2290 0 8486060
11 2291 0 8487251
11 2292 0 8487841
11 2293 0 8488566
11 2294 0 8490792
11 2295 0 8491615
11 2296 0 8493457
11 2297 0 8495476
11 2298 0 8499685
11 2299 0 8501154
11 2300 0 8502957
11 2301 0 8503957
11 2302 0 8505057
11 2303 0 8513768
11 2304 0 8514054
11 2305 0 8515163
11 2306 0 8517977
11 2307 0 8518634
11 2308 0 8520160
11 2309 0 8521293
11 2310 0 8522752
11 2311 0 8523650
11 2312 0 8526218
11 2313 0 8526845
11 2314 0 8528752
11 2315 0 8534959
11 2316 0 8535619
11 2317 0 8541963
11 2318 0 8545209
11 2319 0 8552088
11 2320 0 8555624
11 2321 0 8559919
11 2322 0 8562261
11 2323 0 8564500
11 2324 0 8580134
11 2325 0 8583373
11 2326 0 8590676
11 2327 0 8591585
11 2328 0 8596340
11 2329 0 8598876
11 2330 0 8601089
11 2331 0 8601794
11 2332 0 8602823
11 2333 0 8603609
11 2334 0 8605080
11 2335 0 8608881
11 2336 0 8610039
11 2337 0 8612635
11 2338 0 8641631
11 2339 0 8646129
11 2340 0 8647134
11 2341 0 8649490
11 2342 0 8652890
11 2343 0 8653713
11 2344 0 8670514
11 2345 0 8681543
11 2346 0 8688154
11 2347 0 8690651
11 2348 0 8690739
11 2349 0 8694654
11 2350 0 8695236
11 2351 1 8700302
11 2352 1 8704059
11 2353 1 8704814
11 2354 1 8711968
11 2355 1 8713147
11 2356 1 8716360
11 2357 1 8741630
11 2358 1 8745630
11 2359 1 8747796
11 2360 1 8748614
11 2361 1 8748709
11 2362 1 8752382
11 2363 1 8753326
11 2364 0 8760930
11 2365 0 8766416
11 2366 0 8770107
11 2367 0 8770583
11 2368 0 8774967
11 2369 0 8776087
11 2370 0 8780275
11 2371 0 8782145
11 2372 0 8784328
11 2373 0 8784796
11 2374 0 8787727
11 2375 0 8791610
11 2376 0 8792684
11 2377 0 8794014
11 2378 0 8850262
11 2379 0 8853846
11 2380 0 8855679
11 2381 0 8861744
11 2382 0 8861791
11 2383 0 8865112
11 2384 0 8866294
11 2385 0 8870282
11 2386 0 8873678
11 2387 0 8877217
11 2388 0 8877687
11 2389 0 8879809
11 2390 0 8880037
11 2391 0 8883849
11 2392 0 8885125
11 2393 0 8890781
11 2394 0 8894283
11 2395 0 8895350
11 2396 0 8897615
11 2397 0 8906451
11 2398 0 8916226
11 2399 0 8918524
11 2400 0 8919771
11 2401 0 8924322
11 2402 0 8925464
11 2403 0 8928179
11 2404 0 8933284
11 2405 0 8935157
11 2406 0 8935993
11 2407 0 8936464
11 2408 0 8954223
11 2409 0 8970537
11 2410 0 9003152
11 2411 0 9004896
11 2412 0 9008642
11 2413 0 9015506
11 2414 0 9018317
11 2415 0 9020348
11 2416 0 9021632
11 2417 0 9024288
11 2418 0 9024402
11 2419 0 9029192
11 2420 0 9033172
11 2421 0 9035847
11 2422 0 9036444
11 2423 0 9061281
11 2424 0 9065278
11 2425 0 9069363
11 2426 0 9073925
11 2427 0 9074580
11 2428 0 9077551
11 2429 0 9078402
11 2430 0 9084843
11 2431 0 9131827
11 2432 0 9133309
11 2433 0 9138132
11 2434 0 9142396
11 2435 0 9146967
11 2436 0 9158088
11 2437 0 9161790
11 2438 0 9162734
11 2439 0 9164678
11 2440 0 9164839
11 2441 0 9174542
11 2442 0 9211001
11 2443 0 9223224
11 2444 0 9225809
11 2445 0 9226871
11 2446 0 9230063
11 2447 0 9235074
11 2448 0 9240317
11 2449 0 9241214
11 2450 0 9242369
11 2451 0 9243797
11 2452 0 9243873
11 2453 0 9248108
11 2454 0 9265976
11 2455 0 9266385
11 2456 0 9268496
11 2457 0 9272476
11 2458 1 9284470
11 2459 1 9285024
11 2460 1 9291649
11 2461 1 9293200
11 2462 1 9294528
11 2463 1 9295295
11 2464 1 9295375
11 2465 1 9295879
11 2466 1 9296579
11 2467 1 9298380
11 2468 1 9302890
11 2469 1 9307298
11 2470 1 9315751
11 2471 1 9316747
11 2472 1 9319923
11 2473 1 9321371
11 2474 1 9322791
11 2475 0 9324878
11 2476 0 9353260
11 2477 0 9359554
11 2478 0 9360133
11 2479 0 9362877
11 2480 0 9365242
11 2481 0 9368705
11 2482 0 9370823
11 2483 0 9371582
11 2484 0 9375395
11 2485 0 9378498
11 2486 0 9390669
11 2487 0 9392640
11 2488 0 9395526
11 2489 0 9397445
11 2490 0 9400518
11 2491 0 9402866
11 2492 0 9404022
11 2493 0 9416286
11 2494 0 9417291
11 2495 0 9420925
11 2496 1 9429445
11 2497 1 9431215
11 2498 1 9436704
11 2499 1 9441377
11 2500 1 9441865
11 2501 1 9444732
11 2502 1 9446997
11 2503 1 9447596
11 2504 1 9448396
11 2505 1 9450419
11 2506 1 9453241
11 2507 1 9453748
11 2508 0 9456628
11 2509 0 9456706
11 2510 0 9463883
11 2511 0 9469512
11 2512 0 9473431
11 2513 0 9485327
11 2514 0 9487804
11 2515 0 9488829
11 2516 0 9493671
11 2517 0 9498405
11 2518 0 9504481
11 2519 0 9506579
11 2520 0 9510833
11 2521 0 9511254
11 2522 0 9516106
11 2523 0 9516722
11 2524 0 9519512
11 2525 0 9519798
11 2526 0 9523963
11 2527 0 9532166
11 2528 0 9534770
11 2529 0 9539327
11 2530 0 9541740
11 2531 0 9545094
11 2532 0 9546941
11 2533 0 9548947
11 2534 0 9552514
11 2535 0 9556760
11 2536 0 9559702
11 2537 0 9562156
11 2538 0 9566713
11 2539 0 9568130
11 2540 0 9570903
11 2541 0 9574076
11 2542 0 9576850
11 2543 0 9578707
11 2544 0 9581304
11 2545 0 9645194
11 2546 0 9647828
11 2547 0 9649011
11 2548 0 9649437
11 2549 0 9655131
11 2550 0 9663073
11 2551 0 9666445
11 2552 0 9680612
11 2553 0 9683866
11 2554 0 10611442
11 2555 0 10615931
11 2556 0 10618315
11 2557 0 10619905
11 2558 0 10636245
11 2559 0 10642088
11 2560 0 10647623
11 2561 0 10652259
11 2562 0 10652294
11 2563 0 10658826
11 2564 0 10658918
11 2565 0 10696975
11 2566 0 10720304
11 2567 0 10722231
11 2568 0 10723389
11 2569 0 10725208
11 2570 0 10729443
11 2571 0 10737718
11 2572 0 10738210
11 2573 0 10743165
11 2574 0 10748034
11 2575 0 10757040
11 2576 0 10760385
11 2577 0 10764437
11 2578 0 10765478
11 2579 0 10767860
11 2580 0 10771280
11 2581 0 10772246
11 2582 0 10773008
11 2583 0 10811644
11 2584 0 10812455
11 2585 0 10814131
11 2586 0 10815943
11 2587 0 10819950
11 2588 0 10821368
11 2589 0 10824226
11 2590 0 10826044
11 2591 0 10826243
11 2592 0 10829727
11 2593 0 10837399
11 2594 0 10839660
11 2595 0 10841371
11 2596 0 10843258
11 2597 0 10850126
11 2598 0 10853744
11 2599 0 10858914
11 2600 0 10861177
11 2601 0 10864386
11 2602 0 10867099
11 2603 0 10871141
11 2604 0 10874279
11 2605 0 10875872
11 2606 0 10878053
11 2607 0 10879989
11 2608 0 10881070
11 2609 0 10885589
11 2610 0 10890568
11 2611 0 10894561
11 2612 0 10894923
11 2613 0 10897952
11 2614 0 10899282
11 2615 0 10900367
11 2616 0 10903691
11 2617 0 10905079
11 2618 0 10905327
11 2619 0 10909848
11 2620 0 10911194
11 2621 0 10911824
11 2622 0 10938244
11 2623 0 10991112
11 2624 0 10999292
11 2625 0 11000195
11 2626 0 11003941
11 2627 0 11012237
11 2628 0 11013669
11 2629 0 11015889
11 2630 0 11017913
11 2631 0 11019803
11 2632 0 11021126
11 2633 0 11066526
11 2634 0 11070025
11 2635 0 11076752
11 2636 0 11081664
11 2637 0 11084435
11 2638 0 11087712
11 2639 0 11088299
11 2640 0 11093565
11 2641 0 11095738
11 2642 0 11097555
11 2643 0 11098805
11 2644 0 11102439
11 2645 0 11109221
11 2646 0 11112491
11 2647 0 11118012
11 2648 0 11136980
11 2649 0 11138535
11 2650 0 11139866
11 2651 0 11140429
11 2652 0 11142275
11 2653 0 11144360
11 2654 0 11146340
11 2655 0 11149348
11 2656 0 11152046
11 2657 0 11153115
11 2658 0 11153639
11 2659 0 11157169
11 2660 0 11157875
11 2661 0 11161750
11 2662 0 11163715
11 2663 0 11167086
11 2664 0 11170556
11 2665 0 11174507
11 2666 0 11175840
11 2667 0 11180018
11 2668 0 11181345
11 2669 0 11181881
11 2670 0 11186013
11 2671 0 11186714
11 2672 0 11187134
11 2673 0 11188413
11 2674 0 11190059
11 2675 0 11194370
11 2676 0 11195926
11 2677 0 11200502
11 2678 0 11202672
11 2679 0 11206929
11 2680 0 11208328
11 2681 0 11208715
11 2682 0 11211294
11 2683 0 11215769
11 2684 0 11216832
11 2685 0 11218660
11 2686 0 11225626
11 2687 0 11227399
11 2688 0 11228380
11 2689 0 11228423
11 2690 0 11229558
11 2691 0 11234894
11 2692 0 11240150
11 2693 0 11242034
11 2694 0 11242096
11 2695 0 11245023
11 2696 0 11247000
11 2697 0 11247458
11 2698 0 11247598
11 2699 0 11264130
11 2700 0 11267369
11 2701 0 11267711
11 2702 0 11268747
11 2703 0 11269583
11 2704 0 11270985
11 2705 0 11272850
11 2706 0 11275581
11 2707 0 11277921
11 2708 0 11282584
11 2709 0 11284664
11 2710 0 11288813
11 2711 0 11304932
11 2712 0 11311084
11 2713 0 11313206
11 2714 0 11314461
11 2715 0 11314635
11 2716 0 11314937
11 2717 0 11321554
11 2718 0 11325401
11 2719 0 11328581
11 2720 0 11330082
11 2721 0 11330843
11 2722 0 11333108
11 2723 0 11333364
11 2724 0 11334713
11 2725 0 11334766
11 2726 0 11335376
11 2727 0 11337968
11 2728 0 11340865
11 2729 0 11340919
11 2730 0 11344506
11 2731 0 11350323
11 2732 0 11350882
11 2733 0 11355127
11 2734 0 11355577
11 2735 0 11356273
11 2736 0 11358642
11 2737 0 11359622
11 2738 0 11362463
11 2739 0 11364065
11 2740 0 11364624
11 2741 0 11368814
11 2742 0 11371162
11 2743 0 11374905
11 2744 0 11376025
11 2745 0 11376974
11 2746 0 11378257
11 2747 0 11378815
11 2748 0 11379399
11 2749 0 11381094
11 2750 0 11384875
11 2751 0 11385640
11 2752 0 11389686
11 2753 0 11390446
11 2754 0 11392069
11 2755 0 11393968
11 2756 0 11394227
11 2757 0 11395893
11 2758 0 11397191
11 2759 0 11398065
11 2760 0 11398786
11 2761 0 11402810
11 2762 0 11404757
11 2763 0 11409549
11 2764 0 11414730
11 2765 0 11418796
11 2766 0 11420876
11 2767 0 11425872
11 2768 0 11428747
11 2769 0 11432403
11 2770 0 11433812
11 2771 0 11435790
11 2772 0 11437883
11 2773 0 11438719
11 2774 0 11439463
11 2775 0 11476295
11 2776 0 11479256
11 2777 0 11481008
11 2778 0 11483567
11 2779 0 11484178
11 2780 0 11485893
11 2781 0 11494768
11 2782 0 11496804
11 2783 0 11497636
11 2784 0 11497824
11 2785 0 11503780
11 2786 0 11504283
11 2787 0 11505997
11 2788 0 11507779
11 2789 0 11507791
11 2790 0 11509056
11 2791 0 11519107
11 2792 0 11535881
11 2793 0 11540118
11 2794 0 11551646
11 2795 0 11555336
11 2796 0 11557743
11 2797 0 11560251
11 2798 0 11560999
11 2799 0 11565516
11 2800 0 11566039
11 2801 0 11566388
11 2802 1 11572685
11 2803 1 11572839
11 2804 1 11576209
11 2805 1 11581098
11 2806 1 11594288
11 2807 1 11596498
11 2808 1 11600114
11 2809 1 11601753
11 2810 1 11603110
11 2811 1 11604617
11 2812 1 11624984
11 2813 1 11625488
11 2814 1 11626422
11 2815 1 11628367
11 2816 1 11634371
11 2817 1 11636555
11 2818 1 11636647
11 2819 1 11638509
11 2820 1 11647044
11 2821 0 11654419
11 2822 0 11660019
11 2823 0 11662132
11 2824 0 11662395
11 2825 0 11665788
11 2826 0 11667560
11 2827 0 11670052
11 2828 0 11672876
11 2829 0 11672926
11 2830 0 11676365
11 2831 0 11679922
11 2832 0 11684914
11 2833 0 11685325
11 2834 0 11687683
11 2835 0 11691164
11 2836 0 11692693
11 2837 0 11695139
11 2838 0 11697604
11 2839 0 11700876
11 2840 0 11702843
11 2841 0 11706494
11 2842 0 11708624
11 2843 0 11709133
11 2844 0 11715347
11 2845 0 11716667
11 2846 0 11718913
11 2847 0 11721573
11 2848 0 11724117
11 2849 0 11725995
11 2850 0 11727587
11 2851 0 11731399
11 2852 0 11731532
11 2853 0 11733730
11 2854 0 11734999
11 2855 0 11737883
11 2856 0 11740100
11 2857 0 11742473
11 2858 0 11747537
11 2859 0 11749623
11 2860 0 11749974
11 2861 0 11752134
11 2862 0 11756647
11 2863 0 11757682
11 2864 0 11758703
11 2865 0 11762241
11 2866 0 11764927
11 2867 0 11768697
11 2868 0 11771143
11 2869 0 11771155
11 2870 0 11773590
11 2871 0 11778965
11 2872 0 11779341
11 2873 0 11789103
11 2874 0 11792797
11 2875 0 11794481
11 2876 0 11797488
11 2877 0 11800670
11 2878 0 11803584
11 2879 0 11803774
11 2880 0 11806247
11 2881 0 11806821
11 2882 0 11807195
11 2883 0 11808876
11 2884 0 11809750
11 2885 0 11810084
11 2886 0 11812306
11 2887 0 11813584
11 2888 0 11817429
11 2889 0 11823028
11 2890 0 11823546
11 2891 0 11823770
11 2892 0 11826144
11 2893 0 11829255
11 2894 0 11830281
11 2895 0 11833784
11 2896 0 11850371
11 2897 0 11854253
11 2898 0 11856461
11 2899 0 11858190
11 2900 0 11859936
11 2901 0 11860196
11 2902 0 11860638
11 2903 0 11861747
11 2904 0 11863392
11 2905 0 11865276
11 2906 0 11866809
11 2907 0 11870435
11 2908 0 11870632
11 2909 0 11870982
11 2910 0 11873146
11 2911 0 11875247
11 2912 0 11879325
11 2913 0 11882167
11 2914 0 11888603
11 2915 0 11888736
11 2916 0 11895142
11 2917 0 11895261
11 2918 0 11900035
11 2919 0 11902759
11 2920 0 11902949
11 2921 0 11904289
11 2922 0 11907944
11 2923 0 11908542
11 2924 0 11908753
11 2925 0 11910041
11 2926 0 11910691
11 2927 0 11914518
11 2928 0 11915257
11 2929 0 11917638
11 2930 0 11918078
11 2931 0 11918150
11 2932 0 11922871
11 2933 0 11923326
11 2934 0 11923777
11 2935 0 11925572
11 2936 0 11928852
11 2937 0 11934822
11 2938 0 11936731
11 2939 0 11938025
11 2940 0 11938475
11 2941 0 11940652
11 2942 0 11942133
11 2943 0 11943992
11 2944 0 11946321
11 2945 0 11946380
11 2946 0 11949873
11 2947 0 11954499
11 2948 0 11956178
11 2949 0 11957174
11 2950 0 11958771
11 2951 0 11960688
11 2952 0 11961289
11 2953 0 11965472
11 2954 0 11967566
11 2955 0 11968991
11 2956 0 11969444
11 2957 0 11973323
11 2958 0 11974969
11 2959 0 11978812
11 2960 0 11979697
11 2961 0 11983047
11 2962 0 11984221
11 2963 0 11987783
11 2964 0 11989004
11 2965 0 11990310
11 2966 0 11990948
11 2967 0 11997723
11 2968 0 11999511
11 2969 0 12000011
11 2970 0 12001632
11 2971 0 12005217
11 2972 0 12008411
11 2973 0 12018943
11 2974 0 12022847
11 2975 0 12029078
11 2976 0 12029938
11 2977 0 12033810
11 2978 0 12034019
11 2979 0 12035740
11 2980 0 12035918
11 2981 0 12037267
11 2982 0 12038497
11 2983 0 12038760
11 2984 0 12042442
11 2985 0 12047482
11 2986 0 12047629
11 2987 0 12051119
11 2988 0 12051727
11 2989 0 12053080
11 2990 0 12054040
11 2991 0 12055846
11 2992 0 12056848
11 2993 0 12058848
11 2994 0 12061800
11 2995 0 12062051
11 2996 0 12063167
11 2997 0 12068891
11 2998 0 12074489
11 2999 0 12075797
11 3000 0 12079363
11 3001 0 12082982
11 3002 0 12089257
11 3003 0 12090629
11 3004 0 12094865
11 3005 0 12096439
11 3006 0 12098955
11 3007 0 12099488
11 3008 0 12100817
11 3009 0 12100971
11 3010 0 12104949
11 3011 0 12105858
11 3012 0 12107686
11 3013 0 12109124
11 3014 0 12110196
11 3015 0 12115263
11 3016 0 12116926
11 3017 0 12117230
11 3018 0 12120281
11 3019 0 12122381
11 3020 0 12123054
11 3021 0 12124213
11 3022 0 12126518
11 3023 0 12136048
11 3024 0 12136629
11 3025 0 12137124
11 3026 0 12146144
11 3027 0 12148125
11 3028 0 12155170
11 3029 0 12157275
11 3030 0 12157697
11 3031 0 12159335
11 3032 0 12159909
11 3033 0 12162150
11 3034 0 12163143
11 3035 0 12163548
11 3036 0 12164247
11 3037 0 12166086
11 3038 0 12166541
11 3039 0 12171345
11 3040 0 12189667
11 3041 0 12194909
11 3042 0 12209570
11 3043 0 12212110
11 3044 0 12221194
11 3045 0 12222451
11 3046 0 12222795
11 3047 0 12226914
11 3048 0 12229564
11 3049 0 12231739
11 3050 0 12232622
11 3051 0 12236291
11 3052 0 12242215
11 3053 0 12242900
11 3054 0 12244582
11 3055 0 12246510
11 3056 0 12255466
11 3057 0 12262100
11 3058 0 12267313
11 3059 0 12269531
11 3060 0 12270913
11 3061 0 12272972
11 3062 1 12276723
11 3063 1 12276913
11 3064 1 12279387
11 3065 1 12282172
11 3066 1 12285941
11 3067 1 12286163
11 3068 1 12287432
11 3069 1 12287954
11 3070 1 12288112
11 3071 1 12290298
11 3072 1 12291678
11 3073 1 12292002
11 3074 1 12292440
11 3075 1 12294955
11 3076 1 12297155
11 3077 1 12298683
11 3078 1 12299192
11 3079 1 12322977
11 3080 1 12342887
11 3081 1 12345641
11 3082 1 12345662
11 3083 1 12348632
11 3084 1 12349444
11 3085 1 12352307
11 3086 1 12353339
11 3087 1 12353428
11 3088 1 12354685
11 3089 1 12357903
11 3090 1 12358231
11 3091 1 12361832
11 3092 1 12362260
11 3093 1 12367007
11 3094 1 12370768
11 3095 1 12371864
11 3096 1 12374002
11 3097 1 12374580
11 3098 1 12412798
11 3099 1 12416859
11 3100 0 12421456
11 3101 0 12423438
11 3102 0 12426638
11 3103 0 12430049
11 3104 0 12439055
11 3105 0 12443963
11 3106 0 12444724
11 3107 0 12447489
11 3108 0 12453667
11 3109 0 12455184
11 3110 0 12455880
11 3111 0 12459811
11 3112 0 12461495
11 3113 0 12463159
11 3114 0 12465305
11 3115 0 12471721
11 3116 0 12475406
11 3117 0 12480447
11 3118 0 12485415
11 3119 0 12486655
11 3120 0 12491640
11 3121 0 12496674
11 3122 0 12498011
11 3123 0 12498650
11 3124 0 12499153
11 3125 0 12501340
11 3126 0 12506454
11 3127 0 12516412
11 3128 0 12517745
11 3129 0 12521274
11 3130 0 12522358
11 3131 0 12526532
11 3132 0 12531300
11 3133 0 12535863
11 3134 0 12538984
11 3135 0 12540473
11 3136 0 12543699
11 3137 0 12547661
11 3138 0 12558933
11 3139 0 12559852
11 3140 0 12560815
11 3141 0 12561617
11 3142 0 12565276
11 3143 0 12565386
11 3144 0 12566273
11 3145 0 12572518
11 3146 0 12574843
11 3147 0 12579951
11 3148 0 12580022
11 3149 0 12582108
11 3150 0 12582383
11 3151 0 12584146
11 3152 0 12584456
11 3153 0 12585791
11 3154 0 12595055
11 3155 0 12599497
11 3156 0 12605938
11 3157 0 12606204
11 3158 0 12606766
11 3159 0 12610829
11 3160 0 12612404
11 3161 0 12615931
11 3162 0 12621839
11 3163 0 12623596
11 3164 0 12627022
11 3165 0 12630791
11 3166 0 12632509
11 3167 0 12633759
11 3168 0 12636566
11 3169 0 12637679
11 3170 0 12641632
11 3171 0 12642140
11 3172 0 12644997
11 3173 0 12645416
11 3174 0 12647156
11 3175 0 12649405
11 3176 0 12652394
11 3177 0 12653953
11 3178 0 12657157
11 3179 0 12658011
11 3180 0 12660285
11 3181 0 12661251
11 3182 0 12662631
11 3183 0 12662850
11 3184 0 12663736
11 3185 0 12664543
11 3186 0 12666217
11 3187 0 12670863
11 3188 0 12672634
11 3189 0 12677539
11 3190 0 12679001
11 3191 0 12683215
11 3192 0 12683563
11 3193 0 12685878
11 3194 0 12686394
11 3195 0 12692968
11 3196 0 12696073
11 3197 0 12697143
11 3198 0 12697621
11 3199 0 12699854
11 3200 0 12700964
11 3201 0 12701298
11 3202 0 12701779
11 3203 0 12703279
11 3204 0 12706826
11 3205 0 12707196
11 3206 0 12707629
11 3207 0 12714224
11 3208 0 12716464
11 3209 0 12720989
11 3210 0 12725358
11 3211 0 12728244
11 3212 0 12729294
11 3213 0 12732578
11 3214 0 12734355
11 3215 0 12738340
11 3216 0 12742993
11 3217 0 12745425
11 3218 0 12745811
11 3219 0 12748291
11 3220 0 12749834
11 3221 0 12750823
11 3222 0 12753915
11 3223 0 12757021
11 3224 0 12758863
11 3225 0 12761997
11 3226 0 12762724
11 3227 0 12764844
11 3228 0 12768934
11 3229 0 12769223
11 3230 0 12770331
11 3231 0 12771249
11 3232 0 12772940
11 3233 0 12774004
11 3234 0 12777122
11 3235 0 12778855
11 3236 0 12781446
11 3237 0 12781856
11 3238 0 12783526
11 3239 0 12785376
11 3240 0 12792161
11 3241 0 12794097
11 3242 0 12795806
11 3243 0 12846876
11 3244 0 12847161
11 3245 0 12850923
11 3246 0 12854860
11 3247 0 12856067
11 3248 0 12857391
11 3249 0 12863016
11 3250 0 12867715
11 3251 0 12873841
11 3252 0 12874976
11 3253 0 12875621
11 3254 0 12878803
11 3255 0 12883105
11 3256 0 12886301
11 3257 0 12887243
11 3258 0 12887705
11 3259 0 12890354
11 3260 0 12891299
11 3261 0 12891943
11 3262 0 12897425
11 3263 0 12899029
11 3264 0 12900495
11 3265 0 12902177
11 3266 0 12903412
11 3267 0 12906378
11 3268 0 12907404
11 3269 0 12911283
11 3270 0 12911442
11 3271 0 12913380
11 3272 0 12914495
11 3273 0 12919368
11 3274 0 12921512
11 3275 0 12924313
11 3276 0 12924681
11 3277 0 12928296
11 3278 0 12928738
11 3279 0 12930545
11 3280 0 12932509
11 3281 0 12937502
11 3282 0 12937670
11 3283 0 12940592
11 3284 0 12940753
11 3285 0 12944988
11 3286 0 12952571
11 3287 0 12954271
11 3288 0 12954608
11 3289 0 12960841
11 3290 0 12964517
11 3291 0 12969654
11 3292 0 12969843
11 3293 0 12976311
11 3294 0 12977669
11 3295 0 12978446
11 3296 0 12981925
11 3297 0 12983487
11 3298 0 12983917
11 3299 0 12986000
11 3300 0 12986693
11 3301 0 12989269
11 3302 0 12992530
11 3303 0 12998585
11 3304 0 12998933
11 3305 0 13001214
11 3306 0 13003318
11 3307 0 13004241
11 3308 0 13005986
11 3309 0 13012584
11 3310 0 13013518
11 3311 0 13015918
11 3312 0 13016703
11 3313 0 13017795
11 3314 0 13022966
11 3315 0 13027706
11 3316 0 13031517
11 3317 0 13034270
11 3318 0 13037363
11 3319 0 13042626
11 3320 0 13047184
11 3321 0 13056260
11 3322 0 13059775
11 3323 0 13066194
11 3324 0 13069390
11 3325 0 13071024
11 3326 0 13071805
11 3327 0 13075442
11 3328 0 13076109
11 3329 0 13080245
11 3330 0 13080373
11 3331 0 13087229
11 3332 0 13090070
11 3333 0 13092194
11 3334 0 13097595
11 3335 0 13098676
11 3336 0 13101163
11 3337 0 13101940
11 3338 0 13102544
11 3339 0 13109609
11 3340 0 13110242
11 3341 0 13111731
11 3342 0 13112669
11 3343 0 13113824
11 3344 0 13115000
11 3345 0 13121634
11 3346 0 13122230
11 3347 0 13122834
11 3348 0 13130583
11 3349 0 13132705
11 3350 0 13135061
11 3351 0 13135123
11 3352 0 13136925
11 3353 0 13139276
11 3354 0 13141608
11 3355 0 13142643
11 3356 0 13147700
11 3357 0 13150722
11 3358 0 13153352
11 3359 0 13154355
11 3360 0 13156597
11 3361 0 13160545
11 3362 0 13162448
11 3363 0 13163886
11 3364 0 13168339
11 3365 0 13172197
11 3366 0 13174394
11 3367 0 13175971
11 3368 0 13181498
11 3369 0 13187571
11 3370 0 13191311
11 3371 0 13191393
11 3372 0 13193339
11 3373 0 13201790
11 3374 0 13205967
11 3375 0 13208173
11 3376 0 13213253
11 3377 0 13214596
11 3378 0 13221647
11 3379 0 13222514
11 3380 0 13226556
11 3381 0 13228077
11 3382 0 13234929
11 3383 0 13236714
11 3384 1 13246091
11 3385 1 13248650
11 3386 1 13250191
11 3387 1 13254791
11 3388 1 13255793
11 3389 1 13258175
11 3390 1 13262011
11 3391 1 13264972
11 3392 1 13265618
11 3393 1 13267449
11 3394 1 13274597
11 3395 1 13276871
11 3396 1 13283773
11 3397 1 13284192
11 3398 1 13290600
11 3399 1 13295185
11 3400 1 13297655
11 3401 1 13297885
11 3402 1 13300000
11 3403 1 13301513
11 3404 1 13303128
11 3405 1 13303510
11 3406 1 13304811
11 3407 1 13308682
11 3408 0 13311436
11 3409 0 13311674
11 3410 0 13315535
11 3411 0 13322968
11 3412 0 13323020
11 3413 0 13325242
11 3414 0 13335677
11 3415 0 13339871
11 3416 0 13343015
11 3417 0 13345432
11 3418 0 13348428
11 3419 0 13351242
11 3420 0 13351940
11 3421 0 13355825
11 3422 0 13356008
11 3423 0 13359174
11 3424 0 13360275
11 3425 0 13362965
11 3426 0 13363200
11 3427 0 13363719
11 3428 0 13366749
11 3429 0 13368159
11 3430 0 13369250
11 3431 0 13371062
11 3432 0 13371104
11 3433 0 13372199
11 3434 0 13374578
11 3435 0 13375962
11 3436 0 13377188
11 3437 0 13379196
11 3438 0 13383502
11 3439 0 13383535
11 3440 0 13384209
11 3441 0 13384262
11 3442 0 13384811
11 3443 0 13385285
11 3444 0 13387886
11 3445 0 13388674
11 3446 0 13390473
11 3447 0 13390809
11 3448 0 13393746
11 3449 0 13394135
11 3450 0 13396378
11 3451 0 13399812
11 3452 0 13404416
11 3453 0 13404608
11 3454 0 13404822
11 3455 0 13405779
11 3456 0 13407062
11 3457 0 13408674
11 3458 0 13409226
11 3459 0 13410694
11 3460 0 13413374
11 3461 0 13416736
11 3462 0 13416871
11 3463 0 13418957
11 3464 0 13422036
11 3465 0 13424463
11 3466 0 13424783
11 3467 0 13427120
11 3468 0 13427496
11 3469 0 13430368
11 3470 1 13435226
11 3471 1 13442176
11 3472 1 13445767
11 3473 1 13446444
11 3474 1 13447956
11 3475 1 13448668
11 3476 1 13451833
11 3477 1 13456916
11 3478 1 13462954
11 3479 1 13466168
11 3480 1 13467137
11 3481 1 13468808
11 3482 1 13468831
11 3483 0 13477030
11 3484 0 13477937
11 3485 0 13484054
11 3486 0 13484655
11 3487 0 13489390
11 3488 0 13489864
11 3489 0 13492824
11 3490 0 13494008
11 3491 0 13494129
11 3492 0 13503989
11 3493 0 13506349
11 3494 0 13506435
11 3495 0 13509268
11 3496 0 13511497
11 3497 0 13511516
11 3498 0 13512179
11 3499 0 13515019
11 3500 0 13518048
11 3501 0 13523135
11 3502 0 13527646
11 3503 0 13531097
11 3504 0 13535143
11 3505 0 13538131
11 3506 0 13544050
11 3507 0 13548182
11 3508 0 13553355
11 3509 0 13555070
11 3510 0 13555408
11 3511 0 13559156
11 3512 0 13560148
11 3513 0 13561545
11 3514 0 13564159
11 3515 0 13565100
11 3516 0 13566715
11 3517 0 13569568
11 3518 0 13573188
11 3519 0 13574117
11 3520 0 13577110
11 3521 0 13579318
11 3522 0 13579997
11 3523 0 13585141
11 3524 0 13586876
11 3525 0 13587923
11 3526 0 13589911
11 3527 0 13590794
11 3528 0 13594336
11 3529 0 13595013
11 3530 0 13601905
11 3531 0 13605665
11 3532 0 13606811
11 3533 0 13610370
11 3534 0 13612190
11 3535 0 13614818
11 3536 0 13615351
11 3537 0 13618000
11 3538 0 13621352
11 3539 0 13624679
11 3540 0 13626226
11 3541 0 13631452
11 3542 0 13634105
11 3543 0 13637232
11 3544 0 13640039
11 3545 0 13642688
11 3546 0 13647204
11 3547 0 13652407
11 3548 0 13655982
11 3549 0 13657791
11 3550 0 13659001
11 3551 0 13662314
11 3552 0 13663885
11 3553 0 13665051
11 3554 0 13669422
11 3555 0 13670875
11 3556 0 13674445
11 3557 0 13677145
11 3558 0 13677325
11 3559 0 13680550
11 3560 0 13684480
11 3561 0 13688212
11 3562 0 13690183
11 3563 0 13693124
11 3564 0 13693355
11 3565 0 13697111
11 3566 0 13698258
11 3567 0 13699038
11 3568 0 13700274
11 3569 0 13703957
11 3570 0 13704499
11 3571 0 13708395
11 3572 0 13710285
11 3573 0 13711456
11 3574 0 13713463
11 3575 0 13714805
11 3576 0 13716449
11 3577 0 13718590
11 3578 0 13719186
11 3579 0 13721453
11 3580 0 13722584
11 3581 0 13724034
11 3582 0 13725685
11 3583 0 13729102
11 3584 0 13731018
11 3585 0 13731498
11 3586 0 13734131
11 3587 0 13735643
11 3588 0 13735891
11 3589 0 13740339
11 3590 0 13742399
11 3591 0 13742793
11 3592 0 13748528
11 3593 0 13749777
11 3594 0 13752194
11 3595 0 13754776
11 3596 0 13755268
11 3597 0 13756141
11 3598 0 13758959
11 3599 0 13760514
11 3600 0 13762518
11 3601 0 13764112
11 3602 0 13764362
11 3603 0 13765921
11 3604 0 13766827
11 3605 0 13770336
11 3606 0 13773863
11 3607 0 13774714
11 3608 0 13776273
11 3609 0 13778227
11 3610 0 13778386
11 3611 0 13780994
11 3612 0 13782567
11 3613 0 13784942
11 3614 0 13789414
11 3615 0 13792953
11 3616 0 13793715
11 3617 0 13794819
11 3618 0 13796452
11 3619 0 13798638
11 3620 0 13799559
11 3621 0 13803089
11 3622 0 13805023
11 3623 0 13807542
11 3624 0 13808515
11 3625 0 13811909
11 3626 0 13813766
11 3627 0 13816344
11 3628 0 13818811
11 3629 0 13821309
11 3630 0 13825807
11 3631 0 13829134
11 3632 0 13833219
11 3633 0 13833475
11 3634 0 13835955
11 3635 0 13842630
11 3636 0 13843058
11 3637 0 13845097
11 3638 0 13848055
11 3639 0 13851204
11 3640 0 13860457
11 3641 0 13861731
11 3642 0 13862192
11 3643 0 13863368
11 3644 0 13865830
11 3645 0 13867595
11 3646 0 13868766
11 3647 0 13872659
11 3648 0 13874905
11 3649 0 13877856
11 3650 0 13878275
11 3651 0 13881311
11 3652 0 13882931
11 3653 0 13887050
11 3654 0 13889193
11 3655 0 13891818
11 3656 0 13893956
11 3657 0 13895763
11 3658 0 13897013
11 3659 0 13898350
11 3660 0 13898454
11 3661 0 13903456
11 3662 0 13904272
11 3663 0 13905604
11 3664 0 13909199
11 3665 0 13910498
11 3666 0 13912728
11 3667 0 13914201
11 3668 0 13916320
11 3669 0 13919737
11 3670 0 13921298
11 3671 0 13925427
11 3672 0 13926167
11 3673 0 13929079
11 3674 0 13929505
11 3675 0 13930132
11 3676 0 13931144
11 3677 0 13933664
11 3678 0 13936637
11 3679 0 13938618
11 3680 0 13939666
11 3681 0 13941392
11 3682 0 13942505
11 3683 0 13944517
11 3684 0 13946388
11 3685 0 13947063
11 3686 0 13949929
11 3687 0 13950396
11 3688 0 13952976
11 3689 0 13954865
11 3690 0 13956365
11 3691 0 13959146
11 3692 0 13959416
11 3693 0 13962685
11 3694 0 13967491
11 3695 0 13970563
11 3696 0 13971398
11 3697 0 13974065
11 3698 0 13975229
11 3699 0 13975966
11 3700 0 13976859
11 3701 0 13978251
11 3702 0 13980528
11 3703 0 13984377
11 3704 0 13987368
11 3705 0 13991147
11 3706 0 13991273
11 3707 0 13994893
11 3708 0 14000934
11 3709 0 14005241
11 3710 0 14006512
11 3711 0 14011682
11 3712 0 14013276
11 3713 0 14015207
11 3714 0 14017914
11 3715 0 14018508
11 3716 0 14025286
11 3717 0 14027964
11 3718 0 14031322
11 3719 0 14031471
11 3720 0 14033826
11 3721 0 14036620
11 3722 0 14037054
11 3723 0 14037542
11 3724 0 14040015
11 3725 0 14042221
11 3726 0 14046042
11 3727 0 14047050
11 3728 0 14057341
11 3729 0 14058008
11 3730 0 14059587
11 3731 0 14069940
11 3732 0 14070620
11 3733 0 14077399
11 3734 0 14078289
11 3735 0 14078695
11 3736 0 14079997
11 3737 0 14082597
11 3738 0 14084607
11 3739 1 14092591
11 3740 1 14094999
11 3741 1 14101058
11 3742 1 14105231
11 3743 1 14105339
11 3744 1 14108428
11 3745 1 14113139
11 3746 1 14113717
11 3747 1 14115910
11 3748 1 14118046
11 3749 1 14120763
11 3750 1 14120963
11 3751 1 14121303
11 3752 1 14127245
11 3753 1 14127587
11 3754 1 14130713
11 3755 1 14130739
11 3756 1 14131461
11 3757 1 14135542
11 3758 1 14137080
11 3759 0 14141936
11 3760 0 14143267
11 3761 0 14145916
11 3762 0 14146012
11 3763 0 14150868
11 3764 0 14154555
11 3765 0 14160790
11 3766 0 14165249
11 3767 0 14165387
11 3768 0 14166465
11 3769 0 14167820
11 3770 0 14170434
11 3771 0 14174677
11 3772 0 14176688
11 3773 0 14178266
11 3774 0 14180504
11 3775 0 14182256
11 3776 0 14185969
11 3777 0 14186248
11 3778 0 14190346
11 3779 0 14191066
11 3780 0 14191128
11 3781 0 14194344
11 3782 0 14195457
11 3783 0 14195693
11 3784 0 14196666
11 3785 0 14197727
11 3786 0 14198039
11 3787 0 14199546
11 3788 0 14200863
11 3789 0 14203928
11 3790 0 14205399
11 3791 0 14209511
11 3792 0 14212116
11 3793 0 14213695
11 3794 0 14214425
11 3795 0 14222588
11 3796 0 14223675
11 3797 0 14226613
11 3798 0 14229093
11 3799 0 14238629
11 3800 0 14241296
11 3801 0 14242233
11 3802 0 14243852
11 3803 0 14244621
11 3804 0 14246266
11 3805 0 14247789
11 3806 0 14250046
11 3807 0 14250430
11 3808 0 14251656
11 3809 0 14252632
11 3810 0 14253624
11 3811 0 14255008
11 3812 0 14257187
11 3813 0 14258936
11 3814 0 14259861
11 3815 0 14277373
11 3816 0 14277802
11 3817 0 14282631
11 3818 0 14284910
11 3819 0 14285064
11 3820 0 14287402
11 3821 0 14290173
11 3822 0 14292216
11 3823 0 14293547
11 3824 0 14293795
11 3825 0 14294696
11 3826 0 14296236
11 3827 0 14299187
11 3828 0 14301619
11 3829 0 14303087
11 3830 0 14307477
11 3831 0 14314249
11 3832 0 14317426
11 3833 0 14318317
11 3834 0 14320292
11 3835 0 14325513
11 3836 0 14326366
11 3837 0 14326431
11 3838 0 14326786
11 3839 0 14329516
11 3840 0 14331992
11 3841 0 14333684
11 3842 0 14335173
11 3843 0 14336436
11 3844 0 14338693
11 3845 0 14339582
11 3846 0 14341636
11 3847 0 14345494
11 3848 0 14347459
11 3849 0 14349043
11 3850 0 14352709
11 3851 0 14352820
11 3852 0 14353750
11 3853 0 14356148
11 3854 0 14356929
11 3855 0 14359094
11 3856 0 14359151
11 3857 0 14363316
11 3858 0 14367227
11 3859 0 14369919
11 3860 0 14371177
11 3861 0 14371494
11 3862 0 14373081
11 3863 0 14374097
11 3864 0 14375010
11 3865 0 14375420
11 3866 0 14377175
11 3867 0 14378044
11 3868 0 14378068
11 3869 0 14387671
11 3870 0 14392079
11 3871 0 14394613
11 3872 0 14398829
11 3873 0 14400241
11 3874 0 14406249
11 3875 0 14407692
11 3876 0 14418219
11 3877 0 14420222
11 3878 0 14422825
11 3879 0 14424714
11 3880 0 14428092
11 3881 0 14434214
11 3882 0 14434491
11 3883 0 14437577
11 3884 0 14438684
11 3885 0 14440536
11 3886 0 14440927
11 3887 0 14442616
11 3888 0 14443913
11 3889 0 14446401
11 3890 0 14449359
11 3891 0 14453379
11 3892 0 14455866
11 3893 0 14457881
11 3894 0 14460332
11 3895 0 14461374
11 3896 0 14463430
11 3897 0 14464118
11 3898 0 14465029
11 3899 0 14470830
11 3900 0 14471034
11 3901 0 14475989
11 3902 0 14478112
11 3903 0 14480538
11 3904 0 14481483
11 3905 0 14483199
11 3906 0 14489510
11 3907 0 14492092
11 3908 0 14492270
11 3909 0 14493778
11 3910 0 14498350
11 3911 0 14501823
11 3912 0 14504289
11 3913 0 14506049
11 3914 0 14506262
11 3915 0 14508043
11 3916 0 14508217
11 3917 0 14509701
11 3918 0 14514881
11 3919 0 14519513
11 3920 0 14522817
11 3921 0 14525811
11 3922 0 14529485
11 3923 0 14530481
11 3924 0 14531846
11 3925 0 14533779
11 3926 0 14534554
11 3927 0 14541184
11 3928 0 14542390
11 3929 0 14544336
11 3930 0 14548199
11 3931 0 14550388
11 3932 0 14551717
11 3933 0 14552266
11 3934 0 14554267
11 3935 0 14558641
11 3936 0 14560559
11 3937 0 14561892
11 3938 0 14563096
11 3939 0 14563872
11 3940 0 14566546
11 3941 0 14568478
11 3942 0 14568489
11 3943 0 14569132
11 3944 0 14573537
11 3945 0 14577455
11 3946 0 14579543
11 3947 0 14580302
11 3948 0 14580506
11 3949 0 14584859
11 3950 0 14584904
11 3951 0 14587191
11 3952 0 14587813
11 3953 0 14587907
11 3954 0 14591722
11 3955 0 14592064
11 3956 0 14596977
11 3957 0 14600163
11 3958 0 14602675
11 3959 0 14605778
11 3960 0 14607855
11 3961 0 14612773
11 3962 0 14613795
11 3963 0 14613961
11 3964 0 14617178
11 3965 0 14622592
11 3966 0 14625211
11 3967 0 14625878
11 3968 0 14627653
11 3969 0 14629581
11 3970 0 14635372
11 3971 0 14641275
11 3972 0 14641974
11 3973 0 14645345
11 3974 0 14646360
11 3975 0 14646743
11 3976 0 14646858
11 3977 0 14650508
11 3978 0 14651098
11 3979 0 14652988
11 3980 0 14653377
11 3981 0 14654347
11 3982 0 14654972
11 3983 0 14655652
11 3984 0 14659231
11 3985 0 14660803
11 3986 0 14665633
11 3987 0 14669185
11 3988 0 14673934
11 3989 0 14674768
11 3990 0 14675801
11 3991 0 14678606
11 3992 0 14680287
11 3993 0 14680872
11 3994 0 14682503
11 3995 0 14683819
11 3996 0 14685092
11 3997 0 14686298
11 3998 0 14693088
11 3999 0 14694687
11 4000 0 14696242
11 4001 0 14701954
11 4002 0 14704219
11 4003 0 14705109
11 4004 0 14706735
11 4005 0 14709282
11 4006 0 14710986
11 4007 0 14712997
11 4008 0 14714343
11 4009 0 14716372
11 4010 0 14717034
11 4011 0 14722592
11 4012 0 14722997
11 4013 0 14724382
11 4014 0 14726947
11 4015 0 14727469
11 4016 0 14729344
11 4017 0 14732728
11 4018 0 14733414
11 4019 0 14734371
11 4020 0 14737881
11 4021 0 14738093
11 4022 0 14742575
11 4023 0 14745802
11 4024 0 14746176
11 4025 0 14747734
11 4026 0 14748475
11 4027 1 14749617
11 4028 1 14750226
11 4029 1 14751482
11 4030 1 14754355
11 4031 1 14755333
11 4032 1 14758522
11 4033 1 14758949
11 4034 1 14760522
11 4035 1 14765447
11 4036 1 14765594
11 4037 1 14767933
11 4038 1 14769356
11 4039 0 14773794
11 4040 0 14775284
11 4041 0 14779469
11 4042 0 14781475
11 4043 0 14783609
11 4044 0 14785280
11 4045 0 14787441
11 4046 0 14788591
11 4047 0 14790311
11 4048 0 14791703
11 4049 0 14793277
11 4050 0 14796313
11 4051 0 14797622
11 4052 0 14798605
11 4053 0 14800881
11 4054 0 14805822
11 4055 0 14806727
11 4056 0 14809414
11 4057 0 14811492
11 4058 0 14814173
11 4059 0 14815817
11 4060 0 14820485
11 4061 0 14822511
11 4062 0 14827618
11 4063 0 14831511
11 4064 0 14835912
11 4065 0 14837059
11 4066 0 14837937
11 4067 0 14838965
11 4068 0 14841347
11 4069 0 14843704
11 4070 0 14847006
11 4071 0 14847763
11 4072 0 14851459
11 4073 0 14853676
11 4074 0 14853751
11 4075 0 14853798
11 4076 0 14856452
11 4077 0 14857363
11 4078 0 14858015
11 4079 0 14859776
11 4080 0 14864402
11 4081 1 14870707
11 4082 1 14873524
11 4083 1 14882686
11 4084 1 14883619
11 4085 1 14884446
11 4086 1 14884887
11 4087 1 14886877
11 4088 1 14886948
11 4089 1 14890657
11 4090 1 14895203
11 4091 1 14898253
11 4092 1 14899820
11 4093 1 14901387
11 4094 0 14904453
11 4095 0 14908884
11 4096 0 14934122
11 4097 0 14943210
11 4098 0 14944627
11 4099 0 14970867
11 4100 0 14974286
11 4101 0 14976081
11 4102 0 14976497
11 4103 0 14978115
11 4104 1 14983434
11 4105 1 14985718
11 4106 1 14987383
11 4107 1 14987434
11 4108 1 14987623
11 4109 1 14989088
11 4110 1 14989102
11 4111 1 14992153
11 4112 1 14993847
11 4113 1 14995609
11 4114 1 15000429
11 4115 1 15000704
11 4116 1 15010947
11 4117 1 15013856
11 4118 1 15015618
11 4119 1 15019042
11 4120 1 15021056
11 4121 1 15021983
11 4122 1 15025051
11 4123 1 15025997
11 4124 1 15031998
11 4125 1 15032477
11 4126 1 15033847
11 4127 1 15036137
11 4128 1 15036575
11 4129 1 15037833
11 4130 1 15039360
11 4131 1 15042380
11 4132 1 15042400
11 4133 1 15046457
11 4134 1 15047895
11 4135 1 15053919
11 4136 1 15056869
11 4137 1 15057277
11 4138 1 15062530
11 4139 1 15065836
11 4140 1 15070021
11 4141 1 15076699
11 4142 1 15080704
11 4143 1 15082759
11 4144 1 15086941
11 4145 1 15087130
11 4146 1 15092803
11 4147 1 15094110
11 4148 1 15095028
11 4149 1 15095051
11 4150 1 15096514
11 4151 1 15097887
11 4152 1 15100460
11 4153 1 15103141
11 4154 0 15108040
11 4155 0 15108200
11 4156 0 15114488
11 4157 0 15115841
11 4158 0 15116836
11 4159 0 15118113
11 4160 1 15132758
11 4161 1 15136286
11 4162 1 15137110
11 4163 1 15137768
11 4164 1 15138941
11 4165 1 15143729
11 4166 1 15150572
11 4167 1 15152807
11 4168 1 15155048
11 4169 1 15155110
11 4170 1 15166502
11 4171 1 15170521
11 4172 1 15171722
11 4173 1 15176286
11 4174 1 15176452
11 4175 1 15180498
11 4176 0 15182956
11 4177 0 15183306
11 4178 0 15183626
11 4179 0 15185054
11 4180 0 15186553
11 4181 0 15188348
11 4182 0 15190377
11 4183 0 15190956
11 4184 0 15193488
11 4185 0 15194173
11 4186 0 15198354
11 4187 0 15201268
11 4188 0 15201524
11 4189 0 15201875
11 4190 0 15203462
11 4191 0 15214090
11 4192 0 15217929
11 4193 0 15218925
11 4194 0 15223297
11 4195 0 15225267
11 4196 0 15226109
11 4197 0 15227856
11 4198 0 15237783
11 4199 0 15241191
11 4200 0 15248746
11 4201 0 15251102
11 4202 0 15264050
11 4203 0 15264778
11 4204 0 15273065
11 4205 0 15274790
11 4206 0 15276059
11 4207 0 15278216
11 4208 0 15280853
11 4209 0 15285159
11 4210 0 15286528
11 4211 0 15289407
11 4212 0 15290636
11 4213 0 15291818
11 4214 0 15294195
11 4215 0 15300974
11 4216 0 15301431
11 4217 0 15304366
11 4218 0 15305631
11 4219 0 15305852
11 4220 0 15313085
11 4221 0 15322017
11 4222 0 15322942
11 4223 0 15326060
11 4224 0 15326124
11 4225 0 15329338
11 4226 0 15333000
11 4227 0 15334024
11 4228 0 15336197
11 4229 0 15339624
11 4230 0 15343300
11 4231 0 15344941
11 4232 0 15347921
11 4233 0 15350320
11 4234 0 15351235
11 4235 0 15408045
11 4236 0 15410361
11 4237 0 15412695
11 4238 0 15413308
11 4239 0 15413984
11 4240 0 15414430
11 4241 1 15420328
11 4242 1 15424703
11 4243 1 15429337
11 4244 1 15433590
11 4245 1 15436589
11 4246 1 15439761
11 4247 1 15441864
11 4248 1 15444319
11 4249 1 15444507
11 4250 1 15445840
11 4251 1 15447091
11 4252 1 15451136
11 4253 1 15456930
11 4254 1 15461697
11 4255 1 15463342
11 4256 1 15464274
11 4257 1 15465129
11 4258 1 15467386
11 4259 1 15468859
11 4260 1 15470403
11 4261 1 15471250
11 4262 1 15472597
11 4263 1 15475582
11 4264 1 15482128
11 4265 1 15486175
11 4266 1 15486634
11 4267 1 15489841
11 4268 1 15491609
11 4269 1 15495731
11 4270 1 15495833
11 4271 1 15498358
11 4272 1 15503068
11 4273 1 15509484
11 4274 1 15512599
11 4275 1 15513099
11 4276 1 15516322
11 4277 1 15518973
11 4278 1 15519160
11 4279 1 15523285
11 4280 1 15525269
11 4281 1 15529755
11 4282 1 15533589
11 4283 1 15534030
11 4284 1 15534558
11 4285 1 15536216
11 4286 1 15538814
11 4287 1 15538991
11 4288 1 15540003
11 4289 1 15541752
11 4290 1 15543867
11 4291 1 15544633
11 4292 1 15548465
11 4293 1 15551999
11 4294 1 15552880
11 4295 1 15555430
11 4296 1 15556626
11 4297 1 15557643
11 4298 1 15564860
11 4299 1 15567540
11 4300 1 15578765
11 4301 1 15579384
11 4302 1 15579674
11 4303 1 15583206
11 4304 1 15586903
11 4305 1 15586914
11 4306 1 15588224
11 4307 1 15594880
11 4308 1 15597687
11 4309 1 15599815
11 4310 1 15600052
11 4311 1 15601422
11 4312 1 15601988
11 4313 1 15604958
11 4314 1 15607405
11 4315 1 15609410
11 4316 1 15610409
11 4317 1 15614444
11 4318 1 15614966
11 4319 1 15618005
11 4320 1 15619317
11 4321 1 15621481
11 4322 1 15623538
11 4323 1 15624012
11 4324 1 15627635
11 4325 1 15634389
11 4326 1 15635087
11 4327 1 15636842
11 4328 1 15638712
11 4329 1 15643076
11 4330 1 15644773
11 4331 1 15645345
11 4332 1 15649133
11 4333 1 15669025
11 4334 1 15669249
11 4335 1 15671471
11 4336 1 15674215
11 4337 1 15676943
11 4338 1 15677606
11 4339 1 15678521
11 4340 1 15682963
11 4341 1 15688363
11 4342 1 15706087
11 4343 1 15706123
11 4344 1 15715171
11 4345 1 15736242
11 4346 1 15737427
11 4347 1 15738940
11 4348 1 15744136
11 4349 1 15747693
11 4350 1 15747861
11 4351 1 15748899
11 4352 1 15749729
11 4353 1 15758948
11 4354 1 15759059
11 4355 1 15761511
11 4356 1 15767381
11 4357 1 15768463
11 4358 1 15768685
11 4359 1 15768967
11 4360 1 15773794
11 4361 1 15776274
11 4362 1 15776334
11 4363 1 15778567
11 4364 1 15785538
11 4365 1 15789020
11 4366 1 15790850
11 4367 1 15792460
11 4368 1 15797482
11 4369 1 15801827
11 4370 1 15804810
11 4371 1 15807063
11 4372 1 15809927
11 4373 1 15810950
11 4374 1 15813615
11 4375 1 15816457
11 4376 1 15818069
11 4377 1 15818599
11 4378 1 15821655
11 4379 1 15823135
11 4380 0 15843523
11 4381 0 15844862
11 4382 0 15845096
11 4383 0 15852574
11 4384 0 15853432
11 4385 0 15856565
11 4386 0 15871494
11 4387 0 15873868
11 4388 0 15875071
11 4389 0 15879316
11 4390 0 15880257
11 4391 0 15883566
11 4392 0 15884949
11 4393 0 15887228
11 4394 0 15889196
11 4395 0 15889337
11 4396 0 15891725
11 4397 0 15894648
11 4398 0 15895537
11 4399 0 15898609
11 4400 0 15905904
11 4401 0 15909774
11 4402 0 15910177
11 4403 0 15911815
11 4404 0 15914939
11 4405 0 15918311
11 4406 0 15921222
11 4407 0 15922118
11 4408 0 15925306
11 4409 0 15925896
11 4410 0 15930842
11 4411 0 15935914
11 4412 0 15940257
11 4413 0 15941819
11 4414 0 15942326
11 4415 0 15944772
11 4416 0 15946491
11 4417 0 15948561
11 4418 0 15949579
11 4419 0 15950064
11 4420 0 15950917
11 4421 0 15954898
11 4422 0 15956333
11 4423 0 15958505
11 4424 0 15961164
11 4425 0 15961615
11 4426 0 15964767
11 4427 0 15967264
11 4428 0 15968114
11 4429 0 15976319
11 4430 0 15977489
11 4431 0 15978115
11 4432 0 15981351
11 4433 0 15982071
11 4434 0 15984604
11 4435 0 15984858
11 4436 0 15990284
11 4437 0 15993284
11 4438 0 15996408
11 4439 0 15999159
11 4440 0 15999879
11 4441 0 16001937
11 4442 0 16005709
11 4443 0 16012680
11 4444 0 16016419
11 4445 0 16017275
11 4446 0 16019083
11 4447 0 16019684
11 4448 0 16021409
11 4449 0 16032623
11 4450 0 16037245
11 4451 0 16039352
11 4452 0 16041940
11 4453 0 16043909
11 4454 0 16046753
11 4455 0 16051689
11 4456 0 16053992
11 4457 0 16055059
11 4458 0 16057104
11 4459 0 16058281
11 4460 0 16061501
11 4461 0 16064523
11 4462 0 16066574
11 4463 0 16072187
11 4464 0 16081799
11 4465 0 16086825
11 4466 0 16088349
11 4467 0 16090747
11 4468 0 16091502
11 4469 0 16092452
11 4470 0 16094815
11 4471 0 16096648
11 4472 0 16097146
11 4473 0 16103702
11 4474 0 16107726
11 4475 0 16109353
11 4476 0 16109963
11 4477 0 16114195
11 4478 0 16114727
11 4479 0 16118528
11 4480 0 16119992
11 4481 0 16122126
11 4482 0 16125718
11 4483 0 16134935
11 4484 0 16138569
11 4485 0 16142894
11 4486 0 16147469
11 4487 0 16155667
11 4488 0 16159763
11 4489 0 16160469
11 4490 0 16163763
11 4491 0 16165077
11 4492 0 16170245
11 4493 0 16173112
11 4494 0 16174135
11 4495 0 16174789
11 4496 0 16177419
11 4497 0 16177767
11 4498 0 16180004
11 4499 0 16185215
11 4500 0 16188714
11 4501 0 16193681
11 4502 0 16197465
11 4503 0 16198571
11 4504 0 16203185
11 4505 0 16205191
11 4506 0 16205904
11 4507 0 16209311
11 4508 0 16211692
11 4509 0 16214223
11 4510 0 16215674
11 4511 0 16218149
11 4512 0 16223217
11 4513 0 16223984
11 4514 0 16226202
11 4515 0 16229704
11 4516 0 16234741
11 4517 0 16234969
11 4518 0 16237989
11 4519 0 16241536
11 4520 0 16243815
11 4521 0 16249788
11 4522 0 16251804
11 4523 0 16252854
11 4524 0 16255549
11 4525 0 16255694
11 4526 0 16262027
11 4527 0 16263422
11 4528 0 16267269
11 4529 0 16268318
11 4530 0 16273543
11 4531 0 16274388
11 4532 0 16276326
11 4533 0 16278722
11 4534 0 16283106
11 4535 0 16283398
11 4536 0 16285874
11 4537 0 16290092
11 4538 0 16290766
11 4539 0 16292381
11 4540 0 16295118
11 4541 0 16300726
11 4542 0 16301868
11 4543 0 16304402
11 4544 0 16309919
11 4545 0 16315511
11 4546 0 16318725
11 4547 0 16321260
11 4548 0 16322112
11 4549 0 16325503
11 4550 0 16326324
11 4551 1 16335689
11 4552 1 16336270
11 4553 1 16337722
11 4554 1 16341240
11 4555 1 16342478
11 4556 1 16345767
11 4557 1 16346296
11 4558 1 16349201
11 4559 1 16354157
11 4560 1 16354897
11 4561 1 16355670
11 4562 0 16359936
11 4563 0 16360740
11 4564 0 16362342
11 4565 0 16365770
11 4566 0 16366763
11 4567 0 16371230
11 4568 0 16373841
11 4569 0 16377659
11 4570 0 16385486
11 4571 0 16389303
11 4572 0 16390529
11 4573 0 16393555
11 4574 0 16396044
11 4575 0 16396111
11 4576 0 16396143
11 4577 0 16397610
11 4578 0 16398981
11 4579 0 16399981
11 4580 0 16403495
11 4581 0 16406943
11 4582 0 16407197
11 4583 0 16409294
11 4584 0 16411038
11 4585 0 16412430
11 4586 0 16415732
11 4587 0 16418174
11 4588 0 16419182
11 4589 0 16423084
11 4590 0 16427017
11 4591 0 16428469
11 4592 0 16428523
11 4593 0 16431215
11 4594 0 16432925
11 4595 0 16438980
11 4596 0 16439564
11 4597 0 16441759
11 4598 0 16444711
11 4599 0 16449746
11 4600 0 16451677
11 4601 0 16453442
11 4602 0 16457996
11 4603 0 16462184
11 4604 0 16462928
11 4605 0 16463111
11 4606 0 16463198
11 4607 0 16465525
11 4608 0 16468232
11 4609 0 16468418
11 4610 0 16470239
11 4611 1 16471567
11 4612 1 16471852
11 4613 1 16476029
11 4614 1 16476348
11 4615 1 16478850
11 4616 1 16479906
11 4617 1 16483121
11 4618 1 16483475
11 4619 1 16483964
11 4620 1 16486056
11 4621 0 16487711
11 4622 0 16491971
11 4623 0 16493424
11 4624 0 16496067
11 4625 0 16497146
11 4626 0 16499913
11 4627 0 16505415
11 4628 0 16507799
11 4629 0 16510865
11 4630 0 16512318
11 4631 0 16514206
11 4632 0 16516815
11 4633 0 16517177
11 4634 0 16520998
11 4635 0 16522396
11 4636 0 16522557
11 4637 0 16525905
11 4638 0 16529091
11 4639 0 16530608
11 4640 0 16534837
11 4641 0 16538548
11 4642 0 16541126
11 4643 0 16541296
11 4644 0 16544028
11 4645 0 16546875
11 4646 0 16550206
11 4647 0 16550950
11 4648 0 16555417
11 4649 0 16558900
11 4650 0 16562569
11 4651 0 16563002
11 4652 0 16563027
11 4653 0 16565594
11 4654 0 16566294
11 4655 0 16567826
11 4656 0 16568616
11 4657 0 16572372
11 4658 0 16579403
11 4659 0 16584427
11 4660 0 16586498
11 4661 0 16588497
11 4662 0 16589053
11 4663 0 16589491
11 4664 0 16591456
11 4665 0 16593987
11 4666 0 16599685
11 4667 0 16601800
11 4668 0 16603136
11 4669 0 16604226
11 4670 0 16606976
11 4671 0 16609531
11 4672 0 16609627
11 4673 0 16610024
11 4674 0 16612759
11 4675 0 16613099
11 4676 0 16615300
11 4677 0 16616708
11 4678 0 16617346
11 4679 0 16621543
11 4680 0 16626475
11 4681 0 16626798
11 4682 0 16627436
11 4683 0 16630999
11 4684 0 16633240
11 4685 0 16633800
11 4686 0 16635636
11 4687 0 16635661
11 4688 0 16637720
11 4689 0 16640427
11 4690 0 16640618
11 4691 0 16640808
11 4692 0 16643340
11 4693 0 16645872
11 4694 0 16648268
11 4695 0 16650454
11 4696 0 16652663
11 4697 0 16655319
11 4698 0 16659487
11 4699 0 16660540
11 4700 0 16663609
11 4701 0 16664921
11 4702 0 16666273
11 4703 0 16666497
11 4704 0 16666979
11 4705 0 16669002
11 4706 0 16672255
11 4707 0 16674613
11 4708 0 16675138
11 4709 0 16678218
11 4710 0 16682111
11 4711 0 16684969
11 4712 0 16686342
11 4713 0 16689664
11 4714 0 16690748
11 4715 0 16691718
11 4716 0 16696579
11 4717 0 16696860
11 4718 0 16698425
11 4719 0 16700180
11 4720 0 16701384
11 4721 0 16701959
11 4722 0 16704779
11 4723 0 16706123
11 4724 0 16706719
11 4725 0 16709855
11 4726 0 16711276
11 4727 0 16711350
11 4728 0 16717674
11 4729 0 16718433
11 4730 0 16720878
11 4731 0 16721858
11 4732 0 16722656
11 4733 0 16727711
11 4734 0 16728433
11 4735 0 16732549
11 4736 0 16735050
11 4737 0 16737722
11 4738 0 16739461
11 4739 0 16742219
11 4740 0 16742263
11 4741 0 16742663
11 4742 0 16742849
11 4743 0 16742880
11 4744 0 16745033
11 4745 0 16747221
11 4746 0 16751508
11 4747 0 16752014
11 4748 0 16754949
11 4749 0 16756217
11 4750 0 16756996
11 4751 0 16762619
11 4752 0 16765498
11 4753 0 16765848
11 4754 0 16767635
11 4755 0 16771828
11 4756 0 16774280
11 4757 0 16774553
11 4758 0 16775288
11 4759 0 16779206
11 4760 0 16780502
11 4761 0 16781709
11 4762 0 16782650
11 4763 0 16786004
11 4764 0 16788952
11 4765 0 16789564
11 4766 0 16790024
11 4767 0 16791908
11 4768 0 16793082
11 4769 0 16794562
11 4770 0 16796207
11 4771 0 16796700
11 4772 0 16800500
11 4773 0 16801223
11 4774 0 16803002
11 4775 0 16803736
11 4776 0 16804092
11 4777 0 16816031
11 4778 0 16816444
11 4779 0 16816792
11 4780 0 16820575
11 4781 0 16823444
11 4782 0 16825005
11 4783 0 16826288
11 4784 0 16829365
11 4785 0 16831146
11 4786 0 16831862
11 4787 0 16832583
11 4788 0 16835484
11 4789 0 16836392
11 4790 0 16836474
11 4791 0 16837555
11 4792 0 16838016
11 4793 0 16841704
11 4794 0 16845740
11 4795 0 16851580
11 4796 0 16853843
11 4797 0 16855768
11 4798 0 16859263
11 4799 0 16861496
11 4800 0 16862785
11 4801 0 16864627
11 4802 0 16867406
11 4803 0 16871009
11 4804 0 16872205
11 4805 0 16874403
11 4806 0 16876110
11 4807 0 16877201
11 4808 0 16880759
11 4809 0 16881421
11 4810 0 16884911
11 4811 0 16907055
11 4812 0 16909002
11 4813 0 16910616
11 4814 0 16911998
11 4815 0 16912437
11 4816 0 16914453
11 4817 0 16916129
11 4818 0 16916602
11 4819 0 16916824
11 4820 0 16917023
11 4821 0 16918034
11 4822 0 16921557
11 4823 0 16923510
11 4824 0 16923675
11 4825 0 16924018
11 4826 0 16926686
11 4827 0 16935240
11 4828 0 16940678
11 4829 0 16942145
11 4830 0 16942473
11 4831 0 16943582
11 4832 0 16948204
11 4833 0 16952643
11 4834 0 16955224
11 4835 0 16960112
11 4836 0 16962548
11 4837 0 16962573
11 4838 0 16965268
11 4839 0 16965941
11 4840 0 16966170
11 4841 0 16967979
11 4842 0 16973641
11 4843 0 16974521
11 4844 0 16976686
11 4845 0 16979322
11 4846 0 16984519
11 4847 0 16988015
11 4848 0 16988552
11 4849 0 16993413
11 4850 0 16993730
11 4851 0 16996089
11 4852 0 17002377
11 4853 0 17002638
11 4854 0 17003021
11 4855 0 17006410
11 4856 0 17009903
11 4857 0 17013183
11 4858 0 17013675
11 4859 0 17015173
11 4860 0 17015690
11 4861 0 17019835
11 4862 0 17021446
11 4863 0 17022573
11 4864 0 17024837
11 4865 0 17026404
11 4866 0 17027162
11 4867 0 17028019
11 4868 0 17035020
11 4869 0 17039235
11 4870 0 17044017
11 4871 0 17045622
11 4872 0 17046621
11 4873 0 17048237
11 4874 0 17049790
11 4875 0 17049995
11 4876 0 17050618
11 4877 0 17053630
11 4878 0 17055616
11 4879 0 17056365
11 4880 0 17057700
11 4881 0 17059119
11 4882 0 17062101
11 4883 0 17062442
11 4884 0 17062966
11 4885 0 17064998
11 4886 0 17066623
11 4887 0 17066631
11 4888 0 17067996
11 4889 0 17068454
11 4890 0 17070046
11 4891 0 17072925
11 4892 0 17073542
11 4893 0 17073638
11 4894 0 17078091
11 4895 0 17082404
11 4896 0 17083217
11 4897 0 17086974
11 4898 0 17087436
11 4899 0 17087643
11 4900 1 17092182
11 4901 1 17101371
11 4902 1 17107349
11 4903 1 17109475
11 4904 1 17111108
11 4905 1 17112766
11 4906 1 17119380
11 4907 1 17133843
11 4908 1 17135343
11 4909 1 17136556
11 4910 1 17143260
11 4911 1 17144838
11 4912 1 17147629
11 4913 1 17148097
11 4914 1 17149361
11 4915 1 17153895
11 4916 1 17154780
11 4917 1 17159052
11 4918 1 17172400
11 4919 1 17173944
11 4920 1 17197383
11 4921 1 17200380
11 4922 1 17211737
11 4923 1 17212340
11 4924 1 17213448
11 4925 1 17217852
11 4926 0 17223643
11 4927 0 17227386
11 4928 0 17231353
11 4929 0 17235591
11 4930 0 17238883
11 4931 0 17243115
11 4932 0 17245522
11 4933 0 17247394
11 4934 0 17248558
11 4935 0 17248737
11 4936 0 17251514
11 4937 1 17270441
11 4938 1 17272569
11 4939 1 17277138
11 4940 1 17281310
11 4941 1 17281732
11 4942 1 17281743
11 4943 1 17282637
11 4944 1 17284539
11 4945 1 17286003
11 4946 1 17293957
11 4947 1 17294369
11 4948 1 17296387
11 4949 1 17298604
11 4950 1 17301705
11 4951 1 17303437
11 4952 1 17304020
11 4953 0 17304963
11 4954 0 17306103
11 4955 0 17308163
11 4956 0 17308807
11 4957 0 17311009
11 4958 0 17311640
11 4959 0 17314649
11 4960 0 17318664
11 4961 0 17319687
11 4962 1 17326427
11 4963 1 17329241
11 4964 1 17330108
11 4965 1 17331800
11 4966 1 17333286
11 4967 1 17335547
11 4968 1 17338232
11 4969 1 17340491
11 4970 1 17343411
11 4971 1 17344568
11 4972 1 17353893
11 4973 1 17356129
11 4974 1 17359376
11 4975 1 17360877
11 4976 0 17363492
11 4977 0 17367645
11 4978 1 17370892
11 4979 1 17371414
11 4980 1 17373742
11 4981 1 17373777
11 4982 1 17374931
11 4983 1 17376433
11 4984 1 17377504
11 4985 1 17382754
11 4986 1 17383644
11 4987 1 17385326
11 4988 1 17388186
11 4989 1 17389098
11 4990 1 17393814
11 4991 1 17393881
11 4992 1 17394248
11 4993 0 17396710
11 4994 0 17398979
11 4995 0 17404672
11 4996 0 17408511
11 4997 0 17410280
11 4998 1 17414741
11 4999 1 17415548
11 5000 1 17425733
11 5001 1 17430334
11 5002 1 17432807
11 5003 1 17434441
11 5004 1 17438558
11 5005 1 17440099
11 5006 1 17440592
11 5007 1 17441319
11 5008 1 17444855
11 5009 1 17445146
11 5010 0 17450706
11 5011 0 17452085
11 5012 0 17453787
11 5013 0 17455805
11 5014 0 17456389
11 5015 0 17457689
11 5016 0 17461320
11 5017 0 17463084
11 5018 0 17466130
11 5019 0 17470960
11 5020 1 17474658
11 5021 1 17486471
11 5022 1 17538031
11 5023 1 17542211
11 5024 1 17542612
11 5025 1 17543346
11 5026 1 17543784
11 5027 1 17548414
11 5028 1 17550140
11 5029 1 17550752
11 5030 1 17551687
11 5031 1 17553496
11 5032 1 17560886
11 5033 1 17572028
11 5034 1 17574709
11 5035 1 17576720
11 5036 1 17581022
11 5037 1 17581975
11 5038 1 17582641
11 5039 1 17586052
11 5040 1 17587634
11 5041 1 17587905
11 5042 1 17589713
11 5043 1 17591101
11 5044 1 17591257
11 5045 1 17591443
11 5046 1 17592172
11 5047 1 17592524
11 5048 1 17596918
11 5049 1 17601818
11 5050 1 17602842
11 5051 1 17603322
11 5052 1 17603437
11 5053 0 17606136
11 5054 0 17607011
11 5055 0 17609890
11 5056 0 17612627
11 5057 0 17613346
11 5058 0 17614928
11 5059 0 17615626
11 5060 0 17618386
11 5061 0 17619803
11 5062 0 17622346
11 5063 0 17624579
11 5064 0 17624634
11 5065 0 17626249
11 5066 0 17627874
11 5067 0 17630571
11 5068 0 17632482
11 5069 0 17633619
11 5070 0 17634423
11 5071 0 17636298
11 5072 0 17642901
11 5073 0 17645426
11 5074 0 17645698
11 5075 0 17646073
11 5076 0 17649069
11 5077 0 17649866
11 5078 0 17650525
11 5079 0 17651178
11 5080 0 17651623
11 5081 0 17653164
11 5082 0 17654553
11 5083 0 17655216
11 5084 0 17655531
11 5085 0 17655667
11 5086 0 17655835
11 5087 0 17656894
11 5088 0 17659396
11 5089 0 17663274
11 5090 0 17669204
11 5091 0 17670462
11 5092 0 17672166
11 5093 0 17674790
11 5094 0 17714404
11 5095 0 17730943
11 5096 0 17733373
11 5097 0 17735467
11 5098 0 17736168
11 5099 0 17739091
11 5100 0 17739779
11 5101 0 17740106
11 5102 0 17742580
11 5103 0 17749532
11 5104 0 17755429
11 5105 0 17756061
11 5106 0 17760730
11 5107 0 17762127
11 5108 0 17767510
11 5109 0 17771087
11 5110 0 17775215
11 5111 0 17777842
11 5112 0 17778652
11 5113 0 17806252
11 5114 0 17809070
11 5115 0 17812286
11 5116 0 17822753
11 5117 0 17822927
11 5118 0 17828543
11 5119 0 17831439
11 5120 0 17832704
11 5121 0 17837598
11 5122 0 17850448
11 5123 0 17850511
11 5124 0 17851553
11 5125 0 17853674
11 5126 0 17867915
11 5127 0 17869797
11 5128 0 17871633
11 5129 0 17873987
11 5130 0 17877987
11 5131 0 17907396
11 5132 1 17934139
11 5133 1 17957885
11 5134 1 17961185
11 5135 1 17961845
11 5136 1 17962527
11 5137 1 17966033
11 5138 1 17967655
11 5139 1 17970709
11 5140 1 17973170
11 5141 1 17974478
11 5142 0 17997255
11 5143 0 18022816
11 5144 1 18027224
11 5145 1 18033033
11 5146 1 18036658
11 5147 1 18037537
11 5148 1 18039075
11 5149 1 18040852
11 5150 1 18041363
11 5151 1 18043201
11 5152 1 18045459
11 5153 1 18046144
11 5154 1 18050488
11 5155 1 18055783
11 5156 1 18057527
11 5157 1 18061121
11 5158 0 18064270
11 5159 1 18071542
11 5160 1 18071710
11 5161 1 18073189
11 5162 1 18084338
11 5163 1 18084803
11 5164 1 18085708
11 5165 1 18091755
11 5166 1 18093078
11 5167 1 18094173
11 5168 1 18097149
11 5169 1 18097329
11 5170 1 18099975
11 5171 1 18106724
11 5172 1 18110398
11 5173 1 18111059
11 5174 1 18113902
11 5175 1 18115057
11 5176 1 18120178
11 5177 1 18120604
11 5178 1 18123058
11 5179 1 18125151
11 5180 1 18127480
11 5181 1 18129480
11 5182 0 18129729
11 5183 0 18134833
11 5184 0 18146378
11 5185 0 18147202
11 5186 0 18162376
11 5187 0 18166564
11 5188 0 18172164
11 5189 0 18172783
11 5190 0 18175615
11 5191 0 18176931
11 5192 0 18177646
11 5193 0 18180133
11 5194 0 18183487
11 5195 0 18191415
11 5196 0 18196430
11 5197 0 18206778
11 5198 0 18210399
11 5199 0 18212331
11 5200 1 18213567
11 5201 1 18214215
11 5202 1 18217727
11 5203 1 18224352
11 5204 1 18228461
11 5205 1 18230905
11 5206 1 18234514
11 5207 1 18239252
11 5208 1 18239497
11 5209 1 18241786
11 5210 0 18245966
11 5211 0 18249838
11 5212 0 18254073
11 5213 0 18261065
11 5214 0 18264080
11 5215 0 18264729
11 5216 0 18269323
11 5217 0 18278085
11 5218 0 18319834
11 5219 0 18320121
11 5220 0 18325034
11 5221 0 18328636
11 5222 0 18342897
11 5223 0 18351581
11 5224 0 18364126
11 5225 0 18368746
11 5226 0 18370717
11 5227 0 18375014
11 5228 0 18375407
11 5229 0 18377943
11 5230 0 18378782
11 5231 0 18378862
11 5232 0 18381828
11 5233 0 18384653
11 5234 0 18389301
11 5235 0 18395984
11 5236 0 18401394
11 5237 1 18406757
11 5238 1 18412077
11 5239 1 18414614
11 5240 1 18417070
11 5241 1 18422883
11 5242 1 18425072
11 5243 1 18430252
11 5244 1 18435481
11 5245 1 18444251
11 5246 1 18445094
11 5247 1 18453330
11 5248 1 18457585
11 5249 1 18458784
11 5250 1 18460262
11 5251 1 18460889
11 5252 1 18462200
11 5253 0 18465188
11 5254 0 18471696
11 5255 0 18474276
11 5256 0 18477718
11 5257 0 18479042
11 5258 0 18480333
11 5259 0 18483859
11 5260 0 18487394
11 5261 0 18489414
11 5262 0 18490431
11 5263 0 18490467
11 5264 0 18505803
11 5265 0 18507625
11 5266 0 18508887
11 5267 0 18509125
11 5268 0 18510497
11 5269 0 18514607
11 5270 0 18518082
11 5271 0 18519299
11 5272 0 18519504
11 5273 0 18525636
11 5274 0 18526390
11 5275 0 18528026
11 5276 0 18530380
11 5277 0 18530482
11 5278 0 18537200
11 5279 0 18538237
11 5280 0 18542103
11 5281 0 18542928
11 5282 0 18544957
11 5283 0 18549454
11 5284 0 18552320
11 5285 0 18553151
11 5286 0 18556593
11 5287 0 18558068
11 5288 0 18562933
11 5289 0 18566674
11 5290 0 18573645
11 5291 0 18578983
11 5292 0 18579898
11 5293 0 18580931
11 5294 0 18583003
11 5295 0 18584439
11 5296 0 18586972
11 5297 0 18590985
11 5298 0 18591037
11 5299 0 18598784
11 5300 0 18604703
11 5301 0 18611754
11 5302 0 18616085
11 5303 0 18619348
11 5304 0 18621875
11 5305 0 18627103
11 5306 0 18632046
11 5307 0 18640559
11 5308 0 18646282
11 5309 0 18646335
11 5310 0 18649019
11 5311 0 18649703
11 5312 0 18650793
11 5313 0 18651502
11 5314 0 18653321
11 5315 0 18655315
11 5316 0 18659933
11 5317 0 18665369
11 5318 0 18670259
11 5319 0 18675518
11 5320 0 18677880
11 5321 0 18678120
11 5322 0 18681284
11 5323 0 18685667
11 5324 0 18685732
11 5325 0 19190645
11 5326 0 19300191
