# Supplementary material for: A Scale-Corrected Comparison of Linkage Disequilibrium Levels between Genic and Non-Genic Regions
Source: PLoS One. 2015 Oct 30;10(10):e0141216. doi: 10.1371/journal.pone.0141216 (PMC4627745; doi:10.1371/journal.pone.0141216)
Supplement: S3 File — (ZIP) [file pone.0141216.s016.zip › markerInfo_chr12.txt]

chr SNP gene relDist
12 1 0 1
12 2 0 35890
12 3 0 40133
12 4 0 46709
12 5 0 51294
12 6 0 51393
12 7 0 53287
12 8 1 69630
12 9 1 72970
12 10 1 73073
12 11 1 76849
12 12 1 83057
12 13 1 84005
12 14 1 94094
12 15 1 94488
12 16 1 97971
12 17 1 98177
12 18 1 101652
12 19 1 121495
12 20 1 130563
12 21 0 136354
12 22 0 138629
12 23 0 142617
12 24 0 143950
12 25 0 145035
12 26 0 154096
12 27 0 156771
12 28 0 160549
12 29 0 163432
12 30 0 167873
12 31 0 172021
12 32 0 180282
12 33 0 184133
12 34 0 184424
12 35 0 184673
12 36 0 187856
12 37 0 190340
12 38 0 192798
12 39 0 194269
12 40 0 195741
12 41 0 199102
12 42 0 201842
12 43 0 203591
12 44 0 206945
12 45 0 207106
12 46 0 208974
12 47 0 217951
12 48 0 219256
12 49 0 251847
12 50 0 259110
12 51 0 263467
12 52 0 266214
12 53 0 269973
12 54 0 277778
12 55 0 278692
12 56 0 281996
12 57 0 287930
12 58 0 291005
12 59 0 291214
12 60 0 298826
12 61 0 299585
12 62 0 307046
12 63 0 309899
12 64 0 316558
12 65 0 317017
12 66 0 318743
12 67 0 321690
12 68 0 328259
12 69 0 329933
12 70 0 336727
12 71 0 351407
12 72 0 354956
12 73 0 357051
12 74 0 358213
12 75 0 362801
12 76 0 365621
12 77 0 367185
12 78 0 368811
12 79 0 373037
12 80 0 377345
12 81 0 378597
12 82 0 380231
12 83 0 380358
12 84 0 382132
12 85 0 389992
12 86 0 393711
12 87 0 397066
12 88 0 398408
12 89 0 399806
12 90 0 400796
12 91 0 401949
12 92 0 404016
12 93 0 407083
12 94 0 409229
12 95 0 416119
12 96 0 418054
12 97 0 421294
12 98 0 423035
12 99 0 432101
12 100 0 436658
12 101 0 439546
12 102 0 439729
12 103 0 441488
12 104 0 441692
12 105 0 442130
12 106 0 444913
12 107 0 446452
12 108 0 446897
12 109 0 447595
12 110 0 451096
12 111 0 451839
12 112 0 454352
12 113 0 457214
12 114 0 462156
12 115 0 464554
12 116 0 464925
12 117 0 466744
12 118 0 470419
12 119 0 474227
12 120 0 477343
12 121 0 480465
12 122 0 482416
12 123 0 482724
12 124 0 483863
12 125 0 490295
12 126 0 492564
12 127 0 492638
12 128 0 499578
12 129 0 502143
12 130 0 505514
12 131 0 507281
12 132 0 508742
12 133 0 511358
12 134 0 513218
12 135 0 517118
12 136 0 517683
12 137 0 526335
12 138 0 527501
12 139 0 534006
12 140 0 538577
12 141 0 540252
12 142 0 543008
12 143 0 546761
12 144 0 547387
12 145 0 559620
12 146 0 561366
12 147 0 563709
12 148 1 572912
12 149 1 577476
12 150 1 579519
12 151 1 582134
12 152 1 582696
12 153 1 582760
12 154 1 589027
12 155 1 594216
12 156 1 598469
12 157 1 600281
12 158 1 602674
12 159 1 606220
12 160 1 609222
12 161 1 609551
12 162 1 617547
12 163 1 619188
12 164 1 624054
12 165 1 628335
12 166 1 629880
12 167 1 632909
12 168 1 634473
12 169 0 642051
12 170 1 651219
12 171 1 652081
12 172 1 653645
12 173 1 653746
12 174 1 657138
12 175 1 658017
12 176 1 659088
12 177 1 659407
12 178 1 659837
12 179 1 665552
12 180 1 668447
12 181 1 671111
12 182 1 673165
12 183 1 676539
12 184 1 677666
12 185 1 678658
12 186 1 682363
12 187 1 683367
12 188 1 686573
12 189 1 687915
12 190 1 692479
12 191 1 693215
12 192 1 695488
12 193 1 697873
12 194 1 698799
12 195 1 700719
12 196 1 705257
12 197 1 705853
12 198 1 708578
12 199 1 712536
12 200 0 715794
12 201 0 724794
12 202 0 727137
12 203 0 728291
12 204 0 728298
12 205 0 734842
12 206 0 736679
12 207 0 740359
12 208 0 742465
12 209 0 742876
12 210 0 744796
12 211 0 747767
12 212 0 749168
12 213 0 752324
12 214 0 757313
12 215 0 759667
12 216 0 761848
12 217 0 762086
12 218 0 762511
12 219 0 765972
12 220 0 769247
12 221 0 773603
12 222 0 774539
12 223 0 779211
12 224 0 781472
12 225 0 782740
12 226 0 786357
12 227 0 787506
12 228 0 788292
12 229 0 794164
12 230 0 796372
12 231 0 800094
12 232 0 800437
12 233 0 809938
12 234 0 816737
12 235 0 821691
12 236 0 831653
12 237 0 839644
12 238 0 843630
12 239 0 843700
12 240 0 844896
12 241 0 848387
12 242 0 852796
12 243 0 853796
12 244 0 856694
12 245 0 869257
12 246 0 871951
12 247 0 872131
12 248 0 875119
12 249 0 875603
12 250 0 878598
12 251 0 878883
12 252 0 881603
12 253 0 882246
12 254 0 887745
12 255 0 890459
12 256 0 893642
12 257 0 897383
12 258 0 897929
12 259 0 898058
12 260 0 905053
12 261 0 906392
12 262 0 909055
12 263 0 911816
12 264 0 912022
12 265 0 918739
12 266 0 919520
12 267 0 920219
12 268 0 923125
12 269 0 925388
12 270 0 925603
12 271 0 933686
12 272 0 938488
12 273 0 939159
12 274 0 939252
12 275 0 943149
12 276 0 944493
12 277 0 946270
12 278 0 947470
12 279 0 952208
12 280 0 956038
12 281 0 959310
12 282 0 962330
12 283 0 966469
12 284 0 966729
12 285 0 970836
12 286 0 973330
12 287 0 973416
12 288 0 973601
12 289 0 974599
12 290 0 975401
12 291 0 978333
12 292 0 979613
12 293 0 982544
12 294 0 984559
12 295 0 986662
12 296 0 1100295
12 297 0 1102774
12 298 0 1106499
12 299 0 1107199
12 300 0 1110136
12 301 0 1110406
12 302 0 1110575
12 303 0 1111861
12 304 0 1112783
12 305 0 1114711
12 306 0 1116771
12 307 0 1118260
12 308 0 1118579
12 309 0 1121107
12 310 0 1121467
12 311 0 1122027
12 312 0 1122153
12 313 0 1125392
12 314 0 1126137
12 315 0 1126552
12 316 0 1128412
12 317 0 1129329
12 318 0 1130408
12 319 0 1132604
12 320 0 1133173
12 321 0 1133653
12 322 0 1135678
12 323 0 1136724
12 324 0 1136994
12 325 0 1137681
12 326 0 1141846
12 327 0 1141941
12 328 0 1145697
12 329 0 1145913
12 330 0 1150204
12 331 0 1157347
12 332 0 1168944
12 333 0 1173516
12 334 0 1180923
12 335 0 1182409
12 336 0 1194905
12 337 0 1200840
12 338 0 1200895
12 339 1 1239701
12 340 1 1239796
12 341 1 1239829
12 342 1 1240461
12 343 1 1244360
12 344 1 1246084
12 345 1 1248999
12 346 1 1249707
12 347 1 1251851
12 348 1 1254081
12 349 1 1254967
12 350 1 1256222
12 351 1 1258726
12 352 1 1260761
12 353 1 1261045
12 354 0 1266277
12 355 0 1268901
12 356 0 1272801
12 357 0 1273796
12 358 0 1275273
12 359 0 1278198
12 360 0 1282932
12 361 0 1284646
12 362 0 1285064
12 363 0 1293451
12 364 0 1294582
12 365 0 1302913
12 366 0 1327981
12 367 0 1328069
12 368 0 1332675
12 369 0 1332949
12 370 1 1335638
12 371 1 1339267
12 372 1 1340307
12 373 1 1342052
12 374 1 1343632
12 375 1 1344853
12 376 1 1346025
12 377 1 1346937
12 378 1 1348494
12 379 1 1350546
12 380 1 1353892
12 381 1 1354577
12 382 1 1357158
12 383 1 1360223
12 384 1 1365049
12 385 0 1376846
12 386 0 1379224
12 387 0 1382874
12 388 0 1383768
12 389 0 1394914
12 390 0 1396956
12 391 0 1398352
12 392 0 1400196
12 393 0 1403845
12 394 1 1436944
12 395 1 1437064
12 396 1 1437134
12 397 1 1445136
12 398 1 1447435
12 399 1 1450644
12 400 1 1454403
12 401 1 1458628
12 402 1 1462380
12 403 1 1464258
12 404 1 1467465
12 405 1 1471808
12 406 1 1473845
12 407 1 1476677
12 408 0 1927309
12 409 0 2027162
12 410 0 2032409
12 411 0 2033528
12 412 0 2036744
12 413 1 2042565
12 414 1 2043776
12 415 1 2046786
12 416 1 2051620
12 417 1 2057032
12 418 1 2059223
12 419 1 2062187
12 420 1 2065664
12 421 1 2065864
12 422 1 2074461
12 423 1 2074967
12 424 1 2080942
12 425 1 2082529
12 426 1 2085691
12 427 1 2087348
12 428 1 2089956
12 429 1 2090069
12 430 1 2090670
12 431 1 2094335
12 432 1 2095388
12 433 1 2100095
12 434 1 2102670
12 435 1 2112242
12 436 1 2116141
12 437 1 2117785
12 438 1 2123991
12 439 1 2129072
12 440 1 2134042
12 441 1 2137976
12 442 1 2138690
12 443 1 2144417
12 444 1 2156079
12 445 1 2159059
12 446 1 2159268
12 447 1 2160050
12 448 1 2161819
12 449 1 2165198
12 450 1 2167850
12 451 1 2172995
12 452 1 2173870
12 453 1 2174781
12 454 1 2177938
12 455 0 2179790
12 456 0 2181286
12 457 0 2237775
12 458 0 2242762
12 459 0 2243212
12 460 0 2244791
12 461 0 2250834
12 462 0 2251724
12 463 0 2253549
12 464 0 2253971
12 465 0 2291677
12 466 0 2310381
12 467 0 2319520
12 468 0 2322162
12 469 0 2323704
12 470 0 2323762
12 471 0 2328197
12 472 0 2345347
12 473 0 2364981
12 474 0 2367777
12 475 0 2372132
12 476 0 2373683
12 477 0 2380784
12 478 0 2389012
12 479 0 2389783
12 480 0 2390381
12 481 0 2393448
12 482 0 2395266
12 483 0 2398747
12 484 0 2405619
12 485 0 2419851
12 486 0 2423336
12 487 0 2424772
12 488 0 2425992
12 489 0 2433925
12 490 0 2436507
12 491 0 2439064
12 492 0 2442749
12 493 0 2442930
12 494 0 2442961
12 495 0 2443387
12 496 0 2444533
12 497 0 2446389
12 498 0 2456767
12 499 0 2456815
12 500 1 2477963
12 501 1 2479709
12 502 1 2480265
12 503 1 2482376
12 504 1 2483156
12 505 1 2483352
12 506 1 2484996
12 507 1 2486348
12 508 1 2489315
12 509 1 2490243
12 510 1 2491458
12 511 1 2494264
12 512 1 2498188
12 513 1 2498334
12 514 1 2500574
12 515 1 2501510
12 516 1 2512437
12 517 1 2513157
12 518 0 2517015
12 519 0 2518440
12 520 0 2523029
12 521 0 2528761
12 522 0 2533875
12 523 0 2536663
12 524 0 2537251
12 525 0 2540648
12 526 0 2540846
12 527 0 2552962
12 528 0 2564304
12 529 0 2566436
12 530 0 2570717
12 531 0 2572159
12 532 0 2573040
12 533 1 2574758
12 534 1 2574838
12 535 1 2578792
12 536 1 2578898
12 537 1 2581975
12 538 1 2584386
12 539 1 2586516
12 540 1 2589695
12 541 1 2596769
12 542 1 2599865
12 543 1 2603066
12 544 1 2604515
12 545 1 2605729
12 546 1 2606466
12 547 1 2607391
12 548 1 2611783
12 549 1 2614914
12 550 1 2615435
12 551 1 2617298
12 552 1 2617574
12 553 1 2620000
12 554 1 2620891
12 555 1 2622616
12 556 0 2626015
12 557 1 2645665
12 558 1 2647737
12 559 1 2649730
12 560 1 2653774
12 561 1 2655108
12 562 1 2657193
12 563 1 2661419
12 564 1 2663553
12 565 1 2663714
12 566 1 2664704
12 567 1 2665975
12 568 1 2666793
12 569 1 2667784
12 570 1 2670976
12 571 1 2671287
12 572 1 2672304
12 573 1 2672477
12 574 0 2674177
12 575 0 2677566
12 576 0 2678447
12 577 0 2680360
12 578 0 2686846
12 579 0 2689934
12 580 0 2690062
12 581 0 2691747
12 582 0 2697775
12 583 0 2699896
12 584 0 2700705
12 585 0 2723814
12 586 1 2726450
12 587 1 2726629
12 588 1 2726903
12 589 1 2727893
12 590 1 2728813
12 591 1 2731631
12 592 1 2732143
12 593 1 2732905
12 594 1 2734639
12 595 1 2737767
12 596 1 2738713
12 597 1 2740282
12 598 1 2741228
12 599 1 2742664
12 600 1 2743387
12 601 1 2745437
12 602 1 2748108
12 603 1 2751440
12 604 1 2752222
12 605 1 2753280
12 606 1 2757824
12 607 1 2758178
12 608 1 2760451
12 609 1 2761232
12 610 1 2763910
12 611 1 2763964
12 612 1 2766024
12 613 1 2768335
12 614 1 2770719
12 615 1 2771081
12 616 1 2772579
12 617 1 2773299
12 618 1 2774226
12 619 1 2774647
12 620 0 2776447
12 621 1 2779651
12 622 1 2781598
12 623 1 2782189
12 624 1 2783807
12 625 1 2784033
12 626 1 2788383
12 627 1 2792664
12 628 1 2794798
12 629 1 2795627
12 630 1 2797700
12 631 1 2800495
12 632 1 2804669
12 633 1 2806455
12 634 0 2808640
12 635 0 2813853
12 636 0 2815422
12 637 0 2817874
12 638 0 2817952
12 639 0 2820421
12 640 0 2820518
12 641 0 2823218
12 642 0 2824997
12 643 0 2825348
12 644 0 2828107
12 645 0 2829217
12 646 0 2830770
12 647 0 2830829
12 648 0 2831165
12 649 0 2843093
12 650 0 2855878
12 651 0 2856201
12 652 0 2858783
12 653 0 2864508
12 654 0 2867849
12 655 0 2870772
12 656 0 2874619
12 657 0 2876833
12 658 0 2879176
12 659 0 2883990
12 660 0 2895897
12 661 0 2897356
12 662 0 2901257
12 663 0 2903628
12 664 0 2909182
12 665 0 2915282
12 666 0 2919321
12 667 0 2920280
12 668 0 2925519
12 669 0 2929210
12 670 0 2932409
12 671 0 2934007
12 672 0 2942714
12 673 0 2943625
12 674 0 2946252
12 675 0 2947998
12 676 0 2948707
12 677 1 2951399
12 678 1 2953953
12 679 1 2954025
12 680 1 2956338
12 681 1 2957801
12 682 1 2958576
12 683 1 2958901
12 684 1 2960294
12 685 1 2961896
12 686 1 2963469
12 687 1 2963519
12 688 0 2965373
12 689 0 2965650
12 690 0 2966946
12 691 0 2968314
12 692 0 2970963
12 693 0 2975517
12 694 0 2977159
12 695 0 2981128
12 696 0 2985818
12 697 0 2987507
12 698 0 2993421
12 699 0 2996499
12 700 0 2998922
12 701 0 3000658
12 702 0 3003165
12 703 0 3005428
12 704 0 3007266
12 705 1 3009872
12 706 1 3012248
12 707 1 3014464
12 708 1 3018624
12 709 1 3019338
12 710 1 3019771
12 711 1 3020821
12 712 1 3022117
12 713 1 3027069
12 714 1 3027802
12 715 1 3030708
12 716 1 3031285
12 717 1 3033049
12 718 1 3035606
12 719 1 3039650
12 720 1 3043266
12 721 1 3048075
12 722 1 3048270
12 723 1 3051870
12 724 1 3052599
12 725 1 3058456
12 726 1 3059187
12 727 1 3060394
12 728 1 3063852
12 729 1 3066532
12 730 1 3069356
12 731 1 3075423
12 732 0 3079855
12 733 0 3080871
12 734 0 3081963
12 735 0 3089163
12 736 0 3090263
12 737 0 3091612
12 738 0 3092324
12 739 0 3093164
12 740 0 3096841
12 741 0 3097010
12 742 0 3114660
12 743 0 3118739
12 744 0 3119280
12 745 1 3123889
12 746 1 3125174
12 747 1 3127460
12 748 1 3127778
12 749 1 3127853
12 750 1 3128916
12 751 1 3132326
12 752 1 3133506
12 753 1 3135487
12 754 1 3136848
12 755 0 3139956
12 756 0 3145076
12 757 0 3149373
12 758 0 3154151
12 759 0 3156879
12 760 0 3161583
12 761 0 3161896
12 762 0 3165582
12 763 0 3167513
12 764 0 3167845
12 765 0 3167893
12 766 0 3169531
12 767 0 3170012
12 768 0 3172622
12 769 0 3173281
12 770 0 3173701
12 771 0 3176924
12 772 0 3177877
12 773 0 3178159
12 774 0 3187419
12 775 0 3190137
12 776 0 3198262
12 777 0 3211764
12 778 0 3216855
12 779 0 3217058
12 780 0 3218467
12 781 0 3218892
12 782 0 3222034
12 783 0 3224198
12 784 0 3225930
12 785 0 3227946
12 786 0 3228989
12 787 0 3229483
12 788 0 3255853
12 789 0 3255955
12 790 0 3258481
12 791 0 3260197
12 792 0 3264132
12 793 0 3265802
12 794 0 3266573
12 795 0 3268589
12 796 0 3271884
12 797 0 3275953
12 798 0 3276399
12 799 0 3277906
12 800 0 3281735
12 801 0 3284801
12 802 0 3284954
12 803 0 3287945
12 804 0 3288877
12 805 0 3290418
12 806 0 3291251
12 807 0 3291883
12 808 0 3298191
12 809 0 3298599
12 810 0 3301038
12 811 0 3306754
12 812 1 3310165
12 813 1 3310464
12 814 1 3312551
12 815 1 3312599
12 816 1 3312971
12 817 1 3314641
12 818 1 3318076
12 819 1 3318914
12 820 1 3323630
12 821 1 3325259
12 822 1 3326970
12 823 1 3327928
12 824 1 3328437
12 825 1 3330657
12 826 1 3331528
12 827 1 3333462
12 828 1 3336003
12 829 1 3338242
12 830 1 3338948
12 831 1 3339617
12 832 1 3341318
12 833 1 3342622
12 834 1 3343571
12 835 1 3344230
12 836 1 3345994
12 837 1 3346439
12 838 1 3349142
12 839 1 3352131
12 840 1 3354984
12 841 1 3357501
12 842 1 3360232
12 843 1 3360544
12 844 1 3361481
12 845 1 3362294
12 846 1 3363844
12 847 1 3365107
12 848 1 3365433
12 849 1 3365821
12 850 1 3370441
12 851 1 3380028
12 852 1 3380279
12 853 1 3380884
12 854 1 3382876
12 855 1 3390668
12 856 1 3394325
12 857 1 3395547
12 858 1 3396495
12 859 1 3399598
12 860 1 3400500
12 861 1 3403196
12 862 1 3406288
12 863 1 3409318
12 864 1 3412233
12 865 1 3415048
12 866 1 3418960
12 867 1 3419785
12 868 1 3421034
12 869 1 3425007
12 870 1 3425332
12 871 1 3426487
12 872 0 3432777
12 873 0 3432977
12 874 0 3433192
12 875 0 3435126
12 876 0 3435450
12 877 0 3436902
12 878 0 3438074
12 879 0 3440623
12 880 0 3443137
12 881 0 3445105
12 882 0 3448683
12 883 0 3450511
12 884 0 3451797
12 885 0 3453569
12 886 0 3455490
12 887 0 3458316
12 888 0 3460697
12 889 0 3461693
12 890 0 3461866
12 891 0 3465278
12 892 0 3469739
12 893 0 3470025
12 894 0 3470098
12 895 0 3471636
12 896 0 3474383
12 897 0 3477440
12 898 0 3479010
12 899 1 3483752
12 900 1 3486413
12 901 1 3489695
12 902 1 3491279
12 903 1 3501299
12 904 1 3501719
12 905 1 3503757
12 906 1 3504431
12 907 1 3504769
12 908 1 3505895
12 909 1 3519457
12 910 1 3522437
12 911 1 3525078
12 912 1 3525472
12 913 1 3526867
12 914 1 3527363
12 915 1 3531251
12 916 1 3534082
12 917 1 3534279
12 918 1 3535679
12 919 1 3535745
12 920 1 3536931
12 921 1 3538624
12 922 1 3539571
12 923 1 3541096
12 924 1 3543008
12 925 1 3546082
12 926 1 3547760
12 927 1 3548950
12 928 1 3549796
12 929 1 3553878
12 930 1 3554080
12 931 1 3554105
12 932 1 3555992
12 933 1 3556279
12 934 1 3557773
12 935 1 3558459
12 936 1 3560104
12 937 1 3563942
12 938 1 3564213
12 939 1 3567328
12 940 1 3567540
12 941 1 3568572
12 942 1 3569387
12 943 1 3569980
12 944 0 3575911
12 945 0 3576636
12 946 0 3577550
12 947 0 3577999
12 948 0 3579402
12 949 0 3579721
12 950 0 3584980
12 951 0 3587203
12 952 0 3589135
12 953 0 3602724
12 954 0 3605729
12 955 0 3609140
12 956 0 3610007
12 957 0 3611314
12 958 0 3611862
12 959 0 3612895
12 960 0 3617128
12 961 0 3618294
12 962 0 3619024
12 963 0 3620385
12 964 0 3620941
12 965 0 3622881
12 966 0 3627323
12 967 0 3629375
12 968 0 3631895
12 969 0 3632976
12 970 0 3633311
12 971 0 3634524
12 972 0 3636278
12 973 0 3639377
12 974 0 3643671
12 975 0 3646637
12 976 0 3651637
12 977 0 3653928
12 978 0 3654773
12 979 0 3655051
12 980 0 3656567
12 981 0 3658642
12 982 0 3658875
12 983 0 3660447
12 984 0 3663322
12 985 0 3664318
12 986 0 3665565
12 987 0 3666371
12 988 0 3667767
12 989 0 3668679
12 990 0 3672074
12 991 0 3674628
12 992 0 3677849
12 993 0 3680087
12 994 0 3682011
12 995 0 3683893
12 996 0 3685162
12 997 0 3686552
12 998 0 3687491
12 999 1 3690645
12 1000 1 3691413
12 1001 1 3693999
12 1002 1 3694463
12 1003 1 3697760
12 1004 1 3697931
12 1005 1 3699121
12 1006 1 3699415
12 1007 1 3701641
12 1008 1 3703367
12 1009 1 3704216
12 1010 1 3704474
12 1011 1 3705059
12 1012 1 3706811
12 1013 1 3712567
12 1014 1 3715182
12 1015 1 3717266
12 1016 1 3719727
12 1017 1 3721275
12 1018 1 3722434
12 1019 1 3723040
12 1020 1 3723921
12 1021 1 3724777
12 1022 1 3724813
12 1023 1 3725811
12 1024 1 3726763
12 1025 1 3727635
12 1026 1 3731081
12 1027 1 3735193
12 1028 1 3737631
12 1029 1 3737827
12 1030 1 3739244
12 1031 1 3769118
12 1032 1 3777836
12 1033 1 3780907
12 1034 1 3781872
12 1035 1 3784886
12 1036 1 3789424
12 1037 1 3791969
12 1038 1 3793218
12 1039 1 3795832
12 1040 1 3796097
12 1041 1 3797982
12 1042 1 3802432
12 1043 1 3812595
12 1044 1 3815167
12 1045 1 3815223
12 1046 1 3817214
12 1047 1 3817639
12 1048 1 3820916
12 1049 1 3823815
12 1050 1 3825410
12 1051 1 3829595
12 1052 1 3833752
12 1053 1 3837450
12 1054 1 3839369
12 1055 1 3842650
12 1056 1 3844717
12 1057 1 3845121
12 1058 1 3847149
12 1059 1 3848236
12 1060 1 3850562
12 1061 1 3852806
12 1062 1 3856029
12 1063 1 3856134
12 1064 1 3859585
12 1065 1 3860983
12 1066 1 3866897
12 1067 1 3871200
12 1068 1 3876636
12 1069 1 3878010
12 1070 1 3878040
12 1071 1 3879415
12 1072 1 3880607
12 1073 1 3884468
12 1074 1 3884558
12 1075 1 3887892
12 1076 1 3890380
12 1077 1 3890500
12 1078 1 3895337
12 1079 1 3896328
12 1080 1 3897211
12 1081 1 3897638
12 1082 1 3900158
12 1083 1 3900807
12 1084 1 3904959
12 1085 1 3906313
12 1086 1 3910249
12 1087 1 3910678
12 1088 1 3912651
12 1089 1 3915190
12 1090 1 3915688
12 1091 1 3917854
12 1092 1 3918391
12 1093 1 3919370
12 1094 1 3919968
12 1095 1 3921592
12 1096 1 3923582
12 1097 1 3929343
12 1098 1 3933754
12 1099 1 3935324
12 1100 1 3935925
12 1101 1 3937062
12 1102 1 3943719
12 1103 1 3944644
12 1104 1 3950013
12 1105 1 3951926
12 1106 1 3955200
12 1107 1 3956405
12 1108 1 3957232
12 1109 1 3958067
12 1110 1 3958518
12 1111 1 3958964
12 1112 1 3960516
12 1113 1 3961355
12 1114 1 3963470
12 1115 1 3968107
12 1116 1 3970139
12 1117 1 3973057
12 1118 1 3973957
12 1119 1 3977588
12 1120 1 3978611
12 1121 0 3980911
12 1122 0 3983094
12 1123 0 3983130
12 1124 0 3985306
12 1125 0 3989319
12 1126 0 3990629
12 1127 0 3993759
12 1128 0 3994140
12 1129 0 3999234
12 1130 0 3999537
12 1131 0 4000566
12 1132 0 4002083
12 1133 0 4002164
12 1134 0 4002491
12 1135 0 4002851
12 1136 0 4004764
12 1137 0 4005030
12 1138 0 4006852
12 1139 0 4006863
12 1140 0 4012016
12 1141 0 4016141
12 1142 0 4018253
12 1143 0 4019961
12 1144 0 4023030
12 1145 0 4026036
12 1146 1 4031714
12 1147 1 4034540
12 1148 1 4036312
12 1149 1 4038747
12 1150 1 4040440
12 1151 1 4040983
12 1152 1 4041052
12 1153 1 4042875
12 1154 1 4044007
12 1155 1 4045175
12 1156 1 4045356
12 1157 1 4046437
12 1158 1 4048515
12 1159 1 4051852
12 1160 1 4052794
12 1161 1 4052897
12 1162 1 4054561
12 1163 1 4054966
12 1164 1 4057475
12 1165 1 4057795
12 1166 1 4058087
12 1167 1 4061402
12 1168 1 4062687
12 1169 1 4064126
12 1170 1 4066952
12 1171 1 4068692
12 1172 1 4069622
12 1173 1 4073240
12 1174 1 4075573
12 1175 1 4077395
12 1176 1 4082079
12 1177 1 4085420
12 1178 1 4090471
12 1179 1 4090828
12 1180 1 4096228
12 1181 1 4101388
12 1182 1 4103135
12 1183 1 4105303
12 1184 1 4106841
12 1185 0 4109615
12 1186 0 4115801
12 1187 0 4117822
12 1188 0 4120310
12 1189 0 4121170
12 1190 0 4124601
12 1191 0 4129559
12 1192 0 4130077
12 1193 0 4130984
12 1194 0 4135380
12 1195 0 4136199
12 1196 0 4137701
12 1197 0 4140100
12 1198 0 4143315
12 1199 0 4144710
12 1200 0 4145935
12 1201 0 4147590
12 1202 0 4148858
12 1203 0 4152276
12 1204 0 4158294
12 1205 0 4166183
12 1206 0 4168686
12 1207 0 4170317
12 1208 0 4173350
12 1209 0 4173883
12 1210 0 4178683
12 1211 0 4180423
12 1212 0 4182580
12 1213 0 4186430
12 1214 0 4189878
12 1215 0 4190634
12 1216 0 4191523
12 1217 0 4192655
12 1218 0 4197414
12 1219 0 4202849
12 1220 1 4207259
12 1221 1 4209430
12 1222 1 4209943
12 1223 1 4211678
12 1224 1 4216968
12 1225 1 4217018
12 1226 1 4223090
12 1227 1 4227977
12 1228 1 4230908
12 1229 1 4231623
12 1230 1 4234570
12 1231 1 4236594
12 1232 1 4241414
12 1233 1 4242041
12 1234 1 4243064
12 1235 1 4243644
12 1236 1 4244472
12 1237 1 4244825
12 1238 1 4245383
12 1239 1 4248115
12 1240 1 4251617
12 1241 1 4253090
12 1242 1 4254464
12 1243 1 4257155
12 1244 0 4264951
12 1245 0 4266841
12 1246 0 4270685
12 1247 0 4273688
12 1248 0 4278686
12 1249 0 4279390
12 1250 0 4284125
12 1251 0 4286708
12 1252 0 4288232
12 1253 0 4289029
12 1254 0 4289690
12 1255 0 4294872
12 1256 0 4297497
12 1257 0 4302352
12 1258 0 4305936
12 1259 0 4328045
12 1260 0 4345964
12 1261 0 4351840
12 1262 0 4351951
12 1263 0 4353223
12 1264 0 4355148
12 1265 1 4357952
12 1266 1 4360192
12 1267 1 4363433
12 1268 1 4367435
12 1269 1 4371154
12 1270 1 4375163
12 1271 1 4376262
12 1272 1 4378910
12 1273 1 4379476
12 1274 1 4380580
12 1275 1 4381470
12 1276 1 4384850
12 1277 1 4389011
12 1278 1 4391061
12 1279 1 4395454
12 1280 1 4396161
12 1281 1 4396880
12 1282 1 4409106
12 1283 1 4414873
12 1284 1 4415596
12 1285 1 4417526
12 1286 1 4419043
12 1287 1 4420093
12 1288 1 4422833
12 1289 1 4424702
12 1290 1 4426402
12 1291 1 4427770
12 1292 1 4436929
12 1293 0 4445338
12 1294 0 4446770
12 1295 0 4449074
12 1296 0 4451139
12 1297 0 4456647
12 1298 0 4457330
12 1299 0 4457951
12 1300 0 4460349
12 1301 1 4464094
12 1302 1 4466925
12 1303 1 4469583
12 1304 1 4469938
12 1305 1 4475439
12 1306 1 4476026
12 1307 1 4476763
12 1308 1 4477004
12 1309 1 4477195
12 1310 1 4480316
12 1311 1 4485403
12 1312 1 4485824
12 1313 1 4489054
12 1314 1 4496720
12 1315 1 4497783
12 1316 1 4500693
12 1317 1 4502302
12 1318 1 4506175
12 1319 1 4509031
12 1320 1 4511261
12 1321 1 4513844
12 1322 1 4516310
12 1323 1 4518115
12 1324 1 4518851
12 1325 1 4520887
12 1326 1 4521202
12 1327 1 4523019
12 1328 1 4524740
12 1329 1 4527850
12 1330 1 4531981
12 1331 1 4533933
12 1332 1 4534751
12 1333 1 4536720
12 1334 1 4537663
12 1335 1 4538194
12 1336 1 4539562
12 1337 1 4539918
12 1338 0 4543169
12 1339 0 4543814
12 1340 0 4545202
12 1341 0 4548906
12 1342 1 4555760
12 1343 1 4557954
12 1344 1 4562234
12 1345 1 4562446
12 1346 1 4564540
12 1347 1 4566007
12 1348 1 4567732
12 1349 1 4570084
12 1350 1 4571107
12 1351 1 4571833
12 1352 1 4575252
12 1353 0 4577035
12 1354 0 4585416
12 1355 0 4588974
12 1356 0 4589064
12 1357 0 4590913
12 1358 0 4593766
12 1359 0 4595958
12 1360 0 4598231
12 1361 0 4606347
12 1362 0 4607005
12 1363 0 4607607
12 1364 0 4612292
12 1365 0 4615236
12 1366 0 4617022
12 1367 0 4617571
12 1368 0 4618784
12 1369 0 4620057
12 1370 0 4625683
12 1371 0 4627725
12 1372 0 4628085
12 1373 0 4628158
12 1374 1 4631511
12 1375 1 4632453
12 1376 1 4634858
12 1377 1 4639215
12 1378 1 4641679
12 1379 1 4643205
12 1380 1 4644579
12 1381 1 4646077
12 1382 1 4649785
12 1383 1 4650567
12 1384 1 4651347
12 1385 1 4652039
12 1386 1 4652194
12 1387 1 4654144
12 1388 1 4655721
12 1389 1 4658076
12 1390 1 4659907
12 1391 1 4662732
12 1392 1 4663778
12 1393 1 4664246
12 1394 1 4666422
12 1395 1 4670547
12 1396 1 4673164
12 1397 1 4675797
12 1398 1 4678156
12 1399 1 4680590
12 1400 1 4682786
12 1401 1 4685523
12 1402 1 4689320
12 1403 1 4690634
12 1404 1 4692162
12 1405 1 4694556
12 1406 1 4695429
12 1407 1 4696314
12 1408 1 4698573
12 1409 1 4703104
12 1410 1 4707528
12 1411 1 4707727
12 1412 1 4717726
12 1413 1 4720144
12 1414 1 4723435
12 1415 1 4724580
12 1416 1 4730331
12 1417 1 4734391
12 1418 1 4735101
12 1419 1 4736097
12 1420 1 4737554
12 1421 1 4739488
12 1422 1 4743803
12 1423 1 4747640
12 1424 1 4748431
12 1425 1 4752288
12 1426 1 4754621
12 1427 1 4757733
12 1428 1 4758103
12 1429 1 4760274
12 1430 1 4761500
12 1431 1 4763542
12 1432 1 4763740
12 1433 1 4765418
12 1434 1 4766151
12 1435 1 4769406
12 1436 1 4774342
12 1437 1 4777258
12 1438 0 4779069
12 1439 0 4782081
12 1440 0 4783823
12 1441 0 4789286
12 1442 0 4791391
12 1443 0 4798070
12 1444 0 4801745
12 1445 0 4806058
12 1446 0 4807972
12 1447 0 4812759
12 1448 0 4816488
12 1449 0 4818618
12 1450 0 4819242
12 1451 0 4822219
12 1452 0 4823132
12 1453 0 4825587
12 1454 0 4827508
12 1455 0 4838671
12 1456 0 4842541
12 1457 0 4845406
12 1458 0 4849804
12 1459 0 4851576
12 1460 0 4851838
12 1461 0 4852512
12 1462 0 4854856
12 1463 0 4857016
12 1464 0 4859328
12 1465 0 4863388
12 1466 0 4864998
12 1467 0 4865225
12 1468 0 4865819
12 1469 0 4870145
12 1470 0 4873378
12 1471 0 4876322
12 1472 0 4877024
12 1473 0 4879514
12 1474 0 4882838
12 1475 0 4887387
12 1476 0 4887915
12 1477 0 4890696
12 1478 0 4893106
12 1479 0 4895349
12 1480 0 4898905
12 1481 0 4901077
12 1482 0 4904439
12 1483 0 4909387
12 1484 0 4909447
12 1485 0 4912483
12 1486 0 4912713
12 1487 0 4914507
12 1488 0 4915904
12 1489 1 4919171
12 1490 1 4919731
12 1491 1 4921736
12 1492 1 4927946
12 1493 1 4930072
12 1494 1 4932416
12 1495 1 4933367
12 1496 1 4937047
12 1497 1 4938690
12 1498 1 4939310
12 1499 0 4947176
12 1500 0 4949245
12 1501 0 4950329
12 1502 0 4953832
12 1503 0 4954583
12 1504 0 4959537
12 1505 0 4959586
12 1506 0 4961562
12 1507 0 4965176
12 1508 0 4969735
12 1509 0 4971037
12 1510 0 4972138
12 1511 0 4973826
12 1512 0 4974754
12 1513 0 4975706
12 1514 0 4977134
12 1515 0 4979261
12 1516 0 4980125
12 1517 0 4980420
12 1518 0 4984126
12 1519 0 4985583
12 1520 0 4987236
12 1521 0 4990927
12 1522 0 4991263
12 1523 0 4995902
12 1524 0 4996750
12 1525 0 4997971
12 1526 0 4998653
12 1527 0 4998804
12 1528 0 4999892
12 1529 0 5002897
12 1530 0 5003664
12 1531 0 5003955
12 1532 0 5006680
12 1533 0 5006829
12 1534 0 5009962
12 1535 0 5012254
12 1536 0 5015336
12 1537 0 5018164
12 1538 0 5018342
12 1539 0 5024596
12 1540 0 5026562
12 1541 0 5028268
12 1542 0 5032147
12 1543 0 5034877
12 1544 0 5035353
12 1545 0 5036481
12 1546 0 5037136
12 1547 0 5038677
12 1548 0 5041880
12 1549 0 5042033
12 1550 0 5045750
12 1551 0 5048142
12 1552 0 5049252
12 1553 0 5053789
12 1554 0 5054747
12 1555 0 5055815
12 1556 0 5060220
12 1557 0 5061316
12 1558 0 5062904
12 1559 0 5063497
12 1560 0 5064587
12 1561 0 5065612
12 1562 0 5066473
12 1563 0 5066778
12 1564 0 5069190
12 1565 0 5074959
12 1566 0 5077182
12 1567 0 5081032
12 1568 0 5091406
12 1569 0 5093048
12 1570 0 5093278
12 1571 0 5096127
12 1572 0 5096981
12 1573 0 5099440
12 1574 0 5101688
12 1575 0 5104180
12 1576 0 5105709
12 1577 0 5107831
12 1578 0 5110234
12 1579 0 5110880
12 1580 1 5114149
12 1581 1 5114731
12 1582 1 5115388
12 1583 1 5117671
12 1584 1 5119861
12 1585 1 5127188
12 1586 1 5130164
12 1587 1 5130992
12 1588 1 5131906
12 1589 1 5136141
12 1590 1 5140478
12 1591 1 5143486
12 1592 1 5145664
12 1593 1 5147701
12 1594 0 5160170
12 1595 1 5170050
12 1596 1 5170353
12 1597 1 5171414
12 1598 1 5171584
12 1599 1 5172364
12 1600 1 5173357
12 1601 1 5174893
12 1602 1 5177394
12 1603 1 5179901
12 1604 1 5182123
12 1605 1 5185286
12 1606 1 5186389
12 1607 1 5192936
12 1608 1 5198029
12 1609 1 5206783
12 1610 1 5209120
12 1611 0 5213466
12 1612 0 5216314
12 1613 0 5216864
12 1614 0 5219138
12 1615 1 5222928
12 1616 1 5223677
12 1617 1 5224148
12 1618 1 5229527
12 1619 1 5235609
12 1620 1 5235945
12 1621 1 5237129
12 1622 1 5238126
12 1623 1 5239528
12 1624 1 5241792
12 1625 1 5241853
12 1626 1 5244831
12 1627 1 5250093
12 1628 1 5251562
12 1629 1 5254301
12 1630 1 5254349
12 1631 1 5255562
12 1632 1 5259730
12 1633 1 5262109
12 1634 1 5264118
12 1635 1 5269064
12 1636 1 5271045
12 1637 1 5271370
12 1638 1 5275385
12 1639 1 5278792
12 1640 1 5284431
12 1641 1 5290149
12 1642 1 5290843
12 1643 1 5292315
12 1644 1 5294430
12 1645 1 5296173
12 1646 1 5297133
12 1647 1 5299057
12 1648 1 5302605
12 1649 1 5304118
12 1650 1 5305536
12 1651 1 5309794
12 1652 1 5314327
12 1653 1 5317479
12 1654 1 5319185
12 1655 1 5322168
12 1656 1 5324098
12 1657 1 5330510
12 1658 1 5333961
12 1659 1 5340243
12 1660 1 5344245
12 1661 1 5346343
12 1662 1 5347147
12 1663 1 5351329
12 1664 1 5353762
12 1665 1 5354520
12 1666 1 5361406
12 1667 1 5361877
12 1668 1 5366464
12 1669 1 5369591
12 1670 1 5371453
12 1671 1 5372471
12 1672 1 5372740
12 1673 1 5373352
12 1674 1 5373663
12 1675 1 5379364
12 1676 1 5381211
12 1677 1 5382529
12 1678 1 5386213
12 1679 1 5387207
12 1680 1 5387648
12 1681 1 5392672
12 1682 1 5394940
12 1683 1 5395580
12 1684 1 5396722
12 1685 1 5397953
12 1686 1 5402869
12 1687 1 5404879
12 1688 1 5407561
12 1689 1 5418144
12 1690 1 5418473
12 1691 1 5422487
12 1692 1 5423054
12 1693 1 5423950
12 1694 1 5425812
12 1695 1 5425874
12 1696 1 5427296
12 1697 1 5432029
12 1698 1 5434674
12 1699 1 5437322
12 1700 1 5437674
12 1701 1 5440118
12 1702 1 5440248
12 1703 1 5445084
12 1704 1 5446171
12 1705 1 5447311
12 1706 1 5449032
12 1707 1 5449174
12 1708 1 5451023
12 1709 1 5453581
12 1710 1 5454190
12 1711 1 5454446
12 1712 1 5457022
12 1713 1 5457666
12 1714 1 5458059
12 1715 1 5459083
12 1716 1 5459938
12 1717 1 5460070
12 1718 1 5461524
12 1719 1 5465392
12 1720 1 5467196
12 1721 1 5469505
12 1722 1 5473385
12 1723 1 5477286
12 1724 1 5478668
12 1725 1 5481846
12 1726 1 5487546
12 1727 1 5493633
12 1728 1 5495141
12 1729 1 5497629
12 1730 1 5497804
12 1731 1 5498924
12 1732 1 5502172
12 1733 1 5503856
12 1734 1 5508556
12 1735 1 5510820
12 1736 1 5511385
12 1737 1 5513878
12 1738 1 5515508
12 1739 1 5519779
12 1740 1 5520160
12 1741 1 5522678
12 1742 1 5524011
12 1743 1 5528410
12 1744 1 5530027
12 1745 0 5540635
12 1746 0 5582687
12 1747 1 5593659
12 1748 1 5595388
12 1749 1 5596153
12 1750 1 5596968
12 1751 1 5598383
12 1752 1 5599685
12 1753 1 5601603
12 1754 1 5604922
12 1755 1 5605737
12 1756 1 5606467
12 1757 1 5610300
12 1758 1 5610892
12 1759 1 5611889
12 1760 1 5614701
12 1761 1 5615558
12 1762 1 5617268
12 1763 1 5618682
12 1764 1 5620087
12 1765 1 5622607
12 1766 1 5622784
12 1767 1 5624214
12 1768 1 5631206
12 1769 1 5632142
12 1770 1 5632854
12 1771 1 5635264
12 1772 0 5639075
12 1773 0 5639444
12 1774 0 5644901
12 1775 0 5645198
12 1776 0 5645472
12 1777 0 5646533
12 1778 0 5647720
12 1779 0 5651386
12 1780 0 5651549
12 1781 0 5656536
12 1782 0 5661215
12 1783 0 5700676
12 1784 0 5702285
12 1785 0 5703342
12 1786 0 5703628
12 1787 0 5703998
12 1788 0 5705711
12 1789 0 5708695
12 1790 0 5713488
12 1791 0 5717060
12 1792 0 5717133
12 1793 0 5720722
12 1794 0 5721538
12 1795 0 5723432
12 1796 0 5724091
12 1797 0 5725510
12 1798 0 5727336
12 1799 0 5729935
12 1800 0 5732633
12 1801 0 5735588
12 1802 0 5737248
12 1803 0 5741624
12 1804 0 5743912
12 1805 0 5745273
12 1806 0 5746649
12 1807 0 5753257
12 1808 0 5757267
12 1809 0 5758873
12 1810 1 5762304
12 1811 1 5785298
12 1812 1 5786274
12 1813 1 5787316
12 1814 1 5788893
12 1815 1 5789065
12 1816 1 5790199
12 1817 1 5794772
12 1818 1 5799833
12 1819 1 5804892
12 1820 1 5809410
12 1821 1 5810816
12 1822 1 5813450
12 1823 1 5814308
12 1824 1 5816347
12 1825 1 5816610
12 1826 1 5818354
12 1827 1 5821709
12 1828 1 5823240
12 1829 1 5826229
12 1830 1 5826456
12 1831 1 5828379
12 1832 1 5829551
12 1833 1 5829999
12 1834 1 5830890
12 1835 1 5831840
12 1836 1 5833732
12 1837 1 5835044
12 1838 1 5837411
12 1839 1 5838584
12 1840 1 5842550
12 1841 1 5842877
12 1842 0 5847472
12 1843 0 5849729
12 1844 0 5849759
12 1845 0 5851648
12 1846 0 5851662
12 1847 0 5852319
12 1848 0 5854028
12 1849 0 5855471
12 1850 0 5856545
12 1851 0 5857734
12 1852 0 5858546
12 1853 0 5860371
12 1854 0 5860997
12 1855 0 5863644
12 1856 0 5864411
12 1857 0 5865924
12 1858 0 5867416
12 1859 0 5868851
12 1860 0 5868995
12 1861 0 5870079
12 1862 0 5873252
12 1863 0 5873304
12 1864 0 5873683
12 1865 0 5875475
12 1866 0 5877382
12 1867 0 5882133
12 1868 0 5882282
12 1869 0 5884919
12 1870 0 5886304
12 1871 0 5888301
12 1872 0 5888345
12 1873 0 5890413
12 1874 0 5890787
12 1875 0 5891193
12 1876 0 5891404
12 1877 0 5894365
12 1878 0 5896271
12 1879 0 5897129
12 1880 0 5899183
12 1881 0 5904983
12 1882 0 5909582
12 1883 0 5910868
12 1884 0 5911907
12 1885 0 5912514
12 1886 0 5916296
12 1887 0 5921808
12 1888 0 5922555
12 1889 0 5923363
12 1890 0 5931322
12 1891 0 5933455
12 1892 0 5936445
12 1893 0 5939824
12 1894 0 5943830
12 1895 0 5945892
12 1896 0 5950432
12 1897 0 5950782
12 1898 0 5959060
12 1899 0 5959225
12 1900 0 5960782
12 1901 0 5962344
12 1902 0 5963122
12 1903 0 5965293
12 1904 0 5967563
12 1905 0 5971924
12 1906 0 5971976
12 1907 0 5972177
12 1908 0 5974452
12 1909 0 5977125
12 1910 0 5981970
12 1911 0 5982067
12 1912 0 5987471
12 1913 0 5993000
12 1914 0 5997111
12 1915 1 6001900
12 1916 1 6003576
12 1917 1 6003955
12 1918 1 6008734
12 1919 1 6009396
12 1920 1 6009970
12 1921 1 6013029
12 1922 1 6015279
12 1923 1 6017665
12 1924 1 6020818
12 1925 1 6022839
12 1926 1 6026899
12 1927 1 6027943
12 1928 1 6028499
12 1929 0 6033296
12 1930 0 6039079
12 1931 0 6039987
12 1932 0 6045078
12 1933 0 6045551
12 1934 0 6045898
12 1935 0 6045984
12 1936 0 6048306
12 1937 0 6049227
12 1938 0 6051440
12 1939 0 6052969
12 1940 0 6053672
12 1941 0 6055010
12 1942 0 6058719
12 1943 0 6059455
12 1944 0 6061157
12 1945 0 6061169
12 1946 0 6062648
12 1947 0 6067549
12 1948 0 6068908
12 1949 0 6072221
12 1950 0 6074928
12 1951 0 6078420
12 1952 0 6080451
12 1953 0 6082614
12 1954 0 6085211
12 1955 0 6086341
12 1956 0 6086980
12 1957 0 6089271
12 1958 0 6092142
12 1959 0 6100166
12 1960 0 6101502
12 1961 0 6107227
12 1962 0 6107629
12 1963 0 6108407
12 1964 0 6113616
12 1965 0 6115835
12 1966 0 6117202
12 1967 0 6117904
12 1968 0 6118662
12 1969 0 6121236
12 1970 0 6123578
12 1971 0 6125571
12 1972 0 6127992
12 1973 0 6128883
12 1974 0 6130488
12 1975 0 6130729
12 1976 0 6133116
12 1977 0 6136051
12 1978 0 6137873
12 1979 0 6137929
12 1980 0 6142877
12 1981 0 6144901
12 1982 0 6145664
12 1983 0 6148824
12 1984 0 6150159
12 1985 0 6151099
12 1986 0 6152766
12 1987 0 6154920
12 1988 0 6156902
12 1989 0 6156913
12 1990 0 6159165
12 1991 0 6162361
12 1992 0 6165223
12 1993 0 6168720
12 1994 0 6169909
12 1995 0 6171166
12 1996 0 6171591
12 1997 0 6173917
12 1998 0 6180443
12 1999 0 6180805
12 2000 0 6183324
12 2001 0 6186271
12 2002 0 6190345
12 2003 0 6191329
12 2004 0 6191407
12 2005 0 6193219
12 2006 0 6193280
12 2007 0 6193313
12 2008 0 6193740
12 2009 0 6193788
12 2010 0 6195022
12 2011 0 6196674
12 2012 0 6197039
12 2013 0 6197952
12 2014 0 6199160
12 2015 0 6200856
12 2016 0 6201823
12 2017 0 6204814
12 2018 0 6206096
12 2019 0 6208674
12 2020 0 6213670
12 2021 0 6217047
12 2022 0 6222971
12 2023 0 6225427
12 2024 0 6225960
12 2025 0 6234940
12 2026 0 6235475
12 2027 0 6235621
12 2028 0 6236864
12 2029 0 6237174
12 2030 0 6237911
12 2031 0 6239233
12 2032 0 6246476
12 2033 0 6248024
12 2034 0 6250056
12 2035 0 6252310
12 2036 0 6255973
12 2037 1 6260237
12 2038 1 6266648
12 2039 1 6271020
12 2040 1 6273915
12 2041 1 6278285
12 2042 1 6279048
12 2043 1 6279766
12 2044 1 6280522
12 2045 1 6282807
12 2046 1 6285362
12 2047 1 6290580
12 2048 1 6296797
12 2049 1 6297392
12 2050 1 6297627
12 2051 1 6297772
12 2052 1 6298918
12 2053 1 6302129
12 2054 1 6312914
12 2055 1 6316464
12 2056 1 6322899
12 2057 1 6325495
12 2058 1 6326205
12 2059 1 6332528
12 2060 1 6333283
12 2061 1 6334546
12 2062 1 6355902
12 2063 1 6359578
12 2064 1 6362000
12 2065 1 6365163
12 2066 1 6373166
12 2067 1 6379553
12 2068 1 6379829
12 2069 1 6382043
12 2070 1 6383199
12 2071 1 6383821
12 2072 1 6384288
12 2073 1 6387343
12 2074 1 6389901
12 2075 1 6392948
12 2076 1 6393464
12 2077 1 6395319
12 2078 1 6396359
12 2079 1 6396696
12 2080 1 6396783
12 2081 1 6400675
12 2082 0 6403477
12 2083 0 6406411
12 2084 0 6413315
12 2085 0 6417913
12 2086 0 6423503
12 2087 0 6425195
12 2088 0 6426775
12 2089 1 6429952
12 2090 1 6431862
12 2091 1 6438307
12 2092 1 6439957
12 2093 1 6451151
12 2094 1 6458654
12 2095 1 6464684
12 2096 1 6471683
12 2097 1 6471805
12 2098 1 6475907
12 2099 1 6484625
12 2100 1 6488005
12 2101 1 6491506
12 2102 1 6493512
12 2103 1 6497468
12 2104 1 6498848
12 2105 1 6500159
12 2106 1 6501129
12 2107 1 6507221
12 2108 1 6509737
12 2109 1 6511999
12 2110 1 6513357
12 2111 1 6517357
12 2112 1 6522556
12 2113 1 6529054
12 2114 1 6531218
12 2115 1 6532047
12 2116 1 6537685
12 2117 0 6548758
12 2118 0 6550350
12 2119 0 6550904
12 2120 0 6555066
12 2121 0 6555105
12 2122 0 6558106
12 2123 0 6560977
12 2124 0 6563572
12 2125 0 6567661
12 2126 0 6570387
12 2127 0 6572384
12 2128 0 6572974
12 2129 0 6580580
12 2130 0 6583040
12 2131 0 6583709
12 2132 0 6586728
12 2133 0 6590179
12 2134 0 6594447
12 2135 0 6595904
12 2136 0 6597575
12 2137 0 6599570
12 2138 0 6600207
12 2139 0 6604388
12 2140 0 6604431
12 2141 0 6609455
12 2142 0 6612692
12 2143 0 6614483
12 2144 0 6616306
12 2145 0 6619777
12 2146 0 6620281
12 2147 0 6624961
12 2148 0 6625440
12 2149 0 6628281
12 2150 0 6638437
12 2151 0 6641571
12 2152 0 6643345
12 2153 0 6644512
12 2154 0 6644582
12 2155 0 6657070
12 2156 0 6659346
12 2157 0 6662307
12 2158 0 6662514
12 2159 0 6669193
12 2160 0 6670767
12 2161 1 6673374
12 2162 1 6683264
12 2163 1 6715853
12 2164 1 6716806
12 2165 1 6718804
12 2166 1 6719354
12 2167 1 6725287
12 2168 1 6730417
12 2169 1 6730494
12 2170 1 6731664
12 2171 1 6765574
12 2172 1 6765826
12 2173 1 6766594
12 2174 1 6773979
12 2175 1 6774579
12 2176 1 6774793
12 2177 0 6776310
12 2178 0 6783244
12 2179 0 6783740
12 2180 0 6784697
12 2181 0 6789524
12 2182 1 6792075
12 2183 1 6795462
12 2184 1 6797582
12 2185 1 6797890
12 2186 1 6803273
12 2187 1 6806382
12 2188 1 6811123
12 2189 1 6811834
12 2190 1 6813205
12 2191 1 6813256
12 2192 1 6816009
12 2193 1 6821355
12 2194 1 6826282
12 2195 1 6828967
12 2196 1 6831528
12 2197 1 6835568
12 2198 1 6836657
12 2199 1 6853659
12 2200 1 6855056
12 2201 1 6857572
12 2202 1 6859882
12 2203 1 6860756
12 2204 0 6865496
12 2205 0 6869348
12 2206 0 6873649
12 2207 0 6876217
12 2208 0 6882217
12 2209 0 6887092
12 2210 0 6888304
12 2211 0 6891659
12 2212 0 6895011
12 2213 0 6895073
12 2214 0 6898820
12 2215 0 6904822
12 2216 0 6904948
12 2217 0 6906231
12 2218 0 6907745
12 2219 0 6908832
12 2220 0 6910602
12 2221 0 6913711
12 2222 0 6917045
12 2223 0 6917075
12 2224 0 6922858
12 2225 0 6928578
12 2226 0 6930791
12 2227 0 6934186
12 2228 0 6937180
12 2229 0 6937637
12 2230 0 6941292
12 2231 0 6941440
12 2232 0 6948047
12 2233 0 6954063
12 2234 0 6955236
12 2235 0 6962370
12 2236 0 6963418
12 2237 0 6968397
12 2238 0 6973591
12 2239 0 6976245
12 2240 0 6980035
12 2241 0 6980569
12 2242 0 6980943
12 2243 0 6984534
12 2244 0 6985225
12 2245 0 6987327
12 2246 0 6987681
12 2247 0 6990113
12 2248 0 6990516
12 2249 0 6991385
12 2250 0 6992428
12 2251 0 6994160
12 2252 0 6996196
12 2253 0 6996976
12 2254 0 6997002
12 2255 0 7004056
12 2256 0 7005779
12 2257 0 7010006
12 2258 0 7014866
12 2259 1 7018791
12 2260 1 7024935
12 2261 1 7031076
12 2262 1 7031751
12 2263 1 7034609
12 2264 1 7035183
12 2265 1 7036772
12 2266 1 7040867
12 2267 1 7041047
12 2268 1 7045485
12 2269 1 7046452
12 2270 1 7054467
12 2271 1 7056823
12 2272 1 7061231
12 2273 1 7062745
12 2274 1 7066384
12 2275 1 7067470
12 2276 1 7071194
12 2277 1 7071713
12 2278 1 7073238
12 2279 1 7074210
12 2280 1 7075346
12 2281 1 7079207
12 2282 1 7082918
12 2283 1 7085265
12 2284 1 7087695
12 2285 1 7093708
12 2286 1 7094708
12 2287 1 7098095
12 2288 1 7098473
12 2289 1 7100785
12 2290 1 7102887
12 2291 1 7106181
12 2292 1 7106812
12 2293 1 7107247
12 2294 1 7108289
12 2295 1 7111720
12 2296 1 7112330
12 2297 1 7114150
12 2298 1 7116509
12 2299 1 7118251
12 2300 1 7120349
12 2301 1 7122169
12 2302 1 7122451
12 2303 1 7126901
12 2304 1 7127151
12 2305 1 7131853
12 2306 1 7136573
12 2307 1 7137797
12 2308 1 7139572
12 2309 1 7140517
12 2310 1 7141637
12 2311 1 7142736
12 2312 1 7144101
12 2313 1 7147188
12 2314 1 7150430
12 2315 1 7152982
12 2316 1 7156106
12 2317 1 7157626
12 2318 1 7163439
12 2319 1 7164310
12 2320 1 7166682
12 2321 1 7168113
12 2322 1 7168754
12 2323 1 7173495
12 2324 1 7174213
12 2325 1 7175574
12 2326 0 7181461
12 2327 0 7181887
12 2328 0 7185854
12 2329 0 7186001
12 2330 0 7192666
12 2331 0 7198832
12 2332 0 7202090
12 2333 0 7202666
12 2334 0 7203383
12 2335 0 7206698
12 2336 0 7212019
12 2337 0 7215829
12 2338 0 7220865
12 2339 0 7222926
12 2340 0 7225353
12 2341 0 7225505
12 2342 0 7238830
12 2343 0 7239861
12 2344 0 7239959
12 2345 0 7241773
12 2346 0 7245722
12 2347 0 7246343
12 2348 0 7249832
12 2349 0 7252754
12 2350 0 7257730
12 2351 0 7258982
12 2352 0 7261817
12 2353 0 7266482
12 2354 0 7268353
12 2355 0 7273848
12 2356 0 7276829
12 2357 0 7283025
12 2358 0 7283715
12 2359 1 7288903
12 2360 1 7291354
12 2361 1 7292542
12 2362 1 7295019
12 2363 1 7296168
12 2364 1 7297885
12 2365 1 7300270
12 2366 1 7302503
12 2367 1 7304703
12 2368 1 7305411
12 2369 1 7305804
12 2370 1 7306581
12 2371 1 7309068
12 2372 1 7310747
12 2373 1 7311361
12 2374 1 7313283
12 2375 1 7315941
12 2376 1 7318042
12 2377 1 7318163
12 2378 1 7320717
12 2379 1 7321900
12 2380 1 7322019
12 2381 1 7324987
12 2382 1 7328171
12 2383 1 7328396
12 2384 1 7332690
12 2385 1 7335350
12 2386 1 7335812
12 2387 1 7338709
12 2388 1 7343504
12 2389 1 7345696
12 2390 1 7349148
12 2391 1 7351027
12 2392 1 7356093
12 2393 1 7358313
12 2394 1 7362226
12 2395 1 7364578
12 2396 1 7369311
12 2397 1 7371145
12 2398 1 7371724
12 2399 1 7375649
12 2400 1 7378585
12 2401 1 7380706
12 2402 1 7385803
12 2403 1 7387598
12 2404 1 7390861
12 2405 1 7394392
12 2406 1 7396439
12 2407 1 7403711
12 2408 1 7403904
12 2409 1 7406906
12 2410 1 7408747
12 2411 1 7410506
12 2412 1 7413651
12 2413 1 7414266
12 2414 1 7418481
12 2415 1 7419552
12 2416 1 7419624
12 2417 1 7420636
12 2418 1 7421502
12 2419 1 7424315
12 2420 1 7426986
12 2421 1 7428954
12 2422 1 7431903
12 2423 1 7434095
12 2424 1 7437096
12 2425 1 7439035
12 2426 1 7442600
12 2427 1 7444763
12 2428 1 7444848
12 2429 1 7445835
12 2430 1 7446723
12 2431 1 7449116
12 2432 1 7452961
12 2433 1 7454084
12 2434 1 7455547
12 2435 1 7456363
12 2436 1 7456669
12 2437 1 7458499
12 2438 1 7463008
12 2439 1 7463968
12 2440 1 7465670
12 2441 1 7471789
12 2442 1 7478844
12 2443 1 7483208
12 2444 1 7485857
12 2445 1 7488760
12 2446 1 7490489
12 2447 1 7492331
12 2448 1 7494835
12 2449 1 7497675
12 2450 1 7501967
12 2451 1 7502336
12 2452 1 7506316
12 2453 1 7509438
12 2454 1 7512769
12 2455 1 7515754
12 2456 1 7518683
12 2457 1 7519370
12 2458 1 7524144
12 2459 1 7534734
12 2460 1 7536838
12 2461 1 7539653
12 2462 1 7539704
12 2463 1 7540533
12 2464 1 7543653
12 2465 1 7550156
12 2466 1 7562909
12 2467 1 7565197
12 2468 1 7577205
12 2469 1 7582642
12 2470 1 7585559
12 2471 1 7601363
12 2472 1 7602813
12 2473 1 7603017
12 2474 1 7606643
12 2475 1 7609912
12 2476 1 7611494
12 2477 1 7618837
12 2478 1 7620684
12 2479 1 7623415
12 2480 1 7625966
12 2481 1 7645978
12 2482 1 7646298
12 2483 1 7652852
12 2484 1 7654701
12 2485 1 7659905
12 2486 1 7671003
12 2487 1 7673384
12 2488 1 7674196
12 2489 0 7755087
12 2490 0 7761250
12 2491 0 7762784
12 2492 0 7763822
12 2493 0 7766008
12 2494 0 7769618
12 2495 0 7769654
12 2496 0 7774902
12 2497 0 7777933
12 2498 0 7783900
12 2499 0 7796871
12 2500 0 7818451
12 2501 0 7839417
12 2502 0 7845800
12 2503 0 7849703
12 2504 0 7861211
12 2505 0 7862299
12 2506 0 7862787
12 2507 0 7900896
12 2508 0 7912206
12 2509 0 7928804
12 2510 0 7965275
12 2511 0 7972100
12 2512 0 7997249
12 2513 1 8050359
12 2514 1 8074706
12 2515 1 8077963
12 2516 1 8079801
12 2517 1 8085733
12 2518 1 8090524
12 2519 1 8099023
12 2520 1 8100580
12 2521 1 8108073
12 2522 1 8115968
12 2523 1 8121762
12 2524 1 8138144
12 2525 1 8140555
12 2526 1 8144549
12 2527 1 8145017
12 2528 1 8168034
12 2529 1 8170089
12 2530 1 8183324
12 2531 1 8193417
12 2532 1 8224404
12 2533 1 8234729
12 2534 1 8238073
12 2535 1 8242513
12 2536 1 8266230
12 2537 1 8270979
12 2538 1 8273304
12 2539 1 8278263
12 2540 1 8279179
12 2541 1 8279950
12 2542 1 8282517
12 2543 1 8292252
12 2544 1 8315027
12 2545 0 8332314
12 2546 0 8339106
12 2547 0 8340044
12 2548 0 8343555
12 2549 0 8354987
12 2550 0 8355864
12 2551 0 8357577
12 2552 0 8358025
12 2553 0 8361004
12 2554 0 8365026
12 2555 0 8386109
12 2556 0 8387611
12 2557 0 8390934
12 2558 0 8394516
12 2559 0 8395172
12 2560 0 8397142
12 2561 0 8402677
12 2562 0 8407432
12 2563 0 8417406
12 2564 0 8420441
12 2565 0 8421815
12 2566 0 8424504
12 2567 1 8532650
12 2568 1 8536773
12 2569 1 8537452
12 2570 1 8541891
12 2571 1 8542667
12 2572 1 8547234
12 2573 1 8550505
12 2574 1 8550589
12 2575 1 8553917
12 2576 1 8554866
12 2577 1 8555619
12 2578 1 8558939
12 2579 1 8559694
12 2580 1 8559942
12 2581 1 8565676
12 2582 1 8567849
12 2583 1 8568547
12 2584 1 8569122
12 2585 1 8569631
12 2586 1 8570825
12 2587 0 8571684
12 2588 0 8575188
12 2589 0 8575627
12 2590 0 8577754
12 2591 0 8579467
12 2592 0 8581354
12 2593 0 8584611
12 2594 0 8585262
12 2595 0 8592407
12 2596 0 8595765
12 2597 0 8598829
12 2598 0 8605677
12 2599 0 8606236
12 2600 0 8610343
12 2601 0 8611698
12 2602 0 8612760
12 2603 1 8614647
12 2604 1 8616089
12 2605 1 8618927
12 2606 1 8620005
12 2607 1 8622351
12 2608 1 8626316
12 2609 1 8626674
12 2610 1 8630263
12 2611 1 8630893
12 2612 1 8633688
12 2613 1 8634364
12 2614 1 8635744
12 2615 1 8639644
12 2616 1 8646937
12 2617 1 8650573
12 2618 1 8653502
12 2619 1 8654380
12 2620 1 8661529
12 2621 1 8663051
12 2622 1 8667712
12 2623 1 8673103
12 2624 1 8679396
12 2625 1 8680946
12 2626 0 8684812
12 2627 0 8688218
12 2628 0 8689968
12 2629 0 8691812
12 2630 0 8693403
12 2631 0 8696853
12 2632 0 8698449
12 2633 0 8703345
12 2634 0 8704146
12 2635 0 8709622
12 2636 0 8710520
12 2637 0 8711314
12 2638 0 8713643
12 2639 0 8714985
12 2640 0 8717061
12 2641 0 8717788
12 2642 0 8720156
12 2643 0 8720660
12 2644 0 8720888
12 2645 1 8723117
12 2646 1 8724804
12 2647 1 8726116
12 2648 1 8728996
12 2649 1 8729971
12 2650 1 8730745
12 2651 1 8734774
12 2652 1 8735562
12 2653 1 8737691
12 2654 1 8740599
12 2655 1 8741715
12 2656 1 8743860
12 2657 1 8744411
12 2658 1 8745681
12 2659 1 8755428
12 2660 1 8758939
12 2661 1 8763631
12 2662 1 8765175
12 2663 1 8768203
12 2664 1 8770733
12 2665 1 8771763
12 2666 1 8778634
12 2667 1 8781488
12 2668 1 8784835
12 2669 1 8786232
12 2670 1 8788586
12 2671 1 8790687
12 2672 1 8794554
12 2673 1 8795852
12 2674 1 8796951
12 2675 0 8798882
12 2676 0 8811583
12 2677 1 8828417
12 2678 1 8834979
12 2679 1 8838363
12 2680 1 8838639
12 2681 1 8838761
12 2682 1 8842680
12 2683 1 8847133
12 2684 1 8850042
12 2685 1 8851261
12 2686 1 8854919
12 2687 1 8857891
12 2688 1 8860414
12 2689 1 8862994
12 2690 1 8863216
12 2691 1 8865500
12 2692 1 8869074
12 2693 1 8872769
12 2694 1 8875207
12 2695 1 8877163
12 2696 1 8877772
12 2697 1 8887437
12 2698 1 8891621
12 2699 0 8945657
12 2700 0 9000341
12 2701 0 9004133
12 2702 0 9006696
12 2703 0 9006818
12 2704 0 9007784
12 2705 0 9010616
12 2706 0 9011899
12 2707 0 9017894
12 2708 0 9020462
12 2709 0 9025488
12 2710 0 9026284
12 2711 0 9026321
12 2712 0 9031199
12 2713 0 9034673
12 2714 0 9035694
12 2715 0 9038604
12 2716 0 9049838
12 2717 0 9050144
12 2718 0 9057762
12 2719 0 9059932
12 2720 0 9060258
12 2721 0 9060514
12 2722 0 9064490
12 2723 1 9068208
12 2724 1 9068852
12 2725 1 9070280
12 2726 1 9070616
12 2727 1 9070867
12 2728 1 9073353
12 2729 1 9074538
12 2730 1 9075828
12 2731 1 9076316
12 2732 1 9080209
12 2733 1 9080400
12 2734 1 9084390
12 2735 0 9088187
12 2736 0 9091776
12 2737 0 9097047
12 2738 0 9097273
12 2739 0 9100688
12 2740 0 9101929
12 2741 0 9103506
12 2742 0 9104731
12 2743 0 9106322
12 2744 0 9107275
12 2745 0 9107612
12 2746 0 9111506
12 2747 0 9112823
12 2748 0 9113810
12 2749 0 9115749
12 2750 0 9116907
12 2751 0 9118430
12 2752 0 9120017
12 2753 0 9122771
12 2754 0 9126023
12 2755 0 9128887
12 2756 0 9129512
12 2757 0 9130889
12 2758 0 9131837
12 2759 0 9132155
12 2760 0 9141234
12 2761 0 9144411
12 2762 0 9147659
12 2763 0 9149397
12 2764 0 9151222
12 2765 0 9152234
12 2766 0 9156450
12 2767 0 9157148
12 2768 0 9159299
12 2769 0 9164346
12 2770 0 9169499
12 2771 0 9171380
12 2772 0 9173096
12 2773 0 9177105
12 2774 0 9181629
12 2775 0 9185561
12 2776 0 9195714
12 2777 0 9196805
12 2778 0 9199152
12 2779 0 9199423
12 2780 0 9199478
12 2781 0 9202814
12 2782 0 9202897
12 2783 0 9203031
12 2784 0 9211247
12 2785 0 9217847
12 2786 0 9220070
12 2787 0 9220377
12 2788 0 9240143
12 2789 0 9276375
12 2790 0 9277037
12 2791 0 9278224
12 2792 0 9281557
12 2793 0 9283376
12 2794 0 9284632
12 2795 0 9285756
12 2796 0 9285833
12 2797 0 9288684
12 2798 0 9291791
12 2799 0 9294607
12 2800 0 9295119
12 2801 0 9296926
12 2802 0 9300470
12 2803 0 9301062
12 2804 0 9304395
12 2805 0 9305800
12 2806 0 9307126
12 2807 0 9310494
12 2808 0 9314240
12 2809 0 9319467
12 2810 0 9338190
12 2811 0 9340371
12 2812 0 9343291
12 2813 0 9345059
12 2814 0 9347366
12 2815 0 9348574
12 2816 0 9349369
12 2817 0 9350300
12 2818 0 9353790
12 2819 1 9355702
12 2820 1 9359910
12 2821 1 9360429
12 2822 1 9367368
12 2823 1 9369537
12 2824 1 9374240
12 2825 1 9375727
12 2826 1 9379908
12 2827 1 9381132
12 2828 1 9381200
12 2829 1 9383227
12 2830 1 9383270
12 2831 1 9387467
12 2832 1 9406589
12 2833 1 9406671
12 2834 1 9409181
12 2835 1 9412913
12 2836 1 9414179
12 2837 1 9415047
12 2838 1 9417811
12 2839 1 9418563
12 2840 1 9421214
12 2841 1 9422875
12 2842 1 9428293
12 2843 1 9429518
12 2844 1 9431920
12 2845 1 9433342
12 2846 1 9433989
12 2847 1 9435806
12 2848 1 9437387
12 2849 1 9439990
12 2850 1 9445386
12 2851 1 9447525
12 2852 1 9448343
12 2853 1 9450801
12 2854 1 9452907
12 2855 1 9453024
12 2856 1 9456340
12 2857 1 9458262
12 2858 1 9459390
12 2859 1 9462477
12 2860 0 9467046
12 2861 0 9468076
12 2862 1 9471582
12 2863 1 9472504
12 2864 1 9475170
12 2865 1 9476541
12 2866 1 9477947
12 2867 1 9482701
12 2868 1 9483540
12 2869 1 9486269
12 2870 1 9487864
12 2871 1 9488935
12 2872 0 9491239
12 2873 0 9491428
12 2874 0 9495178
12 2875 0 9495595
12 2876 0 9498527
12 2877 0 9499476
12 2878 0 9502818
12 2879 0 9503533
12 2880 0 9503621
12 2881 0 9506754
12 2882 0 9508865
12 2883 0 9513281
12 2884 0 9514475
12 2885 0 9516163
12 2886 0 9516387
12 2887 0 9522314
12 2888 0 9524021
12 2889 0 9526008
12 2890 0 9527464
12 2891 1 9530980
12 2892 1 9534291
12 2893 1 9534544
12 2894 1 9537863
12 2895 1 9539295
12 2896 1 9539422
12 2897 1 9541092
12 2898 1 9545156
12 2899 1 9546993
12 2900 1 9548611
12 2901 0 9554167
12 2902 0 9555065
12 2903 0 9555189
12 2904 0 9561429
12 2905 0 9562421
12 2906 0 9566317
12 2907 0 9567258
12 2908 0 9567570
12 2909 0 9570524
12 2910 0 9573598
12 2911 1 9577426
12 2912 1 9581475
12 2913 1 9583373
12 2914 1 9584709
12 2915 1 9585840
12 2916 1 9587282
12 2917 1 9587858
12 2918 1 9589766
12 2919 1 9589896
12 2920 1 9595660
12 2921 1 9595831
12 2922 1 9599037
12 2923 1 9601501
12 2924 1 9605944
12 2925 1 9607645
12 2926 1 9607767
12 2927 1 9610180
12 2928 1 9615284
12 2929 1 9616639
12 2930 1 9616825
12 2931 1 9617314
12 2932 1 9619346
12 2933 1 9619645
12 2934 1 9624423
12 2935 1 9624948
12 2936 1 9626486
12 2937 1 9628567
12 2938 1 9629201
12 2939 1 9630978
12 2940 1 9631142
12 2941 0 9633473
12 2942 0 9635312
12 2943 0 9639520
12 2944 0 9640249
12 2945 0 9643710
12 2946 0 9657545
12 2947 0 9657815
12 2948 0 9659743
12 2949 0 9660177
12 2950 0 9663606
12 2951 0 9667975
12 2952 0 9668204
12 2953 0 9671674
12 2954 0 9676459
12 2955 0 9683493
12 2956 0 9688221
12 2957 0 9690072
12 2958 0 9691148
12 2959 0 9691595
12 2960 0 9694071
12 2961 0 9695258
12 2962 0 9696902
12 2963 0 9698609
12 2964 0 9699230
12 2965 0 9702087
12 2966 0 9702254
12 2967 0 9705075
12 2968 0 9706171
12 2969 0 9709080
12 2970 0 9709664
12 2971 0 9710926
12 2972 0 9711307
12 2973 0 9714009
12 2974 0 9715266
12 2975 0 9718602
12 2976 0 9722549
12 2977 0 9725691
12 2978 1 9732259
12 2979 1 9736348
12 2980 1 9736978
12 2981 1 9737163
12 2982 1 9737354
12 2983 1 9740105
12 2984 1 9745694
12 2985 1 9751981
12 2986 1 9754071
12 2987 1 9754078
12 2988 1 9756546
12 2989 1 9757894
12 2990 1 9758149
12 2991 1 9760876
12 2992 1 9762609
12 2993 1 9765583
12 2994 1 9770259
12 2995 1 9771112
12 2996 1 9776827
12 2997 1 9779570
12 2998 1 9781322
12 2999 1 9783151
12 3000 1 9784000
12 3001 1 9787349
12 3002 1 9791283
12 3003 1 9792203
12 3004 1 9798024
12 3005 1 9801751
12 3006 1 9805832
12 3007 1 9805969
12 3008 1 9807869
12 3009 1 9809189
12 3010 1 9809353
12 3011 1 9813602
12 3012 1 9813946
12 3013 1 9816972
12 3014 1 9818928
12 3015 1 9819372
12 3016 1 9823782
12 3017 1 9825227
12 3018 1 9827040
12 3019 1 9828819
12 3020 1 9829855
12 3021 1 9831472
12 3022 0 9838409
12 3023 0 9843803
12 3024 0 9848994
12 3025 0 9852767
12 3026 0 9853213
12 3027 0 9854915
12 3028 0 9855970
12 3029 0 9859079
12 3030 1 9864462
12 3031 1 9866538
12 3032 1 9870797
12 3033 1 9871535
12 3034 1 9875652
12 3035 1 9882820
12 3036 1 9889052
12 3037 1 9893839
12 3038 1 9895069
12 3039 1 9900270
12 3040 1 9903538
12 3041 1 9904778
12 3042 1 9906658
12 3043 1 9907159
12 3044 1 9908404
12 3045 1 9911824
12 3046 1 9917482
12 3047 1 9921521
12 3048 1 9925932
12 3049 1 9926492
12 3050 1 9927553
12 3051 1 9933610
12 3052 1 9935319
12 3053 1 9944031
12 3054 1 9945678
12 3055 0 9948546
12 3056 0 9948819
12 3057 0 9949172
12 3058 0 9953033
12 3059 0 9955296
12 3060 0 9960577
12 3061 0 9964716
12 3062 0 9967268
12 3063 0 9967347
12 3064 0 9969213
12 3065 0 9970681
12 3066 0 9971693
12 3067 0 9976477
12 3068 0 9978003
12 3069 0 9979240
12 3070 0 9986714
12 3071 0 9986949
12 3072 0 9990447
12 3073 0 9990830
12 3074 0 9991895
12 3075 0 9991961
12 3076 0 9995243
12 3077 0 10007957
12 3078 0 10014295
12 3079 0 10018153
12 3080 0 10018587
12 3081 0 10022903
12 3082 0 10025575
12 3083 0 10027224
12 3084 0 10031524
12 3085 0 10032125
12 3086 0 10034363
12 3087 0 10036088
12 3088 0 10042492
12 3089 0 10044713
12 3090 0 10046801
12 3091 0 10052560
12 3092 0 10055103
12 3093 0 10057042
12 3094 0 10060132
12 3095 0 10063366
12 3096 0 10065532
12 3097 0 10068219
12 3098 0 10069379
12 3099 0 10070933
12 3100 0 10072582
12 3101 0 10074696
12 3102 0 10077126
12 3103 0 10077223
12 3104 0 10078506
12 3105 0 10079866
12 3106 0 10081061
12 3107 0 10081896
12 3108 0 10083972
12 3109 0 10088182
12 3110 0 10093068
12 3111 0 10093398
12 3112 0 10093682
12 3113 0 10096046
12 3114 0 10097185
12 3115 0 10102560
12 3116 0 10103394
12 3117 0 10107246
12 3118 0 10107918
12 3119 0 10109277
12 3120 0 10110385
12 3121 0 10111607
12 3122 0 10116408
12 3123 0 10118836
12 3124 0 10120663
12 3125 0 10123364
12 3126 0 10123576
12 3127 0 10124829
12 3128 0 10128198
12 3129 0 10128361
12 3130 0 10131874
12 3131 0 10133964
12 3132 0 10137745
12 3133 0 10142759
12 3134 0 10143837
12 3135 0 10144327
12 3136 0 10148281
12 3137 0 10148671
12 3138 0 10151528
12 3139 0 10152798
12 3140 0 10153940
12 3141 0 10157547
12 3142 0 10158166
12 3143 0 10160802
12 3144 0 10160834
12 3145 0 10165704
12 3146 0 10165782
12 3147 0 10167849
12 3148 0 10168206
12 3149 0 10171203
12 3150 0 10171635
12 3151 0 10173761
12 3152 0 10175020
12 3153 0 10176406
12 3154 0 10179165
12 3155 0 10180948
12 3156 0 10184566
12 3157 0 10186269
12 3158 0 10192108
12 3159 0 10197860
12 3160 0 10198023
12 3161 0 10202235
12 3162 0 10207433
12 3163 0 10212573
12 3164 0 10213057
12 3165 0 10216237
12 3166 0 10216578
12 3167 0 10217674
12 3168 0 10218507
12 3169 0 10220393
12 3170 0 10220968
12 3171 0 10222284
12 3172 0 10225006
12 3173 0 10225870
12 3174 0 10228543
12 3175 0 10233941
12 3176 0 10236058
12 3177 0 10236587
12 3178 0 10238717
12 3179 0 10239589
12 3180 0 10254063
12 3181 0 10254164
12 3182 0 10255892
12 3183 0 10257155
12 3184 0 10260005
12 3185 0 10263322
12 3186 0 10267856
12 3187 0 10268678
12 3188 0 10273997
12 3189 0 10274079
12 3190 0 10274204
12 3191 0 10279298
12 3192 0 10279510
12 3193 0 10282824
12 3194 0 10284408
12 3195 0 10288068
12 3196 0 10292497
12 3197 0 10296349
12 3198 0 10296469
12 3199 0 10296897
12 3200 0 10302127
12 3201 0 10308139
12 3202 0 10309751
12 3203 0 10311769
12 3204 0 10313505
12 3205 0 10315567
12 3206 0 10315803
12 3207 0 10318302
12 3208 0 10320043
12 3209 0 10320627
12 3210 0 10324827
12 3211 0 10326080
12 3212 0 10328564
12 3213 0 10333087
12 3214 0 10336350
12 3215 0 10336458
12 3216 0 10339796
12 3217 0 10340575
12 3218 1 10343129
12 3219 1 10345754
12 3220 1 10346555
12 3221 1 10348282
12 3222 1 10351465
12 3223 1 10353563
12 3224 1 10354326
12 3225 1 10357046
12 3226 1 10357860
12 3227 1 10360547
12 3228 1 10362349
12 3229 1 10362375
12 3230 0 10367240
12 3231 0 10369269
12 3232 0 10369688
12 3233 0 10370832
12 3234 0 10371599
12 3235 0 10371763
12 3236 0 10374601
12 3237 0 10377500
12 3238 0 10380495
12 3239 0 10383518
12 3240 0 10385626
12 3241 0 10387895
12 3242 0 10399161
12 3243 0 10401154
12 3244 0 10404582
12 3245 0 10404731
12 3246 0 10408242
12 3247 0 10411102
12 3248 0 10413688
12 3249 0 10416653
12 3250 0 10420203
12 3251 1 10427592
12 3252 1 10430033
12 3253 1 10433686
12 3254 1 10433845
12 3255 1 10434352
12 3256 1 10436531
12 3257 1 10439858
12 3258 1 10440348
12 3259 1 10443983
12 3260 1 10444134
12 3261 1 10446012
12 3262 1 10446670
12 3263 1 10449190
12 3264 0 10449807
12 3265 0 10475981
12 3266 0 10476162
12 3267 0 10480823
12 3268 0 10492504
12 3269 0 10493866
12 3270 0 10495564
12 3271 0 10497352
12 3272 0 10498932
12 3273 0 10501384
12 3274 0 10502191
12 3275 0 10506595
12 3276 0 10507397
12 3277 0 10512670
12 3278 0 10513488
12 3279 0 10514494
12 3280 0 10517575
12 3281 0 10522803
12 3282 0 10524230
12 3283 0 10527307
12 3284 0 10529233
12 3285 0 10529999
12 3286 0 10532090
12 3287 0 10532583
12 3288 0 10534006
12 3289 0 10535803
12 3290 0 10536348
12 3291 0 10538788
12 3292 0 10538874
12 3293 0 10540919
12 3294 0 10542740
12 3295 0 10543809
12 3296 0 10545845
12 3297 0 10550331
12 3298 0 10550492
12 3299 0 10555565
12 3300 0 10556213
12 3301 0 10556737
12 3302 0 10559170
12 3303 0 10560419
12 3304 0 10562071
12 3305 0 10564937
12 3306 0 10566849
12 3307 0 10569252
12 3308 0 10574195
12 3309 0 10575039
12 3310 0 10576506
12 3311 0 10577108
12 3312 0 10581019
12 3313 0 10581262
12 3314 0 10584754
12 3315 0 10586904
12 3316 0 10587373
12 3317 0 10596663
12 3318 0 10600749
12 3319 0 10602820
12 3320 0 10605072
12 3321 0 10606007
12 3322 0 10610219
12 3323 0 10620937
12 3324 0 10622572
12 3325 0 10627942
12 3326 0 10633997
12 3327 0 10636122
12 3328 1 10645601
12 3329 1 10647667
12 3330 1 10648191
12 3331 1 10650297
12 3332 1 10654922
12 3333 1 10660027
12 3334 1 10660983
12 3335 1 10661392
12 3336 1 10663546
12 3337 1 10663614
12 3338 1 10666164
12 3339 1 10668113
12 3340 1 10668747
12 3341 1 10669440
12 3342 1 10671832
12 3343 0 10675617
12 3344 0 10677555
12 3345 0 10678712
12 3346 0 10679718
12 3347 1 10683907
12 3348 1 10687580
12 3349 1 10689054
12 3350 1 10690483
12 3351 1 10692980
12 3352 1 10695580
12 3353 1 10698271
12 3354 1 10699839
12 3355 1 10701619
12 3356 1 10702842
12 3357 1 10706452
12 3358 1 10709109
12 3359 1 10713583
12 3360 1 10716759
12 3361 1 10717532
12 3362 1 10721031
12 3363 0 10722823
12 3364 0 10723354
12 3365 0 10725008
12 3366 0 10726570
12 3367 0 10730678
12 3368 0 10735625
12 3369 0 10743351
12 3370 0 10748623
12 3371 0 10749256
12 3372 0 10752143
12 3373 0 10754607
12 3374 0 10761426
12 3375 0 10768500
12 3376 0 10775709
12 3377 0 10781056
12 3378 0 10782947
12 3379 0 10784302
12 3380 0 10785221
12 3381 0 10785291
12 3382 0 10785743
12 3383 0 10788195
12 3384 0 10789530
12 3385 0 10790521
12 3386 0 10791666
12 3387 0 10793215
12 3388 0 10797105
12 3389 0 10802092
12 3390 0 10802389
12 3391 0 10804710
12 3392 0 10806450
12 3393 0 10811171
12 3394 0 10817122
12 3395 0 10821911
12 3396 0 10822021
12 3397 0 10826110
12 3398 0 10827772
12 3399 0 10828137
12 3400 0 10837515
12 3401 0 10840481
12 3402 0 10847209
12 3403 0 10848313
12 3404 0 10848384
12 3405 0 10849534
12 3406 0 10851359
12 3407 0 10854344
12 3408 0 10855836
12 3409 0 10857627
12 3410 0 10859139
12 3411 0 10867048
12 3412 0 10868859
12 3413 0 10873734
12 3414 0 10876411
12 3415 0 10877664
12 3416 0 10880867
12 3417 0 10881660
12 3418 0 10882501
12 3419 0 10882567
12 3420 0 10887268
12 3421 0 10888764
12 3422 0 10896207
12 3423 0 10898336
12 3424 0 10898902
12 3425 0 10901579
12 3426 0 10903603
12 3427 0 10905388
12 3428 0 10906756
12 3429 0 10906806
12 3430 0 10909014
12 3431 0 10909374
12 3432 0 10913225
12 3433 0 10916567
12 3434 0 10919379
12 3435 0 10920591
12 3436 1 10930293
12 3437 1 10931411
12 3438 1 10931493
12 3439 1 10931737
12 3440 1 10933287
12 3441 1 10947853
12 3442 1 10954082
12 3443 1 10954848
12 3444 1 10957000
12 3445 1 10959964
12 3446 1 10961987
12 3447 1 10968065
12 3448 1 10970590
12 3449 0 10975071
12 3450 0 10975531
12 3451 0 10977931
12 3452 0 10981888
12 3453 1 10983169
12 3454 1 10985153
12 3455 1 11003747
12 3456 1 11022785
12 3457 1 11023696
12 3458 1 11025867
12 3459 1 11035880
12 3460 1 11038076
12 3461 1 11038314
12 3462 1 11045027
12 3463 0 11048466
12 3464 0 11050669
12 3465 0 11051773
12 3466 0 11051876
12 3467 0 11053504
12 3468 0 11056342
12 3469 0 11056405
12 3470 0 11058708
12 3471 0 11062781
12 3472 0 11065126
12 3473 0 11067503
12 3474 0 11068456
12 3475 0 11068791
12 3476 0 11070276
12 3477 0 11071419
12 3478 0 11073183
12 3479 0 11073930
12 3480 0 11141242
12 3481 0 11145002
12 3482 0 11145397
12 3483 0 11146757
12 3484 0 11156930
12 3485 0 11160521
12 3486 0 11163418
12 3487 0 11167882
12 3488 0 11171532
12 3489 0 11173174
12 3490 0 11173431
12 3491 0 11175256
12 3492 0 11179322
12 3493 0 11180251
12 3494 0 11184646
12 3495 0 11188940
12 3496 0 11190609
12 3497 0 11194293
12 3498 0 11197624
12 3499 0 11203307
12 3500 0 11205096
12 3501 0 11209028
12 3502 0 11210770
12 3503 0 11215659
12 3504 0 11218722
12 3505 0 11218821
12 3506 0 11219908
12 3507 0 11221795
12 3508 0 11222434
12 3509 0 11227900
12 3510 0 11229325
12 3511 0 11230811
12 3512 0 11232521
12 3513 0 11235877
12 3514 0 11236635
12 3515 0 11237142
12 3516 0 11242608
12 3517 0 11250932
12 3518 0 11252023
12 3519 0 11252326
12 3520 1 11257412
12 3521 1 11257432
12 3522 1 11261240
12 3523 1 11262240
12 3524 1 11263275
12 3525 1 11265817
12 3526 1 11265981
12 3527 1 11267056
12 3528 1 11267319
12 3529 1 11271242
12 3530 1 11271778
12 3531 1 11272313
12 3532 1 11273948
12 3533 1 11281244
12 3534 1 11282802
12 3535 1 11283419
12 3536 1 11284216
12 3537 1 11284646
12 3538 1 11286395
12 3539 1 11286907
12 3540 1 11291041
12 3541 1 11292229
12 3542 1 11295350
12 3543 1 11297244
12 3544 1 11298934
12 3545 1 11302282
12 3546 1 11305135
12 3547 1 11309415
12 3548 1 11309888
12 3549 1 11313323
12 3550 1 11317324
12 3551 1 11317518
12 3552 1 11319652
12 3553 1 11324178
12 3554 1 11325252
12 3555 1 11325507
12 3556 1 11325888
12 3557 1 11326372
12 3558 1 11328677
12 3559 1 11329342
12 3560 1 11329917
12 3561 1 11334307
12 3562 1 11334561
12 3563 1 11338277
12 3564 1 11340416
12 3565 1 11342061
12 3566 1 11346811
12 3567 1 11349406
12 3568 1 11356272
12 3569 1 11360588
12 3570 1 11361340
12 3571 1 11363251
12 3572 1 11366260
12 3573 1 11369361
12 3574 1 11372880
12 3575 1 11377656
12 3576 1 11378635
12 3577 1 11379215
12 3578 1 11412863
12 3579 1 11427796
12 3580 1 11429853
12 3581 1 11433844
12 3582 1 11434238
12 3583 1 11435824
12 3584 1 11438521
12 3585 1 11438925
12 3586 1 11441573
12 3587 1 11444324
12 3588 0 11449562
12 3589 0 11454660
12 3590 0 11459843
12 3591 0 11468119
12 3592 0 11511224
12 3593 0 11517304
12 3594 0 11531543
12 3595 0 11532406
12 3596 0 11533679
12 3597 0 11534112
12 3598 0 11534665
12 3599 0 11536284
12 3600 0 11540901
12 3601 0 11544892
12 3602 0 11547770
12 3603 0 11560828
12 3604 0 11563814
12 3605 0 11569999
12 3606 0 11570194
12 3607 0 11571224
12 3608 0 11586050
12 3609 0 11587929
12 3610 0 11594418
12 3611 0 11594779
12 3612 0 11599694
12 3613 0 11608505
12 3614 0 11619685
12 3615 0 11625233
12 3616 0 11627852
12 3617 1 11631551
12 3618 1 11633603
12 3619 1 11636196
12 3620 1 11640119
12 3621 1 11641934
12 3622 1 11643319
12 3623 1 11644102
12 3624 1 11646543
12 3625 1 11647026
12 3626 1 11648967
12 3627 1 11654134
12 3628 1 11658340
12 3629 0 11662065
12 3630 0 11662171
12 3631 0 11663290
12 3632 0 11667744
12 3633 0 11672320
12 3634 0 11677826
12 3635 0 11684709
12 3636 0 11686478
12 3637 0 11687160
12 3638 0 11687575
12 3639 0 11688469
12 3640 0 11692648
12 3641 0 11693081
12 3642 1 11697088
12 3643 1 11701954
12 3644 1 11706501
12 3645 1 11707009
12 3646 1 11710373
12 3647 1 11711836
12 3648 1 11713669
12 3649 1 11715462
12 3650 1 11719997
12 3651 1 11720574
12 3652 1 11722803
12 3653 1 11725020
12 3654 1 11728131
12 3655 1 11731032
12 3656 1 11731715
12 3657 1 11732515
12 3658 1 11734783
12 3659 1 11735720
12 3660 1 11736789
12 3661 1 11737048
12 3662 1 11740461
12 3663 1 11740883
12 3664 0 11744740
12 3665 0 11750218
12 3666 0 11752242
12 3667 0 11755392
12 3668 0 11756214
12 3669 0 11757178
12 3670 0 11759821
12 3671 0 11760532
12 3672 0 11763414
12 3673 1 11766857
12 3674 1 11768846
12 3675 1 11769894
12 3676 1 11770154
12 3677 1 11774945
12 3678 1 11776222
12 3679 1 11776701
12 3680 1 11777706
12 3681 1 11777902
12 3682 1 11780547
12 3683 1 11782508
12 3684 1 11782525
12 3685 0 11784554
12 3686 0 11786998
12 3687 0 11787859
12 3688 0 11790548
12 3689 0 11793739
12 3690 0 11798033
12 3691 0 11803877
12 3692 0 11804896
12 3693 0 11807612
12 3694 0 11809006
12 3695 0 11813348
12 3696 0 11814787
12 3697 0 11820500
12 3698 0 11834951
12 3699 0 11840499
12 3700 1 11847647
12 3701 1 11848438
12 3702 1 11852395
12 3703 1 11853103
12 3704 1 11858020
12 3705 1 11860313
12 3706 1 11863941
12 3707 1 11865541
12 3708 1 11868276
12 3709 1 11871524
12 3710 1 11872473
12 3711 1 11875214
12 3712 1 11877240
12 3713 1 11879543
12 3714 1 11880125
12 3715 1 11882522
12 3716 1 11885652
12 3717 1 11886600
12 3718 1 11889236
12 3719 1 11890659
12 3720 1 11893327
12 3721 1 11895833
12 3722 1 11897640
12 3723 1 11899161
12 3724 1 11899571
12 3725 1 11899645
12 3726 1 11901701
12 3727 1 11903048
12 3728 1 11906882
12 3729 0 11911362
12 3730 0 11912184
12 3731 0 11914433
12 3732 0 11914951
12 3733 0 11915356
12 3734 0 11916518
12 3735 0 11917058
12 3736 0 11917295
12 3737 0 11920493
12 3738 0 11923286
12 3739 0 11924945
12 3740 0 11926254
12 3741 0 11928433
12 3742 0 11930681
12 3743 0 11935816
12 3744 0 11941119
12 3745 0 11943778
12 3746 0 11944791
12 3747 0 11949823
12 3748 0 11951689
12 3749 0 11953162
12 3750 0 11954070
12 3751 0 11955001
12 3752 0 11955902
12 3753 0 11956999
12 3754 0 11959940
12 3755 0 11963458
12 3756 0 11964005
12 3757 0 11968166
12 3758 0 11971425
12 3759 0 11971835
12 3760 0 11975326
12 3761 0 11977009
12 3762 0 11981375
12 3763 0 11982143
12 3764 0 11982234
12 3765 0 11984757
12 3766 0 11987475
12 3767 0 11991413
12 3768 0 11993825
12 3769 0 11995764
12 3770 0 11997876
12 3771 0 11998871
12 3772 0 11999366
12 3773 0 12002045
12 3774 0 12003799
12 3775 0 12006039
12 3776 0 12009037
12 3777 0 12015100
12 3778 0 12019896
12 3779 0 12023739
12 3780 0 12030765
12 3781 0 12042154
12 3782 0 12043936
12 3783 0 12049622
12 3784 0 12053219
12 3785 0 12053248
12 3786 0 12057262
12 3787 0 12057754
12 3788 0 12063922
12 3789 0 12064406
12 3790 0 12071559
12 3791 0 12072354
12 3792 0 12076056
12 3793 0 12077472
12 3794 0 12081953
12 3795 0 12086670
12 3796 0 12092172
12 3797 0 12099428
12 3798 0 12100939
12 3799 0 12106744
12 3800 0 12108300
12 3801 0 12111563
12 3802 0 12113146
12 3803 1 12119840
12 3804 1 12125908
12 3805 1 12128057
12 3806 1 12129726
12 3807 1 12132631
12 3808 1 12134284
12 3809 1 12136228
12 3810 1 12138807
12 3811 1 12140210
12 3812 1 12144572
12 3813 1 12147493
12 3814 1 12149416
12 3815 1 12151121
12 3816 1 12152575
12 3817 1 12153200
12 3818 1 12154412
12 3819 1 12156385
12 3820 1 12157628
12 3821 1 12157872
12 3822 1 12164464
12 3823 1 12164952
12 3824 1 12165972
12 3825 1 12170165
12 3826 1 12172629
12 3827 1 12175497
12 3828 1 12175687
12 3829 1 12176623
12 3830 1 12179241
12 3831 1 12185008
12 3832 1 12188350
12 3833 1 12188944
12 3834 1 12190307
12 3835 1 12191112
12 3836 1 12193392
12 3837 1 12196103
12 3838 1 12196225
12 3839 1 12198415
12 3840 1 12198668
12 3841 1 12199365
12 3842 1 12201534
12 3843 1 12202112
12 3844 1 12204873
12 3845 1 12205206
12 3846 1 12209192
12 3847 1 12210716
12 3848 1 12215417
12 3849 1 12216131
12 3850 1 12216264
12 3851 1 12217757
12 3852 1 12219120
12 3853 1 12220848
12 3854 1 12221072
12 3855 1 12222438
12 3856 1 12225565
12 3857 1 12230994
12 3858 1 12231934
12 3859 1 12234953
12 3860 1 12236977
12 3861 1 12237820
12 3862 1 12239190
12 3863 1 12239655
12 3864 1 12244748
12 3865 1 12245870
12 3866 1 12247140
12 3867 1 12254866
12 3868 1 12259152
12 3869 1 12259938
12 3870 1 12261642
12 3871 1 12261734
12 3872 1 12266612
12 3873 1 12266750
12 3874 1 12269288
12 3875 1 12271794
12 3876 1 12272223
12 3877 1 12274693
12 3878 1 12274837
12 3879 1 12276720
12 3880 1 12277084
12 3881 1 12278186
12 3882 1 12280421
12 3883 1 12281312
12 3884 1 12281965
12 3885 1 12282193
12 3886 1 12283504
12 3887 1 12283600
12 3888 1 12283987
12 3889 1 12286943
12 3890 1 12288464
12 3891 1 12288736
12 3892 1 12292973
12 3893 1 12295789
12 3894 1 12297726
12 3895 1 12298551
12 3896 1 12302638
12 3897 1 12304317
12 3898 1 12304634
12 3899 1 12306926
12 3900 1 12309369
12 3901 1 12311554
12 3902 1 12313740
12 3903 1 12316158
12 3904 1 12318108
12 3905 1 12320307
12 3906 1 12324937
12 3907 1 12327806
12 3908 1 12328860
12 3909 1 12332234
12 3910 1 12333829
12 3911 1 12336213
12 3912 1 12337438
12 3913 1 12340884
12 3914 1 12343952
12 3915 1 12346571
12 3916 1 12350307
12 3917 1 12356909
12 3918 1 12357501
12 3919 1 12359118
12 3920 1 12359377
12 3921 1 12360739
12 3922 1 12363129
12 3923 1 12364111
12 3924 1 12364460
12 3925 1 12370785
12 3926 1 12374093
12 3927 1 12374379
12 3928 1 12375484
12 3929 1 12375924
12 3930 1 12378951
12 3931 1 12381716
12 3932 1 12382925
12 3933 1 12383196
12 3934 1 12385054
12 3935 1 12389041
12 3936 1 12389707
12 3937 1 12391474
12 3938 1 12392667
12 3939 1 12396124
12 3940 1 12398099
12 3941 1 12398913
12 3942 1 12400853
12 3943 1 12403815
12 3944 1 12405477
12 3945 1 12406325
12 3946 1 12407991
12 3947 1 12409119
12 3948 1 12410801
12 3949 1 12412989
12 3950 1 12416975
12 3951 1 12418312
12 3952 1 12419150
12 3953 1 12420062
12 3954 1 12422406
12 3955 1 12422839
12 3956 1 12423561
12 3957 1 12425348
12 3958 1 12426882
12 3959 1 12427351
12 3960 1 12427850
12 3961 1 12428770
12 3962 1 12431761
12 3963 1 12433737
12 3964 1 12438304
12 3965 1 12438766
12 3966 1 12442337
12 3967 1 12449884
12 3968 1 12453355
12 3969 1 12456776
12 3970 1 12460617
12 3971 1 12460785
12 3972 1 12461422
12 3973 1 12461525
12 3974 1 12463159
12 3975 1 12465406
12 3976 1 12466275
12 3977 1 12466817
12 3978 1 12469191
12 3979 1 12470821
12 3980 1 12473266
12 3981 1 12474370
12 3982 1 12477303
12 3983 1 12481482
12 3984 1 12481617
12 3985 1 12482012
12 3986 1 12487364
12 3987 1 12488183
12 3988 1 12488824
12 3989 1 12490467
12 3990 1 12490953
12 3991 1 12492524
12 3992 1 12492912
12 3993 1 12494461
12 3994 1 12494703
12 3995 0 12498455
12 3996 0 12499375
12 3997 0 12504338
12 3998 0 12506627
12 3999 0 12509723
12 4000 0 12513638
12 4001 0 12516376
12 4002 0 12520347
12 4003 0 12521562
12 4004 0 12524351
12 4005 0 12526608
12 4006 0 12528993
12 4007 0 12532947
12 4008 0 12534044
12 4009 0 12536191
12 4010 0 12539356
12 4011 0 12543290
12 4012 0 12546404
12 4013 0 12547496
12 4014 0 12547987
12 4015 0 12549412
12 4016 0 12551297
12 4017 0 12551946
12 4018 0 12553014
12 4019 0 12554656
12 4020 0 12556322
12 4021 0 12556413
12 4022 0 12561759
12 4023 0 12565104
12 4024 0 12566613
12 4025 0 12568286
12 4026 0 12570523
12 4027 0 12571480
12 4028 0 12571924
12 4029 0 12574617
12 4030 0 12580218
12 4031 0 12581793
12 4032 0 12585789
12 4033 0 12590695
12 4034 0 12594679
12 4035 0 12595021
12 4036 0 12597202
12 4037 0 12601655
12 4038 0 12606411
12 4039 0 12606872
12 4040 0 12607618
12 4041 0 12609321
12 4042 0 12610191
12 4043 0 12617763
12 4044 0 12622647
12 4045 0 12625064
12 4046 0 12627455
12 4047 0 12629703
12 4048 0 12634129
12 4049 0 12635307
12 4050 0 12636147
12 4051 0 12640967
12 4052 0 12643325
12 4053 0 12646517
12 4054 0 12647966
12 4055 0 12648721
12 4056 0 12649379
12 4057 0 12652830
12 4058 0 12656789
12 4059 0 12662659
12 4060 0 12664734
12 4061 0 12670258
12 4062 0 12672464
12 4063 0 12674031
12 4064 0 12674276
12 4065 0 12676577
12 4066 0 12677693
12 4067 0 12678938
12 4068 0 12680303
12 4069 0 12681199
12 4070 1 12685695
12 4071 1 12689862
12 4072 1 12690970
12 4073 1 12691231
12 4074 1 12692704
12 4075 1 12695583
12 4076 1 12696920
12 4077 1 12699718
12 4078 1 12700656
12 4079 1 12702284
12 4080 1 12702514
12 4081 1 12720469
12 4082 1 12721749
12 4083 1 12724347
12 4084 1 12726372
12 4085 1 12727307
12 4086 1 12736505
12 4087 1 12737790
12 4088 1 12738979
12 4089 1 12741043
12 4090 1 12743409
12 4091 1 12748261
12 4092 1 12748417
12 4093 1 12753612
12 4094 1 12754709
12 4095 1 12755701
12 4096 1 12756774
12 4097 1 12759485
12 4098 1 12770546
12 4099 1 12782831
12 4100 1 12783841
12 4101 1 12785144
12 4102 1 12786602
12 4103 1 12788199
12 4104 1 12788296
12 4105 1 12795014
12 4106 1 12795559
12 4107 1 12800017
12 4108 1 12800240
12 4109 1 12802974
12 4110 1 12804177
12 4111 1 12805076
12 4112 1 12806344
12 4113 1 12806993
12 4114 1 12809514
12 4115 1 12809747
12 4116 1 12815665
12 4117 1 12819812
12 4118 1 12824346
12 4119 1 12824569
12 4120 1 12826188
12 4121 1 12843582
12 4122 1 12846637
12 4123 1 12847413
12 4124 1 12851190
12 4125 1 12853224
12 4126 1 12855569
12 4127 1 12855643
12 4128 1 12856627
12 4129 1 12857073
12 4130 1 12860049
12 4131 1 12865048
12 4132 1 12866166
12 4133 1 12866915
12 4134 1 12868885
12 4135 1 12871683
12 4136 1 12874299
12 4137 1 12877320
12 4138 1 12879291
12 4139 1 12881549
12 4140 1 12884536
12 4141 1 12886114
12 4142 1 12888190
12 4143 1 12892261
12 4144 1 12896177
12 4145 1 12902214
12 4146 1 12904186
12 4147 1 12905657
12 4148 1 12906203
12 4149 1 12908443
12 4150 1 12913267
12 4151 1 12913857
12 4152 1 12915815
12 4153 1 12919430
12 4154 1 12922457
12 4155 1 12924758
12 4156 1 12925660
12 4157 1 12926177
12 4158 1 12927837
12 4159 1 12929401
12 4160 1 12938543
12 4161 1 12938628
12 4162 1 12942057
12 4163 1 12945244
12 4164 1 12946439
12 4165 1 12949162
12 4166 1 12950364
12 4167 1 12951209
12 4168 1 12954452
12 4169 1 12955078
12 4170 1 12957518
12 4171 1 12957914
12 4172 1 12958026
12 4173 1 12959526
12 4174 1 12961262
12 4175 1 12962729
12 4176 1 12966952
12 4177 1 12969963
12 4178 1 12970109
12 4179 1 12972450
12 4180 1 12972852
12 4181 1 12975670
12 4182 1 12980325
12 4183 1 12983243
12 4184 1 12985644
12 4185 1 12986225
12 4186 1 12988514
12 4187 1 12990743
12 4188 1 12991809
12 4189 1 12993523
12 4190 1 12994531
12 4191 1 12995960
12 4192 1 12996596
12 4193 1 12999020
12 4194 1 12999915
12 4195 1 13000490
12 4196 1 13001623
12 4197 1 13004064
12 4198 1 13005929
12 4199 1 13006440
12 4200 1 13008504
12 4201 1 13012777
12 4202 1 13014290
12 4203 1 13016161
12 4204 1 13016412
12 4205 1 13016559
12 4206 1 13020851
12 4207 1 13024861
12 4208 1 13025224
12 4209 1 13026238
12 4210 1 13027459
12 4211 1 13028686
12 4212 1 13029567
12 4213 1 13030291
12 4214 1 13032848
12 4215 1 13032877
12 4216 1 13036079
12 4217 1 13037317
12 4218 1 13039294
12 4219 1 13040450
12 4220 1 13043270
12 4221 1 13044004
12 4222 1 13046733
12 4223 1 13050257
12 4224 1 13050985
12 4225 1 13055462
12 4226 1 13057351
12 4227 0 13059740
12 4228 0 13063066
12 4229 0 13064717
12 4230 0 13066600
12 4231 0 13067757
12 4232 0 13068153
12 4233 0 13069472
12 4234 0 13070721
12 4235 0 13072033
12 4236 0 13077181
12 4237 0 13077486
12 4238 0 13078699
12 4239 0 13080543
12 4240 0 13081451
12 4241 0 13081565
12 4242 0 13085201
12 4243 0 13087154
12 4244 0 13091933
12 4245 0 13095811
12 4246 0 13096073
12 4247 0 13106393
12 4248 0 13108518
12 4249 0 13112676
12 4250 1 13114781
12 4251 1 13116449
12 4252 1 13117494
12 4253 1 13120279
12 4254 1 13123557
12 4255 1 13126505
12 4256 1 13129139
12 4257 1 13130204
12 4258 1 13130815
12 4259 1 13131560
12 4260 1 13135148
12 4261 1 13139891
12 4262 1 13140273
12 4263 1 13141569
12 4264 1 13147712
12 4265 1 13147881
12 4266 1 13149551
12 4267 1 13152916
12 4268 1 13155669
12 4269 1 13159160
12 4270 1 13159532
12 4271 1 13160419
12 4272 1 13161110
12 4273 1 13163882
12 4274 1 13165771
12 4275 1 13167617
12 4276 1 13167952
12 4277 1 13170303
12 4278 1 13171407
12 4279 1 13176172
12 4280 1 13178163
12 4281 1 13178314
12 4282 1 13184210
12 4283 1 13184307
12 4284 1 13184850
12 4285 1 13186368
12 4286 1 13186905
12 4287 1 13190183
12 4288 1 13190293
12 4289 1 13192021
12 4290 1 13195188
12 4291 1 13197742
12 4292 1 13198027
12 4293 1 13199489
12 4294 1 13201032
12 4295 1 13205008
12 4296 1 13207987
12 4297 1 13210908
12 4298 1 13217806
12 4299 1 13218943
12 4300 1 13220348
12 4301 1 13221693
12 4302 1 13222751
12 4303 1 13223354
12 4304 1 13228340
12 4305 1 13230677
12 4306 1 13231829
12 4307 1 13234734
12 4308 1 13238061
12 4309 1 13245993
12 4310 1 13246152
12 4311 1 13247624
12 4312 1 13248885
12 4313 1 13249074
12 4314 1 13249855
12 4315 1 13251929
12 4316 1 13253520
12 4317 1 13256501
12 4318 1 13258904
12 4319 1 13259851
12 4320 1 13260696
12 4321 1 13261722
12 4322 1 13264372
12 4323 1 13271411
12 4324 1 13272680
12 4325 1 13274667
12 4326 1 13275052
12 4327 1 13277524
12 4328 1 13279026
12 4329 1 13283939
12 4330 1 13284152
12 4331 0 13289314
12 4332 0 13293706
12 4333 0 13295227
12 4334 0 13296126
12 4335 0 13299112
12 4336 0 13302087
12 4337 0 13302454
12 4338 0 13305822
12 4339 0 13306070
12 4340 0 13307319
12 4341 0 13313399
12 4342 0 13313714
12 4343 0 13317660
12 4344 0 13319796
12 4345 0 13322564
12 4346 0 13322887
12 4347 0 13323706
12 4348 0 13325806
12 4349 0 13326324
12 4350 0 13328983
12 4351 0 13332155
12 4352 0 13336277
12 4353 0 13336350
12 4354 0 13337219
12 4355 0 13337318
12 4356 0 13340906
12 4357 0 13343493
12 4358 0 13344490
12 4359 0 13346840
12 4360 0 13348736
12 4361 0 13352267
12 4362 0 13357888
12 4363 0 13358620
12 4364 0 13362595
12 4365 0 13366042
12 4366 0 13366488
12 4367 0 13367201
12 4368 0 13369450
12 4369 0 13369672
12 4370 0 13372613
12 4371 0 13374510
12 4372 0 13378032
12 4373 0 13380994
12 4374 0 13382832
12 4375 0 13384605
12 4376 0 13386301
12 4377 0 13387093
12 4378 0 13387235
12 4379 0 13389841
12 4380 0 13390236
12 4381 0 13393706
12 4382 0 13395238
12 4383 0 13396495
12 4384 0 13397694
12 4385 0 13398237
12 4386 0 13398578
12 4387 0 13414283
12 4388 0 13416703
12 4389 0 13417751
12 4390 1 13422636
12 4391 1 13425222
12 4392 1 13428245
12 4393 1 13429507
12 4394 1 13430451
12 4395 1 13431501
12 4396 1 13434190
12 4397 1 13434766
12 4398 1 13437236
12 4399 1 13437628
12 4400 1 13439321
12 4401 1 13444208
12 4402 1 13447853
12 4403 0 13450976
12 4404 0 13453065
12 4405 0 13455841
12 4406 0 13457329
12 4407 0 13457550
12 4408 0 13461681
12 4409 0 13464349
12 4410 0 13464368
12 4411 0 13465846
12 4412 0 13466893
12 4413 0 13467073
12 4414 0 13468268
12 4415 0 13470552
12 4416 0 13472387
12 4417 0 13473310
12 4418 0 13474732
12 4419 0 13476648
12 4420 0 13479084
12 4421 0 13479990
12 4422 0 13482361
12 4423 0 13485643
12 4424 0 13487591
12 4425 0 13488826
12 4426 0 13490651
12 4427 0 13493568
12 4428 0 13497226
12 4429 0 13498949
12 4430 0 13500027
12 4431 1 13527144
12 4432 1 13527885
12 4433 1 13529761
12 4434 1 13533212
12 4435 1 13534889
12 4436 1 13539281
12 4437 1 13539608
12 4438 1 13540385
12 4439 1 13542110
12 4440 1 13542254
12 4441 1 13544062
12 4442 1 13550066
12 4443 1 13552677
12 4444 1 13557179
12 4445 1 13557793
12 4446 1 13559626
12 4447 0 13568476
12 4448 0 13572068
12 4449 0 13572645
12 4450 0 13576439
12 4451 0 13582457
12 4452 0 13583598
12 4453 0 13585022
12 4454 0 13585971
12 4455 0 13589841
12 4456 1 13593064
12 4457 1 13594368
12 4458 1 13598043
12 4459 1 13598087
12 4460 1 13604303
12 4461 1 13607087
12 4462 1 13610553
12 4463 1 13611894
12 4464 1 13613138
12 4465 1 13615025
12 4466 1 13615712
12 4467 1 13620114
12 4468 1 13623786
12 4469 1 13624622
12 4470 1 13625868
12 4471 1 13629052
12 4472 1 13630514
12 4473 1 13634271
12 4474 1 13635611
12 4475 1 13638813
12 4476 1 13639257
12 4477 1 13643452
12 4478 1 13643830
12 4479 1 13644618
12 4480 1 13647147
12 4481 1 13650097
12 4482 1 13655232
12 4483 1 13661155
12 4484 1 13664872
12 4485 1 13669542
12 4486 1 13670935
12 4487 1 13672780
12 4488 1 13673578
12 4489 1 13675193
12 4490 0 13683187
12 4491 0 13684828
12 4492 0 13688517
12 4493 0 13689538
12 4494 0 13706113
12 4495 0 13719581
12 4496 0 13721178
12 4497 0 13721698
12 4498 0 13722257
12 4499 0 13742110
12 4500 0 13748533
12 4501 0 13750808
12 4502 0 13755864
12 4503 0 13756564
12 4504 0 13758683
12 4505 0 13767023
12 4506 0 13795396
12 4507 0 13802925
12 4508 0 13805652
12 4509 0 13818670
12 4510 0 13822011
12 4511 0 13828547
12 4512 0 13831349
12 4513 0 13833463
12 4514 0 13836788
12 4515 0 13837301
12 4516 0 13839050
12 4517 0 13839770
12 4518 0 13843100
12 4519 0 13847317
12 4520 0 13848662
12 4521 0 13855341
12 4522 0 13859838
12 4523 0 13860746
12 4524 0 13862893
12 4525 0 13863040
12 4526 0 13864822
12 4527 0 13867352
12 4528 0 13875062
12 4529 0 13876379
12 4530 0 13881552
12 4531 0 13884590
12 4532 0 13887040
12 4533 0 13888148
12 4534 0 13889177
12 4535 0 13889579
12 4536 0 13930589
12 4537 0 13935747
12 4538 0 13940614
12 4539 1 13991515
12 4540 1 14007027
12 4541 1 14010285
12 4542 1 14039229
12 4543 1 14041287
12 4544 1 14046235
12 4545 1 14057336
12 4546 1 14059755
12 4547 1 14061916
12 4548 1 14062527
12 4549 1 14064938
12 4550 1 14067007
12 4551 1 14067455
12 4552 1 14082427
12 4553 1 14092051
12 4554 1 14094378
12 4555 1 14094783
12 4556 1 14097250
12 4557 1 14101802
12 4558 1 14104506
12 4559 1 14106843
12 4560 1 14107752
12 4561 1 14107868
12 4562 1 14109279
12 4563 1 14112672
12 4564 1 14112808
12 4565 1 14114029
12 4566 1 14114108
12 4567 1 14115731
12 4568 1 14119083
12 4569 1 14121749
12 4570 1 14126776
12 4571 1 14128626
12 4572 1 14130547
12 4573 1 14134358
12 4574 1 14134593
12 4575 1 14134925
12 4576 1 14136112
12 4577 1 14137267
12 4578 1 14138860
12 4579 1 14143052
12 4580 1 14144822
12 4581 1 14152551
12 4582 1 14155621
12 4583 1 14155931
12 4584 1 14165381
12 4585 1 14165690
12 4586 1 14169331
12 4587 1 14169909
12 4588 1 14172729
12 4589 1 14175440
12 4590 1 14177232
12 4591 1 14180637
12 4592 1 14183087
12 4593 1 14187104
12 4594 1 14187727
12 4595 1 14193180
12 4596 1 14193724
12 4597 1 14197450
12 4598 1 14200670
12 4599 1 14203583
12 4600 1 14207404
12 4601 1 14213513
12 4602 1 14215426
12 4603 1 14220283
12 4604 1 14224263
12 4605 1 14243601
12 4606 1 14245111
12 4607 1 14246425
12 4608 1 14247294
12 4609 0 14252237
12 4610 0 14252565
12 4611 0 14255709
12 4612 0 14258585
12 4613 0 14259761
12 4614 0 14263788
12 4615 0 14264811
12 4616 0 14265023
12 4617 0 14266804
12 4618 0 14269158
12 4619 0 14272054
12 4620 0 14273929
12 4621 0 14274462
12 4622 0 14278544
12 4623 0 14282362
12 4624 0 14283020
12 4625 0 14283389
12 4626 0 14285805
12 4627 0 14287732
12 4628 0 14289056
12 4629 0 14295111
12 4630 0 14297456
12 4631 0 14297560
12 4632 0 14297758
12 4633 0 14299926
12 4634 0 14303123
12 4635 0 14304290
12 4636 0 14307135
12 4637 0 14309418
12 4638 0 14310914
12 4639 0 14312942
12 4640 0 14314361
12 4641 0 14316092
12 4642 0 14321554
12 4643 1 14326854
12 4644 1 14327912
12 4645 1 14328680
12 4646 1 14329119
12 4647 1 14329647
12 4648 1 14330481
12 4649 1 14332916
12 4650 1 14336465
12 4651 1 14337842
12 4652 1 14340974
12 4653 1 14344784
12 4654 1 14345993
12 4655 1 14346337
12 4656 1 14347602
12 4657 1 14349506
12 4658 1 14350804
12 4659 1 14353715
12 4660 1 14355028
12 4661 1 14359458
12 4662 1 14362087
12 4663 1 14364384
12 4664 1 14365150
12 4665 1 14369740
12 4666 1 14371484
12 4667 1 14375954
12 4668 1 14377318
12 4669 1 14382543
12 4670 1 14383814
12 4671 1 14387751
12 4672 1 14391988
12 4673 1 14396971
12 4674 1 14400690
12 4675 0 14403288
12 4676 0 14405363
12 4677 0 14409082
12 4678 0 14416147
12 4679 0 14417333
12 4680 0 14417823
12 4681 0 14418281
12 4682 0 14518967
12 4683 0 14521487
12 4684 0 14531724
12 4685 0 14533926
12 4686 0 14559472
12 4687 0 14564585
12 4688 0 14573886
12 4689 0 14577684
12 4690 0 14582034
12 4691 0 14585161
12 4692 0 14585586
12 4693 0 14585898
12 4694 0 14587450
12 4695 0 14590435
12 4696 0 14590767
12 4697 0 14591896
12 4698 0 14592972
12 4699 0 14593303
12 4700 0 14595290
12 4701 1 14597737
12 4702 1 14597811
12 4703 1 14600115
12 4704 1 14604277
12 4705 1 14606309
12 4706 1 14610831
12 4707 1 14614405
12 4708 1 14617999
12 4709 1 14619406
12 4710 1 14619475
12 4711 0 14620691
12 4712 0 14621418
12 4713 0 14623125
12 4714 0 14629829
12 4715 0 14636841
12 4716 0 14638422
12 4717 0 14639401
12 4718 0 14645063
12 4719 0 14645230
12 4720 0 14657193
12 4721 0 14659660
12 4722 0 14662216
12 4723 0 14672251
12 4724 0 14673666
12 4725 0 14673833
12 4726 0 14680967
12 4727 0 14682359
12 4728 0 14683002
12 4729 0 14683618
12 4730 0 14685392
12 4731 0 14685986
12 4732 0 14686095
12 4733 0 14688020
12 4734 0 14690899
12 4735 0 14692662
12 4736 0 14694185
12 4737 0 14695921
12 4738 0 14699128
12 4739 1 14701540
12 4740 1 14703576
12 4741 1 14705334
12 4742 1 14705955
12 4743 1 14706456
12 4744 1 14707437
12 4745 1 14709747
12 4746 1 14709982
12 4747 1 14711420
12 4748 1 14724040
12 4749 1 14729875
12 4750 1 14732841
12 4751 1 14734638
12 4752 1 14738622
12 4753 1 14738675
12 4754 1 14739753
12 4755 1 14742954
12 4756 1 14745535
12 4757 1 14746629
12 4758 1 14747832
12 4759 1 14748805
12 4760 1 14754138
12 4761 1 14757973
12 4762 1 14760882
12 4763 1 14761461
12 4764 1 14762975
12 4765 1 14764085
12 4766 1 14765036
12 4767 1 14767130
12 4768 1 14769461
12 4769 1 14771633
12 4770 1 14775236
12 4771 1 14776914
12 4772 1 14779047
12 4773 1 14782937
12 4774 1 14784178
12 4775 1 14787534
12 4776 1 14787801
12 4777 1 14790622
12 4778 1 14791569
12 4779 1 14792332
12 4780 1 14795539
12 4781 1 14797697
12 4782 1 14799601
12 4783 1 14800880
12 4784 0 14802823
12 4785 0 14804427
12 4786 0 14806948
12 4787 0 14809698
12 4788 0 14810025
12 4789 0 14812281
12 4790 0 14812875
12 4791 0 14815607
12 4792 0 14816460
12 4793 0 14818604
12 4794 0 14819806
12 4795 0 14821776
12 4796 0 14822536
12 4797 0 14825505
12 4798 0 14827508
12 4799 0 14830494
12 4800 0 14835920
12 4801 0 14840309
12 4802 0 14840888
12 4803 0 14842243
12 4804 0 14845088
12 4805 0 14846338
12 4806 0 14847960
12 4807 0 14850740
12 4808 0 14850885
12 4809 0 14855523
12 4810 0 14856335
12 4811 0 14860342
12 4812 0 14861891
12 4813 0 14864176
12 4814 0 14867304
12 4815 0 14869059
12 4816 0 14873854
12 4817 0 14877388
12 4818 0 14881310
12 4819 0 14882831
12 4820 0 14883969
12 4821 0 14885539
12 4822 0 14887344
12 4823 0 14889996
12 4824 0 14890475
12 4825 0 14893178
12 4826 0 14894567
12 4827 0 14895699
12 4828 1 14899470
12 4829 1 14901407
12 4830 1 14904765
12 4831 1 14904908
12 4832 1 14906413
12 4833 1 14909387
12 4834 1 14911090
12 4835 1 14914502
12 4836 1 14919450
12 4837 1 14928498
12 4838 1 14932043
12 4839 1 14933689
12 4840 1 14934128
12 4841 1 14934251
12 4842 1 14937871
12 4843 1 14938701
12 4844 1 14939214
12 4845 1 14943693
12 4846 1 14949603
12 4847 1 14952355
12 4848 1 14953197
12 4849 1 14954118
12 4850 1 14954531
12 4851 1 14955184
12 4852 1 14957038
12 4853 1 14958425
12 4854 1 14963924
12 4855 1 14966099
12 4856 1 14969991
12 4857 1 14972993
12 4858 1 14976207
12 4859 1 14978517
12 4860 1 14984178
12 4861 1 14986177
12 4862 1 14987191
12 4863 1 14987495
12 4864 1 14987963
12 4865 1 14995888
12 4866 1 15007146
12 4867 1 15007739
12 4868 1 15007874
12 4869 1 15010405
12 4870 1 15011772
12 4871 1 15017174
12 4872 1 15017440
12 4873 1 15019942
12 4874 1 15020249
12 4875 1 15023569
12 4876 1 15026169
12 4877 1 15028748
12 4878 1 15030442
12 4879 1 15031861
12 4880 1 15045185
12 4881 1 15045442
12 4882 1 15050138
12 4883 1 15050948
12 4884 1 15051017
12 4885 1 15054569
12 4886 1 15060283
12 4887 1 15062634
12 4888 1 15066679
12 4889 1 15066930
12 4890 1 15070319
12 4891 1 15072254
12 4892 1 15074578
12 4893 1 15077816
12 4894 1 15078537
12 4895 1 15079578
12 4896 1 15081923
12 4897 1 15083796
12 4898 1 15084270
12 4899 1 15086048
12 4900 1 15087254
12 4901 1 15087740
12 4902 1 15089221
12 4903 1 15090498
12 4904 1 15091836
12 4905 1 15096656
12 4906 1 15097379
12 4907 1 15098419
12 4908 0 15103104
12 4909 0 15106078
12 4910 0 15127024
12 4911 0 15131545
12 4912 0 15147376
12 4913 0 15148844
12 4914 1 15152132
12 4915 1 15155408
12 4916 1 15163008
12 4917 1 15166482
12 4918 1 15167299
12 4919 1 15169117
12 4920 1 15169619
12 4921 1 15173124
12 4922 1 15176475
12 4923 1 15176663
12 4924 1 15177935
12 4925 1 15181075
12 4926 1 15182258
12 4927 1 15188419
12 4928 1 15192453
12 4929 1 15194222
12 4930 1 15196505
12 4931 1 15197764
12 4932 1 15198497
12 4933 1 15202069
12 4934 1 15202818
12 4935 0 15240835
12 4936 0 15254669
12 4937 0 15259783
12 4938 0 15262218
12 4939 0 15263016
12 4940 0 15263317
12 4941 0 15265994
12 4942 0 15270306
12 4943 0 15271992
12 4944 0 15273941
12 4945 0 15275127
12 4946 0 15279005
12 4947 0 15279299
12 4948 0 15283932
12 4949 0 15284966
12 4950 0 15285449
12 4951 0 15287640
12 4952 0 15292543
12 4953 1 15351052
12 4954 1 15351474
12 4955 1 15351614
12 4956 1 15353962
12 4957 1 15358551
12 4958 1 15359285
12 4959 1 15361675
12 4960 1 15363021
12 4961 1 15365423
12 4962 1 15367721
12 4963 1 15368043
12 4964 1 15368475
12 4965 1 15371613
12 4966 0 15375821
12 4967 0 15376790
12 4968 0 15377920
12 4969 0 15381446
12 4970 0 15383533
12 4971 0 15386560
12 4972 0 15387542
12 4973 0 15391284
12 4974 0 15394311
12 4975 0 15400562
12 4976 0 15401486
12 4977 0 15401639
12 4978 0 15404267
12 4979 0 15404981
12 4980 0 15406632
12 4981 0 15409780
12 4982 0 15410575
12 4983 0 15412008
12 4984 0 15416452
12 4985 0 15416862
12 4986 0 15421672
12 4987 0 15425099
12 4988 0 15426416
12 4989 0 15429704
12 4990 0 15430007
12 4991 0 15430791
12 4992 0 15432604
12 4993 0 15435716
12 4994 0 15439951
12 4995 0 15443686
12 4996 1 15446182
12 4997 1 15451765
12 4998 1 15455235
12 4999 1 15456770
12 5000 1 15457651
12 5001 1 15460635
12 5002 1 15462236
12 5003 1 15464238
12 5004 1 15473610
12 5005 1 15477837
12 5006 1 15480554
12 5007 0 15534691
12 5008 0 15537037
12 5009 0 15538548
12 5010 0 15542676
12 5011 1 15547607
12 5012 1 15547885
12 5013 1 15551724
12 5014 1 15551822
12 5015 1 15552733
12 5016 1 15556154
12 5017 1 15558205
12 5018 1 15559385
12 5019 1 15563117
12 5020 1 15563972
12 5021 1 15564779
12 5022 1 15568894
12 5023 1 15573565
12 5024 0 15574822
12 5025 0 15577189
12 5026 0 15584496
12 5027 0 15587782
12 5028 0 15592240
12 5029 0 15599384
12 5030 0 15601247
12 5031 0 15602828
12 5032 1 15625344
12 5033 1 15626370
12 5034 1 15629256
12 5035 1 15633339
12 5036 1 15634316
12 5037 1 15636128
12 5038 1 15639719
12 5039 1 15642851
12 5040 1 15647932
12 5041 1 15648925
12 5042 1 15651951
12 5043 1 15652080
12 5044 1 15652968
12 5045 1 15654715
12 5046 0 15655915
12 5047 0 15658025
12 5048 0 15668928
12 5049 0 15675354
12 5050 0 15676414
12 5051 0 15678800
12 5052 0 15680415
12 5053 0 15681660
12 5054 0 15689445
12 5055 0 15694231
12 5056 0 15697789
12 5057 0 15705921
12 5058 0 15707825
12 5059 0 15708249
12 5060 0 15711995
12 5061 0 15720108
12 5062 0 15726358
12 5063 0 15729396
12 5064 0 15730563
12 5065 0 15735716
12 5066 0 15736482
12 5067 0 15739251
12 5068 0 15740150
12 5069 0 15742735
12 5070 0 15743762
12 5071 0 15747921
12 5072 0 15750603
12 5073 0 15756259
12 5074 0 15756387
12 5075 0 15761607
12 5076 0 15764201
12 5077 0 15767881
12 5078 0 15775944
12 5079 0 15776891
12 5080 0 15777282
12 5081 0 15779128
12 5082 0 15781309
12 5083 0 15784322
12 5084 0 15792915
12 5085 0 15796879
12 5086 0 15798791
12 5087 0 15801582
12 5088 0 15802395
12 5089 0 15806453
12 5090 0 15808748
12 5091 0 15812254
12 5092 0 15813252
12 5093 0 15815793
12 5094 0 15817687
12 5095 0 15824029
12 5096 0 15824617
12 5097 0 15825083
12 5098 0 15830748
12 5099 0 15834643
12 5100 0 15835048
12 5101 0 15836380
12 5102 0 15839226
12 5103 0 15842357
12 5104 0 15843150
12 5105 0 15843878
12 5106 0 15846218
12 5107 0 15847821
12 5108 0 15848446
12 5109 0 15848947
12 5110 0 15849393
12 5111 0 15852360
12 5112 0 15853571
12 5113 0 15853657
12 5114 0 15855000
12 5115 0 15857432
12 5116 0 15858498
12 5117 0 15861966
12 5118 0 15866668
12 5119 0 15866863
12 5120 1 15876312
12 5121 1 15877096
12 5122 1 15880272
12 5123 1 15884036
12 5124 1 15896551
12 5125 1 15901038
12 5126 1 15904642
12 5127 1 15911513
12 5128 1 15911749
12 5129 1 15914654
12 5130 1 15915026
12 5131 1 15917592
12 5132 1 15925578
12 5133 1 15931768
12 5134 1 15931810
12 5135 1 15934516
12 5136 1 15936385
12 5137 1 15937572
12 5138 1 15940782
12 5139 1 15942451
12 5140 1 15949646
12 5141 1 15953845
12 5142 1 15953957
12 5143 1 15956035
12 5144 1 15957669
12 5145 1 15959425
12 5146 1 15960700
12 5147 1 15960770
12 5148 1 15965462
12 5149 1 15965646
12 5150 1 15974396
12 5151 1 15984817
12 5152 1 15984973
12 5153 1 15989359
12 5154 1 15990332
12 5155 1 15991619
12 5156 1 15994541
12 5157 1 15999174
12 5158 1 16007791
12 5159 1 16012014
12 5160 1 16012052
12 5161 1 16013589
12 5162 1 16014930
12 5163 1 16021008
12 5164 1 16024232
12 5165 1 16030095
12 5166 1 16033706
12 5167 1 16041688
12 5168 1 16044917
12 5169 1 16045382
12 5170 1 16045515
12 5171 1 16049603
12 5172 1 16053401
12 5173 1 16054671
12 5174 1 16061777
12 5175 1 16063994
12 5176 0 16069115
12 5177 0 16075131
12 5178 0 16078620
12 5179 0 16079931
12 5180 0 16084313
12 5181 0 16085279
12 5182 0 16087393
12 5183 0 16089862
12 5184 0 16092054
12 5185 0 16093386
12 5186 0 16093610
12 5187 0 16095783
12 5188 0 16095835
12 5189 0 16100996
12 5190 0 16102528
12 5191 0 16104118
12 5192 0 16108574
12 5193 0 16112165
12 5194 0 16112225
12 5195 0 16116390
12 5196 0 16119385
12 5197 0 16120244
12 5198 0 16126305
12 5199 0 16128122
12 5200 0 16130609
12 5201 0 16134412
12 5202 0 16134883
12 5203 0 16135404
12 5204 0 16135776
12 5205 0 16140572
12 5206 0 16142984
12 5207 0 16143688
12 5208 0 16145118
12 5209 0 16148575
12 5210 0 16150915
12 5211 0 16151006
12 5212 0 16151338
12 5213 0 16153165
12 5214 0 16156018
12 5215 0 16160741
12 5216 0 16160927
12 5217 0 16164735
12 5218 0 16165573
12 5219 0 16167944
12 5220 0 16169518
12 5221 0 16170407
12 5222 0 16173075
12 5223 0 16179417
12 5224 0 16181296
12 5225 0 16182048
12 5226 0 16184883
12 5227 0 16187790
12 5228 0 16188547
12 5229 0 16190765
12 5230 0 16193380
12 5231 0 16196739
12 5232 0 16199848
12 5233 0 16203177
12 5234 0 16204668
12 5235 0 16207220
12 5236 0 16212069
12 5237 0 16217455
12 5238 0 16221980
12 5239 0 16226981
12 5240 0 16228794
12 5241 0 16229730
12 5242 0 16232940
12 5243 0 16233092
12 5244 0 16237191
12 5245 0 16237605
12 5246 0 16237842
12 5247 0 16238649
12 5248 0 16240825
12 5249 0 16242755
12 5250 0 16245935
12 5251 0 16247083
12 5252 0 16251711
12 5253 0 16252289
12 5254 0 16258572
12 5255 0 16265097
12 5256 0 16266228
12 5257 0 16272077
12 5258 0 16272682
12 5259 0 16275353
12 5260 0 16281099
12 5261 0 16281129
12 5262 0 16283278
12 5263 0 16287239
12 5264 0 16288095
12 5265 0 16288228
12 5266 0 16289550
12 5267 0 16291256
12 5268 0 16292777
12 5269 0 16293482
12 5270 0 16293957
12 5271 0 16295499
12 5272 0 16296574
12 5273 0 16300209
12 5274 0 16303173
12 5275 0 16305223
12 5276 0 16306512
12 5277 0 16309030
12 5278 0 16311938
12 5279 0 16313640
12 5280 0 16314432
12 5281 0 16315560
12 5282 0 16320495
12 5283 0 16323392
12 5284 0 16327029
12 5285 0 16328333
12 5286 0 16333620
12 5287 0 16337573
12 5288 0 16339731
12 5289 0 16340129
12 5290 0 16343103
12 5291 0 16354038
12 5292 0 16356073
12 5293 0 16361798
12 5294 0 16367754
12 5295 0 16368222
12 5296 0 16371068
12 5297 0 16376793
12 5298 0 16384974
12 5299 0 16389969
12 5300 0 16392620
12 5301 0 16395821
12 5302 0 16396394
12 5303 0 16402336
12 5304 0 16405974
12 5305 0 16416492
12 5306 0 16418031
12 5307 0 16418223
12 5308 0 16419240
12 5309 1 16422380
12 5310 1 16422873
12 5311 1 16426017
12 5312 1 16432772
12 5313 1 16433822
12 5314 1 16436469
12 5315 1 16439798
12 5316 1 16441276
12 5317 1 16442331
12 5318 1 16444452
12 5319 1 16446211
12 5320 1 16449807
12 5321 1 16451763
12 5322 1 16455717
12 5323 0 16460957
12 5324 0 16463734
12 5325 0 16467061
12 5326 0 16469603
12 5327 0 16472575
12 5328 0 16473827
12 5329 0 16475961
12 5330 0 16477021
12 5331 0 16482321
12 5332 0 16483924
12 5333 0 16486843
12 5334 0 16489244
12 5335 0 16492376
12 5336 0 16500922
12 5337 0 16504091
12 5338 0 16507921
12 5339 0 16510861
12 5340 0 16513091
12 5341 0 16515232
12 5342 0 16515422
12 5343 0 16517199
12 5344 0 16521254
12 5345 0 16522639
12 5346 0 16525319
12 5347 0 16528695
12 5348 0 16528855
12 5349 0 16531273
12 5350 0 16532329
12 5351 0 16535062
12 5352 0 16536172
12 5353 0 16537836
12 5354 0 16538442
12 5355 0 16543311
12 5356 0 16544494
12 5357 0 16545886
12 5358 0 16546273
12 5359 0 16548245
12 5360 0 16548446
12 5361 0 16551085
12 5362 0 16553414
12 5363 0 16553641
12 5364 0 16558851
12 5365 0 16559784
12 5366 0 16563289
12 5367 0 16568441
12 5368 1 16573256
12 5369 1 16576133
12 5370 1 16588500
12 5371 1 16591601
12 5372 1 16596232
12 5373 1 16598572
12 5374 1 16599586
12 5375 1 16601093
12 5376 1 16605224
12 5377 1 16606233
12 5378 1 16608841
12 5379 1 16608983
12 5380 1 16609605
12 5381 1 16613293
12 5382 1 16616166
12 5383 1 16622416
12 5384 1 16624232
12 5385 1 16628619
12 5386 1 16629210
12 5387 1 16633716
12 5388 1 16638841
12 5389 1 16641633
12 5390 1 16642529
12 5391 1 16642950
12 5392 1 16648434
12 5393 1 16649189
12 5394 1 16656843
12 5395 1 16659654
12 5396 1 16663069
12 5397 1 16664293
12 5398 1 16665391
12 5399 1 16670701
12 5400 1 16674118
12 5401 1 16679434
12 5402 1 16682157
12 5403 1 16682717
12 5404 1 16683573
12 5405 1 16683672
12 5406 1 16686811
12 5407 1 16688152
12 5408 0 16692392
12 5409 0 16692535
12 5410 0 16696335
12 5411 0 16697250
12 5412 0 16697450
12 5413 0 16698048
12 5414 0 16700113
12 5415 0 16702299
12 5416 0 16705000
12 5417 0 16707031
12 5418 0 16710518
12 5419 0 16711779
12 5420 0 16713388
12 5421 0 16717760
12 5422 0 16718122
12 5423 0 16721062
12 5424 0 16722474
12 5425 0 16725380
12 5426 0 16726972
12 5427 0 16727712
12 5428 0 16729882
12 5429 0 16731508
12 5430 0 16732197
12 5431 0 16733122
12 5432 0 16735775
12 5433 0 16736589
12 5434 0 16743331
12 5435 0 16748164
12 5436 0 16751882
12 5437 0 16755357
12 5438 0 16756716
12 5439 0 16758270
12 5440 0 16762731
12 5441 0 16764032
12 5442 0 16764845
12 5443 0 16765399
12 5444 0 16767327
12 5445 0 16776263
12 5446 0 16780805
12 5447 0 16784337
12 5448 0 16787338
12 5449 0 16788948
12 5450 0 16790244
12 5451 0 16792621
12 5452 0 16794957
12 5453 0 16797481
12 5454 0 16798511
12 5455 0 16800135
12 5456 0 16804386
12 5457 0 16805475
12 5458 0 16810506
12 5459 0 16814166
12 5460 0 16819062
12 5461 0 16830964
12 5462 0 16836054
12 5463 0 16837819
12 5464 0 16847013
12 5465 0 16851864
12 5466 1 16855984
12 5467 1 16856158
12 5468 1 16856248
12 5469 1 16862281
12 5470 1 16862409
12 5471 1 16863940
12 5472 1 16869781
12 5473 1 16873055
12 5474 1 16875916
12 5475 1 16876348
12 5476 1 16881454
12 5477 1 16886574
12 5478 1 16891935
12 5479 1 16894172
12 5480 1 16897681
12 5481 1 16902417
12 5482 1 16902545
12 5483 1 16915584
12 5484 1 16916049
12 5485 1 16919479
12 5486 1 16920654
12 5487 0 16955509
12 5488 0 16956064
12 5489 0 16957235
12 5490 0 16959583
12 5491 0 16965063
12 5492 0 16965105
12 5493 0 16966974
12 5494 0 16967485
12 5495 0 16970173
12 5496 0 16970578
12 5497 0 16974573
12 5498 0 16975138
12 5499 0 16979468
12 5500 0 16980226
12 5501 0 16981508
12 5502 0 16984018
12 5503 0 16986166
12 5504 0 16987151
12 5505 0 16989218
12 5506 0 16989753
12 5507 0 16992152
12 5508 0 16999377
12 5509 0 16999827
12 5510 0 17004043
12 5511 0 17006460
12 5512 0 17006908
12 5513 0 17007170
12 5514 0 17008606
12 5515 0 17010534
12 5516 0 17013648
12 5517 0 17014230
12 5518 0 17017349
12 5519 0 17018730
12 5520 0 17019583
12 5521 0 17021997
12 5522 0 17022447
12 5523 0 17026870
12 5524 0 17028101
12 5525 0 17029617
12 5526 0 17031487
12 5527 0 17032071
12 5528 0 17033595
12 5529 0 17035359
12 5530 0 17041544
12 5531 0 17043992
12 5532 0 17046830
12 5533 0 17047748
12 5534 0 17048493
12 5535 0 17049888
12 5536 0 17050264
12 5537 0 17050575
12 5538 0 17053832
12 5539 0 17056956
12 5540 0 17058684
12 5541 0 17066285
12 5542 0 17069012
12 5543 0 17070345
12 5544 0 17070740
12 5545 0 17072435
12 5546 0 17073323
12 5547 0 17074816
12 5548 0 17074829
12 5549 0 17075370
12 5550 0 17078545
12 5551 0 17080686
12 5552 0 17081835
12 5553 0 17083625
12 5554 0 17085781
12 5555 0 17089274
12 5556 0 17091986
12 5557 0 17093551
12 5558 0 17096064
12 5559 0 17097851
12 5560 0 17098995
12 5561 0 17099209
12 5562 0 17100256
12 5563 0 17102465
12 5564 0 17103503
12 5565 0 17106115
12 5566 0 17111161
12 5567 0 17111251
12 5568 0 17112462
12 5569 0 17117208
12 5570 0 17127636
12 5571 0 17128700
12 5572 0 17129104
12 5573 0 17130943
12 5574 0 17132783
12 5575 0 17132890
12 5576 0 17134116
12 5577 0 17135121
12 5578 0 17135740
12 5579 0 17136355
12 5580 0 17139096
12 5581 0 17141619
12 5582 0 17143250
12 5583 0 17144465
12 5584 0 17147456
12 5585 0 17151027
12 5586 0 17151176
12 5587 0 17153465
12 5588 0 17157003
12 5589 0 17161944
12 5590 0 17162882
12 5591 0 17170959
12 5592 0 17173460
12 5593 0 17174411
12 5594 0 17174910
12 5595 0 17175882
12 5596 0 17177167
12 5597 0 17178783
12 5598 0 17179031
12 5599 0 17179364
12 5600 0 17181300
12 5601 0 17185831
12 5602 0 17187307
12 5603 0 17189837
12 5604 0 17194468
12 5605 0 17195016
12 5606 1 17195546
12 5607 1 17197993
12 5608 1 17200271
12 5609 1 17202582
12 5610 1 17203865
12 5611 1 17206646
12 5612 1 17207081
12 5613 1 17207836
12 5614 1 17209308
12 5615 1 17209868
12 5616 1 17211101
12 5617 1 17212197
12 5618 1 17213284
12 5619 1 17213959
12 5620 1 17219798
12 5621 1 17220555
12 5622 1 17220815
12 5623 1 17221778
12 5624 1 17223223
12 5625 1 17224987
12 5626 1 17229585
12 5627 1 17233127
12 5628 1 17235075
12 5629 1 17236342
12 5630 1 17237834
12 5631 1 17238636
12 5632 1 17242063
12 5633 1 17243629
12 5634 1 17250604
12 5635 1 17253625
12 5636 1 17255692
12 5637 1 17259938
12 5638 1 17263029
12 5639 1 17267008
12 5640 1 17270663
12 5641 1 17271142
12 5642 1 17273084
12 5643 0 17276747
12 5644 0 17277334
12 5645 0 17281704
12 5646 0 17283018
12 5647 0 17286064
12 5648 0 17287443
12 5649 0 17288439
12 5650 0 17290903
12 5651 0 17296195
12 5652 0 17296484
12 5653 0 17300001
12 5654 0 17300986
12 5655 0 17308947
12 5656 0 17310845
12 5657 0 17311155
12 5658 0 17325972
12 5659 0 17329360
12 5660 0 17334697
12 5661 0 17335019
12 5662 0 17337504
12 5663 0 17339884
12 5664 0 17341171
12 5665 0 17342509
12 5666 0 17345974
12 5667 0 17348764
12 5668 0 17351496
12 5669 0 17355544
12 5670 0 17358510
12 5671 0 17360158
12 5672 0 17361984
12 5673 0 17363310
12 5674 0 17368186
12 5675 0 17368197
12 5676 0 17371059
12 5677 0 17372885
12 5678 0 17378387
12 5679 0 17380674
12 5680 0 17386979
12 5681 0 17387792
12 5682 0 17388826
12 5683 0 17389745
12 5684 0 17390250
12 5685 0 17393827
12 5686 0 17395433
12 5687 0 17396332
12 5688 0 17396763
12 5689 0 17398748
12 5690 0 17399938
12 5691 0 17405183
12 5692 0 17406796
12 5693 0 17408359
12 5694 0 17408541
12 5695 0 17411435
12 5696 0 17413113
12 5697 0 17416258
12 5698 0 17416782
12 5699 0 17420195
12 5700 0 17426547
12 5701 0 17429748
12 5702 0 17430505
12 5703 0 17437403
12 5704 0 17438762
12 5705 0 17440139
12 5706 0 17440760
12 5707 0 17441332
12 5708 0 17443319
12 5709 0 17446404
12 5710 0 17446716
12 5711 0 17447534
12 5712 0 17448943
12 5713 0 17451225
12 5714 0 17453620
12 5715 0 17453897
12 5716 0 17457077
12 5717 0 17459950
12 5718 0 17460283
12 5719 0 17461318
12 5720 0 17462957
12 5721 0 17463193
12 5722 0 17466983
12 5723 0 17471195
12 5724 0 17471425
12 5725 0 17472362
12 5726 0 17475163
12 5727 0 17479668
12 5728 0 17481721
12 5729 0 17482270
12 5730 0 17483214
12 5731 0 17484709
12 5732 0 17485339
12 5733 0 17485974
12 5734 0 17491825
12 5735 0 17494607
12 5736 0 17498861
12 5737 0 17501194
12 5738 0 17502863
12 5739 0 17503580
12 5740 0 17506169
12 5741 0 17506414
12 5742 0 17507602
12 5743 0 17508326
12 5744 0 17509833
12 5745 0 17510087
12 5746 0 17511340
12 5747 0 17512954
12 5748 0 17513698
12 5749 0 17516001
12 5750 0 17517384
12 5751 0 17522201
12 5752 0 17525069
12 5753 1 17529670
12 5754 1 17530529
12 5755 1 17531164
12 5756 1 17532798
12 5757 1 17533423
12 5758 1 17536262
12 5759 1 17538694
12 5760 1 17539493
12 5761 1 17541301
12 5762 1 17541965
12 5763 1 17544497
12 5764 1 17545452
12 5765 1 17545638
12 5766 1 17548647
12 5767 1 17549336
12 5768 1 17552525
12 5769 1 17553234
12 5770 1 17554300
12 5771 1 17557063
12 5772 1 17559134
12 5773 1 17564467
12 5774 1 17565521
12 5775 1 17569251
12 5776 1 17570087
12 5777 1 17570829
12 5778 1 17573623
12 5779 1 17576287
12 5780 1 17581297
12 5781 1 17583027
12 5782 1 17587009
12 5783 1 17588951
12 5784 1 17593770
12 5785 1 17597321
12 5786 1 17598429
12 5787 1 17600207
12 5788 1 17600541
12 5789 1 17601133
12 5790 1 17603397
12 5791 1 17605437
12 5792 1 17606841
12 5793 0 17613416
12 5794 0 17616385
12 5795 0 17619067
12 5796 0 17620407
12 5797 0 17621415
12 5798 0 17622272
12 5799 0 17623940
12 5800 0 17624651
12 5801 0 17625079
12 5802 0 17625908
12 5803 0 17625934
12 5804 0 17627442
12 5805 0 17629840
12 5806 0 17630496
12 5807 0 17631561
12 5808 0 17632163
12 5809 0 17633412
12 5810 0 17634253
12 5811 0 17635062
12 5812 0 17635100
12 5813 0 17635398
12 5814 0 17635476
12 5815 0 17640801
12 5816 0 17641594
12 5817 0 17643582
12 5818 0 17644629
12 5819 0 17645529
12 5820 0 17645929
12 5821 0 17649730
12 5822 0 17649795
12 5823 0 17650382
12 5824 0 17653107
12 5825 0 17653438
12 5826 0 17654218
12 5827 0 17656361
12 5828 0 17656755
12 5829 0 17659401
12 5830 0 17661596
12 5831 0 17663361
12 5832 0 17664164
12 5833 0 17664856
12 5834 0 17665424
12 5835 0 17666448
12 5836 0 17667820
12 5837 0 17668383
12 5838 0 17669267
12 5839 0 17670470
12 5840 0 17672616
12 5841 0 17673125
12 5842 0 17673922
12 5843 0 17674952
12 5844 0 17677234
12 5845 0 17680454
12 5846 0 17681789
12 5847 0 17682315
12 5848 0 17686025
12 5849 0 17691294
12 5850 0 17693897
12 5851 0 17696537
12 5852 0 17697738
12 5853 0 17699788
12 5854 0 17733937
12 5855 0 17734917
12 5856 0 17735174
12 5857 0 17735709
12 5858 0 17738594
12 5859 0 17740092
12 5860 0 17742359
12 5861 0 17745024
12 5862 0 17747854
12 5863 0 17749331
12 5864 0 17754322
12 5865 0 17757436
12 5866 0 17758331
12 5867 0 17763050
12 5868 0 17765336
12 5869 0 17767370
12 5870 0 17767718
12 5871 0 17769875
12 5872 0 17774739
12 5873 0 17777724
12 5874 0 17778702
12 5875 0 17779127
12 5876 0 17780689
12 5877 0 17782573
12 5878 0 17783634
12 5879 0 17785105
12 5880 0 17786861
12 5881 0 17787166
12 5882 0 17789413
12 5883 0 17789452
12 5884 1 17796367
12 5885 1 17798011
12 5886 1 17799439
12 5887 1 17800427
12 5888 1 17801248
12 5889 1 17801611
12 5890 1 17802001
12 5891 1 17806383
12 5892 1 17806809
12 5893 1 17808198
12 5894 1 17811471
12 5895 1 17812622
12 5896 1 17812881
12 5897 1 17822117
12 5898 1 17824880
12 5899 1 17828888
12 5900 1 17829139
12 5901 1 17829995
12 5902 1 17832317
12 5903 1 17835006
12 5904 1 17835671
12 5905 1 17840322
12 5906 1 17841337
12 5907 1 17846090
12 5908 1 17850612
12 5909 1 17850703
12 5910 1 17853124
12 5911 1 17854318
12 5912 1 17856151
12 5913 1 17862350
12 5914 1 17862779
12 5915 1 17862980
12 5916 1 17866488
12 5917 1 17869898
12 5918 1 17870863
12 5919 1 17873631
12 5920 1 17875624
12 5921 1 17896206
12 5922 1 17899476
12 5923 1 17905387
12 5924 1 17907136
12 5925 1 17908955
12 5926 1 17909083
12 5927 1 17910215
12 5928 1 17912144
12 5929 1 17912410
12 5930 1 17914495
12 5931 1 17914896
12 5932 1 17916064
12 5933 1 17919209
12 5934 1 17920037
12 5935 1 17920154
12 5936 1 17923406
12 5937 1 17927959
12 5938 1 17933496
12 5939 1 17933552
12 5940 1 17935952
12 5941 1 17939697
12 5942 1 17940121
12 5943 1 17943006
12 5944 1 17943754
12 5945 1 17944608
12 5946 1 17944687
12 5947 1 17945022
12 5948 1 17945411
12 5949 1 17948398
12 5950 1 17949519
12 5951 1 17951659
12 5952 1 17952445
12 5953 1 17953009
12 5954 1 17953192
12 5955 1 17957514
12 5956 1 17957820
12 5957 1 17963064
12 5958 1 17963956
12 5959 1 17964608
12 5960 1 17966767
12 5961 1 17968833
12 5962 1 17970770
12 5963 1 17972979
12 5964 1 17973242
12 5965 1 17975816
12 5966 1 17976120
12 5967 1 17977954
12 5968 1 17978401
12 5969 1 17979210
12 5970 1 17980003
12 5971 1 17984133
12 5972 1 17985218
12 5973 1 17985507
12 5974 1 17988881
12 5975 1 17992006
12 5976 1 17994404
12 5977 1 17995899
12 5978 1 17997425
12 5979 1 17997766
12 5980 1 17999002
12 5981 1 17999123
12 5982 1 17999305
12 5983 1 18000679
12 5984 1 18003932
12 5985 1 18005312
12 5986 1 18005639
12 5987 1 18006782
12 5988 1 18006800
12 5989 1 18009113
12 5990 1 18012226
12 5991 1 18015404
12 5992 1 18015527
12 5993 1 18016843
12 5994 1 18018091
12 5995 1 18018397
12 5996 1 18021337
12 5997 1 18022622
12 5998 1 18022728
12 5999 1 18026471
12 6000 1 18027267
12 6001 1 18028312
12 6002 1 18030824
12 6003 1 18035784
12 6004 1 18036862
12 6005 1 18038071
12 6006 1 18038883
12 6007 1 18039304
12 6008 1 18043861
12 6009 1 18047377
12 6010 0 18050753
12 6011 0 18052511
12 6012 0 18053526
12 6013 0 18054468
12 6014 0 18057798
12 6015 0 18060847
12 6016 0 18062846
12 6017 0 18063680
12 6018 0 18066060
12 6019 0 18068372
12 6020 0 18070217
12 6021 0 18072977
12 6022 0 18073938
12 6023 0 18074786
12 6024 0 18075412
12 6025 0 18078150
12 6026 0 18079482
12 6027 0 18080483
12 6028 0 18081472
12 6029 0 18081969
12 6030 0 18083566
12 6031 0 18085346
12 6032 0 18089081
12 6033 0 18090366
12 6034 0 18090660
12 6035 0 18091874
12 6036 0 18093728
12 6037 0 18095804
12 6038 0 18096917
12 6039 0 18099621
12 6040 0 18102575
12 6041 0 18105405
12 6042 0 18109809
12 6043 0 18110434
12 6044 0 18112270
12 6045 0 18112488
12 6046 0 18113458
12 6047 0 18114089
12 6048 0 18114947
12 6049 0 18115040
12 6050 0 18118159
12 6051 0 18118697
12 6052 0 18119192
12 6053 0 18119585
12 6054 0 18123227
12 6055 0 18125298
12 6056 0 18126386
12 6057 0 18128210
12 6058 0 18129650
12 6059 0 18132787
12 6060 0 18134642
12 6061 0 18137085
12 6062 0 18139004
12 6063 0 18144143
12 6064 0 18144376
12 6065 0 18145954
12 6066 0 18146691
12 6067 0 18147919
12 6068 0 18150694
12 6069 0 18152792
12 6070 0 18154419
12 6071 0 18154903
12 6072 0 18160276
12 6073 0 18161380
12 6074 0 18164469
12 6075 0 18164791
12 6076 0 18165230
12 6077 0 18167918
12 6078 0 18169326
12 6079 0 18174934
12 6080 0 18177945
12 6081 0 18178883
12 6082 0 18180981
12 6083 0 18183551
12 6084 0 18184953
12 6085 0 18185813
12 6086 0 18188123
12 6087 0 18189450
12 6088 0 18190280
12 6089 0 18193226
12 6090 0 18195115
12 6091 0 18198017
12 6092 0 18200217
12 6093 0 18202529
12 6094 0 18203766
12 6095 0 18204083
12 6096 0 18204577
12 6097 0 18205294
12 6098 0 18208151
12 6099 0 18210308
12 6100 0 18215629
12 6101 0 18218102
12 6102 0 18218176
12 6103 0 18220754
12 6104 0 18221790
12 6105 0 18223729
12 6106 0 18225887
12 6107 0 18226917
12 6108 0 18228377
12 6109 0 18229583
12 6110 0 18232471
12 6111 0 18235430
12 6112 0 18236389
12 6113 1 18240041
12 6114 1 18240703
12 6115 1 18241839
12 6116 1 18243362
12 6117 1 18243693
12 6118 1 18246024
12 6119 1 18246180
12 6120 1 18248998
12 6121 1 18249505
12 6122 1 18251768
12 6123 1 18252830
12 6124 0 18256106
12 6125 0 18258148
12 6126 0 18261286
12 6127 0 18262898
12 6128 0 18263599
12 6129 0 18265650
12 6130 0 18267172
12 6131 0 18267258
12 6132 0 18268169
12 6133 0 18273230
12 6134 0 18273801
12 6135 0 18274358
12 6136 0 18278285
12 6137 0 18279780
12 6138 0 18283483
12 6139 0 18283818
12 6140 0 18284073
12 6141 0 18286156
12 6142 0 18287214
12 6143 0 18288682
12 6144 0 18289573
12 6145 0 18291521
12 6146 0 18291982
12 6147 0 18293946
12 6148 0 18294413
12 6149 0 18300714
12 6150 0 18306585
12 6151 0 18309180
12 6152 0 18309953
12 6153 0 18310148
12 6154 0 18311479
12 6155 0 18315713
12 6156 0 18316495
12 6157 0 18317765
12 6158 0 18318031
12 6159 0 18321596
12 6160 0 18325468
12 6161 0 18325647
12 6162 0 18326508
12 6163 0 18328116
12 6164 0 18330631
12 6165 1 18332641
12 6166 1 18332851
12 6167 1 18334132
12 6168 1 18334749
12 6169 1 18339236
12 6170 1 18339434
12 6171 1 18344387
12 6172 1 18344431
12 6173 1 18345968
12 6174 1 18346827
12 6175 1 18349182
12 6176 1 18349582
12 6177 1 18353592
12 6178 1 18354846
12 6179 0 18359490
12 6180 0 18361920
12 6181 0 18364520
12 6182 0 18365953
12 6183 1 18368013
12 6184 1 18368201
12 6185 1 18369003
12 6186 1 18371573
12 6187 1 18373028
12 6188 1 18373392
12 6189 1 18381741
12 6190 1 18382994
12 6191 1 18387316
12 6192 1 18391481
12 6193 1 18394759
12 6194 1 18398237
12 6195 1 18402538
12 6196 1 18403078
12 6197 1 18403336
12 6198 1 18404653
12 6199 1 18406932
12 6200 1 18409458
12 6201 1 18410715
12 6202 1 18412451
12 6203 1 18412845
12 6204 1 18414087
12 6205 1 18415635
12 6206 1 18417239
12 6207 1 18417471
12 6208 1 18420189
12 6209 1 18422448
12 6210 1 18426572
12 6211 1 18430684
12 6212 1 18435221
12 6213 1 18437081
12 6214 1 18437452
12 6215 1 18443521
12 6216 1 18444173
12 6217 1 18446071
12 6218 1 18446927
12 6219 1 18447442
12 6220 1 18452306
12 6221 1 18452621
12 6222 1 18454725
12 6223 1 18455914
12 6224 1 18457193
12 6225 1 18457222
12 6226 1 18459079
12 6227 1 18459118
12 6228 1 18460773
12 6229 1 18462966
12 6230 1 18463065
12 6231 1 18464858
12 6232 1 18466412
12 6233 1 18467076
12 6234 1 18467891
12 6235 1 18468422
12 6236 1 18468478
12 6237 1 18470194
12 6238 1 18470563
12 6239 1 18471039
12 6240 1 18474331
12 6241 1 18475443
12 6242 1 18476619
12 6243 1 18482269
12 6244 1 18485155
12 6245 1 18487522
12 6246 1 18488570
12 6247 1 18490268
12 6248 1 18491009
12 6249 1 18491348
12 6250 1 18496032
12 6251 1 18500024
12 6252 1 18504648
12 6253 1 18507110
12 6254 1 18510659
12 6255 1 18512842
12 6256 0 18514305
12 6257 0 18525062
12 6258 0 18528453
12 6259 0 18533831
12 6260 0 18535298
12 6261 0 18536100
12 6262 0 18538507
12 6263 0 18539697
12 6264 0 18559314
12 6265 0 18560547
12 6266 0 18561902
12 6267 0 18562324
12 6268 0 18564455
12 6269 0 18564593
12 6270 0 18578367
12 6271 0 18579936
12 6272 0 18580075
12 6273 0 18581151
12 6274 0 18582938
12 6275 0 18585230
12 6276 0 18592408
12 6277 0 18593195
12 6278 0 18594750
12 6279 0 18598098
12 6280 0 18600621
12 6281 0 18601346
12 6282 0 18602284
12 6283 0 18602792
12 6284 0 18604255
12 6285 0 18606472
12 6286 0 18607321
12 6287 0 18607923
12 6288 0 18609073
12 6289 0 18614364
12 6290 0 18616040
12 6291 0 18617389
12 6292 0 18619142
12 6293 0 18620847
12 6294 0 18623238
12 6295 0 18624249
12 6296 0 18627429
12 6297 0 18631646
12 6298 0 18634759
12 6299 0 18636306
12 6300 0 18638032
12 6301 0 18639227
12 6302 0 18643750
12 6303 0 18643927
12 6304 0 18646821
12 6305 0 18648341
12 6306 0 18653464
12 6307 0 18656593
12 6308 0 18658142
12 6309 0 18658703
12 6310 0 18659766
12 6311 0 18660766
12 6312 0 18663355
12 6313 0 18663571
12 6314 0 18664649
12 6315 0 18665350
12 6316 0 18665714
12 6317 0 18670401
12 6318 0 18671837
12 6319 0 18672887
12 6320 0 18674846
12 6321 0 18677857
12 6322 0 18678946
12 6323 0 18685739
12 6324 0 18687911
12 6325 0 18690121
12 6326 0 18701744
12 6327 0 18706258
12 6328 0 18707937
12 6329 0 18709211
12 6330 0 18710937
12 6331 0 18713884
12 6332 0 18716006
12 6333 0 18719017
12 6334 0 18724285
12 6335 0 18725230
12 6336 0 18726189
12 6337 0 18731201
12 6338 0 18732389
12 6339 0 18736084
12 6340 0 18740921
12 6341 0 18742002
12 6342 0 18744979
12 6343 0 18749217
12 6344 0 18753586
12 6345 0 18756246
12 6346 0 18760068
12 6347 0 18791754
12 6348 0 18796402
12 6349 1 18968213
12 6350 1 18981573
12 6351 1 18983039
12 6352 1 18986607
12 6353 1 18991483
12 6354 1 18992549
12 6355 1 18995022
12 6356 1 18996584
12 6357 1 18997663
12 6358 1 18999189
12 6359 1 19003560
12 6360 1 19005246
12 6361 1 19010065
12 6362 1 19013240
12 6363 1 19015761
12 6364 1 19017367
12 6365 1 19021464
12 6366 1 19028941
12 6367 1 19029272
12 6368 1 19030815
12 6369 1 19036989
12 6370 1 19046268
12 6371 1 19049052
12 6372 1 19049237
12 6373 0 19055512
12 6374 0 19057441
12 6375 0 19058788
12 6376 0 19060265
12 6377 0 19063543
12 6378 0 19068166
12 6379 0 19072318
12 6380 0 19074397
12 6381 0 19076414
12 6382 0 19080652
12 6383 0 19082432
12 6384 0 19085132
12 6385 0 19086919
12 6386 0 19089662
12 6387 0 19091959
12 6388 0 19096918
12 6389 0 19097146
12 6390 0 19098837
12 6391 0 19099135
12 6392 0 19102909
12 6393 0 19105234
12 6394 0 19108645
12 6395 0 19110802
12 6396 0 19115723
12 6397 0 19118112
12 6398 0 19120513
12 6399 0 19120530
12 6400 0 19121131
12 6401 0 19125272
12 6402 0 19125734
12 6403 0 19127416
12 6404 0 19127890
12 6405 0 19129715
12 6406 0 19134886
12 6407 0 19139453
12 6408 0 19143423
12 6409 0 19145487
12 6410 0 19147851
12 6411 0 19149918
12 6412 0 19154196
12 6413 0 19154867
12 6414 0 19157064
12 6415 0 19158654
12 6416 0 19160254
12 6417 0 19162271
12 6418 0 19162606
12 6419 0 19164063
12 6420 0 19165364
12 6421 0 19169832
12 6422 0 19171718
12 6423 0 19176883
12 6424 0 19178114
12 6425 0 19178937
12 6426 0 19181129
12 6427 0 19184542
12 6428 0 19186210
12 6429 0 19188516
12 6430 1 19191814
12 6431 1 19192436
12 6432 1 19198225
12 6433 1 19199321
12 6434 1 19200206
12 6435 1 19202780
12 6436 1 19203235
12 6437 1 19206023
12 6438 1 19207951
12 6439 1 19208672
12 6440 0 19211702
12 6441 0 19212001
12 6442 0 19215146
12 6443 0 19215286
12 6444 0 19221844
12 6445 0 19224290
12 6446 0 19225474
12 6447 0 19228674
12 6448 0 19230443
12 6449 0 19232939
12 6450 0 19235879
12 6451 0 19238299
12 6452 0 19239380
12 6453 0 19240273
12 6454 0 19243241
12 6455 0 19243630
12 6456 0 19245657
12 6457 0 19248269
12 6458 0 19250961
12 6459 0 19251224
12 6460 0 19253210
12 6461 0 19254550
12 6462 0 19256013
12 6463 1 19260264
12 6464 1 19260501
12 6465 1 19261751
12 6466 1 19261992
12 6467 1 19264975
12 6468 1 19265381
12 6469 1 19265634
12 6470 1 19273531
12 6471 1 19274401
12 6472 1 19276583
12 6473 1 19277226
12 6474 1 19278655
12 6475 1 19279102
12 6476 1 19279246
12 6477 1 19281782
12 6478 1 19283352
12 6479 1 19285665
12 6480 1 19287257
12 6481 1 19288507
12 6482 1 19289340
12 6483 1 19289573
12 6484 1 19290576
12 6485 0 19292377
12 6486 1 19295340
12 6487 1 19296283
12 6488 1 19298775
12 6489 1 19303014
12 6490 1 19304199
12 6491 1 19305670
12 6492 1 19306981
12 6493 1 19310597
12 6494 1 19311507
12 6495 1 19313966
12 6496 1 19314194
12 6497 1 19316702
12 6498 1 19317321
12 6499 1 19322727
12 6500 1 19325013
12 6501 1 19325941
12 6502 1 19327869
12 6503 1 19328186
12 6504 1 19329174
12 6505 1 19331697
12 6506 1 19332272
12 6507 1 19334544
12 6508 1 19335065
12 6509 1 19336035
12 6510 1 19338958
12 6511 1 19343400
12 6512 1 19343812
12 6513 1 19346109
12 6514 1 19347703
12 6515 1 19348003
12 6516 1 19349000
12 6517 1 19349410
12 6518 1 19351540
12 6519 1 19357371
12 6520 1 19358772
12 6521 1 19359560
12 6522 0 19366512
12 6523 0 19367502
12 6524 0 19373613
12 6525 0 19374703
12 6526 0 19376639
12 6527 0 19381233
12 6528 0 19381954
12 6529 0 19382182
12 6530 0 19385079
12 6531 0 19387205
12 6532 0 19387751
12 6533 0 19392189
12 6534 0 19396428
12 6535 0 19400660
12 6536 0 19401709
12 6537 0 19407286
12 6538 0 19410515
12 6539 0 19415396
12 6540 0 19417543
12 6541 0 19422607
12 6542 0 19428729
12 6543 0 19429059
12 6544 0 19430631
12 6545 0 19433719
12 6546 0 19435818
12 6547 0 19436120
12 6548 0 19440330
12 6549 0 19449706
12 6550 0 19453896
12 6551 0 19456349
12 6552 0 19458243
12 6553 0 19460602
12 6554 0 19462098
12 6555 0 19467001
12 6556 0 19472687
12 6557 0 19474753
12 6558 0 19480488
12 6559 0 19486174
12 6560 1 19493667
12 6561 1 19498487
12 6562 1 19499688
12 6563 1 19502791
12 6564 1 19509680
12 6565 1 19518060
12 6566 1 19522039
12 6567 1 19526632
12 6568 1 19531194
12 6569 1 19531823
12 6570 1 19535413
12 6571 1 19538231
12 6572 1 19541382
12 6573 0 19555219
12 6574 0 19562787
12 6575 0 19570679
12 6576 1 19587255
12 6577 1 19587489
12 6578 1 19590293
12 6579 1 19593755
12 6580 1 19598753
12 6581 1 19600564
12 6582 1 19602215
12 6583 1 19612565
12 6584 1 19616194
12 6585 1 19625124
12 6586 1 19628385
12 6587 0 19633308
12 6588 0 19639481
12 6589 0 19642879
12 6590 0 19646173
12 6591 0 19652365
12 6592 0 19657208
12 6593 0 19658181
12 6594 0 19658860
12 6595 0 19668122
12 6596 0 19670745
12 6597 0 19672332
12 6598 0 19673443
12 6599 0 19682736
12 6600 0 19684474
12 6601 0 19692969
12 6602 0 19695237
12 6603 0 19698857
12 6604 0 19700733
12 6605 0 19702299
12 6606 0 19713965
12 6607 0 19714532
12 6608 0 19719349
12 6609 0 19723507
12 6610 0 19732212
12 6611 0 19732431
12 6612 0 19735649
12 6613 0 19740365
12 6614 0 19744932
12 6615 0 19746744
12 6616 1 19753660
12 6617 1 19754645
12 6618 1 19757927
12 6619 1 19758735
12 6620 1 19762035
12 6621 1 19764875
12 6622 1 19771167
12 6623 1 19773310
12 6624 1 19775476
12 6625 1 19779184
12 6626 1 19786596
12 6627 1 19787009
12 6628 1 19787850
12 6629 1 19791706
12 6630 1 19792141
12 6631 1 19795962
12 6632 1 19797670
12 6633 1 19800145
12 6634 1 19800227
12 6635 1 19812565
12 6636 1 19816121
12 6637 1 19818158
12 6638 1 19822551
12 6639 1 19828128
12 6640 1 19832329
12 6641 0 19836803
12 6642 0 19838621
12 6643 0 19839891
