# Supplementary material for: A Scale-Corrected Comparison of Linkage Disequilibrium Levels between Genic and Non-Genic Regions
Source: PLoS One. 2015 Oct 30;10(10):e0141216. doi: 10.1371/journal.pone.0141216 (PMC4627745; doi:10.1371/journal.pone.0141216)
Supplement: S3 File — (ZIP) [file pone.0141216.s016.zip › markerInfo_chr13.txt]

chr SNP gene relDist
13 1 0 1
13 2 0 4885
13 3 0 5355
13 4 0 54907
13 5 0 59722
13 6 0 66119
13 7 0 75739
13 8 0 82145
13 9 0 86797
13 10 0 89317
13 11 1 93364
13 12 1 98139
13 13 1 104933
13 14 1 107838
13 15 1 112787
13 16 1 114730
13 17 1 118423
13 18 1 120719
13 19 1 126536
13 20 1 126760
13 21 1 128056
13 22 1 131301
13 23 1 133862
13 24 1 139628
13 25 1 139931
13 26 1 143774
13 27 1 154550
13 28 1 165245
13 29 1 165314
13 30 1 168098
13 31 1 168913
13 32 1 170412
13 33 1 170726
13 34 0 225420
13 35 0 227780
13 36 0 227860
13 37 0 230501
13 38 0 232821
13 39 0 235450
13 40 0 239694
13 41 0 246796
13 42 0 251450
13 43 0 256865
13 44 0 257175
13 45 0 257455
13 46 1 262364
13 47 1 262879
13 48 1 263434
13 49 1 268267
13 50 1 269758
13 51 1 269918
13 52 1 270387
13 53 1 274523
13 54 1 275532
13 55 1 279747
13 56 1 280738
13 57 1 280866
13 58 1 284688
13 59 1 284876
13 60 0 285609
13 61 0 289524
13 62 0 296529
13 63 0 297289
13 64 1 303322
13 65 1 303582
13 66 1 306571
13 67 1 316887
13 68 1 319124
13 69 1 324841
13 70 1 325329
13 71 1 329625
13 72 1 331242
13 73 1 332089
13 74 1 334131
13 75 1 337309
13 76 1 340466
13 77 1 342142
13 78 1 348998
13 79 1 350132
13 80 1 350260
13 81 1 353471
13 82 1 354589
13 83 1 357415
13 84 1 358760
13 85 1 363020
13 86 1 363395
13 87 1 363881
13 88 0 381354
13 89 0 388571
13 90 0 390339
13 91 0 392773
13 92 0 402036
13 93 0 405479
13 94 0 407489
13 95 0 430969
13 96 0 438181
13 97 0 438379
13 98 0 439782
13 99 0 442026
13 100 0 445775
13 101 0 447328
13 102 0 449665
13 103 0 456249
13 104 0 457683
13 105 0 459924
13 106 0 460401
13 107 0 463470
13 108 0 465596
13 109 0 469709
13 110 0 473355
13 111 0 475352
13 112 0 475414
13 113 0 475535
13 114 0 481058
13 115 0 481279
13 116 0 485895
13 117 0 493656
13 118 0 495570
13 119 0 499694
13 120 0 502619
13 121 0 504886
13 122 0 524688
13 123 0 527784
13 124 0 530303
13 125 0 537847
13 126 0 542834
13 127 1 547800
13 128 1 550520
13 129 1 552664
13 130 1 557515
13 131 1 560308
13 132 1 561540
13 133 1 568612
13 134 1 573510
13 135 1 573527
13 136 1 573663
13 137 1 574526
13 138 1 576805
13 139 1 579812
13 140 1 584102
13 141 1 585375
13 142 1 588338
13 143 1 588653
13 144 1 589539
13 145 1 591582
13 146 1 598122
13 147 1 611785
13 148 1 616657
13 149 1 620771
13 150 1 621629
13 151 1 622362
13 152 1 625406
13 153 1 628031
13 154 1 632081
13 155 1 639648
13 156 1 645595
13 157 1 646984
13 158 1 651859
13 159 1 655712
13 160 1 665827
13 161 1 670264
13 162 1 678389
13 163 1 689858
13 164 1 693990
13 165 1 696315
13 166 1 706077
13 167 1 712111
13 168 1 715789
13 169 1 720595
13 170 1 724793
13 171 1 728791
13 172 1 732480
13 173 0 751745
13 174 0 753479
13 175 0 759106
13 176 0 761509
13 177 0 764569
13 178 0 777551
13 179 0 777703
13 180 0 778810
13 181 0 792028
13 182 0 899504
13 183 0 998746
13 184 0 1034160
13 185 0 1034347
13 186 0 1035828
13 187 0 1047108
13 188 0 1050085
13 189 0 1060999
13 190 0 1065493
13 191 0 1067924
13 192 0 1073658
13 193 0 1080774
13 194 0 1115430
13 195 0 1116134
13 196 0 1118145
13 197 0 1122815
13 198 0 1124038
13 199 0 1127805
13 200 0 1137339
13 201 0 1144064
13 202 0 1160302
13 203 0 1164924
13 204 0 1165365
13 205 0 1166273
13 206 0 1170292
13 207 0 1171748
13 208 0 1176995
13 209 0 1177149
13 210 0 1179159
13 211 0 1179878
13 212 0 1182316
13 213 0 1184998
13 214 0 1186471
13 215 0 1186913
13 216 0 1192308
13 217 0 1195042
13 218 0 1201524
13 219 0 1201931
13 220 0 1203041
13 221 0 1203464
13 222 0 1227380
13 223 0 1230184
13 224 0 1236991
13 225 0 1237634
13 226 0 1240179
13 227 0 1243576
13 228 0 1247754
13 229 0 1257190
13 230 0 1258179
13 231 0 1263834
13 232 0 1269339
13 233 0 1272054
13 234 0 1278088
13 235 0 1278621
13 236 0 1281176
13 237 0 1282195
13 238 0 1283600
13 239 0 1290033
13 240 0 1291987
13 241 0 1300094
13 242 0 1302899
13 243 0 1307689
13 244 0 1308030
13 245 0 1309079
13 246 0 1311375
13 247 1 1317426
13 248 1 1321876
13 249 1 1328532
13 250 1 1330429
13 251 1 1331852
13 252 1 1332001
13 253 1 1334778
13 254 1 1342968
13 255 1 1344131
13 256 1 1347206
13 257 1 1354447
13 258 1 1356524
13 259 1 1358947
13 260 0 1365010
13 261 0 1369381
13 262 0 1373908
13 263 0 1375884
13 264 0 1376899
13 265 0 1379385
13 266 0 1383053
13 267 0 1386807
13 268 0 1386987
13 269 0 1391088
13 270 0 1391867
13 271 0 1394654
13 272 0 1395141
13 273 0 1396495
13 274 0 1399205
13 275 0 1402984
13 276 0 1403315
13 277 0 1407348
13 278 0 1407617
13 279 0 1410360
13 280 0 1412111
13 281 0 1413346
13 282 0 1413889
13 283 0 1416137
13 284 0 1418883
13 285 0 1420440
13 286 0 1420651
13 287 0 1425476
13 288 0 1427687
13 289 0 1430070
13 290 0 1430757
13 291 0 1430862
13 292 0 1431300
13 293 0 1432314
13 294 0 1432872
13 295 0 1435436
13 296 0 1436794
13 297 0 1442699
13 298 0 1446059
13 299 0 1446872
13 300 0 1448206
13 301 0 1451138
13 302 0 1451226
13 303 0 1452540
13 304 0 1456731
13 305 0 1457825
13 306 0 1459970
13 307 0 1460979
13 308 0 1464890
13 309 0 1477647
13 310 0 1478900
13 311 0 1479920
13 312 0 1480467
13 313 0 1480507
13 314 0 1484114
13 315 0 1484542
13 316 0 1486272
13 317 0 1493201
13 318 0 1496995
13 319 0 1502155
13 320 0 1507933
13 321 0 1511055
13 322 0 1517438
13 323 0 1522248
13 324 0 1524950
13 325 0 1526357
13 326 0 1526965
13 327 0 1531614
13 328 0 1533156
13 329 0 1533581
13 330 0 1537526
13 331 0 1539380
13 332 0 1540625
13 333 0 1541680
13 334 0 1543944
13 335 0 1546274
13 336 0 1547776
13 337 0 1549277
13 338 0 1551517
13 339 0 1561135
13 340 0 1562353
13 341 0 1564556
13 342 0 1565589
13 343 0 1569284
13 344 0 1569357
13 345 0 1570062
13 346 0 1574080
13 347 0 1577300
13 348 0 1579648
13 349 0 1582359
13 350 0 1582530
13 351 0 1584370
13 352 0 1585542
13 353 0 1590296
13 354 0 1593520
13 355 0 1596095
13 356 0 1597896
13 357 0 1605363
13 358 0 1606371
13 359 0 1610730
13 360 0 1611472
13 361 0 1616392
13 362 0 1617885
13 363 0 1622942
13 364 0 1623593
13 365 0 1624219
13 366 0 1626204
13 367 0 1628084
13 368 0 1628832
13 369 0 1630897
13 370 0 1631031
13 371 0 1631297
13 372 0 1633773
13 373 0 1635961
13 374 0 1636223
13 375 0 1637999
13 376 0 1638851
13 377 0 1640836
13 378 0 1642582
13 379 0 1645140
13 380 0 1645382
13 381 0 1645751
13 382 0 1650918
13 383 0 1653113
13 384 0 1653982
13 385 0 1655220
13 386 0 1657505
13 387 0 1659051
13 388 0 1661300
13 389 0 1662587
13 390 0 1664077
13 391 0 1668166
13 392 0 1669167
13 393 0 1669688
13 394 0 1673751
13 395 0 1680864
13 396 0 1682032
13 397 0 1682494
13 398 0 1685585
13 399 0 1689313
13 400 0 1689348
13 401 0 1691149
13 402 0 1693875
13 403 0 1696869
13 404 0 1698621
13 405 0 1700211
13 406 0 1700691
13 407 0 1702231
13 408 0 1704695
13 409 0 1706480
13 410 0 1707356
13 411 0 1723443
13 412 0 1724914
13 413 0 1728116
13 414 0 1728350
13 415 0 1728926
13 416 0 1731127
13 417 0 1731204
13 418 0 1732870
13 419 0 1734024
13 420 0 1736060
13 421 0 1736593
13 422 0 1739935
13 423 0 1745055
13 424 0 1749717
13 425 0 1752840
13 426 0 1754499
13 427 0 1756629
13 428 0 1759053
13 429 0 1760098
13 430 0 1763654
13 431 0 1771925
13 432 1 1776859
13 433 1 1778590
13 434 1 1782186
13 435 1 1784093
13 436 1 1786484
13 437 1 1787969
13 438 1 1790519
13 439 1 1790541
13 440 1 1792211
13 441 1 1795362
13 442 1 1795537
13 443 1 1797549
13 444 1 1798688
13 445 1 1800071
13 446 1 1801200
13 447 1 1803311
13 448 1 1804829
13 449 1 1809512
13 450 1 1810910
13 451 1 1811138
13 452 1 1811482
13 453 1 1812625
13 454 1 1814398
13 455 1 1814419
13 456 1 1814506
13 457 1 1815981
13 458 1 1818836
13 459 1 1820123
13 460 1 1824055
13 461 1 1827496
13 462 1 1829858
13 463 1 1831014
13 464 1 1835001
13 465 1 1840828
13 466 1 1842852
13 467 1 1847816
13 468 1 1848198
13 469 1 1850556
13 470 1 1851505
13 471 1 1882185
13 472 1 1882513
13 473 1 1886291
13 474 1 1898633
13 475 1 1902239
13 476 1 1902406
13 477 1 1903820
13 478 1 1905236
13 479 1 1906413
13 480 1 1908566
13 481 1 1909707
13 482 1 1911409
13 483 1 1914124
13 484 1 1914506
13 485 1 1917947
13 486 1 1927088
13 487 1 1934491
13 488 1 1936691
13 489 1 1937802
13 490 1 1939742
13 491 1 1941236
13 492 1 1942219
13 493 1 1943411
13 494 1 1945411
13 495 1 1951553
13 496 1 1952191
13 497 1 1956872
13 498 1 1966968
13 499 1 1967304
13 500 1 1972392
13 501 1 1974595
13 502 0 1976229
13 503 0 1977460
13 504 0 1977857
13 505 0 1983279
13 506 0 1988732
13 507 0 1992408
13 508 0 1995713
13 509 0 1996252
13 510 0 1996405
13 511 0 1998202
13 512 0 2002520
13 513 0 2007360
13 514 0 2008814
13 515 0 2009262
13 516 0 2011189
13 517 0 2011989
13 518 0 2015777
13 519 0 2017467
13 520 0 2018211
13 521 0 2018746
13 522 0 2020251
13 523 0 2022916
13 524 0 2023213
13 525 0 2025054
13 526 0 2026581
13 527 0 2027101
13 528 0 2027725
13 529 0 2029706
13 530 0 2032173
13 531 0 2032258
13 532 0 2036385
13 533 0 2038535
13 534 0 2039691
13 535 0 2042195
13 536 0 2043919
13 537 0 2044076
13 538 0 2047772
13 539 0 2051040
13 540 0 2051119
13 541 0 2052126
13 542 0 2056105
13 543 0 2060631
13 544 0 2063863
13 545 0 2065210
13 546 1 2066861
13 547 1 2069165
13 548 1 2070990
13 549 1 2074523
13 550 1 2077836
13 551 1 2079166
13 552 1 2081144
13 553 1 2086145
13 554 1 2088110
13 555 1 2089933
13 556 0 2093622
13 557 0 2094111
13 558 0 2096133
13 559 0 2096991
13 560 0 2100327
13 561 0 2102656
13 562 0 2107763
13 563 0 2110716
13 564 0 2110820
13 565 0 2112744
13 566 0 2113698
13 567 1 2117221
13 568 1 2118783
13 569 1 2122233
13 570 1 2124739
13 571 1 2125769
13 572 1 2127385
13 573 1 2129840
13 574 1 2133670
13 575 1 2139386
13 576 1 2143965
13 577 1 2148905
13 578 1 2150018
13 579 1 2153479
13 580 1 2154576
13 581 1 2157403
13 582 1 2159969
13 583 1 2164651
13 584 0 2172048
13 585 0 2175457
13 586 0 2175706
13 587 0 2178179
13 588 0 2182827
13 589 0 2184894
13 590 0 2189953
13 591 0 2193999
13 592 0 2198773
13 593 0 2199117
13 594 0 2199829
13 595 0 2201186
13 596 0 2202905
13 597 0 2206034
13 598 0 2206986
13 599 0 2208680
13 600 0 2213476
13 601 0 2217407
13 602 0 2219992
13 603 0 2223285
13 604 0 2224011
13 605 0 2227802
13 606 0 2228039
13 607 0 2228710
13 608 0 2229124
13 609 0 2230423
13 610 0 2233952
13 611 0 2234604
13 612 0 2236385
13 613 0 2237185
13 614 0 2238106
13 615 0 2239745
13 616 0 2246697
13 617 0 2249470
13 618 0 2253406
13 619 0 2256074
13 620 0 2257202
13 621 0 2257732
13 622 0 2260586
13 623 0 2262660
13 624 0 2264012
13 625 0 2269369
13 626 0 2270827
13 627 0 2272198
13 628 0 2298871
13 629 0 2302674
13 630 0 2302977
13 631 0 2304826
13 632 0 2306585
13 633 0 2307601
13 634 0 2309645
13 635 0 2312464
13 636 0 2321563
13 637 0 2323243
13 638 0 2324304
13 639 0 2324892
13 640 0 2327453
13 641 0 2328624
13 642 0 2333798
13 643 0 2336748
13 644 0 2337592
13 645 0 2338745
13 646 0 2341636
13 647 0 2344034
13 648 0 2346037
13 649 0 2348342
13 650 0 2351272
13 651 0 2353067
13 652 0 2353269
13 653 0 2355828
13 654 0 2356415
13 655 0 2357062
13 656 0 2359067
13 657 0 2361975
13 658 0 2364517
13 659 0 2364832
13 660 0 2367671
13 661 0 2370013
13 662 0 2371782
13 663 0 2373099
13 664 0 2374246
13 665 0 2376095
13 666 0 2376501
13 667 0 2379035
13 668 0 2379146
13 669 0 2380855
13 670 0 2386608
13 671 0 2388905
13 672 0 2391225
13 673 0 2392071
13 674 0 2395267
13 675 0 2398559
13 676 0 2399506
13 677 0 2401197
13 678 1 2404998
13 679 1 2409426
13 680 1 2412955
13 681 1 2415883
13 682 1 2417615
13 683 1 2418696
13 684 1 2419452
13 685 1 2424281
13 686 1 2427332
13 687 1 2428792
13 688 1 2430846
13 689 0 2443313
13 690 0 2444016
13 691 0 2447065
13 692 0 2448648
13 693 0 2450731
13 694 0 2453001
13 695 0 2455686
13 696 0 2457811
13 697 0 2459689
13 698 0 2463038
13 699 0 2466700
13 700 0 2469273
13 701 0 2472627
13 702 1 2474948
13 703 1 2480815
13 704 1 2482255
13 705 1 2483851
13 706 1 2488649
13 707 1 2490741
13 708 1 2495976
13 709 1 2499719
13 710 1 2500199
13 711 1 2503713
13 712 1 2506835
13 713 1 2507539
13 714 1 2510268
13 715 1 2513035
13 716 1 2513896
13 717 1 2516150
13 718 0 2521297
13 719 0 2525109
13 720 0 2530632
13 721 0 2537347
13 722 0 2541402
13 723 0 2541642
13 724 0 2547540
13 725 0 2548006
13 726 0 2552441
13 727 0 2552801
13 728 0 2553541
13 729 0 2557219
13 730 0 2558181
13 731 0 2563406
13 732 0 2564379
13 733 0 2570623
13 734 0 2572700
13 735 0 2586818
13 736 0 2587076
13 737 1 2590101
13 738 1 2591874
13 739 1 2598500
13 740 1 2604809
13 741 1 2607184
13 742 1 2607760
13 743 1 2609415
13 744 1 2612931
13 745 1 2623905
13 746 1 2630619
13 747 1 2630799
13 748 1 2631509
13 749 1 2632629
13 750 1 2637843
13 751 1 2639711
13 752 1 2642033
13 753 1 2642088
13 754 1 2645130
13 755 1 2646600
13 756 1 2650230
13 757 1 2651213
13 758 1 2657679
13 759 1 2660893
13 760 1 2664477
13 761 1 2670995
13 762 1 2676390
13 763 1 2680788
13 764 1 2682992
13 765 1 2685130
13 766 1 2688532
13 767 1 2688622
13 768 1 2692524
13 769 1 2694554
13 770 1 2696214
13 771 1 2696712
13 772 1 2698078
13 773 1 2706082
13 774 1 2708947
13 775 1 2709071
13 776 1 2712049
13 777 1 2712804
13 778 1 2718683
13 779 1 2720106
13 780 1 2720199
13 781 1 2723067
13 782 1 2724171
13 783 1 2728775
13 784 1 2729609
13 785 1 2730480
13 786 1 2733093
13 787 1 2734161
13 788 1 2735304
13 789 0 2736178
13 790 0 2742187
13 791 0 2746880
13 792 0 2747848
13 793 0 2750639
13 794 0 2823737
13 795 0 2828227
13 796 0 2832208
13 797 0 2836534
13 798 0 2837484
13 799 0 2841629
13 800 0 2844029
13 801 0 2846529
13 802 0 2849015
13 803 0 2851530
13 804 0 2852329
13 805 0 2856821
13 806 0 2857915
13 807 0 2858873
13 808 0 2863393
13 809 0 2865189
13 810 0 2870330
13 811 0 2870626
13 812 0 2873688
13 813 0 2877976
13 814 0 2878094
13 815 0 2879089
13 816 0 2880867
13 817 0 2883525
13 818 0 2889360
13 819 0 2891906
13 820 0 2892931
13 821 0 2896133
13 822 0 2941520
13 823 0 2942048
13 824 0 2946631
13 825 0 2948838
13 826 0 2953961
13 827 0 2954986
13 828 0 2957346
13 829 0 2958614
13 830 0 2961731
13 831 0 2962194
13 832 0 2965156
13 833 0 2968681
13 834 0 2973846
13 835 0 2974034
13 836 0 2974659
13 837 0 2977349
13 838 0 2982036
13 839 0 2983875
13 840 0 2989510
13 841 0 2993820
13 842 0 2998718
13 843 0 2999231
13 844 0 3002407
13 845 0 3004373
13 846 0 3008258
13 847 0 3008287
13 848 0 3010365
13 849 0 3011206
13 850 0 3017573
13 851 0 3020621
13 852 0 3022223
13 853 0 3039390
13 854 0 3040064
13 855 0 3043852
13 856 0 3046641
13 857 0 3051739
13 858 0 3052388
13 859 0 3058780
13 860 0 3059761
13 861 0 3061687
13 862 0 3062622
13 863 0 3071675
13 864 0 3072652
13 865 0 3076693
13 866 0 3079046
13 867 0 3079943
13 868 0 3084572
13 869 0 3087048
13 870 0 3087426
13 871 0 3104973
13 872 0 3108085
13 873 0 3109799
13 874 0 3111494
13 875 0 3112610
13 876 0 3114475
13 877 0 3114656
13 878 0 3115860
13 879 0 3121256
13 880 0 3139428
13 881 0 3140342
13 882 0 3153055
13 883 0 3155083
13 884 0 3157619
13 885 0 3159626
13 886 0 3160890
13 887 0 3197357
13 888 0 3198419
13 889 0 3206088
13 890 0 3206489
13 891 0 3208024
13 892 0 3439015
13 893 0 3456223
13 894 1 3486367
13 895 1 3488113
13 896 1 3491068
13 897 1 3493418
13 898 1 3495353
13 899 1 3508344
13 900 1 3516254
13 901 1 3519303
13 902 1 3523776
13 903 1 3524412
13 904 1 3530562
13 905 1 3532155
13 906 1 3533017
13 907 1 3533271
13 908 1 3533465
13 909 1 3534857
13 910 1 3537432
13 911 1 3537886
13 912 1 3543769
13 913 1 3545143
13 914 1 3551651
13 915 1 3552058
13 916 1 3554264
13 917 1 3554681
13 918 1 3557421
13 919 1 3558184
13 920 1 3560136
13 921 1 3564192
13 922 1 3565006
13 923 1 3567009
13 924 1 3569822
13 925 1 3573842
13 926 1 3574854
13 927 1 3576078
13 928 1 3580198
13 929 1 3581781
13 930 1 3583715
13 931 1 3585596
13 932 1 3587373
13 933 1 3589904
13 934 1 3592806
13 935 1 3593140
13 936 1 3596866
13 937 1 3597020
13 938 1 3601592
13 939 1 3607511
13 940 1 3607607
13 941 1 3609367
13 942 1 3613278
13 943 1 3622243
13 944 1 3623904
13 945 1 3626374
13 946 1 3630234
13 947 1 3635821
13 948 1 3639008
13 949 1 3643132
13 950 1 3644969
13 951 1 3651061
13 952 1 3652869
13 953 1 3656459
13 954 1 3659627
13 955 1 3672227
13 956 1 3673828
13 957 1 3674088
13 958 1 3680457
13 959 1 3685077
13 960 1 3686006
13 961 1 3691165
13 962 1 3691223
13 963 1 3698518
13 964 1 3701037
13 965 1 3703898
13 966 1 3707691
13 967 1 3707860
13 968 1 3711193
13 969 1 3714799
13 970 1 3716676
13 971 1 3721454
13 972 1 3721488
13 973 1 3722817
13 974 1 3728446
13 975 1 3729915
13 976 1 3732451
13 977 1 3739090
13 978 1 3753761
13 979 1 3754031
13 980 1 3756976
13 981 1 3759445
13 982 1 3760698
13 983 1 3764518
13 984 1 3764528
13 985 1 3767497
13 986 1 3771327
13 987 1 3772496
13 988 1 3772885
13 989 1 3773902
13 990 1 3777372
13 991 1 3779301
13 992 1 3784748
13 993 1 3787856
13 994 1 3790170
13 995 1 3795488
13 996 1 3796516
13 997 1 3799624
13 998 1 3799941
13 999 1 3802921
13 1000 1 3803193
13 1001 1 3807881
13 1002 1 3813632
13 1003 1 3818453
13 1004 1 3822440
13 1005 1 3823738
13 1006 1 3825276
13 1007 1 3828204
13 1008 1 3829247
13 1009 1 3829947
13 1010 1 3833065
13 1011 1 3838350
13 1012 1 3840835
13 1013 1 3842721
13 1014 1 3848209
13 1015 1 3849143
13 1016 1 3851200
13 1017 1 3853971
13 1018 1 3855384
13 1019 1 3859761
13 1020 1 3860813
13 1021 1 3863079
13 1022 1 3864089
13 1023 1 3865256
13 1024 1 3865477
13 1025 1 3867613
13 1026 1 3867649
13 1027 1 3871234
13 1028 1 3871490
13 1029 1 3872030
13 1030 1 3888574
13 1031 1 3888892
13 1032 1 3891177
13 1033 1 3894229
13 1034 1 3894804
13 1035 1 3899581
13 1036 1 3900899
13 1037 1 3902453
13 1038 1 3903608
13 1039 1 3905452
13 1040 1 3907442
13 1041 1 3910506
13 1042 1 3915809
13 1043 1 3918056
13 1044 1 3921761
13 1045 1 3922726
13 1046 1 3927222
13 1047 1 3930886
13 1048 1 3933837
13 1049 1 3935530
13 1050 1 3937026
13 1051 1 3938194
13 1052 1 3940159
13 1053 1 3942817
13 1054 1 3947702
13 1055 1 3949210
13 1056 0 3954683
13 1057 0 3957637
13 1058 0 3959359
13 1059 0 3962433
13 1060 0 3966279
13 1061 0 3966501
13 1062 0 3967623
13 1063 0 3968651
13 1064 0 3969884
13 1065 0 3970062
13 1066 0 3970096
13 1067 0 3973142
13 1068 0 3974379
13 1069 0 3976618
13 1070 0 3979840
13 1071 0 3993492
13 1072 0 3999937
13 1073 0 4002494
13 1074 0 4006759
13 1075 0 4008056
13 1076 0 4008177
13 1077 0 4009005
13 1078 0 4011856
13 1079 0 4017227
13 1080 0 4018010
13 1081 0 4019169
13 1082 0 4020098
13 1083 0 4021319
13 1084 0 4022043
13 1085 0 4025386
13 1086 0 4025582
13 1087 0 4029593
13 1088 1 4032119
13 1089 1 4035585
13 1090 1 4036973
13 1091 1 4039352
13 1092 1 4041343
13 1093 1 4042064
13 1094 1 4044207
13 1095 1 4045967
13 1096 1 4047170
13 1097 1 4047462
13 1098 1 4051004
13 1099 1 4053720
13 1100 1 4054140
13 1101 1 4055688
13 1102 1 4058387
13 1103 1 4058857
13 1104 1 4060079
13 1105 1 4060732
13 1106 1 4061255
13 1107 1 4062323
13 1108 1 4063074
13 1109 1 4066048
13 1110 1 4068949
13 1111 1 4070066
13 1112 1 4070537
13 1113 1 4072402
13 1114 1 4072823
13 1115 1 4075728
13 1116 1 4079866
13 1117 1 4082331
13 1118 1 4083041
13 1119 1 4086354
13 1120 1 4088724
13 1121 1 4089383
13 1122 1 4094691
13 1123 1 4099637
13 1124 1 4138813
13 1125 1 4139400
13 1126 1 4141762
13 1127 1 4141874
13 1128 1 4143945
13 1129 1 4148417
13 1130 1 4148574
13 1131 1 4159743
13 1132 1 4165180
13 1133 1 4167399
13 1134 1 4167551
13 1135 1 4169023
13 1136 1 4169522
13 1137 1 4174621
13 1138 1 4176663
13 1139 1 4178926
13 1140 1 4179105
13 1141 1 4182807
13 1142 1 4186147
13 1143 1 4192276
13 1144 1 4193415
13 1145 1 4196410
13 1146 1 4197852
13 1147 1 4202344
13 1148 1 4204194
13 1149 1 4211993
13 1150 1 4219446
13 1151 1 4219489
13 1152 1 4219978
13 1153 1 4224219
13 1154 1 4225463
13 1155 1 4227604
13 1156 1 4229656
13 1157 1 4232149
13 1158 1 4232458
13 1159 1 4234495
13 1160 1 4237910
13 1161 1 4241295
13 1162 1 4245260
13 1163 1 4245359
13 1164 1 4249754
13 1165 1 4251923
13 1166 1 4258824
13 1167 1 4261337
13 1168 1 4266828
13 1169 1 4266841
13 1170 1 4271383
13 1171 1 4278243
13 1172 1 4280007
13 1173 1 4281062
13 1174 1 4281131
13 1175 1 4288111
13 1176 1 4288673
13 1177 1 4288943
13 1178 1 4291388
13 1179 1 4294287
13 1180 1 4299274
13 1181 1 4300186
13 1182 1 4304371
13 1183 1 4306344
13 1184 1 4306932
13 1185 1 4310441
13 1186 1 4311213
13 1187 1 4314918
13 1188 1 4316881
13 1189 1 4318458
13 1190 1 4323251
13 1191 1 4323334
13 1192 1 4325607
13 1193 1 4328082
13 1194 1 4335478
13 1195 1 4337466
13 1196 1 4343884
13 1197 1 4346212
13 1198 1 4347428
13 1199 1 4349476
13 1200 1 4357658
13 1201 1 4358227
13 1202 1 4360775
13 1203 1 4361009
13 1204 1 4361372
13 1205 1 4361728
13 1206 1 4365427
13 1207 1 4366864
13 1208 1 4369087
13 1209 1 4372145
13 1210 1 4373070
13 1211 1 4376337
13 1212 1 4379587
13 1213 1 4381939
13 1214 1 4385321
13 1215 1 4389654
13 1216 1 4390612
13 1217 1 4394451
13 1218 1 4394775
13 1219 1 4395931
13 1220 1 4398172
13 1221 1 4399579
13 1222 1 4402220
13 1223 1 4404961
13 1224 1 4413298
13 1225 1 4418005
13 1226 1 4418909
13 1227 1 4421515
13 1228 1 4424428
13 1229 1 4424958
13 1230 1 4427204
13 1231 1 4427615
13 1232 1 4427869
13 1233 1 4432260
13 1234 1 4432292
13 1235 1 4437183
13 1236 1 4439144
13 1237 1 4441168
13 1238 1 4443650
13 1239 1 4445993
13 1240 1 4447467
13 1241 1 4447955
13 1242 1 4450471
13 1243 1 4450976
13 1244 1 4452372
13 1245 1 4453469
13 1246 1 4456546
13 1247 1 4456753
13 1248 1 4458266
13 1249 1 4459744
13 1250 1 4460866
13 1251 1 4461763
13 1252 1 4463903
13 1253 1 4464008
13 1254 1 4466464
13 1255 1 4468295
13 1256 1 4468719
13 1257 1 4471129
13 1258 1 4471550
13 1259 1 4474721
13 1260 1 4479084
13 1261 1 4480547
13 1262 1 4485260
13 1263 1 4485570
13 1264 1 4488488
13 1265 1 4490076
13 1266 1 4491960
13 1267 1 4492965
13 1268 1 4494314
13 1269 1 4495121
13 1270 1 4496904
13 1271 1 4497464
13 1272 1 4501322
13 1273 1 4502217
13 1274 1 4512644
13 1275 1 4519943
13 1276 1 4520627
13 1277 1 4520927
13 1278 1 4531523
13 1279 1 4533832
13 1280 1 4537197
13 1281 1 4539285
13 1282 1 4540698
13 1283 1 4542117
13 1284 1 4542356
13 1285 1 4542428
13 1286 1 4545566
13 1287 1 4546129
13 1288 1 4548301
13 1289 1 4555346
13 1290 1 4556782
13 1291 1 4558905
13 1292 1 4561466
13 1293 1 4561538
13 1294 1 4562944
13 1295 1 4567906
13 1296 1 4573278
13 1297 1 4575211
13 1298 1 4582734
13 1299 1 4583496
13 1300 1 4584496
13 1301 1 4588320
13 1302 1 4593175
13 1303 1 4597591
13 1304 1 4600069
13 1305 1 4600949
13 1306 1 4604143
13 1307 1 4606333
13 1308 1 4606744
13 1309 1 4607155
13 1310 1 4611783
13 1311 1 4612424
13 1312 1 4616103
13 1313 1 4621698
13 1314 1 4626842
13 1315 1 4639619
13 1316 1 4640429
13 1317 1 4644076
13 1318 1 4645118
13 1319 0 4646799
13 1320 0 4647182
13 1321 0 4649953
13 1322 0 4651211
13 1323 0 4652242
13 1324 0 4656808
13 1325 0 4657375
13 1326 0 4660084
13 1327 0 4663588
13 1328 0 4670484
13 1329 0 4671209
13 1330 0 4674793
13 1331 0 4675956
13 1332 0 4676272
13 1333 0 4682271
13 1334 0 4685697
13 1335 0 4687783
13 1336 0 4688617
13 1337 0 4692886
13 1338 0 4698839
13 1339 0 4703477
13 1340 0 4704225
13 1341 0 4706614
13 1342 0 4708909
13 1343 0 4711834
13 1344 0 4713339
13 1345 0 4714706
13 1346 0 4717488
13 1347 0 4719576
13 1348 0 4720071
13 1349 0 4722005
13 1350 0 4723687
13 1351 0 4733443
13 1352 0 4734548
13 1353 0 4736645
13 1354 0 4739161
13 1355 0 4743473
13 1356 0 4744146
13 1357 0 4744417
13 1358 0 4746326
13 1359 0 4746954
13 1360 0 4749275
13 1361 0 4755657
13 1362 0 4759611
13 1363 0 4761416
13 1364 0 4762776
13 1365 0 4767192
13 1366 0 4767422
13 1367 0 4770922
13 1368 0 4773170
13 1369 0 4774954
13 1370 0 4775527
13 1371 0 4777635
13 1372 0 4781460
13 1373 0 4784016
13 1374 0 4785482
13 1375 0 4786181
13 1376 0 4786864
13 1377 0 4789143
13 1378 0 4791759
13 1379 0 4793861
13 1380 0 4797461
13 1381 0 4797751
13 1382 0 4802111
13 1383 0 4807309
13 1384 0 4810998
13 1385 0 4812216
13 1386 0 4817965
13 1387 0 4818193
13 1388 0 4821782
13 1389 0 4825454
13 1390 0 4832998
13 1391 0 4837212
13 1392 0 4902951
13 1393 0 4906019
13 1394 0 4910183
13 1395 0 4910576
13 1396 0 4912392
13 1397 0 4922172
13 1398 0 4927559
13 1399 0 4931443
13 1400 0 4931853
13 1401 0 4932005
13 1402 0 4937587
13 1403 0 4939825
13 1404 0 4942423
13 1405 0 4943207
13 1406 0 4943542
13 1407 0 4945053
13 1408 0 4946556
13 1409 0 4948679
13 1410 0 4950685
13 1411 0 4953665
13 1412 0 4959513
13 1413 0 4963552
13 1414 0 4965127
13 1415 0 4968048
13 1416 0 4970015
13 1417 0 4970589
13 1418 0 4973406
13 1419 0 4977232
13 1420 0 4980068
13 1421 0 4983879
13 1422 0 5011163
13 1423 0 5016903
13 1424 0 5019621
13 1425 0 5019933
13 1426 0 5023207
13 1427 0 5026165
13 1428 0 5026980
13 1429 0 5029408
13 1430 0 5031285
13 1431 0 5031525
13 1432 0 5033212
13 1433 0 5034102
13 1434 0 5038874
13 1435 0 5046062
13 1436 0 5046868
13 1437 0 5050142
13 1438 0 5051763
13 1439 0 5052420
13 1440 0 5096369
13 1441 0 5222891
13 1442 0 5269265
13 1443 0 5269748
13 1444 0 5270926
13 1445 0 5272138
13 1446 0 5274770
13 1447 0 5275709
13 1448 0 5277942
13 1449 0 5280531
13 1450 0 5280637
13 1451 0 5298627
13 1452 0 5302269
13 1453 0 5304593
13 1454 0 5305448
13 1455 0 5306674
13 1456 0 5309280
13 1457 0 5315889
13 1458 0 5319451
13 1459 0 5321607
13 1460 0 5325000
13 1461 0 5326884
13 1462 0 5328155
13 1463 0 5328932
13 1464 0 5329250
13 1465 0 5333789
13 1466 0 5335942
13 1467 0 5337636
13 1468 0 5338040
13 1469 0 5339237
13 1470 0 5343038
13 1471 0 5343396
13 1472 0 5347374
13 1473 0 5351808
13 1474 0 5357788
13 1475 0 5362819
13 1476 0 5369754
13 1477 0 5372743
13 1478 0 5378329
13 1479 0 5381506
13 1480 0 5383098
13 1481 0 5383902
13 1482 0 5390780
13 1483 0 5390822
13 1484 0 5402540
13 1485 0 5407582
13 1486 0 5415685
13 1487 0 5417336
13 1488 0 5421805
13 1489 0 5422205
13 1490 0 5425382
13 1491 0 5426962
13 1492 0 5430939
13 1493 0 5436041
13 1494 0 5436725
13 1495 0 5440566
13 1496 0 5447908
13 1497 0 5448892
13 1498 0 5449062
13 1499 0 5449851
13 1500 0 5454504
13 1501 0 5456046
13 1502 0 5459556
13 1503 0 5464018
13 1504 0 5465633
13 1505 0 5468324
13 1506 0 5469556
13 1507 0 5470330
13 1508 0 5474611
13 1509 0 5480507
13 1510 0 5483762
13 1511 0 5491604
13 1512 0 5494370
13 1513 0 5497603
13 1514 0 5515284
13 1515 0 5527042
13 1516 0 5559440
13 1517 0 5563424
13 1518 0 5565774
13 1519 0 5565849
13 1520 0 5570170
13 1521 0 5574635
13 1522 0 5575216
13 1523 0 5575475
13 1524 0 5576143
13 1525 0 5672020
13 1526 0 5680614
13 1527 0 5694748
13 1528 0 5697622
13 1529 0 5700358
13 1530 0 5701319
13 1531 0 5701402
13 1532 0 5701627
13 1533 0 5703396
13 1534 0 5704266
13 1535 0 5705133
13 1536 0 5708495
13 1537 0 5709763
13 1538 0 5711845
13 1539 0 5713816
13 1540 0 5718432
13 1541 0 5720238
13 1542 0 5721896
13 1543 0 5723596
13 1544 0 5725232
13 1545 0 5725291
13 1546 0 5725754
13 1547 0 5732330
13 1548 0 5733184
13 1549 0 5736056
13 1550 0 5736736
13 1551 0 5738569
13 1552 0 5739414
13 1553 0 5739906
13 1554 0 5743143
13 1555 0 5744810
13 1556 0 5745721
13 1557 0 5748705
13 1558 0 5752272
13 1559 0 5754527
13 1560 0 5760865
13 1561 0 5763843
13 1562 0 5766382
13 1563 0 5769981
13 1564 0 5773096
13 1565 0 5774605
13 1566 0 5778519
13 1567 0 5778959
13 1568 0 5779273
13 1569 0 5782190
13 1570 0 5785721
13 1571 0 5791177
13 1572 0 5795902
13 1573 0 5796160
13 1574 0 5800990
13 1575 0 5801291
13 1576 0 5802864
13 1577 0 5806746
13 1578 0 5807765
13 1579 0 5809832
13 1580 0 5810917
13 1581 0 5812124
13 1582 0 5812777
13 1583 0 5889078
13 1584 0 5894506
13 1585 0 5900278
13 1586 0 5900781
13 1587 0 5911106
13 1588 0 5913896
13 1589 0 5915541
13 1590 0 5923548
13 1591 0 5925879
13 1592 0 5926442
13 1593 0 5926745
13 1594 0 5927568
13 1595 0 5930946
13 1596 0 5935245
13 1597 0 5939225
13 1598 0 5942007
13 1599 0 5944002
13 1600 0 5944092
13 1601 0 5944111
13 1602 0 5948704
13 1603 0 5951900
13 1604 0 5955773
13 1605 0 5959513
13 1606 0 5960205
13 1607 0 5962079
13 1608 0 5962136
13 1609 0 5962631
13 1610 0 5965769
13 1611 0 5966140
13 1612 0 5970334
13 1613 0 5975823
13 1614 0 5981272
13 1615 0 5982302
13 1616 0 5982581
13 1617 0 5984446
13 1618 0 5988281
13 1619 0 5993591
13 1620 0 5993686
13 1621 0 5997828
13 1622 0 5997947
13 1623 0 5998217
13 1624 0 6000367
13 1625 0 6002945
13 1626 0 6005783
13 1627 0 6006628
13 1628 0 6010458
13 1629 0 6012911
13 1630 0 6023192
13 1631 0 6027147
13 1632 0 6035134
13 1633 0 6042488
13 1634 0 6043314
13 1635 0 6046521
13 1636 0 6049833
13 1637 0 6051161
13 1638 0 6053026
13 1639 0 6053742
13 1640 0 6057556
13 1641 0 6059241
13 1642 0 6063187
13 1643 0 6066979
13 1644 0 6067760
13 1645 0 6070709
13 1646 0 6071930
13 1647 0 6074439
13 1648 0 6075837
13 1649 0 6080498
13 1650 0 6081556
13 1651 0 6085294
13 1652 0 6090028
13 1653 0 6090095
13 1654 0 6091232
13 1655 0 6091568
13 1656 0 6106515
13 1657 0 6110046
13 1658 0 6110695
13 1659 0 6111152
13 1660 0 6126730
13 1661 0 6254192
13 1662 0 6257170
13 1663 0 6258769
13 1664 0 6263019
13 1665 0 6265434
13 1666 0 6266753
13 1667 0 6269202
13 1668 0 6269770
13 1669 0 6277798
13 1670 0 6279200
13 1671 0 6279253
13 1672 0 6285685
13 1673 0 6287783
13 1674 0 6291838
13 1675 0 6297673
13 1676 0 6297868
13 1677 0 6298281
13 1678 0 6299858
13 1679 0 6300173
13 1680 0 6300913
13 1681 0 6303974
13 1682 1 6310185
13 1683 1 6310489
13 1684 1 6310867
13 1685 1 6312426
13 1686 1 6314008
13 1687 1 6318883
13 1688 1 6320914
13 1689 1 6322082
13 1690 1 6322693
13 1691 1 6324754
13 1692 1 6329653
13 1693 1 6332585
13 1694 1 6334957
13 1695 1 6338433
13 1696 1 6346632
13 1697 1 6354316
13 1698 1 6357378
13 1699 1 6359010
13 1700 1 6360959
13 1701 1 6364728
13 1702 1 6364993
13 1703 1 6367732
13 1704 1 6367920
13 1705 1 6369690
13 1706 1 6370011
13 1707 1 6370456
13 1708 1 6371376
13 1709 1 6374416
13 1710 0 6380344
13 1711 0 6385726
13 1712 0 6385909
13 1713 0 6388972
13 1714 0 6389116
13 1715 0 6390469
13 1716 0 6391597
13 1717 0 6399434
13 1718 0 6402981
13 1719 0 6405350
13 1720 0 6407113
13 1721 0 6409456
13 1722 0 6409768
13 1723 0 6413504
13 1724 0 6416695
13 1725 0 6418591
13 1726 0 6419940
13 1727 0 6424940
13 1728 0 6426224
13 1729 0 6428254
13 1730 0 6429059
13 1731 0 6430129
13 1732 0 6430341
13 1733 0 6432290
13 1734 0 6433929
13 1735 0 6434554
13 1736 0 6436171
13 1737 0 6436844
13 1738 0 6439596
13 1739 0 6440054
13 1740 1 6443255
13 1741 1 6444724
13 1742 1 6447229
13 1743 1 6448623
13 1744 1 6449003
13 1745 1 6453417
13 1746 1 6455172
13 1747 1 6456261
13 1748 1 6457549
13 1749 1 6457749
13 1750 1 6459960
13 1751 1 6465019
13 1752 1 6467787
13 1753 1 6470968
13 1754 1 6471287
13 1755 1 6471484
13 1756 1 6474530
13 1757 1 6474862
13 1758 1 6478008
13 1759 1 6481951
13 1760 0 6488415
13 1761 0 6493494
13 1762 0 6495304
13 1763 0 6495618
13 1764 0 6497873
13 1765 0 6501272
13 1766 0 6502241
13 1767 0 6502801
13 1768 0 6507021
13 1769 0 6508793
13 1770 0 6510181
13 1771 0 6512747
13 1772 0 6520933
13 1773 0 6522686
13 1774 0 6523409
13 1775 0 6524065
13 1776 1 6530329
13 1777 1 6530970
13 1778 1 6534839
13 1779 1 6536681
13 1780 1 6537414
13 1781 1 6537780
13 1782 1 6538701
13 1783 1 6539447
13 1784 1 6540476
13 1785 1 6541801
13 1786 1 6546050
13 1787 1 6546434
13 1788 1 6548958
13 1789 1 6550268
13 1790 0 6553907
13 1791 0 6555175
13 1792 0 6559940
13 1793 0 6562418
13 1794 0 6563232
13 1795 0 6564597
13 1796 0 6569713
13 1797 0 6574328
13 1798 0 6579397
13 1799 0 6579841
13 1800 0 6583374
13 1801 0 6591639
13 1802 1 6598140
13 1803 1 6599629
13 1804 1 6603893
13 1805 1 6604885
13 1806 1 6605818
13 1807 1 6606863
13 1808 1 6607106
13 1809 1 6611116
13 1810 1 6615113
13 1811 1 6621191
13 1812 1 6625736
13 1813 1 6629583
13 1814 1 6630136
13 1815 1 6632661
13 1816 1 6636096
13 1817 1 6637731
13 1818 1 6643144
13 1819 1 6648857
13 1820 1 6650811
13 1821 1 6652858
13 1822 1 6659945
13 1823 1 6661284
13 1824 1 6662393
13 1825 1 6664665
13 1826 1 6665602
13 1827 1 6667544
13 1828 1 6668526
13 1829 1 6672036
13 1830 1 6673004
13 1831 1 6678964
13 1832 1 6683156
13 1833 1 6685323
13 1834 1 6686398
13 1835 1 6687419
13 1836 1 6692492
13 1837 1 6693006
13 1838 1 6697937
13 1839 1 6702378
13 1840 1 6709243
13 1841 1 6709697
13 1842 1 6713294
13 1843 1 6713507
13 1844 1 6714852
13 1845 1 6717759
13 1846 1 6723135
13 1847 1 6728831
13 1848 0 6730132
13 1849 0 6733574
13 1850 0 6736616
13 1851 0 6740777
13 1852 0 6746797
13 1853 0 6753172
13 1854 0 6755337
13 1855 0 6755505
13 1856 0 6761236
13 1857 0 6762731
13 1858 0 6768859
13 1859 0 6769601
13 1860 0 6770435
13 1861 0 6771895
13 1862 0 6778391
13 1863 0 6779048
13 1864 0 6783692
13 1865 0 6788822
13 1866 0 6793944
13 1867 0 6795706
13 1868 0 6798670
13 1869 0 6802119
13 1870 0 6802909
13 1871 0 6811530
13 1872 0 6812695
13 1873 0 6815401
13 1874 0 6818320
13 1875 0 6818939
13 1876 0 6819283
13 1877 0 6820211
13 1878 0 6821845
13 1879 0 6825841
13 1880 0 6830505
13 1881 0 6832521
13 1882 0 6834115
13 1883 0 6834340
13 1884 0 6834724
13 1885 0 6835864
13 1886 0 6839695
13 1887 0 6842158
13 1888 0 6843224
13 1889 0 6846270
13 1890 0 6850141
13 1891 0 6850368
13 1892 0 6855006
13 1893 0 6857854
13 1894 0 6860634
13 1895 0 6863253
13 1896 0 6864323
13 1897 0 6870236
13 1898 0 6873718
13 1899 0 6878400
13 1900 0 6879152
13 1901 0 6879219
13 1902 0 6879307
13 1903 0 6895997
13 1904 0 6900376
13 1905 0 6910893
13 1906 0 6914601
13 1907 0 6918725
13 1908 0 6921962
13 1909 0 6926782
13 1910 0 6931434
13 1911 0 6936549
13 1912 0 6938934
13 1913 0 6939894
13 1914 0 6940231
13 1915 0 6941605
13 1916 0 6942297
13 1917 0 6947401
13 1918 1 6951493
13 1919 1 6953457
13 1920 1 6953898
13 1921 1 6960045
13 1922 1 6962044
13 1923 1 6965864
13 1924 1 6967632
13 1925 1 6969307
13 1926 1 6973812
13 1927 1 6975818
13 1928 1 6980547
13 1929 1 6986764
13 1930 1 6987266
13 1931 1 6988296
13 1932 1 6991468
13 1933 1 6991745
13 1934 1 6993680
13 1935 1 6993796
13 1936 1 6997152
13 1937 1 6998753
13 1938 0 7001894
13 1939 0 7002435
13 1940 0 7005507
13 1941 0 7006463
13 1942 0 7012288
13 1943 0 7014048
13 1944 0 7017003
13 1945 0 7017444
13 1946 0 7020368
13 1947 0 7025479
13 1948 0 7028575
13 1949 0 7033812
13 1950 0 7034788
13 1951 0 7035734
13 1952 0 7035951
13 1953 0 7038294
13 1954 0 7039339
13 1955 0 7048479
13 1956 0 7051671
13 1957 0 7055526
13 1958 0 7084129
13 1959 0 7086252
13 1960 0 7087855
13 1961 0 7090540
13 1962 0 7093209
13 1963 0 7093253
13 1964 0 7098539
13 1965 0 7098761
13 1966 1 7101123
13 1967 1 7104810
13 1968 1 7108079
13 1969 1 7113668
13 1970 1 7115805
13 1971 1 7119846
13 1972 1 7121530
13 1973 1 7122233
13 1974 1 7122486
13 1975 1 7123699
13 1976 1 7125098
13 1977 1 7125970
13 1978 1 7128970
13 1979 1 7131736
13 1980 1 7136662
13 1981 1 7138007
13 1982 1 7140912
13 1983 1 7141012
13 1984 1 7142607
13 1985 1 7143281
13 1986 1 7144363
13 1987 1 7144684
13 1988 1 7145402
13 1989 1 7146503
13 1990 1 7146522
13 1991 1 7148312
13 1992 1 7149322
13 1993 1 7150385
13 1994 1 7152045
13 1995 1 7153916
13 1996 1 7155467
13 1997 1 7156871
13 1998 0 7161414
13 1999 0 7161547
13 2000 0 7163916
13 2001 0 7164971
13 2002 0 7166536
13 2003 0 7166937
13 2004 0 7167835
13 2005 0 7170873
13 2006 0 7171730
13 2007 0 7175383
13 2008 0 7175394
13 2009 0 7177362
13 2010 0 7179220
13 2011 0 7182774
13 2012 0 7184599
13 2013 0 7187850
13 2014 0 7187941
13 2015 0 7188465
13 2016 0 7189489
13 2017 0 7190506
13 2018 0 7192694
13 2019 0 7194231
13 2020 0 7194839
13 2021 0 7195139
13 2022 0 7195237
13 2023 0 7198221
13 2024 0 7200110
13 2025 0 7202341
13 2026 0 7203608
13 2027 0 7205336
13 2028 0 7206340
13 2029 0 7212339
13 2030 0 7217066
13 2031 0 7224227
13 2032 0 7230096
13 2033 0 7234041
13 2034 0 7234772
13 2035 0 7237210
13 2036 0 7239703
13 2037 0 7248667
13 2038 0 7250582
13 2039 0 7277220
13 2040 0 7302262
13 2041 0 7329863
13 2042 0 7333874
13 2043 0 7334840
13 2044 0 7339108
13 2045 0 7340651
13 2046 0 7341982
13 2047 0 7345189
13 2048 0 7350009
13 2049 0 7350671
13 2050 0 7351997
13 2051 0 7353412
13 2052 0 7355942
13 2053 0 7357195
13 2054 0 7362017
13 2055 0 7363438
13 2056 0 7366466
13 2057 0 7370181
13 2058 0 7375299
13 2059 0 7376281
13 2060 0 7376483
13 2061 0 7379236
13 2062 0 7381986
13 2063 0 7387633
13 2064 0 7390184
13 2065 0 7393036
13 2066 0 7416307
13 2067 0 7460543
13 2068 0 7464616
13 2069 0 7475990
13 2070 0 7478954
13 2071 0 7479139
13 2072 0 7481804
13 2073 0 7496803
13 2074 1 7505204
13 2075 1 7507484
13 2076 1 7514769
13 2077 1 7515796
13 2078 1 7518541
13 2079 1 7520820
13 2080 1 7526932
13 2081 1 7527043
13 2082 1 7530516
13 2083 1 7532887
13 2084 1 7533662
13 2085 1 7537559
13 2086 1 7540975
13 2087 1 7541658
13 2088 1 7544251
13 2089 1 7545125
13 2090 1 7553725
13 2091 1 7557198
13 2092 1 7558293
13 2093 1 7560389
13 2094 1 7567518
13 2095 1 7571541
13 2096 0 7575151
13 2097 0 7580514
13 2098 0 7580798
13 2099 0 7584917
13 2100 0 7592027
13 2101 0 7594782
13 2102 0 7598850
13 2103 0 7599221
13 2104 0 7601826
13 2105 0 7603503
13 2106 0 7604227
13 2107 0 7604800
13 2108 0 7605921
13 2109 0 7608908
13 2110 0 7613218
13 2111 0 7613424
13 2112 0 7614577
13 2113 0 7618489
13 2114 0 7623965
13 2115 0 7639011
13 2116 0 7644873
13 2117 0 7648871
13 2118 0 7651336
13 2119 0 7652368
13 2120 0 7657108
13 2121 0 7660706
13 2122 0 7660767
13 2123 0 7680856
13 2124 0 7682153
13 2125 0 7685863
13 2126 0 7691071
13 2127 0 7692577
13 2128 0 7696661
13 2129 1 7699262
13 2130 1 7701720
13 2131 1 7704534
13 2132 1 7706937
13 2133 1 7708859
13 2134 1 7710695
13 2135 1 7711187
13 2136 1 7712509
13 2137 1 7718511
13 2138 1 7720621
13 2139 1 7722902
13 2140 1 7722987
13 2141 0 7728139
13 2142 0 7731646
13 2143 0 7732573
13 2144 0 7734202
13 2145 0 7741540
13 2146 0 7741793
13 2147 0 7744988
13 2148 0 7758969
13 2149 0 7761639
13 2150 0 7761794
13 2151 0 7765267
13 2152 0 7765638
13 2153 0 7777341
13 2154 0 7789188
13 2155 0 7789439
13 2156 0 7794641
13 2157 0 7798352
13 2158 0 7814820
13 2159 0 7814963
13 2160 0 7815623
13 2161 0 7816806
13 2162 0 7819883
13 2163 0 7831356
13 2164 0 7834370
13 2165 0 7843802
13 2166 0 7847316
13 2167 0 7851724
13 2168 0 7852319
13 2169 0 7853323
13 2170 0 8001226
13 2171 0 8095265
13 2172 0 8123147
13 2173 0 8162638
13 2174 0 8163720
13 2175 0 8164278
13 2176 0 8167786
13 2177 0 8168600
13 2178 0 8173734
13 2179 0 8179863
13 2180 0 8182126
13 2181 0 8190301
13 2182 0 8199184
13 2183 0 8199575
13 2184 0 8201962
13 2185 0 8205142
13 2186 0 8221123
13 2187 0 8224904
13 2188 0 8227483
13 2189 0 8230219
13 2190 0 8232752
13 2191 0 8238659
13 2192 0 8240188
13 2193 0 8240483
13 2194 0 8241121
13 2195 0 8246814
13 2196 0 8248613
13 2197 0 8255180
13 2198 0 8259742
13 2199 0 8260427
13 2200 0 8263858
13 2201 0 8267816
13 2202 0 8272563
13 2203 0 8284672
13 2204 0 8287866
13 2205 0 8288421
13 2206 0 8290247
13 2207 0 8293627
13 2208 0 8296139
13 2209 0 8297907
13 2210 0 8299775
13 2211 0 8301325
13 2212 0 8305595
13 2213 0 8306555
13 2214 0 8309153
13 2215 0 8309213
13 2216 0 8310441
13 2217 0 8312114
13 2218 0 8314117
13 2219 1 8317480
13 2220 1 8318165
13 2221 1 8320419
13 2222 1 8322705
13 2223 1 8326312
13 2224 1 8327333
13 2225 1 8329577
13 2226 1 8335626
13 2227 1 8337898
13 2228 1 8338187
13 2229 1 8338548
13 2230 1 8338588
13 2231 1 8340606
13 2232 1 8346467
13 2233 1 8347969
13 2234 1 8349562
13 2235 1 8349824
13 2236 1 8351197
13 2237 1 8353141
13 2238 1 8355004
13 2239 1 8356409
13 2240 1 8357411
13 2241 1 8358591
13 2242 1 8359934
13 2243 1 8360654
13 2244 1 8364500
13 2245 1 8368107
13 2246 1 8368222
13 2247 1 8369534
13 2248 1 8370666
13 2249 0 8374541
13 2250 0 8375001
13 2251 0 8385372
13 2252 0 8385432
13 2253 0 8392836
13 2254 0 8397017
13 2255 0 8402795
13 2256 0 8404605
13 2257 0 8405740
13 2258 0 8419491
13 2259 0 8422399
13 2260 0 8426748
13 2261 0 8427374
13 2262 0 8474608
13 2263 0 8487193
13 2264 0 8491448
13 2265 0 8495108
13 2266 0 8496735
13 2267 0 8496902
13 2268 0 8498487
13 2269 0 8499065
13 2270 0 8500253
13 2271 0 8502186
13 2272 0 8502280
13 2273 0 8504835
13 2274 0 8515840
13 2275 0 8517875
13 2276 0 8521652
13 2277 0 8522204
13 2278 0 8529124
13 2279 0 8535654
13 2280 0 8538326
13 2281 0 8540777
13 2282 0 8560891
13 2283 0 8561270
13 2284 0 8563626
13 2285 0 8566779
13 2286 0 8573623
13 2287 0 8574717
13 2288 0 8580645
13 2289 0 8584089
13 2290 0 8587466
13 2291 0 8588255
13 2292 0 8590825
13 2293 0 8592572
13 2294 0 8613490
13 2295 0 8615654
13 2296 0 8617186
13 2297 0 8620391
13 2298 0 8624930
13 2299 0 8625230
13 2300 1 8674472
13 2301 1 8674635
13 2302 1 8677351
13 2303 1 8678298
13 2304 1 8682436
13 2305 1 8683999
13 2306 1 8686251
13 2307 1 8687290
13 2308 1 8689006
13 2309 1 8689636
13 2310 1 8691573
13 2311 1 8692733
13 2312 1 8696430
13 2313 1 8697556
13 2314 1 8702923
13 2315 0 8710177
13 2316 0 8711673
13 2317 0 8711684
13 2318 0 8715018
13 2319 0 8718192
13 2320 0 8723413
13 2321 0 8728370
13 2322 0 8730975
13 2323 0 8731620
13 2324 0 8760629
13 2325 0 8764052
13 2326 0 8766696
13 2327 0 8770652
13 2328 0 8774606
13 2329 0 8774697
13 2330 0 8780657
13 2331 0 8781933
13 2332 0 8784036
13 2333 0 8784708
13 2334 0 8786287
13 2335 0 8786588
13 2336 0 8791443
13 2337 0 8791767
13 2338 0 8796795
13 2339 0 8799602
13 2340 0 8801844
13 2341 0 8804080
13 2342 0 8805860
13 2343 0 8807629
13 2344 0 8808078
13 2345 0 8813051
13 2346 0 8813995
13 2347 0 8817739
13 2348 0 8820655
13 2349 0 8825539
13 2350 0 8826919
13 2351 0 8831509
13 2352 0 8832756
13 2353 0 8832984
13 2354 0 8837053
13 2355 0 8837946
13 2356 0 8844510
13 2357 0 8851630
13 2358 0 8853095
13 2359 0 8854816
13 2360 0 8858520
13 2361 0 8860694
13 2362 0 8861173
13 2363 0 8866311
13 2364 0 8870839
13 2365 0 8876599
13 2366 0 8878800
13 2367 0 8880230
13 2368 0 8880601
13 2369 0 8884005
13 2370 0 8885661
13 2371 0 8886982
13 2372 0 8891040
13 2373 0 8892404
13 2374 0 8897036
13 2375 0 8899511
13 2376 0 8900627
13 2377 0 8905544
13 2378 0 8907823
13 2379 0 8909154
13 2380 0 8914014
13 2381 0 8916054
13 2382 0 8918893
13 2383 0 8919914
13 2384 0 8921167
13 2385 0 8921268
13 2386 0 8922096
13 2387 0 8926889
13 2388 0 8929084
13 2389 0 8943895
13 2390 0 8946028
13 2391 0 8961233
13 2392 0 8961294
13 2393 0 8962598
13 2394 0 8964986
13 2395 0 8967763
13 2396 0 8972463
13 2397 0 8974513
13 2398 0 8975211
13 2399 0 8975826
13 2400 0 8976994
13 2401 0 8980556
13 2402 0 8982798
13 2403 0 8994459
13 2404 0 8996708
13 2405 0 8998542
13 2406 0 9001217
13 2407 0 9012152
13 2408 0 9014484
13 2409 0 9037466
13 2410 0 9037861
13 2411 0 9039946
13 2412 0 9045083
13 2413 0 9048079
13 2414 0 9055774
13 2415 0 9059220
13 2416 0 9059273
13 2417 0 9059962
13 2418 0 9059985
13 2419 0 9062493
13 2420 0 9063931
13 2421 0 9064928
13 2422 0 9065262
13 2423 0 9065827
13 2424 0 9070756
13 2425 0 9074610
13 2426 0 9082077
13 2427 0 9084801
13 2428 0 9087393
13 2429 0 9089962
13 2430 0 9093517
13 2431 0 9121773
13 2432 0 9122754
13 2433 0 9124774
13 2434 0 9126876
13 2435 0 9127657
13 2436 0 9128258
13 2437 0 9142011
13 2438 0 9142334
13 2439 0 9144469
13 2440 0 9144759
13 2441 0 9148340
13 2442 0 9148577
13 2443 0 9150903
13 2444 0 9158468
13 2445 0 9159452
13 2446 0 9160471
13 2447 0 9161874
13 2448 0 9162663
13 2449 0 9165083
13 2450 0 9165608
13 2451 0 9171405
13 2452 0 9177875
13 2453 0 9181044
13 2454 0 9183410
13 2455 0 9189707
13 2456 0 9191014
13 2457 0 9191496
13 2458 0 9198807
13 2459 0 9198830
13 2460 0 9206764
13 2461 0 9210662
13 2462 0 9211452
13 2463 0 9211704
13 2464 0 9212443
13 2465 0 9215428
13 2466 0 9226473
13 2467 0 9231988
13 2468 0 9236268
13 2469 0 9237017
13 2470 0 9239065
13 2471 0 9239613
13 2472 0 9242875
13 2473 0 9243893
13 2474 0 9247719
13 2475 0 9251880
13 2476 0 9254021
13 2477 0 9254264
13 2478 0 9254519
13 2479 0 9259893
13 2480 0 9263826
13 2481 1 9279371
13 2482 1 9282137
13 2483 1 9285465
13 2484 1 9288382
13 2485 1 9291088
13 2486 1 9291981
13 2487 1 9292937
13 2488 1 9294056
13 2489 1 9294583
13 2490 1 9295113
13 2491 1 9305521
13 2492 1 9309035
13 2493 1 9312928
13 2494 1 9316044
13 2495 1 9316847
13 2496 1 9318513
13 2497 1 9319303
13 2498 1 9322546
13 2499 1 9326436
13 2500 1 9327264
13 2501 0 9328631
13 2502 0 9328977
13 2503 0 9336235
13 2504 0 9340959
13 2505 0 9357618
13 2506 0 9369113
13 2507 0 9375284
13 2508 0 9479254
13 2509 1 9524545
13 2510 1 9532147
13 2511 1 9538424
13 2512 1 9542377
13 2513 1 9543167
13 2514 1 9549942
13 2515 1 9550499
13 2516 1 9551148
13 2517 1 9552341
13 2518 1 9557415
13 2519 1 9559049
13 2520 0 9560853
13 2521 0 9577170
13 2522 0 9611278
13 2523 0 9644739
13 2524 0 9646188
13 2525 0 9651940
13 2526 0 9652245
13 2527 0 9656119
13 2528 0 9660654
13 2529 0 9666836
13 2530 0 9676089
13 2531 0 9678022
13 2532 0 9682067
13 2533 0 9682137
13 2534 0 9684097
13 2535 0 9687210
13 2536 0 9688505
13 2537 0 9694022
13 2538 0 9698263
13 2539 0 9709861
13 2540 0 9743712
13 2541 0 9748645
13 2542 0 9749226
13 2543 0 9753807
13 2544 0 9757661
13 2545 0 9760943
13 2546 0 9764358
13 2547 0 9766878
13 2548 0 9769867
13 2549 0 9770346
13 2550 0 9772332
13 2551 0 9780156
13 2552 0 9781238
13 2553 0 9781565
13 2554 0 9782725
13 2555 0 9783143
13 2556 0 9794065
13 2557 0 9807614
13 2558 0 9810919
13 2559 0 9816173
13 2560 0 9821919
13 2561 0 9825068
13 2562 0 9827917
13 2563 0 9834265
13 2564 0 9838012
13 2565 0 9841704
13 2566 0 9844451
13 2567 0 9846236
13 2568 0 9848054
13 2569 0 9851617
13 2570 0 9853810
13 2571 1 9859966
13 2572 1 9863759
13 2573 1 9864462
13 2574 1 9865030
13 2575 1 9874004
13 2576 1 9874599
13 2577 1 9881899
13 2578 1 9885081
13 2579 1 9885952
13 2580 1 9887499
13 2581 1 9891702
13 2582 1 9894007
13 2583 1 9896918
13 2584 0 9903178
13 2585 0 9905768
13 2586 1 9908455
13 2587 1 9930199
13 2588 1 9933324
13 2589 1 9934850
13 2590 1 9937574
13 2591 1 9950640
13 2592 1 9954471
13 2593 1 9954707
13 2594 1 9957226
13 2595 1 9957981
13 2596 1 9961429
13 2597 1 9965990
13 2598 1 9970213
13 2599 1 9972943
13 2600 1 9977457
13 2601 1 9979102
13 2602 1 9980207
13 2603 1 9989804
13 2604 1 9994118
13 2605 1 9997470
13 2606 1 10000974
13 2607 1 10004087
13 2608 1 10007465
13 2609 1 10012898
13 2610 1 10017952
13 2611 1 10020533
13 2612 1 10021679
13 2613 1 10025539
13 2614 1 10026898
13 2615 1 10030867
13 2616 1 10034490
13 2617 1 10036902
13 2618 1 10037179
13 2619 1 10039612
13 2620 1 10042641
13 2621 1 10043198
13 2622 1 10043424
13 2623 1 10049266
13 2624 1 10052482
13 2625 1 10061053
13 2626 1 10062984
13 2627 1 10063365
13 2628 1 10064897
13 2629 1 10066321
13 2630 1 10069369
13 2631 1 10073445
13 2632 1 10076855
13 2633 1 10077371
13 2634 1 10078520
13 2635 1 10084225
13 2636 1 10085234
13 2637 1 10086765
13 2638 1 10089480
13 2639 1 10089837
13 2640 1 10093219
13 2641 1 10097321
13 2642 1 10101632
13 2643 1 10104383
13 2644 1 10105858
13 2645 1 10109146
13 2646 1 10110505
13 2647 1 10115978
13 2648 1 10117054
13 2649 1 10121132
13 2650 1 10121655
13 2651 1 10128785
13 2652 1 10130226
13 2653 1 10131208
13 2654 1 10136983
13 2655 1 10138750
13 2656 1 10141943
13 2657 1 10144085
13 2658 1 10144181
13 2659 1 10147153
13 2660 1 10150665
13 2661 1 10153776
13 2662 1 10166700
13 2663 0 10172837
13 2664 0 10177695
13 2665 0 10178020
13 2666 0 10178220
13 2667 0 10182405
13 2668 0 10198160
13 2669 0 10204561
13 2670 0 10207543
13 2671 0 10208854
13 2672 0 10210599
13 2673 0 10213051
13 2674 0 10213941
13 2675 0 10216667
13 2676 0 10219680
13 2677 0 10219996
13 2678 0 10221099
13 2679 0 10230552
13 2680 0 10233808
13 2681 0 10239472
13 2682 0 10243415
13 2683 0 10248305
13 2684 0 10248728
13 2685 0 10251071
13 2686 0 10252549
13 2687 0 10255561
13 2688 0 10258781
13 2689 0 10260790
13 2690 0 10269088
13 2691 0 10270692
13 2692 0 10274723
13 2693 0 10277626
13 2694 0 10282281
13 2695 0 10283332
13 2696 0 10285793
13 2697 0 10288604
13 2698 0 10289758
13 2699 0 10291047
13 2700 0 10294753
13 2701 0 10299783
13 2702 0 10301317
13 2703 0 10303858
13 2704 0 10308947
13 2705 0 10313997
13 2706 0 10319930
13 2707 0 10323318
13 2708 0 10326591
13 2709 0 10326653
13 2710 0 10329509
13 2711 0 10329996
13 2712 0 10333274
13 2713 0 10334557
13 2714 0 10337173
13 2715 0 10337332
13 2716 0 10340499
13 2717 0 10343029
13 2718 0 10346712
13 2719 0 10349625
13 2720 0 10356361
13 2721 0 10357620
13 2722 0 10361698
13 2723 0 10363545
13 2724 0 10363708
13 2725 0 10365808
13 2726 0 10371709
13 2727 0 10374255
13 2728 0 10374339
13 2729 0 10374461
13 2730 0 10376489
13 2731 0 10376857
13 2732 0 10379302
13 2733 0 10382077
13 2734 0 10387966
13 2735 0 10394230
13 2736 0 10399031
13 2737 0 10400970
13 2738 0 10403331
13 2739 0 10404803
13 2740 0 10408660
13 2741 0 10413712
13 2742 0 10414005
13 2743 0 10416244
13 2744 0 10419361
13 2745 0 10422308
13 2746 0 10425363
13 2747 0 10426099
13 2748 0 10429474
13 2749 0 10434652
13 2750 0 10435306
13 2751 0 10440138
13 2752 0 10450913
13 2753 0 10455901
13 2754 0 10457907
13 2755 0 10459731
13 2756 0 10461025
13 2757 1 10467258
13 2758 1 10468295
13 2759 1 10472707
13 2760 1 10473468
13 2761 1 10478032
13 2762 1 10478365
13 2763 1 10481359
13 2764 1 10482268
13 2765 1 10484529
13 2766 1 10484737
13 2767 1 10486525
13 2768 1 10488899
13 2769 1 10490720
13 2770 1 10491554
13 2771 1 10493686
13 2772 1 10495079
13 2773 1 10496585
13 2774 1 10498042
13 2775 1 10498699
13 2776 1 10498952
13 2777 1 10501313
13 2778 1 10503603
13 2779 1 10505583
13 2780 1 10507600
13 2781 0 10510671
13 2782 0 10512325
13 2783 0 10513377
13 2784 0 10513447
13 2785 0 10518287
13 2786 0 10524371
13 2787 0 10528926
13 2788 0 10541024
13 2789 1 10557091
13 2790 1 10563789
13 2791 1 10565481
13 2792 1 10567016
13 2793 1 10568414
13 2794 1 10571549
13 2795 1 10571562
13 2796 1 10575037
13 2797 1 10575209
13 2798 1 10579770
13 2799 1 10584774
13 2800 0 10589327
13 2801 0 10589843
13 2802 1 10591421
13 2803 1 10594607
13 2804 1 10598702
13 2805 1 10600706
13 2806 1 10600988
13 2807 1 10604279
13 2808 1 10607577
13 2809 1 10611293
13 2810 1 10612604
13 2811 1 10614029
13 2812 1 10615005
13 2813 1 10617570
13 2814 1 10621981
13 2815 1 10624215
13 2816 1 10625465
13 2817 1 10627899
13 2818 1 10628496
13 2819 1 10633198
13 2820 0 10638413
13 2821 0 10682211
13 2822 0 10682301
13 2823 0 10683314
13 2824 0 10687861
13 2825 0 10688771
13 2826 0 10692128
13 2827 0 10697051
13 2828 0 10705348
13 2829 0 10709774
13 2830 1 10759303
13 2831 1 10760663
13 2832 1 10761765
13 2833 1 10763144
13 2834 1 10770049
13 2835 1 10773324
13 2836 1 10776338
13 2837 1 10778470
13 2838 1 10821558
13 2839 1 10830173
13 2840 1 10830225
13 2841 1 10832375
13 2842 1 10832931
13 2843 1 10838126
13 2844 1 10843109
13 2845 1 10848531
13 2846 1 10854286
13 2847 1 10859785
13 2848 1 10862146
13 2849 1 10865431
13 2850 1 10870636
13 2851 1 10874997
13 2852 1 10878770
13 2853 1 10881357
13 2854 1 10886464
13 2855 1 10886987
13 2856 1 10892926
13 2857 1 10895839
13 2858 1 10902363
13 2859 1 10903020
13 2860 1 10906621
13 2861 1 10907048
13 2862 1 10909671
13 2863 1 10913354
13 2864 1 10916650
13 2865 1 10918957
13 2866 1 10919282
13 2867 1 10921736
13 2868 1 10927294
13 2869 1 10930591
13 2870 1 10932272
13 2871 1 10932342
13 2872 1 10932503
13 2873 1 10934823
13 2874 1 10935570
13 2875 1 10939849
13 2876 1 10940739
13 2877 1 10941128
13 2878 1 10941717
13 2879 1 10945804
13 2880 1 10950829
13 2881 1 10954514
13 2882 1 10959804
13 2883 1 10961860
13 2884 1 10963833
13 2885 1 10965378
13 2886 1 10965597
13 2887 1 10970283
13 2888 1 10970419
13 2889 1 10972980
13 2890 1 10973516
13 2891 1 10976141
13 2892 1 10981004
13 2893 1 10981506
13 2894 1 10983258
13 2895 1 10983387
13 2896 1 10985249
13 2897 1 10985293
13 2898 1 10987378
13 2899 1 10990034
13 2900 1 10990833
13 2901 1 10994957
13 2902 1 10995715
13 2903 1 10996601
13 2904 1 10999092
13 2905 1 11002533
13 2906 1 11003149
13 2907 1 11006433
13 2908 1 11010497
13 2909 1 11013625
13 2910 1 11014029
13 2911 1 11015233
13 2912 1 11016716
13 2913 1 11016751
13 2914 1 11017474
13 2915 1 11022946
13 2916 1 11028169
13 2917 1 11030994
13 2918 1 11032801
13 2919 1 11034241
13 2920 1 11036897
13 2921 1 11041411
13 2922 1 11043593
13 2923 1 11047295
13 2924 1 11051399
13 2925 1 11054303
13 2926 1 11054845
13 2927 1 11055741
13 2928 1 11056359
13 2929 1 11057921
13 2930 0 11058560
13 2931 0 11064782
13 2932 0 11065071
13 2933 0 11065176
13 2934 0 11065676
13 2935 0 11067663
13 2936 0 11068029
13 2937 0 11070562
13 2938 0 11075317
13 2939 0 11075875
13 2940 0 11080353
13 2941 0 11081173
13 2942 0 11088682
13 2943 0 11090649
13 2944 0 11094529
13 2945 0 11096297
13 2946 0 11096653
13 2947 0 11098275
13 2948 0 11100015
13 2949 0 11102325
13 2950 0 11103021
13 2951 0 11106009
13 2952 0 11106935
13 2953 0 11108221
13 2954 0 11115890
13 2955 0 11118941
13 2956 0 11119704
13 2957 0 11122271
13 2958 0 11123729
13 2959 0 11128041
13 2960 0 11128245
13 2961 0 11129732
13 2962 0 11132775
13 2963 0 11134812
13 2964 0 11136219
13 2965 0 11138163
13 2966 0 11138908
13 2967 0 11139614
13 2968 0 11141500
13 2969 0 11145032
13 2970 0 11148696
13 2971 0 11151275
13 2972 0 11152568
13 2973 0 11154284
13 2974 0 11155439
13 2975 0 11158398
13 2976 0 11158802
13 2977 0 11159760
13 2978 0 11160509
13 2979 0 11161420
13 2980 0 11165696
13 2981 0 11165924
13 2982 0 11169458
13 2983 0 11172981
13 2984 0 11173105
13 2985 0 11175783
13 2986 0 11178789
13 2987 0 11179663
13 2988 0 11182326
13 2989 0 11185034
13 2990 0 11191060
13 2991 0 11191779
13 2992 0 11193806
13 2993 0 11196026
13 2994 0 11197039
13 2995 0 11198768
13 2996 0 11200671
13 2997 0 11202867
13 2998 0 11204745
13 2999 0 11208097
13 3000 0 11208488
13 3001 0 11210795
13 3002 0 11211718
13 3003 0 11211895
13 3004 0 11213980
13 3005 0 11215461
13 3006 0 11217510
13 3007 0 11217606
13 3008 0 11220252
13 3009 0 11223429
13 3010 0 11226342
13 3011 0 11226594
13 3012 0 11227318
13 3013 0 11228763
13 3014 0 11231534
13 3015 0 11234089
13 3016 0 11236882
13 3017 0 11237191
13 3018 0 11238711
13 3019 0 11242733
13 3020 0 11243292
13 3021 0 11245538
13 3022 0 11248259
13 3023 0 11259364
13 3024 0 11260185
13 3025 0 11260689
13 3026 0 11264809
13 3027 0 11267621
13 3028 0 11271804
13 3029 0 11279507
13 3030 0 11286716
13 3031 0 11288215
13 3032 0 11293939
13 3033 0 11294685
13 3034 0 11296977
13 3035 0 11297625
13 3036 0 11298836
13 3037 0 11304765
13 3038 0 11307805
13 3039 0 11314816
13 3040 0 11315601
13 3041 0 11316981
13 3042 0 11320881
13 3043 0 11325650
13 3044 0 11329130
13 3045 0 11330521
13 3046 0 11334475
13 3047 0 11336388
13 3048 0 11336557
13 3049 0 11337695
13 3050 0 11339087
13 3051 0 11342329
13 3052 0 11344979
13 3053 0 11345791
13 3054 0 11346166
13 3055 0 11351425
13 3056 0 11353093
13 3057 0 11354196
13 3058 0 11354583
13 3059 0 11362169
13 3060 0 11363015
13 3061 0 11367386
13 3062 0 11367418
13 3063 0 11367497
13 3064 0 11369393
13 3065 0 11369454
13 3066 0 11371522
13 3067 0 11377038
13 3068 0 11377541
13 3069 0 11381003
13 3070 0 11383299
13 3071 0 11385684
13 3072 1 11388457
13 3073 1 11390578
13 3074 1 11392108
13 3075 1 11393631
13 3076 1 11396955
13 3077 1 11400035
13 3078 1 11400356
13 3079 1 11405511
13 3080 1 11410962
13 3081 1 11416773
13 3082 1 11417062
13 3083 1 11420821
13 3084 1 11423337
13 3085 1 11428652
13 3086 1 11430787
13 3087 1 11432267
13 3088 1 11433050
13 3089 1 11435410
13 3090 1 11436229
13 3091 1 11437919
13 3092 1 11440499
13 3093 1 11443171
13 3094 1 11444205
13 3095 1 11444312
13 3096 1 11446666
13 3097 1 11452818
13 3098 1 11454824
13 3099 1 11455861
13 3100 1 11459626
13 3101 0 11464365
13 3102 0 11465970
13 3103 0 11470005
13 3104 0 11470302
13 3105 0 11472747
13 3106 0 11474291
13 3107 0 11475170
13 3108 0 11475818
13 3109 0 11480140
13 3110 0 11482730
13 3111 0 11485351
13 3112 0 11485960
13 3113 0 11488761
13 3114 0 11490081
13 3115 0 11491861
13 3116 0 11492908
13 3117 0 11495596
13 3118 0 11496190
13 3119 0 11498883
13 3120 0 11499934
13 3121 0 11501948
13 3122 0 11504286
13 3123 0 11505458
13 3124 0 11506494
13 3125 0 11509415
13 3126 0 11515211
13 3127 0 11516032
13 3128 0 11517953
13 3129 0 11519999
13 3130 0 11520714
13 3131 0 11524703
13 3132 0 11527765
13 3133 0 11531898
13 3134 0 11535904
13 3135 0 11536216
13 3136 0 11537531
13 3137 0 11539379
13 3138 0 11539932
13 3139 0 11541274
13 3140 0 11541535
13 3141 0 11542392
13 3142 0 11543319
13 3143 0 11544457
13 3144 0 11545152
13 3145 0 11545420
13 3146 0 11549038
13 3147 0 11550272
13 3148 0 11552001
13 3149 1 11555193
13 3150 1 11555704
13 3151 1 11557365
13 3152 1 11557630
13 3153 1 11562600
13 3154 1 11565090
13 3155 1 11569768
13 3156 1 11571385
13 3157 1 11572235
13 3158 1 11573994
13 3159 1 11577117
13 3160 1 11578905
13 3161 1 11581908
13 3162 1 11583437
13 3163 1 11583921
13 3164 1 11584506
13 3165 1 11586792
13 3166 1 11588868
13 3167 1 11591440
13 3168 1 11592657
13 3169 1 11594977
13 3170 1 11595646
13 3171 1 11598787
13 3172 1 11599437
13 3173 1 11602805
13 3174 1 11605447
13 3175 1 11605498
13 3176 1 11606937
13 3177 1 11607251
13 3178 1 11609325
13 3179 1 11611947
13 3180 1 11614425
13 3181 1 11615140
13 3182 1 11618770
13 3183 1 11620496
13 3184 1 11624174
13 3185 1 11627065
13 3186 1 11627649
13 3187 1 11628676
13 3188 1 11629085
13 3189 1 11630306
13 3190 1 11633059
13 3191 1 11635475
13 3192 1 11638191
13 3193 1 11639491
13 3194 1 11644501
13 3195 1 11647496
13 3196 1 11648278
13 3197 1 11649712
13 3198 1 11651727
13 3199 1 11653941
13 3200 1 11655890
13 3201 1 11657267
13 3202 1 11659029
13 3203 1 11660309
13 3204 0 11667698
13 3205 0 11669879
13 3206 0 11672617
13 3207 0 11673082
13 3208 0 11674970
13 3209 0 11680061
13 3210 0 11680472
13 3211 0 11681309
13 3212 0 11684243
13 3213 0 11689373
13 3214 0 11694315
13 3215 0 11695035
13 3216 0 11695381
13 3217 0 11701222
13 3218 0 11703446
13 3219 0 11704732
13 3220 0 11709538
13 3221 0 11712873
13 3222 0 11718863
13 3223 0 11720849
13 3224 0 11738289
13 3225 0 11739179
13 3226 0 11740622
13 3227 0 11741416
13 3228 0 11742719
13 3229 0 11746734
13 3230 0 11752763
13 3231 0 11757160
13 3232 0 11758167
13 3233 0 11759945
13 3234 0 11762322
13 3235 0 11762871
13 3236 0 11766617
13 3237 0 11768191
13 3238 0 11770331
13 3239 0 11771753
13 3240 0 11772204
13 3241 0 11774967
13 3242 0 11779728
13 3243 0 11780465
13 3244 0 11781806
13 3245 0 11783719
13 3246 0 11788804
13 3247 0 11789923
13 3248 0 11792704
13 3249 0 11792836
13 3250 0 11794867
13 3251 0 11796917
13 3252 0 11797534
13 3253 0 11800129
13 3254 0 11804570
13 3255 0 11806028
13 3256 0 11808300
13 3257 0 11808991
13 3258 0 11810156
13 3259 0 11812702
13 3260 0 11813491
13 3261 0 11816907
13 3262 0 11816941
13 3263 0 11819323
13 3264 0 11820958
13 3265 0 11822944
13 3266 0 11823001
13 3267 0 11824502
13 3268 0 11825848
13 3269 0 11826636
13 3270 0 11829280
13 3271 0 11829848
13 3272 0 11831657
13 3273 0 11832115
13 3274 0 11833053
13 3275 0 11833107
13 3276 0 11834163
13 3277 0 11834201
13 3278 0 11834818
13 3279 0 11835860
13 3280 0 11838259
13 3281 0 11841358
13 3282 0 11848341
13 3283 0 11852155
13 3284 0 11853677
13 3285 0 11854570
13 3286 0 11854714
13 3287 0 11861924
13 3288 0 11862048
13 3289 0 11865792
13 3290 0 11866187
13 3291 0 11868159
13 3292 0 11878147
13 3293 0 11880480
13 3294 0 11882057
13 3295 0 11883957
13 3296 0 11885002
13 3297 0 11886128
13 3298 0 11890193
13 3299 0 11892929
13 3300 0 11896730
13 3301 0 11899891
13 3302 0 11900845
13 3303 0 11902826
13 3304 0 11905129
13 3305 0 11906414
13 3306 0 11906724
13 3307 0 11908397
13 3308 0 11910209
13 3309 0 11912168
13 3310 0 11916683
13 3311 0 11920257
13 3312 0 11925701
13 3313 0 11928449
13 3314 0 11931249
13 3315 0 11931878
13 3316 0 11935061
13 3317 0 11936379
13 3318 0 11941207
13 3319 0 11942656
13 3320 0 11942787
13 3321 0 11945643
13 3322 0 11946387
13 3323 0 11951221
13 3324 0 11956302
13 3325 0 11957455
13 3326 0 11961251
13 3327 0 11963150
13 3328 0 11966175
13 3329 0 11966451
13 3330 0 11967052
13 3331 0 11969514
13 3332 0 11970255
13 3333 0 11977598
13 3334 0 11979506
13 3335 0 11979803
13 3336 0 11983200
13 3337 0 11985411
13 3338 0 11986511
13 3339 0 11990481
13 3340 0 11992042
13 3341 0 11992067
13 3342 0 11992257
13 3343 0 11994865
13 3344 0 11995007
13 3345 0 11996085
13 3346 0 12002534
13 3347 0 12006079
13 3348 0 12011293
13 3349 0 12022678
13 3350 0 12025364
13 3351 0 12027693
13 3352 0 12028282
13 3353 0 12030721
13 3354 0 12032941
13 3355 0 12033188
13 3356 0 12038471
13 3357 0 12039037
13 3358 0 12043091
13 3359 0 12044415
13 3360 0 12046253
13 3361 0 12048281
13 3362 0 12048593
13 3363 0 12048841
13 3364 0 12051108
13 3365 0 12052780
13 3366 0 12054382
13 3367 0 12059507
13 3368 0 12066106
13 3369 0 12066944
13 3370 0 12068888
13 3371 0 12071213
13 3372 0 12074515
13 3373 0 12075299
13 3374 0 12076181
13 3375 0 12081910
13 3376 0 12083989
13 3377 0 12085923
13 3378 0 12088476
13 3379 0 12091206
13 3380 0 12094576
13 3381 0 12095895
13 3382 0 12098055
13 3383 0 12098575
13 3384 0 12098708
13 3385 0 12100180
13 3386 0 12100598
13 3387 0 12102310
13 3388 0 12105308
13 3389 0 12108337
13 3390 0 12109326
13 3391 1 12112938
13 3392 1 12115575
13 3393 1 12119072
13 3394 1 12121147
13 3395 1 12122848
13 3396 1 12124918
13 3397 1 12126295
13 3398 1 12126893
13 3399 1 12128444
13 3400 1 12129341
13 3401 0 12132357
13 3402 0 12133327
13 3403 0 12135510
13 3404 0 12136735
13 3405 0 12139056
13 3406 0 12142475
13 3407 0 12142523
13 3408 0 12142656
13 3409 0 12147189
13 3410 0 12149026
13 3411 0 12149450
13 3412 0 12154062
13 3413 0 12154778
13 3414 0 12155324
13 3415 0 12156140
13 3416 0 12158419
13 3417 0 12160413
13 3418 0 12162131
13 3419 0 12162477
13 3420 0 12162936
13 3421 0 12164230
13 3422 0 12166132
13 3423 0 12169988
13 3424 0 12173848
13 3425 0 12173959
13 3426 1 12177098
13 3427 1 12181031
13 3428 1 12181657
13 3429 1 12183519
13 3430 1 12186407
13 3431 1 12186856
13 3432 1 12189839
13 3433 1 12193347
13 3434 1 12194707
13 3435 1 12197175
13 3436 1 12200719
13 3437 1 12202967
13 3438 1 12203926
13 3439 1 12206598
13 3440 1 12210526
13 3441 1 12211983
13 3442 1 12216443
13 3443 1 12219381
13 3444 1 12221871
13 3445 1 12225712
13 3446 1 12230785
13 3447 0 12242227
13 3448 0 12242647
13 3449 1 12248606
13 3450 1 12254540
13 3451 1 12258457
13 3452 1 12261071
13 3453 1 12262524
13 3454 1 12264153
13 3455 1 12268499
13 3456 1 12270165
13 3457 1 12272649
13 3458 1 12275561
13 3459 1 12276991
13 3460 1 12281182
13 3461 1 12281250
13 3462 1 12285046
13 3463 1 12287816
13 3464 1 12289425
13 3465 1 12296561
13 3466 1 12301256
13 3467 1 12307889
13 3468 1 12310992
13 3469 1 12314572
13 3470 1 12316486
13 3471 1 12324932
13 3472 1 12327932
13 3473 1 12328379
13 3474 1 12330621
13 3475 1 12331320
13 3476 1 12332093
13 3477 1 12332175
13 3478 1 12340764
13 3479 1 12341531
13 3480 1 12345040
13 3481 1 12353904
13 3482 1 12356654
13 3483 1 12358747
13 3484 1 12360567
13 3485 1 12363185
13 3486 1 12366166
13 3487 1 12368963
13 3488 1 12369015
13 3489 1 12372174
13 3490 1 12373427
13 3491 1 12377013
13 3492 1 12379475
13 3493 1 12385106
13 3494 1 12386805
13 3495 1 12389020
13 3496 1 12392130
13 3497 1 12393611
13 3498 1 12394108
13 3499 1 12395692
13 3500 0 12397341
13 3501 0 12400316
13 3502 0 12400973
13 3503 0 12406286
13 3504 0 12415793
13 3505 0 12424326
13 3506 0 12427337
13 3507 0 12430698
13 3508 0 12434722
13 3509 0 12436822
13 3510 0 12441731
13 3511 0 12442262
13 3512 0 12445589
13 3513 0 12446367
13 3514 0 12446407
13 3515 0 12449953
13 3516 0 12458186
13 3517 0 12460201
13 3518 0 12460282
13 3519 0 12461673
13 3520 0 12465841
13 3521 0 12468960
13 3522 0 12473118
13 3523 0 12473464
13 3524 1 12475682
13 3525 1 12476387
13 3526 1 12480575
13 3527 1 12484636
13 3528 1 12484772
13 3529 1 12485442
13 3530 1 12486599
13 3531 1 12489889
13 3532 1 12492184
13 3533 1 12494884
13 3534 0 12496784
13 3535 0 12500656
13 3536 0 12500942
13 3537 0 12504637
13 3538 0 12506238
13 3539 0 12507510
13 3540 0 12509875
13 3541 0 12509923
13 3542 0 12511695
13 3543 0 12515664
13 3544 0 12516035
13 3545 0 12519105
13 3546 0 12522233
13 3547 0 12522763
13 3548 0 12526116
13 3549 0 12526515
13 3550 0 12527183
13 3551 0 12527683
13 3552 0 12531488
13 3553 0 12531599
13 3554 0 12538367
13 3555 0 12540061
13 3556 0 12540182
13 3557 0 12542691
13 3558 0 12543110
13 3559 0 12543653
13 3560 0 12543703
13 3561 0 12548757
13 3562 0 12549859
13 3563 0 12550953
13 3564 0 12551263
13 3565 0 12551796
13 3566 0 12553559
13 3567 0 12553997
13 3568 0 12557425
13 3569 0 12561797
13 3570 0 12561901
13 3571 0 12563422
13 3572 0 12566012
13 3573 0 12568802
13 3574 0 12569128
13 3575 0 12569346
13 3576 0 12581502
13 3577 0 12588492
13 3578 1 12589888
13 3579 1 12591622
13 3580 1 12595822
13 3581 1 12597957
13 3582 1 12599940
13 3583 1 12603279
13 3584 1 12605122
13 3585 1 12605575
13 3586 1 12606253
13 3587 1 12607333
13 3588 1 12611011
13 3589 1 12611088
13 3590 1 12613107
13 3591 1 12616509
13 3592 0 12618592
13 3593 0 12619137
13 3594 0 12619179
13 3595 0 12620553
13 3596 1 12625904
13 3597 1 12629659
13 3598 1 12630794
13 3599 1 12630997
13 3600 1 12631189
13 3601 1 12632073
13 3602 1 12633165
13 3603 1 12634564
13 3604 1 12635040
13 3605 1 12637723
13 3606 1 12639432
13 3607 1 12640184
13 3608 1 12640206
13 3609 1 12645640
13 3610 1 12650004
13 3611 1 12651380
13 3612 1 12651632
13 3613 1 12654049
13 3614 0 12656653
13 3615 0 12656963
13 3616 0 12657903
13 3617 0 12661363
13 3618 0 12662785
13 3619 0 12662966
13 3620 0 12665808
13 3621 0 12666008
13 3622 0 12666902
13 3623 0 12669884
13 3624 0 12671286
13 3625 0 12672581
13 3626 0 12672875
13 3627 0 12676059
13 3628 0 12679427
13 3629 0 12682097
13 3630 0 12687413
13 3631 0 12688386
13 3632 0 12691221
13 3633 0 12694823
13 3634 0 12697826
13 3635 0 12698958
13 3636 0 12700842
13 3637 0 12701914
13 3638 0 12703119
13 3639 0 12705091
13 3640 0 12707910
13 3641 0 12708201
13 3642 0 12712051
13 3643 0 12712498
13 3644 0 12715302
13 3645 0 12717775
13 3646 0 12719369
13 3647 0 12720314
13 3648 0 12720470
13 3649 0 12722012
13 3650 0 12723331
13 3651 0 12726661
13 3652 0 12728104
13 3653 0 12730915
13 3654 0 12732881
13 3655 0 12736923
13 3656 1 12740603
13 3657 1 12742181
13 3658 1 12743324
13 3659 1 12743803
13 3660 1 12744326
13 3661 1 12746159
13 3662 1 12747528
13 3663 1 12749448
13 3664 1 12749991
13 3665 1 12752102
13 3666 1 12752513
13 3667 0 12757214
13 3668 0 12758474
13 3669 0 12762158
13 3670 0 12762538
13 3671 0 12763699
13 3672 0 12764004
13 3673 0 12766658
13 3674 0 12767981
13 3675 0 12768619
13 3676 0 12768694
13 3677 0 12769876
13 3678 0 12773219
13 3679 0 12777435
13 3680 0 12780975
13 3681 0 12781088
13 3682 0 12783943
13 3683 0 12784283
13 3684 0 12788074
13 3685 0 12788200
13 3686 0 12793207
13 3687 0 12794079
13 3688 0 12795102
13 3689 0 12797922
13 3690 0 12802892
13 3691 0 12802979
13 3692 0 12806081
13 3693 0 12808255
13 3694 0 12808935
13 3695 0 12812089
13 3696 0 12812447
13 3697 0 12813913
13 3698 0 12817953
13 3699 0 12821561
13 3700 0 12824824
13 3701 0 12827619
13 3702 0 12828074
13 3703 0 12829159
13 3704 0 12830362
13 3705 0 12833076
13 3706 0 12833395
13 3707 0 12833830
13 3708 0 12836208
13 3709 0 12838793
13 3710 0 12843291
13 3711 0 12844789
13 3712 0 12846629
13 3713 0 12847438
13 3714 0 12849345
13 3715 0 12850610
13 3716 0 12851838
13 3717 0 12852247
13 3718 0 12853572
13 3719 0 12853672
13 3720 0 12854488
13 3721 0 12856481
13 3722 0 12857104
13 3723 0 12858090
13 3724 0 12858934
13 3725 0 12859777
13 3726 0 12863348
13 3727 0 12866188
13 3728 0 12868275
13 3729 0 12869322
13 3730 0 12870445
13 3731 0 12872637
13 3732 0 12873756
13 3733 0 12878594
13 3734 0 12879359
13 3735 0 12879770
13 3736 0 12884196
13 3737 0 12884907
13 3738 0 12888376
13 3739 1 12890480
13 3740 1 12894123
13 3741 1 12894538
13 3742 1 12895652
13 3743 1 12910986
13 3744 1 12912534
13 3745 1 12913340
13 3746 1 12913467
13 3747 1 12917288
13 3748 1 12921522
13 3749 1 12927274
13 3750 1 12927611
13 3751 1 12933381
13 3752 1 12933948
13 3753 1 12934532
13 3754 1 12937883
13 3755 1 12948335
13 3756 1 12949838
13 3757 1 12950032
13 3758 1 12951718
13 3759 1 12953071
13 3760 1 12954036
13 3761 1 12955265
13 3762 1 12955956
13 3763 1 12955982
13 3764 1 12956190
13 3765 1 12958381
13 3766 1 12959462
13 3767 1 12959655
13 3768 1 12959975
13 3769 1 12966887
13 3770 1 12970628
13 3771 1 12971060
13 3772 1 12971371
13 3773 1 12974940
13 3774 1 12975292
13 3775 1 12977917
13 3776 1 12979494
13 3777 1 12980615
13 3778 1 12980903
13 3779 1 12983395
13 3780 1 12985550
13 3781 1 12986355
13 3782 1 12987126
13 3783 1 12987992
13 3784 1 12988348
13 3785 1 12992738
13 3786 1 12994050
13 3787 1 12996743
13 3788 1 13001045
13 3789 1 13003736
13 3790 1 13005417
13 3791 1 13009788
13 3792 1 13011745
13 3793 1 13014130
13 3794 1 13018050
13 3795 1 13019125
13 3796 1 13020130
13 3797 1 13025133
13 3798 1 13027797
13 3799 1 13030237
13 3800 1 13030287
13 3801 1 13030367
13 3802 1 13031279
13 3803 1 13035586
13 3804 1 13036126
13 3805 1 13039771
13 3806 1 13045250
13 3807 1 13047106
13 3808 1 13051116
13 3809 1 13052059
13 3810 1 13056417
13 3811 0 13061375
13 3812 0 13063708
13 3813 0 13064032
13 3814 0 13065264
13 3815 0 13072031
13 3816 0 13073466
13 3817 0 13077403
13 3818 0 13081402
13 3819 0 13081459
13 3820 0 13083775
13 3821 0 13088141
13 3822 0 13092723
13 3823 0 13094413
13 3824 0 13099718
13 3825 0 13104020
13 3826 0 13106151
13 3827 0 13108109
13 3828 0 13108129
13 3829 0 13109174
13 3830 0 13111298
13 3831 0 13112185
13 3832 0 13112903
13 3833 0 13116894
13 3834 0 13118011
13 3835 0 13120794
13 3836 0 13121688
13 3837 0 13123386
13 3838 0 13123956
13 3839 0 13125558
13 3840 0 13132610
13 3841 0 13133202
13 3842 0 13134674
13 3843 0 13139000
13 3844 0 13139068
13 3845 0 13141147
13 3846 0 13144189
13 3847 0 13146550
13 3848 0 13149372
13 3849 0 13149773
13 3850 1 13151142
13 3851 1 13152647
13 3852 1 13154614
13 3853 1 13155569
13 3854 1 13157963
13 3855 1 13159810
13 3856 1 13161270
13 3857 1 13165506
13 3858 1 13165882
13 3859 1 13167243
13 3860 0 13168115
13 3861 0 13169942
13 3862 0 13170496
13 3863 0 13174130
13 3864 0 13174628
13 3865 0 13179183
13 3866 0 13182428
13 3867 0 13182453
13 3868 0 13185309
13 3869 0 13187373
13 3870 0 13190248
13 3871 0 13192749
13 3872 0 13194270
13 3873 0 13194664
13 3874 0 13196352
13 3875 0 13200436
13 3876 0 13204938
13 3877 0 13208418
13 3878 0 13208589
13 3879 0 13210067
13 3880 0 13211095
13 3881 0 13213905
13 3882 0 13217643
13 3883 0 13222124
13 3884 0 13222862
13 3885 0 13225500
13 3886 0 13228558
13 3887 0 13231667
13 3888 0 13233114
13 3889 0 13234908
13 3890 0 13236430
13 3891 0 13238143
13 3892 0 13241828
13 3893 0 13242394
13 3894 0 13242591
13 3895 0 13244844
13 3896 0 13245917
13 3897 0 13247877
13 3898 0 13253040
13 3899 0 13253412
13 3900 0 13254220
13 3901 0 13254419
13 3902 0 13256791
13 3903 0 13257110
13 3904 0 13258498
13 3905 0 13258912
13 3906 0 13263325
13 3907 0 13265135
13 3908 0 13268018
13 3909 0 13269833
13 3910 0 13271254
13 3911 0 13273110
13 3912 0 13273484
13 3913 1 13277535
13 3914 1 13277784
13 3915 1 13279975
13 3916 1 13284543
13 3917 1 13284580
13 3918 1 13287425
13 3919 1 13290146
13 3920 1 13294724
13 3921 1 13297431
13 3922 1 13297941
13 3923 1 13298378
13 3924 1 13306992
13 3925 1 13309815
13 3926 1 13310432
13 3927 1 13314362
13 3928 1 13317432
13 3929 1 13317893
13 3930 1 13322648
13 3931 1 13322927
13 3932 1 13322977
13 3933 1 13327751
13 3934 1 13330716
13 3935 1 13331315
13 3936 1 13334295
13 3937 1 13335900
13 3938 1 13337652
13 3939 1 13339983
13 3940 0 13343909
13 3941 0 13347084
13 3942 0 13347524
13 3943 0 13352474
13 3944 0 13353529
13 3945 0 13356556
13 3946 0 13357967
13 3947 0 13369794
13 3948 0 13371222
13 3949 0 13374226
13 3950 0 13376759
13 3951 0 13381482
13 3952 0 13393874
13 3953 0 13397482
13 3954 0 13399542
13 3955 0 13402080
13 3956 0 13402915
13 3957 0 13405216
13 3958 0 13410766
13 3959 0 13413462
13 3960 0 13414404
13 3961 0 13417255
13 3962 0 13418393
13 3963 0 13421912
13 3964 0 13423417
13 3965 0 13429294
13 3966 0 13429407
13 3967 0 13431808
13 3968 0 13432619
13 3969 0 13437949
13 3970 0 13439643
13 3971 0 13441204
13 3972 0 13447282
13 3973 0 13450000
13 3974 0 13451421
13 3975 0 13453495
13 3976 0 13454179
13 3977 0 13455352
13 3978 0 13457574
13 3979 0 13458761
13 3980 0 13461197
13 3981 0 13461581
13 3982 0 13461831
13 3983 0 13464138
13 3984 0 13467444
13 3985 0 13468758
13 3986 0 13469384
13 3987 0 13471287
13 3988 0 13472636
13 3989 0 13477639
13 3990 0 13480323
13 3991 0 13481699
13 3992 0 13484667
13 3993 0 13487091
13 3994 0 13487789
13 3995 0 13495313
13 3996 0 13499162
13 3997 0 13502552
13 3998 0 13505325
13 3999 0 13509873
13 4000 0 13510338
13 4001 0 13510375
13 4002 0 13513862
13 4003 0 13514268
13 4004 0 13515114
13 4005 0 13517392
13 4006 0 13518675
13 4007 0 13520677
13 4008 0 13521110
13 4009 0 13522815
13 4010 0 13523892
13 4011 0 13527505
13 4012 0 13528954
13 4013 0 13531058
13 4014 0 13531790
13 4015 0 13534831
13 4016 0 13535823
13 4017 0 13536462
13 4018 0 13537530
13 4019 0 13538107
13 4020 0 13545334
13 4021 0 13545810
13 4022 0 13546910
13 4023 0 13547149
13 4024 0 13549600
13 4025 0 13550575
13 4026 0 13552479
13 4027 0 13553844
13 4028 0 13554112
13 4029 0 13555517
13 4030 0 13556620
13 4031 0 13557492
13 4032 0 13562189
13 4033 0 13562241
13 4034 0 13567731
13 4035 0 13568130
13 4036 0 13570376
13 4037 0 13572597
13 4038 0 13576091
13 4039 0 13577515
13 4040 0 13584174
13 4041 0 13588254
13 4042 0 13593461
13 4043 0 13595694
13 4044 0 13596683
13 4045 0 13598200
13 4046 1 13603210
13 4047 1 13605043
13 4048 1 13606294
13 4049 1 13611433
13 4050 1 13616250
13 4051 1 13616725
13 4052 1 13620010
13 4053 1 13621304
13 4054 1 13623465
13 4055 1 13626286
13 4056 1 13629495
13 4057 0 13636072
13 4058 0 13637519
13 4059 0 13638986
13 4060 0 13643753
13 4061 0 13645310
13 4062 0 13648633
13 4063 0 13650740
13 4064 0 13655586
13 4065 0 13656780
13 4066 0 13657738
13 4067 0 13659071
13 4068 0 13660406
13 4069 0 13660645
13 4070 0 13661817
13 4071 0 13663499
13 4072 0 13663981
13 4073 0 13666095
13 4074 0 13668983
13 4075 0 13669255
13 4076 0 13670444
13 4077 0 13672456
13 4078 0 13674870
13 4079 0 13674912
13 4080 0 13675608
13 4081 0 13677908
13 4082 0 13678343
13 4083 0 13679810
13 4084 0 13681570
13 4085 0 13683663
13 4086 0 13685562
13 4087 0 13692307
13 4088 0 13694666
13 4089 0 13695493
13 4090 0 13695748
13 4091 0 13698159
13 4092 0 13698728
13 4093 0 13699756
13 4094 0 13700447
13 4095 0 13702477
13 4096 0 13705708
13 4097 0 13706314
13 4098 0 13710518
13 4099 0 13711355
13 4100 0 13711517
13 4101 0 13716825
13 4102 0 13720791
13 4103 0 13721259
13 4104 0 13722996
13 4105 0 13724128
13 4106 1 13726205
13 4107 1 13726815
13 4108 1 13727748
13 4109 1 13731737
13 4110 1 13732150
13 4111 1 13733122
13 4112 1 13734595
13 4113 1 13736566
13 4114 1 13743889
13 4115 1 13745666
13 4116 1 13746290
13 4117 1 13747963
13 4118 1 13750353
13 4119 1 13752848
13 4120 1 13754539
13 4121 1 13756127
13 4122 0 13758551
13 4123 0 13759429
13 4124 0 13762606
13 4125 0 13763016
13 4126 0 13763150
13 4127 0 13764222
13 4128 0 13767740
13 4129 0 13771165
13 4130 0 13771886
13 4131 0 13776993
13 4132 0 13783658
13 4133 0 13784520
13 4134 0 13784588
13 4135 0 13788098
13 4136 0 13788788
13 4137 0 13791906
13 4138 0 13796398
13 4139 0 13801499
13 4140 0 13802378
13 4141 0 13802757
13 4142 0 13807534
13 4143 0 13810576
13 4144 0 13811464
13 4145 0 13812803
13 4146 0 13812993
13 4147 1 13814993
13 4148 1 13815635
13 4149 1 13819582
13 4150 1 13820936
13 4151 1 13821661
13 4152 1 13823208
13 4153 1 13823569
13 4154 1 13824693
13 4155 1 13825529
13 4156 1 13826865
13 4157 1 13828406
13 4158 1 13830602
13 4159 1 13836604
13 4160 1 13841262
13 4161 1 13841654
13 4162 1 13843508
13 4163 1 13845111
13 4164 1 13845932
13 4165 1 13846414
13 4166 1 13847286
13 4167 1 13851443
13 4168 1 13851970
13 4169 1 13855636
13 4170 1 13861549
13 4171 1 13864741
13 4172 1 13865023
13 4173 1 13865164
13 4174 1 13866494
13 4175 1 13867193
13 4176 1 13869202
13 4177 1 13869766
13 4178 1 13871503
13 4179 1 13873204
13 4180 1 13885362
13 4181 1 13888589
13 4182 1 13889468
13 4183 1 13891578
13 4184 1 13892676
13 4185 1 13895231
13 4186 1 13900217
13 4187 1 13900702
13 4188 1 13902340
13 4189 1 13904145
13 4190 1 13906902
13 4191 1 13908876
13 4192 1 13910194
13 4193 1 13912191
13 4194 1 13913354
13 4195 1 13914390
13 4196 1 13917931
13 4197 1 13918478
13 4198 1 13920713
13 4199 1 13923235
13 4200 1 13926469
13 4201 1 13926592
13 4202 1 13928532
13 4203 1 13929670
13 4204 1 13934145
13 4205 1 13934389
13 4206 1 13936423
13 4207 1 13940791
13 4208 1 13941957
13 4209 1 13944006
13 4210 1 13945401
13 4211 1 13946022
13 4212 1 13951190
13 4213 1 13952802
13 4214 1 13954932
13 4215 1 13955813
13 4216 1 13957007
13 4217 1 13961044
13 4218 1 13961294
13 4219 1 13964424
13 4220 1 13964892
13 4221 1 13966175
13 4222 1 13967626
13 4223 1 13969948
13 4224 1 13973458
13 4225 1 13975887
13 4226 1 13976674
13 4227 1 13977504
13 4228 1 13982902
13 4229 1 13989985
13 4230 1 13994644
13 4231 1 13998618
13 4232 1 14002496
13 4233 1 14003343
13 4234 1 14007169
13 4235 1 14008321
13 4236 1 14010346
13 4237 1 14015380
13 4238 1 14017808
13 4239 1 14019335
13 4240 1 14060141
13 4241 1 14060505
13 4242 1 14065387
13 4243 1 14068506
13 4244 0 14075687
13 4245 0 14077890
13 4246 0 14080566
13 4247 0 14084187
13 4248 0 14088604
13 4249 0 14093929
13 4250 0 14094483
13 4251 0 14097159
13 4252 0 14100668
13 4253 0 14104376
13 4254 0 14107786
13 4255 0 14109656
13 4256 0 14119281
13 4257 0 14119749
13 4258 0 14122022
13 4259 0 14126765
13 4260 0 14127014
13 4261 0 14129705
13 4262 0 14130252
13 4263 0 14131340
13 4264 0 14131993
13 4265 0 14132178
13 4266 0 14133930
13 4267 0 14135479
13 4268 0 14137624
13 4269 0 14140041
13 4270 0 14140474
13 4271 0 14141861
13 4272 0 14146934
13 4273 0 14149657
13 4274 0 14152390
13 4275 0 14154147
13 4276 0 14155501
13 4277 0 14155556
13 4278 0 14158020
13 4279 0 14161131
13 4280 0 14161298
13 4281 0 14161415
13 4282 0 14167995
13 4283 0 14171719
13 4284 0 14173667
13 4285 0 14177555
13 4286 0 14183359
13 4287 0 14188714
13 4288 0 14192464
13 4289 0 14192559
13 4290 0 14199221
13 4291 0 14202566
13 4292 1 14204623
13 4293 1 14215917
13 4294 1 14219936
13 4295 1 14221836
13 4296 1 14224789
13 4297 1 14231646
13 4298 1 14232004
13 4299 1 14235703
13 4300 1 14242242
13 4301 1 14246312
13 4302 1 14252452
13 4303 1 14256153
13 4304 1 14258318
13 4305 1 14261552
13 4306 1 14267565
13 4307 1 14272253
13 4308 1 14272994
13 4309 1 14277266
13 4310 1 14279932
13 4311 1 14282654
13 4312 1 14286161
13 4313 1 14286753
13 4314 1 14288085
13 4315 1 14290064
13 4316 1 14296168
13 4317 1 14297851
13 4318 1 14299227
13 4319 1 14300685
13 4320 1 14302674
13 4321 1 14305042
13 4322 1 14305594
13 4323 1 14306600
13 4324 1 14307710
13 4325 1 14311503
13 4326 1 14318470
13 4327 1 14323273
13 4328 1 14324918
13 4329 1 14327738
13 4330 1 14331753
13 4331 1 14332794
13 4332 1 14335814
13 4333 1 14338484
13 4334 1 14340971
13 4335 1 14343288
13 4336 1 14345304
13 4337 1 14348576
13 4338 1 14348700
13 4339 1 14353855
13 4340 1 14362263
13 4341 1 14366128
13 4342 1 14367294
13 4343 1 14376546
13 4344 1 14381926
13 4345 1 14383211
13 4346 1 14384231
13 4347 1 14385885
13 4348 1 14386999
13 4349 1 14388342
13 4350 1 14390797
13 4351 1 14392039
13 4352 1 14392225
13 4353 1 14393342
13 4354 1 14397225
13 4355 1 14397950
13 4356 1 14403683
13 4357 1 14405103
13 4358 1 14407094
13 4359 1 14408980
13 4360 1 14409172
13 4361 1 14411006
13 4362 1 14413574
13 4363 0 14418582
13 4364 0 14419196
13 4365 1 14495449
13 4366 1 14501267
13 4367 1 14503367
13 4368 1 14507788
13 4369 1 14513301
13 4370 1 14514693
13 4371 1 14517960
13 4372 1 14525166
13 4373 1 14532355
13 4374 1 14535023
13 4375 1 14535871
13 4376 1 14538110
13 4377 1 14540140
13 4378 1 14545152
13 4379 1 14548455
13 4380 1 14548500
13 4381 1 14551221
13 4382 0 14557534
13 4383 0 14558471
13 4384 0 14563443
13 4385 0 14565378
13 4386 0 14569003
13 4387 0 14575433
13 4388 0 14577214
13 4389 0 14579618
13 4390 0 14580867
13 4391 0 14580990
13 4392 0 14581059
13 4393 0 14587380
13 4394 0 14594025
13 4395 0 14601154
13 4396 0 14602141
13 4397 0 14605674
13 4398 0 14607758
13 4399 0 14609568
13 4400 0 14609723
13 4401 0 14613175
13 4402 0 14615348
13 4403 0 14616777
13 4404 0 14617239
13 4405 0 14620572
13 4406 0 14622987
13 4407 0 14628023
13 4408 0 14629050
13 4409 0 14633892
13 4410 0 14637576
13 4411 0 14638091
13 4412 0 14638426
13 4413 0 14639482
13 4414 0 14640517
13 4415 0 14640817
13 4416 0 14641700
13 4417 0 14641976
13 4418 0 14642642
13 4419 1 14647034
13 4420 1 14647300
13 4421 1 14651257
13 4422 1 14654998
13 4423 1 14660397
13 4424 1 14665115
13 4425 1 14666775
13 4426 1 14669105
13 4427 1 14670835
13 4428 1 14677046
13 4429 1 14680134
13 4430 1 14680344
13 4431 1 14681306
13 4432 1 14682263
13 4433 1 14682494
13 4434 1 14685315
13 4435 1 14686489
13 4436 1 14690095
13 4437 0 14692309
13 4438 0 14692631
13 4439 0 14693120
13 4440 0 14693158
13 4441 0 14694306
13 4442 0 14696097
13 4443 0 14696702
13 4444 0 14699468
13 4445 0 14703303
13 4446 0 14705027
13 4447 0 14708152
13 4448 0 14711968
13 4449 0 14717567
13 4450 0 14720637
13 4451 0 14724421
13 4452 0 14728179
13 4453 0 14728935
13 4454 0 14733671
13 4455 0 14734736
13 4456 0 14736742
13 4457 0 14739545
13 4458 0 14743430
13 4459 0 14744191
13 4460 0 14748224
13 4461 0 14748960
13 4462 0 14754076
13 4463 0 14758162
13 4464 0 14761637
13 4465 0 14767003
13 4466 0 14769517
13 4467 0 14770312
13 4468 0 14775024
13 4469 0 14776639
13 4470 0 14777652
13 4471 0 14780320
13 4472 0 14782460
13 4473 0 14784811
13 4474 0 14785253
13 4475 0 14786346
13 4476 0 14788575
13 4477 0 14789551
13 4478 0 14789721
13 4479 0 14795064
13 4480 0 14795386
13 4481 0 14798518
13 4482 0 14799637
13 4483 0 14802787
13 4484 0 14803364
13 4485 0 14810223
13 4486 0 14812777
13 4487 0 14813398
13 4488 0 14814629
13 4489 0 14819376
13 4490 0 14819804
13 4491 0 14820448
13 4492 0 14821307
13 4493 0 14824731
13 4494 0 14827433
13 4495 0 14829106
13 4496 0 14830366
13 4497 0 14831826
13 4498 0 14833773
13 4499 0 14833874
13 4500 0 14838748
13 4501 0 14844552
13 4502 0 14845462
13 4503 0 14847712
13 4504 0 14852168
13 4505 0 14852477
13 4506 0 14854052
13 4507 0 14856916
13 4508 0 14860047
13 4509 0 14868514
13 4510 0 14871931
13 4511 0 14874712
13 4512 0 14883018
13 4513 0 14883300
13 4514 0 14894107
13 4515 0 14894896
13 4516 0 14906918
13 4517 0 14909340
13 4518 0 14909958
13 4519 0 14912160
13 4520 0 14914846
13 4521 0 14918095
13 4522 0 14918418
13 4523 0 14920756
13 4524 0 14923371
13 4525 0 14927113
13 4526 0 14927813
13 4527 0 14929478
13 4528 0 14931852
13 4529 0 14935470
13 4530 0 14936090
13 4531 0 14939596
13 4532 0 14940530
13 4533 0 14945011
13 4534 0 14947506
13 4535 0 14950222
13 4536 0 14953940
13 4537 0 14955738
13 4538 0 14959166
13 4539 0 14961782
13 4540 0 14971137
13 4541 0 14975435
13 4542 0 14976797
13 4543 0 14979706
13 4544 0 14983651
13 4545 0 14984499
13 4546 0 14988243
13 4547 0 14988922
13 4548 1 14994151
13 4549 1 14994282
13 4550 1 14996033
13 4551 1 14996914
13 4552 1 15004493
13 4553 1 15005956
13 4554 1 15006830
13 4555 1 15009285
13 4556 1 15015305
13 4557 1 15015745
13 4558 1 15020847
13 4559 1 15020978
13 4560 1 15021754
13 4561 1 15024086
13 4562 1 15027323
13 4563 1 15027963
13 4564 1 15030737
13 4565 1 15031410
13 4566 1 15034947
13 4567 1 15035223
13 4568 1 15037660
13 4569 1 15037899
13 4570 0 15042126
13 4571 0 15042666
13 4572 0 15047367
13 4573 0 15048157
13 4574 0 15050199
13 4575 0 15051872
13 4576 0 15051928
13 4577 0 15052087
13 4578 0 15056037
13 4579 0 15060928
13 4580 0 15066637
13 4581 0 15067398
13 4582 0 15071177
13 4583 0 15074278
13 4584 0 15075074
13 4585 0 15076555
13 4586 0 15076956
13 4587 0 15078357
13 4588 0 15079183
13 4589 0 15082414
13 4590 0 15082634
13 4591 0 15084738
13 4592 0 15088769
13 4593 0 15089370
13 4594 0 15091497
13 4595 0 15092088
13 4596 0 15093968
13 4597 0 15098275
13 4598 0 15098970
13 4599 0 15098983
13 4600 0 15102504
13 4601 0 15102797
13 4602 0 15105389
13 4603 0 15108050
13 4604 0 15109425
13 4605 0 15109736
13 4606 0 15113256
13 4607 0 15113313
13 4608 0 15113978
13 4609 0 15114916
13 4610 0 15119183
13 4611 0 15121841
13 4612 0 15123020
13 4613 0 15125127
13 4614 0 15128355
13 4615 0 15130043
13 4616 0 15131316
13 4617 0 15131644
13 4618 0 15133219
13 4619 0 15135004
13 4620 0 15142325
13 4621 0 15145168
13 4622 1 15146842
13 4623 1 15151006
13 4624 1 15151781
13 4625 1 15152037
13 4626 1 15153794
13 4627 1 15163272
13 4628 1 15167311
13 4629 1 15168985
13 4630 1 15171133
13 4631 1 15171639
13 4632 1 15176543
13 4633 1 15176673
13 4634 1 15177488
13 4635 1 15183407
13 4636 1 15190976
13 4637 1 15192303
13 4638 1 15193290
13 4639 1 15193707
13 4640 1 15196790
13 4641 1 15201782
13 4642 0 15209005
13 4643 0 15214686
13 4644 0 15214767
13 4645 0 15217002
13 4646 0 15218879
13 4647 0 15219354
13 4648 0 15220391
13 4649 0 15223711
13 4650 0 15224341
13 4651 0 15225044
13 4652 0 15225790
13 4653 0 15227286
13 4654 0 15228312
13 4655 0 15229624
13 4656 0 15230621
13 4657 0 15231714
13 4658 0 15232049
13 4659 0 15234575
13 4660 0 15235118
13 4661 0 15237999
13 4662 0 15239095
13 4663 0 15240823
13 4664 0 15243293
13 4665 0 15245134
13 4666 0 15247001
13 4667 0 15247238
13 4668 0 15251574
13 4669 0 15251946
13 4670 0 15254787
13 4671 0 15255035
13 4672 0 15257576
13 4673 0 15257942
13 4674 0 15258715
13 4675 0 15259172
13 4676 0 15263797
13 4677 0 15265624
13 4678 0 15266346
13 4679 0 15270512
13 4680 0 15276403
13 4681 0 15277826
13 4682 0 15281932
13 4683 0 15282211
13 4684 0 15284168
13 4685 0 15288559
13 4686 0 15290125
13 4687 0 15290416
13 4688 0 15290948
13 4689 0 15293823
13 4690 0 15297499
13 4691 0 15300172
13 4692 0 15303097
13 4693 0 15304554
13 4694 0 15306550
13 4695 0 15308163
13 4696 0 15308241
13 4697 0 15312702
13 4698 0 15314327
13 4699 0 15319325
13 4700 0 15320083
13 4701 0 15320721
13 4702 0 15323106
13 4703 0 15323301
13 4704 0 15323492
13 4705 0 15327904
13 4706 0 15328201
13 4707 0 15330094
13 4708 0 15331717
13 4709 0 15335245
13 4710 0 15339650
13 4711 0 15342102
13 4712 0 15342972
13 4713 0 15346511
13 4714 0 15346872
13 4715 0 15349619
13 4716 0 15349750
13 4717 0 15350061
13 4718 0 15350950
13 4719 0 15351097
13 4720 0 15353577
13 4721 0 15357817
13 4722 0 15362356
13 4723 0 15362589
13 4724 0 15364277
13 4725 0 15365216
13 4726 0 15366584
13 4727 0 15367718
13 4728 0 15368459
13 4729 0 15372292
13 4730 0 15372742
13 4731 0 15378033
13 4732 0 15378693
13 4733 0 15382070
13 4734 0 15383852
13 4735 0 15385519
13 4736 0 15387565
13 4737 0 15389242
13 4738 0 15391402
13 4739 0 15391761
13 4740 0 15394210
13 4741 0 15395218
13 4742 0 15396812
13 4743 0 15399920
13 4744 0 15400494
13 4745 0 15401330
13 4746 0 15405227
13 4747 0 15407133
13 4748 0 15408491
13 4749 0 15409618
13 4750 0 15410172
13 4751 0 15413280
13 4752 0 15414360
13 4753 0 15415170
13 4754 0 15415758
13 4755 0 15416858
13 4756 0 15420034
13 4757 0 15420893
13 4758 0 15423574
13 4759 0 15425133
13 4760 0 15427480
13 4761 0 15427516
13 4762 0 15427659
13 4763 0 15431326
13 4764 0 15432762
13 4765 0 15434397
13 4766 0 15438153
13 4767 0 15441143
13 4768 0 15441853
13 4769 0 15445225
13 4770 0 15446382
13 4771 0 15449154
13 4772 0 15450992
13 4773 0 15452082
13 4774 0 15452194
13 4775 0 15453518
13 4776 0 15455887
13 4777 0 15456412
13 4778 0 15457869
13 4779 0 15460802
13 4780 0 15462229
13 4781 0 15468328
13 4782 0 15469334
13 4783 1 15471723
13 4784 1 15475018
13 4785 1 15477020
13 4786 1 15478287
13 4787 1 15482223
13 4788 1 15482360
13 4789 1 15484918
13 4790 1 15486652
13 4791 1 15487718
13 4792 1 15491830
13 4793 1 15494708
13 4794 1 15495367
13 4795 1 15495749
13 4796 1 15498062
13 4797 1 15498789
13 4798 1 15501405
13 4799 1 15506661
13 4800 1 15507394
13 4801 1 15507963
13 4802 1 15508640
13 4803 1 15511807
13 4804 1 15511946
13 4805 1 15514573
13 4806 1 15519748
13 4807 1 15526558
13 4808 1 15531974
13 4809 1 15532151
13 4810 1 15532768
13 4811 1 15534797
13 4812 1 15534863
13 4813 1 15536457
13 4814 1 15538291
13 4815 1 15538992
13 4816 1 15539115
13 4817 1 15540980
13 4818 1 15543233
13 4819 1 15548107
13 4820 1 15553796
13 4821 1 15556185
13 4822 1 15559983
13 4823 1 15561149
13 4824 1 15564645
13 4825 1 15573057
13 4826 1 15575410
13 4827 1 15575848
13 4828 1 15576817
13 4829 1 15577161
13 4830 1 15579536
13 4831 1 15580182
13 4832 1 15585095
13 4833 1 15587203
13 4834 1 15589513
13 4835 1 15589525
13 4836 1 15593808
13 4837 1 15596088
13 4838 1 15598466
13 4839 1 15601127
13 4840 1 15601696
13 4841 1 15604010
13 4842 1 15605259
13 4843 1 15608461
13 4844 1 15611100
13 4845 1 15611721
13 4846 1 15616212
13 4847 1 15617997
13 4848 1 15622753
13 4849 1 15623442
13 4850 1 15626441
13 4851 1 15626529
13 4852 1 15628638
13 4853 1 15629066
13 4854 1 15630759
13 4855 1 15633057
13 4856 1 15635469
13 4857 1 15638718
13 4858 1 15638864
13 4859 1 15640723
13 4860 1 15644057
13 4861 1 15647331
13 4862 1 15649578
13 4863 1 15650226
13 4864 1 15650267
13 4865 1 15651943
13 4866 0 15655169
13 4867 0 15656316
13 4868 0 15660157
13 4869 0 15661584
13 4870 0 15664773
13 4871 0 15665144
13 4872 0 15665643
13 4873 0 15670590
13 4874 0 15670760
13 4875 0 15671885
13 4876 0 15672435
13 4877 0 15673234
13 4878 0 15674560
13 4879 0 15675307
13 4880 0 15675344
13 4881 0 15678018
13 4882 0 15679086
13 4883 0 15680797
13 4884 0 15682001
13 4885 0 15684755
13 4886 0 15685829
13 4887 0 15686726
13 4888 0 15690954
13 4889 0 15696258
13 4890 0 15697772
13 4891 0 15699368
13 4892 1 15705846
13 4893 1 15706505
13 4894 1 15709144
13 4895 1 15712396
13 4896 1 15715347
13 4897 1 15717810
13 4898 1 15719409
13 4899 1 15721200
13 4900 1 15722909
13 4901 1 15726688
13 4902 1 15728094
13 4903 1 15728881
13 4904 1 15728921
13 4905 1 15729019
13 4906 1 15729820
13 4907 1 15731493
13 4908 1 15733412
13 4909 1 15734204
13 4910 1 15736319
13 4911 1 15736565
13 4912 1 15738636
13 4913 1 15741273
13 4914 1 15743759
13 4915 1 15743911
13 4916 1 15750714
13 4917 1 15760826
13 4918 1 15766911
13 4919 1 15768341
13 4920 1 15768611
13 4921 1 15772223
13 4922 1 15773566
13 4923 1 15779591
13 4924 1 15784239
13 4925 1 15785034
13 4926 1 15786901
13 4927 1 15788567
13 4928 1 15797607
13 4929 1 15801693
13 4930 1 15807204
13 4931 1 15811326
13 4932 0 15813356
13 4933 0 15814673
13 4934 0 15817245
13 4935 1 15821057
13 4936 1 15824167
13 4937 1 15826098
13 4938 1 15831707
13 4939 1 15832385
13 4940 1 15834907
13 4941 1 15836187
13 4942 1 15836610
13 4943 1 15837317
13 4944 1 15841177
13 4945 1 15844139
13 4946 1 15845101
13 4947 1 15847329
13 4948 1 15848903
13 4949 1 15855048
13 4950 0 15859630
13 4951 0 15861471
13 4952 0 15864628
13 4953 0 15866927
13 4954 0 15868471
13 4955 0 15869299
13 4956 0 15872445
13 4957 0 15872881
13 4958 0 15876773
13 4959 0 15878381
13 4960 0 15881717
13 4961 0 15881928
13 4962 0 15884955
13 4963 0 15887162
13 4964 0 15889365
13 4965 0 15890556
13 4966 0 15891342
13 4967 0 15892016
13 4968 0 15894255
13 4969 0 15897635
13 4970 0 15899499
13 4971 0 15901870
13 4972 0 15906508
13 4973 0 15910351
13 4974 0 15913575
13 4975 0 15919511
13 4976 0 15921997
13 4977 0 15925558
13 4978 0 15926353
13 4979 0 15930262
13 4980 0 15934488
13 4981 0 15934622
13 4982 0 15940016
13 4983 0 15942397
13 4984 0 15943035
13 4985 0 15950791
13 4986 0 15953999
13 4987 0 15954069
13 4988 0 15954813
13 4989 0 15959127
13 4990 0 15963323
13 4991 0 15965128
13 4992 0 15972327
13 4993 0 15975242
13 4994 0 15977492
13 4995 0 15980511
13 4996 0 15985158
13 4997 0 15987167
13 4998 0 15988133
13 4999 0 15991389
13 5000 0 15994468
13 5001 0 16000677
13 5002 0 16005359
13 5003 0 16012236
13 5004 1 16017165
13 5005 1 16019828
13 5006 1 16020947
13 5007 1 16021945
13 5008 1 16023012
13 5009 1 16026463
13 5010 1 16027544
13 5011 1 16030564
13 5012 1 16031736
13 5013 1 16037146
13 5014 1 16041729
13 5015 1 16042344
13 5016 1 16045502
13 5017 1 16050310
13 5018 0 16051539
13 5019 0 16052080
13 5020 1 16056838
13 5021 1 16057421
13 5022 1 16059137
13 5023 1 16060487
13 5024 1 16061460
13 5025 1 16061984
13 5026 1 16067439
13 5027 1 16068594
13 5028 1 16070812
13 5029 1 16071909
13 5030 1 16074625
13 5031 1 16077764
13 5032 1 16080044
13 5033 1 16082367
13 5034 1 16083128
13 5035 1 16084025
13 5036 1 16084348
13 5037 1 16085258
13 5038 1 16088350
13 5039 1 16088850
13 5040 0 16093508
13 5041 0 16097486
13 5042 0 16099579
13 5043 0 16102004
13 5044 0 16109977
13 5045 0 16110810
13 5046 0 16114775
13 5047 0 16115125
13 5048 0 16117536
13 5049 0 16118194
13 5050 0 16118246
13 5051 0 16123291
13 5052 0 16129616
13 5053 0 16133065
13 5054 0 16135270
13 5055 0 16139945
13 5056 0 16140391
13 5057 0 16142444
13 5058 0 16145017
13 5059 0 16147574
13 5060 0 16150141
13 5061 1 16154535
13 5062 1 16155338
13 5063 1 16155623
13 5064 1 16156079
13 5065 1 16157645
13 5066 1 16160729
13 5067 1 16161245
13 5068 1 16161363
13 5069 1 16167053
13 5070 1 16167211
13 5071 0 16172866
13 5072 0 16177663
13 5073 0 16179481
13 5074 0 16181350
13 5075 0 16182652
13 5076 0 16186252
13 5077 0 16186322
13 5078 0 16186463
13 5079 0 16188699
13 5080 1 16190585
13 5081 1 16193835
13 5082 1 16195294
13 5083 1 16197311
13 5084 1 16197938
13 5085 1 16200045
13 5086 1 16203678
13 5087 1 16204066
13 5088 1 16204764
13 5089 1 16207436
13 5090 1 16210679
13 5091 1 16211539
13 5092 1 16213571
13 5093 1 16216456
13 5094 1 16224967
13 5095 1 16225582
13 5096 1 16227006
13 5097 1 16229745
13 5098 1 16233261
13 5099 1 16234720
13 5100 1 16236176
13 5101 1 16237665
13 5102 1 16238172
13 5103 1 16240758
13 5104 1 16242849
13 5105 1 16245381
13 5106 1 16366047
13 5107 1 16366539
13 5108 1 16367427
13 5109 1 16367499
13 5110 1 16367510
13 5111 1 16367626
13 5112 1 16367744
13 5113 1 16370849
13 5114 1 16370870
13 5115 1 16374066
13 5116 1 16379084
13 5117 1 16380808
13 5118 1 16382582
13 5119 1 16382861
13 5120 1 16389114
13 5121 1 16389680
13 5122 1 16390869
13 5123 1 16391077
13 5124 1 16392353
13 5125 1 16394419
13 5126 1 16397251
13 5127 1 16397870
13 5128 0 16401958
13 5129 0 16402591
13 5130 0 16403493
13 5131 0 16404793
13 5132 0 16406647
13 5133 0 16407775
13 5134 0 16408738
13 5135 0 16409734
13 5136 0 16411085
13 5137 0 16413121
13 5138 0 16413770
13 5139 0 16414665
13 5140 0 16415021
13 5141 0 16419170
13 5142 0 16420025
13 5143 0 16423306
13 5144 0 16423565
13 5145 0 16423941
13 5146 0 16425698
13 5147 0 16428033
13 5148 0 16428551
13 5149 0 16428690
13 5150 0 16430018
13 5151 0 16432183
13 5152 0 16433672
13 5153 0 16434292
13 5154 0 16438811
13 5155 0 16439095
13 5156 0 16439532
13 5157 0 16439575
13 5158 0 16444759
13 5159 0 16447438
13 5160 0 16533583
13 5161 0 16599882
13 5162 0 16604785
13 5163 0 16607721
13 5164 0 16608304
13 5165 0 16610495
13 5166 0 16610755
13 5167 0 16611318
13 5168 0 16611857
13 5169 0 16613506
13 5170 0 16614515
13 5171 0 16616350
13 5172 0 16618947
13 5173 0 16619391
13 5174 0 16620177
13 5175 0 16624607
13 5176 0 16624682
13 5177 0 16628258
13 5178 0 16628656
13 5179 0 16632953
13 5180 0 16636579
13 5181 0 16639482
13 5182 0 16640189
13 5183 0 16645317
13 5184 0 16646268
13 5185 0 16649555
13 5186 0 16650520
13 5187 1 16653271
13 5188 1 16655681
13 5189 1 16659635
13 5190 1 16663193
13 5191 1 16672372
13 5192 1 16673809
13 5193 1 16677891
13 5194 1 16680694
13 5195 1 16682925
13 5196 1 16683058
13 5197 1 16686616
13 5198 1 16695673
13 5199 1 16699488
13 5200 1 16705166
13 5201 1 16706665
13 5202 1 16709214
13 5203 1 16711538
13 5204 1 16712694
13 5205 1 16712726
13 5206 1 16717446
13 5207 1 16720434
13 5208 1 16725187
13 5209 1 16729684
13 5210 1 16731923
13 5211 1 16732362
13 5212 1 16733842
13 5213 1 16735864
13 5214 1 16737553
13 5215 1 16738342
13 5216 1 16739258
13 5217 1 16739684
13 5218 1 16740704
13 5219 1 16743869
13 5220 1 16744983
13 5221 1 16748602
13 5222 1 16748746
13 5223 1 16750852
13 5224 1 16751193
13 5225 0 16755881
13 5226 0 16755938
13 5227 0 16761416
13 5228 1 16762381
13 5229 1 16768347
13 5230 1 16768367
13 5231 1 16769590
13 5232 1 16771415
13 5233 1 16773263
13 5234 1 16773328
13 5235 1 16774867
13 5236 1 16776130
13 5237 1 16777793
13 5238 1 16781817
13 5239 1 16782698
13 5240 1 16788320
13 5241 1 16788653
13 5242 1 16790650
13 5243 1 16792661
13 5244 1 16794764
13 5245 1 16794950
13 5246 1 16797004
13 5247 1 16803764
13 5248 1 16808618
13 5249 0 16812812
13 5250 0 16816449
13 5251 0 16818260
13 5252 0 16819533
13 5253 0 16823709
13 5254 0 16825597
13 5255 0 16830385
13 5256 0 16832916
13 5257 0 16841636
13 5258 0 16849574
13 5259 0 16852397
13 5260 0 16857326
13 5261 0 16861224
13 5262 0 16861792
13 5263 0 16866983
13 5264 0 16867599
13 5265 0 16868379
13 5266 0 16870919
13 5267 0 16878259
13 5268 0 16880341
13 5269 0 16882458
13 5270 0 16883983
13 5271 0 16885437
13 5272 0 16887854
13 5273 0 16890592
13 5274 0 16892743
13 5275 0 16893537
13 5276 0 16895567
13 5277 0 16898393
13 5278 0 16899233
13 5279 0 16903126
13 5280 0 16903880
13 5281 0 16905889
13 5282 0 16908313
13 5283 0 16909426
13 5284 0 16913089
13 5285 0 16914877
13 5286 0 16917595
13 5287 0 16919600
13 5288 0 16920165
13 5289 0 16921250
13 5290 0 16923146
13 5291 0 16924319
13 5292 0 16924604
13 5293 0 16925689
13 5294 0 16928600
13 5295 0 16928803
13 5296 0 16930147
13 5297 1 16934348
13 5298 1 16937257
13 5299 1 16937867
13 5300 1 16939875
13 5301 1 16944972
13 5302 1 16948497
13 5303 1 16951778
13 5304 1 16953972
13 5305 1 16955485
13 5306 1 16960304
13 5307 1 16962461
13 5308 1 16964421
13 5309 1 16965382
13 5310 1 16965844
13 5311 1 16967225
13 5312 0 16969171
13 5313 0 16973622
13 5314 0 16974423
13 5315 0 16976145
13 5316 0 16978142
13 5317 0 16979789
13 5318 0 16980180
13 5319 0 16982888
13 5320 0 16987254
13 5321 0 16988588
13 5322 0 16989649
13 5323 0 16993119
13 5324 0 16993702
13 5325 0 16994783
13 5326 0 16996339
13 5327 0 16999906
13 5328 0 17001180
13 5329 0 17002174
13 5330 0 17003965
13 5331 0 17005766
13 5332 0 17007126
13 5333 0 17009772
13 5334 0 17012291
13 5335 0 17012809
13 5336 0 17017017
13 5337 0 17018298
13 5338 0 17020220
13 5339 0 17020308
13 5340 0 17021586
13 5341 0 17022312
13 5342 0 17025737
13 5343 0 17026687
13 5344 0 17030787
13 5345 0 17033750
13 5346 0 17034729
13 5347 0 17036735
13 5348 0 17040096
13 5349 0 17042217
13 5350 0 17044313
13 5351 0 17047900
13 5352 0 17049150
13 5353 0 17049381
13 5354 0 17052346
13 5355 0 17053271
13 5356 0 17054484
13 5357 0 17058441
13 5358 0 17065371
13 5359 0 17067628
13 5360 0 17070751
13 5361 0 17072651
13 5362 0 17073411
13 5363 0 17076272
13 5364 0 17078071
13 5365 0 17079851
13 5366 0 17080751
13 5367 0 17082155
13 5368 0 17083642
13 5369 0 17083940
13 5370 0 17091313
13 5371 0 17091401
13 5372 0 17093983
13 5373 0 17097678
13 5374 0 17099132
13 5375 0 17100147
13 5376 0 17100520
13 5377 0 17103370
13 5378 0 17104135
13 5379 0 17104312
13 5380 0 17108885
13 5381 0 17109166
13 5382 0 17112546
13 5383 0 17112628
13 5384 0 17112981
13 5385 0 17117145
13 5386 0 17118681
13 5387 0 17118764
13 5388 0 17120917
13 5389 0 17122369
13 5390 0 17124153
13 5391 0 17126067
13 5392 0 17127193
13 5393 0 17129755
13 5394 0 17130328
13 5395 0 17139292
13 5396 0 17143702
13 5397 0 17149416
13 5398 0 17161667
13 5399 0 17162131
13 5400 1 17164472
13 5401 1 17164826
13 5402 1 17165961
13 5403 1 17169360
13 5404 1 17170075
13 5405 1 17170754
13 5406 1 17171571
13 5407 1 17172388
13 5408 1 17177256
13 5409 1 17178235
13 5410 1 17181725
13 5411 1 17184995
13 5412 0 17187737
13 5413 0 17194442
13 5414 0 17195486
13 5415 0 17199811
13 5416 0 17200265
13 5417 0 17205401
13 5418 0 17206657
13 5419 0 17207967
13 5420 0 17210848
13 5421 0 17215076
13 5422 0 17217621
13 5423 0 17220862
13 5424 0 17222899
13 5425 0 17223595
13 5426 0 17223970
13 5427 1 17233918
13 5428 1 17236707
13 5429 1 17237876
13 5430 1 17239575
13 5431 1 17244567
13 5432 1 17247066
13 5433 1 17248472
13 5434 1 17249541
13 5435 1 17254346
13 5436 1 17257686
13 5437 1 17258931
13 5438 0 17263635
13 5439 1 17266379
13 5440 1 17270231
13 5441 1 17274217
13 5442 1 17277523
13 5443 1 17277880
13 5444 1 17283664
13 5445 1 17283769
13 5446 1 17289228
13 5447 1 17294380
13 5448 1 17300116
13 5449 1 17301524
13 5450 1 17304668
13 5451 1 17305389
13 5452 1 17307483
13 5453 1 17310004
13 5454 1 17310701
13 5455 1 17312147
13 5456 1 17314033
13 5457 1 17315343
13 5458 1 17315960
13 5459 1 17320247
13 5460 1 17320398
13 5461 1 17322317
13 5462 1 17325613
13 5463 1 17325823
13 5464 1 17329115
13 5465 1 17330157
13 5466 0 17332564
13 5467 0 17335048
13 5468 0 17337644
13 5469 0 17343221
13 5470 0 17345840
13 5471 0 17347595
13 5472 0 17348229
13 5473 0 17349632
13 5474 0 17357893
13 5475 0 17358578
13 5476 0 17361056
13 5477 0 17372460
13 5478 0 17374327
13 5479 0 17378154
13 5480 0 17379609
13 5481 0 17382257
13 5482 0 17388409
13 5483 0 17393971
13 5484 0 17395718
13 5485 0 17399136
13 5486 0 17400918
13 5487 0 17403209
13 5488 0 17403843
13 5489 0 17405691
13 5490 0 17408353
13 5491 0 17409179
13 5492 0 17409333
13 5493 0 17411813
13 5494 0 17412465
13 5495 1 17414889
13 5496 1 17414923
13 5497 1 17415970
13 5498 1 17420165
13 5499 1 17423388
13 5500 1 17426369
13 5501 1 17430838
13 5502 1 17431377
13 5503 1 17432038
13 5504 1 17437088
13 5505 0 17440826
13 5506 0 17441425
13 5507 0 17443954
13 5508 0 17445822
13 5509 0 17449479
13 5510 0 17451290
13 5511 0 17451934
13 5512 0 17455224
13 5513 0 17455531
13 5514 0 17456596
13 5515 0 17458438
13 5516 0 17459183
13 5517 0 17461222
13 5518 0 17464632
13 5519 0 17466493
13 5520 0 17468791
13 5521 0 17469896
13 5522 0 17473319
13 5523 0 17474971
13 5524 0 17475578
13 5525 0 17478167
13 5526 0 17479083
13 5527 0 17480056
13 5528 0 17482577
13 5529 0 17482619
13 5530 0 17492547
13 5531 0 17493343
13 5532 0 17496294
13 5533 0 17498987
13 5534 0 17499173
13 5535 0 17499762
13 5536 0 17503289
13 5537 0 17503743
13 5538 0 17508302
13 5539 0 17513023
13 5540 0 17514632
13 5541 0 17518388
13 5542 0 17519436
13 5543 1 17523401
13 5544 1 17523660
13 5545 1 17524025
13 5546 1 17526766
13 5547 1 17528513
13 5548 1 17528687
13 5549 1 17529456
13 5550 1 17529820
13 5551 1 17532423
13 5552 1 17535170
13 5553 1 17539602
13 5554 1 17545540
13 5555 1 17545624
13 5556 1 17551056
13 5557 1 17554389
13 5558 1 17555723
13 5559 1 17559650
13 5560 1 17560732
13 5561 1 17561180
13 5562 1 17561307
13 5563 1 17565904
13 5564 0 17568941
13 5565 0 17570711
13 5566 0 17571386
13 5567 0 17575354
13 5568 0 17577682
13 5569 0 17580208
13 5570 0 17581357
13 5571 0 17586128
13 5572 0 17591606
13 5573 0 17595955
13 5574 0 17596506
13 5575 0 17598251
13 5576 0 17601470
13 5577 0 17604875
13 5578 0 17606099
13 5579 0 17606555
13 5580 0 17607983
13 5581 0 17610263
13 5582 0 17614331
13 5583 0 17618175
13 5584 0 17623313
13 5585 0 17627118
13 5586 0 17646557
13 5587 0 17666623
13 5588 0 17666878
13 5589 0 17667021
