# Supplementary material for: A Scale-Corrected Comparison of Linkage Disequilibrium Levels between Genic and Non-Genic Regions
Source: PLoS One. 2015 Oct 30;10(10):e0141216. doi: 10.1371/journal.pone.0141216 (PMC4627745; doi:10.1371/journal.pone.0141216)
Supplement: S3 File — (ZIP) [file pone.0141216.s016.zip › markerInfo_chr14.txt]

chr SNP gene relDist
14 1 0 1
14 2 0 35359
14 3 1 38470
14 4 1 39662
14 5 1 41625
14 6 1 41690
14 7 1 46489
14 8 1 47565
14 9 1 54329
14 10 1 54505
14 11 1 56801
14 12 1 58765
14 13 1 58961
14 14 0 60369
14 15 0 61300
14 16 0 62165
14 17 0 65226
14 18 0 67640
14 19 0 67680
14 20 0 75108
14 21 0 82809
14 22 0 86725
14 23 0 87065
14 24 0 90762
14 25 0 93466
14 26 0 95564
14 27 0 96267
14 28 0 98931
14 29 0 100238
14 30 1 105180
14 31 1 105861
14 32 1 107911
14 33 1 111348
14 34 1 111727
14 35 1 113584
14 36 1 116933
14 37 1 118442
14 38 1 118714
14 39 1 120636
14 40 1 122701
14 41 1 125148
14 42 1 126200
14 43 1 126682
14 44 1 127308
14 45 1 127845
14 46 1 131359
14 47 1 132395
14 48 1 135421
14 49 1 139326
14 50 1 139535
14 51 1 141322
14 52 1 143723
14 53 1 144340
14 54 1 145619
14 55 1 147424
14 56 1 147607
14 57 1 148466
14 58 1 150620
14 59 1 153307
14 60 1 159892
14 61 1 163731
14 62 1 166236
14 63 1 167986
14 64 1 170636
14 65 1 170653
14 66 1 171181
14 67 1 175954
14 68 1 176226
14 69 1 182632
14 70 1 184419
14 71 1 186839
14 72 1 188256
14 73 1 189282
14 74 1 190169
14 75 1 192353
14 76 1 193399
14 77 1 194390
14 78 1 197213
14 79 1 200080
14 80 1 202621
14 81 1 203989
14 82 1 206606
14 83 0 211371
14 84 0 216963
14 85 0 219647
14 86 0 220371
14 87 0 224393
14 88 0 224624
14 89 0 227827
14 90 0 230216
14 91 0 230731
14 92 0 235114
14 93 0 239692
14 94 0 246982
14 95 0 247853
14 96 0 249055
14 97 0 249746
14 98 1 252753
14 99 1 255902
14 100 1 256360
14 101 1 260985
14 102 1 262111
14 103 1 265741
14 104 1 269207
14 105 1 270862
14 106 1 274237
14 107 1 275851
14 108 1 278276
14 109 1 278879
14 110 1 279363
14 111 1 280803
14 112 1 283731
14 113 1 287555
14 114 1 288380
14 115 0 291543
14 116 0 292263
14 117 0 295221
14 118 0 299195
14 119 0 299346
14 120 0 302028
14 121 0 303128
14 122 0 307082
14 123 0 308432
14 124 0 309658
14 125 1 310878
14 126 1 314141
14 127 1 316734
14 128 1 318569
14 129 1 320196
14 130 1 321012
14 131 1 322077
14 132 1 322223
14 133 1 326094
14 134 1 326750
14 135 1 326862
14 136 1 329509
14 137 1 331188
14 138 1 333899
14 139 1 338598
14 140 1 339150
14 141 1 342439
14 142 1 343351
14 143 1 345346
14 144 1 346226
14 145 1 346600
14 146 1 354862
14 147 1 358224
14 148 1 366851
14 149 1 373129
14 150 1 374977
14 151 1 375243
14 152 1 376282
14 153 1 377426
14 154 1 378370
14 155 1 379088
14 156 1 379239
14 157 1 383483
14 158 1 385638
14 159 1 385785
14 160 1 387625
14 161 1 388060
14 162 1 391384
14 163 1 392942
14 164 1 393244
14 165 1 399768
14 166 1 399808
14 167 1 400172
14 168 1 400383
14 169 1 404169
14 170 1 404640
14 171 1 408791
14 172 1 409872
14 173 1 410301
14 174 1 412303
14 175 1 416099
14 176 1 418631
14 177 1 419163
14 178 1 420549
14 179 1 421673
14 180 1 422769
14 181 1 430682
14 182 1 437412
14 183 1 441426
14 184 1 441806
14 185 1 442137
14 186 1 445478
14 187 1 447852
14 188 1 449524
14 189 1 451686
14 190 1 454209
14 191 1 455863
14 192 1 456983
14 193 1 457806
14 194 1 459618
14 195 1 462124
14 196 0 464655
14 197 0 466096
14 198 0 466893
14 199 0 468908
14 200 0 469426
14 201 0 471864
14 202 0 473222
14 203 0 475701
14 204 0 479922
14 205 0 482173
14 206 0 483150
14 207 0 485294
14 208 0 486362
14 209 0 486954
14 210 0 487533
14 211 0 487890
14 212 0 489006
14 213 0 491387
14 214 0 492333
14 215 0 493961
14 216 0 496165
14 217 0 508724
14 218 0 514656
14 219 0 518492
14 220 0 522572
14 221 0 523054
14 222 0 526445
14 223 0 526932
14 224 0 527671
14 225 0 535287
14 226 0 539214
14 227 0 540144
14 228 0 542105
14 229 0 547438
14 230 0 552886
14 231 0 558664
14 232 0 561515
14 233 0 564894
14 234 0 565463
14 235 0 566118
14 236 0 570920
14 237 0 571171
14 238 0 573091
14 239 0 573420
14 240 0 577154
14 241 0 577541
14 242 0 577663
14 243 0 580732
14 244 0 580931
14 245 0 584202
14 246 0 585186
14 247 0 587989
14 248 0 588244
14 249 0 591098
14 250 0 595220
14 251 0 597130
14 252 0 597234
14 253 0 601168
14 254 0 603390
14 255 0 605406
14 256 0 605979
14 257 0 606737
14 258 0 610919
14 259 0 613653
14 260 0 615974
14 261 0 616901
14 262 0 617604
14 263 0 618683
14 264 0 619001
14 265 0 619062
14 266 0 622016
14 267 0 623509
14 268 0 624299
14 269 0 626158
14 270 0 627130
14 271 0 627716
14 272 0 629781
14 273 0 630105
14 274 0 630735
14 275 0 631830
14 276 0 634694
14 277 0 634858
14 278 0 642614
14 279 0 646244
14 280 0 646466
14 281 0 650896
14 282 0 654865
14 283 0 657901
14 284 0 658612
14 285 0 661886
14 286 0 666445
14 287 0 666636
14 288 0 667552
14 289 0 671636
14 290 0 675536
14 291 0 677851
14 292 0 678034
14 293 0 681463
14 294 0 682133
14 295 0 686593
14 296 0 687261
14 297 0 690990
14 298 0 693289
14 299 0 695674
14 300 0 696133
14 301 0 697151
14 302 0 699975
14 303 0 702343
14 304 0 703382
14 305 0 703790
14 306 0 704354
14 307 1 705211
14 308 1 707303
14 309 1 713470
14 310 1 717506
14 311 1 720362
14 312 1 721613
14 313 1 725055
14 314 1 726964
14 315 1 727175
14 316 1 731075
14 317 1 732031
14 318 1 733349
14 319 0 738245
14 320 0 743547
14 321 0 749741
14 322 0 751225
14 323 0 753349
14 324 0 753780
14 325 0 756255
14 326 0 759284
14 327 0 765226
14 328 0 767436
14 329 0 767784
14 330 0 771239
14 331 0 771681
14 332 0 773485
14 333 0 773667
14 334 0 773697
14 335 0 778429
14 336 1 780692
14 337 1 780839
14 338 1 782778
14 339 1 783255
14 340 1 785221
14 341 1 789680
14 342 1 791106
14 343 1 792699
14 344 1 793480
14 345 1 798598
14 346 1 801190
14 347 1 801489
14 348 1 807762
14 349 1 810453
14 350 1 811538
14 351 1 813215
14 352 0 815851
14 353 0 821851
14 354 0 822009
14 355 0 823374
14 356 1 824896
14 357 1 826741
14 358 1 828790
14 359 1 831043
14 360 1 832462
14 361 1 836240
14 362 1 836703
14 363 1 840887
14 364 1 843649
14 365 1 843909
14 366 1 845475
14 367 0 847812
14 368 0 849236
14 369 0 849994
14 370 0 851256
14 371 1 857507
14 372 1 857760
14 373 1 860181
14 374 1 860288
14 375 1 863041
14 376 1 864101
14 377 1 865461
14 378 1 867502
14 379 1 869350
14 380 1 870402
14 381 1 871634
14 382 1 872172
14 383 1 876473
14 384 1 876994
14 385 1 878396
14 386 1 880177
14 387 1 882311
14 388 1 884220
14 389 1 887750
14 390 1 888578
14 391 1 889793
14 392 1 891033
14 393 1 892995
14 394 0 896698
14 395 0 901355
14 396 0 902468
14 397 0 902691
14 398 0 905044
14 399 0 906503
14 400 0 909605
14 401 0 914123
14 402 0 917598
14 403 0 919110
14 404 0 926056
14 405 0 928396
14 406 0 929274
14 407 0 932774
14 408 0 932922
14 409 0 941815
14 410 0 943594
14 411 0 947845
14 412 0 950551
14 413 0 954827
14 414 0 956384
14 415 0 960436
14 416 0 961864
14 417 0 962782
14 418 0 966058
14 419 0 966262
14 420 0 968366
14 421 0 971852
14 422 0 973751
14 423 0 973826
14 424 0 977942
14 425 0 981763
14 426 0 985817
14 427 0 986903
14 428 0 988911
14 429 0 990574
14 430 0 992025
14 431 0 992929
14 432 0 995415
14 433 0 999078
14 434 0 1006486
14 435 0 1007907
14 436 0 1009485
14 437 0 1012472
14 438 0 1012714
14 439 0 1012871
14 440 0 1016964
14 441 0 1019240
14 442 0 1022081
14 443 0 1023811
14 444 0 1024416
14 445 0 1028471
14 446 0 1029201
14 447 0 1030875
14 448 0 1031900
14 449 0 1034331
14 450 0 1035444
14 451 0 1037754
14 452 0 1038629
14 453 0 1041109
14 454 0 1041359
14 455 0 1042771
14 456 0 1043227
14 457 0 1045554
14 458 0 1049630
14 459 0 1052216
14 460 0 1056639
14 461 1 1058738
14 462 1 1061561
14 463 1 1062704
14 464 1 1063588
14 465 1 1066119
14 466 1 1067816
14 467 1 1068674
14 468 1 1069035
14 469 1 1074581
14 470 1 1075830
14 471 1 1076961
14 472 1 1079039
14 473 1 1079329
14 474 1 1079563
14 475 1 1081912
14 476 1 1084877
14 477 1 1086622
14 478 1 1086808
14 479 0 1091676
14 480 0 1094695
14 481 0 1095392
14 482 0 1097304
14 483 1 1100192
14 484 1 1102058
14 485 1 1104429
14 486 1 1104800
14 487 1 1109270
14 488 1 1110248
14 489 1 1110790
14 490 1 1111550
14 491 1 1114331
14 492 1 1116359
14 493 0 1125317
14 494 0 1126997
14 495 0 1127427
14 496 0 1131082
14 497 0 1132938
14 498 0 1134780
14 499 1 1135251
14 500 1 1140925
14 501 1 1141257
14 502 1 1143244
14 503 1 1148436
14 504 1 1150666
14 505 1 1151367
14 506 1 1152496
14 507 1 1152727
14 508 1 1155879
14 509 1 1155920
14 510 1 1156139
14 511 1 1159559
14 512 1 1159941
14 513 1 1161273
14 514 1 1163228
14 515 1 1165661
14 516 0 1170465
14 517 0 1171525
14 518 0 1172676
14 519 0 1172765
14 520 0 1173130
14 521 0 1174143
14 522 0 1174772
14 523 0 1177170
14 524 0 1178929
14 525 0 1181455
14 526 0 1185121
14 527 0 1189167
14 528 0 1192411
14 529 0 1194298
14 530 0 1195191
14 531 0 1198309
14 532 0 1198938
14 533 0 1202733
14 534 0 1202975
14 535 0 1206782
14 536 0 1208667
14 537 0 1209478
14 538 0 1213208
14 539 0 1214211
14 540 0 1215694
14 541 0 1217769
14 542 0 1218583
14 543 0 1220779
14 544 0 1223086
14 545 0 1229050
14 546 0 1237100
14 547 0 1239502
14 548 0 1241477
14 549 0 1241982
14 550 0 1243955
14 551 0 1245175
14 552 0 1248058
14 553 0 1251288
14 554 0 1252182
14 555 0 1255870
14 556 0 1256148
14 557 0 1257806
14 558 0 1258782
14 559 0 1258931
14 560 0 1260691
14 561 0 1261520
14 562 0 1262733
14 563 0 1264667
14 564 0 1266446
14 565 0 1271507
14 566 0 1273278
14 567 0 1278366
14 568 0 1279473
14 569 0 1281835
14 570 0 1283146
14 571 0 1285201
14 572 0 1285326
14 573 0 1288716
14 574 0 1288801
14 575 0 1289388
14 576 0 1290830
14 577 0 1291825
14 578 0 1297758
14 579 0 1300491
14 580 0 1301594
14 581 0 1303201
14 582 0 1303288
14 583 0 1305979
14 584 1 1307127
14 585 1 1308527
14 586 1 1309032
14 587 1 1309555
14 588 1 1309891
14 589 1 1316806
14 590 1 1319999
14 591 1 1320567
14 592 1 1327470
14 593 1 1328175
14 594 1 1330324
14 595 1 1331294
14 596 1 1334737
14 597 1 1338008
14 598 1 1341671
14 599 1 1342346
14 600 1 1343092
14 601 1 1347503
14 602 1 1348081
14 603 1 1349949
14 604 1 1349994
14 605 1 1350919
14 606 1 1351718
14 607 1 1353746
14 608 1 1355971
14 609 1 1368148
14 610 1 1372950
14 611 0 1386421
14 612 0 1386927
14 613 0 1389370
14 614 0 1390284
14 615 0 1393536
14 616 0 1393794
14 617 0 1397043
14 618 0 1398784
14 619 0 1399066
14 620 0 1404093
14 621 0 1404295
14 622 0 1411576
14 623 0 1412633
14 624 0 1414874
14 625 0 1415961
14 626 0 1418345
14 627 0 1420252
14 628 0 1420608
14 629 0 1422441
14 630 0 1426205
14 631 0 1426496
14 632 0 1426704
14 633 0 1430091
14 634 0 1432574
14 635 0 1432632
14 636 0 1433841
14 637 0 1441621
14 638 0 1443104
14 639 0 1444580
14 640 0 1446962
14 641 0 1447501
14 642 0 1449599
14 643 0 1449720
14 644 0 1450182
14 645 0 1451475
14 646 0 1452202
14 647 0 1455743
14 648 0 1460493
14 649 0 1462752
14 650 0 1468483
14 651 0 1468865
14 652 0 1469602
14 653 0 1470200
14 654 0 1470890
14 655 0 1473282
14 656 0 1475341
14 657 0 1476520
14 658 0 1478220
14 659 0 1479819
14 660 0 1480321
14 661 0 1482326
14 662 0 1483421
14 663 0 1484009
14 664 0 1486858
14 665 0 1490774
14 666 0 1491336
14 667 0 1491470
14 668 0 1494987
14 669 0 1496770
14 670 0 1498958
14 671 0 1499378
14 672 0 1503438
14 673 0 1504844
14 674 0 1509649
14 675 0 1512194
14 676 0 1513665
14 677 0 1520516
14 678 0 1521728
14 679 0 1522064
14 680 0 1522221
14 681 0 1523509
14 682 0 1525221
14 683 0 1529799
14 684 0 1532586
14 685 0 1533240
14 686 0 1534060
14 687 0 1536033
14 688 0 1537289
14 689 0 1537380
14 690 0 1538391
14 691 0 1539076
14 692 0 1540798
14 693 0 1541091
14 694 0 1541894
14 695 0 1542647
14 696 0 1542706
14 697 0 1544053
14 698 0 1544519
14 699 0 1544764
14 700 0 1545835
14 701 0 1546564
14 702 0 1547244
14 703 0 1548713
14 704 0 1550409
14 705 0 1552693
14 706 0 1553689
14 707 0 1554368
14 708 0 1555932
14 709 0 1557400
14 710 0 1559335
14 711 0 1559625
14 712 0 1562522
14 713 0 1563437
14 714 0 1565994
14 715 0 1570131
14 716 0 1575989
14 717 0 1577432
14 718 0 1580703
14 719 0 1582512
14 720 0 1583642
14 721 0 1583949
14 722 0 1586304
14 723 0 1586979
14 724 0 1588479
14 725 0 1588923
14 726 1 1593329
14 727 1 1596228
14 728 1 1599002
14 729 1 1602964
14 730 1 1605626
14 731 1 1606347
14 732 1 1606528
14 733 1 1606939
14 734 1 1608510
14 735 1 1610087
14 736 1 1612940
14 737 1 1614640
14 738 1 1618118
14 739 1 1618142
14 740 1 1618392
14 741 1 1623185
14 742 1 1624477
14 743 1 1624554
14 744 1 1626418
14 745 1 1629050
14 746 1 1629301
14 747 1 1629613
14 748 1 1632523
14 749 1 1635899
14 750 1 1636621
14 751 1 1641273
14 752 1 1641882
14 753 1 1645680
14 754 1 1646207
14 755 1 1651083
14 756 1 1652642
14 757 1 1656191
14 758 1 1656445
14 759 1 1657303
14 760 1 1659033
14 761 1 1664010
14 762 1 1664885
14 763 1 1667928
14 764 1 1669082
14 765 1 1670925
14 766 1 1673471
14 767 1 1676134
14 768 1 1678303
14 769 1 1678352
14 770 1 1679753
14 771 1 1680928
14 772 1 1681396
14 773 1 1682415
14 774 1 1683566
14 775 1 1683647
14 776 1 1684966
14 777 1 1686471
14 778 1 1687486
14 779 1 1689073
14 780 1 1691552
14 781 1 1692478
14 782 1 1693932
14 783 1 1696161
14 784 1 1698409
14 785 1 1699891
14 786 1 1700757
14 787 1 1703857
14 788 1 1707072
14 789 1 1708078
14 790 1 1710073
14 791 0 1712579
14 792 1 1714481
14 793 1 1718560
14 794 1 1719473
14 795 1 1724166
14 796 1 1726669
14 797 1 1728719
14 798 1 1730524
14 799 1 1732019
14 800 1 1734353
14 801 1 1735597
14 802 1 1736528
14 803 1 1739129
14 804 1 1743675
14 805 1 1747473
14 806 1 1747912
14 807 1 1748661
14 808 1 1749498
14 809 1 1750555
14 810 1 1752383
14 811 1 1752849
14 812 1 1755817
14 813 1 1756604
14 814 1 1757744
14 815 1 1760764
14 816 1 1762060
14 817 1 1764473
14 818 0 1765835
14 819 0 1768113
14 820 0 1772358
14 821 0 1774029
14 822 0 1777217
14 823 0 1777792
14 824 0 1779985
14 825 0 1780191
14 826 0 1782564
14 827 0 1784357
14 828 0 1788611
14 829 0 1789351
14 830 0 1791628
14 831 0 1791862
14 832 0 1793672
14 833 0 1795063
14 834 0 1795274
14 835 0 1799694
14 836 0 1806865
14 837 0 1809458
14 838 0 1809591
14 839 0 1825952
14 840 0 1826411
14 841 0 1828657
14 842 0 1829362
14 843 0 1830537
14 844 0 1834187
14 845 0 1835528
14 846 0 1839831
14 847 0 1841393
14 848 0 1841898
14 849 0 1844380
14 850 0 1849491
14 851 0 1850520
14 852 0 1853091
14 853 0 1853143
14 854 0 1856971
14 855 0 1857278
14 856 0 1859199
14 857 0 1861319
14 858 0 1862158
14 859 0 1864154
14 860 0 1867258
14 861 0 1868636
14 862 0 1868845
14 863 0 1870498
14 864 0 1872029
14 865 0 1872355
14 866 0 1874369
14 867 0 1874990
14 868 0 1875113
14 869 0 1877395
14 870 0 1877930
14 871 0 1878689
14 872 0 1880736
14 873 0 1881081
14 874 0 1883195
14 875 0 1883379
14 876 0 1885670
14 877 0 1888179
14 878 0 1889560
14 879 0 1890115
14 880 0 1892095
14 881 0 1892313
14 882 0 1895794
14 883 0 1896283
14 884 0 1898650
14 885 0 1899117
14 886 0 1900100
14 887 0 1902865
14 888 0 1904666
14 889 0 1904813
14 890 0 1905864
14 891 0 1907835
14 892 0 1908261
14 893 0 1908358
14 894 0 1911729
14 895 0 1914331
14 896 0 1918333
14 897 0 1919278
14 898 0 1920702
14 899 0 1922438
14 900 0 1922742
14 901 0 1926261
14 902 0 1926672
14 903 0 1929192
14 904 0 1931910
14 905 0 1932421
14 906 0 1934657
14 907 0 1936280
14 908 0 1937332
14 909 0 1938900
14 910 0 1941234
14 911 0 1943107
14 912 0 1943442
14 913 0 1948679
14 914 0 1948757
14 915 0 1949063
14 916 0 1950673
14 917 0 1951497
14 918 0 1952155
14 919 0 1953901
14 920 0 1955246
14 921 0 1955509
14 922 0 1957221
14 923 0 1957454
14 924 0 1958777
14 925 0 1959393
14 926 0 1966370
14 927 0 1969364
14 928 0 1974033
14 929 0 1974552
14 930 1 1980197
14 931 1 1983079
14 932 1 1985416
14 933 1 1986548
14 934 1 1988156
14 935 1 1989875
14 936 1 1991206
14 937 1 1991918
14 938 1 1992685
14 939 1 1993842
14 940 1 1994706
14 941 1 1995601
14 942 1 1997714
14 943 1 1997955
14 944 0 1999463
14 945 0 2000087
14 946 0 2002286
14 947 0 2003980
14 948 0 2005987
14 949 0 2008624
14 950 0 2009259
14 951 0 2009574
14 952 0 2010573
14 953 0 2013340
14 954 0 2014447
14 955 0 2018366
14 956 1 2021050
14 957 1 2022037
14 958 1 2022664
14 959 1 2023585
14 960 1 2025655
14 961 1 2032339
14 962 1 2035750
14 963 1 2038015
14 964 1 2038595
14 965 1 2040691
14 966 1 2042651
14 967 1 2043952
14 968 1 2046704
14 969 1 2046871
14 970 1 2050147
14 971 1 2052530
14 972 1 2053284
14 973 1 2055626
14 974 1 2056263
14 975 1 2057929
14 976 1 2062446
14 977 1 2062733
14 978 1 2066810
14 979 1 2067086
14 980 1 2067370
14 981 1 2067801
14 982 1 2069801
14 983 1 2070348
14 984 1 2072681
14 985 1 2074029
14 986 1 2076387
14 987 1 2077237
14 988 1 2077725
14 989 1 2078889
14 990 1 2079439
14 991 1 2079692
14 992 1 2082107
14 993 1 2082702
14 994 1 2084648
14 995 1 2085821
14 996 1 2087014
14 997 1 2087425
14 998 1 2089208
14 999 1 2091507
14 1000 1 2092501
14 1001 1 2093583
14 1002 1 2093826
14 1003 1 2094739
14 1004 1 2096503
14 1005 1 2098205
14 1006 1 2099083
14 1007 1 2099759
14 1008 1 2100122
14 1009 1 2101378
14 1010 1 2103497
14 1011 1 2103561
14 1012 1 2104030
14 1013 1 2106023
14 1014 1 2106103
14 1015 1 2108733
14 1016 1 2109882
14 1017 1 2114128
14 1018 1 2116585
14 1019 1 2119032
14 1020 1 2119169
14 1021 1 2121369
14 1022 1 2123158
14 1023 1 2123712
14 1024 1 2124595
14 1025 1 2126160
14 1026 1 2127726
14 1027 0 2128036
14 1028 0 2129571
14 1029 0 2129898
14 1030 0 2131375
14 1031 0 2131564
14 1032 0 2132589
14 1033 0 2133155
14 1034 1 2136937
14 1035 1 2138258
14 1036 1 2139435
14 1037 1 2142501
14 1038 1 2147192
14 1039 1 2149011
14 1040 1 2150364
14 1041 1 2152086
14 1042 1 2152273
14 1043 1 2152990
14 1044 1 2153394
14 1045 1 2155586
14 1046 1 2158287
14 1047 1 2159750
14 1048 1 2161045
14 1049 1 2161469
14 1050 0 2163618
14 1051 0 2165669
14 1052 0 2165928
14 1053 0 2166143
14 1054 0 2167503
14 1055 0 2170219
14 1056 0 2172936
14 1057 1 2177963
14 1058 1 2179603
14 1059 1 2180770
14 1060 1 2183111
14 1061 1 2183315
14 1062 1 2185229
14 1063 1 2185379
14 1064 1 2186411
14 1065 1 2189650
14 1066 1 2189940
14 1067 1 2192324
14 1068 1 2194763
14 1069 1 2195328
14 1070 1 2195777
14 1071 1 2199083
14 1072 1 2202883
14 1073 1 2203962
14 1074 1 2206649
14 1075 1 2208629
14 1076 1 2209516
14 1077 1 2210426
14 1078 1 2210926
14 1079 0 2213628
14 1080 0 2214524
14 1081 0 2214599
14 1082 0 2214926
14 1083 0 2215592
14 1084 0 2216687
14 1085 0 2219510
14 1086 0 2219756
14 1087 0 2222321
14 1088 0 2222802
14 1089 0 2224479
14 1090 0 2225346
14 1091 0 2226970
14 1092 0 2227521
14 1093 0 2228308
14 1094 0 2228836
14 1095 0 2232206
14 1096 0 2233173
14 1097 0 2235803
14 1098 0 2235871
14 1099 0 2237071
14 1100 0 2239422
14 1101 0 2241046
14 1102 0 2245748
14 1103 0 2246442
14 1104 0 2247367
14 1105 0 2249129
14 1106 0 2253675
14 1107 0 2255358
14 1108 0 2259905
14 1109 0 2259959
14 1110 0 2262161
14 1111 1 2264471
14 1112 1 2265606
14 1113 1 2268843
14 1114 1 2268988
14 1115 1 2271949
14 1116 1 2272410
14 1117 1 2272589
14 1118 1 2275165
14 1119 1 2276419
14 1120 1 2276997
14 1121 1 2279510
14 1122 1 2280171
14 1123 1 2281555
14 1124 1 2282816
14 1125 1 2284436
14 1126 1 2285381
14 1127 0 2291489
14 1128 0 2295179
14 1129 0 2296690
14 1130 0 2297230
14 1131 0 2300326
14 1132 0 2300787
14 1133 0 2304965
14 1134 0 2305910
14 1135 0 2307000
14 1136 0 2310319
14 1137 0 2312074
14 1138 0 2313610
14 1139 0 2314961
14 1140 0 2318946
14 1141 0 2319113
14 1142 0 2323341
14 1143 0 2326879
14 1144 0 2327871
14 1145 0 2328511
14 1146 0 2330158
14 1147 0 2331175
14 1148 0 2334953
14 1149 0 2336769
14 1150 0 2338445
14 1151 0 2339279
14 1152 0 2341620
14 1153 0 2341893
14 1154 0 2344411
14 1155 0 2348571
14 1156 0 2348780
14 1157 0 2351371
14 1158 0 2355858
14 1159 0 2359073
14 1160 0 2361812
14 1161 0 2365971
14 1162 0 2366053
14 1163 0 2367229
14 1164 0 2368512
14 1165 0 2371850
14 1166 0 2371901
14 1167 0 2374933
14 1168 0 2376282
14 1169 0 2376380
14 1170 0 2377878
14 1171 0 2379760
14 1172 0 2391104
14 1173 0 2397658
14 1174 0 2401742
14 1175 0 2403910
14 1176 0 2404050
14 1177 0 2405343
14 1178 0 2407019
14 1179 0 2409580
14 1180 0 2412150
14 1181 0 2413655
14 1182 0 2413825
14 1183 0 2417232
14 1184 0 2419539
14 1185 0 2420349
14 1186 0 2423409
14 1187 0 2425155
14 1188 0 2430038
14 1189 0 2432426
14 1190 0 2448206
14 1191 0 2449966
14 1192 0 2454229
14 1193 0 2455741
14 1194 0 2459450
14 1195 0 2460390
14 1196 0 2461295
14 1197 0 2463399
14 1198 0 2467784
14 1199 0 2468732
14 1200 0 2469367
14 1201 0 2471566
14 1202 0 2471745
14 1203 0 2475816
14 1204 0 2478574
14 1205 0 2479832
14 1206 0 2482588
14 1207 0 2483186
14 1208 0 2484165
14 1209 0 2486876
14 1210 0 2487083
14 1211 0 2490415
14 1212 0 2496249
14 1213 0 2497570
14 1214 0 2498737
14 1215 0 2498962
14 1216 0 2502968
14 1217 0 2505931
14 1218 0 2506180
14 1219 0 2507934
14 1220 0 2509608
14 1221 0 2512022
14 1222 1 2514256
14 1223 1 2516466
14 1224 1 2518448
14 1225 1 2518746
14 1226 1 2519465
14 1227 1 2523827
14 1228 1 2523922
14 1229 1 2526377
14 1230 1 2529781
14 1231 1 2532549
14 1232 1 2534329
14 1233 0 2537769
14 1234 0 2542268
14 1235 1 2544102
14 1236 1 2546944
14 1237 1 2549943
14 1238 1 2551542
14 1239 1 2553724
14 1240 1 2555550
14 1241 1 2555714
14 1242 1 2559199
14 1243 1 2559976
14 1244 1 2563300
14 1245 1 2568699
14 1246 0 2575086
14 1247 0 2577341
14 1248 0 2585024
14 1249 0 2590564
14 1250 0 2590920
14 1251 0 2593890
14 1252 0 2596817
14 1253 0 2600930
14 1254 0 2602188
14 1255 0 2604280
14 1256 0 2605022
14 1257 0 2606635
14 1258 0 2608651
14 1259 0 2608890
14 1260 0 2611760
14 1261 0 2614453
14 1262 0 2615778
14 1263 0 2619575
14 1264 0 2621641
14 1265 0 2621928
14 1266 0 2623820
14 1267 0 2625245
14 1268 0 2625851
14 1269 0 2626477
14 1270 0 2628870
14 1271 0 2631433
14 1272 0 2635266
14 1273 0 2639561
14 1274 0 2639596
14 1275 0 2645912
14 1276 0 2646232
14 1277 0 2647917
14 1278 0 2648329
14 1279 0 2649846
14 1280 0 2651075
14 1281 0 2653897
14 1282 0 2655851
14 1283 0 2657580
14 1284 0 2658920
14 1285 0 2662259
14 1286 0 2665214
14 1287 0 2665875
14 1288 0 2668182
14 1289 0 2668912
14 1290 0 2671443
14 1291 0 2673921
14 1292 0 2675225
14 1293 0 2676697
14 1294 0 2676708
14 1295 0 2677893
14 1296 0 2680352
14 1297 0 2680709
14 1298 0 2684203
14 1299 0 2688017
14 1300 0 2688711
14 1301 0 2690218
14 1302 0 2693148
14 1303 0 2693919
14 1304 0 2694549
14 1305 0 2697556
14 1306 0 2698006
14 1307 0 2702759
14 1308 0 2706107
14 1309 0 2706798
14 1310 0 2707713
14 1311 0 2708681
14 1312 0 2712185
14 1313 0 2714609
14 1314 0 2716743
14 1315 0 2717745
14 1316 0 2718388
14 1317 0 2720277
14 1318 0 2721239
14 1319 0 2722036
14 1320 0 2727418
14 1321 0 2731379
14 1322 0 2733043
14 1323 0 2733689
14 1324 0 2736818
14 1325 0 2738485
14 1326 0 2738555
14 1327 0 2740545
14 1328 0 2740996
14 1329 1 2742164
14 1330 1 2743869
14 1331 1 2746548
14 1332 1 2748086
14 1333 1 2748764
14 1334 1 2749519
14 1335 1 2753689
14 1336 1 2753998
14 1337 1 2754532
14 1338 1 2755003
14 1339 1 2756947
14 1340 1 2774916
14 1341 1 2779648
14 1342 1 2856575
14 1343 1 2860897
14 1344 1 2862176
14 1345 1 2863977
14 1346 1 2864057
14 1347 1 2865545
14 1348 1 2872789
14 1349 1 2873857
14 1350 1 2874857
14 1351 1 2876917
14 1352 1 2877615
14 1353 1 2878762
14 1354 1 2879919
14 1355 1 2905470
14 1356 1 2908543
14 1357 1 2910326
14 1358 1 2911776
14 1359 1 2912273
14 1360 1 2912728
14 1361 1 2912794
14 1362 1 2917497
14 1363 1 2919726
14 1364 1 2920096
14 1365 1 2922617
14 1366 1 2934824
14 1367 1 2936303
14 1368 1 2936360
14 1369 1 2940404
14 1370 1 2940955
14 1371 1 2942173
14 1372 1 2945472
14 1373 1 2946311
14 1374 1 2947575
14 1375 1 2949313
14 1376 1 2949367
14 1377 1 2952361
14 1378 1 2956175
14 1379 1 2957502
14 1380 1 2965055
14 1381 1 2968863
14 1382 1 2970854
14 1383 1 2972678
14 1384 1 2973748
14 1385 1 2977483
14 1386 1 2985290
14 1387 1 2987117
14 1388 1 2991373
14 1389 1 2994164
14 1390 1 2998692
14 1391 1 3002546
14 1392 1 3002788
14 1393 1 3004166
14 1394 1 3005250
14 1395 1 3009325
14 1396 1 3009741
14 1397 1 3011134
14 1398 1 3011175
14 1399 1 3012306
14 1400 1 3013484
14 1401 1 3017008
14 1402 1 3024942
14 1403 1 3025278
14 1404 1 3025955
14 1405 1 3033689
14 1406 1 3035171
14 1407 1 3036639
14 1408 1 3037217
14 1409 1 3039630
14 1410 1 3040104
14 1411 1 3051542
14 1412 1 3053125
14 1413 1 3056245
14 1414 0 3143861
14 1415 0 3151691
14 1416 0 3152727
14 1417 0 3155385
14 1418 0 3158703
14 1419 0 3159849
14 1420 0 3168368
14 1421 0 3171141
14 1422 0 3178767
14 1423 0 3182502
14 1424 0 3183007
14 1425 0 3183917
14 1426 0 3184268
14 1427 0 3185783
14 1428 0 3194694
14 1429 0 3195290
14 1430 0 3195303
14 1431 0 3196355
14 1432 0 3196646
14 1433 0 3199523
14 1434 0 3199710
14 1435 0 3199799
14 1436 0 3201276
14 1437 0 3203667
14 1438 0 3204880
14 1439 0 3206505
14 1440 0 3208194
14 1441 0 3208939
14 1442 0 3212784
14 1443 0 3214747
14 1444 0 3218912
14 1445 0 3219903
14 1446 0 3220161
14 1447 0 3224587
14 1448 0 3226540
14 1449 0 3228316
14 1450 0 3229376
14 1451 1 3231796
14 1452 1 3234556
14 1453 1 3236484
14 1454 1 3239942
14 1455 1 3245306
14 1456 1 3247849
14 1457 1 3250009
14 1458 1 3251182
14 1459 1 3253755
14 1460 1 3255244
14 1461 1 3257248
14 1462 1 3260778
14 1463 1 3261534
14 1464 0 3265751
14 1465 0 3268460
14 1466 0 3271087
14 1467 0 3281022
14 1468 0 3283225
14 1469 0 3285989
14 1470 0 3288667
14 1471 0 3289113
14 1472 0 3289662
14 1473 0 3290511
14 1474 0 3292276
14 1475 0 3293319
14 1476 0 3298820
14 1477 0 3305238
14 1478 0 3306023
14 1479 0 3306333
14 1480 0 3307447
14 1481 0 3308979
14 1482 0 3310549
14 1483 0 3311889
14 1484 0 3316566
14 1485 0 3317992
14 1486 0 3330113
14 1487 0 3334832
14 1488 0 3335971
14 1489 0 3337771
14 1490 1 3363577
14 1491 1 3367884
14 1492 1 3368334
14 1493 1 3370753
14 1494 1 3371074
14 1495 1 3376279
14 1496 1 3382337
14 1497 1 3385772
14 1498 1 3388366
14 1499 1 3391967
14 1500 1 3394541
14 1501 1 3394841
14 1502 0 3396728
14 1503 0 3398355
14 1504 0 3401156
14 1505 0 3404861
14 1506 0 3408339
14 1507 0 3408980
14 1508 0 3412589
14 1509 0 3414065
14 1510 1 3416014
14 1511 1 3427995
14 1512 1 3429534
14 1513 1 3431527
14 1514 1 3432080
14 1515 1 3437232
14 1516 1 3441579
14 1517 1 3443463
14 1518 1 3444213
14 1519 1 3445527
14 1520 1 3449546
14 1521 1 3452472
14 1522 0 3458077
14 1523 0 3459517
14 1524 0 3462976
14 1525 0 3465408
14 1526 0 3465633
14 1527 0 3465681
14 1528 0 3466753
14 1529 0 3469705
14 1530 0 3471259
14 1531 0 3471747
14 1532 0 3473524
14 1533 0 3476070
14 1534 1 3579106
14 1535 1 3584874
14 1536 1 3609588
14 1537 1 3612717
14 1538 1 3614942
14 1539 1 3615095
14 1540 1 3615195
14 1541 1 3616684
14 1542 1 3617523
14 1543 1 3617840
14 1544 1 3621135
14 1545 1 3624006
14 1546 1 3628216
14 1547 1 3630936
14 1548 1 3635342
14 1549 1 3636144
14 1550 1 3636219
14 1551 1 3637340
14 1552 1 3638509
14 1553 1 3640367
14 1554 1 3642472
14 1555 1 3646838
14 1556 1 3647477
14 1557 1 3649069
14 1558 1 3650529
14 1559 1 3655618
14 1560 1 3656737
14 1561 1 3660221
14 1562 1 3663069
14 1563 1 3665392
14 1564 1 3665558
14 1565 1 3665589
14 1566 1 3668058
14 1567 1 3673144
14 1568 1 3675502
14 1569 1 3676915
14 1570 1 3677268
14 1571 1 3677910
14 1572 1 3682880
14 1573 1 3685833
14 1574 1 3691360
14 1575 1 3695259
14 1576 1 3699222
14 1577 1 3701438
14 1578 1 3711727
14 1579 1 3712373
14 1580 1 3715695
14 1581 1 3718008
14 1582 1 3723635
14 1583 1 3724117
14 1584 1 3724367
14 1585 1 3724796
14 1586 1 3724975
14 1587 1 3728979
14 1588 1 3731730
14 1589 1 3732389
14 1590 1 3733479
14 1591 1 3755411
14 1592 1 3832196
14 1593 1 3835959
14 1594 1 3838127
14 1595 1 3841461
14 1596 1 3843599
14 1597 1 3859194
14 1598 1 3859956
14 1599 1 3862906
14 1600 0 3872984
14 1601 0 3873214
14 1602 0 3878332
14 1603 0 3882810
14 1604 0 3887425
14 1605 0 3893616
14 1606 0 3893813
14 1607 0 3894841
14 1608 0 3895906
14 1609 0 3897987
14 1610 0 3900418
14 1611 0 3905058
14 1612 0 3906753
14 1613 0 3912009
14 1614 0 3914570
14 1615 0 3915125
14 1616 0 3916867
14 1617 0 3917208
14 1618 0 3917667
14 1619 0 3918011
14 1620 0 3920906
14 1621 0 3921248
14 1622 0 3923276
14 1623 0 3925415
14 1624 0 3928846
14 1625 0 3929829
14 1626 0 3930260
14 1627 0 3932019
14 1628 0 3932955
14 1629 0 3935493
14 1630 0 3936047
14 1631 0 3940552
14 1632 0 3941506
14 1633 0 3943540
14 1634 0 3944178
14 1635 0 3945940
14 1636 0 3946454
14 1637 0 3947378
14 1638 0 3949243
14 1639 0 3951144
14 1640 0 3952088
14 1641 0 3952621
14 1642 0 3954304
14 1643 0 3955410
14 1644 0 3955778
14 1645 0 3956557
14 1646 0 3957540
14 1647 0 3958454
14 1648 0 3959579
14 1649 0 3961023
14 1650 0 3961394
14 1651 0 3964542
14 1652 0 3966990
14 1653 0 3967821
14 1654 0 3970823
14 1655 0 3971212
14 1656 0 3972915
14 1657 0 3979080
14 1658 0 3983095
14 1659 0 3985654
14 1660 0 3986546
14 1661 0 3986776
14 1662 0 3987541
14 1663 0 3987675
14 1664 0 3988143
14 1665 0 3990240
14 1666 0 3990597
14 1667 0 3991711
14 1668 0 3993800
14 1669 0 3993845
14 1670 0 3996024
14 1671 0 3998047
14 1672 0 4001561
14 1673 0 4001966
14 1674 0 4002266
14 1675 0 4002563
14 1676 0 4006088
14 1677 0 4007762
14 1678 0 4010318
14 1679 0 4012049
14 1680 0 4012866
14 1681 0 4013769
14 1682 0 4015910
14 1683 0 4019847
14 1684 0 4022098
14 1685 0 4024419
14 1686 0 4028451
14 1687 0 4030608
14 1688 1 4033177
14 1689 1 4034350
14 1690 1 4034992
14 1691 1 4036207
14 1692 1 4038042
14 1693 1 4040872
14 1694 1 4042069
14 1695 1 4042256
14 1696 1 4045996
14 1697 1 4047136
14 1698 1 4049578
14 1699 1 4051956
14 1700 0 4053324
14 1701 0 4056013
14 1702 0 4056490
14 1703 0 4061037
14 1704 0 4065070
14 1705 0 4066249
14 1706 1 4073913
14 1707 1 4076672
14 1708 1 4078537
14 1709 1 4081464
14 1710 1 4084549
14 1711 1 4086821
14 1712 1 4087142
14 1713 1 4090640
14 1714 1 4094761
14 1715 1 4095448
14 1716 1 4097126
14 1717 1 4098338
14 1718 1 4099857
14 1719 1 4101797
14 1720 1 4103520
14 1721 1 4105204
14 1722 1 4110503
14 1723 1 4115662
14 1724 0 4119336
14 1725 0 4119469
14 1726 0 4123251
14 1727 0 4124889
14 1728 0 4128302
14 1729 0 4129909
14 1730 0 4130789
14 1731 0 4135604
14 1732 0 4137882
14 1733 0 4141164
14 1734 0 4141738
14 1735 0 4142371
14 1736 0 4143859
14 1737 0 4148427
14 1738 0 4156228
14 1739 0 4156628
14 1740 0 4160052
14 1741 0 4162224
14 1742 0 4163495
14 1743 0 4164128
14 1744 0 4165001
14 1745 0 4165563
14 1746 0 4166150
14 1747 0 4177982
14 1748 0 4198156
14 1749 0 4203109
14 1750 0 4205813
14 1751 0 4207117
14 1752 0 4207964
14 1753 0 4210346
14 1754 0 4210895
14 1755 0 4213882
14 1756 0 4215264
14 1757 0 4217456
14 1758 0 4218533
14 1759 0 4219832
14 1760 1 4224208
14 1761 1 4225897
14 1762 1 4228038
14 1763 1 4228214
14 1764 1 4229483
14 1765 1 4230663
14 1766 1 4233829
14 1767 1 4234574
14 1768 1 4239122
14 1769 1 4240233
14 1770 1 4246731
14 1771 1 4251123
14 1772 1 4251711
14 1773 1 4252798
14 1774 1 4255320
14 1775 1 4255983
14 1776 1 4259678
14 1777 1 4261352
14 1778 1 4263308
14 1779 1 4264832
14 1780 1 4266859
14 1781 0 4270938
14 1782 0 4272253
14 1783 0 4273671
14 1784 0 4275202
14 1785 0 4275719
14 1786 0 4276119
14 1787 0 4277072
14 1788 0 4280076
14 1789 0 4280958
14 1790 0 4281562
14 1791 0 4284478
14 1792 0 4285020
14 1793 0 4287047
14 1794 0 4288533
14 1795 0 4290813
14 1796 0 4292993
14 1797 0 4293750
14 1798 0 4296972
14 1799 0 4303605
14 1800 0 4305275
14 1801 0 4307236
14 1802 0 4308955
14 1803 0 4310100
14 1804 0 4311697
14 1805 0 4312469
14 1806 0 4314479
14 1807 0 4316540
14 1808 0 4316645
14 1809 0 4319178
14 1810 0 4321452
14 1811 0 4322007
14 1812 0 4323518
14 1813 0 4324084
14 1814 0 4324411
14 1815 0 4325726
14 1816 0 4325996
14 1817 0 4326300
14 1818 0 4327917
14 1819 0 4330241
14 1820 1 4332300
14 1821 1 4334029
14 1822 1 4337204
14 1823 1 4337626
14 1824 1 4337945
14 1825 1 4339171
14 1826 1 4339420
14 1827 1 4339933
14 1828 1 4340549
14 1829 1 4344953
14 1830 1 4345206
14 1831 1 4346362
14 1832 0 4346757
14 1833 0 4347431
14 1834 0 4352697
14 1835 0 4354968
14 1836 0 4355004
14 1837 0 4356887
14 1838 0 4359418
14 1839 0 4360076
14 1840 0 4360983
14 1841 0 4361045
14 1842 0 4361740
14 1843 0 4365159
14 1844 0 4365201
14 1845 0 4366743
14 1846 0 4367761
14 1847 0 4369145
14 1848 0 4371032
14 1849 0 4372746
14 1850 0 4372793
14 1851 0 4373467
14 1852 0 4377690
14 1853 0 4379994
14 1854 0 4381909
14 1855 0 4384106
14 1856 0 4386691
14 1857 0 4390582
14 1858 0 4392077
14 1859 0 4392089
14 1860 0 4393951
14 1861 0 4394279
14 1862 0 4395200
14 1863 0 4399788
14 1864 0 4403497
14 1865 0 4404803
14 1866 0 4408292
14 1867 0 4411415
14 1868 0 4412340
14 1869 0 4415734
14 1870 0 4415926
14 1871 0 4416471
14 1872 0 4421493
14 1873 0 4423408
14 1874 0 4425372
14 1875 0 4428098
14 1876 0 4430842
14 1877 0 4431491
14 1878 0 4435003
14 1879 0 4436323
14 1880 0 4436492
14 1881 0 4438353
14 1882 0 4442793
14 1883 0 4443818
14 1884 0 4445400
14 1885 0 4446873
14 1886 0 4448176
14 1887 0 4450006
14 1888 0 4452461
14 1889 0 4455514
14 1890 0 4457048
14 1891 0 4458559
14 1892 0 4458764
14 1893 0 4458977
14 1894 0 4463053
14 1895 0 4469129
14 1896 0 4471670
14 1897 0 4473643
14 1898 0 4475507
14 1899 0 4475520
14 1900 0 4476667
14 1901 0 4478154
14 1902 0 4481010
14 1903 0 4481146
14 1904 0 4484702
14 1905 0 4484819
14 1906 0 4490260
14 1907 0 4491998
14 1908 0 4494591
14 1909 0 4498530
14 1910 0 4500857
14 1911 0 4500943
14 1912 0 4508828
14 1913 0 4511396
14 1914 0 4512412
14 1915 0 4514262
14 1916 0 4517973
14 1917 0 4524317
14 1918 0 4525433
14 1919 0 4525589
14 1920 0 4530068
14 1921 0 4530435
14 1922 0 4531946
14 1923 0 4536456
14 1924 0 4538918
14 1925 0 4541118
14 1926 0 4542542
14 1927 0 4546361
14 1928 0 4548191
14 1929 0 4548910
14 1930 0 4554229
14 1931 0 4557963
14 1932 1 4565460
14 1933 1 4567067
14 1934 1 4569098
14 1935 1 4571567
14 1936 1 4573827
14 1937 1 4576003
14 1938 1 4579292
14 1939 1 4579349
14 1940 1 4582375
14 1941 1 4585743
14 1942 1 4586304
14 1943 1 4587670
14 1944 1 4589861
14 1945 1 4591650
14 1946 1 4594199
14 1947 1 4596908
14 1948 1 4598280
14 1949 1 4598521
14 1950 1 4600855
14 1951 1 4602406
14 1952 1 4604131
14 1953 1 4605273
14 1954 1 4606686
14 1955 1 4608289
14 1956 1 4610835
14 1957 1 4612294
14 1958 1 4614698
14 1959 1 4615125
14 1960 1 4616179
14 1961 1 4619965
14 1962 1 4621015
14 1963 1 4623627
14 1964 1 4626533
14 1965 1 4627912
14 1966 1 4630145
14 1967 0 4631657
14 1968 0 4631995
14 1969 0 4634479
14 1970 0 4635100
14 1971 0 4637198
14 1972 0 4639370
14 1973 0 4643684
14 1974 0 4646623
14 1975 0 4648302
14 1976 0 4650089
14 1977 0 4651194
14 1978 1 4655568
14 1979 1 4670224
14 1980 1 4670646
14 1981 1 4671732
14 1982 1 4675145
14 1983 1 4675946
14 1984 1 4687372
14 1985 1 4687955
14 1986 1 4691296
14 1987 1 4692112
14 1988 1 4693336
14 1989 1 4701396
14 1990 0 4706347
14 1991 0 4708747
14 1992 0 4713864
14 1993 0 4715198
14 1994 0 4716625
14 1995 0 4718872
14 1996 0 4720555
14 1997 0 4723281
14 1998 0 4726891
14 1999 0 4730981
14 2000 0 4734388
14 2001 0 4738160
14 2002 0 4741059
14 2003 0 4744473
14 2004 0 4746129
14 2005 0 4748192
14 2006 0 4753544
14 2007 0 4755754
14 2008 0 4758546
14 2009 0 4758939
14 2010 0 4759063
14 2011 0 4771909
14 2012 0 4772617
14 2013 0 4775226
14 2014 0 4776706
14 2015 0 4777118
14 2016 0 4778845
14 2017 0 4799525
14 2018 0 4800315
14 2019 0 4803917
14 2020 0 4804046
14 2021 0 4805395
14 2022 0 4820892
14 2023 0 4825433
14 2024 0 4825986
14 2025 0 4833857
14 2026 0 4834558
14 2027 0 4836924
14 2028 0 4839609
14 2029 0 4841110
14 2030 0 4848849
14 2031 0 4854242
14 2032 0 4860511
14 2033 0 4862237
14 2034 0 4865701
14 2035 0 4869565
14 2036 0 4870122
14 2037 0 4871452
14 2038 0 4875678
14 2039 0 4876855
14 2040 0 4877990
14 2041 0 4879336
14 2042 0 4879693
14 2043 0 4879865
14 2044 0 4882352
14 2045 0 4886515
14 2046 0 4894814
14 2047 0 4907012
14 2048 0 4910488
14 2049 0 4912498
14 2050 0 4914679
14 2051 0 4922408
14 2052 0 4930708
14 2053 0 4937933
14 2054 0 4938816
14 2055 0 4939026
14 2056 0 4939032
14 2057 0 4943469
14 2058 0 4945542
14 2059 0 4951040
14 2060 0 4952030
14 2061 0 4952262
14 2062 0 4953270
14 2063 0 4953580
14 2064 0 4954550
14 2065 0 4956315
14 2066 0 4959006
14 2067 0 4961457
14 2068 0 4961506
14 2069 0 4965706
14 2070 0 4969906
14 2071 0 4970156
14 2072 0 4972139
14 2073 0 4978714
14 2074 0 4992549
14 2075 0 4996340
14 2076 0 5001215
14 2077 0 5002531
14 2078 0 5003557
14 2079 0 5003894
14 2080 0 5005040
14 2081 0 5010825
14 2082 0 5015138
14 2083 0 5019640
14 2084 0 5021753
14 2085 0 5023464
14 2086 0 5023667
14 2087 0 5026990
14 2088 0 5027001
14 2089 0 5042201
14 2090 0 5043448
14 2091 0 5053474
14 2092 0 5053596
14 2093 0 5056450
14 2094 0 5058313
14 2095 0 5058453
14 2096 0 5059546
14 2097 0 5059587
14 2098 0 5062712
14 2099 0 5065804
14 2100 0 5068147
14 2101 0 5073237
14 2102 0 5076417
14 2103 0 5079379
14 2104 0 5084232
14 2105 0 5086264
14 2106 0 5088805
14 2107 0 5088836
14 2108 0 5096192
14 2109 0 5098284
14 2110 0 5100279
14 2111 0 5104245
14 2112 0 5106649
14 2113 0 5107383
14 2114 0 5108470
14 2115 0 5109071
14 2116 0 5110964
14 2117 0 5117434
14 2118 0 5122800
14 2119 0 5130115
14 2120 0 5135650
14 2121 0 5140073
14 2122 0 5143921
14 2123 0 5145885
14 2124 0 5147747
14 2125 0 5151521
14 2126 0 5152389
14 2127 0 5165759
14 2128 0 5168231
14 2129 0 5168848
14 2130 0 5170588
14 2131 0 5172785
14 2132 0 5175905
14 2133 0 5178335
14 2134 0 5181466
14 2135 0 5183407
14 2136 0 5185905
14 2137 0 5188009
14 2138 0 5189992
14 2139 0 5191159
14 2140 0 5191448
14 2141 0 5194014
14 2142 0 5195954
14 2143 0 5200800
14 2144 0 5202719
14 2145 0 5206856
14 2146 0 5206890
14 2147 0 5207635
14 2148 0 5210047
14 2149 0 5210518
14 2150 0 5211639
14 2151 0 5215248
14 2152 0 5216159
14 2153 1 5220500
14 2154 1 5222824
14 2155 1 5223356
14 2156 1 5227523
14 2157 1 5229451
14 2158 1 5231367
14 2159 1 5232375
14 2160 1 5234863
14 2161 1 5240264
14 2162 1 5241622
14 2163 1 5242026
14 2164 1 5243330
14 2165 1 5244087
14 2166 1 5245051
14 2167 1 5247191
14 2168 1 5250620
14 2169 1 5253276
14 2170 1 5256478
14 2171 1 5258431
14 2172 1 5262196
14 2173 1 5265152
14 2174 1 5266313
14 2175 1 5270800
14 2176 1 5274871
14 2177 1 5275257
14 2178 1 5276095
14 2179 1 5276121
14 2180 1 5278440
14 2181 1 5282282
14 2182 1 5286519
14 2183 1 5289875
14 2184 1 5293018
14 2185 1 5298410
14 2186 1 5298609
14 2187 1 5300241
14 2188 1 5302157
14 2189 1 5302644
14 2190 1 5305908
14 2191 1 5309108
14 2192 1 5309193
14 2193 1 5309817
14 2194 1 5312567
14 2195 1 5319236
14 2196 1 5319670
14 2197 1 5320383
14 2198 1 5324200
14 2199 0 5326723
14 2200 0 5329044
14 2201 0 5329901
14 2202 0 5336568
14 2203 0 5342262
14 2204 0 5342689
14 2205 0 5343832
14 2206 0 5347489
14 2207 0 5350303
14 2208 0 5352320
14 2209 0 5354525
14 2210 0 5356204
14 2211 0 5357091
14 2212 0 5358518
14 2213 0 5358814
14 2214 0 5360623
14 2215 0 5361634
14 2216 0 5363768
14 2217 0 5364795
14 2218 0 5369150
14 2219 0 5374004
14 2220 0 5375224
14 2221 0 5567284
14 2222 0 5601975
14 2223 0 5620024
14 2224 0 5633256
14 2225 0 5649646
14 2226 0 5651145
14 2227 0 5653325
14 2228 0 5660360
14 2229 0 5662404
14 2230 0 5665423
14 2231 0 5673992
14 2232 0 5676055
14 2233 0 5690285
14 2234 0 5690476
14 2235 0 5694506
14 2236 0 5696435
14 2237 0 5699918
14 2238 0 5700621
14 2239 0 5702029
14 2240 0 5703292
14 2241 0 5707398
14 2242 0 5715484
14 2243 0 5718076
14 2244 0 5718251
14 2245 0 5720129
14 2246 0 5721836
14 2247 0 5724941
14 2248 0 5729543
14 2249 0 5731845
14 2250 0 5734161
14 2251 0 5734309
14 2252 0 5734778
14 2253 0 5737725
14 2254 0 5741304
14 2255 0 5743529
14 2256 0 5744756
14 2257 0 5745023
14 2258 1 5752665
14 2259 1 5760996
14 2260 1 5761181
14 2261 1 5761518
14 2262 1 5762300
14 2263 1 5764411
14 2264 1 5765809
14 2265 1 5769343
14 2266 1 5770650
14 2267 1 5770836
14 2268 1 5774014
14 2269 1 5782505
14 2270 1 5786796
14 2271 1 5788104
14 2272 1 5791468
14 2273 1 5791636
14 2274 1 5793741
14 2275 1 5796861
14 2276 1 5797774
14 2277 1 5798548
14 2278 1 5802735
14 2279 1 5805889
14 2280 1 5807580
14 2281 1 5811098
14 2282 1 5820237
14 2283 1 5826554
14 2284 1 5828003
14 2285 1 5830326
14 2286 1 5833430
14 2287 1 5834953
14 2288 1 5835796
14 2289 1 5835849
14 2290 1 5841402
14 2291 1 5848286
14 2292 1 5857604
14 2293 1 5859384
14 2294 1 5860520
14 2295 1 5865130
14 2296 1 5868340
14 2297 1 5874635
14 2298 1 5876017
14 2299 1 5878046
14 2300 1 5878139
14 2301 1 5878480
14 2302 1 5880166
14 2303 1 5880190
14 2304 1 5884281
14 2305 1 5895551
14 2306 1 5898173
14 2307 0 5901892
14 2308 0 5905629
14 2309 0 5907296
14 2310 0 5908242
14 2311 0 5922088
14 2312 0 5926851
14 2313 0 5927302
14 2314 0 5927354
14 2315 0 5928434
14 2316 0 5930219
14 2317 0 5930945
14 2318 0 5931901
14 2319 0 5941966
14 2320 0 5943423
14 2321 0 5964713
14 2322 0 5967093
14 2323 0 5971707
14 2324 0 5971845
14 2325 0 5973668
14 2326 0 5975976
14 2327 0 5976949
14 2328 0 5978779
14 2329 0 5980541
14 2330 0 5980662
14 2331 0 5983662
14 2332 0 5990118
14 2333 0 5992472
14 2334 0 5995844
14 2335 0 5997084
14 2336 0 5998420
14 2337 0 5998596
14 2338 0 6000581
14 2339 0 6001031
14 2340 0 6001698
14 2341 0 6002976
14 2342 0 6004948
14 2343 0 6007187
14 2344 0 6009532
14 2345 0 6010368
14 2346 0 6010752
14 2347 0 6011193
14 2348 0 6013260
14 2349 0 6014617
14 2350 0 6018049
14 2351 0 6022548
14 2352 0 6023051
14 2353 0 6031325
14 2354 0 6031758
14 2355 0 6034034
14 2356 0 6036042
14 2357 0 6036815
14 2358 0 6037599
14 2359 0 6041565
14 2360 0 6042309
14 2361 0 6045166
14 2362 0 6047292
14 2363 0 6064763
14 2364 0 6065173
14 2365 0 6067388
14 2366 0 6070375
14 2367 0 6070892
14 2368 0 6072431
14 2369 0 6076196
14 2370 0 6076913
14 2371 0 6085991
14 2372 0 6090467
14 2373 0 6090606
14 2374 0 6093793
14 2375 0 6096124
14 2376 0 6096829
14 2377 0 6097206
14 2378 0 6099498
14 2379 0 6099728
14 2380 0 6103859
14 2381 0 6104620
14 2382 0 6105401
14 2383 0 6109353
14 2384 0 6112107
14 2385 0 6114214
14 2386 0 6117198
14 2387 0 6118272
14 2388 0 6121183
14 2389 0 6121590
14 2390 0 6122661
14 2391 0 6126693
14 2392 0 6126746
14 2393 0 6129381
14 2394 0 6133166
14 2395 0 6138625
14 2396 0 6140201
14 2397 0 6142650
14 2398 0 6144942
14 2399 0 6146011
14 2400 0 6148018
14 2401 0 6149501
14 2402 0 6153462
14 2403 0 6153721
14 2404 0 6155198
14 2405 0 6155809
14 2406 0 6158146
14 2407 0 6159959
14 2408 0 6160279
14 2409 0 6163912
14 2410 0 6168629
14 2411 0 6169647
14 2412 0 6176308
14 2413 0 6182828
14 2414 0 6184706
14 2415 0 6187193
14 2416 0 6187220
14 2417 0 6189273
14 2418 0 6192022
14 2419 0 6193706
14 2420 0 6198151
14 2421 0 6199434
14 2422 0 6199675
14 2423 0 6200815
14 2424 0 6202642
14 2425 0 6202718
14 2426 0 6202825
14 2427 0 6203063
14 2428 0 6204627
14 2429 0 6204933
14 2430 1 6217455
14 2431 1 6221350
14 2432 1 6222006
14 2433 1 6222965
14 2434 1 6226504
14 2435 1 6227483
14 2436 1 6228960
14 2437 1 6229787
14 2438 1 6234547
14 2439 1 6235392
14 2440 1 6237003
14 2441 1 6240877
14 2442 0 6241646
14 2443 0 6242737
14 2444 1 6247760
14 2445 1 6248513
14 2446 1 6250635
14 2447 1 6251301
14 2448 1 6252936
14 2449 1 6253878
14 2450 1 6254067
14 2451 1 6256955
14 2452 1 6258430
14 2453 1 6258845
14 2454 1 6262048
14 2455 1 6264345
14 2456 1 6265072
14 2457 1 6269252
14 2458 1 6270602
14 2459 1 6272783
14 2460 1 6272955
14 2461 1 6273614
14 2462 0 6277311
14 2463 1 6283267
14 2464 1 6286334
14 2465 1 6288278
14 2466 1 6290032
14 2467 1 6292345
14 2468 1 6296321
14 2469 1 6299215
14 2470 1 6299506
14 2471 1 6303333
14 2472 1 6307858
14 2473 1 6308892
14 2474 1 6311225
14 2475 1 6313283
14 2476 1 6314486
14 2477 1 6314499
14 2478 1 6318218
14 2479 1 6320664
14 2480 1 6321565
14 2481 1 6322078
14 2482 1 6322970
14 2483 1 6325210
14 2484 1 6325480
14 2485 1 6326085
14 2486 1 6327660
14 2487 1 6329998
14 2488 0 6332704
14 2489 0 6334628
14 2490 0 6336397
14 2491 0 6336983
14 2492 0 6337012
14 2493 0 6338257
14 2494 0 6343718
14 2495 0 6344028
14 2496 0 6348842
14 2497 0 6350056
14 2498 0 6352930
14 2499 0 6355106
14 2500 0 6356842
14 2501 0 6359504
14 2502 0 6360102
14 2503 0 6361835
14 2504 0 6377327
14 2505 0 6377897
14 2506 0 6384032
14 2507 0 6387169
14 2508 0 6389688
14 2509 0 6392299
14 2510 0 6393949
14 2511 0 6394970
14 2512 1 6397005
14 2513 1 6398531
14 2514 1 6399332
14 2515 1 6402046
14 2516 1 6402100
14 2517 1 6403538
14 2518 1 6403711
14 2519 1 6405285
14 2520 1 6407959
14 2521 1 6411890
14 2522 1 6412004
14 2523 1 6416287
14 2524 1 6418580
14 2525 1 6424286
14 2526 0 6440364
14 2527 0 6441503
14 2528 0 6450024
14 2529 0 6454337
14 2530 0 6458173
14 2531 0 6461522
14 2532 0 6466883
14 2533 0 6467682
14 2534 0 6468480
14 2535 0 6469366
14 2536 0 6469552
14 2537 0 6469755
14 2538 0 6473369
14 2539 0 6473825
14 2540 0 6478400
14 2541 0 6478721
14 2542 0 6481644
14 2543 0 6484404
14 2544 0 6485035
14 2545 0 6485667
14 2546 0 6487492
14 2547 0 6488880
14 2548 0 6489139
14 2549 0 6489441
14 2550 0 6490555
14 2551 0 6491237
14 2552 0 6493281
14 2553 0 6495855
14 2554 0 6496259
14 2555 1 6497479
14 2556 1 6502253
14 2557 1 6508438
14 2558 1 6509351
14 2559 1 6510285
14 2560 1 6511492
14 2561 1 6516600
14 2562 1 6516943
14 2563 1 6517287
14 2564 1 6518132
14 2565 1 6520144
14 2566 1 6520433
14 2567 0 6523002
14 2568 0 6523510
14 2569 0 6530568
14 2570 0 6532338
14 2571 0 6532866
14 2572 0 6534436
14 2573 0 6536892
14 2574 0 6537711
14 2575 0 6539913
14 2576 1 6552974
14 2577 1 6554706
14 2578 1 6555517
14 2579 1 6557400
14 2580 1 6563058
14 2581 1 6565207
14 2582 1 6565507
14 2583 1 6567365
14 2584 1 6567889
14 2585 1 6568157
14 2586 1 6578594
14 2587 1 6578795
14 2588 1 6580271
14 2589 1 6582986
14 2590 1 6583607
14 2591 1 6586703
14 2592 0 6589986
14 2593 1 6590621
14 2594 1 6592198
14 2595 1 6594146
14 2596 1 6595085
14 2597 1 6597712
14 2598 1 6598538
14 2599 1 6600281
14 2600 1 6601849
14 2601 1 6603419
14 2602 1 6605385
14 2603 1 6606525
14 2604 0 6610384
14 2605 0 6612510
14 2606 0 6613731
14 2607 0 6613902
14 2608 0 6618374
14 2609 0 6620135
14 2610 0 6624586
14 2611 0 6626291
14 2612 0 6626922
14 2613 0 6627938
14 2614 0 6630613
14 2615 0 6631859
14 2616 1 6635574
14 2617 1 6643065
14 2618 1 6644792
14 2619 1 6646961
14 2620 1 6649295
14 2621 1 6651440
14 2622 1 6654506
14 2623 1 6654808
14 2624 1 6655431
14 2625 1 6656690
14 2626 1 6657576
14 2627 1 6661933
14 2628 1 6665894
14 2629 1 6666722
14 2630 1 6668761
14 2631 1 6670249
14 2632 1 6670557
14 2633 1 6674153
14 2634 1 6677499
14 2635 1 6679240
14 2636 1 6681545
14 2637 1 6683346
14 2638 1 6685839
14 2639 1 6686884
14 2640 1 6688740
14 2641 1 6689747
14 2642 1 6689972
14 2643 1 6691043
14 2644 1 6692283
14 2645 1 6698489
14 2646 1 6701085
14 2647 0 6707096
14 2648 0 6709753
14 2649 0 6724804
14 2650 0 6727599
14 2651 0 6728844
14 2652 0 6731311
14 2653 0 6735815
14 2654 0 6735864
14 2655 0 6736280
14 2656 0 6736825
14 2657 0 6739670
14 2658 0 6741421
14 2659 0 6743052
14 2660 0 6745628
14 2661 0 6745834
14 2662 0 6752767
14 2663 0 6754053
14 2664 0 6755161
14 2665 0 6758707
14 2666 0 6762933
14 2667 0 6766369
14 2668 0 6769701
14 2669 0 6771917
14 2670 0 6773641
14 2671 0 6776631
14 2672 0 6777225
14 2673 0 6781363
14 2674 0 6784514
14 2675 0 6785757
14 2676 0 6787982
14 2677 0 6790387
14 2678 0 6791563
14 2679 0 6791601
14 2680 0 6795353
14 2681 0 6802864
14 2682 0 6803684
14 2683 1 6806149
14 2684 1 6806172
14 2685 1 6808247
14 2686 1 6809795
14 2687 1 6813157
14 2688 1 6814217
14 2689 1 6816199
14 2690 1 6817006
14 2691 1 6817499
14 2692 1 6818260
14 2693 1 6823490
14 2694 1 6828717
14 2695 1 6832577
14 2696 1 6835108
14 2697 1 6836196
14 2698 1 6840268
14 2699 1 6842173
14 2700 1 6842491
14 2701 1 6844056
14 2702 1 6845844
14 2703 0 6849727
14 2704 0 6854297
14 2705 0 6855519
14 2706 0 6856586
14 2707 0 6858872
14 2708 0 6862555
14 2709 0 6865555
14 2710 0 6870197
14 2711 0 6873460
14 2712 0 6875181
14 2713 0 6878075
14 2714 0 6881769
14 2715 0 6889360
14 2716 0 6893164
14 2717 0 6895740
14 2718 0 6898152
14 2719 0 6903358
14 2720 0 6909427
14 2721 0 6909914
14 2722 0 6910174
14 2723 0 6913407
14 2724 1 6915861
14 2725 1 6919072
14 2726 1 6919460
14 2727 1 6920095
14 2728 1 6920148
14 2729 1 6922908
14 2730 1 6923704
14 2731 1 6924608
14 2732 1 6927379
14 2733 1 6927451
14 2734 1 6930549
14 2735 1 6931203
14 2736 1 6931302
14 2737 1 6934015
14 2738 0 6937724
14 2739 0 6941249
14 2740 0 6941860
14 2741 0 6943179
14 2742 0 6945650
14 2743 0 6947325
14 2744 0 6951093
14 2745 0 6951159
14 2746 0 6951278
14 2747 0 6958883
14 2748 0 6961927
14 2749 0 6962928
14 2750 0 6969947
14 2751 0 6970606
14 2752 0 6975901
14 2753 0 6978771
14 2754 0 6981231
14 2755 0 6985939
14 2756 0 6990451
14 2757 0 6990761
14 2758 0 6992934
14 2759 0 6994482
14 2760 0 6998595
14 2761 0 6998812
14 2762 0 7002506
14 2763 0 7004633
14 2764 0 7009542
14 2765 0 7010704
14 2766 0 7011805
14 2767 0 7015553
14 2768 0 7017409
14 2769 0 7021015
14 2770 0 7021403
14 2771 0 7022544
14 2772 0 7024364
14 2773 0 7029084
14 2774 0 7032047
14 2775 0 7032118
14 2776 0 7033982
14 2777 0 7034669
14 2778 0 7035343
14 2779 0 7036121
14 2780 0 7038170
14 2781 0 7039017
14 2782 0 7039172
14 2783 0 7039225
14 2784 0 7041859
14 2785 1 7054072
14 2786 1 7054435
14 2787 1 7057015
14 2788 1 7059171
14 2789 1 7062877
14 2790 1 7066163
14 2791 1 7067291
14 2792 1 7068890
14 2793 1 7069044
14 2794 1 7070495
14 2795 1 7074195
14 2796 1 7074797
14 2797 1 7075913
14 2798 1 7076087
14 2799 1 7081051
14 2800 1 7084113
14 2801 1 7084533
14 2802 1 7084581
14 2803 1 7084615
14 2804 1 7089668
14 2805 1 7094900
14 2806 1 7095250
14 2807 1 7097686
14 2808 1 7100729
14 2809 1 7101457
14 2810 1 7104560
14 2811 1 7107987
14 2812 1 7110917
14 2813 1 7112531
14 2814 1 7113825
14 2815 0 7118040
14 2816 0 7119513
14 2817 0 7122141
14 2818 0 7122265
14 2819 0 7122359
14 2820 0 7126104
14 2821 0 7129745
14 2822 0 7130482
14 2823 0 7133489
14 2824 0 7135276
14 2825 0 7138043
14 2826 0 7139678
14 2827 0 7142161
14 2828 0 7145407
14 2829 0 7147282
14 2830 0 7147790
14 2831 0 7148213
14 2832 0 7152335
14 2833 0 7152600
14 2834 0 7153332
14 2835 0 7153536
14 2836 0 7153732
14 2837 0 7154933
14 2838 0 7158226
14 2839 0 7160128
14 2840 0 7164741
14 2841 0 7166017
14 2842 0 7167430
14 2843 0 7172744
14 2844 0 7175703
14 2845 0 7176022
14 2846 0 7178470
14 2847 0 7180652
14 2848 0 7184028
14 2849 0 7188212
14 2850 0 7188313
14 2851 0 7190063
14 2852 0 7192391
14 2853 0 7192767
14 2854 0 7194995
14 2855 0 7196284
14 2856 0 7199229
14 2857 0 7199270
14 2858 0 7201828
14 2859 0 7202423
14 2860 0 7205374
14 2861 0 7205416
14 2862 0 7206813
14 2863 0 7207568
14 2864 0 7208473
14 2865 0 7211430
14 2866 0 7212372
14 2867 0 7213749
14 2868 0 7216761
14 2869 0 7217087
14 2870 0 7218946
14 2871 0 7219497
14 2872 0 7220493
14 2873 0 7220855
14 2874 0 7221347
14 2875 0 7223075
14 2876 0 7223456
14 2877 0 7224549
14 2878 0 7226995
14 2879 0 7228588
14 2880 0 7228711
14 2881 0 7229887
14 2882 0 7232391
14 2883 0 7234178
14 2884 0 7235757
14 2885 0 7236366
14 2886 0 7236454
14 2887 0 7238818
14 2888 0 7240406
14 2889 0 7240818
14 2890 0 7242206
14 2891 0 7242421
14 2892 0 7244726
14 2893 0 7247335
14 2894 0 7248170
14 2895 0 7250822
14 2896 0 7251412
14 2897 0 7254107
14 2898 0 7254222
14 2899 0 7255027
14 2900 0 7257222
14 2901 0 7259831
14 2902 0 7259998
14 2903 0 7260311
14 2904 0 7261858
14 2905 0 7262916
14 2906 0 7263456
14 2907 0 7265126
14 2908 0 7268974
14 2909 0 7269693
14 2910 0 7273277
14 2911 0 7274308
14 2912 0 7274386
14 2913 0 7276432
14 2914 0 7278671
14 2915 0 7278921
14 2916 0 7281325
14 2917 0 7282278
14 2918 0 7283165
14 2919 1 7286343
14 2920 1 7286384
14 2921 1 7286746
14 2922 1 7288167
14 2923 1 7288336
14 2924 1 7289530
14 2925 1 7291165
14 2926 1 7291706
14 2927 1 7296124
14 2928 1 7297803
14 2929 0 7300003
14 2930 0 7301905
14 2931 0 7303469
14 2932 0 7305411
14 2933 0 7305982
14 2934 0 7307441
14 2935 0 7308365
14 2936 0 7310167
14 2937 0 7310482
14 2938 0 7310516
14 2939 0 7311818
14 2940 0 7313980
14 2941 0 7315493
14 2942 0 7315774
14 2943 0 7317199
14 2944 0 7317300
14 2945 1 7318646
14 2946 1 7319779
14 2947 1 7322355
14 2948 1 7322512
14 2949 1 7324462
14 2950 1 7326064
14 2951 1 7326163
14 2952 1 7327018
14 2953 1 7327458
14 2954 1 7329730
14 2955 1 7329861
14 2956 1 7333710
14 2957 1 7333754
14 2958 1 7336036
14 2959 1 7336952
14 2960 1 7340883
14 2961 1 7342706
14 2962 1 7342892
14 2963 1 7343132
14 2964 1 7345879
14 2965 1 7347213
14 2966 0 7349785
14 2967 0 7349879
14 2968 0 7352131
14 2969 0 7353679
14 2970 0 7354387
14 2971 0 7357412
14 2972 0 7358665
14 2973 0 7361819
14 2974 0 7362134
14 2975 0 7365724
14 2976 0 7366314
14 2977 0 7367727
14 2978 0 7369464
14 2979 0 7371197
14 2980 0 7373321
14 2981 0 7374865
14 2982 0 7377485
14 2983 0 7379638
14 2984 0 7381934
14 2985 0 7383822
14 2986 0 7383860
14 2987 0 7384078
14 2988 0 7384706
14 2989 0 7387917
14 2990 0 7388726
14 2991 0 7388795
14 2992 0 7390939
14 2993 0 7392977
14 2994 0 7396731
14 2995 0 7397683
14 2996 1 7399334
14 2997 1 7400531
14 2998 1 7400941
14 2999 1 7403674
14 3000 1 7409251
14 3001 1 7409436
14 3002 1 7409535
14 3003 1 7410869
14 3004 1 7411599
14 3005 1 7412843
14 3006 1 7413095
14 3007 1 7415026
14 3008 1 7416657
14 3009 1 7417775
14 3010 1 7420563
14 3011 1 7423426
14 3012 1 7423879
14 3013 1 7425124
14 3014 1 7425308
14 3015 1 7426358
14 3016 1 7427971
14 3017 1 7428139
14 3018 1 7428260
14 3019 1 7429234
14 3020 1 7429657
14 3021 1 7430957
14 3022 1 7431579
14 3023 1 7435543
14 3024 1 7436539
14 3025 1 7438926
14 3026 1 7440650
14 3027 1 7440711
14 3028 1 7441284
14 3029 1 7443587
14 3030 1 7444319
14 3031 1 7445258
14 3032 0 7445472
14 3033 0 7446876
14 3034 0 7450157
14 3035 0 7450245
14 3036 0 7450310
14 3037 0 7450652
14 3038 0 7452312
14 3039 0 7452508
14 3040 0 7454286
14 3041 0 7454305
14 3042 0 7454979
14 3043 1 7457097
14 3044 1 7457765
14 3045 1 7458554
14 3046 1 7461072
14 3047 1 7464226
14 3048 1 7464995
14 3049 1 7465633
14 3050 1 7467388
14 3051 1 7468300
14 3052 1 7469471
14 3053 1 7470918
14 3054 1 7471927
14 3055 1 7472621
14 3056 1 7474912
14 3057 1 7477389
14 3058 1 7482242
14 3059 1 7486278
14 3060 1 7486930
14 3061 1 7487026
14 3062 1 7488355
14 3063 1 7489289
14 3064 1 7496302
14 3065 0 7497340
14 3066 0 7498970
14 3067 0 7500200
14 3068 0 7503721
14 3069 0 7505418
14 3070 0 7509021
14 3071 0 7516888
14 3072 0 7518366
14 3073 0 7522151
14 3074 0 7525588
14 3075 0 7526152
14 3076 0 7526275
14 3077 0 7528903
14 3078 0 7529400
14 3079 0 7529606
14 3080 0 7530395
14 3081 0 7534725
14 3082 0 7538593
14 3083 0 7539016
14 3084 0 7544081
14 3085 1 7550868
14 3086 1 7551503
14 3087 1 7552325
14 3088 1 7554661
14 3089 1 7554975
14 3090 1 7556250
14 3091 1 7556350
14 3092 1 7559011
14 3093 1 7561796
14 3094 1 7564013
14 3095 1 7565164
14 3096 1 7568058
14 3097 1 7572469
14 3098 1 7573286
14 3099 1 7576168
14 3100 1 7578323
14 3101 1 7580003
14 3102 1 7581818
14 3103 1 7583517
14 3104 1 7584976
14 3105 1 7586913
14 3106 1 7589992
14 3107 1 7592222
14 3108 1 7592955
14 3109 1 7595367
14 3110 1 7596206
14 3111 1 7596648
14 3112 1 7597631
14 3113 1 7600399
14 3114 1 7600589
14 3115 0 7602310
14 3116 0 7604244
14 3117 0 7605789
14 3118 0 7608170
14 3119 0 7613215
14 3120 1 7617562
14 3121 1 7617910
14 3122 1 7618176
14 3123 1 7619349
14 3124 1 7620080
14 3125 1 7621560
14 3126 1 7623290
14 3127 1 7628067
14 3128 1 7628380
14 3129 1 7628859
14 3130 1 7629475
14 3131 1 7634401
14 3132 1 7640349
14 3133 1 7642040
14 3134 1 7650421
14 3135 1 7652702
14 3136 1 7655954
14 3137 1 7658517
14 3138 1 7658953
14 3139 1 7660140
14 3140 1 7662663
14 3141 0 7665071
14 3142 0 7666123
14 3143 0 7666724
14 3144 1 7670020
14 3145 1 7670453
14 3146 1 7674309
14 3147 1 7675801
14 3148 1 7678424
14 3149 1 7680320
14 3150 1 7680625
14 3151 1 7689297
14 3152 1 7690224
14 3153 1 7691605
14 3154 0 7694736
14 3155 0 7696061
14 3156 0 7696629
14 3157 0 7699964
14 3158 0 7705940
14 3159 0 7710642
14 3160 0 7714628
14 3161 0 7715267
14 3162 0 7717229
14 3163 0 7718499
14 3164 0 7720230
14 3165 0 7723886
14 3166 0 7727468
14 3167 0 7731210
14 3168 0 7734638
14 3169 0 7738268
14 3170 0 7741185
14 3171 0 7742402
14 3172 0 7742767
14 3173 0 7745365
14 3174 0 7746237
14 3175 0 7747113
14 3176 0 7749560
14 3177 0 7753421
14 3178 0 7753480
14 3179 0 7755839
14 3180 0 7758275
14 3181 0 7761263
14 3182 0 7761644
14 3183 0 7765070
14 3184 0 7765959
14 3185 0 7768316
14 3186 0 7768706
14 3187 0 7769932
14 3188 0 7771127
14 3189 0 7772640
14 3190 0 7773118
14 3191 0 7775415
14 3192 0 7777476
14 3193 0 7780804
14 3194 0 7783698
14 3195 0 7786350
14 3196 0 7786422
14 3197 0 7792611
14 3198 0 7794678
14 3199 0 7795218
14 3200 0 7797187
14 3201 0 7802970
14 3202 0 7805305
14 3203 0 7807070
14 3204 0 7807520
14 3205 0 7810514
14 3206 0 7815510
14 3207 0 7816257
14 3208 0 7817230
14 3209 0 7818979
14 3210 0 7819355
14 3211 0 7819444
14 3212 0 7821995
14 3213 0 7823409
14 3214 0 7824046
14 3215 0 7826614
14 3216 0 7827415
14 3217 0 7827775
14 3218 0 7829319
14 3219 0 7829928
14 3220 0 7832170
14 3221 0 7832717
14 3222 0 7833697
14 3223 0 7836222
14 3224 0 7839995
14 3225 0 7841196
14 3226 0 7841919
14 3227 0 7842454
14 3228 0 7843369
14 3229 0 7844472
14 3230 0 7847562
14 3231 0 7848240
14 3232 0 7850590
14 3233 0 7851113
14 3234 0 7851978
14 3235 0 7852938
14 3236 0 7855530
14 3237 0 7857360
14 3238 0 7861238
14 3239 0 7863876
14 3240 0 7864099
14 3241 0 7864488
14 3242 0 7867974
14 3243 0 7868374
14 3244 0 7869311
14 3245 0 7872104
14 3246 0 7872197
14 3247 0 7875815
14 3248 0 7876846
14 3249 0 7878378
14 3250 0 7879107
14 3251 0 7882568
14 3252 0 7883203
14 3253 0 7883670
14 3254 0 7884026
14 3255 0 7885356
14 3256 0 7886735
14 3257 0 7889230
14 3258 0 7889338
14 3259 0 7890024
14 3260 0 7892988
14 3261 0 7893675
14 3262 0 7894533
14 3263 0 7894766
14 3264 0 7896668
14 3265 0 7899025
14 3266 0 7899951
14 3267 0 7900430
14 3268 0 7901519
14 3269 0 7902200
14 3270 0 7904930
14 3271 0 7905865
14 3272 0 7906751
14 3273 0 7909453
14 3274 0 7909786
14 3275 0 7912304
14 3276 0 7912911
14 3277 0 7913898
14 3278 0 7916849
14 3279 0 7919433
14 3280 0 7919913
14 3281 0 7920133
14 3282 0 7920691
14 3283 0 7921492
14 3284 0 7921656
14 3285 0 7923148
14 3286 0 7924412
14 3287 0 7928017
14 3288 0 7929515
14 3289 0 7932024
14 3290 0 7935830
14 3291 0 7939755
14 3292 0 7940092
14 3293 0 7940528
14 3294 0 7943241
14 3295 0 7944017
14 3296 0 7945607
14 3297 0 7947313
14 3298 0 7948436
14 3299 0 7950564
14 3300 0 7952082
14 3301 0 7954342
14 3302 0 7954877
14 3303 0 7955847
14 3304 0 7957032
14 3305 0 7961542
14 3306 0 7966079
14 3307 0 7967007
14 3308 0 7969300
14 3309 0 7971665
14 3310 0 7972775
14 3311 0 7972880
14 3312 0 7974791
14 3313 0 7976103
14 3314 0 7976556
14 3315 0 7979691
14 3316 0 7983578
14 3317 0 7984335
14 3318 0 7985182
14 3319 0 7987290
14 3320 0 7987490
14 3321 0 7987901
14 3322 0 7991371
14 3323 0 7992205
14 3324 0 7992861
14 3325 0 7996932
14 3326 0 7997382
14 3327 0 8002086
14 3328 0 8005316
14 3329 0 8008091
14 3330 0 8008394
14 3331 0 8009855
14 3332 0 8010510
14 3333 0 8013327
14 3334 0 8015226
14 3335 0 8015804
14 3336 0 8017229
14 3337 0 8018933
14 3338 0 8023476
14 3339 0 8024482
14 3340 0 8026832
14 3341 0 8027677
14 3342 0 8030723
14 3343 0 8032259
14 3344 0 8032974
14 3345 0 8033261
14 3346 0 8035005
14 3347 0 8035558
14 3348 0 8037161
14 3349 0 8037590
14 3350 0 8037660
14 3351 0 8038217
14 3352 0 8038480
14 3353 0 8039115
14 3354 0 8041900
14 3355 0 8042117
14 3356 0 8047259
14 3357 0 8048389
14 3358 0 8049573
14 3359 0 8051084
14 3360 0 8053399
14 3361 1 8055343
14 3362 1 8057415
14 3363 1 8057662
14 3364 1 8057818
14 3365 1 8060475
14 3366 1 8061102
14 3367 1 8061494
14 3368 1 8064351
14 3369 1 8064391
14 3370 1 8066105
14 3371 1 8072366
14 3372 1 8076076
14 3373 1 8078347
14 3374 1 8078742
14 3375 1 8079429
14 3376 1 8080441
14 3377 1 8080493
14 3378 1 8082168
14 3379 1 8083926
14 3380 1 8085653
14 3381 1 8086016
14 3382 1 8087280
14 3383 1 8088381
14 3384 1 8090127
14 3385 1 8091449
14 3386 1 8092530
14 3387 1 8092647
14 3388 1 8094915
14 3389 1 8097396
14 3390 1 8097452
14 3391 1 8105099
14 3392 1 8107264
14 3393 1 8109230
14 3394 1 8112296
14 3395 1 8113663
14 3396 1 8116217
14 3397 1 8118984
14 3398 1 8121386
14 3399 1 8126456
14 3400 1 8127918
14 3401 1 8129853
14 3402 1 8132087
14 3403 1 8132739
14 3404 0 8135923
14 3405 0 8139306
14 3406 0 8139386
14 3407 0 8142433
14 3408 0 8144075
14 3409 0 8148515
14 3410 0 8148863
14 3411 0 8152273
14 3412 0 8152393
14 3413 0 8158763
14 3414 0 8161383
14 3415 0 8161724
14 3416 0 8167228
14 3417 0 8168864
14 3418 0 8170791
14 3419 0 8174753
14 3420 0 8181890
14 3421 0 8182392
14 3422 0 8183687
14 3423 0 8186367
14 3424 0 8186679
14 3425 0 8187453
14 3426 0 8193388
14 3427 0 8195963
14 3428 0 8199590
14 3429 0 8201100
14 3430 0 8205261
14 3431 0 8209394
14 3432 0 8209815
14 3433 0 8210432
14 3434 0 8210735
14 3435 0 8212572
14 3436 0 8214796
14 3437 0 8218191
14 3438 0 8219336
14 3439 0 8219470
14 3440 0 8220013
14 3441 0 8222155
14 3442 0 8223495
14 3443 0 8226573
14 3444 0 8231272
14 3445 0 8231856
14 3446 0 8233988
14 3447 0 8234443
14 3448 0 8236179
14 3449 0 8238245
14 3450 0 8238783
14 3451 0 8241310
14 3452 0 8244023
14 3453 0 8246500
14 3454 0 8247248
14 3455 0 8247836
14 3456 0 8250368
14 3457 0 8252150
14 3458 0 8255691
14 3459 0 8256959
14 3460 0 8259834
14 3461 0 8260778
14 3462 0 8261411
14 3463 0 8261680
14 3464 0 8264054
14 3465 0 8274657
14 3466 0 8276955
14 3467 0 8279268
14 3468 0 8281606
14 3469 0 8283477
14 3470 0 8288606
14 3471 0 8288816
14 3472 0 8291963
14 3473 0 8295583
14 3474 0 8295912
14 3475 0 8298737
14 3476 0 8300687
14 3477 0 8304937
14 3478 0 8306684
14 3479 0 8307599
14 3480 0 8310184
14 3481 0 8311360
14 3482 1 8344785
14 3483 1 8346667
14 3484 1 8348740
14 3485 1 8350470
14 3486 1 8351058
14 3487 1 8351798
14 3488 1 8352764
14 3489 1 8355413
14 3490 1 8356982
14 3491 1 8358501
14 3492 1 8358696
14 3493 1 8359239
14 3494 1 8359642
14 3495 1 8362039
14 3496 1 8362064
14 3497 1 8363536
14 3498 1 8364616
14 3499 1 8365634
14 3500 1 8365835
14 3501 1 8366742
14 3502 1 8370265
14 3503 1 8370627
14 3504 0 8372289
14 3505 0 8372655
14 3506 0 8373736
14 3507 0 8376807
14 3508 0 8377936
14 3509 0 8380364
14 3510 0 8382242
14 3511 0 8382740
14 3512 0 8386182
14 3513 0 8389170
14 3514 0 8391308
14 3515 0 8392065
14 3516 0 8394005
14 3517 0 8396714
14 3518 0 8396796
14 3519 0 8398541
14 3520 0 8401416
14 3521 0 8403111
14 3522 0 8403702
14 3523 1 8407395
14 3524 1 8410390
14 3525 1 8411892
14 3526 1 8413246
14 3527 1 8416092
14 3528 1 8420194
14 3529 1 8423686
14 3530 1 8424723
14 3531 1 8425887
14 3532 1 8430149
14 3533 0 8433731
14 3534 0 8434759
14 3535 0 8438680
14 3536 0 8442353
14 3537 0 8447321
14 3538 0 8447407
14 3539 0 8448845
14 3540 0 8452730
14 3541 0 8453833
14 3542 0 8453856
14 3543 0 8456345
14 3544 0 8457375
14 3545 0 8457631
14 3546 0 8457816
14 3547 0 8459870
14 3548 0 8466389
14 3549 0 8475430
14 3550 0 8477362
14 3551 0 8478924
14 3552 0 8480893
14 3553 0 8481098
14 3554 0 8483708
14 3555 0 8484616
14 3556 0 8485843
14 3557 0 8488306
14 3558 0 8488401
14 3559 0 8490317
14 3560 1 8491771
14 3561 1 8492230
14 3562 1 8493174
14 3563 1 8497088
14 3564 1 8498408
14 3565 1 8499179
14 3566 1 8499307
14 3567 1 8501014
14 3568 1 8502248
14 3569 1 8502377
14 3570 1 8503558
14 3571 0 8504701
14 3572 0 8506036
14 3573 0 8508875
14 3574 0 8510289
14 3575 0 8512314
14 3576 1 8512459
14 3577 1 8512908
14 3578 1 8513888
14 3579 1 8515136
14 3580 1 8518245
14 3581 1 8519399
14 3582 1 8521881
14 3583 1 8525835
14 3584 1 8526076
14 3585 1 8527402
14 3586 0 8528731
14 3587 0 8529781
14 3588 0 8532117
14 3589 0 8532262
14 3590 1 8533434
14 3591 1 8533605
14 3592 1 8537835
14 3593 1 8538487
14 3594 1 8539667
14 3595 1 8540971
14 3596 1 8541126
14 3597 1 8541688
14 3598 1 8543366
14 3599 1 8545394
14 3600 1 8545703
14 3601 1 8546343
14 3602 1 8546830
14 3603 1 8547585
14 3604 1 8547966
14 3605 1 8548685
14 3606 1 8550665
14 3607 1 8551655
14 3608 1 8552085
14 3609 1 8553581
14 3610 1 8554236
14 3611 1 8554287
14 3612 0 8557817
14 3613 0 8559349
14 3614 1 8562037
14 3615 1 8562836
14 3616 1 8563662
14 3617 1 8565983
14 3618 1 8566462
14 3619 1 8567796
14 3620 1 8570085
14 3621 1 8570607
14 3622 1 8571925
14 3623 1 8572496
14 3624 1 8574457
14 3625 1 8574569
14 3626 1 8579261
14 3627 1 8580044
14 3628 1 8580605
14 3629 1 8583055
14 3630 1 8585657
14 3631 1 8586437
14 3632 0 8586739
14 3633 0 8586841
14 3634 0 8587209
14 3635 0 8587970
14 3636 0 8590193
14 3637 0 8590644
14 3638 0 8592136
14 3639 0 8592553
14 3640 0 8593922
14 3641 0 8594297
14 3642 0 8594460
14 3643 0 8597185
14 3644 0 8597435
14 3645 0 8598223
14 3646 0 8599663
14 3647 0 8601510
14 3648 0 8602731
14 3649 0 8603644
14 3650 0 8607350
14 3651 0 8609331
14 3652 0 8611255
14 3653 0 8612609
14 3654 0 8613544
14 3655 0 8614419
14 3656 0 8614532
14 3657 0 8615581
14 3658 0 8616713
14 3659 0 8618512
14 3660 0 8620531
14 3661 0 8622456
14 3662 1 8625625
14 3663 1 8628005
14 3664 1 8630277
14 3665 1 8631995
14 3666 1 8632657
14 3667 1 8633868
14 3668 1 8634466
14 3669 1 8635336
14 3670 1 8636075
14 3671 1 8636530
14 3672 1 8636798
14 3673 1 8637226
14 3674 1 8637536
14 3675 1 8639202
14 3676 1 8640275
14 3677 1 8640373
14 3678 1 8640762
14 3679 1 8642148
14 3680 1 8644250
14 3681 1 8645685
14 3682 1 8647847
14 3683 0 8649149
14 3684 0 8649854
14 3685 1 8652646
14 3686 1 8654520
14 3687 1 8655035
14 3688 1 8655723
14 3689 1 8658081
14 3690 1 8658505
14 3691 1 8660283
14 3692 1 8660495
14 3693 1 8662334
14 3694 1 8662532
14 3695 1 8663777
14 3696 1 8665610
14 3697 1 8667278
14 3698 1 8667654
14 3699 1 8669780
14 3700 1 8670342
14 3701 1 8675327
14 3702 1 8678005
14 3703 0 8681353
14 3704 0 8681619
14 3705 0 8682710
14 3706 0 8682802
14 3707 0 8683134
14 3708 0 8685914
14 3709 0 8687872
14 3710 0 8688538
14 3711 0 8688913
14 3712 0 8689536
14 3713 0 8689568
14 3714 0 8691110
14 3715 0 8695881
14 3716 0 8696916
14 3717 0 8697064
14 3718 0 8698339
14 3719 0 8700445
14 3720 0 8703790
14 3721 0 8706349
14 3722 0 8707567
14 3723 0 8709273
14 3724 0 8711016
14 3725 0 8715853
14 3726 0 8718339
14 3727 0 8719098
14 3728 0 8719662
14 3729 0 8720806
14 3730 0 8720999
14 3731 0 8723258
14 3732 0 8726321
14 3733 0 8726416
14 3734 0 8729764
14 3735 0 8731585
14 3736 0 8731711
14 3737 0 8733470
14 3738 1 8735186
14 3739 1 8736661
14 3740 1 8738257
14 3741 1 8739782
14 3742 1 8740178
14 3743 1 8741358
14 3744 1 8744386
14 3745 1 8745388
14 3746 1 8746094
14 3747 1 8746358
14 3748 1 8748116
14 3749 1 8750857
14 3750 1 8750951
14 3751 1 8754860
14 3752 1 8755133
14 3753 1 8756415
14 3754 1 8757676
14 3755 1 8762417
14 3756 1 8762894
14 3757 0 8764934
14 3758 0 8765379
14 3759 0 8767275
14 3760 0 8771461
14 3761 0 8771494
14 3762 0 8773787
14 3763 0 8776678
14 3764 0 8778399
14 3765 0 8782082
14 3766 0 8787835
14 3767 0 8788244
14 3768 0 8791143
14 3769 0 8793147
14 3770 0 8796194
14 3771 0 8798524
14 3772 0 8800628
14 3773 0 8802233
14 3774 0 8804488
14 3775 0 8808749
14 3776 0 8810750
14 3777 0 8812263
14 3778 0 8815691
14 3779 0 8816868
14 3780 0 8820102
14 3781 0 8827387
14 3782 0 8828229
14 3783 0 8829582
14 3784 0 8830288
14 3785 0 8831666
14 3786 0 8832687
14 3787 0 8834289
14 3788 0 8836096
14 3789 0 8836642
14 3790 0 8837243
14 3791 0 8841111
14 3792 0 8844294
14 3793 0 8844655
14 3794 0 8846372
14 3795 0 8847817
14 3796 0 8849649
14 3797 0 8849673
14 3798 0 8850877
14 3799 0 8852758
14 3800 0 8852912
14 3801 0 8855337
14 3802 0 8856616
14 3803 0 8857965
14 3804 0 8860033
14 3805 0 8860285
14 3806 0 8861392
14 3807 0 8863075
14 3808 0 8865122
14 3809 1 8866672
14 3810 1 8868064
14 3811 1 8868397
14 3812 1 8870168
14 3813 1 8870180
14 3814 1 8871937
14 3815 1 8872136
14 3816 1 8873915
14 3817 1 8875585
14 3818 1 8877583
14 3819 1 8878344
14 3820 1 8878973
14 3821 1 8880022
14 3822 1 8882084
14 3823 0 8886908
14 3824 0 8887681
14 3825 0 8888370
14 3826 0 8889685
14 3827 0 8891299
14 3828 0 8895052
14 3829 0 8897449
14 3830 0 8902153
14 3831 0 8903085
14 3832 0 8904539
14 3833 0 8906464
14 3834 0 8907138
14 3835 0 8907375
14 3836 0 8910791
14 3837 0 8911128
14 3838 0 8912009
14 3839 0 8913735
14 3840 0 8914814
14 3841 0 8915641
14 3842 0 8919036
14 3843 0 8924899
14 3844 0 8927429
14 3845 0 8929592
14 3846 0 8930381
14 3847 0 8931934
14 3848 0 8933086
14 3849 0 8933948
14 3850 0 8934850
14 3851 0 8935878
14 3852 0 8937077
14 3853 0 8938080
14 3854 0 8939757
14 3855 0 8940164
14 3856 0 8944328
14 3857 0 8946841
14 3858 0 8949771
14 3859 0 8950907
14 3860 0 8953626
14 3861 0 8953921
14 3862 0 8955547
14 3863 0 8955871
14 3864 0 8961100
14 3865 0 8964398
14 3866 0 8965604
14 3867 0 8967827
14 3868 0 8969608
14 3869 0 8971901
14 3870 0 8973548
14 3871 0 8974728
14 3872 0 8976935
14 3873 0 8978368
14 3874 1 8981393
14 3875 1 8982021
14 3876 1 8984600
14 3877 1 8985311
14 3878 1 8985329
14 3879 1 8987813
14 3880 1 8989220
14 3881 1 8990475
14 3882 1 8993198
14 3883 1 8995916
14 3884 1 8996620
14 3885 1 8998494
14 3886 1 9000580
14 3887 1 9003724
14 3888 1 9003982
14 3889 1 9005139
14 3890 1 9005806
14 3891 1 9006275
14 3892 1 9007620
14 3893 1 9009154
14 3894 1 9011239
14 3895 1 9012054
14 3896 1 9013409
14 3897 1 9014047
14 3898 1 9015554
14 3899 1 9017985
14 3900 1 9018543
14 3901 1 9018644
14 3902 1 9020439
14 3903 1 9021334
14 3904 1 9025746
14 3905 1 9029011
14 3906 1 9030139
14 3907 1 9030472
14 3908 1 9030756
14 3909 1 9032039
14 3910 1 9033457
14 3911 1 9034576
14 3912 0 9038896
14 3913 0 9042083
14 3914 0 9043283
14 3915 0 9045290
14 3916 0 9045811
14 3917 0 9047664
14 3918 0 9049234
14 3919 0 9050958
14 3920 0 9052867
14 3921 0 9053356
14 3922 0 9054461
14 3923 0 9057101
14 3924 0 9057252
14 3925 0 9059719
14 3926 0 9060521
14 3927 0 9063227
14 3928 0 9068207
14 3929 0 9069045
14 3930 0 9070090
14 3931 0 9071795
14 3932 0 9073342
14 3933 0 9074015
14 3934 0 9076450
14 3935 0 9081155
14 3936 0 9082047
14 3937 0 9084049
14 3938 0 9088133
14 3939 0 9089930
14 3940 0 9095808
14 3941 0 9096380
14 3942 0 9098712
14 3943 0 9099003
14 3944 0 9099744
14 3945 0 9102091
14 3946 0 9102419
14 3947 0 9102954
14 3948 1 9104061
14 3949 1 9104499
14 3950 1 9105619
14 3951 1 9108438
14 3952 1 9113122
14 3953 1 9116069
14 3954 1 9117599
14 3955 1 9119190
14 3956 1 9122762
14 3957 1 9122860
14 3958 1 9122949
14 3959 1 9123778
14 3960 0 9124661
14 3961 0 9124879
14 3962 0 9127677
14 3963 0 9128883
14 3964 0 9131062
14 3965 0 9131341
14 3966 0 9133454
14 3967 0 9137229
14 3968 0 9137897
14 3969 0 9138356
14 3970 0 9139563
14 3971 0 9140102
14 3972 0 9141561
14 3973 0 9142288
14 3974 0 9143027
14 3975 0 9143162
14 3976 0 9144609
14 3977 0 9145808
14 3978 0 9147396
14 3979 0 9148732
14 3980 0 9151967
14 3981 0 9152274
14 3982 0 9154043
14 3983 0 9156392
14 3984 0 9157281
14 3985 0 9158050
14 3986 0 9160574
14 3987 0 9161796
14 3988 0 9163418
14 3989 0 9165713
14 3990 0 9165888
14 3991 0 9168896
14 3992 1 9172012
14 3993 1 9172484
14 3994 1 9172636
14 3995 1 9172966
14 3996 1 9174408
14 3997 1 9175975
14 3998 1 9176443
14 3999 1 9177509
14 4000 1 9177697
14 4001 1 9179043
14 4002 1 9179133
14 4003 1 9180170
14 4004 1 9181609
14 4005 1 9182453
14 4006 1 9184206
14 4007 1 9185092
14 4008 1 9189216
14 4009 1 9189751
14 4010 0 9192296
14 4011 0 9198129
14 4012 0 9199295
14 4013 0 9200950
14 4014 0 9201712
14 4015 0 9202048
14 4016 0 9207154
14 4017 0 9207261
14 4018 0 9207507
14 4019 0 9211661
14 4020 0 9214005
14 4021 0 9214624
14 4022 0 9214706
14 4023 0 9215178
14 4024 0 9215350
14 4025 0 9216639
14 4026 0 9218127
14 4027 0 9218284
14 4028 0 9220754
14 4029 0 9220787
14 4030 0 9220974
14 4031 0 9222991
14 4032 0 9225321
14 4033 0 9226243
14 4034 0 9226575
14 4035 0 9229050
14 4036 0 9229165
14 4037 0 9231640
14 4038 1 9233205
14 4039 1 9233354
14 4040 1 9234403
14 4041 1 9238523
14 4042 1 9240801
14 4043 1 9241789
14 4044 1 9243513
14 4045 1 9243775
14 4046 1 9243898
14 4047 1 9248963
14 4048 1 9254825
14 4049 1 9255039
14 4050 1 9256141
14 4051 1 9256764
14 4052 1 9256842
14 4053 1 9257620
14 4054 1 9258997
14 4055 1 9260355
14 4056 1 9260837
14 4057 1 9261561
14 4058 1 9261750
14 4059 1 9262898
14 4060 1 9263087
14 4061 1 9264558
14 4062 1 9265827
14 4063 1 9268072
14 4064 1 9269302
14 4065 1 9270108
14 4066 1 9273202
14 4067 1 9275847
14 4068 1 9277639
14 4069 1 9277840
14 4070 1 9278370
14 4071 1 9279852
14 4072 1 9282219
14 4073 1 9283679
14 4074 1 9284519
14 4075 1 9286057
14 4076 1 9286958
14 4077 1 9287284
14 4078 1 9289821
14 4079 1 9290748
14 4080 1 9293255
14 4081 1 9294684
14 4082 1 9297778
14 4083 1 9300106
14 4084 1 9303643
14 4085 1 9306673
14 4086 1 9310402
14 4087 1 9313614
14 4088 1 9316670
14 4089 1 9318621
14 4090 1 9321463
14 4091 1 9323697
14 4092 1 9325377
14 4093 1 9325437
14 4094 1 9328157
14 4095 1 9328722
14 4096 1 9331925
14 4097 1 9333043
14 4098 1 9333842
14 4099 1 9336336
14 4100 1 9337112
14 4101 1 9337822
14 4102 1 9340253
14 4103 1 9341457
14 4104 1 9342045
14 4105 1 9343576
14 4106 1 9345303
14 4107 1 9345508
14 4108 1 9347382
14 4109 1 9348158
14 4110 1 9352225
14 4111 1 9354556
14 4112 1 9357634
14 4113 1 9357808
14 4114 1 9358995
14 4115 1 9360442
14 4116 1 9361287
14 4117 1 9361669
14 4118 1 9363695
14 4119 1 9367633
14 4120 1 9368488
14 4121 1 9369826
14 4122 1 9371781
14 4123 1 9372050
14 4124 1 9372474
14 4125 1 9373201
14 4126 1 9373792
14 4127 1 9376351
14 4128 1 9377865
14 4129 1 9380221
14 4130 0 9380714
14 4131 0 9385173
14 4132 0 9388138
14 4133 0 9390258
14 4134 0 9393673
14 4135 0 9393909
14 4136 0 9395273
14 4137 0 9399568
14 4138 0 9403302
14 4139 0 9405566
14 4140 0 9407244
14 4141 0 9407690
14 4142 0 9408455
14 4143 0 9408874
14 4144 0 9412264
14 4145 0 9412510
14 4146 0 9416072
14 4147 0 9416795
14 4148 0 9418326
14 4149 0 9420331
14 4150 0 9423240
14 4151 0 9425200
14 4152 0 9426967
14 4153 0 9429569
14 4154 0 9431005
14 4155 0 9434126
14 4156 0 9436086
14 4157 0 9440107
14 4158 0 9444003
14 4159 0 9447753
14 4160 0 9450260
14 4161 0 9452009
14 4162 0 9454306
14 4163 0 9456772
14 4164 0 9459305
14 4165 0 9460860
14 4166 0 9461212
14 4167 0 9463625
14 4168 0 9465626
14 4169 0 9468833
14 4170 0 9468855
14 4171 0 9472194
14 4172 0 9474749
14 4173 0 9479547
14 4174 0 9480326
14 4175 0 9482960
14 4176 0 9484049
14 4177 0 9484554
14 4178 0 9484611
14 4179 0 9487650
14 4180 0 9489182
14 4181 0 9490933
14 4182 0 9493462
14 4183 0 9495713
14 4184 0 9496099
14 4185 0 9498000
14 4186 0 9498164
14 4187 0 9498297
14 4188 0 9502397
14 4189 0 9504057
14 4190 0 9507961
14 4191 0 9508314
14 4192 0 9509156
14 4193 0 9509910
14 4194 0 9511699
14 4195 0 9512238
14 4196 0 9513568
14 4197 0 9513874
14 4198 0 9515985
14 4199 0 9516857
14 4200 0 9519463
14 4201 0 9522332
14 4202 0 9522979
14 4203 0 9524374
14 4204 0 9526790
14 4205 0 9527195
14 4206 0 9527912
14 4207 0 9529371
14 4208 0 9530443
14 4209 0 9531456
14 4210 0 9531635
14 4211 0 9533043
14 4212 0 9535132
14 4213 0 9535908
14 4214 0 9539119
14 4215 1 9542428
14 4216 1 9543173
14 4217 1 9543307
14 4218 1 9544281
14 4219 1 9544471
14 4220 1 9546865
14 4221 1 9547530
14 4222 1 9549550
14 4223 1 9550097
14 4224 1 9551378
14 4225 1 9554069
14 4226 1 9554798
14 4227 1 9555317
14 4228 1 9555674
14 4229 1 9557924
14 4230 1 9564453
14 4231 1 9566066
14 4232 1 9566458
14 4233 1 9568145
14 4234 1 9568286
14 4235 1 9571557
14 4236 1 9571673
14 4237 1 9576273
14 4238 1 9576773
14 4239 1 9580898
14 4240 1 9584923
14 4241 1 9585266
14 4242 1 9590310
14 4243 1 9591225
14 4244 1 9593229
14 4245 1 9594610
14 4246 1 9597476
14 4247 1 9599491
14 4248 1 9600112
14 4249 1 9601097
14 4250 1 9602154
14 4251 1 9603152
14 4252 1 9604174
14 4253 1 9605259
14 4254 1 9605671
14 4255 1 9606833
14 4256 1 9610597
14 4257 1 9611061
14 4258 1 9611669
14 4259 1 9613577
14 4260 1 9615117
14 4261 1 9615341
14 4262 1 9616885
14 4263 1 9617576
14 4264 1 9621341
14 4265 1 9622316
14 4266 1 9622739
14 4267 1 9623803
14 4268 1 9625063
14 4269 1 9625285
14 4270 1 9625714
14 4271 1 9626155
14 4272 1 9626589
14 4273 0 9630868
14 4274 0 9632034
14 4275 0 9633016
14 4276 0 9633951
14 4277 0 9636497
14 4278 0 9642360
14 4279 0 9646382
14 4280 0 9647243
14 4281 0 9652202
14 4282 0 9654995
14 4283 0 9661463
14 4284 0 9664928
14 4285 0 9666121
14 4286 0 9668249
14 4287 0 9669576
14 4288 0 9670005
14 4289 0 9672737
14 4290 0 9672879
14 4291 0 9673504
14 4292 0 9674932
14 4293 0 9674997
14 4294 0 9676061
14 4295 0 9680495
14 4296 0 9686302
14 4297 0 9689192
14 4298 0 9691280
14 4299 0 9693893
14 4300 0 9697577
14 4301 0 9700913
14 4302 0 9702478
14 4303 0 9703818
14 4304 0 9706765
14 4305 0 9709010
14 4306 0 9710569
14 4307 0 9711097
14 4308 0 9711302
14 4309 0 9715895
14 4310 0 9718567
14 4311 0 9718934
14 4312 0 9723055
14 4313 0 9727680
14 4314 0 9731312
14 4315 0 9831192
14 4316 0 9835209
14 4317 0 9841144
14 4318 0 9843968
14 4319 0 9847225
14 4320 0 9854007
14 4321 0 9855275
14 4322 0 9861772
14 4323 0 9865555
14 4324 0 9865948
14 4325 0 9867983
14 4326 0 9870937
14 4327 0 9875835
14 4328 0 9877130
14 4329 0 9877804
14 4330 0 9878665
14 4331 0 9882422
14 4332 0 9884071
14 4333 0 9887958
14 4334 0 9889130
14 4335 0 9890320
14 4336 0 9890881
14 4337 0 9894870
14 4338 0 9896944
14 4339 0 9903155
14 4340 0 9905178
14 4341 0 9906876
14 4342 0 9907162
14 4343 0 9908820
14 4344 0 9910359
14 4345 0 9920394
14 4346 0 9921927
14 4347 0 9921951
14 4348 1 9925322
14 4349 1 9927495
14 4350 1 9927774
14 4351 1 9929398
14 4352 1 9931998
14 4353 1 9932654
14 4354 1 9936364
14 4355 1 9940476
14 4356 1 9942340
14 4357 1 9943947
14 4358 1 9949197
14 4359 1 9951266
14 4360 1 9951986
14 4361 1 9955812
14 4362 1 9956278
14 4363 1 9959344
14 4364 1 9960621
14 4365 0 9964077
14 4366 0 9965185
14 4367 0 9966195
14 4368 0 9969177
14 4369 0 9970245
14 4370 0 9971828
14 4371 0 9972349
14 4372 0 9973264
14 4373 0 9974654
14 4374 0 9977627
14 4375 0 9981300
14 4376 0 9981722
14 4377 0 9981760
14 4378 0 9983267
14 4379 0 9984912
14 4380 0 9985044
14 4381 0 9988154
14 4382 0 9990462
14 4383 0 9990965
14 4384 0 9992153
14 4385 0 9992946
14 4386 0 9993441
14 4387 0 9994706
14 4388 0 9996949
14 4389 0 9997586
14 4390 0 9999805
14 4391 0 10003935
14 4392 0 10005834
14 4393 1 10007035
14 4394 1 10010921
14 4395 1 10013125
14 4396 1 10015866
14 4397 1 10018214
14 4398 1 10019065
14 4399 1 10021643
14 4400 1 10022322
14 4401 1 10022939
14 4402 1 10024597
14 4403 1 10025514
14 4404 1 10031267
14 4405 0 10036276
14 4406 0 10038046
14 4407 1 10044672
14 4408 1 10045433
14 4409 1 10045967
14 4410 1 10046672
14 4411 1 10048630
14 4412 1 10049089
14 4413 1 10051745
14 4414 1 10052169
14 4415 1 10056327
14 4416 1 10056379
14 4417 1 10057109
14 4418 1 10061090
14 4419 1 10061156
14 4420 1 10062503
14 4421 1 10062582
14 4422 1 10065689
14 4423 1 10065996
14 4424 0 10072509
14 4425 0 10073323
14 4426 0 10073919
14 4427 0 10076574
14 4428 0 10078386
14 4429 0 10080899
14 4430 0 10081417
14 4431 0 10082319
14 4432 0 10084479
14 4433 0 10088086
14 4434 0 10088197
14 4435 0 10089855
14 4436 0 10092199
14 4437 0 10093602
14 4438 0 10094483
14 4439 0 10095232
14 4440 0 10098002
14 4441 0 10101161
14 4442 0 10103606
14 4443 0 10105666
14 4444 1 10108312
14 4445 1 10110450
14 4446 1 10113294
14 4447 1 10115619
14 4448 1 10116448
14 4449 1 10117668
14 4450 1 10117717
14 4451 1 10118119
14 4452 1 10119561
14 4453 1 10119801
14 4454 0 10120763
14 4455 0 10122925
14 4456 0 10124855
14 4457 0 10127933
14 4458 0 10129929
14 4459 0 10130105
14 4460 0 10130621
14 4461 0 10131914
14 4462 0 10132869
14 4463 0 10134125
14 4464 0 10135530
14 4465 0 10139401
14 4466 0 10142928
14 4467 0 10146161
14 4468 0 10149189
14 4469 0 10150319
14 4470 0 10150985
14 4471 0 10151638
14 4472 0 10153900
14 4473 0 10156688
14 4474 0 10159056
14 4475 0 10160236
14 4476 0 10160854
14 4477 0 10165152
14 4478 0 10168023
14 4479 0 10168427
14 4480 0 10168933
14 4481 0 10172366
14 4482 0 10172794
14 4483 0 10177039
14 4484 0 10181160
14 4485 0 10181230
14 4486 0 10181309
14 4487 0 10184975
14 4488 0 10186616
14 4489 0 10188970
14 4490 0 10197034
14 4491 0 10201486
14 4492 0 10202418
14 4493 0 10204645
14 4494 0 10205077
14 4495 0 10207843
14 4496 0 10208782
14 4497 0 10212686
14 4498 0 10216907
14 4499 0 10219688
14 4500 0 10220131
14 4501 0 10224926
14 4502 0 10225299
14 4503 0 10227874
14 4504 0 10229603
14 4505 0 10230627
14 4506 0 10232628
14 4507 0 10235374
14 4508 0 10235912
14 4509 0 10237120
14 4510 0 10240086
14 4511 0 10240966
14 4512 0 10241072
14 4513 0 10241961
14 4514 0 10243392
14 4515 0 10245341
14 4516 0 10245958
14 4517 0 10247582
14 4518 0 10248514
14 4519 0 10248620
14 4520 0 10249116
14 4521 0 10252703
14 4522 0 10254975
14 4523 0 10256517
14 4524 0 10257712
14 4525 0 10260401
14 4526 0 10261035
14 4527 0 10266291
14 4528 0 10268630
14 4529 0 10268702
14 4530 0 10274093
14 4531 0 10275554
14 4532 0 10277778
14 4533 0 10278213
14 4534 0 10280949
14 4535 0 10284161
14 4536 0 10287844
14 4537 0 10289177
14 4538 0 10289932
14 4539 0 10290405
14 4540 0 10291325
14 4541 0 10291782
14 4542 0 10291933
14 4543 0 10293808
14 4544 0 10295141
14 4545 0 10299080
14 4546 0 10299407
14 4547 0 10301984
14 4548 0 10304128
14 4549 0 10304461
14 4550 0 10305166
14 4551 0 10307266
14 4552 0 10311802
14 4553 0 10312184
14 4554 0 10312480
14 4555 0 10312897
14 4556 0 10313686
14 4557 0 10316797
14 4558 0 10317868
14 4559 0 10325777
14 4560 0 10326320
14 4561 0 10327417
14 4562 0 10327919
14 4563 0 10329203
14 4564 0 10330152
14 4565 0 10335394
14 4566 0 10336400
14 4567 0 10339468
14 4568 0 10340842
14 4569 0 10342603
14 4570 0 10343014
14 4571 0 10343995
14 4572 0 10344978
14 4573 0 10348713
14 4574 0 10351631
14 4575 0 10352355
14 4576 0 10357460
14 4577 0 10359628
14 4578 0 10368212
14 4579 0 10371060
14 4580 0 10371904
14 4581 0 10372246
14 4582 0 10373248
14 4583 0 10376815
14 4584 0 10376984
14 4585 0 10379907
14 4586 0 10380578
14 4587 0 10384476
14 4588 0 10387960
14 4589 0 10388729
14 4590 0 10392565
14 4591 0 10393030
14 4592 0 10394825
14 4593 0 10395398
14 4594 0 10399097
14 4595 0 10399764
14 4596 0 10400335
14 4597 0 10401484
14 4598 0 10402589
14 4599 0 10404753
14 4600 0 10409678
14 4601 0 10414911
14 4602 0 10416598
14 4603 0 10418382
14 4604 0 10422794
14 4605 0 10423770
14 4606 0 10426607
14 4607 0 10428989
14 4608 0 10432851
14 4609 0 10433009
14 4610 0 10434275
14 4611 0 10434878
14 4612 0 10436993
14 4613 0 10441441
14 4614 0 10441593
14 4615 0 10441656
14 4616 0 10442506
14 4617 0 10443801
14 4618 0 10443895
14 4619 0 10445966
14 4620 0 10446139
14 4621 0 10448211
14 4622 0 10448641
14 4623 0 10450630
14 4624 0 10454764
14 4625 0 10457704
14 4626 0 10459078
14 4627 0 10459115
14 4628 0 10459908
14 4629 0 10460370
14 4630 0 10460603
14 4631 0 10462168
14 4632 0 10464051
14 4633 0 10464656
14 4634 0 10465636
14 4635 0 10465987
14 4636 0 10469127
14 4637 0 10473143
14 4638 0 10477444
14 4639 0 10481023
14 4640 0 10482230
14 4641 0 10482390
14 4642 0 10483443
14 4643 0 10484920
14 4644 0 10488620
14 4645 0 10489828
14 4646 0 10490481
14 4647 0 10492129
14 4648 0 10492677
14 4649 0 10495024
14 4650 0 10499119
14 4651 0 10503881
14 4652 0 10504731
14 4653 0 10507747
14 4654 0 10509233
14 4655 0 10511162
14 4656 0 10512022
14 4657 0 10515732
14 4658 0 10515743
14 4659 0 10520552
14 4660 0 10524122
14 4661 0 10524926
14 4662 0 10526882
14 4663 0 10528680
14 4664 0 10529166
14 4665 0 10531802
14 4666 0 10532648
14 4667 0 10532737
14 4668 0 10532779
14 4669 0 10534275
14 4670 0 10534506
14 4671 0 10535490
14 4672 0 10536532
14 4673 0 10536728
14 4674 0 10540861
14 4675 0 10544126
14 4676 0 10544963
14 4677 0 10546662
14 4678 0 10549242
14 4679 0 10550114
14 4680 0 10553369
14 4681 0 10554312
14 4682 0 10555674
14 4683 0 10556087
14 4684 0 10557714
14 4685 0 10558855
14 4686 0 10562308
14 4687 0 10565164
14 4688 0 10566091
14 4689 0 10567149
14 4690 0 10567869
14 4691 0 10569515
14 4692 0 10570258
14 4693 0 10571552
14 4694 0 10572482
14 4695 0 10574086
14 4696 0 10575353
14 4697 0 10577172
14 4698 0 10578231
14 4699 0 10578825
14 4700 0 10581264
14 4701 0 10582670
14 4702 0 10584196
14 4703 0 10585942
14 4704 0 10587419
14 4705 0 10592462
14 4706 0 10593169
14 4707 0 10594612
14 4708 0 10596347
14 4709 0 10599908
14 4710 0 10601663
14 4711 0 10604387
14 4712 0 10604443
14 4713 0 10607056
14 4714 0 10608582
14 4715 0 10609934
14 4716 0 10610302
14 4717 0 10610967
14 4718 0 10616078
14 4719 0 10617849
14 4720 0 10618901
14 4721 0 10620516
14 4722 0 10621226
14 4723 0 10622535
14 4724 0 10624274
14 4725 0 10625607
14 4726 0 10627971
14 4727 0 10628085
14 4728 0 10628433
14 4729 0 10629449
14 4730 0 10629642
14 4731 0 10631273
14 4732 0 10631626
14 4733 0 10632945
14 4734 0 10636256
14 4735 0 10638276
14 4736 0 10647711
14 4737 0 10649254
14 4738 0 10651325
14 4739 0 10651468
14 4740 0 10655144
14 4741 0 10665529
14 4742 0 10666720
14 4743 0 10667578
14 4744 0 10667847
14 4745 0 10670722
14 4746 0 10672733
14 4747 0 10674062
14 4748 0 10675347
14 4749 0 10676548
14 4750 0 10678063
14 4751 0 10679229
14 4752 0 10679593
14 4753 0 10680850
14 4754 0 10682209
14 4755 0 10682625
14 4756 0 10683768
14 4757 0 10686336
14 4758 0 10688053
14 4759 0 10688370
14 4760 0 10689681
14 4761 0 10692991
14 4762 0 10693150
14 4763 0 10696617
14 4764 0 10696630
14 4765 0 10700757
14 4766 0 10701030
14 4767 0 10701198
14 4768 0 10702394
14 4769 0 10705013
14 4770 0 10705654
14 4771 0 10706501
14 4772 0 10719274
14 4773 0 10720987
14 4774 0 10722740
14 4775 0 10723511
14 4776 0 10724179
14 4777 0 10724686
14 4778 0 10725188
14 4779 0 10727662
14 4780 0 10729744
14 4781 0 10730273
14 4782 0 10731260
14 4783 0 10734090
14 4784 0 10741619
14 4785 0 10742765
14 4786 0 10745769
14 4787 0 10748025
14 4788 0 10748277
14 4789 0 10752237
14 4790 0 10753288
14 4791 0 10757042
14 4792 0 10760666
14 4793 0 10761531
14 4794 0 10763586
14 4795 0 10764864
14 4796 0 10767530
14 4797 0 10768497
14 4798 0 10771468
14 4799 0 10772381
14 4800 0 10773262
14 4801 0 10773739
14 4802 0 10776358
14 4803 0 10777496
14 4804 0 10778390
14 4805 0 10779633
14 4806 0 10782773
14 4807 0 10783420
14 4808 0 10783875
14 4809 0 10785905
14 4810 0 10786888
14 4811 0 10786912
14 4812 0 10787094
14 4813 0 10788264
14 4814 0 10789473
14 4815 0 10790588
14 4816 0 10791968
14 4817 0 10792531
14 4818 0 10794201
14 4819 0 10794644
14 4820 0 10797675
14 4821 0 10801883
14 4822 0 10804271
14 4823 0 10806108
14 4824 0 10807586
14 4825 0 10809880
14 4826 0 10810644
14 4827 0 10812391
14 4828 0 10814095
14 4829 0 10814801
14 4830 0 10815729
14 4831 0 10818168
14 4832 0 10821739
14 4833 0 10826676
14 4834 0 10827877
14 4835 0 10828571
14 4836 0 10830552
14 4837 0 10831828
14 4838 0 10834191
14 4839 0 10834239
14 4840 1 10839331
14 4841 1 10855913
14 4842 1 10857719
14 4843 1 10858297
14 4844 1 10859389
14 4845 1 10859402
14 4846 1 10861758
14 4847 1 10861971
14 4848 1 10863601
14 4849 1 10864282
14 4850 1 10864742
14 4851 1 10867341
14 4852 1 10868093
14 4853 1 10869096
14 4854 1 10869184
14 4855 1 10870069
14 4856 1 10870650
14 4857 1 10870719
14 4858 1 10874012
14 4859 1 10874304
14 4860 1 10875577
14 4861 1 10877025
14 4862 1 10877374
14 4863 1 10882850
14 4864 1 10889965
14 4865 1 10889984
14 4866 1 10909046
14 4867 1 10910524
14 4868 1 10911962
14 4869 1 10914197
14 4870 1 10914830
14 4871 1 10915782
14 4872 1 10916678
14 4873 1 10919731
14 4874 1 10920685
14 4875 1 10921659
14 4876 1 10924327
14 4877 1 10924804
14 4878 1 10926767
14 4879 1 10933830
14 4880 1 10934063
14 4881 1 10938369
14 4882 1 10941602
14 4883 1 10944011
14 4884 1 10945823
14 4885 1 10946269
14 4886 1 10950181
14 4887 1 10951155
14 4888 1 10953650
14 4889 1 10953777
14 4890 1 10955147
14 4891 1 10956464
14 4892 1 10984623
14 4893 1 10988241
14 4894 1 10989034
14 4895 1 10991284
14 4896 1 10991316
14 4897 1 10993426
14 4898 1 10993499
14 4899 1 10997196
14 4900 1 10997335
14 4901 1 11001130
14 4902 1 11004164
14 4903 1 11004293
14 4904 1 11004478
14 4905 1 11006364
14 4906 1 11007370
14 4907 1 11007848
14 4908 1 11008300
14 4909 1 11009709
14 4910 1 11018958
14 4911 1 11019554
14 4912 1 11019854
14 4913 1 11022525
14 4914 1 11022903
14 4915 1 11024840
14 4916 1 11025147
14 4917 1 11027396
14 4918 1 11031869
14 4919 1 11034841
14 4920 1 11036460
14 4921 1 11036833
14 4922 1 11037499
14 4923 1 11042066
14 4924 1 11042742
14 4925 1 11043556
14 4926 1 11044539
14 4927 1 11047677
14 4928 1 11050453
14 4929 1 11051845
14 4930 1 11055222
14 4931 1 11060594
14 4932 1 11062722
14 4933 1 11063176
14 4934 1 11063525
14 4935 1 11064174
14 4936 1 11065450
14 4937 1 11067493
14 4938 1 11067859
14 4939 1 11068086
14 4940 1 11076078
14 4941 1 11077371
14 4942 1 11079398
14 4943 1 11081045
14 4944 1 11081860
14 4945 1 11085299
14 4946 1 11089006
14 4947 1 11090524
14 4948 1 11091930
14 4949 1 11094361
14 4950 1 11097229
14 4951 1 11100910
14 4952 1 11101833
14 4953 1 11102708
14 4954 1 11105381
14 4955 1 11122620
14 4956 1 11143880
14 4957 1 11146432
14 4958 1 11148445
14 4959 1 11150053
14 4960 1 11150315
14 4961 1 11153135
14 4962 1 11155730
14 4963 1 11156118
14 4964 1 11156297
14 4965 1 11157222
14 4966 1 11157315
14 4967 1 11159452
14 4968 1 11159551
14 4969 1 11163662
14 4970 1 11164157
14 4971 1 11166423
14 4972 1 11170276
14 4973 1 11170925
14 4974 1 11172365
14 4975 1 11174850
14 4976 1 11177188
14 4977 1 11177314
14 4978 1 11179619
14 4979 1 11180019
14 4980 1 11184056
14 4981 1 11186751
14 4982 1 11191003
14 4983 1 11191626
14 4984 1 11192179
14 4985 1 11193614
14 4986 1 11197916
14 4987 1 11199952
14 4988 0 11205161
14 4989 0 11207027
14 4990 0 11208940
14 4991 0 11211749
14 4992 0 11211862
14 4993 0 11214182
14 4994 0 11217435
14 4995 0 11218365
14 4996 0 11218656
14 4997 0 11220418
14 4998 0 11223144
14 4999 0 11225157
14 5000 0 11227010
14 5001 0 11228076
14 5002 0 11229623
14 5003 0 11230720
14 5004 0 11230738
14 5005 0 11231829
14 5006 0 11232694
14 5007 0 11233416
14 5008 0 11235873
14 5009 0 11242346
14 5010 0 11243577
14 5011 0 11244653
14 5012 0 11244684
14 5013 0 11247947
14 5014 0 11249855
14 5015 0 11253582
14 5016 0 11254431
14 5017 0 11257226
14 5018 0 11259035
14 5019 0 11261133
14 5020 0 11262669
14 5021 0 11263625
14 5022 0 11265044
14 5023 0 11265185
14 5024 0 11265928
14 5025 0 11268222
14 5026 0 11268972
14 5027 0 11271770
14 5028 0 11272895
14 5029 0 11273041
14 5030 0 11273162
14 5031 0 11273534
14 5032 0 11290251
14 5033 0 11290399
14 5034 0 11291692
14 5035 0 11295438
14 5036 0 11299407
14 5037 0 11299692
14 5038 0 11303083
14 5039 0 11306062
14 5040 0 11307771
14 5041 0 11310055
14 5042 0 11315576
14 5043 0 11316391
14 5044 0 11320034
14 5045 0 11321101
14 5046 0 11326574
14 5047 0 11328347
14 5048 0 11334386
14 5049 0 11339568
14 5050 0 11339635
14 5051 0 11341744
14 5052 0 11342651
14 5053 0 11344510
14 5054 0 11346938
14 5055 0 11347474
14 5056 0 11348358
14 5057 0 11349779
14 5058 0 11350445
14 5059 0 11352129
14 5060 0 11355342
14 5061 0 11356890
14 5062 0 11357158
14 5063 0 11358212
14 5064 0 11358325
14 5065 0 11359648
14 5066 0 11360975
14 5067 0 11363024
14 5068 0 11364701
14 5069 0 11367465
14 5070 0 11368426
14 5071 0 11368540
14 5072 0 11368947
14 5073 0 11369054
14 5074 0 11371643
14 5075 0 11372632
14 5076 0 11373670
14 5077 0 11373751
14 5078 0 11374181
14 5079 0 11375654
14 5080 0 11377284
14 5081 0 11378235
14 5082 0 11379095
14 5083 0 11379226
14 5084 0 11380293
14 5085 0 11382907
14 5086 0 11383212
14 5087 0 11385690
14 5088 0 11386220
14 5089 0 11388050
14 5090 0 11389863
14 5091 0 11391393
14 5092 0 11392131
14 5093 0 11394429
14 5094 0 11395358
14 5095 0 11395460
14 5096 0 11398671
14 5097 0 11400882
14 5098 0 11401359
14 5099 0 11402144
14 5100 0 11404945
14 5101 0 11404988
14 5102 0 11410825
14 5103 0 11413654
14 5104 0 11413888
14 5105 0 11416168
14 5106 0 11420101
14 5107 0 11420292
14 5108 0 11422839
14 5109 0 11423792
14 5110 0 11427606
14 5111 0 11430969
14 5112 0 11433907
14 5113 0 11435308
14 5114 0 11438214
14 5115 0 11440130
14 5116 0 11441096
14 5117 0 11443061
14 5118 0 11445283
14 5119 0 11448265
14 5120 0 11449406
14 5121 0 11451493
14 5122 0 11451745
14 5123 0 11454367
14 5124 0 11455032
14 5125 0 11455507
14 5126 0 11459624
14 5127 0 11462498
14 5128 0 11463720
14 5129 0 11464043
14 5130 0 11466088
14 5131 0 11467912
14 5132 0 11468386
14 5133 0 11470929
14 5134 0 11476243
14 5135 0 11476624
14 5136 0 11476968
14 5137 0 11477273
14 5138 0 11477743
14 5139 0 11481275
14 5140 0 11481680
14 5141 0 11485499
14 5142 0 11485645
14 5143 0 11486832
14 5144 0 11486908
14 5145 0 11488803
14 5146 0 11489580
14 5147 0 11492769
14 5148 0 11496514
14 5149 0 11499521
14 5150 0 11502477
14 5151 0 11507696
14 5152 0 11509096
14 5153 0 11509729
14 5154 0 11509776
14 5155 0 11510549
14 5156 0 11512291
14 5157 0 11512674
14 5158 0 11516466
14 5159 0 11517287
14 5160 0 11520298
14 5161 0 11522168
14 5162 0 11524168
14 5163 0 11525825
14 5164 0 11529949
14 5165 0 11530142
14 5166 0 11531918
14 5167 0 11533021
14 5168 0 11534156
14 5169 0 11534442
14 5170 0 11535042
14 5171 0 11537188
14 5172 0 11539351
14 5173 0 11540129
14 5174 0 11540194
14 5175 0 11542107
14 5176 0 11542241
14 5177 0 11546544
14 5178 0 11546774
14 5179 0 11550046
14 5180 0 11550429
14 5181 0 11551455
14 5182 0 11552496
14 5183 0 11553766
14 5184 0 11557523
14 5185 0 11559330
14 5186 0 11559787
14 5187 0 11560955
14 5188 0 11563027
14 5189 0 11564841
14 5190 0 11566135
14 5191 0 11567997
14 5192 0 11569699
14 5193 0 11570489
14 5194 0 11571112
14 5195 0 11573147
14 5196 0 11574721
14 5197 0 11576892
14 5198 0 11578238
14 5199 0 11581418
14 5200 0 11585954
14 5201 0 11587354
14 5202 0 11589767
14 5203 0 11589983
14 5204 0 11591223
14 5205 0 11591879
14 5206 0 11592120
14 5207 0 11593734
14 5208 0 11595279
14 5209 0 11597821
14 5210 0 11599500
14 5211 0 11599685
14 5212 0 11601242
14 5213 0 11602413
14 5214 0 11602734
14 5215 0 11604607
14 5216 0 11607889
14 5217 0 11612890
14 5218 0 11616964
14 5219 0 11620669
14 5220 0 11627805
14 5221 0 11630229
14 5222 0 11633740
14 5223 0 11634151
14 5224 0 11637410
14 5225 0 11638285
14 5226 0 11639210
14 5227 0 11641663
14 5228 0 11646456
14 5229 0 11661369
14 5230 0 11668335
14 5231 0 11669657
14 5232 0 11669955
14 5233 0 11673460
14 5234 0 11676844
14 5235 0 11678625
14 5236 0 11678938
14 5237 0 11682351
14 5238 0 11685007
14 5239 0 11686967
14 5240 0 11694644
14 5241 0 11699299
14 5242 0 11703746
14 5243 0 11703970
14 5244 0 11706874
14 5245 0 11708269
14 5246 0 11710117
14 5247 0 11711947
14 5248 0 11712303
14 5249 0 11713037
14 5250 0 11715659
14 5251 0 11717080
14 5252 0 11717968
14 5253 0 11719630
14 5254 0 11720998
14 5255 0 11723732
14 5256 0 11725471
14 5257 0 11725791
14 5258 0 11730170
14 5259 0 11731039
14 5260 0 11733715
14 5261 0 11739015
14 5262 0 11740213
14 5263 0 11740496
14 5264 0 11741185
14 5265 0 11743097
14 5266 0 11748520
14 5267 0 11752275
14 5268 0 11754265
14 5269 0 11755291
14 5270 0 11757094
14 5271 0 11759040
14 5272 0 11760429
14 5273 0 11761926
14 5274 0 11763087
14 5275 0 11767077
14 5276 0 11771339
14 5277 0 11777710
14 5278 0 11779139
14 5279 0 11780121
14 5280 0 11780742
14 5281 0 11782621
14 5282 0 11786538
14 5283 0 11787367
14 5284 0 11790021
14 5285 0 11790836
14 5286 0 11791736
14 5287 0 11792940
14 5288 0 11796634
14 5289 0 11797086
14 5290 0 11798284
14 5291 1 11801380
14 5292 1 11804649
14 5293 1 11807940
14 5294 1 11811940
14 5295 1 11816286
14 5296 1 11820100
14 5297 1 11820921
14 5298 1 11823051
14 5299 1 11823684
14 5300 1 11826018
14 5301 1 11826101
14 5302 1 11827761
14 5303 1 11828562
14 5304 1 11832603
14 5305 1 11835441
14 5306 1 11835536
14 5307 1 11836651
14 5308 1 11840429
14 5309 1 11842243
14 5310 1 11842386
14 5311 1 11844230
14 5312 1 11844543
14 5313 1 11849551
14 5314 1 11854026
14 5315 0 11855437
14 5316 0 11860942
14 5317 0 11863322
14 5318 0 11864680
14 5319 0 11867520
14 5320 1 11871394
14 5321 1 11873007
14 5322 1 11877048
14 5323 1 11881653
14 5324 1 11882452
14 5325 1 11884601
14 5326 1 11884813
14 5327 1 11884977
14 5328 1 11886228
14 5329 1 11886670
14 5330 1 11886942
14 5331 1 11887168
14 5332 1 11891279
14 5333 1 11893749
14 5334 1 11896949
14 5335 1 11897430
14 5336 1 11897496
14 5337 1 11902629
14 5338 1 11906461
14 5339 1 11906834
14 5340 1 11906932
14 5341 1 11907883
14 5342 1 11911260
14 5343 1 11912530
14 5344 1 11913989
14 5345 1 11914950
14 5346 1 11915188
14 5347 1 11917658
14 5348 1 11921168
14 5349 1 11923634
14 5350 1 11923808
14 5351 1 11924437
14 5352 1 11927762
14 5353 1 11928973
14 5354 1 11929136
14 5355 1 11929842
14 5356 1 11931939
14 5357 1 11933935
14 5358 1 11935527
14 5359 1 11937818
14 5360 1 11941178
14 5361 1 11945034
14 5362 1 11945232
14 5363 1 11946380
14 5364 1 11946642
14 5365 1 11949122
14 5366 1 11950487
14 5367 1 11950921
14 5368 1 11952315
14 5369 1 11953629
14 5370 1 11955590
14 5371 1 11956208
14 5372 1 11956579
14 5373 1 11957836
14 5374 0 11961003
14 5375 0 11963884
14 5376 0 11965332
14 5377 0 11969928
14 5378 0 11972279
14 5379 0 11975689
14 5380 0 11979524
14 5381 0 11979651
14 5382 0 11980461
14 5383 0 11983793
14 5384 0 11986427
14 5385 0 11987706
14 5386 0 11988356
14 5387 0 11988971
14 5388 0 11993713
14 5389 0 11996716
14 5390 0 11996952
14 5391 0 11997064
14 5392 0 12000170
14 5393 0 12003542
14 5394 0 12006321
14 5395 0 12007837
14 5396 0 12008968
14 5397 0 12010772
14 5398 0 12011316
14 5399 0 12011755
14 5400 0 12012422
14 5401 0 12013298
14 5402 0 12016397
14 5403 0 12017511
14 5404 1 12020917
14 5405 1 12021167
14 5406 1 12021872
14 5407 1 12024302
14 5408 1 12024454
14 5409 1 12025711
14 5410 1 12026499
14 5411 1 12027404
14 5412 1 12033207
14 5413 1 12033690
14 5414 1 12035523
14 5415 1 12035562
14 5416 1 12035937
14 5417 1 12036435
14 5418 1 12057672
14 5419 0 12095448
14 5420 1 12139589
14 5421 1 12158042
14 5422 1 12191176
14 5423 1 12192830
14 5424 1 12193833
14 5425 1 12196739
14 5426 1 12197509
14 5427 1 12198008
14 5428 1 12198173
14 5429 1 12198900
14 5430 1 12201703
14 5431 1 12206135
14 5432 1 12208322
14 5433 1 12208970
14 5434 1 12210733
14 5435 1 12210773
14 5436 1 12212538
14 5437 1 12213731
14 5438 1 12214737
14 5439 0 12220858
14 5440 0 12232002
14 5441 0 12233537
14 5442 0 12236339
14 5443 0 12241590
14 5444 0 12241853
14 5445 0 12245363
14 5446 0 12245939
14 5447 0 12246812
14 5448 0 12247424
14 5449 0 12248471
14 5450 1 12251383
14 5451 1 12253401
14 5452 1 12254131
14 5453 1 12256058
14 5454 1 12259031
14 5455 1 12259907
14 5456 1 12262294
14 5457 1 12264969
14 5458 1 12265315
14 5459 1 12267243
14 5460 0 12269326
14 5461 0 12274534
14 5462 0 12277937
14 5463 0 12281303
14 5464 0 12283938
14 5465 0 12286528
14 5466 0 12286562
14 5467 0 12290308
14 5468 0 12293376
14 5469 0 12296244
14 5470 0 12297887
14 5471 0 12301543
14 5472 0 12308666
14 5473 0 12311563
14 5474 0 12314394
14 5475 0 12316417
14 5476 0 12317904
14 5477 0 12318367
14 5478 0 12320798
14 5479 0 12330001
14 5480 0 12331463
14 5481 0 12332522
14 5482 1 12338949
14 5483 1 12340509
14 5484 1 12341345
14 5485 1 12346154
14 5486 1 12348003
14 5487 1 12349669
14 5488 1 12351550
14 5489 1 12353573
14 5490 1 12353914
14 5491 1 12354120
14 5492 1 12355714
14 5493 1 12356937
14 5494 1 12360411
14 5495 1 12360633
14 5496 1 12361718
14 5497 1 12361998
14 5498 1 12363473
14 5499 1 12363970
14 5500 1 12367756
14 5501 1 12368534
14 5502 1 12368558
14 5503 1 12368678
14 5504 1 12369045
14 5505 1 12369156
14 5506 1 12369187
14 5507 1 12369543
14 5508 1 12370742
14 5509 1 12373049
14 5510 1 12374764
14 5511 1 12376216
14 5512 1 12376978
14 5513 1 12379438
14 5514 1 12380350
14 5515 1 12383043
14 5516 1 12383665
14 5517 0 12390952
14 5518 0 12400353
14 5519 0 12400746
14 5520 0 12402801
14 5521 0 12402856
14 5522 0 12411403
14 5523 0 12414404
14 5524 0 12416920
14 5525 0 12420155
14 5526 0 12420580
14 5527 0 12423206
14 5528 0 12424483
14 5529 0 12424809
14 5530 0 12427383
14 5531 0 12427452
14 5532 0 12429105
14 5533 0 12432729
14 5534 0 12435885
14 5535 0 12439150
14 5536 0 12459674
14 5537 1 12462197
14 5538 1 12463904
14 5539 1 12465311
14 5540 1 12468022
14 5541 1 12471131
14 5542 1 12473047
14 5543 1 12473525
14 5544 1 12474859
14 5545 1 12475414
14 5546 1 12475918
14 5547 1 12476026
14 5548 0 12480869
14 5549 1 12485440
14 5550 1 12489599
14 5551 1 12493949
14 5552 1 12497864
14 5553 1 12498159
14 5554 1 12500174
14 5555 1 12501017
14 5556 1 12501787
14 5557 1 12508328
14 5558 1 12513970
14 5559 1 12516977
14 5560 1 12518119
14 5561 1 12520783
14 5562 1 12521515
14 5563 1 12523326
14 5564 1 12524991
14 5565 1 12525850
14 5566 1 12527374
14 5567 1 12527558
14 5568 1 12527738
14 5569 1 12528850
14 5570 1 12529670
14 5571 1 12530532
14 5572 1 12531962
14 5573 1 12532244
14 5574 1 12533351
14 5575 1 12537088
14 5576 1 12537712
14 5577 1 12540055
14 5578 1 12545112
14 5579 0 12552920
14 5580 0 12555128
14 5581 0 12555190
14 5582 0 12556865
14 5583 0 12557196
14 5584 0 12561582
14 5585 0 12561949
14 5586 0 12562918
14 5587 0 12568362
14 5588 0 12568953
14 5589 0 12571357
14 5590 0 12574197
14 5591 1 12580366
14 5592 1 12582785
14 5593 1 12583122
14 5594 1 12585279
14 5595 1 12589263
14 5596 1 12593607
14 5597 1 12596032
14 5598 1 12604866
14 5599 1 12607378
14 5600 1 12607768
14 5601 1 12609640
14 5602 1 12610646
14 5603 1 12613516
14 5604 1 12615596
14 5605 1 12615756
14 5606 1 12616827
14 5607 1 12620116
14 5608 1 12621795
14 5609 1 12624797
14 5610 1 12625584
14 5611 0 12639734
14 5612 0 12645956
14 5613 0 12649208
14 5614 0 12659892
14 5615 1 12688339
14 5616 1 12697174
14 5617 1 12697346
14 5618 1 12702055
14 5619 1 12713124
14 5620 1 12721179
14 5621 1 12724636
14 5622 1 12729040
14 5623 1 12729241
14 5624 1 12729766
14 5625 0 12736765
14 5626 0 12739351
14 5627 0 12740047
14 5628 0 12742498
14 5629 0 12744614
14 5630 0 12748999
14 5631 0 12751348
14 5632 0 12752841
14 5633 0 12752969
14 5634 1 12756074
14 5635 1 12756185
14 5636 1 12758497
14 5637 1 12760600
14 5638 1 12763597
14 5639 1 12768506
14 5640 1 12770989
14 5641 1 12772956
14 5642 1 12776629
14 5643 1 12778016
14 5644 1 12779292
14 5645 1 12783033
14 5646 1 12784325
14 5647 1 12786362
14 5648 1 12787565
14 5649 1 12792188
14 5650 1 12793030
14 5651 1 12794719
14 5652 1 12797732
14 5653 1 12798759
14 5654 1 12798960
14 5655 1 12800370
14 5656 1 12801127
14 5657 1 12804581
14 5658 1 12805124
14 5659 1 12806505
14 5660 0 12813119
14 5661 0 12815330
14 5662 0 12819348
14 5663 0 12819875
14 5664 0 12823770
14 5665 0 12827088
14 5666 0 12828106
14 5667 0 12828167
14 5668 0 12830844
14 5669 0 12831214
14 5670 0 12834595
14 5671 0 12834634
14 5672 0 12837606
14 5673 0 12839700
14 5674 0 12840593
14 5675 0 12841073
14 5676 0 12841932
14 5677 0 12842927
14 5678 0 12844619
14 5679 0 12845024
14 5680 0 12845356
14 5681 0 12847041
14 5682 0 12847525
14 5683 0 12849732
14 5684 0 12851719
14 5685 0 12852816
14 5686 0 12853810
14 5687 0 12856020
14 5688 0 12860106
14 5689 0 12860653
14 5690 1 12863059
14 5691 1 12864237
14 5692 1 12868002
14 5693 1 12873594
14 5694 1 12876205
14 5695 1 12884439
14 5696 1 12886336
14 5697 1 12886631
14 5698 1 12887313
14 5699 1 12888536
14 5700 1 12888673
14 5701 1 12889246
14 5702 1 12892605
14 5703 1 12894203
14 5704 1 12896629
14 5705 1 12898964
14 5706 1 12901054
14 5707 1 12904883
14 5708 1 12911796
14 5709 1 12913072
14 5710 1 12915508
14 5711 1 12916348
14 5712 0 12919506
14 5713 0 12925348
14 5714 0 12932607
14 5715 0 12939508
14 5716 0 12940288
14 5717 1 12944921
14 5718 1 12949574
14 5719 1 12951790
14 5720 1 12954515
14 5721 1 12957511
14 5722 1 12960060
14 5723 1 12960223
14 5724 1 12962185
14 5725 1 12962968
14 5726 1 12964010
14 5727 1 12965674
14 5728 1 12966113
14 5729 1 12966240
14 5730 1 12969998
14 5731 1 12974777
14 5732 1 12976144
14 5733 1 12977822
14 5734 1 12978389
14 5735 1 12980950
14 5736 1 12981130
14 5737 1 12982442
14 5738 1 12984702
14 5739 1 12986229
14 5740 1 12987802
14 5741 0 12990952
14 5742 0 12993137
14 5743 0 13001518
14 5744 0 13002050
14 5745 0 13010436
14 5746 0 13014613
14 5747 0 13020858
14 5748 0 13021058
14 5749 0 13022650
14 5750 0 13023903
14 5751 0 13035378
14 5752 0 13041226
14 5753 0 13043549
14 5754 0 13047617
14 5755 0 13049981
14 5756 0 13054274
14 5757 0 13056030
14 5758 0 13056534
14 5759 0 13057875
14 5760 0 13059652
14 5761 1 13061132
14 5762 1 13062432
14 5763 1 13063144
14 5764 1 13064554
14 5765 1 13066599
14 5766 1 13069839
14 5767 1 13071008
14 5768 1 13071202
14 5769 1 13071920
14 5770 1 13074367
14 5771 1 13074758
14 5772 1 13076076
14 5773 1 13076430
14 5774 1 13076670
14 5775 1 13079264
14 5776 1 13080480
14 5777 1 13082340
14 5778 1 13083424
14 5779 0 13085418
14 5780 0 13086067
14 5781 0 13089031
14 5782 0 13091619
14 5783 0 13093354
14 5784 0 13093679
14 5785 0 13094323
14 5786 0 13095336
14 5787 0 13097246
14 5788 0 13099024
14 5789 0 13102967
14 5790 0 13125983
14 5791 0 13130415
14 5792 0 13130550
14 5793 0 13134017
14 5794 0 13135946
14 5795 0 13140557
14 5796 0 13145299
14 5797 0 13151086
14 5798 0 13161562
14 5799 0 13162608
14 5800 0 13165240
14 5801 0 13167112
14 5802 0 13170040
14 5803 0 13172785
14 5804 0 13175856
14 5805 0 13177173
14 5806 0 13178822
14 5807 0 13180671
14 5808 0 13192120
14 5809 0 13192753
14 5810 0 13193121
14 5811 0 13197556
14 5812 0 13199338
14 5813 0 13199435
14 5814 0 13203084
14 5815 0 13207496
14 5816 0 13207658
14 5817 0 13208100
14 5818 0 13209012
14 5819 0 13210709
14 5820 0 13211884
14 5821 0 13212401
14 5822 0 13215239
14 5823 0 13215304
14 5824 1 13221740
14 5825 1 13225284
14 5826 1 13226693
14 5827 1 13228105
14 5828 1 13228839
14 5829 1 13229830
14 5830 1 13230437
14 5831 1 13235153
14 5832 1 13235407
14 5833 1 13237638
14 5834 0 13243120
14 5835 0 13246009
14 5836 0 13246830
14 5837 0 13250580
14 5838 0 13251903
14 5839 0 13257136
14 5840 0 13260064
14 5841 0 13262687
14 5842 0 13264694
14 5843 0 13268210
14 5844 0 13272616
14 5845 0 13272813
14 5846 0 13275495
14 5847 0 13276221
14 5848 0 13277357
14 5849 0 13279485
14 5850 0 13279648
14 5851 0 13281100
14 5852 0 13281344
14 5853 0 13282383
14 5854 0 13283143
14 5855 0 13288257
14 5856 0 13290567
14 5857 0 13293002
14 5858 0 13302101
14 5859 0 13302775
14 5860 0 13304333
14 5861 0 13304453
14 5862 0 13308616
14 5863 0 13310836
14 5864 0 13312363
14 5865 0 13315132
14 5866 0 13315286
14 5867 0 13317796
14 5868 1 13322438
14 5869 1 13323187
14 5870 1 13327729
14 5871 1 13330943
14 5872 1 13331017
14 5873 1 13333788
14 5874 1 13336834
14 5875 1 13338575
14 5876 1 13339814
14 5877 1 13343781
14 5878 1 13345680
14 5879 1 13345792
14 5880 0 13348378
14 5881 0 13349050
14 5882 0 13349274
14 5883 0 13351043
14 5884 0 13352705
14 5885 0 13353946
14 5886 0 13354887
14 5887 0 13357069
14 5888 0 13357145
14 5889 0 13358019
14 5890 0 13361438
14 5891 0 13362351
14 5892 0 13366046
14 5893 0 13367914
14 5894 0 13373014
14 5895 0 13375120
14 5896 0 13375546
14 5897 0 13376330
14 5898 0 13378301
14 5899 0 13379885
14 5900 0 13383153
14 5901 0 13385495
14 5902 0 13386231
14 5903 0 13386714
14 5904 0 13386841
14 5905 0 13390420
14 5906 0 13391933
14 5907 0 13393929
14 5908 0 13394519
14 5909 0 13399342
14 5910 0 13399631
14 5911 0 13403951
14 5912 0 13403985
14 5913 0 13405291
14 5914 0 13406562
14 5915 0 13406663
14 5916 0 13407410
14 5917 0 13413304
14 5918 0 13415651
14 5919 0 13417920
14 5920 0 13420108
14 5921 0 13425698
14 5922 0 13438288
14 5923 0 13445158
14 5924 0 13447331
14 5925 0 13450723
14 5926 0 13453272
14 5927 0 13460295
14 5928 0 13461582
14 5929 0 13461619
14 5930 0 13464262
14 5931 0 13466778
14 5932 0 13466971
14 5933 0 13467997
14 5934 0 13469927
14 5935 0 13472914
14 5936 0 13474758
14 5937 0 13474833
14 5938 0 13476997
14 5939 0 13477925
14 5940 0 13478578
14 5941 0 13480780
14 5942 0 13483525
14 5943 0 13484088
14 5944 0 13485790
14 5945 1 13486372
14 5946 1 13487340
14 5947 1 13491333
14 5948 1 13491973
14 5949 1 13492271
14 5950 1 13492478
14 5951 1 13495904
14 5952 1 13495995
14 5953 1 13497094
14 5954 1 13497268
14 5955 1 13498043
14 5956 1 13499471
14 5957 1 13501173
14 5958 1 13501325
14 5959 1 13502181
14 5960 1 13503450
14 5961 1 13505403
14 5962 1 13508090
14 5963 1 13509751
14 5964 1 13513596
14 5965 0 13516764
14 5966 1 13519456
14 5967 1 13522897
14 5968 1 13524432
14 5969 1 13525929
14 5970 1 13528093
14 5971 1 13528821
14 5972 1 13530307
14 5973 1 13530881
14 5974 1 13533199
14 5975 1 13533380
14 5976 1 13534828
14 5977 1 13536217
14 5978 1 13538473
14 5979 1 13540409
14 5980 0 13549423
14 5981 0 13549754
14 5982 1 13558402
14 5983 1 13559067
14 5984 1 13559135
14 5985 1 13561363
14 5986 1 13563366
14 5987 1 13564099
14 5988 1 13565199
14 5989 1 13565746
14 5990 1 13567537
14 5991 1 13572715
14 5992 1 13575728
14 5993 0 13579035
14 5994 0 13585675
14 5995 0 13585971
14 5996 0 13595262
14 5997 0 13596303
14 5998 0 13598437
14 5999 0 13607958
14 6000 0 13608112
14 6001 0 13610065
14 6002 0 13667624
14 6003 0 13672678
14 6004 0 13675881
14 6005 0 13676391
14 6006 0 13708798
14 6007 0 13713560
14 6008 0 13716766
14 6009 0 13717006
14 6010 0 13720104
14 6011 0 13722268
14 6012 0 13726960
14 6013 0 13727843
14 6014 0 13727952
14 6015 0 13730637
14 6016 0 13730784
14 6017 0 13732178
14 6018 0 13786991
14 6019 0 13787137
14 6020 0 13996278
14 6021 0 14002295
14 6022 0 14005506
14 6023 0 14009453
14 6024 0 14017775
14 6025 0 14018201
14 6026 0 14029738
14 6027 0 14036295
14 6028 0 14040709
14 6029 0 14055230
14 6030 0 14055272
14 6031 0 14056664
14 6032 0 14057351
14 6033 0 14057584
14 6034 0 14059012
14 6035 0 14060489
14 6036 0 14061941
14 6037 0 14065049
14 6038 0 14070522
14 6039 0 14077243
14 6040 0 14079223
14 6041 0 14080014
14 6042 0 14080653
14 6043 1 14093851
14 6044 1 14099605
14 6045 1 14101663
14 6046 1 14103520
14 6047 1 14104001
14 6048 1 14106928
14 6049 1 14110862
14 6050 1 14111347
14 6051 1 14114826
14 6052 1 14115237
14 6053 1 14118581
14 6054 1 14118930
14 6055 1 14119727
14 6056 1 14119916
14 6057 1 14123344
14 6058 1 14123439
14 6059 1 14124366
14 6060 1 14124414
14 6061 1 14127338
14 6062 1 14127875
14 6063 1 14128410
14 6064 1 14133167
14 6065 1 14135790
14 6066 1 14136701
14 6067 1 14137919
14 6068 1 14142428
14 6069 1 14150577
14 6070 1 14150597
14 6071 1 14150655
14 6072 1 14155179
14 6073 1 14165805
14 6074 1 14170915
14 6075 1 14171181
14 6076 1 14175076
14 6077 1 14177993
14 6078 1 14179031
14 6079 1 14180871
14 6080 1 14181891
14 6081 1 14187825
14 6082 1 14192916
14 6083 0 14207994
14 6084 0 14208339
14 6085 0 14215536
14 6086 0 14219556
14 6087 0 14219885
14 6088 0 14222515
14 6089 0 14223716
14 6090 0 14225481
14 6091 0 14226282
14 6092 0 14229596
14 6093 0 14230861
14 6094 0 14232733
14 6095 0 14233485
14 6096 0 14234286
14 6097 0 14239293
14 6098 0 14240110
14 6099 0 14243269
14 6100 0 14244365
14 6101 0 14245789
14 6102 0 14251927
14 6103 0 14253030
14 6104 0 14266120
14 6105 0 14272883
14 6106 0 14274245
14 6107 0 14299571
14 6108 1 14302754
14 6109 1 14302869
14 6110 1 14303538
14 6111 1 14306823
14 6112 1 14311007
14 6113 1 14311378
14 6114 1 14312264
14 6115 1 14313179
14 6116 1 14314774
14 6117 1 14315905
14 6118 1 14315963
14 6119 1 14319931
14 6120 1 14324226
14 6121 1 14326215
14 6122 1 14330271
14 6123 1 14335186
14 6124 1 14336014
14 6125 1 14339728
14 6126 1 14358990
14 6127 0 14373866
14 6128 0 14381568
14 6129 0 14385831
14 6130 0 14406719
14 6131 0 14407821
14 6132 0 14410407
14 6133 0 14413118
14 6134 0 14415221
14 6135 0 14416722
14 6136 0 14419293
14 6137 0 14420354
14 6138 0 14420529
14 6139 0 14422629
14 6140 0 14423504
14 6141 0 14424837
14 6142 0 14425339
14 6143 0 14425745
14 6144 0 14428385
14 6145 0 14430260
14 6146 0 14431191
14 6147 0 14435377
14 6148 0 14435875
14 6149 0 14437084
14 6150 0 14439306
14 6151 0 14443034
14 6152 0 14444904
14 6153 0 14447229
14 6154 0 14451030
14 6155 0 14455043
14 6156 0 14456832
14 6157 0 14457815
14 6158 0 14463103
14 6159 0 14464095
14 6160 0 14465184
14 6161 0 14466558
14 6162 0 14466651
14 6163 0 14468339
14 6164 0 14469796
14 6165 0 14474404
14 6166 0 14475453
14 6167 0 14477622
14 6168 0 14478201
14 6169 0 14491824
14 6170 0 14494208
14 6171 0 14495865
14 6172 0 14497494
14 6173 0 14498651
14 6174 0 14501257
14 6175 0 14504572
14 6176 0 14506055
14 6177 0 14509995
14 6178 0 14512004
14 6179 0 14514218
14 6180 0 14644243
14 6181 0 14646513
14 6182 0 14646857
14 6183 0 14647212
14 6184 0 14650745
14 6185 0 14651955
14 6186 0 14653058
14 6187 0 14653673
14 6188 0 14656627
14 6189 0 14658449
14 6190 0 14661877
14 6191 0 14665547
14 6192 0 14669131
14 6193 0 14672941
14 6194 0 14674397
14 6195 0 14674484
14 6196 1 14676408
14 6197 1 14677939
14 6198 1 14679480
14 6199 1 14680404
14 6200 1 14681595
14 6201 1 14682620
14 6202 1 14682951
14 6203 1 14683397
14 6204 1 14683965
14 6205 1 14684850
14 6206 1 14685874
14 6207 1 14689197
14 6208 1 14690912
14 6209 1 14691723
14 6210 1 14692264
14 6211 1 14695164
14 6212 1 14695327
14 6213 1 14704515
14 6214 1 14714464
14 6215 1 14715331
14 6216 1 14719652
14 6217 1 14720003
14 6218 1 14721997
14 6219 1 14724432
14 6220 1 14726435
14 6221 1 14731403
14 6222 1 14731958
14 6223 0 14743073
14 6224 0 14745874
14 6225 1 14746977
14 6226 1 14750480
14 6227 1 14753638
14 6228 1 14753772
14 6229 1 14757932
14 6230 1 14760799
14 6231 1 14764566
14 6232 1 14766791
14 6233 1 14767202
14 6234 1 14771296
14 6235 1 14777005
14 6236 1 14780876
14 6237 1 14783787
14 6238 1 14786731
14 6239 1 14789204
14 6240 1 14789394
14 6241 1 14791174
14 6242 1 14794237
14 6243 1 14797064
14 6244 1 14799498
14 6245 1 14801556
14 6246 0 14802778
14 6247 0 14802897
14 6248 0 14897509
14 6249 0 14899705
14 6250 0 14900854
14 6251 0 14901494
14 6252 0 14903571
14 6253 0 14904419
14 6254 0 14905793
14 6255 0 14906835
14 6256 0 14910426
14 6257 0 14913125
14 6258 0 14913605
14 6259 0 14914694
14 6260 0 14917443
14 6261 0 14919796
14 6262 0 14919848
14 6263 0 14921692
14 6264 0 14924714
14 6265 0 14926001
14 6266 0 14929250
14 6267 0 14929770
14 6268 0 14932153
14 6269 0 14938773
14 6270 0 14940454
14 6271 0 14942899
14 6272 0 14945244
14 6273 0 14945774
14 6274 0 14948743
14 6275 0 14948785
14 6276 0 14949071
14 6277 0 14950026
14 6278 0 14952626
14 6279 0 14953659
14 6280 0 14953754
14 6281 0 14955387
14 6282 0 14957220
14 6283 0 14958875
14 6284 0 14961060
14 6285 0 14961335
14 6286 0 14963698
14 6287 0 14964927
14 6288 0 14966144
14 6289 0 14967881
14 6290 0 14970799
14 6291 1 14972724
14 6292 1 14974119
14 6293 1 14975345
14 6294 1 14976268
14 6295 1 14976746
14 6296 1 14980217
14 6297 1 14983784
14 6298 1 14985244
14 6299 1 14987847
14 6300 1 14996027
14 6301 1 15000380
14 6302 1 15000843
14 6303 1 15002189
14 6304 1 15002230
14 6305 1 15002379
14 6306 1 15005054
14 6307 1 15005705
14 6308 1 15006215
14 6309 1 15006428
14 6310 1 15006500
14 6311 1 15008327
14 6312 1 15008841
14 6313 1 15009188
14 6314 1 15010340
14 6315 1 15010873
14 6316 1 15014011
14 6317 1 15014257
14 6318 1 15015735
14 6319 1 15016873
14 6320 1 15018346
14 6321 1 15018566
14 6322 1 15019987
14 6323 1 15022601
14 6324 1 15024371
14 6325 1 15025976
14 6326 1 15026581
14 6327 1 15028178
14 6328 1 15029063
14 6329 1 15029399
14 6330 1 15029892
14 6331 1 15031531
14 6332 1 15031589
14 6333 1 15032458
14 6334 0 15037588
14 6335 0 15039309
14 6336 0 15040133
14 6337 0 15041599
14 6338 0 15042271
14 6339 0 15043819
14 6340 0 15044372
14 6341 0 15047280
14 6342 0 15048945
14 6343 0 15053258
14 6344 0 15062888
14 6345 0 15075530
14 6346 0 15081204
14 6347 0 15090193
14 6348 0 15091034
14 6349 0 15097128
14 6350 0 15097785
14 6351 0 15103298
14 6352 0 15145397
