# Supplementary material for: A Scale-Corrected Comparison of Linkage Disequilibrium Levels between Genic and Non-Genic Regions
Source: PLoS One. 2015 Oct 30;10(10):e0141216. doi: 10.1371/journal.pone.0141216 (PMC4627745; doi:10.1371/journal.pone.0141216)
Supplement: S3 File — (ZIP) [file pone.0141216.s016.zip › markerInfo_chr15.txt]

chr SNP gene relDist
15 1 0 1
15 2 0 10593
15 3 0 20878
15 4 0 23217
15 5 0 26195
15 6 0 27525
15 7 0 31670
15 8 0 32730
15 9 0 41015
15 10 0 47878
15 11 0 57022
15 12 0 62025
15 13 0 64880
15 14 0 66388
15 15 0 68769
15 16 0 76765
15 17 1 80575
15 18 1 80968
15 19 1 81904
15 20 1 83484
15 21 1 99397
15 22 1 100605
15 23 1 109698
15 24 1 119520
15 25 1 122476
15 26 1 123765
15 27 1 126363
15 28 1 132298
15 29 0 141800
15 30 0 148074
15 31 0 150389
15 32 0 159961
15 33 0 160014
15 34 0 160525
15 35 0 163324
15 36 0 176550
15 37 0 178093
15 38 0 179911
15 39 0 183292
15 40 0 190635
15 41 0 193341
15 42 0 199197
15 43 0 207266
15 44 0 210077
15 45 1 227896
15 46 1 237112
15 47 1 240053
15 48 1 248950
15 49 1 250946
15 50 1 252866
15 51 1 266691
15 52 1 267549
15 53 1 269535
15 54 1 272471
15 55 1 273300
15 56 1 279043
15 57 1 282855
15 58 1 285440
15 59 1 290356
15 60 0 295051
15 61 0 302744
15 62 0 305916
15 63 0 307532
15 64 0 308122
15 65 0 311316
15 66 0 315096
15 67 0 316303
15 68 0 317930
15 69 0 327339
15 70 0 331990
15 71 0 334170
15 72 0 340864
15 73 0 342597
15 74 0 350969
15 75 0 355449
15 76 0 360120
15 77 0 372749
15 78 0 376101
15 79 0 393344
15 80 0 401194
15 81 0 403015
15 82 0 404658
15 83 0 405575
15 84 0 409085
15 85 0 411138
15 86 0 414771
15 87 0 416607
15 88 0 419480
15 89 0 420876
15 90 0 422182
15 91 0 424200
15 92 0 424370
15 93 0 424883
15 94 0 425166
15 95 0 425967
15 96 0 427193
15 97 0 428632
15 98 0 430373
15 99 0 434822
15 100 0 436290
15 101 0 437293
15 102 0 440117
15 103 0 443448
15 104 0 445248
15 105 0 450181
15 106 0 450750
15 107 0 454546
15 108 0 459944
15 109 0 464701
15 110 0 467109
15 111 0 469863
15 112 0 473423
15 113 0 474616
15 114 0 476943
15 115 0 477207
15 116 0 480197
15 117 0 482180
15 118 0 486858
15 119 0 489188
15 120 0 491014
15 121 0 494511
15 122 0 495608
15 123 0 498374
15 124 0 501134
15 125 0 503481
15 126 0 504634
15 127 0 506817
15 128 0 507234
15 129 0 508701
15 130 0 511649
15 131 0 512782
15 132 0 513886
15 133 0 514954
15 134 0 520125
15 135 0 522765
15 136 0 524039
15 137 0 525049
15 138 0 525159
15 139 0 529197
15 140 0 529287
15 141 0 531941
15 142 0 536130
15 143 0 537480
15 144 0 537764
15 145 0 541432
15 146 0 544109
15 147 0 546558
15 148 0 547870
15 149 0 551645
15 150 0 556190
15 151 0 556770
15 152 0 558341
15 153 1 567645
15 154 1 571258
15 155 1 572182
15 156 1 578386
15 157 1 578852
15 158 1 580223
15 159 1 582457
15 160 1 584385
15 161 1 585802
15 162 1 586137
15 163 1 590020
15 164 1 590514
15 165 1 593167
15 166 1 596961
15 167 1 598038
15 168 1 599598
15 169 1 604086
15 170 1 606133
15 171 1 607425
15 172 1 608508
15 173 1 608848
15 174 1 609588
15 175 1 613332
15 176 1 614271
15 177 1 618010
15 178 1 618116
15 179 0 619124
15 180 0 622770
15 181 0 626666
15 182 0 629035
15 183 0 629067
15 184 0 631616
15 185 0 633806
15 186 0 635996
15 187 0 636268
15 188 0 643213
15 189 0 643530
15 190 0 646636
15 191 0 650713
15 192 0 653774
15 193 0 656768
15 194 0 658455
15 195 0 659839
15 196 0 661359
15 197 0 662928
15 198 0 664183
15 199 0 667236
15 200 0 672165
15 201 0 672626
15 202 0 678214
15 203 0 680352
15 204 0 681034
15 205 0 681359
15 206 0 685052
15 207 0 690240
15 208 0 693391
15 209 0 694422
15 210 0 696274
15 211 0 699335
15 212 0 701436
15 213 1 708146
15 214 1 708274
15 215 1 709100
15 216 1 713070
15 217 1 713870
15 218 1 714608
15 219 1 717718
15 220 1 719591
15 221 1 720427
15 222 1 720581
15 223 1 722823
15 224 1 724194
15 225 1 725287
15 226 0 726979
15 227 0 727776
15 228 0 728879
15 229 0 731177
15 230 0 732701
15 231 0 735356
15 232 0 736857
15 233 0 737082
15 234 0 740279
15 235 0 741571
15 236 0 742046
15 237 0 747525
15 238 0 748407
15 239 0 748591
15 240 0 751129
15 241 0 752654
15 242 0 755145
15 243 0 756295
15 244 0 759095
15 245 0 761092
15 246 0 766245
15 247 0 768982
15 248 0 774182
15 249 0 775554
15 250 0 777909
15 251 0 781912
15 252 0 782676
15 253 0 783239
15 254 0 784952
15 255 0 786398
15 256 0 787116
15 257 0 790522
15 258 0 793609
15 259 0 794649
15 260 0 797284
15 261 0 802886
15 262 0 802919
15 263 0 804001
15 264 0 804983
15 265 0 806864
15 266 0 808744
15 267 0 809399
15 268 0 812173
15 269 0 812264
15 270 0 813008
15 271 0 817094
15 272 0 818751
15 273 0 830209
15 274 0 831497
15 275 0 833133
15 276 0 834937
15 277 0 836646
15 278 0 838466
15 279 0 845366
15 280 0 847172
15 281 0 849641
15 282 0 849672
15 283 0 853160
15 284 0 855419
15 285 0 858491
15 286 0 861273
15 287 0 861744
15 288 0 862691
15 289 0 865044
15 290 0 867124
15 291 0 869878
15 292 0 871362
15 293 0 871678
15 294 0 872924
15 295 0 875480
15 296 0 877679
15 297 0 879772
15 298 0 881264
15 299 0 883108
15 300 0 884202
15 301 0 885391
15 302 0 885566
15 303 0 888716
15 304 0 891351
15 305 0 896416
15 306 0 903493
15 307 0 904983
15 308 0 918934
15 309 0 925408
15 310 1 929194
15 311 1 930977
15 312 1 931703
15 313 1 932667
15 314 1 933176
15 315 1 936804
15 316 1 937543
15 317 1 940079
15 318 1 945492
15 319 1 947240
15 320 1 948173
15 321 1 950931
15 322 1 955715
15 323 1 957408
15 324 1 959975
15 325 1 961700
15 326 1 961752
15 327 1 962763
15 328 0 965098
15 329 0 966986
15 330 0 975901
15 331 0 983558
15 332 1 987471
15 333 1 987613
15 334 1 988178
15 335 1 993067
15 336 1 995780
15 337 1 996422
15 338 1 998596
15 339 1 1000481
15 340 1 1003856
15 341 1 1004653
15 342 1 1006448
15 343 1 1008062
15 344 1 1008980
15 345 1 1010105
15 346 1 1012118
15 347 1 1014707
15 348 1 1015147
15 349 1 1016525
15 350 0 1018100
15 351 0 1019710
15 352 0 1020653
15 353 0 1023465
15 354 0 1024724
15 355 0 1030133
15 356 0 1030647
15 357 0 1034056
15 358 0 1034523
15 359 1 1046239
15 360 1 1048996
15 361 1 1050160
15 362 1 1050314
15 363 1 1051212
15 364 1 1053313
15 365 1 1054131
15 366 1 1056033
15 367 1 1057727
15 368 1 1062297
15 369 1 1065092
15 370 1 1065342
15 371 1 1070156
15 372 1 1073457
15 373 1 1074855
15 374 1 1078126
15 375 1 1082418
15 376 1 1083921
15 377 1 1087871
15 378 1 1090026
15 379 1 1093357
15 380 1 1096186
15 381 1 1096231
15 382 1 1096827
15 383 1 1097416
15 384 1 1100637
15 385 1 1101931
15 386 1 1103126
15 387 1 1104490
15 388 1 1104804
15 389 1 1107074
15 390 1 1107251
15 391 1 1110437
15 392 1 1112872
15 393 1 1113022
15 394 1 1115009
15 395 1 1119106
15 396 1 1131269
15 397 1 1132083
15 398 1 1136695
15 399 1 1138829
15 400 1 1139516
15 401 1 1140297
15 402 1 1142331
15 403 1 1143295
15 404 1 1146146
15 405 1 1146611
15 406 1 1147488
15 407 1 1152107
15 408 1 1154936
15 409 1 1155435
15 410 1 1156224
15 411 1 1158364
15 412 1 1159113
15 413 1 1164195
15 414 1 1168098
15 415 1 1168232
15 416 0 1170445
15 417 0 1172103
15 418 0 1175598
15 419 0 1178863
15 420 0 1179937
15 421 0 1182924
15 422 0 1183432
15 423 0 1183482
15 424 0 1184841
15 425 0 1187461
15 426 0 1187860
15 427 0 1188625
15 428 0 1190301
15 429 0 1191280
15 430 0 1192778
15 431 0 1194654
15 432 0 1195448
15 433 0 1197369
15 434 0 1198916
15 435 0 1200717
15 436 0 1215737
15 437 0 1217794
15 438 0 1224717
15 439 0 1228207
15 440 0 1230428
15 441 0 1230759
15 442 0 1232810
15 443 0 1233452
15 444 0 1235588
15 445 0 1237139
15 446 0 1238510
15 447 0 1240585
15 448 0 1242781
15 449 0 1245128
15 450 0 1249921
15 451 0 1250633
15 452 0 1252989
15 453 0 1256939
15 454 0 1257691
15 455 0 1258536
15 456 0 1259919
15 457 0 1261800
15 458 0 1266498
15 459 0 1266924
15 460 0 1267110
15 461 0 1268051
15 462 0 1270825
15 463 0 1271228
15 464 0 1272311
15 465 0 1275043
15 466 0 1276072
15 467 0 1276926
15 468 0 1278855
15 469 0 1283180
15 470 0 1284156
15 471 0 1286336
15 472 0 1289759
15 473 0 1294931
15 474 0 1299945
15 475 0 1301472
15 476 0 1302951
15 477 0 1304411
15 478 1 1306435
15 479 1 1308129
15 480 1 1310076
15 481 1 1310966
15 482 1 1313474
15 483 1 1314059
15 484 1 1316822
15 485 1 1319294
15 486 1 1319386
15 487 1 1322807
15 488 1 1324898
15 489 1 1326391
15 490 1 1327672
15 491 1 1332172
15 492 1 1333108
15 493 1 1334168
15 494 1 1337691
15 495 1 1342699
15 496 1 1343577
15 497 1 1344061
15 498 1 1345109
15 499 1 1346881
15 500 1 1348253
15 501 1 1352860
15 502 1 1354705
15 503 1 1356704
15 504 1 1356709
15 505 1 1357868
15 506 1 1360613
15 507 1 1360646
15 508 1 1362337
15 509 1 1362601
15 510 1 1365054
15 511 1 1366923
15 512 1 1371529
15 513 1 1373510
15 514 1 1374702
15 515 1 1377185
15 516 1 1377885
15 517 1 1378266
15 518 1 1378664
15 519 0 1388573
15 520 0 1389877
15 521 0 1393329
15 522 0 1396399
15 523 0 1398460
15 524 0 1399193
15 525 0 1403458
15 526 0 1405400
15 527 0 1406917
15 528 0 1410131
15 529 0 1413990
15 530 0 1414474
15 531 0 1416399
15 532 0 1417428
15 533 0 1420643
15 534 0 1421349
15 535 0 1423543
15 536 0 1424047
15 537 0 1426912
15 538 0 1433041
15 539 0 1434989
15 540 0 1435725
15 541 0 1438320
15 542 0 1441313
15 543 0 1445639
15 544 0 1446591
15 545 0 1447642
15 546 0 1451904
15 547 0 1453848
15 548 0 1455972
15 549 0 1457596
15 550 0 1459083
15 551 0 1459309
15 552 0 1460660
15 553 0 1462107
15 554 0 1462746
15 555 0 1462781
15 556 0 1467742
15 557 0 1471475
15 558 0 1473698
15 559 0 1479520
15 560 0 1481699
15 561 0 1483252
15 562 0 1485219
15 563 0 1485519
15 564 0 1486609
15 565 0 1487406
15 566 0 1488459
15 567 0 1493134
15 568 0 1498122
15 569 0 1501442
15 570 0 1502613
15 571 0 1505684
15 572 0 1507999
15 573 0 1512128
15 574 0 1514311
15 575 0 1514795
15 576 0 1522400
15 577 0 1525343
15 578 0 1527112
15 579 0 1530922
15 580 0 1535918
15 581 0 1536112
15 582 0 1536174
15 583 0 1538991
15 584 1 1544460
15 585 1 1547829
15 586 1 1547866
15 587 1 1551174
15 588 1 1553939
15 589 1 1556966
15 590 1 1560169
15 591 1 1562781
15 592 1 1563563
15 593 1 1563997
15 594 1 1566590
15 595 1 1568535
15 596 1 1569313
15 597 1 1570539
15 598 1 1575124
15 599 1 1578339
15 600 1 1579026
15 601 1 1582471
15 602 1 1584927
15 603 1 1586909
15 604 1 1588777
15 605 1 1603754
15 606 1 1605001
15 607 1 1608558
15 608 1 1613334
15 609 1 1615983
15 610 1 1618003
15 611 1 1618250
15 612 1 1620146
15 613 1 1620535
15 614 1 1624262
15 615 1 1624286
15 616 1 1626722
15 617 1 1628395
15 618 1 1634079
15 619 1 1636864
15 620 1 1637018
15 621 1 1639742
15 622 1 1643784
15 623 1 1646131
15 624 1 1647499
15 625 1 1647975
15 626 1 1651111
15 627 1 1655214
15 628 1 1657860
15 629 1 1662580
15 630 1 1663534
15 631 1 1669893
15 632 1 1674803
15 633 1 1682924
15 634 1 1684567
15 635 1 1687636
15 636 1 1688477
15 637 1 1690372
15 638 1 1691682
15 639 1 1693056
15 640 1 1695505
15 641 1 1695567
15 642 1 1698155
15 643 1 1699624
15 644 1 1700923
15 645 1 1701400
15 646 1 1701648
15 647 1 1703138
15 648 1 1706651
15 649 1 1708901
15 650 1 1709523
15 651 1 1711403
15 652 1 1711654
15 653 1 1717943
15 654 1 1719615
15 655 1 1723694
15 656 1 1723938
15 657 1 1725769
15 658 1 1727124
15 659 1 1730285
15 660 1 1730299
15 661 1 1733700
15 662 1 1735562
15 663 1 1736144
15 664 1 1737237
15 665 1 1740040
15 666 1 1741621
15 667 1 1744589
15 668 1 1746018
15 669 1 1746301
15 670 1 1750347
15 671 1 1752058
15 672 1 1752221
15 673 1 1752483
15 674 1 1753257
15 675 1 1756068
15 676 1 1756806
15 677 1 1761587
15 678 1 1762208
15 679 1 1763225
15 680 1 1765900
15 681 1 1767727
15 682 1 1769685
15 683 1 1771150
15 684 1 1772285
15 685 1 1773117
15 686 1 1773938
15 687 1 1774171
15 688 1 1776196
15 689 1 1776266
15 690 1 1783162
15 691 1 1784073
15 692 1 1790031
15 693 1 1790609
15 694 1 1794417
15 695 1 1794702
15 696 1 1795101
15 697 1 1796713
15 698 1 1797291
15 699 1 1799295
15 700 1 1801850
15 701 1 1802544
15 702 1 1805008
15 703 1 1807584
15 704 1 1808482
15 705 1 1808783
15 706 1 1809955
15 707 1 1811256
15 708 1 1812746
15 709 1 1813709
15 710 1 1815767
15 711 1 1817842
15 712 1 1822513
15 713 1 1823659
15 714 1 1825551
15 715 1 1827862
15 716 1 1831079
15 717 1 1831433
15 718 1 1834318
15 719 1 1837886
15 720 1 1843391
15 721 1 1844129
15 722 1 1845637
15 723 1 1849190
15 724 1 1849416
15 725 0 1853020
15 726 0 1856854
15 727 0 1858627
15 728 0 1858921
15 729 0 1859677
15 730 0 1860741
15 731 0 1861162
15 732 0 1861562
15 733 0 1862402
15 734 0 1862587
15 735 0 1864521
15 736 0 1865482
15 737 0 1867598
15 738 0 1869867
15 739 0 1871448
15 740 0 1871575
15 741 0 1873363
15 742 0 1875810
15 743 0 1876378
15 744 0 1879290
15 745 0 1880154
15 746 0 1880906
15 747 0 1885961
15 748 0 1888042
15 749 0 1889023
15 750 0 1893469
15 751 0 1894041
15 752 0 1900733
15 753 0 1901217
15 754 0 1901443
15 755 0 1903499
15 756 0 1904704
15 757 0 1905269
15 758 0 1906641
15 759 1 1909165
15 760 1 1909598
15 761 1 1910974
15 762 1 1913522
15 763 1 1915017
15 764 1 1916399
15 765 1 1918673
15 766 1 1920660
15 767 1 1923011
15 768 1 1924460
15 769 1 1926328
15 770 1 1926579
15 771 1 1929693
15 772 1 1929736
15 773 1 1934154
15 774 1 1937539
15 775 0 1939237
15 776 0 1939687
15 777 0 1940606
15 778 0 1943662
15 779 0 1943777
15 780 0 1947614
15 781 0 1950339
15 782 0 1950683
15 783 0 1951846
15 784 0 1954223
15 785 0 1955187
15 786 0 1957545
15 787 0 1962116
15 788 0 1962157
15 789 0 1962374
15 790 0 1965730
15 791 0 1966325
15 792 0 1968656
15 793 0 1969666
15 794 0 1974537
15 795 0 1975361
15 796 0 1975678
15 797 0 1976963
15 798 0 1982061
15 799 0 1982313
15 800 0 1983290
15 801 0 1985709
15 802 0 1986082
15 803 0 1986138
15 804 0 1989079
15 805 0 1991092
15 806 0 1993672
15 807 0 1993719
15 808 0 1997056
15 809 0 1999357
15 810 0 2003296
15 811 0 2007176
15 812 0 2012683
15 813 0 2012836
15 814 0 2014462
15 815 0 2014518
15 816 0 2016656
15 817 0 2019621
15 818 0 2019817
15 819 0 2027594
15 820 0 2041551
15 821 0 2047835
15 822 0 2049503
15 823 0 2053358
15 824 0 2055302
15 825 0 2056489
15 826 0 2060457
15 827 0 2064625
15 828 0 2066739
15 829 0 2069694
15 830 0 2072290
15 831 0 2075102
15 832 0 2082668
15 833 0 2083871
15 834 0 2087443
15 835 0 2092039
15 836 0 2094200
15 837 0 2096450
15 838 0 2099398
15 839 0 2100002
15 840 0 2101960
15 841 0 2103013
15 842 0 2107740
15 843 0 2110943
15 844 0 2112923
15 845 0 2113873
15 846 0 2116965
15 847 0 2120712
15 848 0 2121659
15 849 0 2122169
15 850 0 2122954
15 851 0 2123081
15 852 0 2128464
15 853 0 2134788
15 854 0 2138370
15 855 0 2144652
15 856 0 2145305
15 857 0 2149257
15 858 0 2154133
15 859 0 2155991
15 860 0 2158201
15 861 0 2158869
15 862 0 2160453
15 863 0 2161854
15 864 0 2163224
15 865 0 2163418
15 866 0 2164427
15 867 0 2166057
15 868 0 2168094
15 869 0 2168833
15 870 0 2171964
15 871 0 2173015
15 872 0 2175456
15 873 0 2175692
15 874 0 2175731
15 875 0 2177633
15 876 0 2179731
15 877 0 2180732
15 878 0 2182716
15 879 0 2184622
15 880 0 2186420
15 881 0 2187196
15 882 0 2192369
15 883 0 2192987
15 884 0 2195689
15 885 0 2204050
15 886 0 2204540
15 887 0 2205271
15 888 0 2207513
15 889 0 2208610
15 890 0 2211962
15 891 0 2218690
15 892 0 2221210
15 893 0 2222110
15 894 0 2223222
15 895 0 2224182
15 896 0 2225572
15 897 0 2230664
15 898 0 2232682
15 899 0 2233537
15 900 0 2238880
15 901 0 2243405
15 902 0 2246782
15 903 0 2247455
15 904 0 2247848
15 905 0 2251844
15 906 0 2254343
15 907 0 2257813
15 908 0 2267596
15 909 0 2277608
15 910 0 2280967
15 911 0 2284256
15 912 0 2284606
15 913 0 2288604
15 914 0 2291923
15 915 0 2295551
15 916 0 2297036
15 917 0 2299330
15 918 0 2306081
15 919 0 2307781
15 920 0 2308632
15 921 0 2310355
15 922 0 2311330
15 923 0 2313584
15 924 0 2314235
15 925 0 2314697
15 926 0 2316152
15 927 0 2318884
15 928 0 2320371
15 929 0 2324370
15 930 0 2324435
15 931 0 2328345
15 932 0 2328593
15 933 0 2328736
15 934 0 2333278
15 935 0 2335479
15 936 1 2341230
15 937 1 2347804
15 938 1 2348738
15 939 1 2353341
15 940 1 2354667
15 941 1 2356913
15 942 1 2357645
15 943 1 2361266
15 944 1 2364509
15 945 1 2366457
15 946 1 2367880
15 947 1 2368452
15 948 1 2372094
15 949 1 2372483
15 950 1 2372956
15 951 1 2374720
15 952 1 2377182
15 953 1 2377194
15 954 1 2379405
15 955 1 2380334
15 956 1 2380638
15 957 1 2384575
15 958 1 2385832
15 959 1 2387216
15 960 1 2387458
15 961 1 2389901
15 962 1 2391749
15 963 1 2393298
15 964 1 2396825
15 965 1 2400230
15 966 1 2401212
15 967 1 2404863
15 968 1 2405820
15 969 1 2407538
15 970 1 2409474
15 971 1 2410580
15 972 1 2411884
15 973 1 2412377
15 974 1 2413458
15 975 1 2413803
15 976 1 2414643
15 977 1 2416817
15 978 1 2417529
15 979 1 2418310
15 980 1 2418993
15 981 1 2419627
15 982 1 2421477
15 983 1 2423365
15 984 1 2426340
15 985 1 2427728
15 986 1 2429328
15 987 1 2430315
15 988 1 2431340
15 989 1 2432126
15 990 1 2433225
15 991 1 2433251
15 992 1 2434861
15 993 1 2437976
15 994 1 2438705
15 995 1 2441062
15 996 1 2442890
15 997 1 2447207
15 998 1 2449744
15 999 1 2451630
15 1000 1 2452406
15 1001 1 2452744
15 1002 0 2454075
15 1003 0 2455452
15 1004 0 2456936
15 1005 0 2458340
15 1006 1 2463826
15 1007 1 2467671
15 1008 1 2471229
15 1009 1 2473696
15 1010 1 2474425
15 1011 1 2474723
15 1012 1 2477152
15 1013 1 2477824
15 1014 1 2478378
15 1015 1 2479504
15 1016 1 2480008
15 1017 1 2482699
15 1018 1 2487854
15 1019 1 2491742
15 1020 1 2494366
15 1021 1 2498038
15 1022 1 2501070
15 1023 1 2502569
15 1024 1 2503082
15 1025 1 2511253
15 1026 1 2512651
15 1027 1 2514980
15 1028 1 2517588
15 1029 1 2519264
15 1030 1 2519605
15 1031 1 2520385
15 1032 1 2520692
15 1033 1 2523099
15 1034 1 2527479
15 1035 1 2527972
15 1036 1 2528611
15 1037 1 2529784
15 1038 1 2531218
15 1039 1 2532852
15 1040 1 2536391
15 1041 1 2538469
15 1042 1 2542447
15 1043 1 2542928
15 1044 1 2543988
15 1045 1 2544402
15 1046 0 2548914
15 1047 0 2550165
15 1048 0 2551617
15 1049 0 2554562
15 1050 0 2556722
15 1051 0 2560956
15 1052 1 2564969
15 1053 1 2565092
15 1054 1 2566493
15 1055 1 2566848
15 1056 1 2569420
15 1057 1 2570956
15 1058 1 2572719
15 1059 1 2574485
15 1060 1 2576134
15 1061 1 2577265
15 1062 1 2579406
15 1063 1 2579678
15 1064 1 2582091
15 1065 1 2582448
15 1066 1 2582780
15 1067 1 2583490
15 1068 1 2584696
15 1069 1 2587338
15 1070 1 2588759
15 1071 1 2589577
15 1072 1 2593239
15 1073 1 2594825
15 1074 1 2596668
15 1075 1 2597459
15 1076 1 2598906
15 1077 1 2602262
15 1078 1 2602825
15 1079 1 2604214
15 1080 1 2605812
15 1081 0 2607683
15 1082 0 2610353
15 1083 0 2612061
15 1084 0 2612324
15 1085 0 2612354
15 1086 1 2621402
15 1087 1 2622242
15 1088 1 2622648
15 1089 1 2625266
15 1090 1 2625670
15 1091 1 2627189
15 1092 1 2628101
15 1093 1 2629910
15 1094 1 2632435
15 1095 1 2632775
15 1096 1 2633109
15 1097 1 2634662
15 1098 1 2636696
15 1099 1 2637537
15 1100 1 2638552
15 1101 1 2639441
15 1102 1 2640215
15 1103 1 2641498
15 1104 1 2647295
15 1105 1 2648642
15 1106 1 2653123
15 1107 1 2655960
15 1108 1 2656654
15 1109 1 2658830
15 1110 1 2659779
15 1111 1 2661263
15 1112 1 2662853
15 1113 1 2664087
15 1114 1 2665189
15 1115 1 2665433
15 1116 1 2669934
15 1117 1 2673323
15 1118 1 2674001
15 1119 1 2675917
15 1120 1 2677415
15 1121 1 2680688
15 1122 1 2684963
15 1123 1 2685372
15 1124 1 2687214
15 1125 0 2690417
15 1126 0 2691888
15 1127 0 2694574
15 1128 0 2695926
15 1129 0 2700449
15 1130 0 2702244
15 1131 0 2705385
15 1132 0 2709128
15 1133 0 2709411
15 1134 0 2711239
15 1135 0 2712939
15 1136 0 2717346
15 1137 0 2722001
15 1138 0 2722966
15 1139 0 2724944
15 1140 0 2727691
15 1141 0 2728194
15 1142 0 2732995
15 1143 0 2733269
15 1144 0 2748003
15 1145 0 2754725
15 1146 0 2754823
15 1147 0 2758094
15 1148 0 2758721
15 1149 1 2786117
15 1150 1 2787980
15 1151 1 2788632
15 1152 1 2790285
15 1153 1 2791462
15 1154 1 2792615
15 1155 1 2796413
15 1156 1 2799498
15 1157 1 2803620
15 1158 1 2803651
15 1159 1 2805397
15 1160 1 2805952
15 1161 1 2806908
15 1162 0 2812465
15 1163 0 2851958
15 1164 0 2854699
15 1165 0 2856030
15 1166 0 2857374
15 1167 0 2860129
15 1168 0 2863272
15 1169 0 2867064
15 1170 0 2867461
15 1171 0 2870084
15 1172 0 2872272
15 1173 0 2872427
15 1174 0 2873069
15 1175 0 2874774
15 1176 0 2875825
15 1177 0 2876067
15 1178 0 2878572
15 1179 0 2879688
15 1180 0 2880476
15 1181 0 2880652
15 1182 0 2882115
15 1183 0 2883546
15 1184 0 2885559
15 1185 0 2885614
15 1186 0 3047512
15 1187 0 3090749
15 1188 0 3136796
15 1189 0 3156978
15 1190 0 3314528
15 1191 0 3325150
15 1192 0 3327923
15 1193 0 3339314
15 1194 0 3342375
15 1195 0 3343404
15 1196 0 3346267
15 1197 0 3347664
15 1198 0 3348743
15 1199 0 3349106
15 1200 0 3355214
15 1201 0 3358385
15 1202 0 3362562
15 1203 0 3364007
15 1204 0 3369701
15 1205 0 3374052
15 1206 0 3381294
15 1207 0 3381612
15 1208 0 3386676
15 1209 0 3387536
15 1210 0 3389508
15 1211 0 3391061
15 1212 0 3391499
15 1213 0 3391537
15 1214 0 3395058
15 1215 0 3397773
15 1216 0 3397933
15 1217 0 3399441
15 1218 0 3402815
15 1219 0 3406231
15 1220 0 3409544
15 1221 0 3409832
15 1222 0 3411759
15 1223 0 3414614
15 1224 0 3418056
15 1225 0 3418725
15 1226 0 3423869
15 1227 0 3424228
15 1228 0 3427788
15 1229 0 3432197
15 1230 0 3434426
15 1231 0 3434621
15 1232 0 3440343
15 1233 0 3440534
15 1234 0 3443649
15 1235 0 3447035
15 1236 0 3448058
15 1237 0 3452975
15 1238 0 3454380
15 1239 0 3456122
15 1240 0 3461055
15 1241 0 3464176
15 1242 1 3543083
15 1243 1 3548839
15 1244 1 3551462
15 1245 1 3553541
15 1246 1 3557391
15 1247 1 3560498
15 1248 1 3561273
15 1249 1 3562798
15 1250 1 3564911
15 1251 1 3570745
15 1252 1 3572623
15 1253 1 3573626
15 1254 1 3575915
15 1255 1 3578132
15 1256 1 3582000
15 1257 1 3583536
15 1258 1 3584307
15 1259 1 3584386
15 1260 1 3588642
15 1261 1 3591527
15 1262 1 3592422
15 1263 1 3595836
15 1264 1 3597376
15 1265 1 3602413
15 1266 1 3606684
15 1267 1 3609817
15 1268 1 3610541
15 1269 1 3619533
15 1270 1 3625391
15 1271 1 3625897
15 1272 1 3627273
15 1273 1 3628194
15 1274 1 3631046
15 1275 1 3634939
15 1276 1 3642591
15 1277 1 3644455
15 1278 1 3644567
15 1279 1 3646792
15 1280 1 3647319
15 1281 1 3648595
15 1282 1 3652213
15 1283 1 3654002
15 1284 1 3654240
15 1285 1 3654576
15 1286 1 3658799
15 1287 1 3665426
15 1288 1 3670137
15 1289 1 3673933
15 1290 1 3678586
15 1291 0 3685283
15 1292 0 3688122
15 1293 0 3691346
15 1294 0 3692346
15 1295 0 3693110
15 1296 0 3696498
15 1297 0 3698940
15 1298 0 3699259
15 1299 1 3700189
15 1300 1 3700728
15 1301 1 3703177
15 1302 1 3719816
15 1303 1 3722322
15 1304 1 3723165
15 1305 1 3727375
15 1306 1 3729337
15 1307 1 3731944
15 1308 1 3734957
15 1309 1 3736259
15 1310 1 3737686
15 1311 1 3795815
15 1312 1 3798097
15 1313 1 3799512
15 1314 1 3800577
15 1315 1 3804999
15 1316 1 3807558
15 1317 1 3812272
15 1318 1 3816587
15 1319 1 3857162
15 1320 1 3858458
15 1321 1 3861821
15 1322 1 3862284
15 1323 1 3863451
15 1324 1 3865135
15 1325 1 3865267
15 1326 1 3866837
15 1327 1 3870261
15 1328 1 3872603
15 1329 1 3873038
15 1330 1 3874066
15 1331 1 3875190
15 1332 1 3878735
15 1333 1 3880424
15 1334 1 3880769
15 1335 1 3881502
15 1336 1 3883729
15 1337 1 3886363
15 1338 1 3886557
15 1339 1 3890636
15 1340 1 3899414
15 1341 1 3901453
15 1342 1 3901662
15 1343 1 3902238
15 1344 1 3903167
15 1345 1 3903695
15 1346 1 3904794
15 1347 1 3906510
15 1348 1 3908312
15 1349 1 3913576
15 1350 1 3914282
15 1351 1 3915960
15 1352 1 3916818
15 1353 1 3917501
15 1354 1 3918276
15 1355 1 3918364
15 1356 1 3918816
15 1357 1 3920406
15 1358 1 3920717
15 1359 1 3922711
15 1360 1 3924018
15 1361 1 3924224
15 1362 1 3924486
15 1363 1 3925675
15 1364 1 3927970
15 1365 1 3932536
15 1366 1 3937408
15 1367 1 3938965
15 1368 1 3941687
15 1369 1 3943402
15 1370 1 3945596
15 1371 1 3952245
15 1372 1 3954924
15 1373 1 3960409
15 1374 1 3960613
15 1375 1 3960720
15 1376 1 3962114
15 1377 1 3963710
15 1378 1 3966570
15 1379 1 3967958
15 1380 1 3968682
15 1381 0 3978288
15 1382 0 3979947
15 1383 0 3980231
15 1384 0 3983622
15 1385 0 3987705
15 1386 0 3990781
15 1387 0 3992580
15 1388 0 3993972
15 1389 0 3995175
15 1390 0 3999138
15 1391 0 4001129
15 1392 0 4002234
15 1393 0 4004295
15 1394 0 4004537
15 1395 0 4008068
15 1396 0 4009233
15 1397 0 4010679
15 1398 0 4012959
15 1399 0 4013287
15 1400 0 4016700
15 1401 0 4018894
15 1402 0 4021471
15 1403 0 4026034
15 1404 0 4031620
15 1405 0 4033905
15 1406 0 4035129
15 1407 0 4035290
15 1408 0 4037570
15 1409 0 4040555
15 1410 0 4042493
15 1411 0 4045428
15 1412 0 4054297
15 1413 0 4057020
15 1414 0 4060481
15 1415 0 4062499
15 1416 0 4062605
15 1417 0 4065006
15 1418 0 4071596
15 1419 0 4073989
15 1420 0 4074491
15 1421 0 4076809
15 1422 0 4077467
15 1423 0 4078901
15 1424 0 4083279
15 1425 0 4084929
15 1426 0 4087243
15 1427 0 4087640
15 1428 0 4089793
15 1429 0 4090657
15 1430 0 4090849
15 1431 0 4092255
15 1432 0 4092362
15 1433 0 4093301
15 1434 0 4094448
15 1435 0 4094928
15 1436 0 4095446
15 1437 0 4096568
15 1438 0 4099063
15 1439 0 4101894
15 1440 0 4102215
15 1441 0 4127779
15 1442 0 4130217
15 1443 0 4139711
15 1444 0 4140227
15 1445 0 4140942
15 1446 0 4143808
15 1447 0 4145798
15 1448 0 4146750
15 1449 0 4150339
15 1450 0 4151335
15 1451 0 4151713
15 1452 0 4154820
15 1453 0 4155770
15 1454 0 4157925
15 1455 0 4158497
15 1456 0 4160047
15 1457 0 4161471
15 1458 0 4162195
15 1459 0 4167515
15 1460 0 4167572
15 1461 0 4171547
15 1462 0 4173864
15 1463 0 4174860
15 1464 0 4176049
15 1465 0 4179391
15 1466 0 4180061
15 1467 0 4180543
15 1468 0 4180807
15 1469 0 4187852
15 1470 0 4188696
15 1471 0 4191932
15 1472 0 4193854
15 1473 0 4195456
15 1474 0 4197995
15 1475 0 4199317
15 1476 0 4200548
15 1477 0 4205255
15 1478 0 4206302
15 1479 0 4206583
15 1480 0 4208652
15 1481 0 4208794
15 1482 0 4209487
15 1483 0 4210549
15 1484 0 4211804
15 1485 0 4213106
15 1486 0 4214036
15 1487 0 4221206
15 1488 0 4221615
15 1489 0 4224299
15 1490 0 4224404
15 1491 0 4233554
15 1492 0 4234027
15 1493 0 4236203
15 1494 0 4241870
15 1495 0 4246771
15 1496 0 4247741
15 1497 0 4247971
15 1498 0 4249023
15 1499 0 4249460
15 1500 0 4249903
15 1501 0 4250136
15 1502 0 4250876
15 1503 0 4250994
15 1504 0 4253495
15 1505 0 4254325
15 1506 1 4255672
15 1507 1 4257295
15 1508 1 4258140
15 1509 1 4260415
15 1510 1 4263481
15 1511 1 4268761
15 1512 1 4273147
15 1513 1 4277297
15 1514 1 4278171
15 1515 1 4278768
15 1516 1 4279682
15 1517 1 4281499
15 1518 1 4287448
15 1519 1 4288501
15 1520 1 4288989
15 1521 1 4289239
15 1522 1 4292110
15 1523 1 4293228
15 1524 1 4294021
15 1525 1 4294349
15 1526 1 4295809
15 1527 1 4296100
15 1528 1 4296666
15 1529 1 4298515
15 1530 1 4300059
15 1531 1 4300443
15 1532 1 4300782
15 1533 1 4300986
15 1534 1 4302494
15 1535 1 4302710
15 1536 1 4304990
15 1537 1 4308525
15 1538 1 4312831
15 1539 1 4313525
15 1540 1 4315517
15 1541 1 4316243
15 1542 1 4323977
15 1543 1 4328658
15 1544 1 4332709
15 1545 1 4336820
15 1546 1 4342415
15 1547 1 4344262
15 1548 1 4347991
15 1549 1 4348557
15 1550 1 4352131
15 1551 1 4352797
15 1552 1 4355219
15 1553 1 4356022
15 1554 1 4357502
15 1555 1 4361658
15 1556 1 4362075
15 1557 1 4362748
15 1558 1 4364585
15 1559 1 4366772
15 1560 1 4370335
15 1561 1 4374191
15 1562 1 4374488
15 1563 1 4374612
15 1564 1 4377294
15 1565 1 4377622
15 1566 1 4381468
15 1567 1 4382405
15 1568 1 4383034
15 1569 1 4383229
15 1570 1 4384985
15 1571 1 4388186
15 1572 1 4389141
15 1573 1 4390314
15 1574 1 4391243
15 1575 0 4393065
15 1576 0 4394197
15 1577 0 4396851
15 1578 0 4397463
15 1579 0 4400879
15 1580 0 4401376
15 1581 0 4404845
15 1582 0 4405408
15 1583 0 4406909
15 1584 0 4408871
15 1585 0 4409624
15 1586 0 4411119
15 1587 0 4412733
15 1588 0 4417371
15 1589 0 4420632
15 1590 0 4421221
15 1591 0 4425897
15 1592 0 4429439
15 1593 0 4430698
15 1594 0 4431481
15 1595 0 4433448
15 1596 0 4436421
15 1597 0 4437345
15 1598 1 4440697
15 1599 1 4441023
15 1600 1 4441284
15 1601 1 4443345
15 1602 1 4446763
15 1603 1 4447259
15 1604 1 4450533
15 1605 1 4455165
15 1606 1 4455324
15 1607 1 4457729
15 1608 1 4459004
15 1609 1 4460874
15 1610 1 4462608
15 1611 1 4465212
15 1612 1 4467245
15 1613 1 4468326
15 1614 1 4468841
15 1615 1 4471701
15 1616 1 4472268
15 1617 1 4472293
15 1618 1 4474770
15 1619 1 4475736
15 1620 1 4476170
15 1621 0 4478206
15 1622 0 4479895
15 1623 0 4482119
15 1624 0 4484325
15 1625 0 4486060
15 1626 0 4488902
15 1627 0 4490570
15 1628 0 4493012
15 1629 0 4498801
15 1630 0 4499499
15 1631 0 4506687
15 1632 0 4506990
15 1633 0 4509636
15 1634 0 4510197
15 1635 0 4513430
15 1636 0 4515975
15 1637 0 4518535
15 1638 0 4522707
15 1639 0 4524605
15 1640 0 4524899
15 1641 0 4526834
15 1642 0 4529162
15 1643 0 4529779
15 1644 0 4531059
15 1645 0 4533149
15 1646 0 4533269
15 1647 0 4538409
15 1648 0 4566716
15 1649 0 4569547
15 1650 0 4573400
15 1651 0 4574145
15 1652 0 4575255
15 1653 0 4575716
15 1654 0 4576565
15 1655 0 4579481
15 1656 0 4583173
15 1657 1 4586107
15 1658 1 4606785
15 1659 1 4612048
15 1660 1 4613478
15 1661 1 4616158
15 1662 1 4617453
15 1663 1 4619589
15 1664 1 4621584
15 1665 1 4624469
15 1666 1 4627661
15 1667 1 4627898
15 1668 1 4636792
15 1669 1 4637003
15 1670 1 4640755
15 1671 1 4642619
15 1672 1 4644844
15 1673 1 4650021
15 1674 1 4650863
15 1675 1 4653093
15 1676 1 4654557
15 1677 1 4670600
15 1678 1 4671278
15 1679 1 4671544
15 1680 1 4672393
15 1681 1 4676537
15 1682 1 4682366
15 1683 1 4684154
15 1684 1 4685286
15 1685 1 4685338
15 1686 1 4690057
15 1687 1 4695754
15 1688 1 4699186
15 1689 1 4702368
15 1690 1 4706619
15 1691 1 4708143
15 1692 1 4708787
15 1693 0 4719038
15 1694 0 4722078
15 1695 0 4738309
15 1696 0 4739330
15 1697 0 4741107
15 1698 0 4744683
15 1699 0 4745635
15 1700 0 4747677
15 1701 0 4749775
15 1702 0 4751974
15 1703 0 4752307
15 1704 0 4753529
15 1705 0 4754082
15 1706 0 4756079
15 1707 0 4757546
15 1708 0 4757962
15 1709 0 4758954
15 1710 0 4765730
15 1711 0 4767851
15 1712 0 4769576
15 1713 0 4773526
15 1714 0 4774133
15 1715 0 4776559
15 1716 0 4778318
15 1717 0 4780072
15 1718 0 4784192
15 1719 0 4784253
15 1720 0 4787721
15 1721 0 4791661
15 1722 0 4792680
15 1723 0 4796332
15 1724 0 4796491
15 1725 0 4798366
15 1726 0 4798667
15 1727 0 4798709
15 1728 0 4800173
15 1729 0 4800688
15 1730 0 4801030
15 1731 0 4804021
15 1732 0 4806049
15 1733 0 4806885
15 1734 0 4813671
15 1735 0 4813758
15 1736 0 4816045
15 1737 0 4816909
15 1738 0 4817278
15 1739 0 4817356
15 1740 0 4820470
15 1741 0 4820593
15 1742 0 4821858
15 1743 0 4822459
15 1744 0 4824971
15 1745 0 4825354
15 1746 1 4832133
15 1747 1 4834490
15 1748 1 4834985
15 1749 1 4837286
15 1750 1 4837746
15 1751 1 4837899
15 1752 1 4839196
15 1753 1 4839295
15 1754 1 4839767
15 1755 1 4841699
15 1756 1 4843478
15 1757 1 4844114
15 1758 1 4845298
15 1759 0 4891699
15 1760 0 4894469
15 1761 0 4894883
15 1762 0 4897464
15 1763 0 4898997
15 1764 0 4900065
15 1765 0 4901590
15 1766 0 4902583
15 1767 0 4905258
15 1768 0 4909269
15 1769 0 4910276
15 1770 0 4913467
15 1771 0 4916832
15 1772 0 4917950
15 1773 0 4921006
15 1774 0 4921714
15 1775 0 4924920
15 1776 0 4926126
15 1777 0 4930063
15 1778 0 4935023
15 1779 0 4938304
15 1780 0 4939047
15 1781 0 4942240
15 1782 0 4946174
15 1783 0 4947905
15 1784 1 4951553
15 1785 1 4951709
15 1786 1 4952349
15 1787 1 4956467
15 1788 1 4958579
15 1789 1 4964632
15 1790 1 4965788
15 1791 1 4966008
15 1792 1 4969037
15 1793 1 4971164
15 1794 0 4973071
15 1795 0 4976248
15 1796 0 4977073
15 1797 0 4977228
15 1798 0 4982540
15 1799 0 4983440
15 1800 0 4984089
15 1801 0 4987896
15 1802 0 4989100
15 1803 0 4993973
15 1804 0 4996233
15 1805 1 4997736
15 1806 1 5003446
15 1807 1 5005092
15 1808 1 5005954
15 1809 1 5007408
15 1810 1 5010077
15 1811 1 5010871
15 1812 1 5012591
15 1813 1 5012812
15 1814 1 5014388
15 1815 1 5014513
15 1816 1 5017129
15 1817 1 5017722
15 1818 1 5017820
15 1819 0 5021713
15 1820 0 5022279
15 1821 0 5023563
15 1822 0 5026728
15 1823 0 5029979
15 1824 0 5033640
15 1825 0 5034489
15 1826 0 5034649
15 1827 0 5034743
15 1828 0 5035047
15 1829 1 5052256
15 1830 1 5053264
15 1831 1 5056651
15 1832 1 5056856
15 1833 1 5058147
15 1834 1 5061146
15 1835 1 5063800
15 1836 1 5065636
15 1837 1 5066458
15 1838 1 5070873
15 1839 0 5073132
15 1840 1 5082826
15 1841 1 5088411
15 1842 1 5088562
15 1843 1 5091505
15 1844 1 5096005
15 1845 1 5097546
15 1846 1 5099564
15 1847 1 5100798
15 1848 1 5101766
15 1849 1 5103745
15 1850 1 5104847
15 1851 1 5109004
15 1852 1 5111696
15 1853 1 5111875
15 1854 1 5113670
15 1855 1 5114386
15 1856 1 5114960
15 1857 1 5117841
15 1858 1 5118817
15 1859 1 5121314
15 1860 1 5122800
15 1861 1 5125325
15 1862 1 5125679
15 1863 1 5125866
15 1864 1 5126347
15 1865 1 5152926
15 1866 1 5172339
15 1867 1 5173875
15 1868 1 5177036
15 1869 1 5177727
15 1870 1 5179190
15 1871 1 5179735
15 1872 1 5182134
15 1873 0 5184436
15 1874 0 5185773
15 1875 0 5188708
15 1876 0 5199173
15 1877 0 5200035
15 1878 0 5201879
15 1879 0 5202746
15 1880 0 5204087
15 1881 0 5205296
15 1882 0 5205748
15 1883 0 5207274
15 1884 0 5211203
15 1885 0 5211238
15 1886 0 5219044
15 1887 0 5222236
15 1888 0 5224688
15 1889 0 5226170
15 1890 0 5228532
15 1891 0 5230634
15 1892 0 5234629
15 1893 0 5234855
15 1894 0 5234947
15 1895 0 5235199
15 1896 0 5239760
15 1897 0 5242502
15 1898 0 5244342
15 1899 0 5245420
15 1900 0 5249316
15 1901 0 5260345
15 1902 0 5268954
15 1903 0 5276442
15 1904 0 5279977
15 1905 0 5283277
15 1906 0 5287337
15 1907 0 5289109
15 1908 0 5292077
15 1909 1 5293788
15 1910 1 5295191
15 1911 1 5296020
15 1912 1 5300547
15 1913 1 5301262
15 1914 1 5303326
15 1915 1 5305773
15 1916 1 5306378
15 1917 1 5306983
15 1918 1 5307512
15 1919 1 5307862
15 1920 1 5310034
15 1921 1 5312315
15 1922 1 5314913
15 1923 1 5315381
15 1924 1 5318593
15 1925 1 5319583
15 1926 1 5320387
15 1927 1 5320828
15 1928 1 5322553
15 1929 1 5325934
15 1930 1 5327172
15 1931 1 5328107
15 1932 1 5329054
15 1933 1 5329519
15 1934 1 5329715
15 1935 1 5329758
15 1936 1 5331928
15 1937 1 5332210
15 1938 0 5334799
15 1939 0 5336818
15 1940 0 5337760
15 1941 0 5338833
15 1942 0 5341468
15 1943 0 5346786
15 1944 0 5350106
15 1945 0 5350140
15 1946 0 5352150
15 1947 0 5352185
15 1948 0 5353137
15 1949 0 5354492
15 1950 0 5355025
15 1951 0 5356325
15 1952 0 5359337
15 1953 0 5360016
15 1954 0 5361074
15 1955 0 5361280
15 1956 1 5365097
15 1957 1 5370401
15 1958 1 5373319
15 1959 1 5375490
15 1960 1 5376885
15 1961 1 5377045
15 1962 1 5378790
15 1963 1 5379462
15 1964 1 5380277
15 1965 1 5381121
15 1966 1 5383974
15 1967 1 5385607
15 1968 1 5388072
15 1969 1 5390125
15 1970 1 5390789
15 1971 1 5391035
15 1972 1 5391411
15 1973 1 5393070
15 1974 1 5394668
15 1975 1 5394884
15 1976 1 5395637
15 1977 1 5397295
15 1978 1 5397368
15 1979 1 5399801
15 1980 1 5402964
15 1981 1 5403374
15 1982 1 5405128
15 1983 1 5407047
15 1984 1 5408333
15 1985 1 5408418
15 1986 1 5411795
15 1987 1 5413359
15 1988 1 5414554
15 1989 1 5415675
15 1990 1 5416857
15 1991 1 5417173
15 1992 1 5418661
15 1993 1 5418997
15 1994 0 5419269
15 1995 0 5421149
15 1996 0 5422230
15 1997 0 5424731
15 1998 0 5425170
15 1999 0 5425859
15 2000 0 5432262
15 2001 0 5434759
15 2002 0 5437405
15 2003 0 5438100
15 2004 0 5438796
15 2005 0 5439467
15 2006 1 5441239
15 2007 1 5441885
15 2008 1 5443645
15 2009 1 5443768
15 2010 1 5445372
15 2011 1 5445500
15 2012 1 5447353
15 2013 1 5449168
15 2014 1 5449878
15 2015 1 5451335
15 2016 1 5451545
15 2017 0 5453585
15 2018 0 5455768
15 2019 0 5456608
15 2020 0 5462382
15 2021 1 5464863
15 2022 1 5467882
15 2023 1 5470277
15 2024 1 5472800
15 2025 1 5474902
15 2026 1 5476324
15 2027 1 5476689
15 2028 1 5477838
15 2029 1 5480415
15 2030 1 5480877
15 2031 1 5485402
15 2032 1 5485456
15 2033 1 5485793
15 2034 1 5485935
15 2035 1 5486785
15 2036 1 5489874
15 2037 1 5490814
15 2038 1 5492454
15 2039 1 5493443
15 2040 1 5493549
15 2041 1 5496692
15 2042 1 5498578
15 2043 1 5499117
15 2044 1 5501711
15 2045 1 5501898
15 2046 1 5506720
15 2047 1 5509925
15 2048 1 5511276
15 2049 1 5529018
15 2050 1 5531146
15 2051 1 5535985
15 2052 1 5537241
15 2053 1 5539626
15 2054 1 5540949
15 2055 1 5542118
15 2056 1 5543704
15 2057 1 5545403
15 2058 1 5545542
15 2059 1 5546626
15 2060 1 5548696
15 2061 1 5550333
15 2062 1 5551854
15 2063 1 5552466
15 2064 1 5555213
15 2065 1 5556876
15 2066 1 5559353
15 2067 1 5561079
15 2068 1 5561182
15 2069 1 5561795
15 2070 1 5562725
15 2071 1 5563348
15 2072 1 5564908
15 2073 0 5566724
15 2074 0 5571510
15 2075 0 5572503
15 2076 0 5577071
15 2077 0 5583014
15 2078 0 5586192
15 2079 0 5588022
15 2080 0 5590572
15 2081 0 5590803
15 2082 0 5593435
15 2083 0 5593792
15 2084 0 5594908
15 2085 0 5597817
15 2086 0 5601303
15 2087 0 5605276
15 2088 0 5605459
15 2089 0 5605492
15 2090 0 5606845
15 2091 0 5609706
15 2092 0 5611284
15 2093 0 5612076
15 2094 0 5613855
15 2095 0 5614596
15 2096 0 5617320
15 2097 0 5617896
15 2098 0 5619578
15 2099 0 5620343
15 2100 0 5624035
15 2101 1 5631805
15 2102 1 5634559
15 2103 1 5635823
15 2104 1 5636307
15 2105 1 5640108
15 2106 1 5640431
15 2107 1 5641519
15 2108 1 5641760
15 2109 1 5643589
15 2110 1 5644221
15 2111 1 5644540
15 2112 1 5646339
15 2113 1 5649934
15 2114 1 5650910
15 2115 1 5651567
15 2116 1 5652913
15 2117 1 5655852
15 2118 1 5656075
15 2119 1 5662846
15 2120 1 5662946
15 2121 1 5664015
15 2122 1 5667168
15 2123 1 5667777
15 2124 1 5669942
15 2125 1 5671244
15 2126 0 5672880
15 2127 0 5683015
15 2128 0 5685733
15 2129 0 5687609
15 2130 0 5689290
15 2131 0 5691083
15 2132 0 5697853
15 2133 0 5698720
15 2134 0 5701725
15 2135 0 5703004
15 2136 0 5703819
15 2137 0 5707356
15 2138 0 5718359
15 2139 0 5720005
15 2140 0 5726279
15 2141 0 5727999
15 2142 0 5729830
15 2143 0 5733414
15 2144 0 5738660
15 2145 0 5740720
15 2146 0 5742316
15 2147 0 5743070
15 2148 0 5743993
15 2149 1 5745539
15 2150 1 5746333
15 2151 1 5749035
15 2152 1 5752708
15 2153 1 5753143
15 2154 1 5754567
15 2155 1 5755805
15 2156 1 5757377
15 2157 1 5758615
15 2158 1 5758807
15 2159 1 5762582
15 2160 1 5762595
15 2161 0 5763690
15 2162 0 5766193
15 2163 0 5770661
15 2164 0 5774199
15 2165 0 5774501
15 2166 0 5778697
15 2167 0 5779086
15 2168 0 5779918
15 2169 0 5781861
15 2170 0 5785774
15 2171 0 5792637
15 2172 0 5795324
15 2173 0 5798175
15 2174 0 5798900
15 2175 0 5802323
15 2176 0 5802476
15 2177 0 5804783
15 2178 1 5806371
15 2179 1 5807801
15 2180 1 5810041
15 2181 1 5811811
15 2182 1 5814592
15 2183 1 5815097
15 2184 1 5817375
15 2185 1 5821709
15 2186 1 5826101
15 2187 1 5827608
15 2188 1 5829835
15 2189 1 5830683
15 2190 1 5832497
15 2191 1 5832644
15 2192 1 5832753
15 2193 1 5835601
15 2194 1 5836073
15 2195 1 5838893
15 2196 1 5839928
15 2197 1 5841684
15 2198 1 5843706
15 2199 1 5845436
15 2200 1 5845820
15 2201 1 5847929
15 2202 1 5849878
15 2203 1 5851046
15 2204 1 5851621
15 2205 1 5851882
15 2206 1 5853467
15 2207 1 5853851
15 2208 1 5854141
15 2209 1 5854469
15 2210 1 5855200
15 2211 1 5855945
15 2212 0 5857138
15 2213 0 5857344
15 2214 0 5859665
15 2215 0 5861178
15 2216 0 5861273
15 2217 0 5863572
15 2218 0 5864109
15 2219 0 5864173
15 2220 0 5868802
15 2221 0 5869968
15 2222 0 5870539
15 2223 0 5871162
15 2224 1 5873449
15 2225 1 5873683
15 2226 1 5877249
15 2227 1 5878047
15 2228 1 5880128
15 2229 1 5881481
15 2230 1 5881664
15 2231 1 5881766
15 2232 1 5882464
15 2233 1 5884200
15 2234 1 5885743
15 2235 1 5886752
15 2236 1 5888719
15 2237 1 5889144
15 2238 1 5891876
15 2239 1 5891947
15 2240 1 5892198
15 2241 1 5894910
15 2242 1 5895247
15 2243 1 5896770
15 2244 1 5899187
15 2245 1 5902214
15 2246 1 5905806
15 2247 1 5906619
15 2248 1 5907672
15 2249 1 5907959
15 2250 1 5910931
15 2251 1 5912920
15 2252 1 5912970
15 2253 1 5917395
15 2254 1 5920583
15 2255 1 5924864
15 2256 1 5925461
15 2257 1 5927731
15 2258 1 5930136
15 2259 1 5930826
15 2260 1 5931345
15 2261 1 5932150
15 2262 1 5934237
15 2263 0 5937385
15 2264 0 5938584
15 2265 0 5940898
15 2266 0 5941609
15 2267 0 5949106
15 2268 0 5949459
15 2269 0 5954415
15 2270 0 5957056
15 2271 0 5957557
15 2272 0 5960673
15 2273 0 5963682
15 2274 0 5965832
15 2275 0 5966646
15 2276 0 5969459
15 2277 0 5971806
15 2278 0 5973277
15 2279 0 5975185
15 2280 0 5975938
15 2281 0 5977351
15 2282 0 5979689
15 2283 0 5980321
15 2284 0 5980993
15 2285 0 5981569
15 2286 0 5984237
15 2287 0 5986488
15 2288 0 5990568
15 2289 0 5993328
15 2290 0 5994207
15 2291 0 5996125
15 2292 0 5997853
15 2293 0 5999603
15 2294 0 6001700
15 2295 0 6002342
15 2296 0 6005672
15 2297 0 6006618
15 2298 0 6008162
15 2299 0 6010941
15 2300 0 6011729
15 2301 0 6014546
15 2302 0 6015607
15 2303 0 6016302
15 2304 0 6019861
15 2305 0 6022960
15 2306 0 6024880
15 2307 0 6039869
15 2308 0 6042439
15 2309 0 6043401
15 2310 0 6049186
15 2311 0 6050065
15 2312 0 6051690
15 2313 0 6054142
15 2314 0 6056726
15 2315 0 6069725
15 2316 0 6071013
15 2317 0 6076655
15 2318 0 6087974
15 2319 0 6098639
15 2320 0 6099692
15 2321 0 6100693
15 2322 0 6100782
15 2323 1 6120603
15 2324 1 6122538
15 2325 1 6122598
15 2326 1 6125900
15 2327 1 6126021
15 2328 1 6127936
15 2329 1 6128320
15 2330 1 6130874
15 2331 1 6130966
15 2332 1 6134129
15 2333 1 6134173
15 2334 1 6136887
15 2335 1 6137880
15 2336 1 6140946
15 2337 1 6141663
15 2338 1 6142956
15 2339 1 6144173
15 2340 1 6147237
15 2341 1 6148368
15 2342 1 6149285
15 2343 1 6150884
15 2344 1 6153230
15 2345 1 6155276
15 2346 1 6155666
15 2347 1 6156387
15 2348 0 6158653
15 2349 0 6158900
15 2350 1 6171035
15 2351 1 6173369
15 2352 1 6175474
15 2353 1 6176993
15 2354 1 6178694
15 2355 1 6180345
15 2356 1 6182586
15 2357 1 6183339
15 2358 1 6183532
15 2359 1 6187704
15 2360 1 6191366
15 2361 1 6205239
15 2362 0 6207455
15 2363 0 6208011
15 2364 0 6208687
15 2365 0 6210613
15 2366 0 6224257
15 2367 0 6232153
15 2368 0 6233599
15 2369 0 6234274
15 2370 0 6237464
15 2371 0 6237740
15 2372 0 6238262
15 2373 0 6240955
15 2374 0 6243483
15 2375 0 6247228
15 2376 0 6249103
15 2377 0 6252450
15 2378 0 6253792
15 2379 0 6253977
15 2380 1 6257427
15 2381 1 6259647
15 2382 1 6259851
15 2383 1 6262509
15 2384 1 6263450
15 2385 1 6265321
15 2386 1 6265329
15 2387 1 6265912
15 2388 1 6268392
15 2389 1 6272316
15 2390 1 6273366
15 2391 1 6273886
15 2392 1 6274560
15 2393 1 6276266
15 2394 1 6276639
15 2395 0 6283315
15 2396 0 6285337
15 2397 1 6312013
15 2398 1 6313276
15 2399 1 6313703
15 2400 1 6317078
15 2401 1 6317108
15 2402 1 6318549
15 2403 1 6319811
15 2404 1 6321866
15 2405 1 6322230
15 2406 1 6325346
15 2407 1 6326453
15 2408 1 6327174
15 2409 1 6327762
15 2410 1 6329351
15 2411 1 6330887
15 2412 1 6331411
15 2413 1 6333155
15 2414 1 6333238
15 2415 1 6334801
15 2416 1 6335307
15 2417 1 6337388
15 2418 1 6337753
15 2419 1 6339704
15 2420 0 6344464
15 2421 0 6346402
15 2422 0 6349729
15 2423 0 6350374
15 2424 0 6351909
15 2425 0 6354271
15 2426 0 6355956
15 2427 0 6360073
15 2428 0 6360734
15 2429 0 6362255
15 2430 0 6366558
15 2431 0 6367628
15 2432 0 6367801
15 2433 0 6369052
15 2434 0 6370714
15 2435 0 6373270
15 2436 0 6376662
15 2437 0 6377149
15 2438 0 6380957
15 2439 0 6385141
15 2440 0 6385286
15 2441 0 6387938
15 2442 0 6388470
15 2443 0 6393069
15 2444 0 6394369
15 2445 0 6397163
15 2446 0 6398296
15 2447 0 6398768
15 2448 0 6400872
15 2449 0 6404103
15 2450 0 6405314
15 2451 0 6407524
15 2452 0 6408465
15 2453 0 6411744
15 2454 0 6413589
15 2455 0 6414364
15 2456 0 6416677
15 2457 0 6420844
15 2458 0 6423343
15 2459 0 6426790
15 2460 0 6429314
15 2461 0 6431986
15 2462 0 6433869
15 2463 0 6435007
15 2464 0 6435275
15 2465 0 6435465
15 2466 0 6437188
15 2467 0 6438845
15 2468 0 6445160
15 2469 0 6447729
15 2470 0 6449403
15 2471 0 6451304
15 2472 0 6453294
15 2473 0 6461788
15 2474 0 6462249
15 2475 0 6463014
15 2476 0 6463914
15 2477 0 6468299
15 2478 0 6468955
15 2479 0 6472330
15 2480 0 6477164
15 2481 0 6477741
15 2482 0 6478364
15 2483 0 6479656
15 2484 0 6482202
15 2485 0 6483555
15 2486 0 6485498
15 2487 0 6487622
15 2488 0 6495732
15 2489 0 6500903
15 2490 0 6502305
15 2491 0 6503798
15 2492 0 6505131
15 2493 0 6505474
15 2494 0 6506901
15 2495 0 6513902
15 2496 0 6517342
15 2497 0 6517778
15 2498 0 6520742
15 2499 0 6523273
15 2500 0 6524523
15 2501 0 6528799
15 2502 0 6532731
15 2503 0 6536401
15 2504 0 6540040
15 2505 0 6541731
15 2506 0 6550945
15 2507 0 6552266
15 2508 0 6556984
15 2509 0 6558549
15 2510 0 6559158
15 2511 0 6559647
15 2512 0 6563545
15 2513 0 6569136
15 2514 0 6569897
15 2515 0 6570862
15 2516 0 6570935
15 2517 0 6572159
15 2518 0 6578736
15 2519 0 6580047
15 2520 0 6582295
15 2521 0 6601676
15 2522 1 6605632
15 2523 1 6608114
15 2524 1 6610159
15 2525 1 6610417
15 2526 1 6610648
15 2527 1 6612533
15 2528 1 6614850
15 2529 1 6616162
15 2530 1 6618385
15 2531 1 6619521
15 2532 1 6622157
15 2533 0 6624774
15 2534 1 6626928
15 2535 1 6627143
15 2536 1 6629471
15 2537 1 6631066
15 2538 1 6632272
15 2539 1 6632497
15 2540 1 6633275
15 2541 1 6634377
15 2542 1 6635368
15 2543 1 6636691
15 2544 1 6636874
15 2545 0 6647595
15 2546 0 6649932
15 2547 0 6649951
15 2548 0 6650755
15 2549 0 6659462
15 2550 0 6664394
15 2551 0 6666787
15 2552 0 6672464
15 2553 0 6672915
15 2554 0 6675003
15 2555 0 6677479
15 2556 0 6679108
15 2557 0 6692336
15 2558 0 6694281
15 2559 0 6694868
15 2560 0 6695392
15 2561 0 6706430
15 2562 0 6726908
15 2563 0 6730364
15 2564 0 6731445
15 2565 1 6734872
15 2566 1 6740217
15 2567 1 6740306
15 2568 1 6740624
15 2569 1 6741813
15 2570 1 6744507
15 2571 1 6744665
15 2572 1 6746689
15 2573 1 6748459
15 2574 1 6748642
15 2575 1 6750012
15 2576 1 6751013
15 2577 1 6751873
15 2578 1 6752367
15 2579 1 6753774
15 2580 1 6754759
15 2581 1 6755557
15 2582 1 6760302
15 2583 1 6760784
15 2584 1 6762574
15 2585 1 6776037
15 2586 1 6776251
15 2587 1 6777367
15 2588 1 6777947
15 2589 1 6780003
15 2590 1 6780262
15 2591 0 6782264
15 2592 0 6784792
15 2593 0 6785276
15 2594 0 6785902
15 2595 0 6787602
15 2596 0 6789192
15 2597 0 6790117
15 2598 0 6791524
15 2599 0 6792274
15 2600 0 6793996
15 2601 0 6795615
15 2602 0 6796033
15 2603 0 6796573
15 2604 0 6797089
15 2605 0 6797355
15 2606 0 6797721
15 2607 0 6822348
15 2608 0 6823914
15 2609 0 6823987
15 2610 0 6825711
15 2611 0 6826822
15 2612 0 6829316
15 2613 0 6830033
15 2614 0 6919181
15 2615 0 6919722
15 2616 0 6922110
15 2617 0 6923695
15 2618 0 6924988
15 2619 0 6926584
15 2620 0 6926812
15 2621 0 6927016
15 2622 0 6934329
15 2623 0 6934995
15 2624 0 6935452
15 2625 0 6940803
15 2626 0 6941411
15 2627 0 6941584
15 2628 0 6944048
15 2629 0 6947025
15 2630 0 6948036
15 2631 0 6949192
15 2632 0 6952696
15 2633 0 6956309
15 2634 0 6956887
15 2635 0 6957599
15 2636 0 6957755
15 2637 0 6961777
15 2638 0 6962019
15 2639 1 6965772
15 2640 1 6967321
15 2641 1 6968923
15 2642 1 6969784
15 2643 1 6970763
15 2644 1 6973995
15 2645 1 6975646
15 2646 1 6975712
15 2647 1 6978330
15 2648 1 6981922
15 2649 1 6982154
15 2650 1 6982836
15 2651 1 6982891
15 2652 1 6986274
15 2653 0 6988281
15 2654 0 6990843
15 2655 0 6992283
15 2656 0 6995526
15 2657 0 6996941
15 2658 1 7001302
15 2659 1 7009143
15 2660 1 7012010
15 2661 1 7013816
15 2662 1 7015795
15 2663 1 7018211
15 2664 1 7018398
15 2665 1 7022853
15 2666 1 7027233
15 2667 1 7029875
15 2668 1 7032716
15 2669 1 7033604
15 2670 1 7034768
15 2671 1 7038179
15 2672 1 7043557
15 2673 1 7046131
15 2674 1 7050600
15 2675 1 7050845
15 2676 1 7053490
15 2677 1 7054434
15 2678 1 7055735
15 2679 1 7057260
15 2680 1 7060152
15 2681 1 7060545
15 2682 1 7063121
15 2683 1 7064895
15 2684 1 7065483
15 2685 1 7065681
15 2686 1 7072301
15 2687 1 7082323
15 2688 1 7082607
15 2689 0 7088812
15 2690 0 7088970
15 2691 0 7089151
15 2692 0 7090670
15 2693 0 7092189
15 2694 0 7093043
15 2695 0 7093860
15 2696 0 7097895
15 2697 0 7099406
15 2698 0 7104643
15 2699 0 7107821
15 2700 0 7109231
15 2701 0 7109283
15 2702 0 7109294
15 2703 0 7112918
15 2704 0 7116972
15 2705 0 7117581
15 2706 0 7121088
15 2707 0 7121750
15 2708 0 7122614
15 2709 0 7124268
15 2710 0 7126069
15 2711 0 7126395
15 2712 0 7131227
15 2713 0 7137571
15 2714 1 7139636
15 2715 1 7140099
15 2716 1 7140161
15 2717 1 7141170
15 2718 1 7142801
15 2719 1 7144913
15 2720 1 7146750
15 2721 1 7147532
15 2722 1 7147894
15 2723 1 7149498
15 2724 1 7150635
15 2725 0 7152060
15 2726 0 7152321
15 2727 0 7153863
15 2728 0 7156837
15 2729 0 7158287
15 2730 0 7158628
15 2731 0 7158834
15 2732 0 7161250
15 2733 0 7162133
15 2734 0 7162391
15 2735 0 7165704
15 2736 0 7167359
15 2737 0 7167660
15 2738 0 7169136
15 2739 0 7176456
15 2740 0 7178389
15 2741 0 7179572
15 2742 0 7183381
15 2743 0 7189002
15 2744 0 7191339
15 2745 0 7193778
15 2746 0 7193821
15 2747 0 7195783
15 2748 0 7197135
15 2749 0 7199100
15 2750 0 7201135
15 2751 0 7203914
15 2752 0 7205659
15 2753 0 7206558
15 2754 0 7211855
15 2755 0 7212852
15 2756 0 7218262
15 2757 0 7234793
15 2758 0 7242438
15 2759 0 7242902
15 2760 0 7244488
15 2761 0 7245912
15 2762 0 7249731
15 2763 0 7251229
15 2764 0 7253642
15 2765 0 7255571
15 2766 0 7261704
15 2767 0 7264320
15 2768 0 7268806
15 2769 0 7271337
15 2770 0 7273103
15 2771 0 7273139
15 2772 0 7274180
15 2773 0 7275250
15 2774 0 7289248
15 2775 0 7291686
15 2776 0 7294153
15 2777 0 7294516
15 2778 0 7305725
15 2779 0 7308653
15 2780 0 7311036
15 2781 0 7313346
15 2782 0 7315675
15 2783 0 7327923
15 2784 0 7328835
15 2785 0 7334246
15 2786 0 7335047
15 2787 0 7341934
15 2788 0 7346245
15 2789 0 7347853
15 2790 0 7351561
15 2791 0 7358333
15 2792 0 7360356
15 2793 0 7361279
15 2794 0 7362907
15 2795 0 7366439
15 2796 0 7367615
15 2797 0 7369964
15 2798 0 7372644
15 2799 0 7373365
15 2800 0 7375966
15 2801 0 7376722
15 2802 0 7378713
15 2803 0 7384668
15 2804 0 7388407
15 2805 0 7389058
15 2806 0 7389088
15 2807 0 7393211
15 2808 0 7394270
15 2809 0 7397058
15 2810 0 7402717
15 2811 0 7406740
15 2812 0 7411036
15 2813 0 7412314
15 2814 0 7413344
15 2815 0 7415644
15 2816 0 7419824
15 2817 0 7424714
15 2818 0 7425159
15 2819 0 7433112
15 2820 0 7435364
15 2821 0 7436892
15 2822 0 7440806
15 2823 0 7441118
15 2824 0 7445331
15 2825 0 7447618
15 2826 0 7449132
15 2827 0 7453419
15 2828 0 7456107
15 2829 0 7470448
15 2830 0 7610076
15 2831 0 7691154
15 2832 0 7785384
15 2833 0 7787638
15 2834 0 7794218
15 2835 0 7795346
15 2836 0 7797119
15 2837 0 7805038
15 2838 0 7805069
15 2839 0 7805545
15 2840 0 7807002
15 2841 0 7808224
15 2842 0 7812061
15 2843 0 7814363
15 2844 0 7816335
15 2845 0 7816629
15 2846 0 7819087
15 2847 0 7823990
15 2848 0 7826834
15 2849 0 7830581
15 2850 0 7836657
15 2851 0 7839769
15 2852 0 7841497
15 2853 0 7841679
15 2854 0 7844177
15 2855 0 7846010
15 2856 0 7849281
15 2857 0 7853338
15 2858 0 7853545
15 2859 0 7854092
15 2860 0 7858708
15 2861 0 7863537
15 2862 0 7867880
15 2863 0 7870353
15 2864 1 7873897
15 2865 1 7876859
15 2866 1 7890262
15 2867 1 7890715
15 2868 1 7893189
15 2869 1 7894784
15 2870 1 7894821
15 2871 1 7896917
15 2872 1 7899212
15 2873 1 7900531
15 2874 1 7904542
15 2875 1 7908690
15 2876 1 7908745
15 2877 0 7920352
15 2878 0 7926120
15 2879 0 7927107
15 2880 0 7931034
15 2881 0 7933708
15 2882 0 7933896
15 2883 0 7934047
15 2884 0 7934532
15 2885 0 7939029
15 2886 0 7941121
15 2887 0 7941604
15 2888 0 7946329
15 2889 0 7948327
15 2890 0 7951056
15 2891 0 7952930
15 2892 0 7957788
15 2893 0 7959898
15 2894 0 7963533
15 2895 0 7963577
15 2896 0 7970359
15 2897 0 7972793
15 2898 0 7974878
15 2899 0 7979279
15 2900 0 7983089
15 2901 0 7987320
15 2902 0 7992184
15 2903 0 7994048
15 2904 0 7996707
15 2905 0 8000719
15 2906 0 8001924
15 2907 0 8003810
15 2908 0 8010011
15 2909 0 8015227
15 2910 0 8017744
15 2911 0 8022361
15 2912 0 8025478
15 2913 0 8029018
15 2914 0 8029547
15 2915 0 8033672
15 2916 0 8035870
15 2917 0 8039777
15 2918 0 8042279
15 2919 0 8044205
15 2920 0 8044608
15 2921 0 8045979
15 2922 0 8047810
15 2923 0 8052775
15 2924 0 8054817
15 2925 0 8056712
15 2926 0 8057896
15 2927 0 8062293
15 2928 0 8062619
15 2929 0 8065070
15 2930 0 8065092
15 2931 0 8067351
15 2932 0 8069304
15 2933 0 8073816
15 2934 0 8078015
15 2935 0 8078700
15 2936 0 8080146
15 2937 0 8081807
15 2938 0 8087714
15 2939 0 8092836
15 2940 0 8092915
15 2941 0 8095642
15 2942 0 8098860
15 2943 0 8101590
15 2944 0 8104154
15 2945 0 8108740
15 2946 0 8113448
15 2947 0 8115889
15 2948 0 8117138
15 2949 0 8118543
15 2950 0 8120339
15 2951 1 8123472
15 2952 1 8124546
15 2953 1 8126271
15 2954 1 8128779
15 2955 1 8133727
15 2956 1 8135785
15 2957 1 8138383
15 2958 1 8140306
15 2959 1 8141852
15 2960 1 8143680
15 2961 1 8144512
15 2962 1 8146431
15 2963 1 8148360
15 2964 1 8149610
15 2965 1 8154150
15 2966 1 8156764
15 2967 1 8158825
15 2968 1 8161553
15 2969 1 8162515
15 2970 1 8165124
15 2971 1 8166378
15 2972 1 8168022
15 2973 1 8171149
15 2974 1 8174712
15 2975 1 8180141
15 2976 1 8184656
15 2977 1 8190031
15 2978 1 8190892
15 2979 1 8192528
15 2980 1 8195718
15 2981 1 8198326
15 2982 1 8199606
15 2983 1 8201871
15 2984 1 8202117
15 2985 1 8203177
15 2986 1 8204270
15 2987 1 8205975
15 2988 1 8209438
15 2989 1 8211811
15 2990 0 8216215
15 2991 0 8220044
15 2992 0 8220542
15 2993 0 8222449
15 2994 0 8224572
15 2995 0 8228511
15 2996 0 8228566
15 2997 0 8231924
15 2998 0 8232131
15 2999 0 8233717
15 3000 0 8235957
15 3001 0 8236924
15 3002 0 8239181
15 3003 0 8239922
15 3004 0 8240382
15 3005 0 8241115
15 3006 0 8242152
15 3007 0 8242277
15 3008 0 8246780
15 3009 0 8249374
15 3010 0 8255875
15 3011 0 8260980
15 3012 0 8263347
15 3013 0 8264161
15 3014 0 8264314
15 3015 0 8265173
15 3016 0 8267450
15 3017 0 8268251
15 3018 0 8270555
15 3019 0 8270858
15 3020 0 8272276
15 3021 0 8275295
15 3022 0 8277294
15 3023 0 8280232
15 3024 0 8284236
15 3025 0 8287466
15 3026 0 8288717
15 3027 0 8293058
15 3028 0 8293488
15 3029 0 8294898
15 3030 0 8311098
15 3031 0 8311723
15 3032 0 8312860
15 3033 0 8315074
15 3034 0 8316376
15 3035 0 8317805
15 3036 0 8323404
15 3037 0 8327308
15 3038 0 8330171
15 3039 0 8331173
15 3040 0 8331602
15 3041 0 8335910
15 3042 0 8339699
15 3043 0 8342063
15 3044 0 8343796
15 3045 0 8344600
15 3046 0 8346254
15 3047 0 8347445
15 3048 0 8349656
15 3049 0 8353203
15 3050 0 8354166
15 3051 0 8358894
15 3052 0 8364773
15 3053 0 8367568
15 3054 0 8369302
15 3055 0 8372397
15 3056 0 8374302
15 3057 0 8376043
15 3058 0 8378418
15 3059 0 8381256
15 3060 0 8384398
15 3061 0 8389246
15 3062 0 8389637
15 3063 0 8392881
15 3064 0 8396967
15 3065 0 8399534
15 3066 0 8404797
15 3067 0 8405485
15 3068 0 8410570
15 3069 0 8418845
15 3070 0 8421404
15 3071 0 8423708
15 3072 0 8427696
15 3073 0 8429477
15 3074 0 8430261
15 3075 0 8433585
15 3076 0 8433652
15 3077 0 8433937
15 3078 0 8440644
15 3079 0 8444046
15 3080 0 8445316
15 3081 0 8447817
15 3082 0 8448340
15 3083 0 8448520
15 3084 0 8449065
15 3085 0 8450950
15 3086 0 8452554
15 3087 0 8453106
15 3088 0 8453261
15 3089 0 8457336
15 3090 0 8459979
15 3091 0 8461137
15 3092 0 8465436
15 3093 0 8467486
15 3094 0 8470635
15 3095 0 8471474
15 3096 0 8473026
15 3097 0 8476672
15 3098 0 8479903
15 3099 0 8481541
15 3100 0 8483985
15 3101 0 8486583
15 3102 0 8489225
15 3103 0 8492442
15 3104 0 8496902
15 3105 0 8499133
15 3106 0 8501045
15 3107 0 8501960
15 3108 0 8504663
15 3109 0 8505143
15 3110 0 8512661
15 3111 1 8518329
15 3112 1 8518390
15 3113 1 8521078
15 3114 1 8524219
15 3115 1 8528500
15 3116 1 8529392
15 3117 1 8530547
15 3118 1 8534891
15 3119 1 8535630
15 3120 1 8537009
15 3121 1 8538874
15 3122 1 8542329
15 3123 1 8543471
15 3124 1 8546367
15 3125 1 8547269
15 3126 1 8548900
15 3127 1 8549132
15 3128 1 8554323
15 3129 1 8556421
15 3130 1 8557650
15 3131 1 8558174
15 3132 1 8559131
15 3133 0 8567276
15 3134 0 8567887
15 3135 0 8568206
15 3136 0 8569475
15 3137 0 8570773
15 3138 0 8572804
15 3139 0 8573735
15 3140 1 8575731
15 3141 1 8576097
15 3142 1 8579524
15 3143 1 8580688
15 3144 1 8581115
15 3145 1 8581918
15 3146 1 8582025
15 3147 1 8584302
15 3148 1 8584896
15 3149 1 8586411
15 3150 1 8587886
15 3151 1 8591159
15 3152 1 8591619
15 3153 1 8592789
15 3154 1 8593187
15 3155 1 8599304
15 3156 1 8600582
15 3157 1 8601881
15 3158 1 8604522
15 3159 1 8605583
15 3160 1 8605940
15 3161 1 8607031
15 3162 1 8609942
15 3163 1 8610374
15 3164 1 8611635
15 3165 1 8612450
15 3166 1 8612818
15 3167 1 8615399
15 3168 1 8617866
15 3169 1 8619522
15 3170 1 8620745
15 3171 1 8622087
15 3172 1 8626123
15 3173 1 8626295
15 3174 1 8626843
15 3175 1 8627609
15 3176 1 8630458
15 3177 1 8631890
15 3178 1 8633617
15 3179 1 8634594
15 3180 1 8635589
15 3181 1 8635686
15 3182 1 8636385
15 3183 1 8637163
15 3184 1 8639713
15 3185 1 8640446
15 3186 1 8644592
15 3187 1 8647865
15 3188 1 8648210
15 3189 1 8648593
15 3190 1 8653081
15 3191 1 8656092
15 3192 1 8656211
15 3193 1 8657740
15 3194 1 8657775
15 3195 1 8661655
15 3196 1 8662369
15 3197 1 8664533
15 3198 1 8665509
15 3199 1 8667623
15 3200 0 8670062
15 3201 0 8670987
15 3202 0 8675373
15 3203 0 8680510
15 3204 0 8683446
15 3205 0 8686459
15 3206 0 8686545
15 3207 1 8689190
15 3208 1 8690707
15 3209 1 8690795
15 3210 1 8691391
15 3211 1 8693135
15 3212 1 8694379
15 3213 1 8694675
15 3214 1 8698927
15 3215 1 8700536
15 3216 1 8701918
15 3217 1 8702579
15 3218 1 8703621
15 3219 1 8706518
15 3220 1 8709054
15 3221 1 8710160
15 3222 1 8710296
15 3223 1 8711521
15 3224 1 8713578
15 3225 1 8719076
15 3226 1 8719382
15 3227 1 8721740
15 3228 1 8722314
15 3229 1 8722719
15 3230 1 8726310
15 3231 1 8727681
15 3232 1 8729269
15 3233 1 8729770
15 3234 1 8730352
15 3235 1 8730750
15 3236 1 8732589
15 3237 1 8734712
15 3238 1 8736646
15 3239 1 8737981
15 3240 1 8740647
15 3241 1 8746690
15 3242 1 8746819
15 3243 1 8750778
15 3244 1 8751051
15 3245 1 8754623
15 3246 1 8757850
15 3247 0 8758526
15 3248 0 8758905
15 3249 0 8760968
15 3250 0 8762626
15 3251 0 8763084
15 3252 1 8767160
15 3253 1 8768155
15 3254 1 8769571
15 3255 1 8771227
15 3256 1 8773031
15 3257 1 8773447
15 3258 1 8774618
15 3259 1 8776511
15 3260 1 8777317
15 3261 1 8777882
15 3262 1 8779093
15 3263 1 8782099
15 3264 1 8787496
15 3265 1 8789323
15 3266 0 8790705
15 3267 0 8791949
15 3268 0 8794116
15 3269 0 8794615
15 3270 0 8796898
15 3271 0 8800532
15 3272 0 8802223
15 3273 0 8808631
15 3274 0 8809789
15 3275 0 8810423
15 3276 0 8812179
15 3277 0 8812331
15 3278 0 8816654
15 3279 0 8820917
15 3280 0 8826588
15 3281 0 8829628
15 3282 0 8830722
15 3283 0 8831285
15 3284 0 8833082
15 3285 0 8834277
15 3286 0 8834311
15 3287 0 8835463
15 3288 0 8835680
15 3289 0 8836772
15 3290 0 8837530
15 3291 0 8839656
15 3292 0 8841311
15 3293 0 8842256
15 3294 1 8846611
15 3295 1 8850064
15 3296 1 8857091
15 3297 1 8862509
15 3298 1 8864221
15 3299 1 8866374
15 3300 1 8869335
15 3301 1 8870427
15 3302 1 8871447
15 3303 1 8871704
15 3304 1 8873045
15 3305 1 8874299
15 3306 1 8875536
15 3307 1 8878214
15 3308 1 8880699
15 3309 1 8880753
15 3310 1 8883118
15 3311 1 8884014
15 3312 1 8886430
15 3313 0 8890667
15 3314 0 8892840
15 3315 0 8893233
15 3316 0 8893996
15 3317 0 8894724
15 3318 0 8899040
15 3319 0 8899856
15 3320 0 8902006
15 3321 0 8906992
15 3322 0 8907679
15 3323 0 8911458
15 3324 0 8913271
15 3325 0 8918076
15 3326 0 8919042
15 3327 0 8920117
15 3328 0 8922614
15 3329 0 8926759
15 3330 0 8927726
15 3331 0 8930432
15 3332 0 8932651
15 3333 0 8933130
15 3334 0 8935556
15 3335 0 8937058
15 3336 0 8937776
15 3337 1 8941077
15 3338 1 8941312
15 3339 1 8945720
15 3340 1 8947967
15 3341 1 8948650
15 3342 1 8949204
15 3343 1 8952649
15 3344 1 8953270
15 3345 1 8956099
15 3346 1 8958671
15 3347 1 8959161
15 3348 1 8960766
15 3349 1 8962925
15 3350 1 8963957
15 3351 1 8964706
15 3352 1 8967497
15 3353 1 8968577
15 3354 1 8968854
15 3355 0 8972887
15 3356 0 8973002
15 3357 0 8977447
15 3358 0 8980293
15 3359 0 8980913
15 3360 0 8982095
15 3361 0 8984053
15 3362 0 8984237
15 3363 0 8987158
15 3364 0 8987528
15 3365 0 8995655
15 3366 0 8999397
15 3367 0 9000446
15 3368 0 9000794
15 3369 0 9003472
15 3370 0 9004380
15 3371 0 9017018
15 3372 0 9019015
15 3373 0 9020900
15 3374 0 9022339
15 3375 0 9024644
15 3376 0 9026245
15 3377 0 9026605
15 3378 0 9030953
15 3379 0 9032888
15 3380 0 9036262
15 3381 0 9036865
15 3382 0 9038565
15 3383 0 9039343
15 3384 0 9046622
15 3385 1 9049649
15 3386 1 9052745
15 3387 1 9056169
15 3388 1 9060733
15 3389 1 9061302
15 3390 1 9063917
15 3391 1 9066188
15 3392 1 9066684
15 3393 1 9071109
15 3394 1 9071323
15 3395 1 9074660
15 3396 0 9080400
15 3397 0 9082582
15 3398 0 9083886
15 3399 0 9085541
15 3400 0 9087099
15 3401 0 9088464
15 3402 0 9088601
15 3403 0 9091312
15 3404 0 9091454
15 3405 0 9093651
15 3406 0 9097007
15 3407 0 9097516
15 3408 0 9099466
15 3409 0 9102557
15 3410 0 9103444
15 3411 0 9106020
15 3412 0 9106169
15 3413 0 9108092
15 3414 0 9108504
15 3415 0 9108853
15 3416 0 9111316
15 3417 0 9111579
15 3418 0 9115972
15 3419 0 9119214
15 3420 0 9120240
15 3421 0 9125015
15 3422 0 9125803
15 3423 0 9128134
15 3424 0 9131372
15 3425 0 9133842
15 3426 0 9134211
15 3427 0 9136072
15 3428 0 9138522
15 3429 0 9141008
15 3430 0 9142186
15 3431 0 9142275
15 3432 0 9142577
15 3433 0 9143115
15 3434 0 9145282
15 3435 1 9146120
15 3436 1 9150103
15 3437 1 9150564
15 3438 1 9151913
15 3439 1 9153239
15 3440 1 9153449
15 3441 1 9153764
15 3442 1 9154308
15 3443 1 9156157
15 3444 1 9158824
15 3445 1 9159447
15 3446 1 9161626
15 3447 1 9163343
15 3448 1 9165018
15 3449 1 9166580
15 3450 0 9171417
15 3451 0 9174785
15 3452 0 9178863
15 3453 0 9179446
15 3454 0 9181763
15 3455 0 9183134
15 3456 0 9184232
15 3457 0 9184554
15 3458 0 9185326
15 3459 0 9186082
15 3460 0 9188765
15 3461 0 9188894
15 3462 0 9194307
15 3463 0 9195009
15 3464 0 9196743
15 3465 0 9198655
15 3466 0 9202174
15 3467 0 9204177
15 3468 0 9206202
15 3469 0 9208573
15 3470 0 9213038
15 3471 0 9215931
15 3472 0 9219013
15 3473 0 9220686
15 3474 0 9225746
15 3475 0 9227826
15 3476 0 9232227
15 3477 0 9235562
15 3478 0 9238148
15 3479 0 9238280
15 3480 0 9240973
15 3481 0 9241303
15 3482 0 9243860
15 3483 0 9247664
15 3484 0 9248054
15 3485 0 9248941
15 3486 1 9252255
15 3487 1 9253546
15 3488 1 9255034
15 3489 1 9257839
15 3490 1 9258484
15 3491 1 9259322
15 3492 1 9261049
15 3493 1 9261661
15 3494 1 9263076
15 3495 1 9267061
15 3496 0 9271726
15 3497 0 9276685
15 3498 0 9277473
15 3499 0 9278934
15 3500 0 9282183
15 3501 0 9283317
15 3502 0 9284719
15 3503 0 9286004
15 3504 0 9289182
15 3505 0 9291420
15 3506 0 9293949
15 3507 0 9298349
15 3508 0 9302470
15 3509 0 9302551
15 3510 0 9305096
15 3511 0 9306015
15 3512 0 9310735
15 3513 0 9316843
15 3514 0 9318304
15 3515 0 9322176
15 3516 0 9323674
15 3517 0 9325979
15 3518 0 9327759
15 3519 1 9330097
15 3520 1 9333068
15 3521 1 9337663
15 3522 1 9340063
15 3523 1 9342045
15 3524 1 9344093
15 3525 1 9346487
15 3526 1 9347278
15 3527 1 9352826
15 3528 1 9354094
15 3529 1 9356286
15 3530 1 9356808
15 3531 1 9358413
15 3532 0 9363009
15 3533 0 9365015
15 3534 0 9374883
15 3535 0 9380394
15 3536 0 9381219
15 3537 0 9382110
15 3538 0 9382282
15 3539 0 9386723
15 3540 0 9386743
15 3541 0 9387927
15 3542 0 9391453
15 3543 0 9392114
15 3544 0 9395398
15 3545 0 9399043
15 3546 0 9400847
15 3547 0 9401610
15 3548 0 9403154
15 3549 0 9403319
15 3550 0 9407477
15 3551 0 9407970
15 3552 0 9410025
15 3553 0 9411614
15 3554 1 9412632
15 3555 1 9416544
15 3556 1 9417697
15 3557 1 9417943
15 3558 1 9418094
15 3559 1 9420083
15 3560 1 9421237
15 3561 1 9423300
15 3562 1 9424362
15 3563 1 9424992
15 3564 1 9429867
15 3565 0 9432627
15 3566 0 9433480
15 3567 0 9433772
15 3568 0 9435018
15 3569 0 9435703
15 3570 1 9440389
15 3571 1 9441436
15 3572 1 9443450
15 3573 1 9446180
15 3574 1 9448945
15 3575 1 9452057
15 3576 1 9453431
15 3577 1 9454289
15 3578 1 9454747
15 3579 1 9458195
15 3580 1 9461782
15 3581 1 9461965
15 3582 1 9465526
15 3583 1 9470041
15 3584 1 9474200
15 3585 0 9476632
15 3586 0 9482607
15 3587 0 9486039
15 3588 0 9487124
15 3589 0 9488017
15 3590 0 9490082
15 3591 0 9491786
15 3592 0 9495174
15 3593 1 9499562
15 3594 1 9503491
15 3595 1 9504353
15 3596 1 9507162
15 3597 1 9510626
15 3598 1 9512282
15 3599 1 9513070
15 3600 1 9515204
15 3601 1 9517095
15 3602 1 9521704
15 3603 1 9522298
15 3604 1 9524140
15 3605 1 9526171
15 3606 1 9526496
15 3607 1 9530589
15 3608 1 9531351
15 3609 1 9533798
15 3610 1 9535770
15 3611 1 9536306
15 3612 1 9538935
15 3613 0 9544236
15 3614 0 9546415
15 3615 0 9548060
15 3616 0 9548995
15 3617 0 9553599
15 3618 0 9553975
15 3619 0 9555221
15 3620 0 9555547
15 3621 0 9558114
15 3622 1 9562042
15 3623 1 9567093
15 3624 1 9570517
15 3625 1 9571957
15 3626 1 9585451
15 3627 1 9585837
15 3628 1 9586059
15 3629 1 9587179
15 3630 1 9589260
15 3631 1 9592994
15 3632 1 9595582
15 3633 1 9602711
15 3634 1 9606000
15 3635 1 9606702
15 3636 1 9609628
15 3637 1 9610051
15 3638 1 9614929
15 3639 1 9619913
15 3640 1 9620845
15 3641 1 9621765
15 3642 1 9622416
15 3643 1 9624900
15 3644 1 9626984
15 3645 1 9628190
15 3646 0 9631086
15 3647 0 9642736
15 3648 0 9644736
15 3649 0 9645078
15 3650 0 9651390
15 3651 0 9652749
15 3652 0 9653575
15 3653 0 9654835
15 3654 0 9660552
15 3655 0 9662180
15 3656 0 9666552
15 3657 0 9666610
15 3658 1 9688885
15 3659 1 9691671
15 3660 1 9692786
15 3661 1 9693083
15 3662 1 9695824
15 3663 1 9696015
15 3664 1 9696492
15 3665 1 9697674
15 3666 1 9697802
15 3667 1 9699975
15 3668 1 9700279
15 3669 1 9701166
15 3670 1 9702305
15 3671 1 9704440
15 3672 1 9704545
15 3673 0 9718810
15 3674 0 9726752
15 3675 0 9728773
15 3676 0 9733555
15 3677 0 9739068
15 3678 0 9744508
15 3679 0 9758062
15 3680 0 9762533
15 3681 0 9766425
15 3682 0 9770272
15 3683 0 9771817
15 3684 0 9784763
15 3685 0 9799298
15 3686 0 9801312
15 3687 0 9801350
15 3688 0 9803822
15 3689 0 9805729
15 3690 0 9808454
15 3691 0 9808627
15 3692 1 9817050
15 3693 1 9817763
15 3694 1 9824372
15 3695 1 9826578
15 3696 1 9827164
15 3697 1 9830951
15 3698 1 9831388
15 3699 1 9835529
15 3700 1 9837157
15 3701 1 9840876
15 3702 1 9841896
15 3703 1 9843661
15 3704 1 9853533
15 3705 1 9857820
15 3706 1 9859726
15 3707 1 9862004
15 3708 1 9863153
15 3709 1 9865290
15 3710 1 9867682
15 3711 1 9870681
15 3712 1 9871003
15 3713 0 9901359
15 3714 0 9905593
15 3715 0 9906628
15 3716 0 9912034
15 3717 0 9916601
15 3718 0 9918185
15 3719 1 9919214
15 3720 1 9921094
15 3721 1 9923703
15 3722 1 9923752
15 3723 1 9924762
15 3724 1 9929509
15 3725 1 9932628
15 3726 1 9933937
15 3727 1 9935253
15 3728 1 9938416
15 3729 1 9939825
15 3730 1 9942866
15 3731 1 9944019
15 3732 1 9944200
15 3733 1 9944449
15 3734 1 9946601
15 3735 1 9948162
15 3736 1 9948949
15 3737 0 9952960
15 3738 0 9957675
15 3739 0 9960834
15 3740 0 9962317
15 3741 0 9966006
15 3742 0 9967252
15 3743 0 9973170
15 3744 0 9978026
15 3745 0 9981799
15 3746 0 9998359
15 3747 0 10004966
15 3748 1 10033728
15 3749 1 10036472
15 3750 1 10040626
15 3751 1 10043269
15 3752 1 10046535
15 3753 1 10046742
15 3754 1 10049584
15 3755 1 10050285
15 3756 1 10051486
15 3757 1 10053351
15 3758 1 10057272
15 3759 0 10062630
15 3760 0 10062988
15 3761 0 10065785
15 3762 0 10066446
15 3763 0 10078347
15 3764 0 10081197
15 3765 0 10083387
15 3766 0 10085167
15 3767 0 10088069
15 3768 0 10089231
15 3769 0 10090468
15 3770 0 10093061
15 3771 0 10097818
15 3772 0 10101037
15 3773 0 10102229
15 3774 0 10115938
15 3775 0 10116653
15 3776 0 10119400
15 3777 0 10125215
15 3778 0 10130475
15 3779 0 10130520
15 3780 0 10132115
15 3781 0 10137204
15 3782 0 10137594
15 3783 0 10142878
15 3784 0 10144251
15 3785 0 10147570
15 3786 0 10148084
15 3787 0 10151903
15 3788 0 10155915
15 3789 0 10155969
15 3790 0 10156381
15 3791 0 10158533
15 3792 0 10159355
15 3793 0 10161447
15 3794 0 10163952
15 3795 0 10164041
15 3796 0 10168521
15 3797 0 10171719
15 3798 0 10172716
15 3799 0 10174067
15 3800 0 10174686
15 3801 0 10175603
15 3802 0 10178020
15 3803 0 10179974
15 3804 0 10180882
15 3805 0 10182268
15 3806 0 10183136
15 3807 0 10185704
15 3808 0 10185727
15 3809 0 10185932
15 3810 0 10185955
15 3811 0 10188625
15 3812 0 10189522
15 3813 0 10192628
15 3814 0 10193756
15 3815 0 10193802
15 3816 0 10193876
15 3817 0 10194988
15 3818 0 10195405
15 3819 0 10195697
15 3820 0 10198584
15 3821 0 10201836
15 3822 0 10204891
15 3823 0 10205267
15 3824 0 10207039
15 3825 0 10208351
15 3826 0 10209096
15 3827 0 10212042
15 3828 0 10213260
15 3829 0 10213502
15 3830 0 10215548
15 3831 0 10219704
15 3832 0 10219742
15 3833 0 10225449
15 3834 0 10226118
15 3835 0 10227944
15 3836 0 10230541
15 3837 0 10233365
15 3838 0 10234235
15 3839 0 10234431
15 3840 0 10238634
15 3841 0 10239487
15 3842 0 10247387
15 3843 0 10247877
15 3844 0 10250799
15 3845 0 10250837
15 3846 0 10253829
15 3847 0 10255716
15 3848 0 10256381
15 3849 0 10258068
15 3850 0 10263027
15 3851 0 10267015
15 3852 0 10268553
15 3853 0 10271813
15 3854 0 10272956
15 3855 0 10275696
15 3856 0 10279012
15 3857 0 10279581
15 3858 0 10291777
15 3859 0 10297558
15 3860 0 10298499
15 3861 0 10300942
15 3862 0 10303751
15 3863 0 10304642
15 3864 0 10305630
15 3865 0 10306872
15 3866 0 10321939
15 3867 0 10322203
15 3868 0 10326913
15 3869 0 10327295
15 3870 0 10327353
15 3871 0 10328209
15 3872 0 10329426
15 3873 0 10329609
15 3874 0 10330535
15 3875 0 10331306
15 3876 1 10334391
15 3877 1 10337508
15 3878 1 10337986
15 3879 1 10349115
15 3880 1 10350596
15 3881 1 10351672
15 3882 1 10354242
15 3883 1 10361885
15 3884 1 10362967
15 3885 1 10364836
15 3886 1 10377708
15 3887 1 10377775
15 3888 1 10381206
15 3889 1 10385542
15 3890 1 10390701
15 3891 1 10394658
15 3892 1 10397310
15 3893 0 10401033
15 3894 0 10405196
15 3895 0 10406008
15 3896 0 10407290
15 3897 0 10407358
15 3898 0 10413563
15 3899 0 10415462
15 3900 0 10419142
15 3901 0 10422631
15 3902 0 10426731
15 3903 0 10432592
15 3904 0 10438564
15 3905 0 10440866
15 3906 0 10440933
15 3907 0 10442107
15 3908 0 10444128
15 3909 0 10444238
15 3910 0 10445871
15 3911 0 10446987
15 3912 0 10448147
15 3913 0 10449284
15 3914 0 10450322
15 3915 0 10451935
15 3916 0 10455895
15 3917 0 10459053
15 3918 0 10459739
15 3919 0 10462705
15 3920 0 10465785
15 3921 0 10467970
15 3922 0 10469807
15 3923 0 10470719
15 3924 0 10471057
15 3925 0 10475732
15 3926 0 10476011
15 3927 0 10478094
15 3928 0 10479971
15 3929 0 10480883
15 3930 0 10483671
15 3931 0 10485296
15 3932 0 10488907
15 3933 0 10491623
15 3934 0 10493799
15 3935 0 10500098
15 3936 0 10500743
15 3937 0 10507214
15 3938 0 10508559
15 3939 0 10509522
15 3940 0 10511131
15 3941 0 10512622
15 3942 0 10512877
15 3943 0 10513081
15 3944 0 10515086
15 3945 0 10528327
15 3946 0 10529289
15 3947 0 10532473
15 3948 0 10532671
15 3949 0 10535434
15 3950 0 10538239
15 3951 0 10546618
15 3952 0 10549593
15 3953 0 10550110
15 3954 0 10550945
15 3955 0 10551020
15 3956 0 10553720
15 3957 0 10554228
15 3958 0 10559427
15 3959 0 10562121
15 3960 0 10562300
15 3961 0 10574291
15 3962 0 10574472
15 3963 0 10576643
15 3964 0 10577793
15 3965 0 10581129
15 3966 0 10582461
15 3967 0 10582473
15 3968 0 10588685
15 3969 0 10591911
15 3970 0 10592406
15 3971 0 10594649
15 3972 0 10596757
15 3973 0 10598244
15 3974 0 10598579
15 3975 0 10601512
15 3976 0 10603715
15 3977 0 10605784
15 3978 0 10614290
15 3979 0 10614895
15 3980 0 10617642
15 3981 0 10617787
15 3982 0 10621072
15 3983 0 10625612
15 3984 0 10627834
15 3985 0 10628920
15 3986 0 10629442
15 3987 0 10629969
15 3988 0 10633031
15 3989 0 10639316
15 3990 0 10645614
15 3991 0 10648448
15 3992 0 10648807
15 3993 0 10652921
15 3994 0 10653099
15 3995 0 10653277
15 3996 0 10654883
15 3997 0 10656382
15 3998 0 10657108
15 3999 0 10658932
15 4000 0 10660325
15 4001 0 10660945
15 4002 0 10661407
15 4003 0 10663870
15 4004 0 10666310
15 4005 0 10669898
15 4006 0 10671474
15 4007 0 10672708
15 4008 0 10675263
15 4009 0 10675350
15 4010 0 10675918
15 4011 0 10676075
15 4012 0 10676946
15 4013 0 10677864
15 4014 0 10678900
15 4015 0 10680679
15 4016 0 10682945
15 4017 0 10684474
15 4018 0 10685841
15 4019 0 10686819
15 4020 0 10687539
15 4021 0 10688080
15 4022 1 10693640
15 4023 1 10694690
15 4024 1 10696589
15 4025 1 10700232
15 4026 1 10701528
15 4027 1 10708724
15 4028 1 10710746
15 4029 1 10714134
15 4030 1 10714754
15 4031 1 10715497
15 4032 1 10717853
15 4033 1 10717957
15 4034 1 10722495
15 4035 1 10726367
15 4036 1 10727210
15 4037 1 10730319
15 4038 1 10733204
15 4039 1 10737615
15 4040 1 10739342
15 4041 1 10739926
15 4042 1 10747490
15 4043 1 10751619
15 4044 1 10752899
15 4045 1 10753705
15 4046 1 10754480
15 4047 1 10755041
15 4048 0 10758396
15 4049 0 10759856
15 4050 0 10760688
15 4051 0 10762395
15 4052 0 10764249
15 4053 0 10765340
15 4054 0 10766664
15 4055 0 10774808
15 4056 0 10783707
15 4057 0 10784520
15 4058 0 10796297
15 4059 0 10811485
15 4060 0 10812230
15 4061 0 10819728
15 4062 0 10819801
15 4063 0 10822340
15 4064 0 10822450
15 4065 0 10824197
15 4066 0 10826413
15 4067 0 10827231
15 4068 0 10828841
15 4069 0 10832602
15 4070 0 10833739
15 4071 0 10838889
15 4072 0 10839523
15 4073 0 10843609
15 4074 0 10855670
15 4075 0 10855974
15 4076 0 10856612
15 4077 0 10866472
15 4078 0 10874184
15 4079 0 10877800
15 4080 0 10879088
15 4081 0 10881686
15 4082 0 10882576
15 4083 0 10885528
15 4084 0 10886651
15 4085 0 10891539
15 4086 0 10896491
15 4087 0 10898429
15 4088 0 10900314
15 4089 0 10903070
15 4090 0 10904822
15 4091 0 10904877
15 4092 0 10907400
15 4093 0 10908514
15 4094 0 10910466
15 4095 0 10910540
15 4096 0 10913293
15 4097 1 10925972
15 4098 1 10926008
15 4099 1 10930475
15 4100 1 10931483
15 4101 1 10931732
15 4102 1 10932279
15 4103 1 10934517
15 4104 1 10936325
15 4105 1 10936599
15 4106 1 10937049
15 4107 1 10938866
15 4108 1 10939229
15 4109 1 10940837
15 4110 1 10941246
15 4111 1 10941902
15 4112 1 10942710
15 4113 1 10945692
15 4114 1 10948195
15 4115 1 10949267
15 4116 1 10953551
15 4117 1 10954751
15 4118 1 10955324
15 4119 1 10959033
15 4120 1 10959485
15 4121 0 10964908
15 4122 0 10967779
15 4123 0 10968061
15 4124 0 10968801
15 4125 0 10969484
15 4126 0 10973688
15 4127 0 10975057
15 4128 0 10977400
15 4129 0 10981850
15 4130 0 10983263
15 4131 0 10983865
15 4132 0 10985837
15 4133 0 10992218
15 4134 0 10995180
15 4135 0 10995638
15 4136 0 10997457
15 4137 0 10997940
15 4138 0 10999875
15 4139 0 11000024
15 4140 0 11003555
15 4141 1 11006548
15 4142 1 11007515
15 4143 1 11008905
15 4144 1 11009912
15 4145 1 11011828
15 4146 1 11012022
15 4147 1 11016071
15 4148 1 11017792
15 4149 1 11020896
15 4150 1 11021412
15 4151 1 11023763
15 4152 1 11024070
15 4153 0 11026624
15 4154 0 11026984
15 4155 0 11029460
15 4156 0 11033202
15 4157 0 11036525
15 4158 0 11052525
15 4159 1 11057559
15 4160 1 11060409
15 4161 1 11067460
15 4162 1 11068875
15 4163 1 11069029
15 4164 1 11069648
15 4165 1 11072136
15 4166 1 11075521
15 4167 1 11076789
15 4168 1 11076869
15 4169 0 11343716
15 4170 0 11345331
15 4171 0 11347621
15 4172 0 11349473
15 4173 0 11351203
15 4174 0 11353380
15 4175 0 11355523
15 4176 0 11356523
15 4177 0 11397053
15 4178 0 11397707
15 4179 0 11398302
15 4180 0 11399846
15 4181 0 11413616
15 4182 0 11414480
15 4183 0 11415936
15 4184 0 11417603
15 4185 0 11417822
15 4186 0 11418101
15 4187 0 11467386
15 4188 0 11489359
15 4189 0 11489801
15 4190 0 11490205
15 4191 0 11492681
15 4192 0 11493626
15 4193 0 11496229
15 4194 0 11497360
15 4195 0 11498550
15 4196 0 11501199
15 4197 0 11501989
15 4198 0 11503282
15 4199 0 11505907
15 4200 0 11509130
15 4201 0 11511893
15 4202 0 11512056
15 4203 0 11513783
15 4204 0 11522118
15 4205 0 11524303
15 4206 0 11524841
15 4207 0 11525277
15 4208 0 11529719
15 4209 0 11530011
15 4210 0 11531243
15 4211 0 11532241
15 4212 0 11532551
15 4213 0 11535902
15 4214 0 11537410
15 4215 0 11539612
15 4216 0 11542368
15 4217 1 11578724
15 4218 1 11581342
15 4219 1 11583941
15 4220 1 11583998
15 4221 1 11584079
15 4222 1 11585526
15 4223 1 11585602
15 4224 1 11585649
15 4225 1 11586400
15 4226 1 11586496
15 4227 1 11587053
15 4228 1 11587448
15 4229 1 11588530
15 4230 1 11590440
15 4231 1 11594029
15 4232 1 11595368
15 4233 1 11596527
15 4234 1 11609022
15 4235 1 11610648
15 4236 1 11611508
15 4237 1 11612804
15 4238 1 11613061
15 4239 1 11620103
15 4240 1 11624068
15 4241 1 11624423
15 4242 1 11629365
15 4243 1 11630464
15 4244 1 11631985
15 4245 1 11633267
15 4246 1 11636393
15 4247 1 11637057
15 4248 1 11640935
15 4249 1 11642695
15 4250 1 11643718
15 4251 1 11646426
15 4252 1 11650095
15 4253 1 11653106
15 4254 1 11654669
15 4255 1 11655286
15 4256 1 11656569
15 4257 1 11658083
15 4258 1 11659259
15 4259 1 11659742
15 4260 1 11660888
15 4261 1 11664550
15 4262 1 11665355
15 4263 1 11673898
15 4264 1 11680640
15 4265 1 11682047
15 4266 1 11684492
15 4267 1 11685470
15 4268 1 11688863
15 4269 1 11688937
15 4270 1 11693130
15 4271 1 11694313
15 4272 1 11695515
15 4273 1 11698095
15 4274 1 11699005
15 4275 1 11705669
15 4276 1 11706188
15 4277 1 11706798
15 4278 1 11709586
15 4279 1 11710290
15 4280 1 11711945
15 4281 1 11712299
15 4282 1 11714634
15 4283 1 11714750
15 4284 1 11717088
15 4285 1 11718567
15 4286 1 11720520
15 4287 1 11723332
15 4288 1 11726212
15 4289 0 11727055
15 4290 0 11728465
15 4291 0 11729641
15 4292 0 11729725
15 4293 0 11736230
15 4294 0 11738258
15 4295 0 11738417
15 4296 0 11740984
15 4297 0 11743425
15 4298 0 11747415
15 4299 0 11747582
15 4300 0 11748112
15 4301 0 11749876
15 4302 0 11750508
15 4303 0 11752193
15 4304 0 11758766
15 4305 0 11759539
15 4306 0 11763756
15 4307 0 11768877
15 4308 0 11770031
15 4309 0 11770895
15 4310 0 11773752
15 4311 0 11779982
15 4312 0 11782123
15 4313 0 11788971
15 4314 0 11791254
15 4315 0 11797550
15 4316 0 11798610
15 4317 0 11801233
15 4318 0 11804547
15 4319 0 11806106
15 4320 0 11810034
15 4321 0 11810497
15 4322 0 11811568
15 4323 0 11812090
15 4324 0 11812973
15 4325 0 11814172
15 4326 0 11816347
15 4327 0 11817853
15 4328 0 11821805
15 4329 0 11822594
15 4330 0 11822616
15 4331 0 11823477
15 4332 0 11823987
15 4333 0 11825662
15 4334 0 11826760
15 4335 0 11827617
15 4336 0 11829602
15 4337 0 11830967
15 4338 0 11831604
15 4339 0 11832930
15 4340 0 11833054
15 4341 0 11833954
15 4342 0 11834848
15 4343 0 11837719
15 4344 0 11839089
15 4345 0 11839120
15 4346 0 11842953
15 4347 0 11845920
15 4348 0 11846283
15 4349 0 11846696
15 4350 0 11848127
15 4351 0 11850367
15 4352 0 11851477
15 4353 0 11854770
15 4354 0 11855713
15 4355 0 11859601
15 4356 0 11860415
15 4357 0 11862948
15 4358 0 11865667
15 4359 0 11865754
15 4360 0 11871233
15 4361 0 11875224
15 4362 0 11876074
15 4363 0 11878715
15 4364 0 11882414
15 4365 0 11882990
15 4366 0 11883945
15 4367 0 11887159
15 4368 0 11890104
15 4369 0 11891048
15 4370 0 11892708
15 4371 0 11893960
15 4372 0 11895454
15 4373 0 11897802
15 4374 0 11897838
15 4375 0 11898817
15 4376 0 11900311
15 4377 0 11901756
15 4378 0 11902499
15 4379 0 11905148
15 4380 0 11905251
15 4381 0 11907215
15 4382 0 11907483
15 4383 0 11910552
15 4384 0 11910563
15 4385 0 11911538
15 4386 0 11912728
15 4387 0 11913129
15 4388 0 11914332
15 4389 0 11919185
15 4390 0 11926323
15 4391 0 11927290
15 4392 0 11928540
15 4393 0 11930816
15 4394 0 11934423
15 4395 0 11935312
15 4396 0 11935636
15 4397 0 11938026
15 4398 0 11939930
15 4399 0 11942506
15 4400 0 11951573
15 4401 0 11953297
15 4402 0 11953777
15 4403 0 11954829
15 4404 0 11955859
15 4405 0 11955895
15 4406 0 11959118
15 4407 0 11959472
15 4408 0 11960750
15 4409 0 11961840
15 4410 0 11962884
15 4411 0 11964433
15 4412 0 11967349
15 4413 0 11972697
15 4414 0 11975893
15 4415 0 11976217
15 4416 0 11978191
15 4417 0 11982509
15 4418 0 11983439
15 4419 0 11983470
15 4420 0 11986058
15 4421 0 11986081
15 4422 0 11989861
15 4423 0 11993178
15 4424 0 11994570
15 4425 0 12000552
15 4426 0 12001697
15 4427 0 12001805
15 4428 0 12003632
15 4429 0 12004527
15 4430 0 12005068
15 4431 0 12005714
15 4432 0 12008344
15 4433 0 12015651
15 4434 0 12017628
15 4435 0 12024226
15 4436 0 12027114
15 4437 0 12032243
15 4438 0 12032381
15 4439 0 12035949
15 4440 0 12039541
15 4441 0 12040001
15 4442 0 12041886
15 4443 0 12043674
15 4444 0 12044537
15 4445 0 12047398
15 4446 0 12047496
15 4447 0 12051414
15 4448 0 12052413
15 4449 0 12055209
15 4450 0 12058513
15 4451 0 12068701
15 4452 0 12069953
15 4453 0 12095454
15 4454 0 12096680
15 4455 0 12097905
15 4456 0 12098918
15 4457 0 12099323
15 4458 0 12102340
15 4459 0 12104288
15 4460 0 12106214
15 4461 0 12109345
15 4462 0 12113980
15 4463 0 12115314
15 4464 0 12116050
15 4465 0 12116370
15 4466 0 12123647
15 4467 0 12124649
15 4468 0 12126172
15 4469 0 12128196
15 4470 0 12132391
15 4471 0 12133795
15 4472 0 12137844
15 4473 0 12144060
15 4474 0 12146048
15 4475 0 12149013
15 4476 0 12149054
15 4477 0 12151900
15 4478 0 12157462
15 4479 0 12160557
15 4480 0 12165262
15 4481 0 12169461
15 4482 0 12173110
15 4483 0 12173869
15 4484 0 12178625
15 4485 0 12184419
15 4486 0 12187320
15 4487 0 12192469
15 4488 0 12194455
15 4489 0 12194753
15 4490 0 12196732
15 4491 0 12198377
15 4492 0 12204237
15 4493 0 12228485
15 4494 0 12228941
15 4495 0 12232666
15 4496 0 12236831
15 4497 0 12240190
15 4498 0 12243750
15 4499 0 12244665
15 4500 0 12251539
15 4501 0 12257873
15 4502 0 12262179
15 4503 0 12265331
15 4504 0 12267702
15 4505 0 12270489
15 4506 0 12277175
15 4507 0 12278384
15 4508 0 12280072
15 4509 0 12280680
15 4510 0 12286324
15 4511 0 12287362
15 4512 0 12289243
15 4513 0 12291184
15 4514 0 12295901
15 4515 0 12297687
15 4516 0 12300705
15 4517 1 12307029
15 4518 1 12311195
15 4519 1 12311289
15 4520 1 12317888
15 4521 1 12325900
15 4522 1 12327207
15 4523 1 12327371
15 4524 1 12328436
15 4525 1 12335056
15 4526 1 12336349
15 4527 1 12339578
15 4528 1 12339752
15 4529 1 12343713
15 4530 0 12347327
15 4531 0 12351630
15 4532 0 12355080
15 4533 0 12358636
15 4534 0 12363743
15 4535 0 12363805
15 4536 0 12365145
15 4537 0 12368307
15 4538 0 12369139
15 4539 0 12375762
15 4540 0 12386132
15 4541 0 12386298
15 4542 0 12391675
15 4543 0 12392138
15 4544 0 12393955
15 4545 0 12396118
15 4546 0 12397980
15 4547 0 12398092
15 4548 0 12400999
15 4549 0 12404102
15 4550 0 12404274
15 4551 0 12405695
15 4552 0 12406516
15 4553 0 12410819
15 4554 0 12413495
15 4555 0 12414204
15 4556 0 12417018
15 4557 0 12418203
15 4558 0 12419192
15 4559 0 12422277
15 4560 0 12425160
15 4561 0 12429634
15 4562 0 12438323
15 4563 0 12440316
15 4564 0 12441463
15 4565 0 12444766
15 4566 0 12445330
15 4567 1 12459068
15 4568 1 12460646
15 4569 1 12464118
15 4570 1 12465823
15 4571 1 12467648
15 4572 1 12468658
15 4573 1 12470089
15 4574 1 12471333
15 4575 1 12473356
15 4576 1 12476606
15 4577 1 12476846
15 4578 1 12479400
15 4579 1 12482193
15 4580 1 12485388
15 4581 0 12496722
15 4582 0 12517670
15 4583 0 12522533
15 4584 0 12522722
15 4585 0 12523880
15 4586 0 12531694
15 4587 0 12533166
15 4588 0 12541084
15 4589 0 12548939
15 4590 0 12552307
15 4591 0 12555299
15 4592 0 12584710
15 4593 0 12587801
15 4594 0 12599894
15 4595 0 12622959
15 4596 0 12632314
15 4597 0 12644663
