# Supplementary material for: A Scale-Corrected Comparison of Linkage Disequilibrium Levels between Genic and Non-Genic Regions
Source: PLoS One. 2015 Oct 30;10(10):e0141216. doi: 10.1371/journal.pone.0141216 (PMC4627745; doi:10.1371/journal.pone.0141216)
Supplement: S3 File — (ZIP) [file pone.0141216.s016.zip › markerInfo_chr17.txt]

chr SNP gene relDist
17 1 0 1
17 2 0 2712
17 3 0 5818
17 4 0 9817
17 5 0 35946
17 6 0 48735
17 7 0 52272
17 8 0 58140
17 9 0 60888
17 10 0 72309
17 11 0 75798
17 12 0 78541
17 13 0 88508
17 14 0 91116
17 15 0 92024
17 16 0 94030
17 17 0 94852
17 18 0 102751
17 19 0 105156
17 20 0 107250
17 21 0 107503
17 22 0 114039
17 23 0 116174
17 24 0 116287
17 25 0 117163
17 26 0 117272
17 27 0 120708
17 28 0 121349
17 29 0 121921
17 30 0 123456
17 31 0 125890
17 32 0 126162
17 33 0 133861
17 34 0 135014
17 35 0 136344
17 36 0 136735
17 37 0 138551
17 38 0 140582
17 39 0 143030
17 40 0 144882
17 41 0 148028
17 42 0 149754
17 43 0 151198
17 44 0 157239
17 45 1 159382
17 46 1 159751
17 47 1 163408
17 48 1 163965
17 49 1 165585
17 50 1 166345
17 51 1 166906
17 52 1 169592
17 53 1 172156
17 54 1 173607
17 55 1 174321
17 56 1 177150
17 57 1 177761
17 58 1 179509
17 59 0 181702
17 60 0 183605
17 61 0 183622
17 62 0 184483
17 63 0 186666
17 64 0 186792
17 65 0 190888
17 66 0 196812
17 67 0 197062
17 68 0 203232
17 69 0 203401
17 70 0 211329
17 71 0 213161
17 72 0 221719
17 73 0 230697
17 74 0 232731
17 75 0 237448
17 76 0 239599
17 77 0 250155
17 78 0 253985
17 79 0 257208
17 80 0 259125
17 81 0 265687
17 82 0 280985
17 83 0 282753
17 84 0 285767
17 85 0 287801
17 86 0 289365
17 87 0 293744
17 88 0 295236
17 89 0 296593
17 90 0 299545
17 91 0 305779
17 92 0 307991
17 93 0 314805
17 94 0 320120
17 95 0 322715
17 96 0 325564
17 97 0 328287
17 98 0 330951
17 99 0 335285
17 100 0 337431
17 101 0 344360
17 102 0 346230
17 103 0 350090
17 104 0 352951
17 105 0 356928
17 106 0 363597
17 107 0 366812
17 108 0 367221
17 109 0 370379
17 110 0 372398
17 111 0 374744
17 112 0 382037
17 113 0 384739
17 114 0 392197
17 115 0 393027
17 116 0 401172
17 117 0 406239
17 118 1 412776
17 119 1 415871
17 120 1 419508
17 121 1 421173
17 122 1 429831
17 123 1 432307
17 124 1 433396
17 125 1 436555
17 126 1 437093
17 127 1 437434
17 128 1 440733
17 129 1 446308
17 130 1 449452
17 131 1 449976
17 132 1 452518
17 133 1 453534
17 134 1 455138
17 135 1 456939
17 136 0 460771
17 137 0 470957
17 138 0 475355
17 139 0 480411
17 140 0 485728
17 141 0 486182
17 142 1 490661
17 143 1 490740
17 144 1 491329
17 145 1 494456
17 146 1 496683
17 147 1 497926
17 148 1 503487
17 149 1 503913
17 150 1 505294
17 151 1 506304
17 152 1 537643
17 153 1 541121
17 154 1 544618
17 155 1 549588
17 156 1 554427
17 157 1 555036
17 158 1 559108
17 159 1 562747
17 160 1 566676
17 161 1 573564
17 162 1 573604
17 163 1 574968
17 164 1 578588
17 165 1 580881
17 166 1 588589
17 167 1 592731
17 168 1 594034
17 169 1 595680
17 170 1 601649
17 171 1 603993
17 172 1 605177
17 173 1 605349
17 174 1 606638
17 175 1 607629
17 176 1 608991
17 177 1 610045
17 178 1 611218
17 179 1 613035
17 180 1 614262
17 181 1 619362
17 182 1 619538
17 183 1 623121
17 184 1 625095
17 185 1 626972
17 186 1 630167
17 187 1 631660
17 188 1 633454
17 189 1 636248
17 190 1 637574
17 191 1 640733
17 192 1 643865
17 193 1 646955
17 194 1 649976
17 195 1 652011
17 196 1 653919
17 197 1 657252
17 198 1 657471
17 199 1 657758
17 200 1 658920
17 201 1 666635
17 202 1 667372
17 203 1 671421
17 204 1 671520
17 205 1 674243
17 206 0 720742
17 207 0 731783
17 208 0 737584
17 209 0 740178
17 210 0 740473
17 211 0 744115
17 212 0 746767
17 213 0 747226
17 214 0 749705
17 215 0 752143
17 216 0 753423
17 217 0 759413
17 218 0 760952
17 219 0 763022
17 220 0 763085
17 221 0 766225
17 222 0 768331
17 223 0 772242
17 224 0 772323
17 225 0 773095
17 226 0 776777
17 227 0 777412
17 228 0 777713
17 229 0 779641
17 230 1 780466
17 231 1 782087
17 232 1 783107
17 233 1 783128
17 234 1 786265
17 235 1 787749
17 236 1 789764
17 237 1 790981
17 238 1 791163
17 239 1 791244
17 240 1 793186
17 241 1 795285
17 242 1 795477
17 243 0 796951
17 244 0 798008
17 245 0 801770
17 246 0 809432
17 247 0 812772
17 248 0 817462
17 249 0 818519
17 250 0 819845
17 251 0 820896
17 252 0 826445
17 253 0 830254
17 254 0 831412
17 255 0 833620
17 256 1 850817
17 257 1 853644
17 258 1 856221
17 259 1 857176
17 260 1 861129
17 261 1 864880
17 262 1 866050
17 263 1 869423
17 264 1 871429
17 265 1 875852
17 266 1 883152
17 267 1 885789
17 268 1 886406
17 269 1 890039
17 270 1 894375
17 271 1 896010
17 272 1 899056
17 273 1 901570
17 274 1 904365
17 275 1 905897
17 276 1 906352
17 277 1 909923
17 278 1 911529
17 279 1 914117
17 280 1 914490
17 281 1 917062
17 282 1 919840
17 283 1 923999
17 284 1 928615
17 285 1 928908
17 286 1 930314
17 287 1 930952
17 288 1 931005
17 289 1 933345
17 290 1 942646
17 291 1 943300
17 292 1 945411
17 293 1 950130
17 294 1 950616
17 295 1 952033
17 296 1 953985
17 297 1 955919
17 298 1 957264
17 299 1 960322
17 300 1 961171
17 301 1 962285
17 302 1 964087
17 303 0 967397
17 304 0 969567
17 305 0 971022
17 306 0 974797
17 307 0 976229
17 308 0 979215
17 309 0 983950
17 310 0 985454
17 311 0 987411
17 312 0 990597
17 313 0 990779
17 314 0 992536
17 315 0 994252
17 316 0 994560
17 317 0 998187
17 318 0 1000963
17 319 0 1007598
17 320 0 1014919
17 321 0 1017602
17 322 0 1018371
17 323 0 1020525
17 324 0 1020621
17 325 0 1022723
17 326 0 1023275
17 327 0 1025193
17 328 0 1031773
17 329 0 1039335
17 330 0 1040020
17 331 0 1040450
17 332 0 1042550
17 333 0 1045933
17 334 0 1046636
17 335 0 1051653
17 336 0 1053696
17 337 0 1056187
17 338 0 1057000
17 339 0 1057073
17 340 0 1058729
17 341 0 1060042
17 342 0 1060338
17 343 0 1063904
17 344 0 1067003
17 345 0 1073829
17 346 0 1075751
17 347 0 1076579
17 348 0 1076693
17 349 0 1080157
17 350 0 1080769
17 351 0 1081384
17 352 0 1084051
17 353 0 1086631
17 354 0 1087694
17 355 0 1089108
17 356 0 1091826
17 357 0 1094046
17 358 0 1096684
17 359 0 1097796
17 360 0 1098718
17 361 0 1099351
17 362 0 1104004
17 363 0 1104123
17 364 0 1107566
17 365 0 1110094
17 366 0 1110737
17 367 0 1111442
17 368 0 1113703
17 369 0 1115569
17 370 0 1119482
17 371 0 1121987
17 372 0 1127463
17 373 0 1130002
17 374 0 1131329
17 375 0 1133405
17 376 0 1133880
17 377 0 1134518
17 378 0 1137508
17 379 0 1137581
17 380 0 1139426
17 381 0 1140274
17 382 0 1141894
17 383 0 1142898
17 384 0 1143572
17 385 0 1144993
17 386 0 1147470
17 387 0 1147960
17 388 0 1148538
17 389 0 1149674
17 390 0 1151053
17 391 0 1152147
17 392 0 1153810
17 393 0 1154710
17 394 0 1155858
17 395 0 1156628
17 396 0 1162294
17 397 0 1162679
17 398 0 1165098
17 399 0 1166973
17 400 0 1172731
17 401 0 1175433
17 402 0 1181470
17 403 0 1184522
17 404 0 1185776
17 405 0 1187884
17 406 0 1192964
17 407 0 1193031
17 408 1 1195674
17 409 1 1196519
17 410 1 1199641
17 411 1 1200460
17 412 1 1203733
17 413 1 1204029
17 414 1 1206843
17 415 1 1207192
17 416 1 1209316
17 417 1 1210863
17 418 1 1212538
17 419 1 1215807
17 420 1 1218308
17 421 1 1219605
17 422 1 1219964
17 423 1 1221387
17 424 1 1223826
17 425 1 1224708
17 426 1 1226440
17 427 1 1228166
17 428 1 1230726
17 429 1 1231346
17 430 1 1232732
17 431 1 1234023
17 432 1 1235870
17 433 1 1236722
17 434 1 1238567
17 435 1 1238987
17 436 1 1239094
17 437 1 1241171
17 438 1 1242918
17 439 1 1243190
17 440 1 1244730
17 441 1 1245821
17 442 0 1250057
17 443 0 1251148
17 444 0 1252155
17 445 0 1253874
17 446 0 1255392
17 447 0 1256292
17 448 0 1257492
17 449 0 1258975
17 450 0 1262134
17 451 0 1262721
17 452 0 1262869
17 453 0 1264983
17 454 0 1265901
17 455 0 1267792
17 456 0 1269202
17 457 0 1272645
17 458 0 1274439
17 459 0 1280508
17 460 0 1284253
17 461 0 1286817
17 462 0 1291498
17 463 0 1295631
17 464 0 1296160
17 465 0 1299721
17 466 0 1300405
17 467 0 1301271
17 468 0 1301349
17 469 0 1302311
17 470 0 1304323
17 471 0 1305371
17 472 0 1305403
17 473 0 1305454
17 474 0 1307327
17 475 0 1307584
17 476 0 1308035
17 477 0 1308476
17 478 0 1308614
17 479 0 1309546
17 480 0 1311853
17 481 0 1314320
17 482 0 1316968
17 483 0 1318756
17 484 0 1324825
17 485 0 1326388
17 486 0 1326571
17 487 0 1328483
17 488 1 1332920
17 489 1 1336968
17 490 1 1339479
17 491 1 1342992
17 492 1 1344619
17 493 1 1348562
17 494 1 1349752
17 495 1 1351309
17 496 1 1351323
17 497 1 1352819
17 498 1 1360788
17 499 1 1361457
17 500 1 1362691
17 501 1 1365541
17 502 1 1366052
17 503 1 1366310
17 504 1 1370631
17 505 1 1372171
17 506 1 1372484
17 507 1 1374446
17 508 1 1376238
17 509 1 1378491
17 510 1 1379838
17 511 1 1382460
17 512 1 1383678
17 513 1 1383829
17 514 0 1388056
17 515 0 1389231
17 516 0 1394675
17 517 0 1395245
17 518 0 1396607
17 519 0 1397666
17 520 0 1399831
17 521 0 1401075
17 522 0 1401368
17 523 0 1403032
17 524 0 1403808
17 525 0 1406511
17 526 1 1439054
17 527 1 1441456
17 528 1 1444531
17 529 1 1446482
17 530 1 1447424
17 531 1 1448467
17 532 1 1451182
17 533 1 1454996
17 534 1 1456598
17 535 1 1467299
17 536 1 1467640
17 537 1 1470719
17 538 1 1474153
17 539 1 1475573
17 540 1 1477792
17 541 1 1479420
17 542 1 1479882
17 543 1 1481911
17 544 1 1485041
17 545 1 1488216
17 546 1 1490063
17 547 1 1490536
17 548 1 1494882
17 549 1 1496152
17 550 1 1498709
17 551 1 1499593
17 552 1 1504406
17 553 1 1504732
17 554 1 1506509
17 555 1 1511289
17 556 1 1513153
17 557 1 1513956
17 558 1 1516496
17 559 1 1516543
17 560 1 1518703
17 561 1 1519715
17 562 1 1523014
17 563 1 1523728
17 564 1 1526633
17 565 0 1531920
17 566 0 1531951
17 567 0 1536191
17 568 0 1538294
17 569 0 1538617
17 570 0 1539677
17 571 0 1543596
17 572 1 1548482
17 573 1 1552834
17 574 1 1553464
17 575 1 1556544
17 576 1 1557115
17 577 1 1557495
17 578 1 1557987
17 579 1 1559190
17 580 1 1561259
17 581 1 1562746
17 582 1 1562908
17 583 1 1563790
17 584 1 1564857
17 585 1 1566081
17 586 1 1570683
17 587 1 1574464
17 588 1 1575153
17 589 1 1575523
17 590 1 1577715
17 591 1 1579382
17 592 1 1581674
17 593 1 1582268
17 594 1 1584603
17 595 0 1586663
17 596 0 1589766
17 597 0 1590162
17 598 0 1593573
17 599 0 1594607
17 600 0 1602738
17 601 0 1607977
17 602 0 1609586
17 603 0 1616684
17 604 0 1618850
17 605 0 1621525
17 606 0 1622792
17 607 0 1629542
17 608 0 1630150
17 609 0 1631569
17 610 0 1634477
17 611 0 1636842
17 612 0 1639800
17 613 0 1643482
17 614 0 1646994
17 615 0 1651754
17 616 0 1652726
17 617 0 1653030
17 618 0 1653237
17 619 1 1655681
17 620 1 1658363
17 621 1 1660061
17 622 1 1661778
17 623 1 1665525
17 624 1 1666659
17 625 1 1668693
17 626 1 1670329
17 627 1 1673541
17 628 1 1674644
17 629 1 1676860
17 630 1 1678112
17 631 1 1679305
17 632 1 1681153
17 633 1 1681325
17 634 1 1681572
17 635 1 1682815
17 636 1 1684603
17 637 1 1689403
17 638 1 1690118
17 639 0 1697609
17 640 0 1700417
17 641 0 1718153
17 642 0 1719880
17 643 0 1721262
17 644 0 1722509
17 645 0 1740354
17 646 0 1743478
17 647 0 1748864
17 648 0 1768991
17 649 0 1785842
17 650 0 1788167
17 651 0 1792191
17 652 0 1792669
17 653 0 1796427
17 654 0 1799370
17 655 0 1806542
17 656 0 1814736
17 657 0 1817046
17 658 0 1817082
17 659 0 1820061
17 660 0 1821445
17 661 0 1825823
17 662 0 1827057
17 663 0 1827599
17 664 0 1829287
17 665 0 1829456
17 666 0 1830648
17 667 0 1831517
17 668 0 1833519
17 669 0 1837291
17 670 0 1838913
17 671 0 1842254
17 672 0 1852361
17 673 0 1852372
17 674 0 1853924
17 675 1 1856781
17 676 1 1859263
17 677 1 1859839
17 678 1 1860364
17 679 1 1860403
17 680 1 1864498
17 681 1 1866293
17 682 1 1866752
17 683 1 1871345
17 684 1 1872531
17 685 1 1875804
17 686 1 1879095
17 687 1 1879717
17 688 1 1879734
17 689 1 1880727
17 690 1 1881426
17 691 1 1885179
17 692 1 1887050
17 693 1 1890836
17 694 1 1892988
17 695 1 1894355
17 696 1 1895790
17 697 1 1897654
17 698 1 1897740
17 699 1 1901862
17 700 1 1902129
17 701 1 1902348
17 702 1 1904730
17 703 1 1905424
17 704 1 1905822
17 705 1 1906157
17 706 1 1907035
17 707 0 1910252
17 708 0 1911190
17 709 0 1912649
17 710 0 1913678
17 711 0 1915165
17 712 0 1915951
17 713 0 1917098
17 714 0 1917845
17 715 0 1918203
17 716 0 1918947
17 717 0 1919451
17 718 0 1920905
17 719 0 1922205
17 720 0 1924738
17 721 0 1926442
17 722 0 1926555
17 723 0 1927744
17 724 0 1927958
17 725 1 1930175
17 726 1 1931094
17 727 1 1932780
17 728 1 1933259
17 729 1 1933910
17 730 1 1934829
17 731 1 1938535
17 732 1 1940761
17 733 1 1942695
17 734 1 1943006
17 735 1 1945539
17 736 1 1946642
17 737 1 1947121
17 738 1 1947775
17 739 1 1948462
17 740 1 1949855
17 741 1 1951367
17 742 1 1952520
17 743 1 1956864
17 744 1 1958864
17 745 1 1962295
17 746 1 1973561
17 747 1 1975455
17 748 1 1979459
17 749 1 1981645
17 750 1 1982520
17 751 1 1986070
17 752 1 1988167
17 753 1 1988240
17 754 1 1988257
17 755 1 1990404
17 756 1 1991946
17 757 1 1994132
17 758 1 1995789
17 759 1 1997141
17 760 1 1999636
17 761 1 2000185
17 762 1 2001298
17 763 1 2003984
17 764 1 2006735
17 765 1 2007280
17 766 1 2008960
17 767 1 2009403
17 768 1 2014229
17 769 1 2015725
17 770 1 2016885
17 771 1 2018113
17 772 1 2020053
17 773 1 2021181
17 774 1 2023182
17 775 1 2024498
17 776 1 2026701
17 777 1 2030893
17 778 1 2031513
17 779 1 2033626
17 780 1 2035946
17 781 1 2035978
17 782 1 2037856
17 783 1 2039911
17 784 1 2041044
17 785 1 2041499
17 786 1 2042270
17 787 1 2042740
17 788 1 2045897
17 789 1 2047363
17 790 1 2049236
17 791 1 2049375
17 792 1 2051445
17 793 1 2053773
17 794 1 2055905
17 795 1 2056460
17 796 1 2056527
17 797 1 2056539
17 798 1 2058408
17 799 1 2061149
17 800 1 2063317
17 801 1 2063607
17 802 1 2064973
17 803 1 2065503
17 804 1 2066079
17 805 1 2066480
17 806 1 2066924
17 807 1 2067436
17 808 1 2069534
17 809 1 2074425
17 810 1 2078906
17 811 1 2079347
17 812 1 2082612
17 813 1 2085047
17 814 1 2085201
17 815 1 2085493
17 816 1 2085723
17 817 1 2087220
17 818 1 2089736
17 819 1 2099580
17 820 1 2100714
17 821 1 2102937
17 822 1 2121833
17 823 1 2124681
17 824 1 2128286
17 825 1 2129549
17 826 1 2131296
17 827 1 2131398
17 828 1 2131721
17 829 1 2133908
17 830 1 2134303
17 831 1 2136030
17 832 1 2136128
17 833 1 2137277
17 834 1 2137782
17 835 1 2137850
17 836 1 2138951
17 837 1 2140001
17 838 1 2141405
17 839 1 2141493
17 840 1 2145651
17 841 1 2146352
17 842 1 2149636
17 843 1 2150461
17 844 1 2150995
17 845 1 2153373
17 846 1 2154532
17 847 1 2156409
17 848 1 2161383
17 849 1 2165293
17 850 1 2165842
17 851 1 2165867
17 852 1 2168116
17 853 1 2171170
17 854 1 2174357
17 855 1 2175091
17 856 1 2178436
17 857 1 2180664
17 858 1 2182347
17 859 1 2184932
17 860 0 2188195
17 861 0 2192578
17 862 0 2201131
17 863 0 2223005
17 864 0 2223558
17 865 0 2228369
17 866 0 2233404
17 867 0 2248600
17 868 0 2253245
17 869 0 2255337
17 870 0 2259060
17 871 0 2261483
17 872 0 2266493
17 873 0 2266855
17 874 0 2271582
17 875 0 2272963
17 876 0 2275663
17 877 0 2275841
17 878 0 2277628
17 879 0 2284668
17 880 0 2284692
17 881 0 2285217
17 882 1 2289260
17 883 1 2290507
17 884 1 2291246
17 885 1 2292108
17 886 1 2292130
17 887 1 2293640
17 888 1 2295507
17 889 1 2303727
17 890 1 2304548
17 891 1 2306084
17 892 1 2308553
17 893 1 2310541
17 894 1 2313034
17 895 1 2313640
17 896 0 2314600
17 897 0 2315692
17 898 0 2318628
17 899 0 2319884
17 900 0 2320188
17 901 0 2322763
17 902 0 2323676
17 903 0 2324695
17 904 0 2326073
17 905 0 2327034
17 906 0 2327047
17 907 0 2329023
17 908 0 2329416
17 909 0 2330014
17 910 0 2330694
17 911 0 2330921
17 912 0 2333127
17 913 0 2333546
17 914 0 2333655
17 915 0 2334225
17 916 0 2336393
17 917 0 2339025
17 918 0 2339195
17 919 0 2339452
17 920 0 2342916
17 921 0 2344841
17 922 0 2344887
17 923 0 2345661
17 924 0 2347283
17 925 0 2347667
17 926 0 2347931
17 927 0 2348916
17 928 0 2349721
17 929 0 2350630
17 930 0 2351687
17 931 0 2351772
17 932 0 2354836
17 933 0 2358027
17 934 0 2359422
17 935 0 2362248
17 936 0 2366534
17 937 0 2366684
17 938 0 2369750
17 939 0 2371544
17 940 0 2374800
17 941 0 2375306
17 942 0 2377487
17 943 0 2378100
17 944 0 2379771
17 945 0 2380360
17 946 0 2381213
17 947 0 2381410
17 948 0 2387437
17 949 0 2387828
17 950 0 2392267
17 951 0 2394362
17 952 0 2394721
17 953 0 2396409
17 954 0 2398061
17 955 0 2400477
17 956 0 2404008
17 957 0 2406100
17 958 0 2406989
17 959 0 2407085
17 960 0 2411882
17 961 0 2412452
17 962 0 2414450
17 963 0 2416614
17 964 0 2419467
17 965 0 2429312
17 966 0 2429603
17 967 0 2431751
17 968 0 2433915
17 969 0 2435658
17 970 0 2437245
17 971 0 2437561
17 972 0 2438796
17 973 0 2441047
17 974 0 2443051
17 975 0 2444645
17 976 0 2449710
17 977 0 2451971
17 978 0 2453733
17 979 0 2453766
17 980 0 2456041
17 981 0 2458630
17 982 0 2462005
17 983 0 2462402
17 984 0 2462799
17 985 0 2463900
17 986 0 2468083
17 987 1 2471828
17 988 1 2474702
17 989 1 2478169
17 990 1 2481814
17 991 1 2481908
17 992 1 2482383
17 993 1 2485841
17 994 1 2487735
17 995 1 2489068
17 996 1 2492692
17 997 1 2495488
17 998 1 2497934
17 999 1 2498259
17 1000 1 2500045
17 1001 1 2500574
17 1002 1 2500620
17 1003 1 2501716
17 1004 1 2505213
17 1005 1 2505340
17 1006 1 2505976
17 1007 1 2507656
17 1008 1 2510133
17 1009 1 2511943
17 1010 1 2513825
17 1011 1 2516143
17 1012 1 2519364
17 1013 1 2519899
17 1014 1 2522308
17 1015 1 2523069
17 1016 1 2525996
17 1017 1 2527033
17 1018 1 2528453
17 1019 1 2530580
17 1020 1 2532092
17 1021 0 2539796
17 1022 0 2542496
17 1023 0 2542571
17 1024 0 2546206
17 1025 0 2547154
17 1026 0 2547977
17 1027 0 2548189
17 1028 0 2551975
17 1029 0 2552211
17 1030 0 2554492
17 1031 0 2555193
17 1032 0 2555217
17 1033 0 2556658
17 1034 0 2558818
17 1035 0 2559623
17 1036 0 2561213
17 1037 0 2563253
17 1038 0 2566887
17 1039 0 2567296
17 1040 0 2569941
17 1041 0 2572229
17 1042 0 2576614
17 1043 0 2577880
17 1044 0 2578484
17 1045 0 2579839
17 1046 0 2581795
17 1047 0 2583464
17 1048 0 2586338
17 1049 0 2593692
17 1050 0 2594486
17 1051 0 2594759
17 1052 0 2596239
17 1053 0 2600086
17 1054 0 2602769
17 1055 0 2605464
17 1056 0 2610182
17 1057 0 2615524
17 1058 0 2618689
17 1059 0 2620921
17 1060 0 2622879
17 1061 0 2626568
17 1062 0 2627117
17 1063 0 2632630
17 1064 0 2634881
17 1065 0 2637112
17 1066 0 2637953
17 1067 0 2644746
17 1068 0 2645900
17 1069 0 2646853
17 1070 0 2647427
17 1071 0 2650238
17 1072 0 2651063
17 1073 0 2653067
17 1074 0 2655295
17 1075 0 2657679
17 1076 0 2658701
17 1077 0 2659310
17 1078 0 2659680
17 1079 0 2660681
17 1080 0 2664979
17 1081 0 2669129
17 1082 0 2671047
17 1083 0 2671772
17 1084 0 2672601
17 1085 0 2674923
17 1086 0 2676504
17 1087 0 2678757
17 1088 0 2679738
17 1089 0 2682083
17 1090 0 2684876
17 1091 0 2685343
17 1092 0 2686825
17 1093 0 2688304
17 1094 0 2689818
17 1095 0 2689959
17 1096 0 2690944
17 1097 0 2692179
17 1098 0 2692948
17 1099 0 2693635
17 1100 0 2694782
17 1101 0 2696445
17 1102 0 2696699
17 1103 0 2698298
17 1104 0 2701225
17 1105 0 2701710
17 1106 0 2702867
17 1107 0 2702913
17 1108 0 2703582
17 1109 0 2704741
17 1110 0 2705494
17 1111 0 2705977
17 1112 0 2706379
17 1113 0 2708107
17 1114 0 2711906
17 1115 0 2712928
17 1116 0 2714663
17 1117 0 2717985
17 1118 0 2718222
17 1119 0 2719245
17 1120 0 2721335
17 1121 0 2724714
17 1122 0 2725011
17 1123 0 2725189
17 1124 0 2726260
17 1125 0 2728405
17 1126 0 2736341
17 1127 0 2736491
17 1128 0 2737125
17 1129 0 2737508
17 1130 0 2739698
17 1131 0 2742239
17 1132 0 2743348
17 1133 0 2745860
17 1134 0 2746110
17 1135 0 2747564
17 1136 0 2747756
17 1137 0 2748279
17 1138 0 2750308
17 1139 0 2750615
17 1140 0 2755297
17 1141 0 2755504
17 1142 0 2757596
17 1143 0 2761493
17 1144 0 2763645
17 1145 0 2765987
17 1146 0 2768075
17 1147 0 2768400
17 1148 0 2770192
17 1149 0 2770798
17 1150 0 2805039
17 1151 0 2805952
17 1152 0 2809277
17 1153 0 2812155
17 1154 0 2824923
17 1155 0 2836791
17 1156 0 2840538
17 1157 0 2840662
17 1158 0 2841020
17 1159 0 2845152
17 1160 0 2845923
17 1161 0 2850508
17 1162 0 2852704
17 1163 0 2856975
17 1164 0 2857494
17 1165 0 2858688
17 1166 0 2860283
17 1167 0 2860875
17 1168 0 2861339
17 1169 0 2862563
17 1170 0 2863511
17 1171 0 2863848
17 1172 0 2865142
17 1173 0 2866857
17 1174 1 2874188
17 1175 1 2874265
17 1176 1 2876236
17 1177 1 2876930
17 1178 1 2877677
17 1179 1 2879489
17 1180 1 2881939
17 1181 1 2886379
17 1182 1 2890205
17 1183 1 2891131
17 1184 1 2892428
17 1185 1 2893034
17 1186 1 2896394
17 1187 1 2898131
17 1188 1 2899823
17 1189 1 2900594
17 1190 1 2901269
17 1191 1 2903444
17 1192 1 2903630
17 1193 1 2904334
17 1194 1 2908322
17 1195 1 2910012
17 1196 1 2910679
17 1197 1 2913273
17 1198 1 2915172
17 1199 1 2916565
17 1200 1 2920116
17 1201 1 2920420
17 1202 1 2921077
17 1203 1 2925736
17 1204 1 2927729
17 1205 1 2933699
17 1206 1 2935101
17 1207 1 2935372
17 1208 1 2936880
17 1209 1 2939607
17 1210 1 2950833
17 1211 1 2951914
17 1212 1 2956334
17 1213 1 2959723
17 1214 1 2963740
17 1215 1 2964921
17 1216 1 2966090
17 1217 1 2967162
17 1218 1 2967267
17 1219 1 2970332
17 1220 1 2975614
17 1221 1 2976866
17 1222 1 2977155
17 1223 1 2977808
17 1224 1 2983297
17 1225 1 2990475
17 1226 1 2993511
17 1227 1 2997308
17 1228 1 2999440
17 1229 1 2999795
17 1230 1 3001237
17 1231 1 3001319
17 1232 1 3005687
17 1233 1 3007657
17 1234 1 3009401
17 1235 1 3010839
17 1236 1 3011084
17 1237 1 3013078
17 1238 1 3026153
17 1239 1 3026916
17 1240 1 3030110
17 1241 1 3033490
17 1242 1 3037645
17 1243 0 3045190
17 1244 1 3050242
17 1245 1 3052112
17 1246 1 3077427
17 1247 1 3079686
17 1248 1 3081790
17 1249 1 3083680
17 1250 1 3088266
17 1251 1 3095778
17 1252 1 3106736
17 1253 1 3107515
17 1254 1 3127083
17 1255 1 3127478
17 1256 1 3129163
17 1257 1 3129844
17 1258 1 3131905
17 1259 1 3133107
17 1260 1 3135708
17 1261 1 3136112
17 1262 1 3139854
17 1263 1 3144343
17 1264 1 3155384
17 1265 1 3157650
17 1266 1 3163716
17 1267 1 3164133
17 1268 1 3169550
17 1269 1 3172570
17 1270 1 3173647
17 1271 1 3177194
17 1272 1 3181354
17 1273 1 3182948
17 1274 1 3186586
17 1275 1 3191697
17 1276 1 3193073
17 1277 1 3194704
17 1278 1 3202354
17 1279 1 3209294
17 1280 1 3209905
17 1281 1 3213171
17 1282 1 3214362
17 1283 1 3216556
17 1284 1 3218291
17 1285 1 3219372
17 1286 1 3222070
17 1287 1 3223876
17 1288 1 3225311
17 1289 1 3225381
17 1290 1 3232250
17 1291 1 3232450
17 1292 1 3233608
17 1293 1 3237604
17 1294 1 3239729
17 1295 1 3241353
17 1296 1 3249122
17 1297 1 3249249
17 1298 1 3249954
17 1299 1 3253985
17 1300 1 3256264
17 1301 1 3256808
17 1302 1 3258113
17 1303 1 3260023
17 1304 1 3262115
17 1305 1 3265313
17 1306 1 3266805
17 1307 1 3268513
17 1308 1 3271420
17 1309 1 3272169
17 1310 1 3272497
17 1311 1 3274658
17 1312 1 3280868
17 1313 1 3282499
17 1314 1 3282967
17 1315 1 3283971
17 1316 1 3284845
17 1317 1 3290882
17 1318 1 3292047
17 1319 1 3297897
17 1320 1 3300330
17 1321 1 3302391
17 1322 1 3302994
17 1323 1 3308529
17 1324 0 3311634
17 1325 0 3313606
17 1326 0 3315375
17 1327 0 3319697
17 1328 0 3320036
17 1329 0 3320488
17 1330 0 3322564
17 1331 0 3323702
17 1332 0 3324247
17 1333 0 3326266
17 1334 0 3327569
17 1335 0 3330051
17 1336 0 3331656
17 1337 0 3332221
17 1338 0 3332828
17 1339 0 3336037
17 1340 0 3336562
17 1341 0 3336931
17 1342 0 3340554
17 1343 0 3340937
17 1344 0 3343032
17 1345 0 3344669
17 1346 0 3346072
17 1347 0 3347067
17 1348 0 3349901
17 1349 0 3351506
17 1350 0 3354048
17 1351 0 3356199
17 1352 0 3356361
17 1353 0 3358035
17 1354 0 3358556
17 1355 0 3360341
17 1356 0 3360712
17 1357 0 3361267
17 1358 0 3362108
17 1359 0 3362330
17 1360 0 3364323
17 1361 0 3365425
17 1362 0 3366584
17 1363 0 3366940
17 1364 0 3367982
17 1365 0 3370422
17 1366 0 3372599
17 1367 0 3374993
17 1368 0 3376917
17 1369 0 3377188
17 1370 0 3380167
17 1371 0 3380948
17 1372 0 3383697
17 1373 0 3384082
17 1374 0 3389075
17 1375 0 3389790
17 1376 0 3390778
17 1377 0 3394145
17 1378 0 3396430
17 1379 0 3398342
17 1380 0 3400479
17 1381 0 3400544
17 1382 0 3407395
17 1383 0 3407531
17 1384 0 3408298
17 1385 0 3408504
17 1386 0 3409050
17 1387 0 3409162
17 1388 0 3411059
17 1389 0 3414621
17 1390 0 3416176
17 1391 0 3417124
17 1392 0 3418128
17 1393 0 3419268
17 1394 0 3420751
17 1395 0 3422429
17 1396 0 3422604
17 1397 0 3423628
17 1398 0 3425627
17 1399 0 3425823
17 1400 0 3428942
17 1401 0 3430086
17 1402 0 3435179
17 1403 0 3436939
17 1404 0 3440460
17 1405 0 3440585
17 1406 0 3442435
17 1407 0 3445166
17 1408 0 3445904
17 1409 0 3446248
17 1410 0 3447609
17 1411 0 3450030
17 1412 0 3450489
17 1413 0 3455220
17 1414 0 3456901
17 1415 0 3458920
17 1416 0 3460957
17 1417 0 3461200
17 1418 0 3463096
17 1419 0 3465756
17 1420 0 3466573
17 1421 0 3467194
17 1422 0 3467900
17 1423 0 3469281
17 1424 0 3472183
17 1425 0 3472464
17 1426 0 3474717
17 1427 0 3476910
17 1428 0 3479956
17 1429 0 3482300
17 1430 0 3483951
17 1431 0 3487613
17 1432 0 3490233
17 1433 0 3490685
17 1434 0 3495567
17 1435 0 3503872
17 1436 0 3506186
17 1437 0 3509977
17 1438 0 3510928
17 1439 0 3510998
17 1440 0 3511544
17 1441 0 3513461
17 1442 0 3516368
17 1443 0 3517147
17 1444 0 3517645
17 1445 0 3520208
17 1446 0 3521125
17 1447 0 3524329
17 1448 0 3525152
17 1449 0 3525553
17 1450 0 3527778
17 1451 0 3528650
17 1452 0 3533551
17 1453 0 3536128
17 1454 0 3538660
17 1455 0 3549692
17 1456 0 3551146
17 1457 0 3551595
17 1458 0 3551951
17 1459 0 3555243
17 1460 0 3556153
17 1461 0 3556559
17 1462 0 3558725
17 1463 0 3567328
17 1464 0 3569155
17 1465 0 3570400
17 1466 0 3571380
17 1467 0 3642980
17 1468 0 3660970
17 1469 0 3736041
17 1470 0 3979166
17 1471 0 3979369
17 1472 0 3981259
17 1473 0 3984186
17 1474 0 3984397
17 1475 0 3985395
17 1476 0 3986155
17 1477 0 3988006
17 1478 0 4053891
17 1479 0 4056197
17 1480 0 4058381
17 1481 0 4058487
17 1482 0 4059014
17 1483 0 4064888
17 1484 0 4065905
17 1485 0 4069125
17 1486 0 4072763
17 1487 0 4085309
17 1488 0 4086296
17 1489 0 4087208
17 1490 0 4087782
17 1491 0 4089835
17 1492 0 4108502
17 1493 0 4110487
17 1494 0 4110949
17 1495 0 4118622
17 1496 0 4121050
17 1497 0 4136078
17 1498 0 4139501
17 1499 0 4140723
17 1500 0 4141656
17 1501 0 4143193
17 1502 0 4143788
17 1503 0 4143986
17 1504 0 4154413
17 1505 0 4156848
17 1506 0 4164261
17 1507 0 4164375
17 1508 0 4166005
17 1509 0 4169324
17 1510 0 4175549
17 1511 0 4177600
17 1512 0 4178209
17 1513 0 4182808
17 1514 0 4184509
17 1515 0 4188462
17 1516 0 4192780
17 1517 0 4196162
17 1518 0 4199334
17 1519 0 4199505
17 1520 0 4200048
17 1521 0 4201503
17 1522 0 4203109
17 1523 0 4203823
17 1524 0 4206099
17 1525 0 4209853
17 1526 0 4210075
17 1527 0 4210268
17 1528 0 4210860
17 1529 0 4213245
17 1530 0 4215808
17 1531 0 4216107
17 1532 0 4218557
17 1533 0 4220761
17 1534 0 4221060
17 1535 0 4221231
17 1536 0 4224870
17 1537 0 4226531
17 1538 0 4226812
17 1539 0 4227414
17 1540 0 4229707
17 1541 0 4229757
17 1542 0 4230512
17 1543 0 4231193
17 1544 0 4232820
17 1545 0 4234468
17 1546 0 4236266
17 1547 0 4242497
17 1548 0 4243464
17 1549 0 4244445
17 1550 0 4244588
17 1551 0 4246962
17 1552 0 4247646
17 1553 0 4250301
17 1554 0 4253227
17 1555 0 4253278
17 1556 0 4255451
17 1557 0 4256047
17 1558 0 4256192
17 1559 0 4257481
17 1560 0 4259127
17 1561 0 4261562
17 1562 0 4264219
17 1563 0 4265691
17 1564 0 4267485
17 1565 0 4269310
17 1566 0 4270717
17 1567 0 4272053
17 1568 0 4272637
17 1569 0 4272990
17 1570 0 4275391
17 1571 0 4276509
17 1572 0 4277944
17 1573 0 4278818
17 1574 0 4279277
17 1575 0 4280916
17 1576 0 4281123
17 1577 0 4281951
17 1578 0 4284478
17 1579 0 4288505
17 1580 0 4288965
17 1581 0 4298643
17 1582 0 4310372
17 1583 0 4311017
17 1584 0 4313286
17 1585 0 4314153
17 1586 0 4316763
17 1587 0 4318367
17 1588 0 4318504
17 1589 0 4319330
17 1590 0 4322875
17 1591 1 4324423
17 1592 1 4327354
17 1593 1 4328476
17 1594 1 4331344
17 1595 1 4332513
17 1596 1 4334413
17 1597 1 4336584
17 1598 1 4345343
17 1599 1 4348132
17 1600 1 4351110
17 1601 1 4352116
17 1602 1 4355523
17 1603 1 4357343
17 1604 1 4359036
17 1605 1 4361152
17 1606 1 4361316
17 1607 1 4365487
17 1608 1 4365737
17 1609 1 4368277
17 1610 1 4369299
17 1611 1 4373511
17 1612 1 4375279
17 1613 1 4376903
17 1614 1 4377783
17 1615 1 4380036
17 1616 1 4380426
17 1617 1 4382689
17 1618 1 4393496
17 1619 1 4394231
17 1620 1 4394789
17 1621 0 4397460
17 1622 0 4433375
17 1623 0 4446044
17 1624 0 4449929
17 1625 0 4453025
17 1626 0 4455298
17 1627 0 4456803
17 1628 0 4457674
17 1629 0 4458404
17 1630 0 4459187
17 1631 0 4459368
17 1632 0 4460919
17 1633 0 4462781
17 1634 0 4473024
17 1635 0 4475484
17 1636 0 4482303
17 1637 0 4483203
17 1638 0 4485189
17 1639 1 4498227
17 1640 1 4499930
17 1641 1 4511255
17 1642 1 4516266
17 1643 1 4517782
17 1644 1 4520138
17 1645 1 4526179
17 1646 1 4526383
17 1647 1 4526618
17 1648 1 4526734
17 1649 1 4527606
17 1650 1 4531712
17 1651 1 4534580
17 1652 1 4540367
17 1653 1 4545869
17 1654 1 4548858
17 1655 1 4550885
17 1656 1 4551007
17 1657 1 4554203
17 1658 1 4554735
17 1659 1 4557579
17 1660 1 4557696
17 1661 1 4558393
17 1662 1 4560305
17 1663 1 4560494
17 1664 1 4563853
17 1665 1 4566793
17 1666 1 4566945
17 1667 1 4568243
17 1668 1 4570353
17 1669 1 4572412
17 1670 1 4572792
17 1671 1 4574566
17 1672 1 4575910
17 1673 1 4579917
17 1674 1 4583440
17 1675 1 4588735
17 1676 1 4591608
17 1677 1 4592370
17 1678 1 4596517
17 1679 1 4601623
17 1680 1 4603574
17 1681 1 4605974
17 1682 1 4608056
17 1683 1 4610577
17 1684 1 4611118
17 1685 1 4612557
17 1686 0 4624404
17 1687 0 4626954
17 1688 0 4628055
17 1689 0 4632669
17 1690 0 4637027
17 1691 0 4644360
17 1692 0 4646286
17 1693 0 4648057
17 1694 0 4650086
17 1695 0 4652922
17 1696 0 4653563
17 1697 0 4656435
17 1698 1 4660683
17 1699 1 4662902
17 1700 1 4667653
17 1701 1 4670584
17 1702 1 4671614
17 1703 1 4672020
17 1704 1 4678170
17 1705 1 4679465
17 1706 1 4680319
17 1707 1 4683229
17 1708 1 4687347
17 1709 1 4688148
17 1710 0 4696350
17 1711 0 4714730
17 1712 0 4716577
17 1713 0 4723601
17 1714 0 4725597
17 1715 0 4726105
17 1716 0 4730628
17 1717 0 4737469
17 1718 0 4738406
17 1719 0 4745741
17 1720 0 4746023
17 1721 0 4748203
17 1722 0 4750771
17 1723 0 4752291
17 1724 0 4753925
17 1725 0 4761350
17 1726 0 4766683
17 1727 0 4772896
17 1728 0 4780244
17 1729 0 4782218
17 1730 0 4794644
17 1731 0 4797846
17 1732 0 4800774
17 1733 0 4802248
17 1734 0 4804916
17 1735 0 4807216
17 1736 0 4807812
17 1737 0 4809590
17 1738 0 4812824
17 1739 0 4814904
17 1740 0 4815223
17 1741 0 4821091
17 1742 0 4826854
17 1743 0 4829107
17 1744 0 4831743
17 1745 0 4835383
17 1746 0 4837831
17 1747 0 4839593
17 1748 0 4840495
17 1749 1 4857600
17 1750 1 4857890
17 1751 1 4876857
17 1752 1 4880502
17 1753 1 4883807
17 1754 1 4885472
17 1755 1 4886169
17 1756 1 4886470
17 1757 1 4890640
17 1758 1 4890849
17 1759 1 4891969
17 1760 1 4892309
17 1761 1 4893053
17 1762 1 4894217
17 1763 1 4897016
17 1764 1 4897268
17 1765 1 4899669
17 1766 1 4900670
17 1767 1 4902462
17 1768 0 4908413
17 1769 0 4911616
17 1770 0 4911959
17 1771 0 4914039
17 1772 0 4915559
17 1773 0 4915649
17 1774 0 4917597
17 1775 0 4918838
17 1776 0 4921434
17 1777 0 4921665
17 1778 0 4923565
17 1779 0 4923640
17 1780 0 4924152
17 1781 0 4925166
17 1782 0 4930917
17 1783 0 4934550
17 1784 0 4937133
17 1785 0 4940606
17 1786 0 4942346
17 1787 0 4944110
17 1788 0 4945572
17 1789 0 4949122
17 1790 0 4950324
17 1791 0 4952564
17 1792 0 4955677
17 1793 0 4957173
17 1794 0 4961269
17 1795 0 4962275
17 1796 0 4964644
17 1797 0 4964740
17 1798 0 4965937
17 1799 0 4968099
17 1800 1 4974349
17 1801 1 4974850
17 1802 1 4977791
17 1803 1 4979312
17 1804 1 4979510
17 1805 1 4982116
17 1806 1 4984521
17 1807 1 4985380
17 1808 1 4986421
17 1809 1 4988052
17 1810 1 4988309
17 1811 1 4990190
17 1812 1 4990954
17 1813 1 4992233
17 1814 1 4994425
17 1815 1 4996619
17 1816 1 4997358
17 1817 1 4998198
17 1818 1 4999821
17 1819 1 5000355
17 1820 1 5001943
17 1821 1 5002447
17 1822 1 5002707
17 1823 1 5003460
17 1824 1 5003534
17 1825 1 5006278
17 1826 1 5008779
17 1827 1 5011091
17 1828 1 5012357
17 1829 1 5015270
17 1830 0 5023181
17 1831 0 5025541
17 1832 0 5025579
17 1833 0 5025877
17 1834 0 5027112
17 1835 0 5027408
17 1836 0 5029152
17 1837 0 5029987
17 1838 0 5031347
17 1839 0 5032007
17 1840 0 5048997
17 1841 0 5050779
17 1842 0 5051583
17 1843 0 5051730
17 1844 0 5053414
17 1845 0 5054767
17 1846 0 5058445
17 1847 0 5061491
17 1848 0 5064929
17 1849 0 5068715
17 1850 0 5069587
17 1851 0 5071197
17 1852 0 5074958
17 1853 0 5075967
17 1854 0 5081184
17 1855 0 5082623
17 1856 0 5083890
17 1857 0 5086877
17 1858 0 5237367
17 1859 0 5239576
17 1860 0 5240253
17 1861 0 5242437
17 1862 0 5246522
17 1863 0 5250112
17 1864 0 5254387
17 1865 0 5257464
17 1866 0 5260366
17 1867 0 5260739
17 1868 0 5261962
17 1869 0 5263500
17 1870 0 5264377
17 1871 0 5266728
17 1872 0 5268567
17 1873 0 5269795
17 1874 0 5271379
17 1875 0 5280365
17 1876 0 5283902
17 1877 0 5287607
17 1878 0 5289246
17 1879 0 5291881
17 1880 0 5291894
17 1881 0 5293545
17 1882 0 5297296
17 1883 0 5297698
17 1884 0 5300416
17 1885 0 5301695
17 1886 0 5302150
17 1887 0 5302209
17 1888 0 5304272
17 1889 0 5307397
17 1890 0 5311833
17 1891 0 5314051
17 1892 0 5316622
17 1893 0 5317356
17 1894 0 5317737
17 1895 0 5318312
17 1896 0 5321169
17 1897 0 5321963
17 1898 0 5324539
17 1899 0 5326425
17 1900 0 5326450
17 1901 0 5330060
17 1902 0 5330451
17 1903 0 5332458
17 1904 0 5333194
17 1905 0 5334838
17 1906 0 5334933
17 1907 0 5336568
17 1908 0 5337846
17 1909 1 5339279
17 1910 1 5339648
17 1911 1 5339679
17 1912 1 5340088
17 1913 1 5341493
17 1914 1 5342012
17 1915 1 5345484
17 1916 1 5347477
17 1917 1 5349275
17 1918 1 5349591
17 1919 1 5351064
17 1920 1 5352869
17 1921 1 5356186
17 1922 1 5358626
17 1923 1 5359396
17 1924 1 5361291
17 1925 0 5365701
17 1926 0 5366676
17 1927 0 5375893
17 1928 0 5377272
17 1929 0 5378268
17 1930 0 5382840
17 1931 0 5386015
17 1932 0 5388438
17 1933 0 5392141
17 1934 0 5400007
17 1935 0 5408730
17 1936 0 5412114
17 1937 0 5413590
17 1938 0 5413879
17 1939 0 5415298
17 1940 0 5416592
17 1941 0 5417692
17 1942 0 5418784
17 1943 0 5433154
17 1944 0 5437580
17 1945 0 5440858
17 1946 0 5441851
17 1947 0 5442271
17 1948 0 5442989
17 1949 0 5445435
17 1950 0 5449425
17 1951 0 5450022
17 1952 0 5455414
17 1953 0 5458850
17 1954 0 5461368
17 1955 0 5461462
17 1956 0 5462827
17 1957 0 5465816
17 1958 0 5468786
17 1959 0 5475707
17 1960 0 5477947
17 1961 0 5498722
17 1962 0 5499567
17 1963 0 5534162
17 1964 0 5534646
17 1965 0 5537171
17 1966 0 5540692
17 1967 0 5544035
17 1968 0 5545800
17 1969 0 5547054
17 1970 0 5548824
17 1971 0 5550901
17 1972 0 5552387
17 1973 0 5552773
17 1974 0 5556834
17 1975 0 5561376
17 1976 0 5561560
17 1977 1 5563686
17 1978 1 5565856
17 1979 1 5566873
17 1980 1 5568295
17 1981 1 5568359
17 1982 1 5569720
17 1983 1 5570221
17 1984 1 5570670
17 1985 1 5581668
17 1986 1 5581956
17 1987 1 5583924
17 1988 1 5585493
17 1989 1 5588215
17 1990 1 5588316
17 1991 1 5589896
17 1992 1 5592228
17 1993 1 5595419
17 1994 1 5597515
17 1995 1 5601234
17 1996 1 5601359
17 1997 1 5603144
17 1998 1 5603995
17 1999 1 5606091
17 2000 1 5608120
17 2001 1 5608240
17 2002 1 5609944
17 2003 1 5610008
17 2004 1 5614161
17 2005 1 5615779
17 2006 1 5616679
17 2007 1 5621217
17 2008 0 5621717
17 2009 0 5621816
17 2010 0 5622337
17 2011 0 5623643
17 2012 0 5626106
17 2013 0 5627735
17 2014 0 5629393
17 2015 0 5630777
17 2016 0 5632648
17 2017 0 5633402
17 2018 0 5635095
17 2019 0 5635495
17 2020 0 5636787
17 2021 0 5636922
17 2022 0 5637767
17 2023 0 5638464
17 2024 0 5638965
17 2025 0 5639134
17 2026 0 5640159
17 2027 0 5641859
17 2028 0 5641937
17 2029 0 5642710
17 2030 0 5643845
17 2031 0 5644459
17 2032 0 5644897
17 2033 0 5646087
17 2034 0 5649784
17 2035 0 5652012
17 2036 1 5653880
17 2037 1 5655540
17 2038 1 5656586
17 2039 1 5657298
17 2040 1 5658258
17 2041 1 5659863
17 2042 1 5660577
17 2043 1 5661601
17 2044 1 5662999
17 2045 1 5663217
17 2046 1 5664393
17 2047 1 5665671
17 2048 1 5666575
17 2049 1 5667758
17 2050 1 5672433
17 2051 1 5673105
17 2052 1 5673583
17 2053 1 5675337
17 2054 1 5675947
17 2055 1 5677389
17 2056 1 5679150
17 2057 1 5679182
17 2058 1 5679196
17 2059 1 5680694
17 2060 1 5681522
17 2061 1 5682653
17 2062 0 5684124
17 2063 0 5688997
17 2064 0 5694451
17 2065 0 5694671
17 2066 0 5696030
17 2067 0 5698442
17 2068 0 5702830
17 2069 0 5706846
17 2070 0 5710016
17 2071 1 5712638
17 2072 1 5714019
17 2073 1 5715648
17 2074 1 5717377
17 2075 1 5717549
17 2076 1 5720088
17 2077 1 5722315
17 2078 1 5723798
17 2079 1 5724367
17 2080 1 5725301
17 2081 1 5727108
17 2082 0 5735665
17 2083 0 5738374
17 2084 0 5740305
17 2085 1 5741039
17 2086 1 5742851
17 2087 1 5742990
17 2088 1 5744589
17 2089 1 5745074
17 2090 1 5745838
17 2091 1 5745996
17 2092 1 5747477
17 2093 1 5748297
17 2094 1 5748897
17 2095 1 5750340
17 2096 1 5750391
17 2097 1 5752741
17 2098 1 5754355
17 2099 1 5754480
17 2100 1 5755343
17 2101 1 5757305
17 2102 1 5760643
17 2103 1 5762086
17 2104 1 5763635
17 2105 1 5763727
17 2106 1 5766959
17 2107 1 5767715
17 2108 1 5768510
17 2109 1 5769842
17 2110 1 5772781
17 2111 0 5777747
17 2112 0 5782326
17 2113 0 5783996
17 2114 0 5784413
17 2115 0 5786784
17 2116 0 5787651
17 2117 0 5789863
17 2118 0 5793263
17 2119 0 5793299
17 2120 0 5803374
17 2121 0 5805863
17 2122 0 5807359
17 2123 0 5807427
17 2124 0 5808062
17 2125 0 5809386
17 2126 0 5813524
17 2127 0 5817158
17 2128 0 5818401
17 2129 0 5818465
17 2130 0 5820515
17 2131 0 5823141
17 2132 0 5823847
17 2133 0 5826432
17 2134 0 5828652
17 2135 0 5829337
17 2136 0 5832814
17 2137 0 5834139
17 2138 0 5835243
17 2139 0 5836398
17 2140 1 5837292
17 2141 1 5839483
17 2142 1 5840136
17 2143 1 5841892
17 2144 1 5844192
17 2145 1 5844229
17 2146 1 5849426
17 2147 1 5850810
17 2148 1 5852282
17 2149 1 5852666
17 2150 1 5855030
17 2151 1 5856912
17 2152 1 5857024
17 2153 1 5859388
17 2154 1 5861310
17 2155 1 5861803
17 2156 1 5864883
17 2157 1 5865553
17 2158 0 5867560
17 2159 0 5868824
17 2160 0 5878533
17 2161 0 5890777
17 2162 0 5896525
17 2163 0 5901555
17 2164 0 5905218
17 2165 0 5905299
17 2166 0 5906226
17 2167 1 5908372
17 2168 1 5909119
17 2169 1 5909986
17 2170 1 5911165
17 2171 1 5911944
17 2172 1 5912734
17 2173 1 5916629
17 2174 1 5918515
17 2175 1 5918698
17 2176 1 5919608
17 2177 1 5920147
17 2178 0 5920374
17 2179 1 5928666
17 2180 1 5928907
17 2181 1 5931563
17 2182 1 5932221
17 2183 1 5936579
17 2184 1 5938806
17 2185 1 5939433
17 2186 1 5940139
17 2187 1 5941632
17 2188 1 5943249
17 2189 1 5945309
17 2190 1 5947062
17 2191 1 5949439
17 2192 1 5950026
17 2193 1 5952803
17 2194 1 5956820
17 2195 1 5958485
17 2196 1 5959892
17 2197 0 5968406
17 2198 0 5969610
17 2199 0 5970233
17 2200 0 5970763
17 2201 0 5971692
17 2202 0 5972424
17 2203 0 5976561
17 2204 0 5977383
17 2205 0 5979801
17 2206 0 5980742
17 2207 0 5981846
17 2208 0 5982329
17 2209 0 5982577
17 2210 0 5987655
17 2211 0 5987812
17 2212 0 5990252
17 2213 0 5994466
17 2214 0 5996586
17 2215 0 5997257
17 2216 0 5998096
17 2217 0 5998275
17 2218 0 6000329
17 2219 0 6001008
17 2220 0 6003396
17 2221 0 6005173
17 2222 0 6007894
17 2223 0 6008714
17 2224 0 6010142
17 2225 0 6010825
17 2226 0 6012487
17 2227 0 6014538
17 2228 1 6015019
17 2229 1 6015997
17 2230 1 6017143
17 2231 1 6019773
17 2232 1 6020553
17 2233 1 6020959
17 2234 1 6023310
17 2235 1 6023433
17 2236 1 6026896
17 2237 1 6027892
17 2238 1 6030796
17 2239 1 6032922
17 2240 1 6033861
17 2241 1 6035386
17 2242 1 6035462
17 2243 1 6036430
17 2244 1 6038279
17 2245 1 6040419
17 2246 1 6041273
17 2247 1 6042604
17 2248 1 6043756
17 2249 1 6044912
17 2250 1 6045596
17 2251 0 6053711
17 2252 0 6055380
17 2253 0 6056859
17 2254 0 6057658
17 2255 0 6058796
17 2256 0 6060048
17 2257 0 6062225
17 2258 0 6063678
17 2259 0 6063869
17 2260 0 6064320
17 2261 0 6068902
17 2262 1 6075186
17 2263 1 6079528
17 2264 1 6082943
17 2265 1 6085080
17 2266 1 6086964
17 2267 1 6087412
17 2268 1 6089068
17 2269 1 6092254
17 2270 1 6092831
17 2271 1 6094991
17 2272 1 6096310
17 2273 1 6100081
17 2274 1 6100544
17 2275 1 6101151
17 2276 1 6101307
17 2277 1 6101553
17 2278 1 6107323
17 2279 1 6109871
17 2280 1 6110361
17 2281 1 6115356
17 2282 1 6118049
17 2283 1 6122238
17 2284 1 6126278
17 2285 1 6128570
17 2286 1 6128841
17 2287 1 6129905
17 2288 1 6130336
17 2289 1 6132553
17 2290 1 6136051
17 2291 1 6138902
17 2292 1 6139313
17 2293 1 6140928
17 2294 1 6142310
17 2295 1 6143317
17 2296 1 6144038
17 2297 0 6153044
17 2298 0 6157491
17 2299 0 6157853
17 2300 0 6160107
17 2301 0 6164142
17 2302 0 6164436
17 2303 0 6164526
17 2304 1 6164978
17 2305 1 6167606
17 2306 1 6167750
17 2307 1 6168308
17 2308 1 6173168
17 2309 1 6177609
17 2310 1 6180506
17 2311 1 6180548
17 2312 1 6181804
17 2313 1 6182877
17 2314 1 6183065
17 2315 1 6184124
17 2316 1 6184594
17 2317 1 6186079
17 2318 1 6188406
17 2319 1 6191728
17 2320 1 6194832
17 2321 1 6199715
17 2322 1 6200916
17 2323 1 6204304
17 2324 1 6207518
17 2325 1 6210613
17 2326 1 6213931
17 2327 1 6218341
17 2328 1 6220155
17 2329 1 6223099
17 2330 1 6224207
17 2331 1 6225682
17 2332 1 6227198
17 2333 1 6227297
17 2334 1 6227548
17 2335 1 6228373
17 2336 1 6229430
17 2337 1 6230929
17 2338 1 6231211
17 2339 1 6232308
17 2340 1 6234299
17 2341 1 6235054
17 2342 1 6235144
17 2343 1 6238709
17 2344 1 6240785
17 2345 1 6241821
17 2346 1 6243017
17 2347 1 6244560
17 2348 0 6246841
17 2349 0 6247365
17 2350 0 6251221
17 2351 0 6253954
17 2352 0 6254563
17 2353 0 6255916
17 2354 0 6256530
17 2355 0 6256806
17 2356 0 6257152
17 2357 0 6258733
17 2358 0 6262105
17 2359 0 6262603
17 2360 0 6262773
17 2361 0 6264993
17 2362 0 6265196
17 2363 0 6269363
17 2364 0 6270296
17 2365 0 6271917
17 2366 1 6277075
17 2367 1 6278251
17 2368 1 6285134
17 2369 1 6286878
17 2370 1 6287216
17 2371 1 6302797
17 2372 1 6307340
17 2373 1 6308003
17 2374 1 6309858
17 2375 1 6310687
17 2376 0 6314296
17 2377 0 6314565
17 2378 0 6317067
17 2379 0 6318252
17 2380 1 6319774
17 2381 1 6325774
17 2382 1 6327627
17 2383 1 6329978
17 2384 1 6334207
17 2385 1 6335558
17 2386 1 6336319
17 2387 1 6338328
17 2388 1 6339247
17 2389 1 6339956
17 2390 1 6340205
17 2391 1 6343873
17 2392 1 6343886
17 2393 0 6348199
17 2394 0 6348834
17 2395 0 6350281
17 2396 0 6352105
17 2397 1 6358351
17 2398 1 6360900
17 2399 1 6363401
17 2400 1 6365028
17 2401 1 6368567
17 2402 1 6368800
17 2403 1 6369901
17 2404 1 6370669
17 2405 1 6371040
17 2406 1 6371180
17 2407 1 6371329
17 2408 1 6372526
17 2409 1 6375073
17 2410 1 6381509
17 2411 1 6383251
17 2412 1 6384640
17 2413 1 6385708
17 2414 1 6387735
17 2415 1 6391465
17 2416 1 6393360
17 2417 1 6398505
17 2418 1 6401758
17 2419 1 6403544
17 2420 1 6404404
17 2421 1 6408067
17 2422 1 6410080
17 2423 0 6415968
17 2424 0 6420390
17 2425 1 6424307
17 2426 1 6426458
17 2427 1 6430228
17 2428 1 6430740
17 2429 1 6431816
17 2430 1 6432839
17 2431 1 6432973
17 2432 1 6434199
17 2433 1 6434887
17 2434 1 6437605
17 2435 1 6438923
17 2436 1 6440675
17 2437 1 6444836
17 2438 1 6445514
17 2439 1 6447388
17 2440 1 6447587
17 2441 1 6447967
17 2442 1 6449443
17 2443 1 6449704
17 2444 1 6451115
17 2445 1 6451234
17 2446 1 6452166
17 2447 1 6453842
17 2448 1 6455944
17 2449 1 6459166
17 2450 1 6459680
17 2451 1 6463785
17 2452 0 6474145
17 2453 0 6474696
17 2454 0 6478121
17 2455 0 6481832
17 2456 0 6482090
17 2457 0 6484018
17 2458 0 6485949
17 2459 0 6488375
17 2460 0 6489645
17 2461 0 6491328
17 2462 0 6493955
17 2463 0 6495121
17 2464 0 6496053
17 2465 0 6497724
17 2466 0 6499847
17 2467 0 6500913
17 2468 0 6501222
17 2469 0 6502267
17 2470 0 6503290
17 2471 1 6507766
17 2472 1 6509696
17 2473 1 6510813
17 2474 1 6511032
17 2475 1 6511759
17 2476 1 6512573
17 2477 1 6513143
17 2478 1 6514245
17 2479 1 6515249
17 2480 1 6515571
17 2481 1 6516832
17 2482 1 6519463
17 2483 1 6522372
17 2484 1 6523525
17 2485 1 6525510
17 2486 1 6526987
17 2487 1 6530352
17 2488 1 6532168
17 2489 1 6532632
17 2490 1 6533434
17 2491 1 6533554
17 2492 1 6533799
17 2493 1 6534278
17 2494 1 6534822
17 2495 1 6536485
17 2496 1 6537073
17 2497 1 6538649
17 2498 1 6540309
17 2499 1 6541049
17 2500 1 6541632
17 2501 0 6545660
17 2502 1 6553004
17 2503 1 6553236
17 2504 1 6555457
17 2505 1 6556602
17 2506 1 6557719
17 2507 1 6559114
17 2508 1 6560940
17 2509 1 6561275
17 2510 1 6563611
17 2511 1 6564623
17 2512 1 6566356
17 2513 1 6568212
17 2514 1 6569293
17 2515 1 6570295
17 2516 0 6570910
17 2517 0 6572807
17 2518 0 6574279
17 2519 0 6576493
17 2520 0 6577118
17 2521 0 6577431
17 2522 0 6579888
17 2523 0 6580105
17 2524 0 6581149
17 2525 0 6583886
17 2526 0 6587768
17 2527 0 6590958
17 2528 0 6595624
17 2529 0 6598420
17 2530 0 6599992
17 2531 0 6605477
17 2532 0 6605656
17 2533 0 6608174
17 2534 0 6609210
17 2535 0 6612285
17 2536 0 6614965
17 2537 0 6615436
17 2538 0 6616161
17 2539 0 6616433
17 2540 0 6616916
17 2541 1 6618717
17 2542 1 6620610
17 2543 1 6622146
17 2544 1 6622963
17 2545 1 6623180
17 2546 1 6624022
17 2547 1 6626638
17 2548 1 6627298
17 2549 1 6630274
17 2550 1 6631894
17 2551 1 6632786
17 2552 1 6634127
17 2553 1 6640431
17 2554 1 6642933
17 2555 1 6645758
17 2556 1 6646293
17 2557 1 6646980
17 2558 0 6649324
17 2559 0 6650285
17 2560 0 6650584
17 2561 0 6651996
17 2562 0 6653651
17 2563 0 6655524
17 2564 0 6657917
17 2565 0 6659930
17 2566 0 6666023
17 2567 0 6668130
17 2568 0 6670403
17 2569 0 6671346
17 2570 0 6672447
17 2571 0 6672605
17 2572 0 6678636
17 2573 0 6681498
17 2574 0 6683781
17 2575 0 6686179
17 2576 0 6687214
17 2577 0 6691726
17 2578 0 6691801
17 2579 0 6699664
17 2580 0 6700027
17 2581 0 6703539
17 2582 0 6703690
17 2583 0 6704466
17 2584 0 6708997
17 2585 0 6710802
17 2586 0 6711930
17 2587 0 6715186
17 2588 0 6716683
17 2589 0 6717861
17 2590 0 6718742
17 2591 0 6722071
17 2592 0 6723274
17 2593 0 6725293
17 2594 0 6726199
17 2595 0 6729248
17 2596 0 6732213
17 2597 0 6733376
17 2598 0 6734009
17 2599 0 6734422
17 2600 1 6737708
17 2601 1 6738828
17 2602 1 6740720
17 2603 1 6743004
17 2604 1 6743238
17 2605 1 6744352
17 2606 1 6745402
17 2607 1 6746713
17 2608 1 6749442
17 2609 1 6750678
17 2610 1 6754572
17 2611 0 6758982
17 2612 0 6759004
17 2613 0 6760749
17 2614 0 6763485
17 2615 0 6763827
17 2616 0 6766648
17 2617 0 6768805
17 2618 0 6771907
17 2619 0 6773138
17 2620 0 6776309
17 2621 0 6778065
17 2622 0 6782612
17 2623 0 6783753
17 2624 0 6787181
17 2625 0 6791475
17 2626 0 6791805
17 2627 0 6793532
17 2628 0 6793564
17 2629 0 6795355
17 2630 0 6796443
17 2631 0 6796681
17 2632 0 6798414
17 2633 0 6801421
17 2634 1 6802730
17 2635 1 6803288
17 2636 1 6805846
17 2637 1 6805922
17 2638 1 6807004
17 2639 1 6807371
17 2640 1 6809813
17 2641 1 6810805
17 2642 1 6810902
17 2643 1 6814594
17 2644 1 6815099
17 2645 1 6817847
17 2646 1 6819022
17 2647 1 6819978
17 2648 0 6820647
17 2649 0 6822415
17 2650 0 6824157
17 2651 0 6824463
17 2652 0 6824628
17 2653 0 6826992
17 2654 0 6830083
17 2655 0 6831120
17 2656 0 6831790
17 2657 0 6835014
17 2658 0 6837639
17 2659 0 6839530
17 2660 0 6840543
17 2661 1 6843292
17 2662 1 6844305
17 2663 1 6846982
17 2664 1 6848427
17 2665 1 6848519
17 2666 1 6849228
17 2667 1 6850123
17 2668 1 6851469
17 2669 1 6851952
17 2670 1 6852187
17 2671 0 6853355
17 2672 1 6855199
17 2673 1 6855398
17 2674 1 6859533
17 2675 1 6859739
17 2676 1 6861702
17 2677 1 6866789
17 2678 1 6869373
17 2679 1 6870753
17 2680 1 6870830
17 2681 1 6872396
17 2682 1 6873722
17 2683 0 6874960
17 2684 0 6875140
17 2685 0 6875612
17 2686 0 6876543
17 2687 0 6876839
17 2688 1 6878907
17 2689 1 6879632
17 2690 1 6881020
17 2691 1 6882268
17 2692 1 6885575
17 2693 1 6888501
17 2694 1 6890653
17 2695 1 6894143
17 2696 1 6895663
17 2697 1 6897540
17 2698 1 6898624
17 2699 1 6900739
17 2700 1 6902775
17 2701 1 6905168
17 2702 1 6905604
17 2703 1 6907122
17 2704 1 6909729
17 2705 1 6912903
17 2706 1 6915907
17 2707 1 6917744
17 2708 1 6920003
17 2709 1 6920257
17 2710 1 6924019
17 2711 1 6925719
17 2712 1 6927330
17 2713 1 6928913
17 2714 1 6930663
17 2715 1 6931040
17 2716 1 6931113
17 2717 1 6932104
17 2718 1 6932608
17 2719 1 6934506
17 2720 1 6944551
17 2721 1 6946941
17 2722 1 6948351
17 2723 1 6951850
17 2724 1 6952235
17 2725 1 6953644
17 2726 1 6954551
17 2727 1 6957041
17 2728 1 6958261
17 2729 1 6959271
17 2730 1 6960199
17 2731 1 6960693
17 2732 1 6961037
17 2733 1 6962433
17 2734 1 6964089
17 2735 1 6964379
17 2736 1 6965631
17 2737 1 6966767
17 2738 1 6967353
17 2739 1 6971100
17 2740 1 6972303
17 2741 1 6972505
17 2742 1 6973835
17 2743 1 6974383
17 2744 1 6975985
17 2745 0 6979944
17 2746 0 6982114
17 2747 1 6987013
17 2748 1 6991398
17 2749 1 6993088
17 2750 1 6996672
17 2751 1 7000809
17 2752 1 7001023
17 2753 1 7001132
17 2754 1 7004054
17 2755 1 7004738
17 2756 1 7007641
17 2757 1 7009470
17 2758 1 7011856
17 2759 1 7013534
17 2760 1 7014638
17 2761 1 7015649
17 2762 1 7016824
17 2763 0 7019930
17 2764 0 7021640
17 2765 0 7023442
17 2766 0 7024616
17 2767 0 7027120
17 2768 0 7028699
17 2769 0 7030471
17 2770 0 7030612
17 2771 0 7031886
17 2772 0 7031900
17 2773 0 7034774
17 2774 0 7039349
17 2775 0 7045804
17 2776 0 7048118
17 2777 0 7048535
17 2778 0 7049789
17 2779 0 7049847
17 2780 0 7051963
17 2781 0 7053530
17 2782 0 7053607
17 2783 0 7057753
17 2784 0 7060114
17 2785 0 7060156
17 2786 0 7062251
17 2787 0 7066967
17 2788 0 7068902
17 2789 0 7070995
17 2790 0 7074421
17 2791 0 7075341
17 2792 0 7076089
17 2793 0 7077077
17 2794 0 7078904
17 2795 0 7079006
17 2796 0 7082629
17 2797 0 7084321
17 2798 0 7088179
17 2799 0 7092026
17 2800 0 7094047
17 2801 0 7096340
17 2802 0 7096578
17 2803 0 7098831
17 2804 0 7100147
17 2805 0 7101598
17 2806 0 7103389
17 2807 0 7104147
17 2808 0 7104284
17 2809 0 7108559
17 2810 0 7109760
17 2811 0 7111832
17 2812 0 7112662
17 2813 0 7115346
17 2814 0 7118774
17 2815 0 7120361
17 2816 0 7121600
17 2817 0 7122528
17 2818 0 7124446
17 2819 0 7127248
17 2820 0 7130370
17 2821 0 7131466
17 2822 0 7132622
17 2823 0 7133213
17 2824 0 7133892
17 2825 0 7138237
17 2826 0 7138843
17 2827 0 7140509
17 2828 0 7142617
17 2829 0 7144968
17 2830 0 7146115
17 2831 0 7146621
17 2832 0 7148356
17 2833 0 7149173
17 2834 0 7151457
17 2835 0 7155228
17 2836 1 7159768
17 2837 1 7160721
17 2838 1 7165372
17 2839 1 7166265
17 2840 1 7168966
17 2841 1 7169467
17 2842 1 7172128
17 2843 1 7175814
17 2844 1 7176563
17 2845 1 7177246
17 2846 1 7177326
17 2847 1 7177897
17 2848 1 7181093
17 2849 0 7182737
17 2850 0 7185337
17 2851 0 7187441
17 2852 0 7189316
17 2853 0 7191108
17 2854 0 7191320
17 2855 0 7193201
17 2856 0 7197433
17 2857 0 7201021
17 2858 0 7203731
17 2859 0 7204821
17 2860 0 7208691
17 2861 0 7212812
17 2862 0 7215744
17 2863 0 7216469
17 2864 0 7217786
17 2865 0 7218143
17 2866 0 7219291
17 2867 0 7221340
17 2868 0 7222672
17 2869 0 7223844
17 2870 0 7224749
17 2871 0 7224998
17 2872 0 7226228
17 2873 0 7228703
17 2874 0 7233460
17 2875 0 7236673
17 2876 0 7238245
17 2877 0 7238564
17 2878 0 7241868
17 2879 0 7244092
17 2880 0 7254144
17 2881 0 7256368
17 2882 0 7259038
17 2883 0 7261924
17 2884 0 7263924
17 2885 0 7266638
17 2886 0 7269208
17 2887 0 7272582
17 2888 0 7274872
17 2889 0 7276019
17 2890 0 7277400
17 2891 0 7277466
17 2892 0 7279932
17 2893 0 7280276
17 2894 0 7283152
17 2895 0 7286567
17 2896 0 7290213
17 2897 1 7293185
17 2898 1 7301671
17 2899 1 7302597
17 2900 1 7314403
17 2901 1 7317351
17 2902 1 7323258
17 2903 1 7323907
17 2904 1 7326253
17 2905 1 7327112
17 2906 1 7328250
17 2907 1 7330291
17 2908 1 7331276
17 2909 1 7332916
17 2910 1 7333799
17 2911 1 7334287
17 2912 1 7338958
17 2913 1 7339652
17 2914 1 7341057
17 2915 1 7342119
17 2916 1 7343244
17 2917 1 7343765
17 2918 1 7345166
17 2919 1 7346580
17 2920 1 7346868
17 2921 1 7348746
17 2922 1 7350228
17 2923 1 7352723
17 2924 1 7354070
17 2925 1 7354305
17 2926 1 7356179
17 2927 1 7358266
17 2928 1 7359480
17 2929 1 7360889
17 2930 1 7363225
17 2931 1 7364001
17 2932 1 7364053
17 2933 1 7364289
17 2934 1 7367096
17 2935 1 7367736
17 2936 1 7369702
17 2937 1 7370739
17 2938 1 7371551
17 2939 1 7373313
17 2940 1 7376197
17 2941 1 7376239
17 2942 1 7379578
17 2943 1 7382243
17 2944 1 7383095
17 2945 1 7384144
17 2946 1 7384878
17 2947 1 7386443
17 2948 1 7386841
17 2949 0 7391361
17 2950 0 7393331
17 2951 0 7394907
17 2952 0 7395908
17 2953 0 7396357
17 2954 0 7397653
17 2955 0 7397946
17 2956 0 7398987
17 2957 0 7399231
17 2958 0 7399646
17 2959 0 7399689
17 2960 0 7399860
17 2961 0 7401043
17 2962 0 7402767
17 2963 0 7403347
17 2964 0 7406130
17 2965 0 7406414
17 2966 0 7407937
17 2967 0 7409427
17 2968 0 7410023
17 2969 0 7411219
17 2970 0 7412263
17 2971 0 7416927
17 2972 0 7417926
17 2973 0 7418586
17 2974 0 7419192
17 2975 0 7419493
17 2976 0 7419888
17 2977 0 7421422
17 2978 0 7422216
17 2979 0 7422374
17 2980 0 7422417
17 2981 0 7423946
17 2982 0 7424847
17 2983 0 7425636
17 2984 0 7426085
17 2985 0 7427386
17 2986 0 7427526
17 2987 0 7428825
17 2988 0 7429121
17 2989 0 7429352
17 2990 0 7431732
17 2991 0 7432773
17 2992 0 7433913
17 2993 0 7435721
17 2994 0 7435757
17 2995 1 7439157
17 2996 1 7439571
17 2997 1 7440959
17 2998 1 7441237
17 2999 1 7442611
17 3000 1 7443953
17 3001 1 7445849
17 3002 1 7446885
17 3003 1 7447595
17 3004 1 7449388
17 3005 1 7450036
17 3006 1 7453869
17 3007 1 7455810
17 3008 1 7456468
17 3009 0 7458921
17 3010 0 7459191
17 3011 0 7461268
17 3012 0 7467187
17 3013 0 7468327
17 3014 0 7469103
17 3015 0 7470494
17 3016 0 7471685
17 3017 0 7471950
17 3018 0 7472449
17 3019 0 7473109
17 3020 0 7473806
17 3021 0 7476360
17 3022 0 7478150
17 3023 0 7479654
17 3024 0 7482515
17 3025 0 7482615
17 3026 0 7485819
17 3027 0 7486305
17 3028 0 7490349
17 3029 0 7492779
17 3030 0 7494126
17 3031 0 7496315
17 3032 0 7497411
17 3033 0 7498663
17 3034 0 7501976
17 3035 0 7503475
17 3036 0 7508843
17 3037 0 7509315
17 3038 0 7509943
17 3039 0 7511998
17 3040 0 7512678
17 3041 0 7515556
17 3042 0 7517564
17 3043 0 7518003
17 3044 0 7520948
17 3045 0 7522223
17 3046 0 7523967
17 3047 0 7526607
17 3048 0 7530181
17 3049 0 7530453
17 3050 0 7530842
17 3051 0 7533071
17 3052 0 7536169
17 3053 0 7541536
17 3054 0 7542901
17 3055 0 7543240
17 3056 0 7546185
17 3057 0 7550111
17 3058 0 7553462
17 3059 0 7555561
17 3060 0 7557646
17 3061 0 7559616
17 3062 0 7560618
17 3063 0 7565378
17 3064 0 7567472
17 3065 0 7571468
17 3066 0 7571803
17 3067 0 7573926
17 3068 0 7574831
17 3069 0 7575872
17 3070 0 7577245
17 3071 0 7579305
17 3072 0 7580498
17 3073 0 7582280
17 3074 0 7586801
17 3075 0 7588358
17 3076 0 7589877
17 3077 0 7594066
17 3078 0 7595267
17 3079 0 7595953
17 3080 0 7601978
17 3081 0 7605723
17 3082 0 7608296
17 3083 0 7609742
17 3084 0 7613242
17 3085 0 7613721
17 3086 0 7617666
17 3087 0 7617754
17 3088 0 7621218
17 3089 0 7621372
17 3090 0 7624547
17 3091 0 7629917
17 3092 0 7633583
17 3093 0 7636594
17 3094 0 7637556
17 3095 1 7638699
17 3096 1 7640726
17 3097 1 7643140
17 3098 1 7644920
17 3099 1 7645708
17 3100 1 7650596
17 3101 1 7653942
17 3102 1 7655359
17 3103 1 7655701
17 3104 1 7655990
17 3105 1 7656307
17 3106 1 7663955
17 3107 1 7665923
17 3108 1 7667166
17 3109 1 7668300
17 3110 1 7669374
17 3111 1 7669418
17 3112 0 7672031
17 3113 0 7673466
17 3114 0 7675184
17 3115 0 7678506
17 3116 0 7679184
17 3117 1 7679961
17 3118 1 7682103
17 3119 1 7683440
17 3120 1 7685727
17 3121 1 7686448
17 3122 1 7688219
17 3123 1 7689734
17 3124 1 7689950
17 3125 1 7691212
17 3126 1 7691480
17 3127 1 7691781
17 3128 1 7695147
17 3129 1 7696117
17 3130 1 7696179
17 3131 1 7698228
17 3132 1 7701081
17 3133 0 7702097
17 3134 0 7702412
17 3135 0 7702472
17 3136 0 7703739
17 3137 0 7705653
17 3138 0 7706319
17 3139 0 7707144
17 3140 0 7708048
17 3141 0 7708556
17 3142 0 7709625
17 3143 0 7712813
17 3144 0 7714377
17 3145 0 7716274
17 3146 0 7719366
17 3147 0 7721775
17 3148 0 7723793
17 3149 0 7726272
17 3150 0 7729379
17 3151 0 7729624
17 3152 0 7729786
17 3153 0 7730856
17 3154 0 7733173
17 3155 0 7736287
17 3156 0 7740709
17 3157 0 7742016
17 3158 0 7742844
17 3159 0 7743932
17 3160 0 7744654
17 3161 1 7747590
17 3162 1 7748998
17 3163 1 7749951
17 3164 1 7750595
17 3165 1 7752002
17 3166 1 7753793
17 3167 1 7755568
17 3168 1 7756481
17 3169 1 7756739
17 3170 1 7758362
17 3171 1 7763387
17 3172 1 7766455
17 3173 1 7768858
17 3174 1 7769441
17 3175 1 7769960
17 3176 1 7773348
17 3177 1 7775692
17 3178 1 7775944
17 3179 1 7781139
17 3180 1 7781635
17 3181 1 7782602
17 3182 1 7785498
17 3183 1 7785907
17 3184 1 7786374
17 3185 0 7790229
17 3186 0 7793558
17 3187 0 7795167
17 3188 0 7796739
17 3189 0 7796759
17 3190 0 7798725
17 3191 0 7800054
17 3192 0 7800873
17 3193 0 7804028
17 3194 0 7804309
17 3195 0 7807836
17 3196 0 7809192
17 3197 0 7810457
17 3198 0 7819580
17 3199 0 7822525
17 3200 0 7823252
17 3201 0 7823418
17 3202 0 7823910
17 3203 0 7825783
17 3204 0 7826430
17 3205 0 7828559
17 3206 0 7829880
17 3207 0 7835547
17 3208 0 7836748
17 3209 0 7841432
17 3210 0 7845422
17 3211 0 7847829
17 3212 0 7851492
17 3213 0 7852448
17 3214 0 7855334
17 3215 0 7856104
17 3216 0 7857337
17 3217 0 7858336
17 3218 0 7862065
17 3219 0 7864944
17 3220 0 7875135
17 3221 0 7875535
17 3222 0 7880315
17 3223 0 7886760
17 3224 0 7894193
17 3225 0 7895905
17 3226 0 7912433
17 3227 0 7913497
17 3228 0 7914664
17 3229 0 7916321
17 3230 1 7919288
17 3231 1 7919380
17 3232 1 7921962
17 3233 1 7925359
17 3234 1 7926510
17 3235 1 7929973
17 3236 1 7932732
17 3237 1 7938122
17 3238 1 7941190
17 3239 1 7941232
17 3240 1 7945994
17 3241 1 7959684
17 3242 1 7965686
17 3243 1 7966475
17 3244 0 7970325
17 3245 0 7979168
17 3246 0 7980407
17 3247 0 7983232
17 3248 0 7984774
17 3249 0 7987765
17 3250 0 7988363
17 3251 0 7990622
17 3252 0 7993520
17 3253 0 7995431
17 3254 0 7996405
17 3255 0 7999523
17 3256 0 8003799
17 3257 0 8005016
17 3258 0 8006894
17 3259 0 8009044
17 3260 0 8009850
17 3261 0 8011224
17 3262 1 8013939
17 3263 1 8014298
17 3264 1 8016855
17 3265 1 8020096
17 3266 1 8020287
17 3267 1 8021728
17 3268 1 8022967
17 3269 1 8023630
17 3270 1 8027096
17 3271 1 8027822
17 3272 1 8035874
17 3273 1 8036085
17 3274 0 8051790
17 3275 0 8055000
17 3276 0 8055646
17 3277 0 8059033
17 3278 0 8062387
17 3279 0 8066669
17 3280 0 8067068
17 3281 0 8069485
17 3282 0 8070083
17 3283 0 8074431
17 3284 0 8079009
17 3285 0 8080640
17 3286 0 8085806
17 3287 0 8090494
17 3288 0 8098720
17 3289 0 8099911
17 3290 0 8101007
17 3291 0 8101189
17 3292 0 8104147
17 3293 0 8104601
17 3294 0 8107057
17 3295 0 8110172
17 3296 0 8112255
17 3297 0 8112598
17 3298 0 8116342
17 3299 0 8126380
17 3300 0 8130660
17 3301 0 8133614
17 3302 0 8137959
17 3303 0 8138460
17 3304 0 8143973
17 3305 0 8145157
17 3306 0 8147132
17 3307 0 8147783
17 3308 1 8149832
17 3309 1 8151311
17 3310 1 8154029
17 3311 1 8155164
17 3312 1 8155230
17 3313 1 8157352
17 3314 1 8158657
17 3315 1 8160788
17 3316 1 8162279
17 3317 1 8162796
17 3318 1 8164164
17 3319 1 8168418
17 3320 1 8168789
17 3321 1 8169527
17 3322 1 8174959
17 3323 1 8180121
17 3324 1 8184369
17 3325 1 8185356
17 3326 1 8188866
17 3327 1 8197055
17 3328 1 8197189
17 3329 1 8198961
17 3330 1 8201363
17 3331 1 8201842
17 3332 0 8207275
17 3333 0 8208545
17 3334 0 8210477
17 3335 0 8211718
17 3336 0 8212260
17 3337 0 8216244
17 3338 0 8217969
17 3339 0 8220328
17 3340 0 8222221
17 3341 0 8222895
17 3342 0 8225489
17 3343 0 8229076
17 3344 0 8232479
17 3345 0 8233074
17 3346 0 8234313
17 3347 0 8240474
17 3348 0 8241874
17 3349 0 8243817
17 3350 0 8244282
17 3351 0 8246222
17 3352 0 8246795
17 3353 0 8251546
17 3354 0 8251662
17 3355 0 8254722
17 3356 0 8255501
17 3357 0 8256495
17 3358 0 8257339
17 3359 0 8261397
17 3360 0 8265119
17 3361 0 8267945
17 3362 0 8272381
17 3363 0 8274817
17 3364 0 8277111
17 3365 0 8277948
17 3366 0 8278422
17 3367 0 8281482
17 3368 0 8285631
17 3369 0 8287928
17 3370 0 8287955
17 3371 0 8288164
17 3372 0 8288859
17 3373 0 8289146
17 3374 0 8292694
17 3375 0 8294855
17 3376 0 8298217
17 3377 0 8299460
17 3378 0 8301490
17 3379 0 8303788
17 3380 0 8305305
17 3381 0 8305555
17 3382 0 8307336
17 3383 0 8308186
17 3384 0 8308751
17 3385 0 8310650
17 3386 0 8313367
17 3387 0 8315522
17 3388 0 8316173
17 3389 0 8317784
17 3390 1 8320082
17 3391 1 8320139
17 3392 1 8323690
17 3393 1 8324102
17 3394 1 8325327
17 3395 1 8328031
17 3396 1 8328361
17 3397 1 8330252
17 3398 1 8330863
17 3399 1 8332092
17 3400 1 8333514
17 3401 1 8334775
17 3402 1 8335754
17 3403 1 8335822
17 3404 1 8337763
17 3405 1 8339272
17 3406 1 8340349
17 3407 1 8340566
17 3408 1 8341484
17 3409 1 8342373
17 3410 1 8343785
17 3411 1 8345242
17 3412 1 8347662
17 3413 1 8349294
17 3414 1 8351103
17 3415 1 8354656
17 3416 1 8355862
17 3417 1 8359761
17 3418 1 8360882
17 3419 1 8362855
17 3420 1 8363778
17 3421 1 8366938
17 3422 1 8367047
17 3423 1 8367058
17 3424 1 8370822
17 3425 1 8371230
17 3426 1 8373376
17 3427 1 8376017
17 3428 1 8377017
17 3429 1 8380969
17 3430 1 8381073
17 3431 1 8390437
17 3432 1 8392101
17 3433 1 8396537
17 3434 1 8402385
17 3435 1 8405797
17 3436 1 8409151
17 3437 1 8410293
17 3438 1 8414186
17 3439 1 8417881
17 3440 1 8418219
17 3441 1 8427283
17 3442 1 8427326
17 3443 1 8427625
17 3444 1 8430930
17 3445 1 8431877
17 3446 1 8433681
17 3447 1 8435307
17 3448 1 8436346
17 3449 0 8438582
17 3450 0 8441353
17 3451 0 8444894
17 3452 0 8445285
17 3453 0 8447520
17 3454 0 8449559
17 3455 0 8449590
17 3456 0 8452635
17 3457 1 8455520
17 3458 1 8456848
17 3459 1 8458625
17 3460 1 8461411
17 3461 1 8464335
17 3462 1 8465491
17 3463 1 8469190
17 3464 1 8470006
17 3465 1 8470628
17 3466 1 8470919
17 3467 1 8471435
17 3468 1 8473119
17 3469 1 8473200
17 3470 1 8473934
17 3471 1 8475611
17 3472 1 8477735
17 3473 1 8478369
17 3474 1 8480055
17 3475 1 8482236
17 3476 1 8483290
17 3477 1 8485793
17 3478 1 8486710
17 3479 0 8488980
17 3480 0 8489972
17 3481 0 8492156
17 3482 0 8492734
17 3483 0 8495622
17 3484 0 8498678
17 3485 0 8502604
17 3486 0 8503415
17 3487 0 8503950
17 3488 0 8506534
17 3489 0 8508482
17 3490 0 8513044
17 3491 0 8519362
17 3492 0 8521459
17 3493 0 8521983
17 3494 0 8526625
17 3495 0 8529141
17 3496 0 8530070
17 3497 0 8530748
17 3498 0 8533498
17 3499 0 8536730
17 3500 0 8537177
17 3501 0 8537877
17 3502 0 8541294
17 3503 0 8544507
17 3504 0 8547180
17 3505 0 8547434
17 3506 0 8548670
17 3507 0 8552845
17 3508 0 8556057
17 3509 0 8556419
17 3510 0 8557828
17 3511 0 8559396
17 3512 0 8563614
17 3513 0 8564187
17 3514 0 8566154
17 3515 0 8566409
17 3516 0 8567265
17 3517 0 8569065
17 3518 0 8571124
17 3519 0 8580300
17 3520 0 8582630
17 3521 0 8584341
17 3522 0 8597135
17 3523 0 8601795
17 3524 0 8602513
17 3525 0 8604875
17 3526 0 8605738
17 3527 0 8611452
17 3528 0 8621041
17 3529 0 8622308
17 3530 0 8624045
17 3531 0 8626622
17 3532 0 8628593
17 3533 0 8629293
17 3534 0 8632000
17 3535 0 8633588
17 3536 0 8633976
17 3537 0 8636284
17 3538 0 8638386
17 3539 0 8641861
17 3540 0 8642694
17 3541 0 8643573
17 3542 0 8646071
17 3543 0 8646132
17 3544 0 8649559
17 3545 0 8652921
17 3546 1 8654950
17 3547 1 8655756
17 3548 1 8663437
17 3549 1 8663738
17 3550 1 8669837
17 3551 1 8675516
17 3552 1 8680208
17 3553 1 8680413
17 3554 1 8683149
17 3555 1 8684328
17 3556 1 8687836
17 3557 1 8688778
17 3558 1 8689793
17 3559 1 8691831
17 3560 1 8693703
17 3561 1 8695733
17 3562 1 8695751
17 3563 1 8696150
17 3564 1 8698248
17 3565 1 8700091
17 3566 0 8707709
17 3567 0 8709306
17 3568 0 8709615
17 3569 0 8711181
17 3570 0 8712798
17 3571 0 8713918
17 3572 0 8716078
17 3573 0 8719368
17 3574 0 8721477
17 3575 0 8721830
17 3576 0 8729673
17 3577 0 8730077
17 3578 1 8733158
17 3579 1 8736302
17 3580 1 8737329
17 3581 1 8737514
17 3582 1 8738224
17 3583 1 8744552
17 3584 1 8744695
17 3585 1 8747559
17 3586 1 8749195
17 3587 1 8750684
17 3588 1 8751004
17 3589 1 8752857
17 3590 1 8755626
17 3591 1 8756223
17 3592 1 8762832
17 3593 1 8766053
17 3594 1 8766067
17 3595 1 8766721
17 3596 1 8767155
17 3597 1 8769878
17 3598 1 8772793
17 3599 1 8776344
17 3600 1 8779860
17 3601 0 8782848
17 3602 0 8786387
17 3603 0 8786481
17 3604 0 8788241
17 3605 0 8788952
17 3606 0 8791110
17 3607 0 8793394
17 3608 0 8796216
17 3609 0 8797418
17 3610 0 8797713
17 3611 0 8800297
17 3612 0 8801062
17 3613 0 8801914
17 3614 0 8802223
17 3615 0 8803788
17 3616 0 8807123
17 3617 0 8807581
17 3618 0 8811163
17 3619 0 8812757
17 3620 0 8813422
17 3621 0 8814032
17 3622 0 8815446
17 3623 0 8820837
17 3624 0 8826326
17 3625 0 8828685
17 3626 0 8830347
17 3627 0 8831271
17 3628 0 8835552
17 3629 0 8836436
17 3630 0 8839675
17 3631 0 8842660
17 3632 0 8843683
17 3633 0 8845574
17 3634 0 8848618
17 3635 1 8853862
17 3636 1 8857963
17 3637 1 8858457
17 3638 1 8859062
17 3639 1 8860611
17 3640 1 8860854
17 3641 1 8862368
17 3642 1 8862678
17 3643 1 8862954
17 3644 1 8863879
17 3645 1 8864530
17 3646 1 8866730
17 3647 1 8870194
17 3648 1 8870794
17 3649 1 8872679
17 3650 1 8873637
17 3651 1 8875223
17 3652 1 8876479
17 3653 1 8881671
17 3654 1 8881892
17 3655 1 8882177
17 3656 1 8883386
17 3657 1 8884043
17 3658 1 8893141
17 3659 1 8894918
17 3660 1 8896794
17 3661 1 8898840
17 3662 1 8898891
17 3663 1 8901546
17 3664 1 8902187
17 3665 1 8903886
17 3666 1 8904964
17 3667 1 8905659
17 3668 1 8906471
17 3669 1 8909216
17 3670 1 8910264
17 3671 1 8910824
17 3672 1 8918365
17 3673 1 8919821
17 3674 1 8925206
17 3675 1 8925950
17 3676 1 8930048
17 3677 1 8933092
17 3678 1 8937910
17 3679 1 8942070
17 3680 1 8943978
17 3681 1 8947025
17 3682 1 8949121
17 3683 1 8952994
17 3684 1 8954424
17 3685 1 8954977
17 3686 1 8956142
17 3687 1 8956502
17 3688 1 8960822
17 3689 1 8962869
17 3690 1 8965397
17 3691 1 8968451
17 3692 1 9004451
17 3693 0 9078858
17 3694 0 9084588
17 3695 0 9084988
17 3696 0 9115820
17 3697 0 9117207
17 3698 0 9128775
17 3699 0 9158295
17 3700 0 9160833
17 3701 0 9162826
17 3702 0 9162937
17 3703 0 9163924
17 3704 0 9164846
17 3705 0 9165414
17 3706 0 9166724
17 3707 0 9167226
17 3708 0 9167470
17 3709 0 9172014
17 3710 1 9176317
17 3711 1 9177564
17 3712 1 9178568
17 3713 1 9180560
17 3714 1 9184040
17 3715 1 9184687
17 3716 1 9185150
17 3717 1 9185613
17 3718 1 9186196
17 3719 1 9187540
17 3720 1 9188299
17 3721 1 9190090
17 3722 1 9190361
17 3723 1 9192277
17 3724 1 9195486
17 3725 1 9198202
17 3726 1 9199097
17 3727 1 9199716
17 3728 1 9200589
17 3729 1 9202729
17 3730 1 9205166
17 3731 1 9208533
17 3732 1 9209614
17 3733 1 9211675
17 3734 1 9212556
17 3735 1 9214495
17 3736 1 9214724
17 3737 1 9215656
17 3738 1 9215843
17 3739 1 9217667
17 3740 1 9218574
17 3741 1 9220424
17 3742 0 9224454
17 3743 0 9227409
17 3744 0 9228853
17 3745 0 9230705
17 3746 0 9231875
17 3747 0 9238151
17 3748 0 9240427
17 3749 0 9240496
17 3750 0 9242068
17 3751 0 9242628
17 3752 0 9244058
17 3753 0 9254566
17 3754 0 9255629
17 3755 0 9257583
17 3756 0 9265024
17 3757 0 9268856
17 3758 0 9272609
17 3759 0 9277077
17 3760 0 9280304
17 3761 0 9284031
17 3762 0 9290730
17 3763 0 9292188
17 3764 0 9295010
17 3765 0 9308160
17 3766 0 9309755
17 3767 0 9314269
17 3768 0 9315605
17 3769 0 9315717
17 3770 0 9354891
17 3771 0 9357330
17 3772 1 9358205
17 3773 1 9360308
17 3774 1 9362329
17 3775 1 9363694
17 3776 1 9364118
17 3777 1 9365747
17 3778 1 9367860
17 3779 1 9370948
17 3780 1 9380359
17 3781 1 9384790
17 3782 1 9387309
17 3783 0 9393899
17 3784 0 9394987
17 3785 0 9396854
17 3786 0 9401194
17 3787 0 9404578
17 3788 0 9406644
17 3789 0 9408392
17 3790 0 9412185
17 3791 0 9416224
17 3792 0 9418579
17 3793 0 9422243
17 3794 0 9425567
17 3795 0 9430515
17 3796 0 9438414
17 3797 0 9438741
17 3798 0 9451043
17 3799 0 9451996
17 3800 0 9454241
17 3801 0 9455064
17 3802 0 9456630
17 3803 0 9461060
17 3804 0 9463426
17 3805 1 9476764
17 3806 1 9480826
17 3807 1 9483416
17 3808 1 9489806
17 3809 1 9490577
17 3810 1 9495019
17 3811 1 9495621
17 3812 1 9498871
17 3813 1 9500517
17 3814 1 9501553
17 3815 1 9501908
17 3816 1 9502509
17 3817 1 9503932
17 3818 1 9519742
17 3819 1 9522507
17 3820 1 9525120
17 3821 1 9527045
17 3822 1 9527267
17 3823 1 9528454
17 3824 1 9528736
17 3825 1 9529979
17 3826 1 9538085
17 3827 1 9541038
17 3828 1 9545508
17 3829 1 9549497
17 3830 1 9554047
17 3831 1 9559387
17 3832 1 9566259
17 3833 1 9567190
17 3834 1 9569553
17 3835 1 9570727
17 3836 1 9576118
17 3837 1 9582205
17 3838 1 9589597
17 3839 1 9590069
17 3840 1 9591014
17 3841 1 9591126
17 3842 1 9591654
17 3843 1 9594831
17 3844 1 9595299
17 3845 1 9608010
17 3846 1 9608238
17 3847 1 9615532
17 3848 1 9618557
17 3849 1 9620443
17 3850 1 9621664
17 3851 1 9622771
17 3852 1 9628294
17 3853 1 9629778
17 3854 1 9631348
17 3855 1 9635392
17 3856 1 9638136
17 3857 1 9642180
17 3858 1 9643471
17 3859 1 9646134
17 3860 0 9652650
17 3861 0 9656022
17 3862 0 9661499
17 3863 0 9665443
17 3864 0 9677400
17 3865 0 9680573
17 3866 0 9683818
17 3867 0 9687530
17 3868 0 9689048
17 3869 0 9698414
17 3870 0 9707477
17 3871 0 9709922
17 3872 0 9723838
17 3873 0 9725752
17 3874 0 9725981
17 3875 0 9727811
17 3876 0 9731266
17 3877 0 9736343
17 3878 0 9737248
17 3879 0 9738566
17 3880 0 9742280
17 3881 0 9743139
17 3882 0 9750771
17 3883 0 9751570
17 3884 0 9751935
17 3885 0 9755017
17 3886 0 9759768
17 3887 0 9772045
17 3888 0 9780252
17 3889 0 9780362
17 3890 0 9781555
17 3891 1 9793404
17 3892 1 9800506
17 3893 1 9811187
17 3894 1 9817846
17 3895 1 9819598
17 3896 1 9820043
17 3897 1 9821538
17 3898 1 9821586
17 3899 1 9823589
17 3900 1 9825420
17 3901 1 9829188
17 3902 0 9853882
17 3903 0 9858410
17 3904 0 9980563
17 3905 0 9981730
17 3906 0 9982595
17 3907 0 9987785
17 3908 0 9998603
17 3909 0 10021488
17 3910 0 10043846
17 3911 0 10046581
17 3912 0 10046916
17 3913 0 10051301
17 3914 0 10062240
17 3915 0 10063666
17 3916 0 10065336
17 3917 0 10070399
17 3918 0 10074467
17 3919 0 10082531
17 3920 0 10085436
17 3921 0 10089154
17 3922 0 10091557
17 3923 0 10109010
17 3924 0 10110908
17 3925 0 10113011
17 3926 0 10117230
17 3927 0 10118405
17 3928 1 10120785
17 3929 1 10123603
17 3930 1 10124274
17 3931 1 10127771
17 3932 1 10129698
17 3933 1 10133315
17 3934 1 10136328
17 3935 1 10140220
17 3936 1 10152044
17 3937 1 10155799
17 3938 1 10160799
17 3939 1 10162718
17 3940 1 10163947
17 3941 1 10165831
17 3942 1 10166174
17 3943 1 10173743
17 3944 1 10175447
17 3945 1 10178630
17 3946 1 10180674
17 3947 1 10181356
17 3948 1 10185428
17 3949 1 10186142
17 3950 0 10190448
17 3951 0 10190896
17 3952 0 10196601
17 3953 0 10200386
17 3954 0 10201664
17 3955 0 10203217
17 3956 0 10203297
17 3957 0 10204117
17 3958 0 10206226
17 3959 0 10207405
17 3960 0 10211308
17 3961 0 10217465
17 3962 0 10251430
17 3963 0 10254169
17 3964 0 10258571
17 3965 0 10274509
