# Supplementary material for: A Scale-Corrected Comparison of Linkage Disequilibrium Levels between Genic and Non-Genic Regions
Source: PLoS One. 2015 Oct 30;10(10):e0141216. doi: 10.1371/journal.pone.0141216 (PMC4627745; doi:10.1371/journal.pone.0141216)
Supplement: S3 File — (ZIP) [file pone.0141216.s016.zip › markerInfo_chr18.txt]

chr SNP gene relDist
18 1 0 1
18 2 0 120097
18 3 0 130510
18 4 0 134038
18 5 0 138171
18 6 0 152945
18 7 0 160038
18 8 0 162565
18 9 0 164649
18 10 0 168245
18 11 0 169301
18 12 0 175529
18 13 0 177298
18 14 1 186172
18 15 1 192304
18 16 1 194604
18 17 1 202416
18 18 1 206775
18 19 1 208652
18 20 1 220049
18 21 1 225584
18 22 1 238252
18 23 1 241701
18 24 1 244412
18 25 1 247006
18 26 1 247311
18 27 1 250239
18 28 1 253039
18 29 1 253199
18 30 1 257626
18 31 1 257708
18 32 1 261709
18 33 1 262289
18 34 1 265220
18 35 1 274123
18 36 1 274510
18 37 1 277343
18 38 1 279150
18 39 1 279502
18 40 1 280327
18 41 1 281998
18 42 0 287601
18 43 0 288167
18 44 0 289960
18 45 0 291301
18 46 0 291452
18 47 0 294434
18 48 1 298444
18 49 1 299094
18 50 1 301398
18 51 1 302376
18 52 1 304480
18 53 1 305582
18 54 1 310815
18 55 1 313853
18 56 1 314276
18 57 1 316582
18 58 1 318752
18 59 1 320515
18 60 1 321376
18 61 1 322132
18 62 1 322722
18 63 1 324067
18 64 1 324763
18 65 1 325384
18 66 1 334657
18 67 0 336560
18 68 0 341373
18 69 0 342761
18 70 0 345879
18 71 0 347952
18 72 0 350741
18 73 0 375228
18 74 0 379172
18 75 0 386740
18 76 0 391043
18 77 0 391601
18 78 0 394911
18 79 0 401225
18 80 0 402406
18 81 0 403772
18 82 0 403823
18 83 0 410328
18 84 0 413401
18 85 0 415544
18 86 0 417233
18 87 0 417415
18 88 0 417670
18 89 0 423561
18 90 0 424600
18 91 0 427676
18 92 0 429217
18 93 0 443702
18 94 0 448863
18 95 0 449536
18 96 0 452390
18 97 0 455860
18 98 0 457362
18 99 0 458036
18 100 0 459909
18 101 0 460002
18 102 0 461660
18 103 0 467092
18 104 0 470465
18 105 0 471912
18 106 1 473730
18 107 1 477600
18 108 1 480373
18 109 1 480978
18 110 1 486185
18 111 1 489549
18 112 1 490929
18 113 1 497643
18 114 1 500616
18 115 1 501233
18 116 1 501484
18 117 1 502010
18 118 1 503707
18 119 1 504656
18 120 1 505429
18 121 1 507502
18 122 1 512029
18 123 1 514346
18 124 1 514668
18 125 1 518445
18 126 1 522143
18 127 1 522491
18 128 1 527638
18 129 1 528083
18 130 1 528886
18 131 1 529812
18 132 1 532169
18 133 1 535115
18 134 1 536932
18 135 1 537850
18 136 1 540606
18 137 1 541257
18 138 1 544503
18 139 1 545623
18 140 1 546200
18 141 1 547025
18 142 1 552591
18 143 1 554597
18 144 1 554821
18 145 1 556830
18 146 1 557472
18 147 1 560394
18 148 1 563207
18 149 1 564259
18 150 1 564479
18 151 1 566781
18 152 1 567130
18 153 1 569616
18 154 1 570225
18 155 1 570551
18 156 1 570938
18 157 1 571377
18 158 1 571617
18 159 1 572236
18 160 1 574450
18 161 1 576920
18 162 1 578409
18 163 1 578554
18 164 1 579965
18 165 1 580110
18 166 1 581260
18 167 1 581372
18 168 1 581447
18 169 1 583163
18 170 1 588102
18 171 1 591682
18 172 1 600913
18 173 1 602766
18 174 1 606126
18 175 1 616223
18 176 1 627323
18 177 1 629187
18 178 1 629945
18 179 0 639200
18 180 0 640476
18 181 0 641207
18 182 0 643028
18 183 0 643506
18 184 0 644443
18 185 0 648620
18 186 0 651273
18 187 0 658158
18 188 0 658385
18 189 0 659375
18 190 0 660036
18 191 0 661379
18 192 0 665211
18 193 0 668907
18 194 0 677307
18 195 0 677560
18 196 0 679931
18 197 0 680367
18 198 0 682350
18 199 0 696201
18 200 0 697816
18 201 0 699562
18 202 0 701523
18 203 0 705257
18 204 0 710510
18 205 1 716092
18 206 1 718912
18 207 1 719087
18 208 1 719660
18 209 1 719889
18 210 1 721890
18 211 1 723661
18 212 1 725926
18 213 1 726172
18 214 1 726607
18 215 1 729098
18 216 1 731649
18 217 1 735210
18 218 1 735397
18 219 1 738244
18 220 1 738764
18 221 1 742763
18 222 1 743421
18 223 1 744968
18 224 1 747968
18 225 1 754481
18 226 1 754631
18 227 1 754716
18 228 1 755814
18 229 1 758563
18 230 1 759514
18 231 1 763154
18 232 1 765739
18 233 1 766979
18 234 1 767237
18 235 1 770557
18 236 1 772671
18 237 1 789491
18 238 1 790110
18 239 1 793572
18 240 1 794394
18 241 1 797010
18 242 1 800069
18 243 1 802419
18 244 1 803940
18 245 1 804611
18 246 1 806055
18 247 1 807094
18 248 1 811755
18 249 0 817393
18 250 0 819588
18 251 0 820164
18 252 0 827669
18 253 0 828478
18 254 0 871401
18 255 0 872182
18 256 0 873898
18 257 0 875859
18 258 0 879365
18 259 0 880096
18 260 0 880757
18 261 0 881249
18 262 0 886247
18 263 0 887751
18 264 0 888145
18 265 0 893427
18 266 0 899332
18 267 0 899684
18 268 0 902904
18 269 0 902937
18 270 0 903477
18 271 0 904293
18 272 0 905673
18 273 0 905902
18 274 0 906182
18 275 0 906278
18 276 0 915724
18 277 0 915735
18 278 0 917858
18 279 0 920885
18 280 0 924318
18 281 0 924972
18 282 0 929245
18 283 0 931367
18 284 0 935271
18 285 0 937905
18 286 0 941982
18 287 0 942162
18 288 0 947049
18 289 0 947512
18 290 0 955496
18 291 0 955851
18 292 0 958305
18 293 0 961820
18 294 0 963530
18 295 0 963843
18 296 0 968242
18 297 0 970761
18 298 0 971553
18 299 0 973674
18 300 0 976883
18 301 0 977600
18 302 0 978121
18 303 0 982757
18 304 0 984490
18 305 0 994062
18 306 0 995669
18 307 0 996562
18 308 0 997861
18 309 0 999201
18 310 0 1001029
18 311 0 1003382
18 312 0 1003953
18 313 0 1006599
18 314 0 1008656
18 315 0 1010335
18 316 0 1011080
18 317 0 1013166
18 318 0 1016200
18 319 0 1016881
18 320 0 1019225
18 321 0 1020923
18 322 0 1023474
18 323 0 1024196
18 324 0 1026436
18 325 0 1027460
18 326 0 1029153
18 327 0 1029322
18 328 0 1030519
18 329 0 1034756
18 330 0 1035773
18 331 0 1038084
18 332 0 1039251
18 333 0 1042247
18 334 1 1045457
18 335 1 1050478
18 336 1 1050520
18 337 1 1053667
18 338 1 1057731
18 339 1 1059849
18 340 1 1061124
18 341 1 1063850
18 342 1 1068070
18 343 1 1068610
18 344 1 1068796
18 345 1 1071227
18 346 1 1073208
18 347 1 1100656
18 348 1 1102581
18 349 1 1104728
18 350 1 1104846
18 351 1 1105785
18 352 1 1106251
18 353 1 1106879
18 354 1 1109035
18 355 1 1111771
18 356 1 1113136
18 357 1 1115001
18 358 1 1115795
18 359 1 1117281
18 360 1 1120068
18 361 1 1121182
18 362 1 1123942
18 363 1 1124662
18 364 1 1127472
18 365 1 1127963
18 366 1 1130102
18 367 1 1130678
18 368 1 1132303
18 369 1 1136115
18 370 1 1145320
18 371 1 1148094
18 372 1 1148911
18 373 1 1149062
18 374 1 1150682
18 375 1 1150792
18 376 1 1152326
18 377 1 1155156
18 378 1 1156132
18 379 1 1158377
18 380 1 1159712
18 381 1 1160563
18 382 1 1164307
18 383 1 1165167
18 384 1 1167464
18 385 1 1168010
18 386 1 1173669
18 387 1 1174177
18 388 1 1176388
18 389 1 1179794
18 390 1 1185986
18 391 1 1186673
18 392 1 1188510
18 393 1 1189177
18 394 1 1190541
18 395 1 1191417
18 396 1 1192962
18 397 1 1193357
18 398 1 1195601
18 399 1 1196908
18 400 1 1199092
18 401 1 1204785
18 402 1 1207468
18 403 0 1209048
18 404 0 1210742
18 405 0 1212607
18 406 0 1214495
18 407 0 1214880
18 408 0 1217926
18 409 0 1219551
18 410 0 1222679
18 411 0 1226136
18 412 0 1227783
18 413 0 1230993
18 414 0 1233756
18 415 0 1235656
18 416 0 1235949
18 417 1 1238032
18 418 1 1240840
18 419 1 1241606
18 420 1 1243887
18 421 1 1244603
18 422 1 1247696
18 423 1 1252334
18 424 1 1254627
18 425 1 1254783
18 426 1 1258480
18 427 1 1258630
18 428 1 1259559
18 429 1 1261523
18 430 1 1262861
18 431 1 1263822
18 432 1 1265514
18 433 1 1267705
18 434 1 1270219
18 435 1 1270821
18 436 1 1271287
18 437 1 1271643
18 438 1 1273619
18 439 1 1274721
18 440 1 1279011
18 441 1 1282732
18 442 1 1284182
18 443 1 1286034
18 444 1 1287105
18 445 1 1288287
18 446 1 1291338
18 447 1 1291937
18 448 1 1293136
18 449 1 1293557
18 450 1 1294231
18 451 1 1296184
18 452 1 1297829
18 453 1 1297846
18 454 1 1299776
18 455 1 1301730
18 456 1 1301840
18 457 1 1304260
18 458 1 1307205
18 459 1 1308810
18 460 1 1310736
18 461 1 1312371
18 462 1 1312964
18 463 1 1313251
18 464 1 1315034
18 465 1 1316958
18 466 1 1317574
18 467 1 1317680
18 468 1 1318745
18 469 1 1319942
18 470 1 1320993
18 471 1 1321494
18 472 1 1324389
18 473 1 1324728
18 474 1 1324847
18 475 1 1327073
18 476 1 1327238
18 477 1 1327252
18 478 1 1328464
18 479 1 1329478
18 480 1 1332965
18 481 1 1333803
18 482 1 1334351
18 483 1 1335969
18 484 1 1336854
18 485 1 1336914
18 486 1 1337209
18 487 1 1339149
18 488 1 1339980
18 489 1 1341094
18 490 1 1345339
18 491 1 1347405
18 492 1 1347508
18 493 1 1347928
18 494 1 1349170
18 495 1 1351503
18 496 1 1352219
18 497 1 1353057
18 498 1 1356025
18 499 1 1356215
18 500 1 1357463
18 501 1 1357800
18 502 1 1359228
18 503 1 1360458
18 504 1 1361839
18 505 1 1364223
18 506 1 1364983
18 507 1 1368217
18 508 1 1369164
18 509 1 1370100
18 510 1 1372850
18 511 1 1375275
18 512 1 1377950
18 513 1 1378257
18 514 1 1380299
18 515 1 1380791
18 516 1 1381310
18 517 1 1382922
18 518 1 1384454
18 519 1 1384615
18 520 1 1386029
18 521 1 1388245
18 522 1 1388757
18 523 1 1389288
18 524 1 1391316
18 525 1 1391794
18 526 1 1392134
18 527 1 1394709
18 528 1 1395931
18 529 1 1397012
18 530 1 1398575
18 531 1 1399501
18 532 1 1401279
18 533 1 1403552
18 534 1 1405032
18 535 1 1405476
18 536 1 1406469
18 537 1 1406595
18 538 1 1408487
18 539 1 1408739
18 540 1 1410541
18 541 1 1410988
18 542 1 1413075
18 543 1 1413686
18 544 1 1413958
18 545 1 1415226
18 546 1 1417147
18 547 1 1418876
18 548 1 1418958
18 549 1 1419897
18 550 1 1420064
18 551 1 1422611
18 552 1 1424560
18 553 1 1425830
18 554 1 1426035
18 555 1 1429160
18 556 1 1429706
18 557 1 1430395
18 558 1 1432210
18 559 1 1434611
18 560 1 1438234
18 561 1 1439018
18 562 1 1440780
18 563 1 1446786
18 564 1 1447223
18 565 1 1447488
18 566 1 1448680
18 567 1 1451596
18 568 0 1454574
18 569 0 1454819
18 570 0 1455520
18 571 0 1456736
18 572 0 1459195
18 573 0 1460798
18 574 0 1464322
18 575 0 1465126
18 576 0 1466484
18 577 0 1467395
18 578 0 1468651
18 579 0 1469237
18 580 0 1469395
18 581 0 1471293
18 582 0 1474619
18 583 0 1475788
18 584 0 1476500
18 585 0 1480764
18 586 0 1483027
18 587 0 1483518
18 588 0 1485331
18 589 0 1485595
18 590 0 1487723
18 591 0 1489325
18 592 0 1491312
18 593 0 1493491
18 594 0 1494278
18 595 0 1495254
18 596 0 1496346
18 597 0 1501067
18 598 0 1502066
18 599 0 1503000
18 600 0 1506997
18 601 0 1508014
18 602 0 1508084
18 603 0 1509210
18 604 0 1513557
18 605 0 1513837
18 606 0 1514533
18 607 0 1514775
18 608 0 1517681
18 609 0 1521225
18 610 0 1525243
18 611 0 1526452
18 612 0 1528425
18 613 0 1533013
18 614 0 1535527
18 615 0 1537382
18 616 0 1539205
18 617 0 1541102
18 618 0 1547876
18 619 0 1550899
18 620 0 1553422
18 621 0 1554499
18 622 0 1556469
18 623 0 1558646
18 624 0 1559445
18 625 0 1561049
18 626 0 1562076
18 627 0 1562376
18 628 0 1565895
18 629 0 1566022
18 630 0 1569297
18 631 0 1571536
18 632 0 1573741
18 633 0 1575691
18 634 0 1579700
18 635 0 1579744
18 636 0 1582274
18 637 0 1583495
18 638 0 1587178
18 639 0 1587394
18 640 0 1590406
18 641 0 1590632
18 642 0 1593261
18 643 0 1595600
18 644 0 1598558
18 645 0 1599866
18 646 0 1604391
18 647 0 1606128
18 648 0 1607252
18 649 0 1608225
18 650 0 1609866
18 651 0 1610005
18 652 0 1610387
18 653 0 1614703
18 654 0 1615369
18 655 0 1622683
18 656 0 1624628
18 657 0 1626863
18 658 0 1628301
18 659 0 1631955
18 660 0 1633713
18 661 0 1635176
18 662 0 1636493
18 663 0 1637205
18 664 0 1643852
18 665 0 1646608
18 666 0 1649444
18 667 0 1652983
18 668 0 1655967
18 669 0 1656937
18 670 0 1661076
18 671 1 1679260
18 672 1 1710340
18 673 1 1721395
18 674 1 1730930
18 675 1 1731219
18 676 1 1742368
18 677 1 1744726
18 678 1 1751811
18 679 1 1753896
18 680 1 1758493
18 681 1 1801570
18 682 1 1820057
18 683 1 1821907
18 684 0 1825163
18 685 0 1829056
18 686 0 1831896
18 687 0 1835420
18 688 0 1837758
18 689 0 1837887
18 690 0 1971231
18 691 0 1974729
18 692 0 1975756
18 693 0 1976971
18 694 0 1978731
18 695 0 1983482
18 696 0 1987821
18 697 0 1988255
18 698 0 1989832
18 699 0 1993212
18 700 0 1996571
18 701 0 1997742
18 702 0 1999844
18 703 0 2001393
18 704 0 2003074
18 705 0 2004290
18 706 1 2023675
18 707 1 2025413
18 708 1 2025543
18 709 1 2026793
18 710 1 2027193
18 711 1 2029888
18 712 1 2036541
18 713 1 2037011
18 714 1 2037054
18 715 1 2045331
18 716 1 2046205
18 717 1 2048404
18 718 1 2052730
18 719 1 2056708
18 720 1 2061493
18 721 0 2069874
18 722 1 2078749
18 723 1 2083421
18 724 1 2086425
18 725 1 2086784
18 726 1 2087300
18 727 1 2094863
18 728 1 2096946
18 729 1 2111760
18 730 1 2114028
18 731 1 2116271
18 732 1 2124176
18 733 1 2129419
18 734 1 2131088
18 735 1 2132188
18 736 1 2136468
18 737 1 2139979
18 738 1 2140424
18 739 1 2141178
18 740 1 2143287
18 741 1 2145328
18 742 0 2146616
18 743 0 2149236
18 744 0 2152838
18 745 0 2414352
18 746 0 2415802
18 747 0 2419309
18 748 0 2423323
18 749 0 2423388
18 750 0 2427957
18 751 0 2428469
18 752 0 2428838
18 753 0 2432513
18 754 0 2432812
18 755 0 2437962
18 756 0 2440688
18 757 0 2442310
18 758 0 2443923
18 759 0 2449452
18 760 0 2449693
18 761 0 2450898
18 762 0 2451326
18 763 0 2453678
18 764 0 2458713
18 765 0 2462381
18 766 0 2465382
18 767 0 2465649
18 768 0 2466914
18 769 0 2467719
18 770 0 2469577
18 771 0 2470273
18 772 0 2473843
18 773 0 2474951
18 774 0 2475119
18 775 0 2475571
18 776 0 2479863
18 777 0 2483985
18 778 0 2484299
18 779 0 2487219
18 780 0 2487601
18 781 1 2570124
18 782 1 2572019
18 783 1 2576239
18 784 1 2580415
18 785 1 2582537
18 786 1 2583930
18 787 1 2583950
18 788 1 2586322
18 789 1 2600223
18 790 1 2602863
18 791 1 2604825
18 792 1 2607214
18 793 1 2622781
18 794 1 2626606
18 795 1 2628017
18 796 1 2775564
18 797 1 2777942
18 798 1 2780277
18 799 1 2780427
18 800 1 2785134
18 801 1 2787370
18 802 1 2792116
18 803 1 2792972
18 804 1 2794255
18 805 1 2795839
18 806 0 2800176
18 807 0 2801364
18 808 0 2805229
18 809 0 2807293
18 810 0 2807344
18 811 0 2810132
18 812 0 2810292
18 813 0 2814976
18 814 0 2836931
18 815 0 2852450
18 816 0 2854016
18 817 0 2855743
18 818 0 2864093
18 819 0 2867673
18 820 1 2875067
18 821 1 2875767
18 822 1 2877916
18 823 1 2879402
18 824 1 2880032
18 825 1 2881722
18 826 1 2881956
18 827 1 2884707
18 828 1 2887889
18 829 1 2888220
18 830 1 2889677
18 831 1 2897158
18 832 1 2900828
18 833 1 2902875
18 834 1 2904445
18 835 1 2905563
18 836 1 2908102
18 837 1 2908193
18 838 1 2912660
18 839 1 2916679
18 840 1 2919158
18 841 1 2926652
18 842 1 2928290
18 843 1 2928405
18 844 1 2928480
18 845 1 2929014
18 846 1 2930385
18 847 1 2931861
18 848 1 2933246
18 849 1 2933476
18 850 1 2934214
18 851 1 2934839
18 852 1 2935716
18 853 1 2939788
18 854 1 2943528
18 855 1 2945256
18 856 0 2949146
18 857 0 2950976
18 858 0 2952008
18 859 0 2952127
18 860 0 2953205
18 861 0 2953874
18 862 0 2954412
18 863 0 2954479
18 864 0 2956681
18 865 0 2957604
18 866 0 2961079
18 867 0 2966650
18 868 0 2967749
18 869 0 2968938
18 870 0 2970690
18 871 0 2971779
18 872 0 2973823
18 873 0 2975228
18 874 0 2975760
18 875 0 2977557
18 876 0 2978639
18 877 0 2983472
18 878 0 2983541
18 879 0 3003747
18 880 0 3007439
18 881 0 3012303
18 882 0 3013867
18 883 0 3014718
18 884 0 3016020
18 885 0 3018331
18 886 0 3023094
18 887 0 3024057
18 888 0 3025797
18 889 0 3028584
18 890 0 3028606
18 891 0 3030867
18 892 0 3031315
18 893 0 3036196
18 894 0 3038545
18 895 0 3041242
18 896 0 3042593
18 897 0 3043352
18 898 0 3045060
18 899 0 3048165
18 900 0 3049255
18 901 0 3050477
18 902 0 3055939
18 903 0 3055997
18 904 0 3057140
18 905 0 3057752
18 906 1 3060943
18 907 1 3063131
18 908 1 3064104
18 909 1 3065181
18 910 1 3068432
18 911 1 3068442
18 912 1 3068902
18 913 1 3071983
18 914 1 3072826
18 915 1 3074356
18 916 0 3077809
18 917 0 3088351
18 918 0 3089871
18 919 0 3091764
18 920 0 3091983
18 921 0 3092326
18 922 0 3092834
18 923 0 3093938
18 924 0 3094893
18 925 0 3095036
18 926 0 3095531
18 927 1 3097483
18 928 1 3097996
18 929 1 3098521
18 930 1 3099670
18 931 1 3100162
18 932 1 3100796
18 933 1 3102532
18 934 1 3104214
18 935 1 3107972
18 936 1 3108165
18 937 1 3108349
18 938 1 3109694
18 939 1 3110368
18 940 1 3110611
18 941 1 3111801
18 942 1 3112387
18 943 1 3113412
18 944 1 3114298
18 945 1 3114472
18 946 1 3115170
18 947 1 3116447
18 948 1 3117233
18 949 1 3117340
18 950 1 3118634
18 951 1 3120206
18 952 1 3120637
18 953 1 3122140
18 954 1 3124727
18 955 1 3125030
18 956 1 3125263
18 957 1 3129246
18 958 1 3131792
18 959 1 3132618
18 960 1 3135931
18 961 1 3136776
18 962 1 3138020
18 963 1 3140867
18 964 1 3141175
18 965 1 3142468
18 966 1 3144933
18 967 1 3145448
18 968 1 3147742
18 969 1 3149091
18 970 1 3151620
18 971 1 3155462
18 972 1 3157839
18 973 1 3160082
18 974 1 3160132
18 975 1 3161097
18 976 1 3164513
18 977 1 3167647
18 978 1 3169027
18 979 1 3171070
18 980 1 3172426
18 981 1 3173173
18 982 1 3173648
18 983 1 3175499
18 984 1 3176521
18 985 1 3176986
18 986 1 3177982
18 987 1 3180696
18 988 1 3186792
18 989 1 3187317
18 990 1 3188696
18 991 1 3191642
18 992 1 3192458
18 993 1 3196687
18 994 1 3198402
18 995 1 3199914
18 996 1 3201723
18 997 1 3204155
18 998 1 3205379
18 999 0 3206742
18 1000 1 3208746
18 1001 1 3210189
18 1002 1 3213168
18 1003 1 3213854
18 1004 1 3218772
18 1005 1 3219354
18 1006 1 3219436
18 1007 1 3221460
18 1008 1 3221861
18 1009 1 3224205
18 1010 1 3227793
18 1011 1 3228704
18 1012 1 3231634
18 1013 1 3234475
18 1014 1 3235935
18 1015 1 3240911
18 1016 1 3241067
18 1017 1 3243269
18 1018 1 3243678
18 1019 1 3244745
18 1020 1 3246366
18 1021 1 3249636
18 1022 1 3250797
18 1023 1 3255251
18 1024 1 3257297
18 1025 1 3257889
18 1026 1 3260487
18 1027 1 3264152
18 1028 1 3267573
18 1029 1 3268556
18 1030 1 3272784
18 1031 1 3277384
18 1032 1 3280271
18 1033 1 3284647
18 1034 1 3290220
18 1035 1 3291340
18 1036 1 3294520
18 1037 1 3303370
18 1038 1 3304776
18 1039 1 3305553
18 1040 1 3308913
18 1041 1 3309260
18 1042 1 3311357
18 1043 1 3313252
18 1044 1 3313866
18 1045 0 3317379
18 1046 0 3324030
18 1047 0 3325190
18 1048 0 3330493
18 1049 0 3333370
18 1050 0 3335735
18 1051 0 3339670
18 1052 1 3343158
18 1053 1 3343891
18 1054 1 3345060
18 1055 1 3348648
18 1056 1 3352279
18 1057 1 3352794
18 1058 1 3353823
18 1059 1 3355805
18 1060 1 3362719
18 1061 1 3362990
18 1062 0 3365335
18 1063 0 3368894
18 1064 0 3372944
18 1065 0 3376322
18 1066 0 3378696
18 1067 0 3380971
18 1068 1 3382336
18 1069 1 3386048
18 1070 1 3386216
18 1071 1 3386813
18 1072 1 3387473
18 1073 1 3388316
18 1074 1 3391200
18 1075 1 3393909
18 1076 1 3395323
18 1077 1 3396606
18 1078 0 3398101
18 1079 0 3398548
18 1080 0 3400067
18 1081 0 3401008
18 1082 0 3404429
18 1083 0 3405705
18 1084 0 3406022
18 1085 0 3407591
18 1086 0 3409711
18 1087 0 3411840
18 1088 0 3413209
18 1089 0 3413475
18 1090 0 3414557
18 1091 0 3415838
18 1092 0 3416055
18 1093 0 3419070
18 1094 0 3420755
18 1095 0 3421851
18 1096 0 3424467
18 1097 0 3426488
18 1098 0 3430460
18 1099 0 3434167
18 1100 0 3434427
18 1101 0 3436517
18 1102 0 3436629
18 1103 0 3438398
18 1104 0 3439738
18 1105 0 3441191
18 1106 0 3442553
18 1107 0 3443796
18 1108 0 3446639
18 1109 0 3451855
18 1110 0 3452593
18 1111 0 3453502
18 1112 0 3464844
18 1113 0 3465400
18 1114 0 3467158
18 1115 0 3469010
18 1116 0 3472210
18 1117 0 3472949
18 1118 0 3473271
18 1119 0 3474192
18 1120 0 3475834
18 1121 0 3477666
18 1122 0 3478892
18 1123 0 3481803
18 1124 0 3482294
18 1125 1 3486400
18 1126 1 3486668
18 1127 1 3488380
18 1128 1 3488662
18 1129 1 3492879
18 1130 1 3494301
18 1131 1 3495319
18 1132 1 3495612
18 1133 1 3496852
18 1134 1 3497097
18 1135 1 3500366
18 1136 1 3501194
18 1137 1 3501840
18 1138 1 3503792
18 1139 1 3505005
18 1140 1 3505015
18 1141 1 3506063
18 1142 1 3508215
18 1143 1 3508579
18 1144 1 3510814
18 1145 1 3513578
18 1146 1 3515669
18 1147 1 3516309
18 1148 1 3519464
18 1149 1 3519545
18 1150 1 3523159
18 1151 1 3523611
18 1152 1 3524650
18 1153 0 3525878
18 1154 0 3527733
18 1155 0 3528124
18 1156 0 3529609
18 1157 0 3532684
18 1158 0 3536720
18 1159 0 3538045
18 1160 0 3538259
18 1161 0 3539969
18 1162 0 3543822
18 1163 0 3543908
18 1164 0 3544587
18 1165 0 3544773
18 1166 0 3545305
18 1167 0 3547322
18 1168 0 3547465
18 1169 0 3550110
18 1170 0 3550244
18 1171 0 3550315
18 1172 0 3551660
18 1173 0 3554483
18 1174 0 3558632
18 1175 0 3559477
18 1176 0 3560638
18 1177 0 3560814
18 1178 0 3562817
18 1179 0 3562852
18 1180 0 3562936
18 1181 0 3564841
18 1182 0 3567258
18 1183 0 3570864
18 1184 0 3574775
18 1185 0 3578789
18 1186 0 3579011
18 1187 0 3580296
18 1188 0 3581257
18 1189 0 3582392
18 1190 0 3582893
18 1191 0 3583287
18 1192 0 3583494
18 1193 0 3584758
18 1194 0 3586091
18 1195 0 3587074
18 1196 0 3591095
18 1197 0 3591527
18 1198 0 3593101
18 1199 0 3595663
18 1200 0 3597652
18 1201 0 3600479
18 1202 0 3601285
18 1203 0 3602583
18 1204 0 3609777
18 1205 0 3612175
18 1206 0 3612804
18 1207 0 3613426
18 1208 0 3614534
18 1209 0 3616274
18 1210 0 3616830
18 1211 0 3620591
18 1212 0 3621060
18 1213 0 3625108
18 1214 0 3627633
18 1215 0 3630803
18 1216 0 3631695
18 1217 0 3633434
18 1218 0 3638821
18 1219 0 3642005
18 1220 0 3644714
18 1221 0 3645429
18 1222 0 3645581
18 1223 0 3646495
18 1224 0 3646929
18 1225 0 3649357
18 1226 0 3650129
18 1227 0 3650591
18 1228 0 3652163
18 1229 0 3655456
18 1230 0 3657830
18 1231 0 3657983
18 1232 0 3659102
18 1233 0 3661091
18 1234 0 3662107
18 1235 0 3662646
18 1236 0 3664998
18 1237 0 3665039
18 1238 0 3669020
18 1239 0 3670547
18 1240 0 3673699
18 1241 0 3677090
18 1242 0 3678104
18 1243 0 3679270
18 1244 0 3681991
18 1245 0 3683189
18 1246 0 3685177
18 1247 0 3685189
18 1248 0 3688702
18 1249 0 3690153
18 1250 0 3691941
18 1251 0 3693003
18 1252 0 3693767
18 1253 0 3699722
18 1254 0 3707116
18 1255 0 3707666
18 1256 0 3708885
18 1257 0 3709569
18 1258 0 3714670
18 1259 0 3716476
18 1260 0 3717065
18 1261 0 3718858
18 1262 0 3720117
18 1263 0 3723139
18 1264 0 3726298
18 1265 0 3727011
18 1266 0 3727731
18 1267 0 3730770
18 1268 0 3731137
18 1269 0 3733659
18 1270 0 3735847
18 1271 0 3737074
18 1272 0 3739174
18 1273 0 3739530
18 1274 0 3742771
18 1275 0 3743125
18 1276 0 3744627
18 1277 0 3747293
18 1278 0 3748655
18 1279 0 3749270
18 1280 0 3750783
18 1281 0 3757889
18 1282 0 3758699
18 1283 1 3760871
18 1284 1 3762519
18 1285 1 3766413
18 1286 1 3766612
18 1287 1 3770011
18 1288 1 3770740
18 1289 1 3773121
18 1290 1 3774406
18 1291 1 3776850
18 1292 1 3778492
18 1293 1 3779189
18 1294 1 3781506
18 1295 1 3783438
18 1296 1 3785360
18 1297 1 3787382
18 1298 1 3791117
18 1299 1 3793361
18 1300 1 3793435
18 1301 1 3796008
18 1302 1 3798351
18 1303 1 3799648
18 1304 1 3800110
18 1305 1 3801145
18 1306 1 3802848
18 1307 1 3807105
18 1308 0 3813159
18 1309 0 3814236
18 1310 0 3814780
18 1311 0 3815112
18 1312 0 3815991
18 1313 0 3817087
18 1314 0 3820024
18 1315 0 3823052
18 1316 0 3824362
18 1317 0 3828233
18 1318 0 3832261
18 1319 0 3833039
18 1320 0 3836094
18 1321 0 3839557
18 1322 0 3843040
18 1323 0 3843418
18 1324 0 3844275
18 1325 0 3845916
18 1326 0 3851450
18 1327 0 3853146
18 1328 0 3853829
18 1329 0 3853954
18 1330 0 3855313
18 1331 0 3858990
18 1332 0 3861569
18 1333 0 3863138
18 1334 0 3863366
18 1335 0 3864860
18 1336 0 3865286
18 1337 0 3866713
18 1338 0 3873447
18 1339 0 3874687
18 1340 0 3875692
18 1341 0 3877870
18 1342 0 3879550
18 1343 0 3880817
18 1344 0 3881673
18 1345 0 3882935
18 1346 0 3884629
18 1347 0 3885843
18 1348 0 3885947
18 1349 0 3887461
18 1350 0 3888583
18 1351 0 3889055
18 1352 0 3889378
18 1353 0 3891088
18 1354 0 3892525
18 1355 0 3896629
18 1356 0 3897561
18 1357 0 3904748
18 1358 0 3910883
18 1359 0 3911454
18 1360 0 3911476
18 1361 0 3914064
18 1362 0 3918374
18 1363 0 3918616
18 1364 0 3919836
18 1365 0 3921968
18 1366 0 3924607
18 1367 0 3926020
18 1368 0 3926737
18 1369 0 3929584
18 1370 0 3930624
18 1371 0 3931630
18 1372 0 3934663
18 1373 0 3937114
18 1374 0 3939271
18 1375 0 3940647
18 1376 0 3942203
18 1377 0 3948026
18 1378 0 3949879
18 1379 0 3951019
18 1380 0 3953922
18 1381 0 3954418
18 1382 0 3956941
18 1383 0 3957916
18 1384 0 3963194
18 1385 0 3967788
18 1386 0 3970273
18 1387 0 3971201
18 1388 0 3973507
18 1389 0 3976681
18 1390 0 3979935
18 1391 0 3980187
18 1392 0 3986436
18 1393 0 3987985
18 1394 0 3991173
18 1395 0 3994310
18 1396 0 3996484
18 1397 0 3998272
18 1398 1 4001742
18 1399 1 4003387
18 1400 1 4004896
18 1401 1 4006578
18 1402 1 4010153
18 1403 1 4011058
18 1404 1 4012538
18 1405 1 4014801
18 1406 1 4016250
18 1407 1 4021454
18 1408 1 4024675
18 1409 1 4025195
18 1410 1 4025533
18 1411 0 4037299
18 1412 0 4037442
18 1413 0 4041972
18 1414 0 4044834
18 1415 0 4046108
18 1416 0 4052310
18 1417 1 4055851
18 1418 1 4056650
18 1419 1 4058903
18 1420 1 4060878
18 1421 1 4061056
18 1422 1 4062966
18 1423 1 4065592
18 1424 1 4069561
18 1425 1 4069875
18 1426 1 4072675
18 1427 1 4072739
18 1428 1 4075954
18 1429 1 4076760
18 1430 1 4079136
18 1431 1 4080017
18 1432 1 4083136
18 1433 1 4084585
18 1434 1 4084618
18 1435 1 4085415
18 1436 1 4087724
18 1437 1 4087922
18 1438 0 4092706
18 1439 0 4092854
18 1440 0 4093024
18 1441 0 4094424
18 1442 0 4095170
18 1443 0 4096131
18 1444 0 4096355
18 1445 0 4096726
18 1446 0 4098409
18 1447 0 4100578
18 1448 0 4100766
18 1449 0 4103782
18 1450 0 4105381
18 1451 0 4106799
18 1452 0 4109354
18 1453 0 4111158
18 1454 0 4112372
18 1455 0 4113487
18 1456 0 4117466
18 1457 0 4118688
18 1458 0 4120091
18 1459 0 4121055
18 1460 0 4125664
18 1461 0 4126529
18 1462 0 4128838
18 1463 0 4129857
18 1464 0 4132260
18 1465 0 4132560
18 1466 0 4134325
18 1467 0 4135786
18 1468 1 4139588
18 1469 1 4147576
18 1470 1 4148426
18 1471 1 4149686
18 1472 1 4152871
18 1473 1 4153743
18 1474 1 4155448
18 1475 1 4156112
18 1476 1 4158464
18 1477 1 4161177
18 1478 1 4163260
18 1479 1 4164067
18 1480 1 4164355
18 1481 1 4166228
18 1482 1 4169655
18 1483 1 4169696
18 1484 1 4169977
18 1485 1 4172666
18 1486 1 4176238
18 1487 1 4177557
18 1488 1 4180727
18 1489 1 4183508
18 1490 0 4185123
18 1491 0 4186194
18 1492 0 4189695
18 1493 0 4192284
18 1494 0 4192677
18 1495 0 4194937
18 1496 0 4196930
18 1497 0 4198060
18 1498 1 4201011
18 1499 1 4201616
18 1500 1 4203370
18 1501 1 4203762
18 1502 1 4205313
18 1503 1 4205518
18 1504 1 4206331
18 1505 1 4208253
18 1506 1 4208609
18 1507 1 4210440
18 1508 1 4213449
18 1509 0 4215205
18 1510 0 4220215
18 1511 0 4224009
18 1512 0 4224785
18 1513 0 4228540
18 1514 0 4229957
18 1515 0 4229988
18 1516 0 4231450
18 1517 0 4233764
18 1518 0 4237876
18 1519 0 4240731
18 1520 0 4240820
18 1521 0 4245103
18 1522 0 4246696
18 1523 0 4248880
18 1524 0 4251540
18 1525 0 4253433
18 1526 0 4253635
18 1527 0 4256441
18 1528 0 4256755
18 1529 0 4259837
18 1530 0 4260394
18 1531 0 4262006
18 1532 0 4262020
18 1533 0 4266069
18 1534 0 4266191
18 1535 0 4266780
18 1536 0 4266933
18 1537 0 4271539
18 1538 0 4272640
18 1539 0 4276814
18 1540 0 4278989
18 1541 0 4282175
18 1542 0 4283557
18 1543 0 4285226
18 1544 0 4287826
18 1545 0 4287888
18 1546 0 4289268
18 1547 0 4291147
18 1548 0 4291564
18 1549 0 4292769
18 1550 0 4297720
18 1551 0 4301685
18 1552 0 4304595
18 1553 0 4309527
18 1554 0 4311280
18 1555 0 4311292
18 1556 0 4322278
18 1557 0 4327897
18 1558 0 4328030
18 1559 0 4332318
18 1560 0 4332495
18 1561 0 4334321
18 1562 0 4339275
18 1563 0 4340923
18 1564 0 4343058
18 1565 0 4347561
18 1566 0 4351781
18 1567 0 4353330
18 1568 1 4358180
18 1569 1 4363549
18 1570 1 4365940
18 1571 1 4367423
18 1572 1 4368261
18 1573 1 4370964
18 1574 1 4375418
18 1575 1 4376934
18 1576 1 4383595
18 1577 1 4385659
18 1578 1 4386343
18 1579 1 4388188
18 1580 1 4392692
18 1581 1 4396766
18 1582 1 4397633
18 1583 1 4400099
18 1584 0 4403669
18 1585 0 4405980
18 1586 0 4411884
18 1587 0 4411943
18 1588 0 4417552
18 1589 0 4417849
18 1590 0 4419788
18 1591 0 4428512
18 1592 0 4430723
18 1593 0 4435055
18 1594 0 4445993
18 1595 0 4448010
18 1596 0 4451617
18 1597 0 4452487
18 1598 0 4453755
18 1599 0 4455916
18 1600 0 4456191
18 1601 0 4460777
18 1602 0 4462122
18 1603 0 4465345
18 1604 0 4465826
18 1605 0 4549870
18 1606 0 4552113
18 1607 0 4557589
18 1608 0 4557678
18 1609 1 4562525
18 1610 1 4563188
18 1611 1 4563960
18 1612 1 4567219
18 1613 1 4568168
18 1614 1 4569548
18 1615 1 4571052
18 1616 1 4573019
18 1617 1 4574615
18 1618 1 4576104
18 1619 0 4579139
18 1620 0 4587196
18 1621 0 4590999
18 1622 0 4592601
18 1623 0 4595540
18 1624 0 4595965
18 1625 0 4608398
18 1626 0 4613189
18 1627 0 4615321
18 1628 0 4617158
18 1629 0 4627561
18 1630 0 4627803
18 1631 0 4629303
18 1632 0 4630898
18 1633 0 4631099
18 1634 0 4631789
18 1635 0 4636311
18 1636 0 4651915
18 1637 0 4656415
18 1638 0 4659097
18 1639 0 4660563
18 1640 0 4662259
18 1641 0 4662613
18 1642 0 4664584
18 1643 0 4666055
18 1644 0 4670245
18 1645 0 4672617
18 1646 0 4676731
18 1647 0 4682699
18 1648 0 4687004
18 1649 0 4699253
18 1650 0 4702569
18 1651 0 4707355
18 1652 0 4709310
18 1653 0 4710325
18 1654 0 4714045
18 1655 0 4714832
18 1656 0 4717677
18 1657 0 4731107
18 1658 0 4732024
18 1659 0 4733734
18 1660 0 4737834
18 1661 0 4738477
18 1662 0 4742821
18 1663 0 4766728
18 1664 0 4805601
18 1665 0 4808620
18 1666 0 4812924
18 1667 1 4815522
18 1668 1 4818163
18 1669 1 4822792
18 1670 1 4825849
18 1671 1 4827526
18 1672 1 4828453
18 1673 1 4829530
18 1674 1 4830475
18 1675 1 4831607
18 1676 1 4835747
18 1677 1 4836403
18 1678 0 4838247
18 1679 0 4840593
18 1680 0 4842361
18 1681 0 4843985
18 1682 0 4844756
18 1683 0 4846694
18 1684 0 4847326
18 1685 0 4849035
18 1686 0 4850571
18 1687 0 4850933
18 1688 0 4851720
18 1689 0 4855701
18 1690 0 4855939
18 1691 0 4856118
18 1692 0 4856849
18 1693 0 4860339
18 1694 0 4860792
18 1695 0 4863210
18 1696 0 4863934
18 1697 0 4865818
18 1698 0 4874916
18 1699 0 4877674
18 1700 0 4880110
18 1701 0 4881243
18 1702 0 4881646
18 1703 0 4883752
18 1704 1 4888566
18 1705 1 4891935
18 1706 1 4892150
18 1707 1 4893206
18 1708 1 4894609
18 1709 1 4895045
18 1710 1 4895939
18 1711 1 4897771
18 1712 1 4899238
18 1713 1 4900156
18 1714 1 4901057
18 1715 1 4901614
18 1716 1 4904206
18 1717 1 4906897
18 1718 1 4909317
18 1719 1 4909664
18 1720 1 4912183
18 1721 1 4913260
18 1722 1 4913804
18 1723 1 4917280
18 1724 1 4922017
18 1725 1 4922286
18 1726 1 4926661
18 1727 1 4929362
18 1728 0 4938936
18 1729 0 4945767
18 1730 0 4954392
18 1731 0 4955572
18 1732 0 4956311
18 1733 0 4956952
18 1734 0 4958646
18 1735 0 4962389
18 1736 0 4964264
18 1737 0 4964303
18 1738 0 4971390
18 1739 1 4980893
18 1740 1 4982470
18 1741 1 4984985
18 1742 1 4985236
18 1743 1 4995105
18 1744 1 4996395
18 1745 1 4996727
18 1746 1 4998460
18 1747 1 4998538
18 1748 1 5000436
18 1749 1 5002558
18 1750 1 5004668
18 1751 1 5006077
18 1752 1 5009518
18 1753 1 5010527
18 1754 1 5011392
18 1755 1 5013245
18 1756 1 5017004
18 1757 0 5018518
18 1758 0 5019221
18 1759 0 5019316
18 1760 0 5021243
18 1761 0 5023686
18 1762 0 5024871
18 1763 0 5027496
18 1764 0 5031124
18 1765 0 5032433
18 1766 0 5037094
18 1767 0 5071289
18 1768 0 5073492
18 1769 0 5075310
18 1770 0 5075818
18 1771 0 5077584
18 1772 0 5080162
18 1773 0 5080222
18 1774 0 5083839
18 1775 0 5089854
18 1776 0 5093077
18 1777 0 5093870
18 1778 0 5097541
18 1779 0 5097616
18 1780 0 5098216
18 1781 0 5100687
18 1782 0 5101218
18 1783 0 5105539
18 1784 0 5106714
18 1785 0 5110775
18 1786 0 5111672
18 1787 0 5113858
18 1788 0 5115790
18 1789 0 5116414
18 1790 0 5120149
18 1791 0 5121353
18 1792 0 5122971
18 1793 0 5123264
18 1794 1 5126357
18 1795 1 5130321
18 1796 1 5131343
18 1797 1 5134574
18 1798 1 5139258
18 1799 1 5139676
18 1800 1 5140872
18 1801 1 5141885
18 1802 1 5143116
18 1803 1 5144445
18 1804 1 5148747
18 1805 1 5152475
18 1806 1 5155282
18 1807 1 5157781
18 1808 1 5163276
18 1809 1 5176482
18 1810 1 5179154
18 1811 1 5181188
18 1812 1 5181289
18 1813 1 5182536
18 1814 1 5182917
18 1815 1 5186043
18 1816 1 5187420
18 1817 1 5187485
18 1818 1 5188270
18 1819 1 5189366
18 1820 1 5190210
18 1821 1 5190798
18 1822 1 5193069
18 1823 1 5194278
18 1824 1 5198050
18 1825 1 5200712
18 1826 1 5203284
18 1827 1 5207885
18 1828 1 5212336
18 1829 1 5216129
18 1830 1 5217166
18 1831 1 5219546
18 1832 1 5220561
18 1833 1 5221263
18 1834 1 5222398
18 1835 1 5228807
18 1836 1 5229560
18 1837 1 5231214
18 1838 1 5232980
18 1839 1 5236994
18 1840 1 5241515
18 1841 1 5243644
18 1842 1 5248947
18 1843 1 5251307
18 1844 1 5252818
18 1845 1 5255210
18 1846 1 5256620
18 1847 1 5262583
18 1848 1 5266415
18 1849 1 5274195
18 1850 1 5276121
18 1851 0 5322956
18 1852 0 5324149
18 1853 0 5324394
18 1854 0 5324857
18 1855 0 5325752
18 1856 0 5326198
18 1857 0 5326249
18 1858 0 5331891
18 1859 0 5333519
18 1860 0 5335690
18 1861 0 5337767
18 1862 0 5338057
18 1863 0 5340412
18 1864 0 5340570
18 1865 0 5342154
18 1866 0 5358694
18 1867 0 5417523
18 1868 0 5419639
18 1869 0 5421656
18 1870 0 5425172
18 1871 0 5425788
18 1872 0 5432679
18 1873 0 5433337
18 1874 0 5442401
18 1875 0 5443929
18 1876 0 5447374
18 1877 0 5449667
18 1878 0 5452080
18 1879 0 5452768
18 1880 0 5454637
18 1881 0 5455287
18 1882 0 5456599
18 1883 0 5456838
18 1884 0 5457850
18 1885 0 5460371
18 1886 0 5461187
18 1887 0 5462685
18 1888 0 5465156
18 1889 0 5465780
18 1890 0 5465792
18 1891 0 5466659
18 1892 0 5468244
18 1893 0 5469893
18 1894 0 5473057
18 1895 0 5474761
18 1896 0 5475953
18 1897 0 5479217
18 1898 0 5482289
18 1899 0 5483527
18 1900 0 5486285
18 1901 0 5488017
18 1902 0 5489336
18 1903 0 5490514
18 1904 0 5493717
18 1905 0 5494183
18 1906 0 5497551
18 1907 0 5499926
18 1908 0 5501534
18 1909 0 5504171
18 1910 0 5504612
18 1911 0 5508749
18 1912 0 5509266
18 1913 0 5510338
18 1914 0 5511039
18 1915 0 5511053
18 1916 0 5512584
18 1917 0 5513817
18 1918 0 5516653
18 1919 0 5517256
18 1920 0 5517347
18 1921 0 5519188
18 1922 0 5520721
18 1923 0 5523065
18 1924 0 5524858
18 1925 0 5526326
18 1926 0 5531143
18 1927 0 5531335
18 1928 0 5533596
18 1929 0 5534026
18 1930 0 5534915
18 1931 0 5539674
18 1932 0 5539719
18 1933 0 5542213
18 1934 0 5544641
18 1935 0 5546093
18 1936 0 5550404
18 1937 0 5551902
18 1938 0 5553144
18 1939 0 5554235
18 1940 0 5556681
18 1941 0 5557502
18 1942 0 5559550
18 1943 0 5562245
18 1944 0 5595306
18 1945 0 5597952
18 1946 0 5599009
18 1947 0 5599706
18 1948 0 5600045
18 1949 0 5601534
18 1950 0 5609503
18 1951 0 5611262
18 1952 0 5613045
18 1953 0 5613447
18 1954 0 5613988
18 1955 0 5618265
18 1956 0 5620342
18 1957 0 5621608
18 1958 0 5622581
18 1959 0 5624815
18 1960 0 5626749
18 1961 0 5628439
18 1962 0 5629303
18 1963 0 5630674
18 1964 0 5632779
18 1965 0 5643575
18 1966 0 5644891
18 1967 0 5645854
18 1968 0 5648066
18 1969 0 5648901
18 1970 0 5649294
18 1971 0 5651314
18 1972 0 5652728
18 1973 0 5652775
18 1974 0 5653594
18 1975 0 5654353
18 1976 0 5656079
18 1977 0 5657933
18 1978 0 5658646
18 1979 0 5661715
18 1980 0 5663245
18 1981 0 5668465
18 1982 0 5669261
18 1983 0 5671856
18 1984 0 5674206
18 1985 0 5674689
18 1986 0 5678553
18 1987 0 5680718
18 1988 0 5682445
18 1989 0 5683003
18 1990 0 5683658
18 1991 0 5684985
18 1992 0 5688646
18 1993 0 5692234
18 1994 0 5692639
18 1995 0 5695188
18 1996 0 5698722
18 1997 0 5702150
18 1998 0 5703032
18 1999 0 5704267
18 2000 0 5707145
18 2001 0 5708854
18 2002 0 5709186
18 2003 0 5710279
18 2004 0 5710829
18 2005 0 5714334
18 2006 0 5715096
18 2007 0 5715516
18 2008 0 5715834
18 2009 0 5717830
18 2010 0 5718916
18 2011 0 5719018
18 2012 0 5723205
18 2013 0 5724357
18 2014 0 5727341
18 2015 0 5729134
18 2016 0 5731173
18 2017 0 5731208
18 2018 0 5735200
18 2019 0 5738269
18 2020 0 5738435
18 2021 0 5740014
18 2022 0 5740984
18 2023 0 5741352
18 2024 0 5742131
18 2025 0 5745662
18 2026 0 5747306
18 2027 0 5750539
18 2028 0 5751620
18 2029 0 5753267
18 2030 0 5754239
18 2031 0 5755282
18 2032 0 5758228
18 2033 0 5762006
18 2034 0 5765287
18 2035 0 5765529
18 2036 0 5766382
18 2037 0 5767735
18 2038 0 5771613
18 2039 0 5772508
18 2040 0 5774473
18 2041 0 5775992
18 2042 0 5776932
18 2043 0 5777131
18 2044 0 5778250
18 2045 0 5779034
18 2046 0 5779248
18 2047 0 5782684
18 2048 0 5784776
18 2049 1 5788556
18 2050 1 5791980
18 2051 1 5793337
18 2052 1 5794792
18 2053 1 5794929
18 2054 1 5796314
18 2055 1 5797282
18 2056 1 5799611
18 2057 1 5803774
18 2058 1 5808641
18 2059 1 5809068
18 2060 1 5809655
18 2061 1 5812661
18 2062 1 5813965
18 2063 1 5814102
18 2064 1 5816384
18 2065 1 5819101
18 2066 1 5820718
18 2067 1 5823195
18 2068 1 5824664
18 2069 1 5826157
18 2070 1 5828399
18 2071 1 5831926
18 2072 1 5832375
18 2073 1 5835076
18 2074 1 5836436
18 2075 1 5837019
18 2076 1 5839993
18 2077 1 5843663
18 2078 1 5843979
18 2079 1 5845330
18 2080 1 5847852
18 2081 1 5848863
18 2082 1 5849612
18 2083 1 5850885
18 2084 1 5851901
18 2085 1 5852607
18 2086 1 5856830
18 2087 1 5857482
18 2088 1 5857665
18 2089 1 5861011
18 2090 1 5862306
18 2091 0 5864736
18 2092 0 5864867
18 2093 0 5866041
18 2094 0 5868497
18 2095 0 5871158
18 2096 0 5873498
18 2097 0 5881541
18 2098 0 5882937
18 2099 0 5884505
18 2100 0 5885401
18 2101 0 5885647
18 2102 0 5887149
18 2103 0 5887417
18 2104 0 5889092
18 2105 0 5894619
18 2106 0 5913758
18 2107 0 5915753
18 2108 0 5922781
18 2109 0 5926444
18 2110 0 5927075
18 2111 0 5929334
18 2112 0 5930116
18 2113 0 5930301
18 2114 0 5930344
18 2115 0 5938291
18 2116 0 5939206
18 2117 0 5939593
18 2118 0 5939800
18 2119 0 5942292
18 2120 0 5943975
18 2121 0 5948359
18 2122 0 5952951
18 2123 0 5954567
18 2124 0 5956570
18 2125 0 5960464
18 2126 0 5960746
18 2127 0 5963041
18 2128 0 5963833
18 2129 0 5966568
18 2130 0 5966822
18 2131 0 6057037
18 2132 0 6061813
18 2133 0 6062665
18 2134 0 6070810
18 2135 0 6072122
18 2136 0 6074048
18 2137 0 6074740
18 2138 0 6079347
18 2139 1 6080665
18 2140 1 6082318
18 2141 1 6083594
18 2142 1 6085641
18 2143 1 6088503
18 2144 1 6090795
18 2145 1 6091211
18 2146 1 6093152
18 2147 1 6094205
18 2148 1 6094484
18 2149 1 6097277
18 2150 1 6099225
18 2151 1 6100894
18 2152 1 6102895
18 2153 1 6103280
18 2154 1 6105068
18 2155 1 6106078
18 2156 1 6106734
18 2157 1 6107530
18 2158 1 6108416
18 2159 1 6110623
18 2160 1 6118007
18 2161 1 6118222
18 2162 1 6119832
18 2163 1 6121772
18 2164 1 6122160
18 2165 1 6124077
18 2166 1 6124274
18 2167 1 6124519
18 2168 1 6125667
18 2169 1 6127703
18 2170 0 6129404
18 2171 0 6131154
18 2172 0 6132760
18 2173 0 6136571
18 2174 0 6139890
18 2175 0 6140186
18 2176 0 6141601
18 2177 0 6142844
18 2178 0 6148965
18 2179 0 6149797
18 2180 0 6149854
18 2181 0 6151182
18 2182 0 6151276
18 2183 0 6151520
18 2184 0 6156847
18 2185 0 6167446
18 2186 0 6169950
18 2187 0 6171140
18 2188 0 6173084
18 2189 0 6174056
18 2190 0 6174384
18 2191 0 6178347
18 2192 0 6181513
18 2193 0 6181825
18 2194 0 6182814
18 2195 0 6185764
18 2196 0 6186848
18 2197 0 6190761
18 2198 0 6194791
18 2199 0 6196065
18 2200 0 6197107
18 2201 0 6197420
18 2202 0 6197530
18 2203 0 6198731
18 2204 0 6201613
18 2205 0 6204568
18 2206 0 6206045
18 2207 0 6210120
18 2208 0 6210341
18 2209 0 6211871
18 2210 0 6213052
18 2211 0 6214297
18 2212 0 6216092
18 2213 0 6217423
18 2214 0 6217574
18 2215 0 6218010
18 2216 0 6220224
18 2217 0 6221375
18 2218 0 6221470
18 2219 0 6222704
18 2220 0 6223287
18 2221 0 6223991
18 2222 0 6250364
18 2223 0 6251905
18 2224 0 6251963
18 2225 0 6253005
18 2226 0 6253943
18 2227 0 6257206
18 2228 0 6259016
18 2229 0 6262069
18 2230 0 6263574
18 2231 0 6263616
18 2232 0 6265760
18 2233 0 6266729
18 2234 0 6268286
18 2235 0 6269415
18 2236 0 6271325
18 2237 0 6273281
18 2238 0 6274533
18 2239 0 6276473
18 2240 0 6277013
18 2241 0 6278674
18 2242 0 6282116
18 2243 1 6284109
18 2244 1 6285711
18 2245 1 6287218
18 2246 1 6288409
18 2247 1 6289536
18 2248 1 6293132
18 2249 1 6293688
18 2250 1 6296617
18 2251 1 6297037
18 2252 1 6297186
18 2253 1 6300371
18 2254 1 6302081
18 2255 1 6303887
18 2256 1 6311259
18 2257 1 6315191
18 2258 1 6317075
18 2259 1 6318943
18 2260 1 6319491
18 2261 1 6319901
18 2262 1 6321108
18 2263 1 6322633
18 2264 1 6328247
18 2265 1 6331253
18 2266 1 6332697
18 2267 1 6334791
18 2268 1 6335993
18 2269 1 6338260
18 2270 1 6341280
18 2271 1 6342234
18 2272 1 6342599
18 2273 1 6343968
18 2274 1 6345594
18 2275 1 6346313
18 2276 1 6349871
18 2277 1 6350922
18 2278 1 6352407
18 2279 1 6352841
18 2280 1 6353218
18 2281 1 6354784
18 2282 1 6355312
18 2283 1 6356625
18 2284 1 6357065
18 2285 1 6357983
18 2286 1 6360396
18 2287 1 6360478
18 2288 1 6362899
18 2289 1 6368862
18 2290 1 6369418
18 2291 0 6370315
18 2292 0 6370990
18 2293 0 6371588
18 2294 0 6372087
18 2295 0 6373253
18 2296 0 6373507
18 2297 0 6373884
18 2298 0 6374622
18 2299 0 6378392
18 2300 0 6379122
18 2301 0 6379857
18 2302 0 6383348
18 2303 0 6384121
18 2304 0 6388354
18 2305 0 6389407
18 2306 0 6391893
18 2307 0 6393812
18 2308 0 6394596
18 2309 0 6395429
18 2310 0 6396115
18 2311 0 6397494
18 2312 0 6399563
18 2313 0 6400464
18 2314 0 6401592
18 2315 0 6405526
18 2316 0 6405956
18 2317 0 6406472
18 2318 0 6408072
18 2319 0 6409635
18 2320 0 6410366
18 2321 0 6410843
18 2322 0 6413723
18 2323 0 6414169
18 2324 0 6416381
18 2325 0 6417772
18 2326 0 6419548
18 2327 0 6422650
18 2328 0 6424045
18 2329 0 6424843
18 2330 0 6425617
18 2331 0 6425705
18 2332 0 6428416
18 2333 0 6431602
18 2334 0 6434781
18 2335 0 6436433
18 2336 0 6436861
18 2337 0 6439880
18 2338 0 6440622
18 2339 0 6441591
18 2340 0 6443261
18 2341 0 6445212
18 2342 0 6445565
18 2343 0 6447435
18 2344 0 6447847
18 2345 0 6448199
18 2346 0 6448286
18 2347 0 6450364
18 2348 0 6453163
18 2349 0 6456238
18 2350 0 6458514
18 2351 0 6458800
18 2352 0 6462860
18 2353 0 6463506
18 2354 0 6467215
18 2355 0 6467440
18 2356 0 6469147
18 2357 0 6469941
18 2358 0 6471331
18 2359 0 6471624
18 2360 0 6475159
18 2361 0 6476912
18 2362 0 6477921
18 2363 0 6478981
18 2364 0 6481112
18 2365 0 6482691
18 2366 0 6485361
18 2367 0 6489009
18 2368 0 6489073
18 2369 0 6492459
18 2370 0 6496908
18 2371 0 6498490
18 2372 0 6499380
18 2373 0 6500099
18 2374 0 6500484
18 2375 0 6504312
18 2376 0 6505859
18 2377 0 6506667
18 2378 0 6506761
18 2379 0 6508253
18 2380 0 6508795
18 2381 0 6509482
18 2382 0 6509711
18 2383 0 6511656
18 2384 0 6512370
18 2385 0 6513083
18 2386 0 6513583
18 2387 0 6517403
18 2388 0 6519603
18 2389 0 6519735
18 2390 0 6519755
18 2391 0 6520012
18 2392 0 6521118
18 2393 0 6521407
18 2394 0 6521893
18 2395 0 6522087
18 2396 0 6522922
18 2397 0 6523085
18 2398 0 6523817
18 2399 0 6524445
18 2400 0 6525497
18 2401 0 6527158
18 2402 0 6527534
18 2403 0 6529356
18 2404 0 6530910
18 2405 0 6531418
18 2406 0 6531981
18 2407 0 6532615
18 2408 0 6533210
18 2409 0 6535492
18 2410 0 6536461
18 2411 0 6538124
18 2412 0 6540770
18 2413 0 6541180
18 2414 1 6545295
18 2415 1 6546225
18 2416 1 6547337
18 2417 1 6549002
18 2418 1 6549016
18 2419 1 6551684
18 2420 1 6551765
18 2421 1 6553628
18 2422 1 6554031
18 2423 1 6555960
18 2424 0 6556567
18 2425 0 6558038
18 2426 0 6560109
18 2427 0 6560413
18 2428 1 6562871
18 2429 1 6563172
18 2430 1 6563985
18 2431 1 6564165
18 2432 1 6566699
18 2433 1 6567450
18 2434 1 6568350
18 2435 1 6568462
18 2436 1 6569890
18 2437 1 6570178
18 2438 1 6571238
18 2439 1 6571624
18 2440 1 6574786
18 2441 1 6576857
18 2442 1 6577243
18 2443 1 6578328
18 2444 0 6585065
18 2445 0 6587554
18 2446 0 6588334
18 2447 0 6588422
18 2448 0 6589309
18 2449 0 6589425
18 2450 0 6594994
18 2451 1 6597594
18 2452 1 6597756
18 2453 1 6598523
18 2454 1 6602010
18 2455 1 6602751
18 2456 1 6605280
18 2457 1 6605775
18 2458 1 6606945
18 2459 1 6609388
18 2460 1 6609521
18 2461 1 6611996
18 2462 1 6612192
18 2463 1 6612353
18 2464 1 6612398
18 2465 0 6613129
18 2466 0 6614870
18 2467 0 6616549
18 2468 0 6617015
18 2469 0 6619369
18 2470 0 6620247
18 2471 1 6628742
18 2472 1 6630226
18 2473 1 6630248
18 2474 1 6630931
18 2475 1 6631317
18 2476 1 6632658
18 2477 1 6634006
18 2478 1 6638504
18 2479 1 6640973
18 2480 1 6643328
18 2481 1 6643980
18 2482 1 6646455
18 2483 1 6647642
18 2484 0 6651552
18 2485 0 6651902
18 2486 0 6659233
18 2487 0 6660945
18 2488 0 6664207
18 2489 0 6665022
18 2490 0 6667026
18 2491 0 6669622
18 2492 0 6670640
18 2493 0 6670783
18 2494 0 6673286
18 2495 0 6674234
18 2496 0 6674978
18 2497 0 6675054
18 2498 0 6676540
18 2499 0 6676963
18 2500 1 6679227
18 2501 1 6682207
18 2502 1 6684461
18 2503 1 6685198
18 2504 1 6686170
18 2505 1 6686368
18 2506 1 6688075
18 2507 1 6691506
18 2508 1 6693800
18 2509 1 6693979
18 2510 1 6694115
18 2511 1 6694337
18 2512 1 6695028
18 2513 0 6696606
18 2514 0 6698442
18 2515 0 6699295
18 2516 0 6701530
18 2517 0 6703472
18 2518 0 6705650
18 2519 1 6707137
18 2520 1 6707329
18 2521 1 6709050
18 2522 1 6710325
18 2523 1 6712006
18 2524 1 6713563
18 2525 1 6713693
18 2526 1 6714621
18 2527 1 6715265
18 2528 1 6718289
18 2529 0 6720350
18 2530 0 6723922
18 2531 0 6725682
18 2532 0 6725726
18 2533 0 6726053
18 2534 0 6726630
18 2535 0 6728732
18 2536 0 6729906
18 2537 0 6730728
18 2538 0 6732474
18 2539 0 6733803
18 2540 0 6736795
18 2541 0 6741368
18 2542 0 6744283
18 2543 0 6745561
18 2544 0 6747407
18 2545 0 6750094
18 2546 0 6753463
18 2547 0 6757314
18 2548 0 6757592
18 2549 0 6759125
18 2550 0 6759201
18 2551 0 6762647
18 2552 0 6764254
18 2553 0 6766914
18 2554 0 6767633
18 2555 0 6769372
18 2556 0 6771625
18 2557 0 6774666
18 2558 0 6777336
18 2559 0 6779515
18 2560 0 6782133
18 2561 0 6788636
18 2562 0 6789798
18 2563 0 6790725
18 2564 0 6792057
18 2565 0 6792531
18 2566 0 6793723
18 2567 0 6793918
18 2568 0 6796113
18 2569 0 6796288
18 2570 0 6797218
18 2571 0 6798425
18 2572 0 6798597
18 2573 0 6802801
18 2574 0 6812526
18 2575 0 6812908
18 2576 0 6814391
18 2577 0 6814954
18 2578 0 6817791
18 2579 0 6818407
18 2580 0 6819302
18 2581 0 6819347
18 2582 0 6820045
18 2583 0 6822430
18 2584 0 6825310
18 2585 1 6827391
18 2586 1 6828260
18 2587 1 6829620
18 2588 1 6830270
18 2589 1 6831335
18 2590 1 6833600
18 2591 1 6834638
18 2592 1 6835509
18 2593 1 6835675
18 2594 1 6838197
18 2595 1 6838606
18 2596 1 6840183
18 2597 1 6842586
18 2598 0 6845685
18 2599 0 6848736
18 2600 0 6850521
18 2601 0 6853259
18 2602 0 6854342
18 2603 0 6857506
18 2604 0 6861023
18 2605 0 6863256
18 2606 0 6865531
18 2607 0 6865692
18 2608 0 6865724
18 2609 0 6868752
18 2610 0 6869238
18 2611 0 6869387
18 2612 0 6871090
18 2613 0 6873022
18 2614 0 6873078
18 2615 0 6873599
18 2616 0 6876801
18 2617 0 6877983
18 2618 0 6879446
18 2619 0 6883365
18 2620 1 6889645
18 2621 1 6894911
18 2622 1 6895622
18 2623 1 6897601
18 2624 1 6897987
18 2625 1 6898910
18 2626 1 6901363
18 2627 1 6903448
18 2628 1 6911077
18 2629 1 6914450
18 2630 0 6919560
18 2631 0 6922790
18 2632 0 6928778
18 2633 0 6932210
18 2634 0 6932371
18 2635 0 6933334
18 2636 0 6934762
18 2637 0 6936856
18 2638 0 6937558
18 2639 0 6941955
18 2640 0 6942079
18 2641 0 6943981
18 2642 0 6944428
18 2643 0 6947652
18 2644 0 6953091
18 2645 0 6954702
18 2646 0 6957824
18 2647 0 6963215
18 2648 0 6964890
18 2649 0 6965339
18 2650 0 6966372
18 2651 0 6967472
18 2652 0 6968535
18 2653 0 6968991
18 2654 1 6970831
18 2655 1 6972158
18 2656 1 6973142
18 2657 1 6975758
18 2658 1 6979477
18 2659 1 6979912
18 2660 1 6980860
18 2661 1 6982028
18 2662 1 6985020
18 2663 1 6985785
18 2664 1 6986624
18 2665 1 6987721
18 2666 1 6988726
18 2667 1 6989518
18 2668 1 6995483
18 2669 1 6996661
18 2670 1 7001791
18 2671 1 7006009
18 2672 1 7008253
18 2673 1 7012117
18 2674 1 7014376
18 2675 1 7638981
18 2676 1 7639980
18 2677 1 7641734
18 2678 1 7644135
18 2679 1 7644358
18 2680 1 7650733
18 2681 1 7657616
18 2682 1 7696242
18 2683 1 7698644
18 2684 1 7699848
18 2685 1 7700448
18 2686 1 7701640
18 2687 1 7703171
18 2688 1 7704221
18 2689 1 7706717
18 2690 1 7707851
18 2691 1 7709403
18 2692 1 7709675
18 2693 0 7711858
18 2694 0 7713905
18 2695 0 7714416
18 2696 0 7718060
18 2697 0 7718236
18 2698 0 7718818
18 2699 0 7719803
18 2700 0 7721454
18 2701 0 7722538
18 2702 0 7724162
18 2703 0 7725478
18 2704 0 7726640
18 2705 0 7727081
18 2706 0 7728478
18 2707 0 7730651
18 2708 0 7732343
18 2709 1 7735898
18 2710 1 7736788
18 2711 1 7738050
18 2712 1 7738832
18 2713 1 7739606
18 2714 1 7739829
18 2715 1 7742891
18 2716 1 7746539
18 2717 1 7747110
18 2718 1 7748450
18 2719 1 7751431
18 2720 1 7753244
18 2721 1 7753436
18 2722 1 7756019
18 2723 1 7760750
18 2724 1 7762459
18 2725 1 7763276
18 2726 1 7763844
18 2727 1 7766876
18 2728 1 7768708
18 2729 1 7768920
18 2730 1 7779733
18 2731 1 7781060
18 2732 1 7783500
18 2733 1 7785245
18 2734 1 7794162
18 2735 1 7798820
18 2736 1 7802093
18 2737 1 7806875
18 2738 1 7807130
18 2739 1 7810085
18 2740 1 7810259
18 2741 1 7811708
18 2742 1 7813370
18 2743 1 7815724
18 2744 1 7832835
18 2745 1 7835190
18 2746 1 7836940
18 2747 1 7838661
18 2748 1 7840956
18 2749 1 7842930
18 2750 1 7842986
18 2751 1 7860586
18 2752 1 7863006
18 2753 1 7866954
18 2754 1 7868807
18 2755 1 7870339
18 2756 0 7872045
18 2757 0 7874007
18 2758 0 7875731
18 2759 0 7878336
18 2760 0 7881332
18 2761 0 7888509
18 2762 0 7888978
18 2763 0 7893525
18 2764 0 7896934
18 2765 0 7897652
18 2766 0 7899196
18 2767 0 7901258
18 2768 0 7903715
18 2769 0 7909201
18 2770 0 7913728
18 2771 0 7924786
18 2772 0 7930995
18 2773 0 7932732
18 2774 0 7932850
18 2775 0 7933570
18 2776 0 7934416
18 2777 0 7934944
18 2778 0 7935930
18 2779 0 7936679
18 2780 0 7938712
18 2781 0 7939333
18 2782 0 7939674
18 2783 0 7941555
18 2784 0 7944113
18 2785 0 7944427
18 2786 0 7948862
18 2787 0 7948921
18 2788 0 7952422
18 2789 0 7952756
18 2790 0 7955387
18 2791 0 7958612
18 2792 0 7960976
18 2793 0 7962956
18 2794 0 7971762
18 2795 0 7973626
18 2796 0 7976722
18 2797 0 7977117
18 2798 0 7980139
18 2799 0 7982233
18 2800 0 7983760
18 2801 0 7983803
18 2802 0 7984271
18 2803 0 7984907
18 2804 0 7985619
18 2805 0 7987719
18 2806 0 7988654
18 2807 0 7989424
18 2808 0 7994188
18 2809 0 7996802
18 2810 0 7997566
18 2811 1 8000918
18 2812 1 8004456
18 2813 1 8004736
18 2814 1 8004831
18 2815 1 8009327
18 2816 1 8013254
18 2817 1 8016911
18 2818 1 8018003
18 2819 1 8021297
18 2820 1 8023044
18 2821 0 8045746
18 2822 0 8047008
18 2823 0 8049340
18 2824 0 8051449
18 2825 0 8053131
18 2826 0 8055893
18 2827 0 8057672
18 2828 0 8060795
18 2829 0 8061728
18 2830 0 8062158
18 2831 0 8062580
18 2832 0 8062861
18 2833 0 8064917
18 2834 0 8066906
18 2835 0 8067623
18 2836 0 8068645
18 2837 0 8069212
18 2838 0 8070436
18 2839 0 8080553
18 2840 0 8081852
18 2841 0 8084316
18 2842 0 8092566
18 2843 0 8094304
18 2844 0 8095666
18 2845 0 8103932
18 2846 0 8106253
18 2847 0 8106681
18 2848 0 8176487
18 2849 0 8179129
18 2850 0 8182908
18 2851 0 8183774
18 2852 0 8187896
18 2853 0 8189436
18 2854 0 8190294
18 2855 0 8191498
18 2856 0 8191669
18 2857 0 8199182
18 2858 0 8202864
18 2859 0 8217079
18 2860 0 8219553
18 2861 0 8222893
18 2862 0 8224323
18 2863 0 8226602
18 2864 0 8229376
18 2865 0 8231833
18 2866 1 8233317
18 2867 1 8233402
18 2868 1 8235100
18 2869 1 8239506
18 2870 1 8242035
18 2871 1 8243177
18 2872 1 8245217
18 2873 1 8248370
18 2874 1 8250193
18 2875 1 8252027
18 2876 1 8253525
18 2877 0 8258059
18 2878 1 8261795
18 2879 1 8262224
18 2880 1 8263293
18 2881 1 8264694
18 2882 1 8266204
18 2883 1 8266227
18 2884 1 8267731
18 2885 1 8272308
18 2886 1 8272685
18 2887 1 8274526
18 2888 1 8278926
18 2889 1 8281052
18 2890 1 8281340
18 2891 1 8284765
18 2892 1 8285982
18 2893 1 8286704
18 2894 1 8288064
18 2895 1 8288448
18 2896 1 8292186
18 2897 1 8293232
18 2898 1 8294334
18 2899 1 8295207
18 2900 0 8298181
18 2901 0 8299185
18 2902 0 8302444
18 2903 0 8305442
18 2904 0 8308024
18 2905 0 8308133
18 2906 0 8312555
18 2907 0 8313263
18 2908 0 8316926
18 2909 0 8319036
18 2910 0 8322057
18 2911 0 8322192
18 2912 0 8325893
18 2913 0 8328633
18 2914 0 8330337
18 2915 0 8331925
18 2916 0 8332735
18 2917 0 8334976
18 2918 0 8336473
18 2919 0 8339832
18 2920 0 8340975
18 2921 0 8341060
18 2922 0 8341799
18 2923 0 8343390
18 2924 0 8343710
18 2925 0 8346161
18 2926 0 8346778
18 2927 0 8348556
18 2928 0 8350784
18 2929 0 8352028
18 2930 0 8353380
18 2931 0 8357351
18 2932 0 8357924
18 2933 0 8359440
18 2934 0 8361165
18 2935 0 8361427
18 2936 0 8363078
18 2937 0 8365206
18 2938 0 8365427
18 2939 0 8366977
18 2940 0 8369393
18 2941 0 8371253
18 2942 0 8374068
18 2943 0 8391904
18 2944 0 8394220
18 2945 0 8395362
18 2946 0 8417042
18 2947 0 8418067
18 2948 0 8419342
18 2949 0 8421067
18 2950 0 8439189
18 2951 0 8439955
18 2952 0 8440531
18 2953 0 8440910
18 2954 0 8442218
18 2955 0 8442624
18 2956 0 8443692
18 2957 0 8445389
18 2958 0 8446619
18 2959 0 8447937
18 2960 0 8448335
18 2961 0 8449929
18 2962 0 8451814
18 2963 0 8454914
18 2964 0 8455596
18 2965 0 8458250
18 2966 0 8459482
18 2967 0 8460139
18 2968 0 8462981
18 2969 0 8464551
18 2970 0 8465076
18 2971 0 8465182
18 2972 0 8465361
18 2973 0 8467195
18 2974 0 8469055
18 2975 0 8469715
18 2976 0 8471621
18 2977 0 8473806
18 2978 0 8475762
18 2979 0 8475903
18 2980 0 8478346
18 2981 0 8478402
18 2982 0 8479367
18 2983 0 8481158
18 2984 0 8483316
18 2985 0 8483479
18 2986 0 8483550
18 2987 0 8485411
18 2988 0 8487343
18 2989 0 8488932
18 2990 0 8489072
18 2991 0 8491010
18 2992 0 8491126
18 2993 0 8492504
18 2994 0 8493010
18 2995 0 8494746
18 2996 0 8496476
18 2997 0 8497486
18 2998 0 8498951
18 2999 0 8500486
18 3000 0 8502444
18 3001 0 8502531
18 3002 0 8507429
18 3003 0 8542052
18 3004 0 8547210
18 3005 0 8549061
18 3006 0 8556198
18 3007 0 8556866
18 3008 0 8559341
18 3009 0 8563328
18 3010 0 8564472
18 3011 0 8565732
18 3012 0 8567866
18 3013 0 8567913
18 3014 0 8572571
18 3015 0 8574243
18 3016 0 8574904
18 3017 0 8575594
18 3018 0 8577407
18 3019 0 8579616
18 3020 0 8584964
18 3021 0 8587848
18 3022 0 8588591
18 3023 0 8588951
18 3024 0 8589253
18 3025 0 8590762
18 3026 0 8594418
18 3027 0 8594469
18 3028 0 8594791
18 3029 0 8600762
18 3030 0 8601164
18 3031 0 8602429
18 3032 0 8606310
18 3033 0 8606418
18 3034 0 8609287
18 3035 0 8611340
18 3036 0 8611720
18 3037 0 8616962
18 3038 0 8617535
18 3039 0 8619626
18 3040 0 8620637
18 3041 0 8624351
18 3042 0 8629902
18 3043 0 8631787
18 3044 0 8632109
18 3045 0 8633830
18 3046 0 8635220
18 3047 0 8637316
18 3048 0 8638812
18 3049 0 8639447
18 3050 0 8640472
18 3051 0 8641803
18 3052 0 8645752
18 3053 0 8646655
18 3054 0 8647261
18 3055 0 8648055
18 3056 0 8649817
18 3057 0 8651623
18 3058 0 8652133
18 3059 0 8653992
18 3060 0 8655389
18 3061 0 8655848
18 3062 0 8656568
18 3063 0 8656884
18 3064 0 8658580
18 3065 0 8659137
18 3066 0 8661140
18 3067 0 8662028
18 3068 0 8663066
18 3069 0 8666320
18 3070 0 8668672
18 3071 0 8668781
18 3072 0 8669806
18 3073 0 8670236
18 3074 0 8671358
18 3075 0 8672274
18 3076 0 8674012
18 3077 0 8674069
18 3078 0 8674367
18 3079 0 8675814
18 3080 0 8677888
18 3081 0 8678137
18 3082 0 8678894
18 3083 0 8680102
18 3084 0 8680863
18 3085 0 8681090
18 3086 0 8682471
18 3087 0 8682488
18 3088 0 8686498
18 3089 0 8690204
18 3090 0 8691842
18 3091 0 8692775
18 3092 0 8693972
18 3093 0 8697217
18 3094 0 8700507
18 3095 0 8700985
18 3096 0 8701027
18 3097 0 8702760
18 3098 0 8704214
18 3099 0 8706685
18 3100 0 8709620
18 3101 0 8710939
18 3102 0 8711300
18 3103 0 8712077
18 3104 0 8714003
18 3105 0 8717155
18 3106 0 8718304
18 3107 0 8721382
18 3108 0 8722905
18 3109 0 8726819
18 3110 0 8728609
18 3111 0 8730706
18 3112 0 8731658
18 3113 0 8731914
18 3114 0 8732959
18 3115 0 8734925
18 3116 0 8736451
18 3117 0 8737540
18 3118 0 8738436
18 3119 0 8740959
18 3120 0 8741313
18 3121 0 8743063
18 3122 0 8743443
18 3123 0 8745160
18 3124 0 8747134
18 3125 0 8747320
18 3126 0 8749750
18 3127 0 8750767
18 3128 0 8753596
18 3129 0 8754559
18 3130 0 8754969
18 3131 0 8763218
18 3132 0 8763546
18 3133 0 8764406
18 3134 0 8764972
18 3135 0 8766109
18 3136 0 8767390
18 3137 0 8768713
18 3138 0 8769477
18 3139 0 8770807
18 3140 0 8770877
18 3141 0 8772102
18 3142 0 8772471
18 3143 0 8774869
18 3144 0 8780598
18 3145 0 8782664
18 3146 0 8785094
18 3147 0 8787419
18 3148 0 8788551
18 3149 0 8788689
18 3150 0 8788726
18 3151 0 8792101
18 3152 0 8793221
18 3153 0 8793659
18 3154 0 8796986
18 3155 0 8797026
18 3156 0 8797109
18 3157 0 8797582
18 3158 0 8799175
18 3159 0 8800877
18 3160 0 8801131
18 3161 0 8801423
18 3162 0 8803103
18 3163 0 8803908
18 3164 0 8805813
18 3165 0 8808837
18 3166 0 8811163
18 3167 0 8811795
18 3168 0 8812950
18 3169 0 8813743
18 3170 0 8814951
18 3171 0 8816575
18 3172 0 8816630
18 3173 0 8819975
18 3174 0 8820157
18 3175 0 8821619
18 3176 0 8823725
18 3177 0 8824986
18 3178 0 8826819
18 3179 0 8827526
18 3180 0 8828968
18 3181 0 8829761
18 3182 0 8836821
18 3183 0 8837008
18 3184 0 8838759
18 3185 0 8839193
18 3186 0 8839957
18 3187 0 8842783
18 3188 0 8843428
18 3189 0 8886489
18 3190 0 8886989
18 3191 0 8888213
18 3192 0 8889507
18 3193 0 8890746
18 3194 0 8893093
18 3195 0 8897869
18 3196 0 8900547
18 3197 0 8902030
18 3198 0 8906936
18 3199 0 8928570
18 3200 0 8930155
18 3201 0 8932773
18 3202 0 8933083
18 3203 0 8937634
18 3204 0 8939909
18 3205 0 8941072
18 3206 0 8941889
18 3207 0 8943430
18 3208 0 8953793
18 3209 0 8954851
18 3210 0 8956169
18 3211 0 8958439
18 3212 0 8961093
18 3213 0 8963479
18 3214 0 8965089
18 3215 0 8965777
18 3216 0 8966618
18 3217 0 8966659
18 3218 0 8968979
18 3219 0 8971639
18 3220 0 8985309
18 3221 0 8988858
18 3222 0 8990978
18 3223 0 8991700
18 3224 0 8993773
18 3225 0 8994830
18 3226 0 8995973
18 3227 0 8996118
18 3228 0 8998328
18 3229 0 9000992
18 3230 0 9001805
18 3231 0 9003896
18 3232 0 9005359
18 3233 0 9007785
18 3234 0 9011042
18 3235 0 9014994
18 3236 0 9016884
18 3237 0 9019199
18 3238 0 9041158
18 3239 0 9043500
18 3240 0 9045972
18 3241 0 9048983
18 3242 0 9051739
18 3243 0 9055225
18 3244 0 9056653
18 3245 0 9058700
18 3246 0 9060017
18 3247 0 9061139
18 3248 0 9062446
18 3249 0 9083510
18 3250 0 9087810
18 3251 0 9090179
18 3252 0 9091720
18 3253 0 9092881
18 3254 0 9096248
18 3255 0 9097975
18 3256 0 9098564
18 3257 0 9099439
18 3258 0 9099947
18 3259 0 9100858
18 3260 0 9102669
18 3261 0 9104723
18 3262 0 9106604
18 3263 0 9107586
18 3264 0 9126797
18 3265 0 9128179
18 3266 0 9128585
18 3267 0 9137599
18 3268 0 9185077
18 3269 1 9198998
18 3270 1 9201744
18 3271 1 9202211
18 3272 1 9207177
18 3273 1 9214353
18 3274 1 9215944
18 3275 1 9216517
18 3276 1 9217068
18 3277 1 9221633
18 3278 1 9223002
18 3279 1 9223872
18 3280 1 9224549
18 3281 1 9231930
18 3282 1 9241859
18 3283 1 9241937
18 3284 0 9264826
18 3285 0 9266031
18 3286 0 9266615
18 3287 0 9270664
18 3288 0 9271318
18 3289 0 9273546
18 3290 0 9277579
18 3291 0 9279238
18 3292 0 9280859
18 3293 0 9282884
18 3294 0 9284354
18 3295 0 9292849
18 3296 1 9297136
18 3297 1 9298554
18 3298 1 9299331
18 3299 1 9300957
18 3300 1 9301032
18 3301 1 9305823
18 3302 1 9309252
18 3303 1 9312665
18 3304 1 9313967
18 3305 1 9320699
18 3306 1 9323978
18 3307 1 9326342
18 3308 1 9332836
18 3309 0 9339640
18 3310 0 9341151
18 3311 0 9341933
18 3312 0 9346666
18 3313 0 9348126
18 3314 0 9349353
18 3315 0 9352480
18 3316 0 9353671
18 3317 0 9355123
18 3318 0 9356270
18 3319 0 9363207
18 3320 0 9363722
18 3321 0 9368355
18 3322 0 9371423
18 3323 0 9373837
18 3324 0 9378779
18 3325 0 9379710
18 3326 0 9383728
18 3327 0 9389378
18 3328 0 9392269
18 3329 0 9398800
18 3330 0 9406469
18 3331 0 9409041
18 3332 0 9418167
18 3333 0 9442099
18 3334 0 9446301
18 3335 0 9446336
18 3336 0 9451023
18 3337 0 9451271
18 3338 0 9452906
18 3339 0 9459090
18 3340 0 9461494
18 3341 0 9467138
18 3342 0 9471183
18 3343 0 9471772
18 3344 0 9480288
18 3345 0 9481087
18 3346 0 9494871
18 3347 0 9500021
18 3348 0 9524488
18 3349 0 9526844
18 3350 0 9531492
18 3351 0 9553820
18 3352 0 9559564
18 3353 0 9567058
18 3354 0 9569833
18 3355 1 9571434
18 3356 1 9574467
18 3357 1 9578065
18 3358 1 9581134
18 3359 1 9583202
18 3360 1 9585150
18 3361 1 9586996
18 3362 1 9589913
18 3363 1 9590342
18 3364 1 9595067
18 3365 1 9597001
18 3366 1 9603430
18 3367 1 9603782
18 3368 1 9605572
18 3369 1 9605669
18 3370 0 9608789
18 3371 0 9614758
18 3372 0 9616104
18 3373 0 9621437
18 3374 0 9622710
18 3375 1 9627321
18 3376 1 9629575
18 3377 1 9629619
18 3378 1 9630372
18 3379 1 9633418
18 3380 1 9633828
18 3381 1 9636779
18 3382 1 9641039
18 3383 1 9643365
18 3384 1 9645409
18 3385 1 9668631
18 3386 1 9669704
18 3387 1 9671016
18 3388 1 9674425
18 3389 1 9675181
18 3390 1 9676151
18 3391 1 9678896
18 3392 1 9683063
18 3393 1 9683836
18 3394 1 9685467
18 3395 1 9687909
18 3396 1 9689793
18 3397 1 9690063
18 3398 1 9692111
18 3399 1 9696778
18 3400 1 9699908
18 3401 1 9701206
18 3402 1 9702829
18 3403 1 9703611
18 3404 1 9706400
18 3405 1 9707476
18 3406 1 9707857
18 3407 1 9709521
18 3408 1 9714884
18 3409 1 9717555
18 3410 1 9720665
18 3411 1 9722309
18 3412 1 9726112
18 3413 1 9728538
18 3414 1 9729966
18 3415 1 9732550
18 3416 1 9732628
18 3417 1 9735575
18 3418 1 9737379
18 3419 1 9738671
18 3420 1 9739069
18 3421 1 9740564
18 3422 1 9740857
18 3423 0 9745680
18 3424 0 9746127
18 3425 0 9748625
18 3426 0 9749305
18 3427 1 9777750
18 3428 1 9780309
18 3429 1 9781404
18 3430 1 9783940
18 3431 1 9784364
18 3432 1 9786249
18 3433 1 9786939
18 3434 1 9791070
18 3435 1 9794882
18 3436 1 9794942
18 3437 1 9797142
18 3438 1 9801919
18 3439 1 9802819
18 3440 1 9805345
18 3441 1 9805882
18 3442 1 9806758
18 3443 1 9807765
18 3444 1 9809306
18 3445 1 9814035
18 3446 1 9815781
18 3447 0 9818796
18 3448 0 9822023
18 3449 0 9823047
18 3450 0 9832437
18 3451 0 9833973
18 3452 0 9836905
18 3453 0 9837080
18 3454 0 9838346
18 3455 0 9839006
18 3456 0 9842098
18 3457 0 9844185
18 3458 0 9856907
18 3459 0 9857824
18 3460 0 9859073
18 3461 0 9863112
18 3462 0 9866015
18 3463 0 9867868
18 3464 0 9871874
18 3465 0 9871911
18 3466 0 9888251
18 3467 0 9888784
18 3468 0 9900998
18 3469 0 9905251
18 3470 0 9906998
18 3471 0 9909436
18 3472 0 9912905
18 3473 0 9914468
18 3474 0 9915448
18 3475 0 9917261
18 3476 0 9926250
18 3477 0 9929535
18 3478 0 9935609
18 3479 0 9937591
18 3480 0 9937928
18 3481 0 9939156
18 3482 0 9942770
18 3483 0 9944328
18 3484 0 9946744
18 3485 0 9950393
18 3486 0 9950691
18 3487 0 9956311
18 3488 0 9957438
18 3489 0 9958642
18 3490 0 9961500
18 3491 0 9962496
18 3492 0 9962778
18 3493 0 9966076
18 3494 0 9968348
18 3495 0 9971933
18 3496 0 9975995
18 3497 0 9976904
18 3498 0 9977029
18 3499 0 9978921
18 3500 0 9979671
18 3501 0 9980319
18 3502 0 9980974
18 3503 0 9983771
18 3504 0 9984547
18 3505 0 9986470
18 3506 0 9987376
18 3507 0 9987873
18 3508 0 9991695
18 3509 0 9997062
18 3510 0 10000151
18 3511 0 10009462
18 3512 0 10017579
18 3513 0 10025463
18 3514 0 10030919
18 3515 0 10032195
18 3516 0 10050144
18 3517 0 10050316
18 3518 0 10051334
18 3519 0 10054321
18 3520 0 10057422
18 3521 0 10059408
18 3522 0 10061127
18 3523 0 10061951
18 3524 0 10066297
18 3525 0 10067653
18 3526 0 10068466
18 3527 0 10071561
18 3528 0 10075711
18 3529 0 10075871
18 3530 0 10082260
18 3531 0 10086826
18 3532 0 10154031
18 3533 0 10154509
18 3534 0 10157963
18 3535 0 10158163
18 3536 0 10158490
18 3537 0 10167957
18 3538 0 10176992
18 3539 0 10178928
18 3540 0 10184704
18 3541 0 10184820
18 3542 0 10189019
18 3543 0 10194827
18 3544 0 10196319
18 3545 0 10196682
18 3546 0 10196886
18 3547 0 10198895
18 3548 0 10200243
18 3549 0 10202283
18 3550 0 10202325
18 3551 0 10203576
18 3552 0 10205355
18 3553 0 10207062
18 3554 0 10208459
18 3555 0 10211884
18 3556 0 10215275
18 3557 0 10215582
18 3558 0 10216981
18 3559 0 10217466
18 3560 0 10218793
18 3561 0 10221504
18 3562 0 10224647
18 3563 0 10227143
18 3564 0 10227996
18 3565 0 10232580
18 3566 0 10235584
18 3567 0 10247431
18 3568 0 10250670
18 3569 0 10253555
18 3570 0 10258816
18 3571 1 10261056
18 3572 1 10261722
18 3573 1 10263250
18 3574 1 10264207
18 3575 1 10265029
18 3576 1 10265789
18 3577 1 10269828
18 3578 1 10270399
18 3579 1 10271692
18 3580 1 10273610
18 3581 1 10277293
18 3582 1 10280445
18 3583 1 10283872
18 3584 1 10284174
18 3585 1 10284361
18 3586 1 10285908
18 3587 1 10289717
18 3588 1 10290968
18 3589 1 10292095
18 3590 1 10294952
18 3591 1 10300864
18 3592 1 10303569
18 3593 1 10304254
18 3594 1 10304504
18 3595 1 10304560
18 3596 1 10304798
18 3597 1 10307085
18 3598 1 10309105
18 3599 1 10309335
18 3600 1 10311903
18 3601 0 10317248
18 3602 0 10322319
18 3603 0 10322442
18 3604 0 10342403
18 3605 0 10345504
18 3606 0 10345768
18 3607 0 10348849
18 3608 0 10349798
18 3609 0 10350697
18 3610 0 10353335
18 3611 0 10357559
18 3612 0 10360138
18 3613 0 10360690
18 3614 0 10360948
18 3615 0 10361593
18 3616 0 10363925
18 3617 0 10365000
18 3618 0 10365935
18 3619 0 10370168
18 3620 0 10374794
18 3621 0 10379190
18 3622 0 10380101
18 3623 0 10380678
18 3624 0 10384312
18 3625 0 10386240
18 3626 0 10391253
18 3627 0 10391861
18 3628 0 10392713
18 3629 0 10393450
18 3630 0 10396067
18 3631 0 10397322
18 3632 0 10397651
18 3633 0 10399105
18 3634 0 10401420
18 3635 0 10403573
18 3636 0 10404391
18 3637 0 10405644
18 3638 0 10410227
18 3639 0 10413120
18 3640 1 10415397
18 3641 1 10416983
18 3642 1 10419395
18 3643 1 10421443
18 3644 1 10426017
18 3645 1 10426287
18 3646 1 10426639
18 3647 1 10429301
18 3648 1 10432957
18 3649 1 10437669
18 3650 1 10440566
18 3651 1 10441411
18 3652 1 10445527
18 3653 0 10447846
18 3654 0 10454323
18 3655 0 10456202
18 3656 0 10457691
18 3657 0 10461419
18 3658 0 10463043
18 3659 0 10466299
18 3660 0 10490958
18 3661 0 10547416
18 3662 0 10559402
18 3663 0 10569892
18 3664 0 10571656
18 3665 0 10573556
18 3666 0 10574776
18 3667 0 10577105
18 3668 0 10580144
18 3669 0 10584289
18 3670 0 10586176
18 3671 0 10588339
18 3672 0 10593020
18 3673 0 10595397
18 3674 0 10596059
18 3675 0 10596595
18 3676 0 10599348
18 3677 0 10601651
18 3678 0 10604767
18 3679 0 10606916
18 3680 0 10609067
18 3681 0 10609119
18 3682 0 10611114
18 3683 1 10615385
18 3684 1 10623197
18 3685 1 10624714
18 3686 1 10625497
18 3687 1 10626958
18 3688 1 10627316
18 3689 1 10628941
18 3690 1 10629737
18 3691 1 10632695
18 3692 1 10633197
18 3693 1 10635744
18 3694 1 10641022
18 3695 1 10642931
18 3696 1 10643814
18 3697 1 10647607
18 3698 0 10648772
18 3699 0 10649502
18 3700 0 10653134
18 3701 0 10653756
18 3702 0 10656073
18 3703 0 10657821
18 3704 0 10661053
18 3705 0 10669429
18 3706 0 10674213
18 3707 0 10675260
18 3708 0 10678951
18 3709 0 10682192
18 3710 0 10682539
18 3711 0 10688412
18 3712 0 10689446
18 3713 0 10691059
18 3714 0 10692874
18 3715 0 10693673
18 3716 0 10696143
18 3717 0 10701442
18 3718 0 10704288
18 3719 0 10706169
18 3720 0 10715286
18 3721 0 10715361
18 3722 0 10716724
18 3723 0 10719735
18 3724 0 10720641
18 3725 0 10722815
18 3726 0 10723215
18 3727 0 10724870
18 3728 1 10725685
18 3729 1 10726551
18 3730 1 10731711
18 3731 1 10732049
18 3732 1 10733787
18 3733 1 10735445
18 3734 1 10738879
18 3735 1 10747195
18 3736 1 10748432
18 3737 1 10748460
18 3738 1 10751422
18 3739 1 10752522
18 3740 1 10756372
18 3741 1 10757306
18 3742 1 10757788
18 3743 1 10757919
18 3744 1 10760214
18 3745 0 10770408
18 3746 0 10770512
18 3747 0 10772832
18 3748 0 10775811
18 3749 0 10781781
18 3750 0 10783625
18 3751 0 10787919
18 3752 0 10788082
18 3753 0 10793075
18 3754 0 10796606
18 3755 0 10797596
18 3756 0 10799666
18 3757 0 10806361
18 3758 0 10811220
18 3759 0 10811278
18 3760 0 10813061
18 3761 0 10814420
18 3762 0 10815869
18 3763 0 10816509
18 3764 0 10816986
18 3765 0 10824310
18 3766 0 10843146
18 3767 0 10843685
18 3768 0 10857763
18 3769 0 10862374
18 3770 0 10864474
18 3771 0 10867301
18 3772 0 10870071
18 3773 0 10872705
18 3774 0 10875747
18 3775 0 10882980
18 3776 0 10884808
18 3777 0 10887797
18 3778 0 10889504
18 3779 0 10892499
18 3780 0 10901757
18 3781 0 10927655
18 3782 0 10946195
18 3783 0 10964888
18 3784 0 10973946
18 3785 0 10984706
18 3786 0 11009208
18 3787 0 11016682
18 3788 0 11027454
18 3789 0 11028642
18 3790 0 11028989
18 3791 0 11040545
18 3792 0 11100604
18 3793 0 11149733
18 3794 0 11179195
