# Supplementary material for: A Scale-Corrected Comparison of Linkage Disequilibrium Levels between Genic and Non-Genic Regions
Source: PLoS One. 2015 Oct 30;10(10):e0141216. doi: 10.1371/journal.pone.0141216 (PMC4627745; doi:10.1371/journal.pone.0141216)
Supplement: S3 File — (ZIP) [file pone.0141216.s016.zip › markerInfo_chr19.txt]

chr SNP gene relDist
19 1 0 1
19 2 0 1695
19 3 0 2565
19 4 0 5112
19 5 0 8787
19 6 0 14214
19 7 0 16075
19 8 0 25595
19 9 0 33760
19 10 0 51550
19 11 0 55845
19 12 0 68455
19 13 0 70135
19 14 0 71842
19 15 0 95120
19 16 0 99150
19 17 0 99587
19 18 0 105123
19 19 0 107535
19 20 0 107654
19 21 0 109096
19 22 0 110469
19 23 0 112897
19 24 0 122201
19 25 0 129645
19 26 0 131525
19 27 0 135185
19 28 0 135719
19 29 0 141814
19 30 0 143114
19 31 0 145453
19 32 0 148416
19 33 0 149181
19 34 0 149473
19 35 0 150084
19 36 1 176807
19 37 1 190065
19 38 1 191854
19 39 1 193094
19 40 1 196166
19 41 1 197455
19 42 1 197823
19 43 1 197938
19 44 1 198176
19 45 1 198601
19 46 1 198712
19 47 1 199552
19 48 1 202248
19 49 1 206342
19 50 1 208570
19 51 1 209010
19 52 1 209394
19 53 1 210947
19 54 1 212535
19 55 1 216630
19 56 1 218306
19 57 1 220628
19 58 1 223344
19 59 1 223682
19 60 1 225170
19 61 1 225238
19 62 1 225437
19 63 1 228006
19 64 1 229247
19 65 1 231389
19 66 1 231973
19 67 1 233691
19 68 1 235187
19 69 1 235795
19 70 1 236647
19 71 1 238681
19 72 1 240761
19 73 1 243131
19 74 1 243467
19 75 1 244365
19 76 1 247390
19 77 1 259869
19 78 1 263072
19 79 1 266335
19 80 1 268254
19 81 1 269438
19 82 1 269669
19 83 1 275626
19 84 1 281047
19 85 1 281655
19 86 1 285074
19 87 1 286395
19 88 1 288454
19 89 1 292323
19 90 1 293078
19 91 0 296356
19 92 0 296907
19 93 0 297874
19 94 0 300314
19 95 0 303128
19 96 0 304828
19 97 0 307183
19 98 0 307316
19 99 1 313092
19 100 1 314313
19 101 1 315277
19 102 1 318845
19 103 1 320719
19 104 1 320733
19 105 1 324487
19 106 1 328215
19 107 1 329513
19 108 1 332325
19 109 1 336245
19 110 1 338742
19 111 1 339336
19 112 1 340798
19 113 0 348082
19 114 0 350184
19 115 1 353385
19 116 1 354230
19 117 1 354339
19 118 1 354867
19 119 1 356200
19 120 1 359160
19 121 1 362292
19 122 1 362648
19 123 1 367516
19 124 1 370484
19 125 1 373236
19 126 1 376666
19 127 1 376766
19 128 0 378965
19 129 0 379233
19 130 0 381996
19 131 0 383596
19 132 0 388171
19 133 0 391468
19 134 0 392695
19 135 0 393044
19 136 0 396677
19 137 0 397813
19 138 0 402080
19 139 0 404531
19 140 0 407660
19 141 0 408839
19 142 0 412900
19 143 0 416164
19 144 0 416241
19 145 0 417843
19 146 0 419938
19 147 0 422756
19 148 0 423984
19 149 1 432974
19 150 1 434036
19 151 1 435107
19 152 1 439622
19 153 1 442480
19 154 1 445339
19 155 1 445806
19 156 1 447736
19 157 1 448153
19 158 1 449775
19 159 1 452430
19 160 1 453110
19 161 1 455356
19 162 1 456348
19 163 1 460308
19 164 1 461530
19 165 1 461747
19 166 1 461991
19 167 1 464802
19 168 1 465168
19 169 1 465677
19 170 1 467739
19 171 1 467987
19 172 1 469176
19 173 1 473390
19 174 1 477152
19 175 1 480024
19 176 1 482977
19 177 1 485713
19 178 0 490099
19 179 0 491253
19 180 0 495058
19 181 0 500343
19 182 0 503202
19 183 1 525308
19 184 1 525719
19 185 1 526306
19 186 1 527106
19 187 1 530229
19 188 1 532106
19 189 1 532263
19 190 1 533777
19 191 1 536444
19 192 1 542179
19 193 1 543360
19 194 1 544596
19 195 1 554550
19 196 1 555968
19 197 1 556182
19 198 1 557595
19 199 1 558314
19 200 0 627714
19 201 0 701292
19 202 0 703448
19 203 0 707270
19 204 0 708185
19 205 0 710245
19 206 0 710302
19 207 0 711662
19 208 0 713990
19 209 0 714482
19 210 0 716801
19 211 0 724231
19 212 0 725803
19 213 0 727416
19 214 0 730863
19 215 0 731617
19 216 0 734844
19 217 0 735908
19 218 0 747806
19 219 0 749273
19 220 0 751916
19 221 0 752214
19 222 0 752781
19 223 0 756982
19 224 0 758174
19 225 0 769876
19 226 0 771481
19 227 0 773096
19 228 0 774054
19 229 0 777524
19 230 0 781800
19 231 0 788757
19 232 0 824088
19 233 0 826808
19 234 0 830494
19 235 0 832600
19 236 0 833648
19 237 1 845311
19 238 1 868132
19 239 1 895408
19 240 1 895470
19 241 1 897914
19 242 1 898445
19 243 1 902057
19 244 1 904341
19 245 1 909419
19 246 1 913503
19 247 0 917722
19 248 0 918403
19 249 0 919999
19 250 0 920983
19 251 0 921045
19 252 0 940954
19 253 0 942968
19 254 0 944002
19 255 0 945806
19 256 0 946969
19 257 0 947425
19 258 0 949508
19 259 0 953084
19 260 1 955084
19 261 1 955341
19 262 1 956289
19 263 1 957343
19 264 1 958239
19 265 1 958328
19 266 1 960048
19 267 1 966619
19 268 1 967066
19 269 1 969554
19 270 1 971820
19 271 1 974546
19 272 1 976387
19 273 1 976678
19 274 1 977402
19 275 1 978845
19 276 1 979173
19 277 1 981610
19 278 1 982365
19 279 1 984803
19 280 1 987057
19 281 1 987898
19 282 1 988449
19 283 1 990883
19 284 1 992299
19 285 1 993419
19 286 1 994892
19 287 1 994905
19 288 1 996480
19 289 1 997956
19 290 1 998779
19 291 1 1001419
19 292 1 1002543
19 293 1 1002760
19 294 1 1005153
19 295 1 1007547
19 296 1 1009122
19 297 1 1009785
19 298 1 1010764
19 299 1 1011669
19 300 1 1014221
19 301 1 1015102
19 302 1 1016045
19 303 1 1017587
19 304 1 1017915
19 305 1 1021674
19 306 1 1023515
19 307 1 1023569
19 308 1 1026544
19 309 1 1027949
19 310 1 1028343
19 311 1 1028720
19 312 1 1029109
19 313 1 1030128
19 314 1 1032652
19 315 1 1034402
19 316 1 1036173
19 317 1 1038391
19 318 1 1038947
19 319 1 1040303
19 320 1 1042097
19 321 1 1042441
19 322 1 1044653
19 323 1 1044665
19 324 1 1046181
19 325 1 1047421
19 326 1 1051362
19 327 1 1051426
19 328 1 1052610
19 329 1 1053405
19 330 1 1055106
19 331 1 1057141
19 332 1 1057454
19 333 1 1060110
19 334 0 1062889
19 335 0 1063118
19 336 0 1064220
19 337 0 1066479
19 338 0 1067239
19 339 0 1069025
19 340 0 1072621
19 341 0 1073714
19 342 0 1075253
19 343 0 1079109
19 344 0 1082587
19 345 0 1085928
19 346 0 1088801
19 347 0 1088845
19 348 0 1090403
19 349 0 1091375
19 350 0 1091675
19 351 0 1092687
19 352 0 1093424
19 353 1 1102252
19 354 1 1103551
19 355 1 1105960
19 356 1 1105999
19 357 1 1108320
19 358 1 1112011
19 359 1 1116075
19 360 1 1116388
19 361 1 1121008
19 362 1 1121835
19 363 1 1123577
19 364 1 1123666
19 365 1 1124130
19 366 1 1125977
19 367 1 1128807
19 368 1 1129928
19 369 1 1131884
19 370 1 1132831
19 371 1 1136521
19 372 1 1137524
19 373 1 1138977
19 374 1 1143547
19 375 1 1143736
19 376 1 1143837
19 377 1 1145348
19 378 1 1145892
19 379 1 1146047
19 380 1 1146989
19 381 1 1147927
19 382 1 1150542
19 383 1 1151267
19 384 1 1152861
19 385 1 1154725
19 386 1 1157164
19 387 1 1157602
19 388 1 1159152
19 389 1 1161270
19 390 1 1164026
19 391 1 1165671
19 392 1 1167043
19 393 1 1169240
19 394 1 1170059
19 395 1 1172178
19 396 1 1174052
19 397 1 1177746
19 398 1 1178251
19 399 1 1181204
19 400 1 1186445
19 401 1 1188649
19 402 1 1191551
19 403 1 1193976
19 404 1 1197337
19 405 1 1202214
19 406 1 1204919
19 407 1 1205875
19 408 1 1210599
19 409 1 1212744
19 410 1 1213489
19 411 1 1214541
19 412 1 1220164
19 413 1 1221712
19 414 1 1223271
19 415 1 1226081
19 416 1 1227650
19 417 1 1228783
19 418 1 1232948
19 419 1 1235080
19 420 1 1236445
19 421 1 1236804
19 422 1 1238715
19 423 1 1240162
19 424 1 1244249
19 425 1 1248653
19 426 1 1248981
19 427 1 1251625
19 428 1 1253572
19 429 1 1256256
19 430 1 1256727
19 431 1 1257600
19 432 1 1260441
19 433 1 1262656
19 434 1 1264009
19 435 1 1268214
19 436 1 1270697
19 437 1 1277703
19 438 0 1293815
19 439 0 1327105
19 440 0 1329490
19 441 0 1329625
19 442 0 1333534
19 443 0 1333827
19 444 0 1334436
19 445 0 1335782
19 446 0 1336033
19 447 0 1336527
19 448 0 1341647
19 449 1 1354099
19 450 1 1354665
19 451 1 1355828
19 452 1 1358251
19 453 1 1358832
19 454 1 1358925
19 455 1 1360554
19 456 1 1361169
19 457 1 1363349
19 458 1 1366674
19 459 1 1368403
19 460 1 1371022
19 461 1 1371484
19 462 0 1373185
19 463 0 1374203
19 464 0 1374336
19 465 0 1374836
19 466 0 1375411
19 467 0 1375882
19 468 0 1376030
19 469 0 1385865
19 470 0 1388839
19 471 0 1392813
19 472 0 1393956
19 473 0 1396140
19 474 0 1398837
19 475 0 1398900
19 476 0 1401404
19 477 0 1402693
19 478 0 1403485
19 479 0 1404870
19 480 0 1408150
19 481 0 1411459
19 482 0 1411988
19 483 0 1415469
19 484 0 1417689
19 485 0 1419714
19 486 0 1425895
19 487 0 1427174
19 488 0 1427673
19 489 0 1427763
19 490 0 1430191
19 491 0 1431748
19 492 0 1434353
19 493 0 1435122
19 494 0 1436173
19 495 0 1437777
19 496 0 1440850
19 497 0 1452477
19 498 0 1457364
19 499 0 1460577
19 500 0 1462915
19 501 0 1464994
19 502 0 1467610
19 503 0 1471268
19 504 0 1471643
19 505 0 1472131
19 506 0 1475562
19 507 0 1475633
19 508 0 1477004
19 509 0 1481753
19 510 0 1483954
19 511 0 1487867
19 512 0 1489644
19 513 0 1495309
19 514 0 1498600
19 515 0 1501650
19 516 0 1510316
19 517 0 1515246
19 518 0 1518838
19 519 0 1520663
19 520 0 1529716
19 521 0 1532724
19 522 0 1535672
19 523 0 1539334
19 524 0 1539703
19 525 0 1541471
19 526 0 1542977
19 527 0 1544378
19 528 0 1545660
19 529 0 1546194
19 530 0 1546928
19 531 0 1548377
19 532 0 1549295
19 533 0 1549998
19 534 0 1551129
19 535 0 1552246
19 536 0 1553405
19 537 0 1553550
19 538 0 1554243
19 539 0 1555979
19 540 0 1557269
19 541 0 1561422
19 542 0 1562686
19 543 0 1565225
19 544 0 1565428
19 545 0 1566324
19 546 0 1567484
19 547 0 1567548
19 548 0 1569917
19 549 0 1570495
19 550 0 1571752
19 551 0 1573603
19 552 0 1575646
19 553 0 1575688
19 554 0 1576006
19 555 0 1576470
19 556 0 1578699
19 557 0 1581680
19 558 0 1585144
19 559 0 1587977
19 560 0 1587999
19 561 0 1589114
19 562 0 1592685
19 563 0 1594131
19 564 0 1596188
19 565 0 1597431
19 566 0 1597442
19 567 0 1598494
19 568 0 1600527
19 569 0 1600638
19 570 0 1602467
19 571 0 1604364
19 572 0 1604703
19 573 0 1606122
19 574 0 1609086
19 575 0 1611919
19 576 0 1613463
19 577 0 1614186
19 578 0 1621005
19 579 0 1624502
19 580 0 1627574
19 581 0 1628042
19 582 0 1630388
19 583 0 1631545
19 584 0 1636695
19 585 0 1639486
19 586 0 1639592
19 587 0 1641524
19 588 0 1646128
19 589 0 1648015
19 590 0 1648404
19 591 0 1648598
19 592 0 1650855
19 593 0 1654283
19 594 0 1654719
19 595 0 1656579
19 596 0 1658177
19 597 0 1658489
19 598 0 1658681
19 599 0 1661152
19 600 0 1661378
19 601 0 1662326
19 602 0 1662612
19 603 0 1663819
19 604 0 1664093
19 605 0 1664135
19 606 0 1665213
19 607 0 1668955
19 608 0 1670010
19 609 0 1672372
19 610 0 1673992
19 611 0 1675127
19 612 0 1677149
19 613 0 1679399
19 614 0 1679439
19 615 0 1681963
19 616 0 1682871
19 617 0 1684113
19 618 0 1686258
19 619 0 1687633
19 620 0 1689890
19 621 0 1691800
19 622 0 1692985
19 623 0 1693595
19 624 0 1694729
19 625 0 1695588
19 626 0 1698914
19 627 0 1701025
19 628 0 1704182
19 629 0 1705092
19 630 0 1705299
19 631 0 1705982
19 632 0 1708704
19 633 0 1709915
19 634 0 1716255
19 635 0 1719356
19 636 0 1722656
19 637 0 1722933
19 638 0 1723023
19 639 0 1724070
19 640 0 1725378
19 641 1 1726772
19 642 1 1727120
19 643 1 1728944
19 644 1 1731244
19 645 1 1733423
19 646 1 1736096
19 647 1 1738030
19 648 1 1739785
19 649 1 1743447
19 650 1 1744019
19 651 1 1745827
19 652 1 1745987
19 653 1 1746750
19 654 1 1747635
19 655 1 1750699
19 656 1 1751535
19 657 1 1752652
19 658 1 1754845
19 659 1 1757153
19 660 1 1757768
19 661 1 1758835
19 662 1 1762271
19 663 1 1763650
19 664 1 1764491
19 665 1 1767745
19 666 1 1767992
19 667 1 1771874
19 668 1 1774302
19 669 1 1775206
19 670 1 1776254
19 671 1 1777026
19 672 1 1779943
19 673 1 1781005
19 674 1 1781947
19 675 1 1785515
19 676 1 1787715
19 677 1 1787881
19 678 1 1789557
19 679 1 1791712
19 680 1 1792712
19 681 1 1793082
19 682 1 1797516
19 683 1 1799826
19 684 1 1800103
19 685 1 1800534
19 686 1 1802459
19 687 1 1803288
19 688 1 1804984
19 689 1 1805023
19 690 1 1806350
19 691 1 1809049
19 692 1 1810432
19 693 1 1814111
19 694 1 1815386
19 695 1 1815718
19 696 1 1817627
19 697 1 1820150
19 698 1 1823096
19 699 1 1823286
19 700 1 1825330
19 701 1 1828055
19 702 1 1828517
19 703 1 1830066
19 704 1 1833761
19 705 1 1837361
19 706 1 1838529
19 707 1 1840604
19 708 1 1843628
19 709 1 1845238
19 710 1 1845569
19 711 1 1846288
19 712 1 1846943
19 713 1 1848207
19 714 1 1848407
19 715 1 1848466
19 716 1 1853245
19 717 1 1855107
19 718 1 1857466
19 719 1 1861488
19 720 1 1861500
19 721 1 1863203
19 722 1 1864973
19 723 1 1866906
19 724 1 1869940
19 725 1 1871831
19 726 1 1873564
19 727 1 1874476
19 728 1 1877455
19 729 1 1879858
19 730 1 1879893
19 731 1 1884131
19 732 1 1885416
19 733 1 1886503
19 734 1 1889151
19 735 1 1892478
19 736 1 1896972
19 737 1 1897545
19 738 1 1898629
19 739 1 1899503
19 740 1 1902186
19 741 1 1902860
19 742 1 1903640
19 743 1 1904933
19 744 1 1908202
19 745 1 1910918
19 746 1 1911475
19 747 1 1912179
19 748 1 1913343
19 749 1 1913371
19 750 1 1915957
19 751 1 1916221
19 752 1 1921527
19 753 1 1922726
19 754 1 1924067
19 755 1 1924298
19 756 1 1926250
19 757 1 1926539
19 758 1 1928696
19 759 1 1928821
19 760 1 1931837
19 761 1 1935396
19 762 1 1937246
19 763 1 1937420
19 764 1 1942962
19 765 1 1944452
19 766 1 1946305
19 767 1 1946728
19 768 1 1947408
19 769 1 1948493
19 770 1 1949765
19 771 1 1950056
19 772 1 1951179
19 773 1 1952090
19 774 1 1953767
19 775 1 1954172
19 776 1 1958461
19 777 1 1958866
19 778 1 1960474
19 779 1 1963118
19 780 1 1965281
19 781 1 1965857
19 782 1 1966163
19 783 1 1966845
19 784 1 1967622
19 785 1 1967888
19 786 1 1968671
19 787 1 1974014
19 788 1 1974523
19 789 1 1975382
19 790 1 1983794
19 791 1 1985106
19 792 1 1986946
19 793 1 1988332
19 794 1 1988900
19 795 1 1992585
19 796 1 1997419
19 797 1 1999705
19 798 1 2001723
19 799 1 2003026
19 800 1 2004750
19 801 0 2013862
19 802 0 2015279
19 803 0 2015700
19 804 0 2016468
19 805 0 2017336
19 806 0 2019204
19 807 0 2019984
19 808 0 2021279
19 809 0 2021394
19 810 0 2022748
19 811 0 2024082
19 812 0 2026390
19 813 0 2028463
19 814 0 2029916
19 815 0 2030859
19 816 0 2032587
19 817 0 2033072
19 818 0 2034524
19 819 0 2035548
19 820 0 2036663
19 821 0 2038783
19 822 0 2042125
19 823 0 2043085
19 824 0 2043103
19 825 0 2044125
19 826 0 2047409
19 827 0 2049549
19 828 0 2050511
19 829 0 2053919
19 830 0 2054123
19 831 0 2054867
19 832 0 2056695
19 833 0 2060518
19 834 0 2063640
19 835 0 2066937
19 836 0 2067477
19 837 0 2068624
19 838 0 2071119
19 839 0 2071692
19 840 0 2073159
19 841 0 2077164
19 842 0 2077446
19 843 0 2080340
19 844 0 2080856
19 845 0 2084858
19 846 0 2088526
19 847 0 2089712
19 848 0 2092417
19 849 0 2094592
19 850 0 2095247
19 851 0 2097258
19 852 0 2099418
19 853 0 2102300
19 854 0 2102988
19 855 0 2104893
19 856 0 2109323
19 857 0 2111417
19 858 0 2111586
19 859 0 2114102
19 860 0 2114330
19 861 0 2118085
19 862 0 2118775
19 863 0 2122116
19 864 0 2124462
19 865 0 2129085
19 866 0 2130869
19 867 0 2133879
19 868 0 2135835
19 869 0 2136236
19 870 0 2139723
19 871 0 2140177
19 872 0 2142395
19 873 0 2143471
19 874 0 2147195
19 875 0 2150054
19 876 0 2152682
19 877 0 2156615
19 878 0 2158040
19 879 0 2160741
19 880 0 2161916
19 881 0 2164055
19 882 0 2164371
19 883 0 2164511
19 884 0 2192777
19 885 0 2195083
19 886 0 2197722
19 887 0 2200839
19 888 0 2202655
19 889 0 2204021
19 890 0 2204416
19 891 0 2204689
19 892 0 2207626
19 893 0 2207849
19 894 0 2209032
19 895 0 2209625
19 896 0 2210819
19 897 0 2211825
19 898 0 2217188
19 899 0 2220769
19 900 0 2221827
19 901 0 2224216
19 902 0 2224661
19 903 0 2228444
19 904 0 2229300
19 905 0 2234870
19 906 0 2239261
19 907 0 2239309
19 908 0 2239402
19 909 0 2242595
19 910 0 2243571
19 911 0 2244514
19 912 0 2246558
19 913 0 2247457
19 914 0 2249718
19 915 0 2249756
19 916 0 2250147
19 917 0 2252108
19 918 0 2255345
19 919 0 2256085
19 920 0 2258338
19 921 0 2260010
19 922 0 2261661
19 923 0 2263623
19 924 0 2263823
19 925 0 2264608
19 926 0 2264777
19 927 0 2265314
19 928 0 2265965
19 929 0 2267686
19 930 0 2268796
19 931 0 2268818
19 932 0 2269153
19 933 0 2271341
19 934 0 2271923
19 935 0 2273125
19 936 0 2274085
19 937 0 2275719
19 938 0 2277602
19 939 0 2278681
19 940 0 2279916
19 941 0 2283135
19 942 0 2285168
19 943 0 2285410
19 944 0 2286872
19 945 0 2286910
19 946 0 2289749
19 947 0 2291646
19 948 0 2291782
19 949 0 2293944
19 950 0 2296211
19 951 0 2300964
19 952 0 2304051
19 953 0 2307735
19 954 0 2309766
19 955 0 2311868
19 956 0 2315579
19 957 0 2317938
19 958 0 2320716
19 959 0 2321853
19 960 0 2322341
19 961 0 2323701
19 962 0 2325484
19 963 0 2325563
19 964 0 2326881
19 965 0 2327380
19 966 0 2327614
19 967 0 2328442
19 968 0 2329172
19 969 0 2330539
19 970 0 2332554
19 971 0 2334032
19 972 0 2334503
19 973 0 2336269
19 974 0 2337756
19 975 0 2340978
19 976 0 2341275
19 977 0 2341973
19 978 0 2343045
19 979 0 2343974
19 980 0 2344184
19 981 0 2345171
19 982 0 2346658
19 983 0 2346929
19 984 0 2349356
19 985 0 2352248
19 986 0 2354033
19 987 0 2356879
19 988 0 2358057
19 989 0 2359484
19 990 0 2361392
19 991 0 2363609
19 992 0 2363704
19 993 0 2366140
19 994 0 2367213
19 995 0 2367707
19 996 0 2368151
19 997 0 2370488
19 998 0 2371247
19 999 0 2372981
19 1000 0 2374608
19 1001 0 2374950
19 1002 0 2376736
19 1003 0 2377451
19 1004 0 2377691
19 1005 0 2378256
19 1006 0 2378531
19 1007 0 2380195
19 1008 0 2381451
19 1009 0 2383530
19 1010 0 2385307
19 1011 0 2387937
19 1012 0 2389248
19 1013 0 2389326
19 1014 0 2390174
19 1015 0 2391562
19 1016 0 2393598
19 1017 0 2396365
19 1018 0 2398672
19 1019 0 2400639
19 1020 0 2402682
19 1021 0 2402695
19 1022 0 2403894
19 1023 0 2404206
19 1024 0 2409684
19 1025 0 2412748
19 1026 0 2415100
19 1027 0 2419381
19 1028 0 2419510
19 1029 0 2419685
19 1030 0 2422871
19 1031 0 2425850
19 1032 0 2428186
19 1033 0 2430489
19 1034 0 2431905
19 1035 0 2433689
19 1036 0 2439032
19 1037 0 2439527
19 1038 0 2440463
19 1039 0 2442429
19 1040 0 2444304
19 1041 0 2444791
19 1042 0 2445312
19 1043 0 2446519
19 1044 0 2448292
19 1045 0 2450749
19 1046 0 2451849
19 1047 0 2452596
19 1048 0 2453862
19 1049 0 2455129
19 1050 0 2455244
19 1051 0 2456636
19 1052 0 2457418
19 1053 0 2462789
19 1054 0 2463465
19 1055 0 2464395
19 1056 0 2465820
19 1057 0 2466014
19 1058 0 2468109
19 1059 0 2470132
19 1060 0 2470630
19 1061 0 2471086
19 1062 0 2473436
19 1063 0 2483042
19 1064 0 2484411
19 1065 0 2485242
19 1066 0 2485298
19 1067 0 2487046
19 1068 0 2492383
19 1069 0 2496512
19 1070 0 2496993
19 1071 0 2498820
19 1072 0 2500113
19 1073 0 2502508
19 1074 0 2505756
19 1075 0 2505949
19 1076 0 2509755
19 1077 0 2510701
19 1078 0 2512208
19 1079 0 2512380
19 1080 0 2514316
19 1081 0 2516960
19 1082 0 2519600
19 1083 0 2521122
19 1084 0 2524388
19 1085 0 2524728
19 1086 1 2530427
19 1087 1 2532926
19 1088 1 2537001
19 1089 1 2537408
19 1090 1 2537583
19 1091 1 2539971
19 1092 1 2540652
19 1093 1 2541162
19 1094 1 2541565
19 1095 1 2541890
19 1096 1 2545099
19 1097 1 2546588
19 1098 1 2547776
19 1099 1 2549192
19 1100 1 2550692
19 1101 1 2551844
19 1102 1 2555820
19 1103 1 2558040
19 1104 1 2559123
19 1105 1 2560225
19 1106 1 2562139
19 1107 1 2562189
19 1108 1 2563685
19 1109 1 2566415
19 1110 1 2569441
19 1111 1 2571222
19 1112 1 2571330
19 1113 1 2572980
19 1114 1 2573202
19 1115 1 2573837
19 1116 1 2574877
19 1117 1 2575508
19 1118 1 2577399
19 1119 1 2579002
19 1120 1 2579797
19 1121 1 2582211
19 1122 1 2583808
19 1123 1 2587741
19 1124 1 2590278
19 1125 1 2590938
19 1126 1 2591789
19 1127 1 2593642
19 1128 1 2594417
19 1129 1 2595780
19 1130 1 2595940
19 1131 1 2597159
19 1132 1 2598729
19 1133 1 2602237
19 1134 1 2605945
19 1135 1 2606558
19 1136 1 2606639
19 1137 1 2609537
19 1138 1 2610525
19 1139 1 2610544
19 1140 1 2611414
19 1141 1 2613212
19 1142 1 2614763
19 1143 0 2616575
19 1144 0 2617956
19 1145 0 2626237
19 1146 0 2628583
19 1147 0 2633164
19 1148 0 2634593
19 1149 0 2637170
19 1150 0 2642076
19 1151 0 2643737
19 1152 1 2647085
19 1153 1 2647162
19 1154 1 2649617
19 1155 1 2649888
19 1156 1 2652195
19 1157 1 2652785
19 1158 1 2653304
19 1159 1 2657729
19 1160 1 2660150
19 1161 1 2660514
19 1162 1 2665757
19 1163 1 2668886
19 1164 1 2671995
19 1165 1 2672163
19 1166 1 2678089
19 1167 1 2678520
19 1168 1 2678792
19 1169 1 2681728
19 1170 1 2684535
19 1171 1 2684864
19 1172 1 2685265
19 1173 1 2688476
19 1174 1 2692002
19 1175 1 2693259
19 1176 1 2694225
19 1177 1 2696686
19 1178 0 2698810
19 1179 0 2700875
19 1180 0 2702945
19 1181 0 2715944
19 1182 0 2717860
19 1183 0 2720720
19 1184 0 2728428
19 1185 0 2729573
19 1186 0 2731514
19 1187 0 2735778
19 1188 0 2738459
19 1189 0 2742691
19 1190 0 2747356
19 1191 0 2859419
19 1192 0 2860186
19 1193 1 2873459
19 1194 1 2878407
19 1195 1 2883179
19 1196 1 2883483
19 1197 1 2885679
19 1198 1 2886380
19 1199 1 2889601
19 1200 1 2889903
19 1201 1 2891577
19 1202 1 2891609
19 1203 0 3002281
19 1204 0 3092561
19 1205 0 3268943
19 1206 0 3270824
19 1207 1 3277219
19 1208 1 3278827
19 1209 1 3278912
19 1210 1 3281452
19 1211 1 3281753
19 1212 1 3282110
19 1213 1 3285315
19 1214 1 3287284
19 1215 1 3288204
19 1216 1 3288782
19 1217 1 3290893
19 1218 1 3291863
19 1219 1 3291949
19 1220 1 3293484
19 1221 1 3294451
19 1222 1 3298259
19 1223 1 3298437
19 1224 1 3299120
19 1225 1 3303329
19 1226 1 3306037
19 1227 0 3309859
19 1228 0 3310788
19 1229 0 3312330
19 1230 0 3312351
19 1231 0 3316275
19 1232 0 3320963
19 1233 0 3321473
19 1234 0 3322121
19 1235 0 3323943
19 1236 0 3324551
19 1237 0 3325285
19 1238 0 3327772
19 1239 0 3328859
19 1240 0 3330698
19 1241 0 3333404
19 1242 0 3335310
19 1243 0 3337383
19 1244 0 3337795
19 1245 0 3338419
19 1246 0 3339595
19 1247 0 3341782
19 1248 0 3342400
19 1249 0 3343277
19 1250 0 3344766
19 1251 0 3348108
19 1252 0 3351384
19 1253 0 3355787
19 1254 0 3357454
19 1255 1 3379742
19 1256 1 3381930
19 1257 1 3383731
19 1258 1 3383852
19 1259 1 3384038
19 1260 1 3384882
19 1261 1 3385581
19 1262 1 3386170
19 1263 1 3387329
19 1264 1 3388583
19 1265 1 3390725
19 1266 1 3392987
19 1267 1 3393985
19 1268 1 3394354
19 1269 1 3395151
19 1270 1 3395582
19 1271 1 3398310
19 1272 1 3398448
19 1273 1 3402175
19 1274 1 3404632
19 1275 1 3407031
19 1276 0 3410727
19 1277 0 3414194
19 1278 0 3416635
19 1279 0 3417271
19 1280 0 3423057
19 1281 0 3423738
19 1282 0 3427398
19 1283 0 3428786
19 1284 0 3430767
19 1285 0 3431080
19 1286 0 3432854
19 1287 0 3436675
19 1288 0 3437361
19 1289 0 3439170
19 1290 0 3441689
19 1291 0 3442826
19 1292 0 3443818
19 1293 0 3443893
19 1294 0 3446032
19 1295 1 3458866
19 1296 1 3459147
19 1297 1 3461443
19 1298 1 3464943
19 1299 1 3467068
19 1300 1 3467237
19 1301 1 3468258
19 1302 1 3469474
19 1303 1 3471639
19 1304 1 3472814
19 1305 1 3476525
19 1306 1 3476935
19 1307 1 3479624
19 1308 1 3479955
19 1309 1 3480901
19 1310 1 3481428
19 1311 1 3483665
19 1312 1 3485025
19 1313 1 3485242
19 1314 1 3487299
19 1315 0 3488523
19 1316 0 3489684
19 1317 0 3489779
19 1318 0 3492037
19 1319 0 3494354
19 1320 0 3494918
19 1321 0 3496252
19 1322 0 3500459
19 1323 0 3500521
19 1324 0 3501054
19 1325 0 3502299
19 1326 0 3504480
19 1327 0 3509002
19 1328 0 3509606
19 1329 0 3512350
19 1330 0 3513290
19 1331 0 3515555
19 1332 0 3515772
19 1333 0 3518038
19 1334 0 3518781
19 1335 0 3521041
19 1336 0 3521368
19 1337 0 3522278
19 1338 0 3524065
19 1339 0 3529106
19 1340 0 3529547
19 1341 0 3532459
19 1342 0 3535649
19 1343 0 3536846
19 1344 0 3542766
19 1345 0 3544789
19 1346 0 3546554
19 1347 0 3548245
19 1348 0 3548344
19 1349 0 3548457
19 1350 0 3551488
19 1351 0 3560987
19 1352 0 3561650
19 1353 0 3566165
19 1354 0 3566640
19 1355 0 3569500
19 1356 0 3570170
19 1357 0 3571122
19 1358 0 3579484
19 1359 0 3581906
19 1360 0 3582573
19 1361 0 3585419
19 1362 0 3587215
19 1363 0 3589848
19 1364 0 3591725
19 1365 0 3594644
19 1366 0 3597872
19 1367 0 3597945
19 1368 0 3600646
19 1369 0 3602865
19 1370 0 3605251
19 1371 0 3608718
19 1372 0 3611945
19 1373 0 3612123
19 1374 0 3615359
19 1375 0 3620301
19 1376 0 3620342
19 1377 0 3626846
19 1378 0 3628957
19 1379 0 3629053
19 1380 0 3630392
19 1381 0 3635231
19 1382 0 3635606
19 1383 0 3637348
19 1384 0 3639851
19 1385 0 3642982
19 1386 0 3644628
19 1387 0 3648377
19 1388 0 3648765
19 1389 0 3648897
19 1390 0 3650128
19 1391 0 3652154
19 1392 0 3655744
19 1393 0 3657564
19 1394 0 3657700
19 1395 0 3658775
19 1396 0 3659617
19 1397 0 3662717
19 1398 0 3664429
19 1399 0 3664700
19 1400 0 3668109
19 1401 0 3669151
19 1402 0 3669606
19 1403 0 3672125
19 1404 0 3673464
19 1405 0 3676194
19 1406 0 3678038
19 1407 0 3679847
19 1408 0 3681683
19 1409 0 3683901
19 1410 0 3685000
19 1411 0 3691302
19 1412 0 3695140
19 1413 0 3699690
19 1414 0 3700941
19 1415 0 3702691
19 1416 0 3708114
19 1417 0 3711418
19 1418 0 3713870
19 1419 0 3714030
19 1420 0 3715980
19 1421 0 3717271
19 1422 0 3717729
19 1423 0 3719677
19 1424 0 3720863
19 1425 0 3722591
19 1426 0 3725633
19 1427 0 3726115
19 1428 0 3730403
19 1429 0 3732145
19 1430 0 3732638
19 1431 0 3734230
19 1432 0 3734308
19 1433 0 3736140
19 1434 0 3739374
19 1435 0 3739705
19 1436 0 3740040
19 1437 0 3741901
19 1438 0 3761656
19 1439 0 3764457
19 1440 0 3771292
19 1441 0 3780538
19 1442 0 3782854
19 1443 0 3784550
19 1444 0 3809105
19 1445 0 3810797
19 1446 0 3811833
19 1447 0 3813032
19 1448 0 3813424
19 1449 0 3815884
19 1450 0 3816123
19 1451 0 3817421
19 1452 0 3818715
19 1453 0 3820314
19 1454 0 3821130
19 1455 0 3821194
19 1456 0 3822518
19 1457 0 3824335
19 1458 0 3824784
19 1459 0 3825302
19 1460 0 3827374
19 1461 0 3830431
19 1462 0 3830823
19 1463 0 3832402
19 1464 0 3834801
19 1465 0 3835728
19 1466 0 3837207
19 1467 0 3837904
19 1468 0 3841225
19 1469 0 3841477
19 1470 0 3842850
19 1471 0 3843392
19 1472 0 3845247
19 1473 0 3846117
19 1474 0 3847596
19 1475 0 3848894
19 1476 0 3849597
19 1477 0 3852018
19 1478 0 3855681
19 1479 0 3858114
19 1480 0 3859801
19 1481 0 3860683
19 1482 0 3862036
19 1483 0 3864420
19 1484 0 3865503
19 1485 0 3866161
19 1486 0 3867609
19 1487 0 3867798
19 1488 0 3870430
19 1489 0 3870722
19 1490 0 3871266
19 1491 0 3872698
19 1492 0 3874706
19 1493 0 3874852
19 1494 0 3875514
19 1495 0 3875729
19 1496 0 3877282
19 1497 0 3877357
19 1498 0 3878025
19 1499 1 3881260
19 1500 1 3882841
19 1501 1 3883517
19 1502 1 3885371
19 1503 1 3886424
19 1504 1 3886522
19 1505 1 3887739
19 1506 1 3897401
19 1507 1 3899348
19 1508 1 3899604
19 1509 1 3900338
19 1510 1 3904222
19 1511 1 3904470
19 1512 1 3905230
19 1513 1 3906911
19 1514 1 3907593
19 1515 1 3909245
19 1516 1 3910115
19 1517 1 3910990
19 1518 1 3912335
19 1519 1 3912528
19 1520 1 3915715
19 1521 1 3917028
19 1522 1 3919942
19 1523 1 3922545
19 1524 1 3923537
19 1525 1 3926612
19 1526 1 3928271
19 1527 1 3929140
19 1528 1 3930478
19 1529 1 3934344
19 1530 1 3934428
19 1531 1 3934770
19 1532 1 3973610
19 1533 1 3977773
19 1534 1 3978326
19 1535 1 3978776
19 1536 1 3980105
19 1537 1 3984065
19 1538 1 3986292
19 1539 1 3987478
19 1540 1 3987730
19 1541 1 3987841
19 1542 1 3992506
19 1543 1 3993462
19 1544 1 3996690
19 1545 1 4008210
19 1546 1 4009717
19 1547 1 4011705
19 1548 1 4011988
19 1549 1 4012417
19 1550 1 4014329
19 1551 1 4015362
19 1552 1 4018687
19 1553 1 4021592
19 1554 1 4023352
19 1555 1 4026319
19 1556 1 4028391
19 1557 1 4030639
19 1558 1 4039812
19 1559 1 4043572
19 1560 1 4044102
19 1561 1 4049927
19 1562 1 4059151
19 1563 1 4061720
19 1564 1 4075904
19 1565 0 4091761
19 1566 0 4096594
19 1567 0 4097344
19 1568 0 4111686
19 1569 0 4115927
19 1570 0 4120843
19 1571 0 4124448
19 1572 0 4129321
19 1573 0 4130846
19 1574 0 4131542
19 1575 0 4146381
19 1576 0 4150219
19 1577 0 4155538
19 1578 0 4156494
19 1579 0 4159007
19 1580 0 4160484
19 1581 0 4162153
19 1582 0 4166162
19 1583 0 4166995
19 1584 0 4176544
19 1585 0 4200484
19 1586 0 4203213
19 1587 0 4207556
19 1588 0 4213251
19 1589 0 4215894
19 1590 0 4217604
19 1591 0 4217953
19 1592 0 4218312
19 1593 0 4219917
19 1594 0 4221714
19 1595 0 4226712
19 1596 0 4232538
19 1597 0 4234267
19 1598 0 4237079
19 1599 0 4239529
19 1600 0 4242817
19 1601 0 4245216
19 1602 0 4273315
19 1603 0 4274585
19 1604 0 4278000
19 1605 0 4281554
19 1606 0 4284210
19 1607 0 4288171
19 1608 0 4288345
19 1609 0 4290845
19 1610 0 4291001
19 1611 0 4291570
19 1612 0 4292150
19 1613 0 4295384
19 1614 0 4295604
19 1615 0 4298700
19 1616 0 4298807
19 1617 0 4299194
19 1618 0 4299525
19 1619 0 4300171
19 1620 0 4301221
19 1621 0 4302288
19 1622 0 4307989
19 1623 0 4310143
19 1624 0 4311743
19 1625 0 4315315
19 1626 0 4316212
19 1627 0 4320491
19 1628 0 4324968
19 1629 0 4327994
19 1630 0 4330477
19 1631 0 4332766
19 1632 0 4332839
19 1633 0 4335476
19 1634 0 4336521
19 1635 0 4337475
19 1636 0 4341592
19 1637 0 4341910
19 1638 0 4343920
19 1639 1 4346131
19 1640 1 4346651
19 1641 1 4346726
19 1642 1 4347354
19 1643 1 4348101
19 1644 1 4348127
19 1645 1 4349855
19 1646 1 4353111
19 1647 1 4355280
19 1648 1 4355738
19 1649 1 4356727
19 1650 1 4357172
19 1651 1 4360159
19 1652 1 4361942
19 1653 0 4364096
19 1654 0 4366512
19 1655 0 4367716
19 1656 0 4367893
19 1657 0 4369615
19 1658 0 4369889
19 1659 0 4370156
19 1660 0 4372289
19 1661 0 4373503
19 1662 0 4374104
19 1663 0 4375548
19 1664 0 4378381
19 1665 0 4381938
19 1666 0 4491601
19 1667 0 4494102
19 1668 0 4498529
19 1669 0 4498575
19 1670 0 4499191
19 1671 0 4500458
19 1672 0 4501750
19 1673 1 4502474
19 1674 1 4504037
19 1675 1 4504973
19 1676 1 4505435
19 1677 1 4506100
19 1678 1 4506502
19 1679 1 4509730
19 1680 1 4511168
19 1681 1 4514429
19 1682 1 4514477
19 1683 0 4527073
19 1684 0 4530644
19 1685 0 4530776
19 1686 0 4533469
19 1687 0 4538506
19 1688 0 4538549
19 1689 0 4543952
19 1690 0 4545060
19 1691 0 4549935
19 1692 0 4549974
19 1693 0 4554817
19 1694 0 4554919
19 1695 0 4555163
19 1696 0 4555969
19 1697 0 4556679
19 1698 0 4561710
19 1699 0 4561925
19 1700 0 4562865
19 1701 0 4563270
19 1702 0 4564705
19 1703 0 4565355
19 1704 0 4569790
19 1705 0 4572311
19 1706 0 4573017
19 1707 0 4574488
19 1708 0 4575350
19 1709 0 4575695
19 1710 0 4579369
19 1711 0 4579669
19 1712 0 4581828
19 1713 0 4584089
19 1714 0 4585553
19 1715 0 4587372
19 1716 0 4588896
19 1717 0 4590751
19 1718 0 4592467
19 1719 0 4593862
19 1720 0 4594622
19 1721 0 4596546
19 1722 0 4597343
19 1723 0 4598487
19 1724 0 4600760
19 1725 0 4605788
19 1726 0 4609836
19 1727 0 4610287
19 1728 0 4612430
19 1729 0 4615015
19 1730 0 4616360
19 1731 0 4620809
19 1732 0 4622496
19 1733 0 4623933
19 1734 0 4624217
19 1735 0 4626703
19 1736 0 4628549
19 1737 0 4629478
19 1738 0 4631951
19 1739 0 4633660
19 1740 0 4634777
19 1741 0 4636585
19 1742 0 4637498
19 1743 0 4640167
19 1744 0 4641296
19 1745 0 4642360
19 1746 0 4642840
19 1747 0 4643392
19 1748 0 4647124
19 1749 0 4647927
19 1750 0 4648448
19 1751 0 4649296
19 1752 0 4649323
19 1753 0 4650787
19 1754 0 4650993
19 1755 0 4653001
19 1756 0 4654316
19 1757 0 4657503
19 1758 0 4660216
19 1759 0 4662476
19 1760 0 4662750
19 1761 0 4666190
19 1762 0 4668786
19 1763 0 4670014
19 1764 0 4671937
19 1765 0 4673604
19 1766 0 4674760
19 1767 0 4677149
19 1768 0 4679295
19 1769 0 4682521
19 1770 0 4685302
19 1771 0 4686832
19 1772 0 4688097
19 1773 0 4689873
19 1774 0 4691380
19 1775 0 4692981
19 1776 0 4697973
19 1777 0 4716099
19 1778 0 4718040
19 1779 0 4722088
19 1780 0 4722258
19 1781 0 4724746
19 1782 0 4727265
19 1783 0 4731123
19 1784 0 4731991
19 1785 0 4737230
19 1786 0 4740423
19 1787 0 4743663
19 1788 0 4746481
19 1789 0 4759781
19 1790 0 4764223
19 1791 0 4765880
19 1792 0 4770377
19 1793 0 4774039
19 1794 0 4774361
19 1795 0 4775357
19 1796 0 4779323
19 1797 0 4782255
19 1798 0 4790301
19 1799 0 4813499
19 1800 0 4815660
19 1801 0 4817655
19 1802 0 4818120
19 1803 0 4819554
19 1804 0 4821279
19 1805 0 4825299
19 1806 0 4826313
19 1807 0 4827005
19 1808 0 4827288
19 1809 0 4827806
19 1810 0 4829127
19 1811 0 4830751
19 1812 0 4834665
19 1813 0 4836457
19 1814 0 4840333
19 1815 0 4842528
19 1816 0 4848369
19 1817 0 4849438
19 1818 0 4849496
19 1819 0 4850629
19 1820 1 4852748
19 1821 1 4853063
19 1822 1 4853632
19 1823 1 4855159
19 1824 1 4855202
19 1825 1 4856393
19 1826 1 4857196
19 1827 1 4859572
19 1828 1 4862275
19 1829 1 4863195
19 1830 0 4865480
19 1831 0 4868186
19 1832 0 4869537
19 1833 0 4870483
19 1834 0 4871779
19 1835 0 4873637
19 1836 0 4881227
19 1837 0 4883125
19 1838 0 4883167
19 1839 0 4884116
19 1840 0 4886104
19 1841 0 4887870
19 1842 0 4891799
19 1843 0 4893973
19 1844 0 4901265
19 1845 0 4901702
19 1846 0 4903819
19 1847 0 4907163
19 1848 0 4909460
19 1849 0 4910000
19 1850 0 4911481
19 1851 0 4911715
19 1852 0 4912257
19 1853 0 4912376
19 1854 0 4913189
19 1855 0 4914994
19 1856 0 4917230
19 1857 0 4918055
19 1858 0 4918951
19 1859 0 4919900
19 1860 0 4921541
19 1861 0 4922195
19 1862 0 4925180
19 1863 0 4926584
19 1864 0 4926935
19 1865 0 4926956
19 1866 0 4929454
19 1867 0 4929516
19 1868 0 4932868
19 1869 0 4933050
19 1870 0 4933132
19 1871 0 4934634
19 1872 0 4934669
19 1873 0 4936285
19 1874 0 4937007
19 1875 0 4938682
19 1876 0 4941187
19 1877 0 4941719
19 1878 0 4942215
19 1879 0 4945066
19 1880 0 4950328
19 1881 0 4953217
19 1882 0 4955141
19 1883 0 4959976
19 1884 0 4965446
19 1885 0 4967315
19 1886 0 4970226
19 1887 0 4972544
19 1888 0 4973423
19 1889 0 4979146
19 1890 0 4979582
19 1891 0 4983618
19 1892 0 4986639
19 1893 0 4989074
19 1894 0 4990675
19 1895 0 4990954
19 1896 0 4995504
19 1897 0 5002962
19 1898 0 5003198
19 1899 0 5003883
19 1900 0 5006932
19 1901 0 5007601
19 1902 0 5009362
19 1903 0 5018558
19 1904 0 5019198
19 1905 0 5019675
19 1906 0 5021099
19 1907 0 5022941
19 1908 0 5023986
19 1909 0 5027642
19 1910 0 5028145
19 1911 0 5028473
19 1912 0 5029089
19 1913 0 5031081
19 1914 0 5032318
19 1915 0 5034890
19 1916 0 5035028
19 1917 0 5036610
19 1918 0 5038679
19 1919 0 5040644
19 1920 0 5041934
19 1921 0 5042327
19 1922 0 5043333
19 1923 0 5043825
19 1924 0 5047298
19 1925 0 5051805
19 1926 0 5054087
19 1927 0 5054444
19 1928 0 5056754
19 1929 0 5061898
19 1930 0 5062703
19 1931 0 5062770
19 1932 0 5064209
19 1933 0 5066572
19 1934 0 5067406
19 1935 0 5069364
19 1936 0 5070374
19 1937 0 5072657
19 1938 0 5073941
19 1939 0 5074171
19 1940 0 5075747
19 1941 0 5076016
19 1942 0 5077220
19 1943 0 5079143
19 1944 0 5079478
19 1945 0 5080519
19 1946 1 5083873
19 1947 1 5084196
19 1948 1 5085824
19 1949 1 5089043
19 1950 1 5097252
19 1951 1 5098146
19 1952 1 5100548
19 1953 1 5101100
19 1954 1 5103089
19 1955 1 5103483
19 1956 1 5103993
19 1957 1 5105803
19 1958 1 5106410
19 1959 1 5109340
19 1960 1 5112764
19 1961 1 5113894
19 1962 1 5115193
19 1963 1 5116373
19 1964 1 5119461
19 1965 1 5122515
19 1966 1 5123440
19 1967 1 5124626
19 1968 1 5126200
19 1969 1 5127032
19 1970 0 5133029
19 1971 0 5135595
19 1972 0 5136414
19 1973 0 5136630
19 1974 0 5136811
19 1975 0 5138650
19 1976 0 5140056
19 1977 0 5141654
19 1978 0 5142099
19 1979 0 5144180
19 1980 0 5145813
19 1981 0 5146092
19 1982 0 5147619
19 1983 0 5147988
19 1984 0 5151199
19 1985 0 5153318
19 1986 0 5158347
19 1987 0 5158798
19 1988 1 5162204
19 1989 1 5165185
19 1990 1 5165947
19 1991 1 5166757
19 1992 1 5166842
19 1993 1 5166940
19 1994 1 5168436
19 1995 1 5168614
19 1996 1 5169869
19 1997 1 5170932
19 1998 1 5172572
19 1999 1 5173387
19 2000 0 5175965
19 2001 0 5178468
19 2002 0 5196044
19 2003 0 5200111
19 2004 0 5200385
19 2005 1 5202424
19 2006 1 5202557
19 2007 1 5204860
19 2008 1 5205907
19 2009 1 5207162
19 2010 1 5207748
19 2011 1 5207999
19 2012 1 5210191
19 2013 1 5210431
19 2014 1 5210557
19 2015 1 5213848
19 2016 1 5214776
19 2017 1 5216955
19 2018 1 5220885
19 2019 1 5225082
19 2020 1 5228909
19 2021 1 5230306
19 2022 1 5230754
19 2023 1 5231707
19 2024 1 5237307
19 2025 1 5244836
19 2026 1 5246128
19 2027 1 5247507
19 2028 1 5247863
19 2029 1 5248651
19 2030 1 5251387
19 2031 0 5253911
19 2032 0 5254615
19 2033 0 5257346
19 2034 1 5260579
19 2035 1 5261842
19 2036 1 5262317
19 2037 1 5263681
19 2038 1 5264561
19 2039 1 5266387
19 2040 1 5266439
19 2041 1 5267628
19 2042 1 5268292
19 2043 1 5269255
19 2044 1 5272086
19 2045 0 5273779
19 2046 0 5274140
19 2047 0 5274321
19 2048 0 5275104
19 2049 0 5275444
19 2050 0 5280637
19 2051 0 5286544
19 2052 0 5289115
19 2053 0 5290363
19 2054 0 5291111
19 2055 0 5291331
19 2056 0 5293324
19 2057 0 5295223
19 2058 0 5295622
19 2059 0 5296554
19 2060 0 5297278
19 2061 0 5298224
19 2062 0 5301450
19 2063 0 5301959
19 2064 0 5303246
19 2065 0 5307258
19 2066 0 5307545
19 2067 0 5308339
19 2068 0 5312690
19 2069 0 5318336
19 2070 0 5318980
19 2071 0 5319981
19 2072 0 5327803
19 2073 0 5332016
19 2074 0 5343761
19 2075 0 5346489
19 2076 0 5348522
19 2077 0 5348707
19 2078 0 5351913
19 2079 0 5355122
19 2080 0 5357314
19 2081 0 5364044
19 2082 0 5364109
19 2083 0 5371961
19 2084 0 5375245
19 2085 0 5383596
19 2086 0 5383710
19 2087 0 5383820
19 2088 0 5389310
19 2089 0 5392537
19 2090 0 5393708
19 2091 0 5405225
19 2092 0 5405799
19 2093 0 5407402
19 2094 0 5407707
19 2095 0 5409601
19 2096 0 5410683
19 2097 0 5414370
19 2098 0 5416511
19 2099 1 5418559
19 2100 1 5420892
19 2101 1 5424376
19 2102 1 5424615
19 2103 1 5427968
19 2104 1 5430410
19 2105 1 5431764
19 2106 1 5432101
19 2107 1 5434628
19 2108 1 5434967
19 2109 1 5436675
19 2110 1 5438055
19 2111 1 5438625
19 2112 0 5440602
19 2113 0 5441466
19 2114 0 5442103
19 2115 0 5445174
19 2116 0 5447635
19 2117 0 5448201
19 2118 0 5451269
19 2119 0 5452517
19 2120 0 5452946
19 2121 0 5454821
19 2122 0 5455919
19 2123 0 5458656
19 2124 0 5461986
19 2125 0 5463009
19 2126 0 5465076
19 2127 0 5467088
19 2128 0 5468251
19 2129 0 5469268
19 2130 0 5470235
19 2131 0 5472969
19 2132 0 5474801
19 2133 0 5475359
19 2134 0 5475759
19 2135 0 5476521
19 2136 0 5482499
19 2137 0 5483061
19 2138 0 5484527
19 2139 0 5485237
19 2140 0 5485450
19 2141 0 5485929
19 2142 0 5487482
19 2143 0 5489818
19 2144 0 5493256
19 2145 0 5493809
19 2146 0 5494956
19 2147 0 5495152
19 2148 0 5495995
19 2149 0 5496080
19 2150 0 5498833
19 2151 0 5501365
19 2152 0 5501574
19 2153 0 5507372
19 2154 1 5523969
19 2155 1 5527977
19 2156 1 5537490
19 2157 1 5546599
19 2158 1 5546876
19 2159 1 5547478
19 2160 1 5550599
19 2161 1 5551043
19 2162 1 5555860
19 2163 1 5560047
19 2164 1 5564284
19 2165 1 5566096
19 2166 1 5570117
19 2167 1 5570173
19 2168 1 5573138
19 2169 1 5581794
19 2170 1 5589454
19 2171 1 5591796
19 2172 1 5593153
19 2173 1 5595354
19 2174 1 5595559
19 2175 1 5597975
19 2176 0 5615080
19 2177 0 5615653
19 2178 1 5688392
19 2179 1 5690038
19 2180 1 5695035
19 2181 1 5696489
19 2182 1 5698061
19 2183 1 5698181
19 2184 1 5699077
19 2185 1 5701519
19 2186 1 5704251
19 2187 1 5704906
19 2188 1 5706452
19 2189 1 5708682
19 2190 1 5710827
19 2191 0 5712566
19 2192 0 5717443
19 2193 0 5720822
19 2194 0 5722007
19 2195 0 5724089
19 2196 0 5730466
19 2197 0 5731593
19 2198 0 5732392
19 2199 0 5735534
19 2200 0 5740069
19 2201 0 5742473
19 2202 0 5748157
19 2203 0 5750034
19 2204 0 5752699
19 2205 0 5754477
19 2206 0 5756533
19 2207 0 5759904
19 2208 0 5764819
19 2209 0 5765657
19 2210 0 5770718
19 2211 0 5770820
19 2212 0 5773465
19 2213 0 5775480
19 2214 0 5777895
19 2215 0 5780529
19 2216 0 5782525
19 2217 0 5782985
19 2218 0 5785625
19 2219 0 5786869
19 2220 0 5789578
19 2221 0 5792568
19 2222 0 5794500
19 2223 0 5797725
19 2224 0 5803703
19 2225 0 5810123
19 2226 0 5812575
19 2227 0 5814250
19 2228 0 5814391
19 2229 0 5819903
19 2230 0 5820093
19 2231 0 5823099
19 2232 0 5828857
19 2233 0 5829497
19 2234 0 5831593
19 2235 0 5833915
19 2236 0 5834311
19 2237 0 5840063
19 2238 0 5840335
19 2239 0 5841259
19 2240 0 5842505
19 2241 0 5843616
19 2242 0 5844622
19 2243 0 5847385
19 2244 0 5850616
19 2245 0 5851979
19 2246 0 5852531
19 2247 0 5852749
19 2248 0 5854706
19 2249 0 5859019
19 2250 0 5861360
19 2251 0 5864077
19 2252 0 5865961
19 2253 0 5866797
19 2254 0 5869289
19 2255 0 5870555
19 2256 0 5872738
19 2257 0 5873160
19 2258 0 5875336
19 2259 0 5876247
19 2260 1 5883212
19 2261 1 5887259
19 2262 1 5890995
19 2263 1 5893780
19 2264 1 5893971
19 2265 1 5894977
19 2266 1 5895946
19 2267 1 5897792
19 2268 1 5897870
19 2269 1 5899946
19 2270 1 5900848
19 2271 1 5903726
19 2272 1 5904407
19 2273 1 5906410
19 2274 0 5912510
19 2275 0 5914279
19 2276 0 5915116
19 2277 0 5917351
19 2278 0 5921326
19 2279 0 5922609
19 2280 0 5925125
19 2281 0 5933459
19 2282 0 5940791
19 2283 0 5941400
19 2284 0 5945269
19 2285 0 5945390
19 2286 0 5951659
19 2287 0 5953312
19 2288 0 5954480
19 2289 0 5955846
19 2290 0 5956120
19 2291 0 5957187
19 2292 0 5958205
19 2293 0 5962577
19 2294 0 5963480
19 2295 0 5967808
19 2296 0 5971602
19 2297 0 5972606
19 2298 0 5973138
19 2299 0 5979174
19 2300 0 5981436
19 2301 0 5982046
19 2302 0 5984629
19 2303 0 5986819
19 2304 0 5987404
19 2305 0 5988243
19 2306 0 5990518
19 2307 0 5992801
19 2308 0 5993525
19 2309 0 5995815
19 2310 0 5996970
19 2311 0 5999221
19 2312 0 5999874
19 2313 0 6002860
19 2314 0 6005316
19 2315 0 6006484
19 2316 0 6007409
19 2317 0 6007620
19 2318 0 6007961
19 2319 0 6008446
19 2320 0 6010383
19 2321 0 6012346
19 2322 0 6013268
19 2323 1 6013948
19 2324 1 6014294
19 2325 1 6016220
19 2326 1 6017468
19 2327 1 6020608
19 2328 1 6020648
19 2329 1 6021426
19 2330 1 6024302
19 2331 1 6027347
19 2332 1 6027721
19 2333 1 6027899
19 2334 1 6030793
19 2335 1 6031523
19 2336 1 6037125
19 2337 1 6037516
19 2338 1 6041329
19 2339 1 6044095
19 2340 1 6045238
19 2341 1 6046044
19 2342 1 6048433
19 2343 1 6050273
19 2344 0 6052653
19 2345 0 6063593
19 2346 0 6069085
19 2347 0 6069106
19 2348 0 6082204
19 2349 0 6084789
19 2350 0 6085927
19 2351 1 6088706
19 2352 1 6089295
19 2353 1 6089619
19 2354 1 6092522
19 2355 1 6094558
19 2356 1 6096179
19 2357 1 6097057
19 2358 1 6099752
19 2359 1 6101619
19 2360 1 6107018
19 2361 1 6108715
19 2362 1 6112098
19 2363 1 6112383
19 2364 0 6113257
19 2365 0 6113479
19 2366 0 6114359
19 2367 0 6119404
19 2368 0 6123539
19 2369 0 6126155
19 2370 0 6126390
19 2371 0 6128000
19 2372 0 6128302
19 2373 0 6129893
19 2374 0 6131740
19 2375 0 6131839
19 2376 0 6134692
19 2377 0 6136523
19 2378 0 6137543
19 2379 0 6139701
19 2380 0 6141110
19 2381 0 6141741
19 2382 0 6142512
19 2383 0 6144827
19 2384 0 6145085
19 2385 0 6148346
19 2386 0 6150290
19 2387 0 6152291
19 2388 0 6153224
19 2389 0 6153574
19 2390 0 6156896
19 2391 0 6159107
19 2392 0 6161812
19 2393 0 6163884
19 2394 0 6165042
19 2395 0 6168162
19 2396 0 6168550
19 2397 0 6170044
19 2398 0 6171598
19 2399 0 6172024
19 2400 0 6173598
19 2401 0 6174539
19 2402 0 6176340
19 2403 0 6178892
19 2404 0 6179432
19 2405 0 6179449
19 2406 0 6181317
19 2407 0 6182812
19 2408 0 6183503
19 2409 0 6183570
19 2410 0 6184477
19 2411 0 6185852
19 2412 0 6186648
19 2413 0 6188247
19 2414 0 6188282
19 2415 0 6192314
19 2416 0 6194448
19 2417 0 6194940
19 2418 0 6196026
19 2419 0 6197676
19 2420 0 6197934
19 2421 0 6198666
19 2422 0 6201350
19 2423 0 6203039
19 2424 0 6205176
19 2425 0 6205263
19 2426 0 6205411
19 2427 0 6209160
19 2428 0 6209799
19 2429 0 6210585
19 2430 0 6212223
19 2431 0 6219439
19 2432 0 6220187
19 2433 0 6221121
19 2434 0 6223605
19 2435 0 6223975
19 2436 0 6226378
19 2437 0 6228197
19 2438 0 6230352
19 2439 0 6233805
19 2440 0 6233874
19 2441 0 6235511
19 2442 0 6235534
19 2443 0 6241862
19 2444 0 6244305
19 2445 0 6246994
19 2446 1 6251779
19 2447 1 6255665
19 2448 1 6258411
19 2449 1 6260159
19 2450 1 6260404
19 2451 1 6262121
19 2452 1 6262449
19 2453 1 6264135
19 2454 1 6264236
19 2455 1 6265891
19 2456 1 6267157
19 2457 1 6269019
19 2458 1 6271048
19 2459 1 6271177
19 2460 1 6272474
19 2461 1 6272951
19 2462 1 6273595
19 2463 1 6275658
19 2464 1 6277012
19 2465 1 6279779
19 2466 1 6280128
19 2467 1 6280303
19 2468 1 6283217
19 2469 1 6283708
19 2470 1 6284243
19 2471 1 6288892
19 2472 1 6289226
19 2473 1 6291647
19 2474 1 6291982
19 2475 0 6293473
19 2476 0 6296876
19 2477 0 6298020
19 2478 0 6300002
19 2479 0 6303254
19 2480 0 6305468
19 2481 0 6306111
19 2482 0 6310547
19 2483 0 6310632
19 2484 0 6313403
19 2485 0 6315113
19 2486 0 6319650
19 2487 0 6320178
19 2488 0 6323389
19 2489 0 6330870
19 2490 0 6331195
19 2491 0 6332484
19 2492 0 6336455
19 2493 0 6340724
19 2494 0 6344017
19 2495 0 6344110
19 2496 1 6345871
19 2497 1 6346671
19 2498 1 6347029
19 2499 1 6348108
19 2500 1 6352224
19 2501 1 6352515
19 2502 1 6355804
19 2503 1 6356879
19 2504 1 6357037
19 2505 1 6358954
19 2506 1 6359355
19 2507 1 6359936
19 2508 1 6361304
19 2509 1 6362411
19 2510 1 6363434
19 2511 1 6365222
19 2512 1 6367606
19 2513 1 6367673
19 2514 1 6368073
19 2515 1 6368976
19 2516 1 6369211
19 2517 1 6370819
19 2518 1 6371230
19 2519 1 6373250
19 2520 1 6375513
19 2521 1 6377637
19 2522 1 6379349
19 2523 1 6381240
19 2524 1 6383658
19 2525 1 6384038
19 2526 1 6384618
19 2527 1 6384748
19 2528 1 6387304
19 2529 1 6388665
19 2530 1 6388710
19 2531 1 6391416
19 2532 1 6392169
19 2533 1 6392208
19 2534 1 6393602
19 2535 1 6394117
19 2536 1 6394969
19 2537 1 6395183
19 2538 1 6395550
19 2539 1 6396607
19 2540 1 6400730
19 2541 1 6404601
19 2542 1 6405106
19 2543 1 6406318
19 2544 1 6407506
19 2545 1 6408242
19 2546 1 6408490
19 2547 1 6409480
19 2548 1 6411452
19 2549 1 6413062
19 2550 1 6415239
19 2551 1 6416046
19 2552 1 6420585
19 2553 1 6423464
19 2554 0 6425425
19 2555 0 6426766
19 2556 0 6427650
19 2557 0 6428183
19 2558 0 6428975
19 2559 0 6431912
19 2560 0 6432108
19 2561 0 6434423
19 2562 0 6437379
19 2563 0 6437555
19 2564 0 6440884
19 2565 0 6441023
19 2566 0 6441530
19 2567 0 6447625
19 2568 0 6449536
19 2569 0 6450839
19 2570 0 6455288
19 2571 0 6460466
19 2572 0 6462982
19 2573 0 6463305
19 2574 1 6465443
19 2575 1 6465989
19 2576 1 6469262
19 2577 1 6470737
19 2578 1 6473558
19 2579 1 6473707
19 2580 1 6474637
19 2581 1 6478019
19 2582 1 6480412
19 2583 1 6482159
19 2584 1 6484756
19 2585 1 6487999
19 2586 1 6490158
19 2587 1 6491866
19 2588 1 6494551
19 2589 1 6496955
19 2590 1 6497409
19 2591 1 6498999
19 2592 1 6500678
19 2593 1 6502257
19 2594 1 6503034
19 2595 1 6505551
19 2596 1 6508052
19 2597 1 6509652
19 2598 1 6513169
19 2599 1 6515007
19 2600 1 6517619
19 2601 1 6527282
19 2602 1 6531818
19 2603 1 6534372
19 2604 1 6536735
19 2605 1 6552734
19 2606 1 6556982
19 2607 1 6557670
19 2608 1 6558081
19 2609 1 6558869
19 2610 1 6561065
19 2611 1 6561151
19 2612 1 6566826
19 2613 1 6569945
19 2614 1 6571264
19 2615 1 6571998
19 2616 0 6573876
19 2617 0 6576493
19 2618 0 6579301
19 2619 0 6580274
19 2620 0 6582626
19 2621 0 6583760
19 2622 0 6585400
19 2623 0 6589081
19 2624 0 6593438
19 2625 0 6594922
19 2626 0 6596666
19 2627 0 6596869
19 2628 0 6597007
19 2629 0 6597232
19 2630 0 6600086
19 2631 0 6602792
19 2632 0 6605479
19 2633 0 6607421
19 2634 0 6607989
19 2635 0 6609275
19 2636 0 6611315
19 2637 0 6613495
19 2638 0 6615230
19 2639 0 6661861
19 2640 0 6667726
19 2641 0 6679417
19 2642 0 6680321
19 2643 0 6681549
19 2644 0 6682156
19 2645 0 6683718
19 2646 1 6687311
19 2647 1 6688403
19 2648 1 6688981
19 2649 1 6689654
19 2650 1 6690433
19 2651 1 6690838
19 2652 1 6692892
19 2653 1 6693114
19 2654 1 6696781
19 2655 1 6697649
19 2656 0 6699362
19 2657 0 6700068
19 2658 0 6704694
19 2659 0 6707002
19 2660 0 6708673
19 2661 0 6709420
19 2662 0 6710563
19 2663 0 6714287
19 2664 0 6714936
19 2665 0 6715995
19 2666 0 6717358
19 2667 0 6717493
19 2668 0 6717702
19 2669 0 6718786
19 2670 0 6719405
19 2671 0 6720370
19 2672 0 6721543
19 2673 0 6725363
19 2674 0 6726379
19 2675 0 6729471
19 2676 0 6733101
19 2677 0 6734099
19 2678 0 6738222
19 2679 0 6740839
19 2680 0 6743117
19 2681 0 6747403
19 2682 0 6751536
19 2683 0 6753896
19 2684 0 6755607
19 2685 0 6757723
19 2686 0 6758010
19 2687 0 6764893
19 2688 0 6766751
19 2689 0 6771195
19 2690 0 6774084
19 2691 0 6779906
19 2692 0 6781651
19 2693 0 6786322
19 2694 0 6787306
19 2695 0 6788405
19 2696 0 6788845
19 2697 0 6789730
19 2698 0 6792659
19 2699 0 6794657
19 2700 0 6794979
19 2701 0 6796311
19 2702 0 6796369
19 2703 0 6799172
19 2704 0 6804080
19 2705 0 6804904
19 2706 1 6808951
19 2707 1 6809687
19 2708 1 6810468
19 2709 1 6811594
19 2710 1 6812411
19 2711 1 6813962
19 2712 1 6814997
19 2713 1 6818773
19 2714 1 6823689
19 2715 1 6826944
19 2716 1 6829120
19 2717 1 6829389
19 2718 1 6830771
19 2719 1 6830943
19 2720 1 6834803
19 2721 1 6835537
19 2722 1 6841460
19 2723 0 6843319
19 2724 0 6845635
19 2725 0 6846225
19 2726 0 6847030
19 2727 0 6847369
19 2728 0 6849910
19 2729 0 6850554
19 2730 0 6852783
19 2731 0 6856590
19 2732 1 6873328
19 2733 1 6878107
19 2734 1 6878349
19 2735 1 6897230
19 2736 1 6897614
19 2737 1 6901990
19 2738 1 6902020
19 2739 1 6906888
19 2740 1 6913545
19 2741 1 6913592
19 2742 1 6917313
19 2743 1 6922038
19 2744 1 6931560
19 2745 1 6933036
19 2746 1 6933103
19 2747 1 6937671
19 2748 1 6941438
19 2749 1 6942109
19 2750 1 6944900
19 2751 1 6945941
19 2752 1 6948351
19 2753 1 6951139
19 2754 1 6952326
19 2755 1 6952989
19 2756 1 6955221
19 2757 1 6958089
19 2758 1 6961176
19 2759 1 6963446
19 2760 1 6963784
19 2761 1 6965532
19 2762 1 6967366
19 2763 1 6968054
19 2764 1 6968415
19 2765 1 6970512
19 2766 1 6971072
19 2767 1 6972437
19 2768 1 6976787
19 2769 1 6981662
19 2770 1 6982684
19 2771 1 6985126
19 2772 1 6986174
19 2773 1 6987161
19 2774 1 6987397
19 2775 1 6987559
19 2776 1 6988631
19 2777 1 6992552
19 2778 1 6993432
19 2779 0 6997286
19 2780 1 6999595
19 2781 1 7000530
19 2782 1 7003308
19 2783 1 7004722
19 2784 1 7007777
19 2785 1 7010272
19 2786 1 7011548
19 2787 1 7011755
19 2788 1 7014581
19 2789 1 7017177
19 2790 1 7018130
19 2791 1 7019796
19 2792 1 7023735
19 2793 1 7024039
19 2794 1 7028070
19 2795 1 7028470
19 2796 1 7033875
19 2797 1 7034754
19 2798 1 7035747
19 2799 1 7042724
19 2800 1 7045740
19 2801 1 7060494
19 2802 1 7063276
19 2803 1 7063930
19 2804 1 7064859
19 2805 1 7066293
19 2806 1 7067558
19 2807 1 7068242
19 2808 1 7070586
19 2809 1 7071298
19 2810 1 7071789
19 2811 1 7072130
19 2812 1 7072344
19 2813 1 7072594
19 2814 1 7073431
19 2815 1 7075289
19 2816 1 7075606
19 2817 1 7079039
19 2818 0 7081698
19 2819 0 7083636
19 2820 0 7085135
19 2821 0 7085224
19 2822 0 7086902
19 2823 0 7088468
19 2824 0 7089053
19 2825 0 7089567
19 2826 0 7092830
19 2827 0 7094755
19 2828 0 7096554
19 2829 0 7098088
19 2830 0 7099008
19 2831 0 7103257
19 2832 0 7103915
19 2833 1 7107842
19 2834 1 7109198
19 2835 1 7110840
19 2836 1 7112451
19 2837 1 7113408
19 2838 1 7114419
19 2839 1 7117724
19 2840 1 7117890
19 2841 1 7119297
19 2842 1 7120185
19 2843 1 7122638
19 2844 1 7123477
19 2845 1 7126529
19 2846 1 7127097
19 2847 1 7127833
19 2848 1 7129477
19 2849 1 7130137
19 2850 1 7132226
19 2851 1 7132766
19 2852 1 7134215
19 2853 1 7136108
19 2854 1 7139072
19 2855 1 7140015
19 2856 1 7140076
19 2857 1 7140381
19 2858 1 7141625
19 2859 1 7143576
19 2860 1 7147321
19 2861 1 7148671
19 2862 1 7149132
19 2863 1 7151251
19 2864 1 7152035
19 2865 1 7152591
19 2866 1 7154458
19 2867 1 7155174
19 2868 1 7156346
19 2869 1 7158590
19 2870 1 7160154
19 2871 0 7163908
19 2872 0 7168387
19 2873 0 7172585
19 2874 0 7174854
19 2875 0 7175528
19 2876 0 7177013
19 2877 0 7178830
19 2878 0 7181071
19 2879 0 7184823
19 2880 0 7187963
19 2881 0 7192073
19 2882 0 7193706
19 2883 0 7196794
19 2884 0 7197270
19 2885 0 7197642
19 2886 0 7198150
19 2887 0 7201634
19 2888 0 7206544
19 2889 0 7231413
19 2890 0 7235694
19 2891 0 7237721
19 2892 0 7238430
19 2893 0 7246500
19 2894 0 7250150
19 2895 0 7252924
19 2896 0 7252999
19 2897 0 7258579
19 2898 0 7261248
19 2899 1 7315122
19 2900 1 7327562
19 2901 1 7331581
19 2902 1 7333450
19 2903 1 7335148
19 2904 1 7337452
19 2905 1 7338365
19 2906 1 7339005
19 2907 1 7341107
19 2908 1 7341544
19 2909 1 7341655
19 2910 1 7342388
19 2911 1 7343572
19 2912 1 7343838
19 2913 1 7345919
19 2914 1 7345955
19 2915 1 7346587
19 2916 1 7347056
19 2917 1 7347677
19 2918 1 7350071
19 2919 1 7359968
19 2920 1 7361860
19 2921 1 7363581
19 2922 0 7366701
19 2923 0 7367213
19 2924 0 7368134
19 2925 0 7369691
19 2926 0 7370545
19 2927 0 7373632
19 2928 0 7374466
19 2929 0 7375457
19 2930 0 7375717
19 2931 0 7376084
19 2932 0 7378442
19 2933 0 7384320
19 2934 0 7387858
19 2935 0 7391772
19 2936 0 7393618
19 2937 0 7394571
19 2938 0 7397348
19 2939 0 7401708
19 2940 0 7405381
19 2941 0 7408464
19 2942 0 7408520
19 2943 0 7408859
19 2944 0 7410502
19 2945 0 7410631
19 2946 0 7411877
19 2947 0 7412908
19 2948 0 7414776
19 2949 0 7415064
19 2950 1 7417230
19 2951 1 7418144
19 2952 1 7419024
19 2953 1 7419806
19 2954 1 7421280
19 2955 1 7423057
19 2956 1 7423876
19 2957 1 7425192
19 2958 1 7425512
19 2959 1 7427573
19 2960 1 7429405
19 2961 1 7429604
19 2962 1 7433056
19 2963 1 7435072
19 2964 1 7436795
19 2965 1 7439874
19 2966 1 7443079
19 2967 1 7447089
19 2968 1 7449721
19 2969 1 7450256
19 2970 1 7451106
19 2971 1 7451600
19 2972 1 7455053
19 2973 1 7457000
19 2974 1 7458238
19 2975 1 7461860
19 2976 0 7464367
19 2977 0 7464487
19 2978 0 7467261
19 2979 0 7470416
19 2980 0 7470706
19 2981 0 7471162
19 2982 0 7471533
19 2983 0 7473733
19 2984 0 7475795
19 2985 1 7484832
19 2986 1 7487112
19 2987 1 7488985
19 2988 1 7490834
19 2989 1 7492011
19 2990 1 7493814
19 2991 1 7495705
19 2992 1 7497030
19 2993 1 7497652
19 2994 1 7502536
19 2995 1 7508889
19 2996 1 7511173
19 2997 1 7512133
19 2998 1 7513087
19 2999 1 7513136
19 3000 1 7513262
19 3001 1 7514203
19 3002 1 7514310
19 3003 1 7516331
19 3004 1 7518638
19 3005 1 7519098
19 3006 1 7519606
19 3007 1 7521829
19 3008 1 7523045
19 3009 1 7525651
19 3010 1 7526162
19 3011 0 7530326
19 3012 0 7530873
19 3013 0 7532836
19 3014 0 7533036
19 3015 0 7536191
19 3016 0 7538246
19 3017 0 7538925
19 3018 0 7538982
19 3019 0 7539613
19 3020 0 7539677
19 3021 0 7540778
19 3022 0 7540840
19 3023 0 7542714
19 3024 0 7546228
19 3025 0 7547714
19 3026 0 7549604
19 3027 0 7550124
19 3028 0 7552907
19 3029 0 7555038
19 3030 0 7556701
19 3031 0 7558838
19 3032 0 7561024
19 3033 0 7562413
19 3034 0 7564909
19 3035 0 7565893
19 3036 0 7567952
19 3037 0 7569668
19 3038 0 7570313
19 3039 0 7571136
19 3040 0 7571319
19 3041 0 7572780
19 3042 0 7572905
19 3043 0 7575008
19 3044 0 7578680
19 3045 0 7579051
19 3046 0 7580706
19 3047 0 7582551
19 3048 0 7583101
19 3049 0 7583381
19 3050 0 7584812
19 3051 0 7586186
19 3052 0 7586305
19 3053 1 7590159
19 3054 1 7594351
19 3055 1 7594384
19 3056 1 7594406
19 3057 1 7599380
19 3058 1 7599674
19 3059 1 7600356
19 3060 1 7601549
19 3061 1 7607111
19 3062 1 7608947
19 3063 0 7615846
19 3064 0 7617300
19 3065 0 7619801
19 3066 0 7622437
19 3067 0 7624683
19 3068 0 7627532
19 3069 0 7628994
19 3070 0 7630408
19 3071 0 7630772
19 3072 0 7630816
19 3073 0 7635454
19 3074 0 7647187
19 3075 1 7650211
19 3076 1 7652742
19 3077 1 7654299
19 3078 1 7660707
19 3079 1 7662730
19 3080 1 7665993
19 3081 1 7666748
19 3082 1 7672302
19 3083 1 7672867
19 3084 1 7675598
19 3085 1 7675710
19 3086 1 7676591
19 3087 1 7678767
19 3088 1 7680020
19 3089 1 7683145
19 3090 1 7683633
19 3091 1 7685350
19 3092 1 7691445
19 3093 1 7694272
19 3094 1 7696185
19 3095 1 7700334
19 3096 1 7701105
19 3097 1 7701325
19 3098 1 7703968
19 3099 1 7704187
19 3100 1 7704198
19 3101 1 7704326
19 3102 1 7707840
19 3103 1 7708569
19 3104 1 7710871
19 3105 1 7712578
19 3106 1 7712848
19 3107 1 7713308
19 3108 1 7714334
19 3109 1 7717152
19 3110 1 7719063
19 3111 1 7720944
19 3112 1 7722976
19 3113 1 7726005
19 3114 1 7726348
19 3115 1 7727015
19 3116 1 7729337
19 3117 1 7731364
19 3118 1 7733124
19 3119 1 7733219
19 3120 1 7735694
19 3121 1 7738173
19 3122 1 7739559
19 3123 1 7743649
19 3124 1 7743670
19 3125 1 7746336
19 3126 1 7746873
19 3127 1 7747455
19 3128 1 7748852
19 3129 1 7750286
19 3130 1 7755206
19 3131 1 7755822
19 3132 1 7758209
19 3133 1 7758822
19 3134 1 7760534
19 3135 1 7761078
19 3136 1 7762256
19 3137 1 7762269
19 3138 1 7762417
19 3139 1 7764721
19 3140 1 7766482
19 3141 1 7769108
19 3142 1 7769379
19 3143 1 7769713
19 3144 1 7770927
19 3145 1 7771049
19 3146 1 7771944
19 3147 1 7775205
19 3148 1 7776385
19 3149 1 7781123
19 3150 1 7781471
19 3151 1 7782231
19 3152 1 7783188
19 3153 1 7783586
19 3154 1 7783606
19 3155 1 7787336
19 3156 1 7788681
19 3157 1 7789005
19 3158 1 7789924
19 3159 1 7790149
19 3160 1 7792302
19 3161 1 7795458
19 3162 1 7796608
19 3163 1 7799774
19 3164 1 7800435
19 3165 1 7803556
19 3166 1 7807103
19 3167 1 7808902
19 3168 1 7809155
19 3169 1 7809456
19 3170 1 7811058
19 3171 1 7812557
19 3172 1 7813301
19 3173 1 7817714
19 3174 1 7820572
19 3175 1 7822292
19 3176 1 7823428
19 3177 1 7824365
19 3178 1 7828739
19 3179 1 7830447
19 3180 1 7830834
19 3181 1 7832846
19 3182 1 7836167
19 3183 1 7838517
19 3184 1 7842939
19 3185 1 7844299
19 3186 1 7845868
19 3187 1 7846681
19 3188 1 7848339
19 3189 1 7852064
19 3190 1 7852664
19 3191 1 7854027
19 3192 1 7854605
19 3193 1 7858193
19 3194 1 7858439
19 3195 1 7860184
19 3196 1 7862269
19 3197 1 7863361
19 3198 1 7864884
19 3199 1 7865976
19 3200 1 7866687
19 3201 1 7868394
19 3202 1 7870397
19 3203 1 7871004
19 3204 1 7871482
19 3205 1 7872901
19 3206 1 7874493
19 3207 1 7874590
19 3208 1 7877083
19 3209 1 7878539
19 3210 1 7880527
19 3211 1 7881856
19 3212 1 7887755
19 3213 1 7890734
19 3214 1 7895053
19 3215 1 7898782
19 3216 1 7902590
19 3217 1 7909707
19 3218 1 7910322
19 3219 1 7912988
19 3220 1 7913250
19 3221 1 7913588
19 3222 1 7916181
19 3223 1 7917353
19 3224 1 7920124
19 3225 1 7921479
19 3226 1 7923243
19 3227 1 7926759
19 3228 1 7934376
19 3229 1 7934550
19 3230 1 7936863
19 3231 1 7940771
19 3232 1 7942954
19 3233 1 7944944
19 3234 1 7946981
19 3235 1 7947510
19 3236 1 7947621
19 3237 1 7952398
19 3238 1 7954622
19 3239 1 7955128
19 3240 1 7955461
19 3241 1 7958690
19 3242 1 7959021
19 3243 1 7959497
19 3244 1 7959900
19 3245 1 7960684
19 3246 1 7961902
19 3247 1 7963062
19 3248 1 7964325
19 3249 1 7964643
19 3250 1 7965082
19 3251 1 7966454
19 3252 1 7968430
19 3253 1 7969736
19 3254 1 7970558
19 3255 0 7972014
19 3256 0 7974734
19 3257 0 7977344
19 3258 0 7978806
19 3259 0 7980758
19 3260 0 7980808
19 3261 0 7980840
19 3262 0 7984966
19 3263 0 7985957
19 3264 0 7988799
19 3265 0 7993136
19 3266 0 7998776
19 3267 0 8002128
19 3268 0 8005421
19 3269 0 8006553
19 3270 0 8007091
19 3271 0 8008382
19 3272 0 8008965
19 3273 0 8009480
19 3274 0 8013354
19 3275 0 8013897
19 3276 0 8015448
19 3277 0 8017176
19 3278 0 8018933
19 3279 0 8020173
19 3280 1 8022787
19 3281 1 8025598
19 3282 1 8028135
19 3283 1 8028209
19 3284 1 8031992
19 3285 1 8037019
19 3286 1 8037290
19 3287 1 8038409
19 3288 1 8038511
19 3289 1 8039415
19 3290 1 8039503
19 3291 1 8040693
19 3292 1 8042161
19 3293 1 8042877
19 3294 1 8043114
19 3295 1 8045175
19 3296 1 8046771
19 3297 1 8048505
19 3298 1 8049709
19 3299 1 8053820
19 3300 1 8056531
19 3301 1 8058401
19 3302 1 8059752
19 3303 1 8063709
19 3304 1 8066199
19 3305 1 8066339
19 3306 1 8070869
19 3307 1 8070983
19 3308 1 8072536
19 3309 1 8073752
19 3310 1 8074035
19 3311 1 8074698
19 3312 1 8076028
19 3313 1 8076206
19 3314 1 8077216
19 3315 1 8077788
19 3316 1 8078561
19 3317 0 8081613
19 3318 0 8087674
19 3319 0 8088672
19 3320 0 8088709
19 3321 0 8090443
19 3322 0 8091813
19 3323 0 8095783
19 3324 0 8096375
19 3325 0 8100015
19 3326 0 8101795
19 3327 0 8104255
19 3328 0 8105842
19 3329 0 8108411
19 3330 0 8110471
19 3331 0 8112277
19 3332 0 8114867
19 3333 0 8115307
19 3334 0 8116925
19 3335 0 8121019
19 3336 1 8124349
19 3337 1 8124462
19 3338 1 8124990
19 3339 1 8125954
19 3340 1 8128011
19 3341 1 8128525
19 3342 1 8129087
19 3343 1 8131445
19 3344 1 8133529
19 3345 1 8133796
19 3346 1 8134552
19 3347 1 8136421
19 3348 1 8139741
19 3349 0 8144392
19 3350 0 8149642
19 3351 0 8155498
19 3352 0 8155667
19 3353 0 8157564
19 3354 0 8159107
19 3355 0 8159455
19 3356 0 8159507
19 3357 0 8161157
19 3358 0 8163391
19 3359 0 8164827
19 3360 0 8173365
19 3361 0 8174299
19 3362 0 8176676
19 3363 0 8187709
19 3364 0 8191647
19 3365 0 8191966
19 3366 0 8195060
19 3367 0 8195389
19 3368 0 8195645
19 3369 0 8199062
19 3370 0 8200478
19 3371 0 8203804
19 3372 0 8203817
19 3373 0 8204397
19 3374 0 8206973
19 3375 0 8207146
19 3376 0 8213179
19 3377 0 8215769
19 3378 0 8218040
19 3379 0 8222496
19 3380 0 8223166
19 3381 0 8224221
19 3382 0 8229891
19 3383 0 8231603
19 3384 0 8233239
19 3385 0 8233832
19 3386 0 8234514
19 3387 0 8234616
19 3388 0 8239639
19 3389 0 8240278
19 3390 0 8241445
19 3391 0 8247901
19 3392 0 8249674
19 3393 0 8251180
19 3394 0 8253518
19 3395 0 8254113
19 3396 0 8254834
19 3397 0 8257038
19 3398 0 8257852
19 3399 0 8258906
19 3400 0 8260924
19 3401 0 8262594
19 3402 0 8263230
19 3403 0 8263710
19 3404 0 8264687
19 3405 0 8266659
19 3406 0 8267518
19 3407 0 8268184
19 3408 0 8271860
19 3409 0 8273561
19 3410 0 8275064
19 3411 0 8276514
19 3412 0 8276907
19 3413 0 8277281
19 3414 0 8277950
19 3415 0 8278738
19 3416 0 8280208
19 3417 0 8280445
19 3418 0 8282308
19 3419 0 8284835
19 3420 0 8286140
19 3421 0 8288525
19 3422 0 8290578
19 3423 0 8292549
19 3424 0 8292675
19 3425 0 8294867
19 3426 0 8298241
19 3427 0 8303352
19 3428 0 8307112
19 3429 0 8307232
19 3430 0 8311633
19 3431 0 8313454
19 3432 0 8313861
19 3433 0 8319830
19 3434 0 8322348
19 3435 0 8331817
19 3436 0 8334899
19 3437 0 8336255
19 3438 0 8344289
19 3439 0 8346459
19 3440 0 8348017
19 3441 0 8351192
19 3442 0 8351386
19 3443 0 8353474
19 3444 0 8353688
19 3445 0 8354434
19 3446 0 8357842
19 3447 0 8359518
19 3448 0 8360871
19 3449 0 8364227
19 3450 0 8369368
19 3451 0 8376889
19 3452 0 8379890
19 3453 0 8381120
19 3454 0 8381829
19 3455 0 8387713
19 3456 0 8389560
19 3457 0 8393164
19 3458 1 8409708
19 3459 1 8413667
19 3460 1 8414044
19 3461 1 8414486
19 3462 1 8417384
19 3463 1 8419775
19 3464 1 8420143
19 3465 1 8422632
19 3466 1 8424409
19 3467 1 8426829
19 3468 1 8430207
19 3469 1 8432286
19 3470 1 8436175
19 3471 1 8437782
19 3472 1 8439113
19 3473 0 8443650
19 3474 1 8445690
19 3475 1 8447796
19 3476 1 8452124
19 3477 1 8453775
19 3478 1 8454569
19 3479 1 8457751
19 3480 1 8461384
19 3481 1 8461905
19 3482 1 8462350
19 3483 1 8464059
19 3484 1 8465925
19 3485 1 8467612
19 3486 1 8469596
19 3487 1 8474316
19 3488 1 8475063
19 3489 1 8475953
19 3490 1 8476474
19 3491 1 8478988
19 3492 1 8480043
19 3493 1 8481506
19 3494 1 8482658
19 3495 1 8483893
19 3496 1 8488543
19 3497 1 8491207
19 3498 1 8493901
19 3499 1 8497372
19 3500 1 8497867
19 3501 1 8500148
19 3502 0 8557163
19 3503 0 8564375
19 3504 0 8581943
19 3505 0 8582608
19 3506 0 8584755
19 3507 0 8585058
19 3508 0 8586979
19 3509 0 8587607
19 3510 0 8592881
19 3511 0 8597277
19 3512 1 8600764
19 3513 1 8600787
19 3514 1 8607972
19 3515 1 8610594
19 3516 1 8613383
19 3517 1 8615180
19 3518 1 8616960
19 3519 1 8619939
19 3520 1 8621572
19 3521 1 8624649
19 3522 0 8628192
19 3523 0 8630213
19 3524 0 8631161
19 3525 0 8632185
19 3526 0 8636296
19 3527 0 8641055
19 3528 0 8645143
19 3529 0 8647278
19 3530 0 8651131
19 3531 0 8653733
19 3532 0 8657286
19 3533 0 8666976
19 3534 0 8681004
19 3535 0 8687775
19 3536 0 8693872
19 3537 0 8704148
19 3538 0 8709770
19 3539 0 8710780
19 3540 0 8714071
19 3541 0 8720573
19 3542 0 8722714
19 3543 0 8723774
19 3544 0 8724912
19 3545 0 8727033
19 3546 0 8732504
19 3547 0 8732672
19 3548 0 8737835
19 3549 0 8737870
19 3550 0 8748428
19 3551 0 8750918
19 3552 0 8751486
19 3553 0 8752417
19 3554 0 8752923
19 3555 0 8754587
19 3556 0 8755189
19 3557 0 8763736
19 3558 0 8766265
19 3559 0 8766330
19 3560 0 8768155
19 3561 0 8772359
19 3562 0 8774210
19 3563 1 8774642
19 3564 1 8777978
19 3565 1 8778951
19 3566 1 8785338
19 3567 1 8786931
19 3568 1 8788482
19 3569 1 8788773
19 3570 1 8793919
19 3571 1 8796519
19 3572 1 8797921
19 3573 1 8798859
19 3574 1 8799671
19 3575 1 8799903
19 3576 1 8801229
19 3577 1 8803138
19 3578 1 8805508
19 3579 1 8806929
19 3580 1 8810689
19 3581 1 8810774
19 3582 1 8812128
19 3583 1 8812941
19 3584 1 8816225
19 3585 1 8819074
19 3586 1 8820024
19 3587 1 8820991
19 3588 1 8822129
19 3589 1 8823125
19 3590 1 8826572
19 3591 1 8826823
19 3592 1 8827830
19 3593 1 8828394
19 3594 1 8828572
19 3595 1 8831706
19 3596 1 8836013
19 3597 1 8836518
19 3598 1 8837765
19 3599 1 8839178
19 3600 1 8839793
19 3601 1 8842474
19 3602 1 8847594
19 3603 1 8848822
19 3604 1 8849841
19 3605 1 8853644
19 3606 1 8853846
19 3607 1 8858562
19 3608 1 8862280
19 3609 1 8864214
19 3610 1 8865849
19 3611 1 8866366
19 3612 1 8866842
19 3613 1 8866898
19 3614 1 8869075
19 3615 1 8872916
19 3616 1 8873434
19 3617 1 8876063
19 3618 1 8879842
19 3619 1 8880403
19 3620 1 8881957
19 3621 1 8883327
19 3622 1 8887018
19 3623 1 8889332
19 3624 1 8892500
19 3625 1 8900377
19 3626 1 8901338
19 3627 1 8902190
19 3628 1 8904127
19 3629 1 8904317
19 3630 1 8905229
19 3631 1 8906403
19 3632 1 8907744
19 3633 1 8907932
19 3634 1 8909554
19 3635 1 8927295
19 3636 1 8955245
19 3637 0 8959102
19 3638 0 8963604
19 3639 0 8966308
19 3640 0 8967296
19 3641 0 8969306
19 3642 0 8970343
19 3643 0 8970571
19 3644 0 8974610
19 3645 0 8976312
19 3646 0 8976803
19 3647 0 8977176
19 3648 0 8979066
19 3649 0 8982144
19 3650 0 8986357
19 3651 0 8986919
19 3652 0 8987464
19 3653 0 8988647
19 3654 0 8988686
19 3655 0 8990330
19 3656 0 8990443
19 3657 0 8995382
19 3658 0 8997142
19 3659 0 8998647
19 3660 0 8999317
19 3661 0 8999727
19 3662 1 9002043
19 3663 1 9007261
19 3664 1 9012291
19 3665 1 9014064
19 3666 1 9015675
19 3667 1 9015894
19 3668 1 9017715
19 3669 1 9018649
19 3670 1 9022084
19 3671 1 9023397
19 3672 1 9023550
19 3673 1 9028100
19 3674 1 9032920
19 3675 1 9034326
19 3676 1 9036433
19 3677 1 9037784
19 3678 1 9038586
19 3679 1 9049473
19 3680 1 9049675
19 3681 1 9050105
19 3682 1 9050268
19 3683 1 9056962
19 3684 1 9057297
19 3685 1 9059213
19 3686 1 9062034
19 3687 1 9064897
19 3688 1 9069768
19 3689 1 9074599
19 3690 0 9081771
19 3691 0 9084505
19 3692 0 9085849
19 3693 0 9088236
19 3694 0 9089077
19 3695 0 9097804
19 3696 0 9104397
19 3697 0 9106938
19 3698 0 9109432
19 3699 0 9131579
19 3700 0 9148631
19 3701 0 9169463
19 3702 0 9183097
19 3703 0 9207832
19 3704 0 9217749
19 3705 0 9218857
19 3706 0 9220850
19 3707 1 9258853
19 3708 1 9265999
19 3709 1 9266697
19 3710 1 9268166
19 3711 1 9268735
19 3712 1 9269240
19 3713 1 9271209
19 3714 1 9275850
19 3715 1 9278404
19 3716 1 9279263
19 3717 1 9280317
19 3718 1 9282185
19 3719 1 9283956
19 3720 1 9284337
19 3721 1 9284402
19 3722 1 9288376
19 3723 1 9290192
19 3724 1 9290425
19 3725 1 9290720
19 3726 1 9292367
19 3727 0 9296122
19 3728 0 9299661
19 3729 1 9301541
19 3730 1 9301894
19 3731 1 9302298
19 3732 1 9303109
19 3733 1 9303716
19 3734 1 9305450
19 3735 1 9306815
19 3736 1 9307173
19 3737 1 9308857
19 3738 1 9309832
19 3739 1 9310163
19 3740 1 9311053
19 3741 1 9312292
19 3742 1 9312439
19 3743 0 9313323
19 3744 0 9314166
19 3745 0 9315052
19 3746 1 9317178
19 3747 1 9320307
19 3748 1 9320919
19 3749 1 9322529
19 3750 1 9322759
19 3751 1 9322765
19 3752 1 9322956
19 3753 1 9325786
19 3754 1 9327133
19 3755 1 9327578
19 3756 1 9328269
19 3757 1 9329961
19 3758 1 9330654
19 3759 1 9332221
19 3760 1 9332476
19 3761 1 9332738
19 3762 1 9333985
19 3763 1 9334967
19 3764 1 9341999
19 3765 1 9343346
19 3766 1 9344254
19 3767 1 9353876
19 3768 1 9354607
19 3769 1 9357556
19 3770 1 9358061
19 3771 1 9359002
19 3772 1 9359113
19 3773 0 9360185
19 3774 0 9360478
19 3775 0 9364898
19 3776 0 9365188
19 3777 0 9366223
19 3778 0 9366974
19 3779 0 9371443
19 3780 0 9371741
19 3781 0 9374929
19 3782 0 9382815
19 3783 0 9383216
19 3784 0 9385486
19 3785 0 9391267
19 3786 0 9398307
19 3787 0 9399788
19 3788 0 9400178
19 3789 0 9402530
19 3790 0 9404390
19 3791 0 9404797
19 3792 0 9406621
19 3793 0 9407363
19 3794 0 9407807
19 3795 0 9410939
19 3796 0 9412860
19 3797 0 9414753
19 3798 0 9416495
19 3799 0 9418655
19 3800 0 9418820
19 3801 0 9420691
19 3802 0 9423119
19 3803 0 9423638
19 3804 0 9424519
19 3805 0 9426545
19 3806 0 9436998
19 3807 0 9450459
19 3808 0 9453659
19 3809 0 9454577
19 3810 0 9460986
19 3811 0 9471231
19 3812 0 9474399
19 3813 0 9476855
19 3814 0 9477859
19 3815 0 9490261
19 3816 0 9499282
19 3817 0 9503204
19 3818 0 9522985
19 3819 1 9529110
19 3820 1 9530609
19 3821 1 9535848
19 3822 1 9536757
19 3823 1 9542045
19 3824 1 9542938
19 3825 1 9545772
19 3826 1 9546687
19 3827 1 9546902
19 3828 1 9547645
19 3829 1 9549566
19 3830 1 9555676
19 3831 1 9556919
19 3832 1 9561838
19 3833 1 9563936
19 3834 1 9565102
19 3835 1 9565724
19 3836 0 9566724
19 3837 1 9567884
19 3838 1 9568728
19 3839 1 9568902
19 3840 1 9572023
19 3841 1 9580382
19 3842 1 9582782
19 3843 1 9589919
19 3844 1 9591271
19 3845 1 9595693
19 3846 1 9600883
19 3847 1 9609996
19 3848 1 9614006
19 3849 1 9615610
19 3850 1 9617656
19 3851 1 9629219
19 3852 0 9634152
19 3853 0 9639903
19 3854 0 9651390
19 3855 0 9662674
19 3856 0 9680243
19 3857 0 9683381
19 3858 0 9692213
19 3859 0 9694617
19 3860 0 9703323
19 3861 0 9713526
19 3862 0 9720921
19 3863 0 9722202
19 3864 0 9728773
19 3865 0 9731266
19 3866 0 9732000
19 3867 0 9732777
19 3868 0 9735575
19 3869 0 9736101
19 3870 0 9739659
19 3871 0 9749357
19 3872 0 9759521
19 3873 0 9772476
19 3874 0 9783224
19 3875 0 9783406
19 3876 0 9786864
19 3877 0 9801116
19 3878 0 9803619
19 3879 0 9805176
19 3880 0 9826950
19 3881 1 9838845
19 3882 1 9844445
19 3883 1 9845250
19 3884 1 9849305
19 3885 1 9852504
19 3886 1 9855430
19 3887 1 9856956
19 3888 1 9859277
19 3889 1 9864004
19 3890 1 9865723
19 3891 0 9877680
19 3892 0 9890464
19 3893 0 9893475
19 3894 0 9896326
19 3895 0 9899092
19 3896 0 9903784
19 3897 0 9905016
19 3898 0 9907450
19 3899 0 9911854
19 3900 0 9914237
19 3901 0 9919222
19 3902 0 9923892
19 3903 0 9932980
19 3904 0 9933548
19 3905 0 9936016
19 3906 0 9944644
19 3907 0 9954039
19 3908 0 9956052
19 3909 0 9957127
19 3910 0 9957247
19 3911 0 9957938
19 3912 0 9958968
19 3913 0 9961222
19 3914 0 9972767
19 3915 0 9975361
19 3916 0 9977224
19 3917 0 9979372
19 3918 0 9982027
