# Supplementary material for: A Scale-Corrected Comparison of Linkage Disequilibrium Levels between Genic and Non-Genic Regions
Source: PLoS One. 2015 Oct 30;10(10):e0141216. doi: 10.1371/journal.pone.0141216 (PMC4627745; doi:10.1371/journal.pone.0141216)
Supplement: S3 File — (ZIP) [file pone.0141216.s016.zip › markerInfo_chr20.txt]

chr SNP gene relDist
20 1 0 1
20 2 0 83014
20 3 0 261323
20 4 0 325348
20 5 0 330930
20 6 0 344602
20 7 0 350221
20 8 0 357659
20 9 0 363838
20 10 0 364424
20 11 0 365810
20 12 0 368502
20 13 0 373771
20 14 0 426610
20 15 0 427102
20 16 0 430407
20 17 0 430908
20 18 0 432473
20 19 0 436281
20 20 0 437507
20 21 0 439693
20 22 0 442476
20 23 0 444391
20 24 0 446566
20 25 0 484094
20 26 0 578535
20 27 0 580798
20 28 0 581619
20 29 0 589346
20 30 0 592648
20 31 0 598484
20 32 0 603330
20 33 0 605891
20 34 1 614704
20 35 1 622438
20 36 1 630283
20 37 1 634294
20 38 1 636181
20 39 1 639741
20 40 1 641399
20 41 1 642342
20 42 1 642430
20 43 1 648429
20 44 1 650641
20 45 1 653419
20 46 1 656178
20 47 1 656714
20 48 0 657495
20 49 0 661071
20 50 0 662949
20 51 0 671957
20 52 0 673761
20 53 0 682931
20 54 0 683800
20 55 0 685396
20 56 1 692209
20 57 1 694175
20 58 1 695143
20 59 1 697541
20 60 1 700151
20 61 1 701268
20 62 1 703937
20 63 1 705624
20 64 1 708493
20 65 1 709010
20 66 1 709191
20 67 1 712148
20 68 1 714942
20 69 1 715685
20 70 1 718972
20 71 1 722849
20 72 1 726514
20 73 0 754121
20 74 0 754975
20 75 0 757823
20 76 0 760777
20 77 0 765781
20 78 0 770398
20 79 0 771140
20 80 0 774871
20 81 0 777218
20 82 0 777283
20 83 0 778818
20 84 0 780228
20 85 0 784161
20 86 0 784332
20 87 0 786532
20 88 0 792887
20 89 0 792904
20 90 0 797507
20 91 0 797612
20 92 0 798830
20 93 0 804525
20 94 0 807528
20 95 0 811346
20 96 0 834095
20 97 0 1396058
20 98 0 1496753
20 99 0 1498363
20 100 0 1503097
20 101 0 1506131
20 102 0 1506963
20 103 0 1508906
20 104 0 1510860
20 105 0 1512130
20 106 0 1520396
20 107 0 1523379
20 108 0 1524397
20 109 0 1527861
20 110 0 1538925
20 111 0 1545284
20 112 0 1546347
20 113 0 1547104
20 114 0 1551463
20 115 0 1551751
20 116 0 1556044
20 117 0 1557278
20 118 1 1563709
20 119 1 1565457
20 120 1 1566440
20 121 1 1570281
20 122 1 1574360
20 123 1 1575070
20 124 1 1578783
20 125 1 1582195
20 126 1 1582325
20 127 1 1584171
20 128 1 1585773
20 129 1 1593107
20 130 1 1595053
20 131 1 1598728
20 132 1 1601146
20 133 1 1607310
20 134 1 1607913
20 135 1 1611077
20 136 1 1613289
20 137 1 1614162
20 138 1 1616258
20 139 1 1619323
20 140 1 1620792
20 141 1 1624450
20 142 1 1625912
20 143 1 1629983
20 144 1 1630590
20 145 1 1635261
20 146 1 1775278
20 147 1 1775863
20 148 1 1778219
20 149 1 1778224
20 150 1 1779233
20 151 1 1779427
20 152 1 1780250
20 153 1 1781581
20 154 1 1783573
20 155 1 1785375
20 156 1 1790137
20 157 1 1794069
20 158 1 1794822
20 159 1 1799423
20 160 1 1810134
20 161 0 1825669
20 162 0 1825732
20 163 0 1846692
20 164 0 1849538
20 165 0 1849720
20 166 0 1850370
20 167 0 1855932
20 168 0 1858850
20 169 0 1861396
20 170 0 1862280
20 171 0 1865961
20 172 0 1869134
20 173 0 1870483
20 174 0 1875116
20 175 0 1877826
20 176 0 1880429
20 177 0 1882359
20 178 0 1884243
20 179 0 1884706
20 180 0 1886165
20 181 0 1886902
20 182 0 1888662
20 183 0 1892914
20 184 0 1894343
20 185 0 1896187
20 186 0 1897793
20 187 0 1901619
20 188 0 1906433
20 189 0 1908633
20 190 0 1911621
20 191 0 1913299
20 192 0 1914609
20 193 0 1915005
20 194 0 1916547
20 195 0 1917532
20 196 0 1918416
20 197 0 1920933
20 198 0 1922813
20 199 0 1924405
20 200 0 1924486
20 201 0 1925583
20 202 0 1927701
20 203 0 1928004
20 204 0 1928608
20 205 0 1929800
20 206 0 1930301
20 207 0 1933177
20 208 0 1934164
20 209 0 1935497
20 210 0 1939674
20 211 0 1940025
20 212 0 1941819
20 213 0 1942087
20 214 0 1945084
20 215 0 1948471
20 216 0 1951357
20 217 0 1951886
20 218 1 1955739
20 219 1 1956111
20 220 1 1957861
20 221 1 1957928
20 222 1 1959481
20 223 1 1959587
20 224 1 1959637
20 225 1 1961561
20 226 1 1966786
20 227 1 1968227
20 228 1 1970214
20 229 1 1971819
20 230 1 1974204
20 231 1 1974611
20 232 1 1975307
20 233 1 1982219
20 234 1 1985000
20 235 1 1987578
20 236 1 1988263
20 237 1 1990786
20 238 1 1995565
20 239 1 1995579
20 240 1 1995888
20 241 1 2004086
20 242 1 2008583
20 243 1 2011707
20 244 1 2014741
20 245 1 2015852
20 246 1 2018223
20 247 1 2021370
20 248 1 2024254
20 249 1 2025952
20 250 1 2027449
20 251 1 2029949
20 252 1 2034603
20 253 1 2039594
20 254 1 2041114
20 255 1 2042352
20 256 1 2042705
20 257 1 2043057
20 258 1 2043162
20 259 1 2047435
20 260 1 2048450
20 261 1 2048527
20 262 1 2050698
20 263 1 2052828
20 264 1 2062567
20 265 0 2070067
20 266 0 2076060
20 267 0 2076754
20 268 0 2077859
20 269 0 2080637
20 270 0 2081588
20 271 0 2085792
20 272 0 2087730
20 273 0 2088691
20 274 0 2089435
20 275 0 2092075
20 276 0 2093203
20 277 0 2095170
20 278 0 2095449
20 279 0 2100476
20 280 0 2100634
20 281 0 2101517
20 282 0 2102976
20 283 0 2104033
20 284 0 2104676
20 285 0 2105950
20 286 0 2108748
20 287 0 2110503
20 288 0 2113714
20 289 0 2115831
20 290 0 2120581
20 291 0 2125170
20 292 0 2127666
20 293 0 2127936
20 294 0 2129859
20 295 0 2132986
20 296 0 2135980
20 297 0 2137963
20 298 0 2138318
20 299 0 2139981
20 300 0 2142895
20 301 0 2143592
20 302 0 2144577
20 303 0 2148629
20 304 0 2154282
20 305 0 2157953
20 306 0 2158212
20 307 0 2159940
20 308 0 2162945
20 309 0 2163714
20 310 0 2165073
20 311 0 2166500
20 312 0 2170000
20 313 0 2174617
20 314 0 2175518
20 315 0 2176173
20 316 0 2176756
20 317 0 2179360
20 318 0 2183987
20 319 0 2185694
20 320 0 2187842
20 321 0 2189311
20 322 0 2192427
20 323 0 2195963
20 324 0 2197411
20 325 0 2199041
20 326 0 2219824
20 327 0 2220817
20 328 0 2220886
20 329 0 2225721
20 330 0 2226762
20 331 0 2227119
20 332 0 2228239
20 333 0 2230038
20 334 0 2231826
20 335 0 2232800
20 336 0 2234035
20 337 0 2235227
20 338 0 2235389
20 339 0 2235571
20 340 0 2235892
20 341 0 2238225
20 342 0 2240628
20 343 0 2242837
20 344 0 2244027
20 345 0 2249255
20 346 0 2249299
20 347 0 2253103
20 348 0 2253136
20 349 0 2259372
20 350 0 2265554
20 351 0 2265604
20 352 0 2281998
20 353 0 2287291
20 354 0 2290941
20 355 0 2291932
20 356 0 2294328
20 357 0 2296057
20 358 0 2297028
20 359 0 2300759
20 360 0 2301747
20 361 0 2316152
20 362 0 2320631
20 363 0 2322490
20 364 0 2323171
20 365 0 2323888
20 366 0 2323920
20 367 0 2325481
20 368 0 2328900
20 369 0 2329938
20 370 0 2335743
20 371 0 2337431
20 372 0 2342638
20 373 0 2343319
20 374 0 2344275
20 375 0 2346980
20 376 0 2353221
20 377 0 2354163
20 378 0 2356924
20 379 0 2357345
20 380 0 2358000
20 381 0 2359309
20 382 0 2360775
20 383 0 2361473
20 384 0 2364679
20 385 0 2364975
20 386 0 2365865
20 387 0 2368761
20 388 0 2376214
20 389 0 2376720
20 390 0 2378963
20 391 0 2385863
20 392 0 2392428
20 393 0 2393479
20 394 0 2395641
20 395 0 2397239
20 396 0 2399237
20 397 0 2402270
20 398 0 2404984
20 399 0 2417240
20 400 0 2417565
20 401 0 2421444
20 402 0 2421990
20 403 0 2423276
20 404 0 2424071
20 405 0 2427389
20 406 0 2430455
20 407 0 2432199
20 408 0 2433633
20 409 0 2435303
20 410 0 2435634
20 411 0 2436168
20 412 0 2438784
20 413 0 2439269
20 414 0 2440685
20 415 0 2451328
20 416 0 2458080
20 417 0 2459384
20 418 0 2462482
20 419 0 2464070
20 420 0 2464681
20 421 0 2467635
20 422 0 2472573
20 423 1 2476585
20 424 1 2479196
20 425 1 2480321
20 426 1 2484497
20 427 1 2485843
20 428 1 2487137
20 429 1 2488322
20 430 1 2493684
20 431 1 2498530
20 432 1 2498688
20 433 1 2505590
20 434 1 2506025
20 435 1 2507186
20 436 1 2508979
20 437 0 2530240
20 438 0 2532507
20 439 0 2535538
20 440 0 2539873
20 441 0 2540824
20 442 0 2543245
20 443 0 2543308
20 444 0 2543980
20 445 0 2545853
20 446 0 2548554
20 447 0 2553412
20 448 0 2555876
20 449 0 2559472
20 450 1 2566236
20 451 1 2567959
20 452 1 2573266
20 453 1 2575698
20 454 1 2582698
20 455 1 2591542
20 456 1 2594138
20 457 1 2595693
20 458 1 2601914
20 459 1 2604675
20 460 1 2611079
20 461 1 2612882
20 462 0 2615052
20 463 0 2616743
20 464 0 2623644
20 465 0 2629183
20 466 0 2629962
20 467 0 2632333
20 468 0 2632910
20 469 0 2637339
20 470 0 2661053
20 471 0 2663397
20 472 0 2666887
20 473 0 2669860
20 474 0 2670363
20 475 0 2673296
20 476 0 2679421
20 477 0 2681403
20 478 0 2690198
20 479 0 2690374
20 480 0 2697616
20 481 0 2717789
20 482 0 2720399
20 483 0 2721337
20 484 0 2736825
20 485 0 2740020
20 486 0 2742157
20 487 0 2745556
20 488 0 2747545
20 489 0 2748870
20 490 0 2751946
20 491 0 2753516
20 492 0 2754504
20 493 0 2758479
20 494 0 2761772
20 495 0 2761838
20 496 0 2765682
20 497 0 2773352
20 498 0 2830006
20 499 0 2830776
20 500 0 2833476
20 501 0 2834204
20 502 0 2895105
20 503 0 3092813
20 504 0 3108689
20 505 0 3114637
20 506 0 3115681
20 507 0 3119670
20 508 0 3122461
20 509 0 3124373
20 510 0 3125908
20 511 0 3147487
20 512 1 3152896
20 513 1 3155593
20 514 1 3157259
20 515 1 3158634
20 516 1 3159190
20 517 1 3161977
20 518 1 3166622
20 519 1 3166667
20 520 1 3171753
20 521 1 3175255
20 522 1 3179133
20 523 1 3180299
20 524 1 3180388
20 525 1 3182635
20 526 1 3183807
20 527 1 3188253
20 528 1 3189892
20 529 1 3210084
20 530 1 3212353
20 531 1 3214116
20 532 1 3214219
20 533 1 3217122
20 534 1 3220147
20 535 1 3221619
20 536 1 3222392
20 537 1 3225309
20 538 1 3231059
20 539 1 3231260
20 540 1 3233852
20 541 1 3237705
20 542 1 3242384
20 543 1 3246707
20 544 1 3252168
20 545 1 3253847
20 546 1 3253889
20 547 1 3256636
20 548 1 3259357
20 549 1 3262642
20 550 1 3263675
20 551 1 3264360
20 552 1 3265281
20 553 1 3268629
20 554 1 3276015
20 555 1 3280601
20 556 1 3283692
20 557 1 3283890
20 558 1 3285430
20 559 1 3285601
20 560 1 3289480
20 561 1 3294482
20 562 1 3294889
20 563 1 3295829
20 564 1 3296958
20 565 1 3297329
20 566 1 3300024
20 567 1 3300838
20 568 1 3303047
20 569 1 3303749
20 570 1 3306128
20 571 1 3309672
20 572 1 3314416
20 573 1 3314801
20 574 1 3316140
20 575 1 3317772
20 576 1 3318909
20 577 1 3321055
20 578 1 3322745
20 579 1 3327533
20 580 1 3330154
20 581 1 3332241
20 582 1 3333888
20 583 1 3333987
20 584 1 3336604
20 585 1 3336622
20 586 1 3338658
20 587 1 3340096
20 588 1 3341431
20 589 1 3348502
20 590 1 3351743
20 591 1 3353755
20 592 1 3354668
20 593 1 3357928
20 594 1 3363244
20 595 1 3364987
20 596 1 3366673
20 597 1 3368137
20 598 1 3369347
20 599 1 3372453
20 600 1 3374024
20 601 1 3379664
20 602 1 3379786
20 603 1 3392352
20 604 1 3394776
20 605 1 3394943
20 606 1 3398382
20 607 1 3399856
20 608 1 3402112
20 609 1 3407924
20 610 1 3409912
20 611 1 3412924
20 612 1 3413431
20 613 1 3413753
20 614 1 3414170
20 615 1 3427719
20 616 1 3430368
20 617 1 3430936
20 618 1 3433798
20 619 1 3434822
20 620 1 3437736
20 621 1 3439214
20 622 1 3443599
20 623 1 3444357
20 624 1 3445962
20 625 1 3448701
20 626 1 3450844
20 627 1 3452008
20 628 1 3453637
20 629 1 3454829
20 630 1 3457498
20 631 1 3458372
20 632 1 3460216
20 633 1 3463926
20 634 1 3464025
20 635 1 3465385
20 636 1 3465396
20 637 1 3466062
20 638 1 3469762
20 639 1 3469893
20 640 1 3472806
20 641 1 3474697
20 642 1 3476939
20 643 1 3485011
20 644 1 3487955
20 645 1 3490504
20 646 1 3492851
20 647 1 3494188
20 648 1 3494941
20 649 1 3496246
20 650 1 3496493
20 651 1 3499774
20 652 1 3500300
20 653 1 3502809
20 654 1 3505396
20 655 1 3508280
20 656 1 3508765
20 657 1 3512518
20 658 1 3515439
20 659 1 3516254
20 660 1 3516665
20 661 1 3518087
20 662 1 3520731
20 663 1 3522501
20 664 1 3525743
20 665 1 3530525
20 666 1 3530538
20 667 1 3531371
20 668 1 3535659
20 669 1 3538279
20 670 1 3539922
20 671 1 3541629
20 672 1 3544271
20 673 1 3546190
20 674 1 3547291
20 675 1 3549940
20 676 1 3550798
20 677 1 3551791
20 678 1 3552378
20 679 1 3553254
20 680 1 3553354
20 681 1 3554299
20 682 1 3555060
20 683 1 3558292
20 684 1 3560880
20 685 1 3563755
20 686 1 3566597
20 687 1 3570890
20 688 1 3571177
20 689 1 3572237
20 690 1 3574201
20 691 0 3575948
20 692 0 3576055
20 693 0 3578859
20 694 0 3579196
20 695 0 3581552
20 696 0 3583902
20 697 0 3587080
20 698 0 3587507
20 699 0 3589373
20 700 0 3592360
20 701 0 3593375
20 702 0 3597688
20 703 0 3599584
20 704 0 3605163
20 705 0 3607153
20 706 0 3611977
20 707 0 3613679
20 708 0 3620520
20 709 0 3622494
20 710 0 3623202
20 711 0 3625772
20 712 0 3627026
20 713 0 3628009
20 714 0 3633486
20 715 0 3634294
20 716 0 3636721
20 717 0 3638595
20 718 0 3643499
20 719 0 3646004
20 720 0 3648037
20 721 0 3653532
20 722 0 3656162
20 723 0 3658932
20 724 0 3662398
20 725 0 3663456
20 726 0 3678627
20 727 0 3680040
20 728 0 3681579
20 729 0 3686005
20 730 0 3688311
20 731 0 3690317
20 732 0 3694159
20 733 0 3699642
20 734 0 3704139
20 735 0 3706045
20 736 0 3707562
20 737 0 3707684
20 738 0 3709082
20 739 0 3709922
20 740 0 3714061
20 741 0 3715525
20 742 0 3716347
20 743 0 3718189
20 744 0 3719116
20 745 0 3719685
20 746 0 3719762
20 747 0 3720369
20 748 0 3722895
20 749 0 3723041
20 750 0 3726264
20 751 0 3727557
20 752 0 3728177
20 753 0 3731580
20 754 0 3733027
20 755 0 3737478
20 756 0 3747028
20 757 0 3749784
20 758 0 3750820
20 759 0 3751659
20 760 0 3753585
20 761 0 3756471
20 762 0 3762975
20 763 0 3765838
20 764 0 3769418
20 765 0 3770514
20 766 0 3774243
20 767 0 3774382
20 768 0 3774446
20 769 0 3780650
20 770 0 3782390
20 771 0 3782872
20 772 0 3782950
20 773 0 3783883
20 774 0 3787310
20 775 0 3790588
20 776 0 3793098
20 777 0 3794353
20 778 0 3795744
20 779 0 3795993
20 780 0 3796258
20 781 0 3796721
20 782 0 3800705
20 783 0 3805791
20 784 0 3854950
20 785 0 3859614
20 786 0 3888707
20 787 1 4009447
20 788 1 4010798
20 789 1 4011326
20 790 1 4013664
20 791 1 4015579
20 792 1 4016570
20 793 1 4017217
20 794 1 4019607
20 795 1 4022658
20 796 1 4025185
20 797 1 4029718
20 798 1 4031392
20 799 1 4032403
20 800 1 4034423
20 801 0 4038776
20 802 0 4054116
20 803 0 4058693
20 804 0 4060900
20 805 0 4063493
20 806 0 4065848
20 807 1 4074468
20 808 1 4083251
20 809 1 4085981
20 810 1 4093234
20 811 1 4097294
20 812 1 4100944
20 813 1 4103404
20 814 1 4106438
20 815 1 4107974
20 816 1 4109414
20 817 1 4113177
20 818 0 4115981
20 819 0 4172950
20 820 0 4819095
20 821 0 5000370
20 822 0 5004123
20 823 0 5009200
20 824 0 5010639
20 825 0 5013329
20 826 0 5015058
20 827 0 5017266
20 828 0 5019830
20 829 0 5024505
20 830 0 5024665
20 831 0 5025543
20 832 0 5029562
20 833 0 5030559
20 834 0 5031442
20 835 0 5043717
20 836 0 5046618
20 837 0 5047666
20 838 0 5049641
20 839 0 5050508
20 840 0 5051598
20 841 0 5052306
20 842 0 5061319
20 843 0 5064174
20 844 0 5064912
20 845 0 5066834
20 846 0 5067649
20 847 0 5068995
20 848 0 5071424
20 849 0 5072219
20 850 0 5074287
20 851 0 5075200
20 852 0 5075221
20 853 0 5075961
20 854 0 5083112
20 855 0 5087030
20 856 0 5090585
20 857 0 5092955
20 858 0 5098024
20 859 0 5105818
20 860 0 5107681
20 861 0 5108075
20 862 0 5110582
20 863 0 5113670
20 864 0 5115589
20 865 0 5116459
20 866 0 5116526
20 867 0 5121060
20 868 1 5145100
20 869 1 5146893
20 870 1 5148710
20 871 1 5153620
20 872 1 5161865
20 873 1 5170365
20 874 1 5170780
20 875 1 5171447
20 876 1 5172660
20 877 1 5175740
20 878 1 5176509
20 879 1 5177214
20 880 1 5177365
20 881 1 5177507
20 882 1 5179953
20 883 1 5186359
20 884 1 5190123
20 885 1 5195475
20 886 0 5202491
20 887 0 5208285
20 888 0 5211818
20 889 0 5214329
20 890 0 5215507
20 891 0 5216450
20 892 0 5218831
20 893 0 5219179
20 894 0 5220488
20 895 0 5222041
20 896 0 5225199
20 897 0 5226863
20 898 0 5228315
20 899 0 5232826
20 900 0 5235819
20 901 0 5237034
20 902 0 5243191
20 903 0 5244907
20 904 0 5254538
20 905 0 5255626
20 906 0 5262167
20 907 0 5265157
20 908 0 5265684
20 909 0 5270797
20 910 0 5273595
20 911 0 5276123
20 912 0 5279174
20 913 0 5281297
20 914 0 5284991
20 915 0 5294388
20 916 0 5297439
20 917 0 5297474
20 918 0 5300754
20 919 0 5303356
20 920 0 5304426
20 921 0 5306164
20 922 0 5307896
20 923 0 5308331
20 924 0 5312311
20 925 0 5314402
20 926 0 5322422
20 927 0 5324654
20 928 0 5326608
20 929 0 5327324
20 930 0 5328414
20 931 0 5333545
20 932 0 5333713
20 933 0 5337142
20 934 0 5340224
20 935 0 5342440
20 936 0 5345268
20 937 0 5347192
20 938 0 5347409
20 939 0 5350648
20 940 0 5351475
20 941 0 5357943
20 942 0 5361872
20 943 0 5363081
20 944 0 5364749
20 945 0 5366433
20 946 0 5368027
20 947 0 5368824
20 948 0 5374998
20 949 0 5379900
20 950 0 5382840
20 951 0 5383063
20 952 0 5386293
20 953 0 5389211
20 954 0 5389290
20 955 0 5393838
20 956 0 5394921
20 957 0 5396453
20 958 0 5399871
20 959 0 5400829
20 960 0 5405213
20 961 0 5408959
20 962 0 5409411
20 963 0 5409539
20 964 0 5413024
20 965 0 5414615
20 966 0 5417992
20 967 0 5425062
20 968 0 5425433
20 969 0 5429654
20 970 0 5432531
20 971 0 5436501
20 972 0 5437404
20 973 0 5445079
20 974 0 5447936
20 975 0 5458203
20 976 0 5459383
20 977 0 5461711
20 978 0 5463748
20 979 0 5466158
20 980 0 5471420
20 981 0 5475744
20 982 0 5480155
20 983 0 5480646
20 984 0 5482318
20 985 0 5483172
20 986 0 5487340
20 987 1 5490001
20 988 1 5492674
20 989 1 5496132
20 990 1 5500559
20 991 1 5500720
20 992 1 5504007
20 993 1 5508236
20 994 1 5508931
20 995 1 5509134
20 996 1 5510415
20 997 1 5513870
20 998 1 5514801
20 999 1 5516301
20 1000 1 5518779
20 1001 1 5520810
20 1002 1 5524963
20 1003 0 5530830
20 1004 0 5531703
20 1005 0 5533635
20 1006 0 5534334
20 1007 0 5539589
20 1008 0 5540302
20 1009 0 5545511
20 1010 0 5549413
20 1011 0 5555599
20 1012 0 5555658
20 1013 0 5560250
20 1014 0 5561818
20 1015 0 5562355
20 1016 0 5565264
20 1017 0 5567097
20 1018 0 5574260
20 1019 0 5578131
20 1020 1 5582307
20 1021 1 5584023
20 1022 1 5588211
20 1023 1 5592230
20 1024 1 5594178
20 1025 1 5597998
20 1026 1 5601408
20 1027 1 5603932
20 1028 1 5604731
20 1029 1 5607520
20 1030 1 5612231
20 1031 1 5613297
20 1032 1 5614486
20 1033 1 5616637
20 1034 1 5619660
20 1035 1 5622482
20 1036 1 5624631
20 1037 0 5631213
20 1038 0 5632269
20 1039 0 5634171
20 1040 0 5651106
20 1041 0 5655431
20 1042 0 5656753
20 1043 0 5660272
20 1044 0 5670740
20 1045 0 5672469
20 1046 0 5675549
20 1047 0 5679164
20 1048 0 5683055
20 1049 0 5685034
20 1050 0 5687499
20 1051 0 5691273
20 1052 0 5693472
20 1053 0 5694990
20 1054 0 5697964
20 1055 0 5700888
20 1056 0 5703151
20 1057 0 5704014
20 1058 0 5706702
20 1059 0 5706802
20 1060 0 5709731
20 1061 0 5711328
20 1062 0 5712460
20 1063 0 5719015
20 1064 0 5722625
20 1065 0 5725661
20 1066 0 5727761
20 1067 0 5785685
20 1068 0 6037458
20 1069 0 6267802
20 1070 0 6343550
20 1071 0 6720058
20 1072 0 7112237
20 1073 1 7676006
20 1074 1 7818860
20 1075 1 7844353
20 1076 1 7848050
20 1077 1 7856784
20 1078 1 7858148
20 1079 1 7858611
20 1080 1 7861553
20 1081 1 7865550
20 1082 1 7870294
20 1083 1 7870600
20 1084 1 7880401
20 1085 1 7884027
20 1086 1 7884443
20 1087 1 7884887
20 1088 1 7887231
20 1089 1 7888494
20 1090 1 7895613
20 1091 1 7898791
20 1092 1 7899862
20 1093 1 7902613
20 1094 1 7933070
20 1095 1 7935524
20 1096 1 7941931
20 1097 1 7944178
20 1098 1 7958552
20 1099 1 7958971
20 1100 0 7961142
20 1101 0 7967533
20 1102 0 7969804
20 1103 0 7976967
20 1104 1 7980748
20 1105 1 7982069
20 1106 1 7982584
20 1107 1 7986694
20 1108 1 7991728
20 1109 1 7992549
20 1110 1 7994213
20 1111 1 7998365
20 1112 1 7999424
20 1113 1 7999459
20 1114 0 8019959
20 1115 0 8020031
20 1116 0 8020918
20 1117 0 8021513
20 1118 0 8061496
20 1119 0 8064258
20 1120 0 8064616
20 1121 0 8068164
20 1122 0 8071875
20 1123 0 8074694
20 1124 0 8076506
20 1125 0 8079679
20 1126 0 8088226
20 1127 0 8089197
20 1128 0 8092869
20 1129 0 8093051
20 1130 0 8097237
20 1131 0 8098756
20 1132 0 8098807
20 1133 1 8101400
20 1134 1 8105068
20 1135 1 8106518
20 1136 1 8106834
20 1137 1 8107632
20 1138 1 8110864
20 1139 1 8113784
20 1140 1 8116523
20 1141 1 8117528
20 1142 1 8118416
20 1143 1 8119153
20 1144 1 8124145
20 1145 0 8128164
20 1146 0 8128684
20 1147 0 8133238
20 1148 0 8133627
20 1149 0 8134898
20 1150 0 8136185
20 1151 0 8138439
20 1152 1 8140515
20 1153 1 8141307
20 1154 1 8141862
20 1155 1 8143097
20 1156 1 8149142
20 1157 1 8150191
20 1158 1 8151826
20 1159 1 8154928
20 1160 1 8158517
20 1161 1 8161868
20 1162 1 8166181
20 1163 1 8173917
20 1164 1 8174884
20 1165 1 8180002
20 1166 1 8182179
20 1167 0 8186149
20 1168 0 8187912
20 1169 0 8189794
20 1170 0 8192326
20 1171 0 8194122
20 1172 0 8198030
20 1173 0 8201922
20 1174 0 8203217
20 1175 0 8206001
20 1176 0 8209835
20 1177 0 8210676
20 1178 0 8224697
20 1179 0 8227739
20 1180 0 8230299
20 1181 0 8230540
20 1182 0 8241706
20 1183 0 8245446
20 1184 0 8263696
20 1185 0 8275579
20 1186 0 8282867
20 1187 0 8283426
20 1188 0 8284778
20 1189 0 8295677
20 1190 0 8296728
20 1191 0 8296799
20 1192 0 8299306
20 1193 0 8301010
20 1194 0 8305496
20 1195 0 8305740
20 1196 0 8310536
20 1197 0 8317913
20 1198 0 8333071
20 1199 0 8366590
20 1200 0 8367284
20 1201 0 8373840
20 1202 0 8376529
20 1203 0 8378493
20 1204 0 8383077
20 1205 0 8386904
20 1206 0 8391382
20 1207 0 8392357
20 1208 0 8424516
20 1209 0 8427465
20 1210 0 8429493
20 1211 0 8458016
20 1212 0 8461509
20 1213 0 8463051
20 1214 0 8464080
20 1215 0 8467816
20 1216 0 8468249
20 1217 0 8469427
20 1218 0 8480155
20 1219 0 8480883
20 1220 0 8481159
20 1221 0 8481671
20 1222 0 8484249
20 1223 0 8498408
20 1224 0 8503237
20 1225 0 8503338
20 1226 0 8505937
20 1227 0 8506280
20 1228 0 8514970
20 1229 0 8518006
20 1230 0 8520792
20 1231 0 8521174
20 1232 0 8525629
20 1233 0 8530389
20 1234 0 8530895
20 1235 0 8532820
20 1236 0 8533232
20 1237 1 8534776
20 1238 1 8535998
20 1239 1 8537074
20 1240 1 8537783
20 1241 1 8542999
20 1242 1 8547575
20 1243 1 8550627
20 1244 1 8552505
20 1245 1 8552915
20 1246 1 8554468
20 1247 1 8556584
20 1248 1 8558706
20 1249 1 8561961
20 1250 1 8563408
20 1251 1 8567147
20 1252 0 8580794
20 1253 0 8584657
20 1254 0 8586028
20 1255 0 8592187
20 1256 0 8593692
20 1257 0 8594422
20 1258 0 8595749
20 1259 0 8596395
20 1260 0 8607514
20 1261 0 8628720
20 1262 0 8631545
20 1263 0 8632607
20 1264 0 8633898
20 1265 0 8634950
20 1266 0 8637365
20 1267 0 8638886
20 1268 0 8640635
20 1269 0 8642522
20 1270 0 8646249
20 1271 0 8649658
20 1272 0 8653062
20 1273 0 8660517
20 1274 0 8660959
20 1275 0 8662994
20 1276 0 8663742
20 1277 0 8676248
20 1278 0 8687173
20 1279 0 8690361
20 1280 0 8690850
20 1281 0 8693289
20 1282 0 8695536
20 1283 0 8697702
20 1284 0 8701390
20 1285 0 8701867
20 1286 0 8704254
20 1287 0 8705122
20 1288 0 8705875
20 1289 0 8708360
20 1290 0 8711565
20 1291 0 8713582
20 1292 0 8716515
20 1293 0 8719403
20 1294 0 8719431
20 1295 0 8721601
20 1296 0 8726074
20 1297 0 8729927
20 1298 0 8733194
20 1299 0 8734467
20 1300 0 8735689
20 1301 0 8747088
20 1302 0 8747670
20 1303 0 8747868
20 1304 0 8765672
20 1305 0 8765793
20 1306 0 8766569
20 1307 0 8767669
20 1308 0 8768848
20 1309 0 8771902
20 1310 0 8778544
20 1311 0 8780636
20 1312 0 8781662
20 1313 0 8787124
20 1314 0 8788293
20 1315 0 8791901
20 1316 0 8795604
20 1317 0 8800087
20 1318 0 8800374
20 1319 0 8802817
20 1320 0 8804052
20 1321 0 8804798
20 1322 0 8809548
20 1323 0 8815089
20 1324 0 8815828
20 1325 0 8819001
20 1326 0 8820777
20 1327 0 8823431
20 1328 0 8850138
20 1329 0 8855220
20 1330 0 8858073
20 1331 0 8861143
20 1332 0 8862786
20 1333 0 8864817
20 1334 0 8869543
20 1335 0 8873430
20 1336 0 8878777
20 1337 0 8879224
20 1338 0 8880536
20 1339 0 8886179
20 1340 0 8892250
20 1341 0 8892291
20 1342 0 8900053
20 1343 0 8903541
20 1344 0 8910001
20 1345 0 8913272
20 1346 0 8913350
20 1347 0 8915219
20 1348 0 8916725
20 1349 0 8919350
20 1350 0 8920681
20 1351 0 8925536
20 1352 0 8927278
20 1353 0 8970384
20 1354 0 8971742
20 1355 0 8974871
20 1356 0 8977483
20 1357 0 8979598
20 1358 0 8984709
20 1359 0 8992617
20 1360 0 8994022
20 1361 0 8994151
20 1362 0 9003591
20 1363 0 9007791
20 1364 0 9011387
20 1365 0 9011422
20 1366 0 9011723
20 1367 0 9013772
20 1368 0 9017728
20 1369 0 9018180
20 1370 0 9018894
20 1371 0 9020069
20 1372 0 9023506
20 1373 0 9026422
20 1374 0 9029828
20 1375 0 9031990
20 1376 0 9033114
20 1377 0 9033922
20 1378 0 9034224
20 1379 0 9054926
20 1380 0 9055923
20 1381 0 9073869
20 1382 0 9074140
20 1383 0 9074633
20 1384 0 9078209
20 1385 0 9080103
20 1386 0 9080712
20 1387 0 9086259
20 1388 0 9088247
20 1389 0 9093485
20 1390 0 9099327
20 1391 0 9101689
20 1392 0 9102486
20 1393 0 9103732
20 1394 0 9108785
20 1395 0 9108931
20 1396 0 9110100
20 1397 0 9110635
20 1398 0 9110698
20 1399 0 9114532
20 1400 0 9117893
20 1401 0 9118682
20 1402 0 9123006
20 1403 1 9129352
20 1404 1 9129722
20 1405 1 9129855
20 1406 1 9138080
20 1407 1 9139098
20 1408 1 9143446
20 1409 1 9147886
20 1410 1 9153533
20 1411 1 9155776
20 1412 1 9156055
20 1413 1 9157537
20 1414 1 9160253
20 1415 1 9160639
20 1416 1 9164044
20 1417 1 9165733
20 1418 1 9166600
20 1419 1 9167982
20 1420 1 9170218
20 1421 0 9174630
20 1422 0 9175546
20 1423 0 9176640
20 1424 0 9177979
20 1425 0 9178770
20 1426 0 9181357
20 1427 0 9185265
20 1428 0 9188084
20 1429 0 9188327
20 1430 0 9193263
20 1431 0 9193294
20 1432 0 9194109
20 1433 0 9197070
20 1434 0 9198442
20 1435 0 9200563
20 1436 0 9201400
20 1437 0 9203173
20 1438 0 9207251
20 1439 0 9207578
20 1440 0 9208488
20 1441 0 9209612
20 1442 0 9211145
20 1443 0 9213254
20 1444 0 9214625
20 1445 0 9217784
20 1446 0 9218391
20 1447 0 9221891
20 1448 0 9224870
20 1449 0 9227763
20 1450 0 9233391
20 1451 0 9235727
20 1452 0 9238314
20 1453 1 9240807
20 1454 1 9241211
20 1455 1 9242281
20 1456 1 9242904
20 1457 1 9244618
20 1458 1 9252225
20 1459 1 9255519
20 1460 1 9257707
20 1461 1 9260468
20 1462 1 9263087
20 1463 1 9264941
20 1464 1 9267061
20 1465 1 9267243
20 1466 1 9270645
20 1467 1 9273589
20 1468 1 9273623
20 1469 1 9277695
20 1470 1 9278650
20 1471 1 9281185
20 1472 1 9284891
20 1473 1 9287352
20 1474 1 9292455
20 1475 1 9293400
20 1476 1 9295617
20 1477 0 9297883
20 1478 0 9298483
20 1479 0 9303201
20 1480 0 9305597
20 1481 0 9306727
20 1482 0 9308545
20 1483 0 9309617
20 1484 0 9313173
20 1485 0 9315922
20 1486 0 9317988
20 1487 0 9319307
20 1488 0 9321334
20 1489 0 9324118
20 1490 0 9325308
20 1491 0 9327082
20 1492 0 9329820
20 1493 0 9330377
20 1494 0 9331279
20 1495 0 9332811
20 1496 0 9333100
20 1497 0 9335168
20 1498 0 9339027
20 1499 0 9340908
20 1500 1 9344561
20 1501 1 9345760
20 1502 1 9349898
20 1503 1 9351199
20 1504 1 9354004
20 1505 1 9356553
20 1506 1 9357177
20 1507 1 9358243
20 1508 1 9362145
20 1509 1 9365567
20 1510 1 9367542
20 1511 1 9370187
20 1512 1 9370416
20 1513 1 9372580
20 1514 1 9372794
20 1515 1 9375995
20 1516 1 9377210
20 1517 1 9378508
20 1518 1 9379835
20 1519 1 9381797
20 1520 0 9385686
20 1521 0 9386236
20 1522 0 9387841
20 1523 0 9388525
20 1524 0 9392111
20 1525 0 9393441
20 1526 0 9393610
20 1527 0 9395929
20 1528 0 9396230
20 1529 0 9396401
20 1530 0 9402508
20 1531 0 9406035
20 1532 1 9410185
20 1533 1 9410787
20 1534 1 9411938
20 1535 1 9412656
20 1536 1 9414126
20 1537 1 9415588
20 1538 1 9415868
20 1539 1 9417638
20 1540 1 9419357
20 1541 1 9419792
20 1542 1 9420312
20 1543 1 9421799
20 1544 1 9424605
20 1545 1 9425665
20 1546 1 9431842
20 1547 1 9434120
20 1548 1 9435575
20 1549 1 9438416
20 1550 1 9443011
20 1551 1 9448466
20 1552 1 9448518
20 1553 1 9450912
20 1554 1 9452731
20 1555 1 9454270
20 1556 0 9463719
20 1557 0 9463742
20 1558 0 9464342
20 1559 0 9466234
20 1560 0 9466256
20 1561 0 9470969
20 1562 0 9475937
20 1563 0 9476387
20 1564 0 9478325
20 1565 0 9486193
20 1566 0 9488114
20 1567 0 9496613
20 1568 0 9497570
20 1569 0 9499902
20 1570 0 9504751
20 1571 0 9505522
20 1572 0 9507798
20 1573 0 9511320
20 1574 0 9512042
20 1575 0 9512378
20 1576 0 9512791
20 1577 0 9517371
20 1578 0 9518631
20 1579 0 9521363
20 1580 0 9522373
20 1581 0 9524239
20 1582 0 9524752
20 1583 0 9528214
20 1584 0 9529264
20 1585 0 9530734
20 1586 0 9531769
20 1587 0 9533438
20 1588 0 9533880
20 1589 0 9539050
20 1590 0 9540610
20 1591 0 9541830
20 1592 0 9543419
20 1593 0 9546541
20 1594 0 9549212
20 1595 0 9551119
20 1596 0 9554037
20 1597 0 9557574
20 1598 0 9558203
20 1599 0 9558216
20 1600 0 9559032
20 1601 0 9559448
20 1602 0 9561620
20 1603 0 9562309
20 1604 0 9569420
20 1605 0 9572699
20 1606 0 9574101
20 1607 0 9581035
20 1608 0 9581612
20 1609 0 9583480
20 1610 0 9583895
20 1611 0 9586902
20 1612 0 9590174
20 1613 0 9592952
20 1614 0 9596456
20 1615 0 9596875
20 1616 0 9602565
20 1617 0 9603346
20 1618 0 9605240
20 1619 0 9608965
20 1620 0 9611369
20 1621 0 9613984
20 1622 0 9614611
20 1623 0 9616709
20 1624 0 9617634
20 1625 0 9618162
20 1626 0 9621942
20 1627 0 9625228
20 1628 0 9627298
20 1629 0 9629265
20 1630 0 9629619
20 1631 0 9633410
20 1632 0 9637156
20 1633 0 9638046
20 1634 0 9638631
20 1635 0 9640714
20 1636 0 9657097
20 1637 0 9657227
20 1638 0 9663121
20 1639 0 9666438
20 1640 0 9668551
20 1641 0 9670368
20 1642 0 9670467
20 1643 0 9676797
20 1644 0 9677181
20 1645 0 9679143
20 1646 0 9683087
20 1647 0 9685872
20 1648 0 9691733
20 1649 0 9692267
20 1650 0 9696324
20 1651 0 9697139
20 1652 0 9699970
20 1653 0 9700227
20 1654 0 9700415
20 1655 0 9701637
20 1656 0 9703468
20 1657 0 9704841
20 1658 0 9706524
20 1659 0 9711234
20 1660 0 9712694
20 1661 0 9716156
20 1662 0 9718146
20 1663 0 9720883
20 1664 0 9722723
20 1665 0 9723603
20 1666 0 9730435
20 1667 0 9732832
20 1668 0 9733600
20 1669 0 9737079
20 1670 0 9737421
20 1671 0 9742682
20 1672 0 9745935
20 1673 0 9747601
20 1674 0 9748265
20 1675 0 9750652
20 1676 0 9752303
20 1677 0 9753660
20 1678 0 9754436
20 1679 0 9759405
20 1680 1 9760600
20 1681 1 9769006
20 1682 1 9769185
20 1683 1 9770797
20 1684 1 9772395
20 1685 1 9773011
20 1686 1 9775850
20 1687 1 9781586
20 1688 1 9784370
20 1689 1 9792524
20 1690 0 9794627
20 1691 0 9800817
20 1692 0 9803971
20 1693 0 9804723
20 1694 0 9805140
20 1695 0 9810993
20 1696 0 9813808
20 1697 0 9814693
20 1698 0 9817488
20 1699 0 9817519
20 1700 0 9818163
20 1701 0 9821732
20 1702 0 9824982
20 1703 0 9826430
20 1704 0 9830585
20 1705 0 9832808
20 1706 0 9836603
20 1707 0 9840499
20 1708 0 9840516
20 1709 1 9843680
20 1710 1 9844623
20 1711 1 9845289
20 1712 1 9849279
20 1713 1 9849949
20 1714 1 9850704
20 1715 1 9850750
20 1716 1 9854608
20 1717 1 9855077
20 1718 1 9855681
20 1719 0 9859598
20 1720 0 9862470
20 1721 0 9868180
20 1722 0 9869398
20 1723 0 9872226
20 1724 0 9877505
20 1725 0 9878825
20 1726 0 9883152
20 1727 0 9891153
20 1728 0 9895708
20 1729 0 9902608
20 1730 0 9904715
20 1731 0 9907287
20 1732 0 9909452
20 1733 0 9914944
20 1734 0 9922860
20 1735 0 9923856
20 1736 0 9930565
20 1737 0 9931122
20 1738 0 9933282
20 1739 0 9934132
20 1740 0 9935687
20 1741 0 9938697
20 1742 0 9939807
20 1743 0 9940734
20 1744 0 9941801
20 1745 0 9948508
20 1746 0 9948910
20 1747 0 9955750
20 1748 0 9958400
20 1749 1 9962657
20 1750 1 9969316
20 1751 1 9972473
20 1752 1 9975520
20 1753 1 9976643
20 1754 1 9980527
20 1755 1 9980584
20 1756 1 9980903
20 1757 1 9981663
20 1758 1 9982181
20 1759 1 9982352
20 1760 1 9983962
20 1761 1 9984480
20 1762 1 9986797
20 1763 1 9988173
20 1764 1 9989966
20 1765 1 9990223
20 1766 1 9991068
20 1767 1 9991241
20 1768 1 9994863
20 1769 1 9996808
20 1770 1 9998618
20 1771 1 9999370
20 1772 1 10001110
20 1773 1 10002262
20 1774 0 10005528
20 1775 0 10005970
20 1776 0 10007345
20 1777 0 10007504
20 1778 0 10010300
20 1779 0 10011360
20 1780 0 10013237
20 1781 0 10016052
20 1782 0 10016698
20 1783 0 10017556
20 1784 0 10021777
20 1785 0 10089390
20 1786 0 10092187
20 1787 0 10092660
20 1788 0 10094414
20 1789 0 10096837
20 1790 0 10113325
20 1791 0 10115740
20 1792 0 10116714
20 1793 0 10117338
20 1794 0 10118965
20 1795 0 10122408
20 1796 0 10122585
20 1797 0 10128051
20 1798 0 10128215
20 1799 0 10130786
20 1800 0 10132875
20 1801 0 10133304
20 1802 0 10150720
20 1803 0 10155095
20 1804 0 10156365
20 1805 0 10156735
20 1806 0 10159119
20 1807 0 10159935
20 1808 0 10160560
20 1809 0 10161093
20 1810 0 10162456
20 1811 0 10164022
20 1812 0 10164660
20 1813 0 10175226
20 1814 0 10177279
20 1815 0 10187089
20 1816 0 10188104
20 1817 0 10197910
20 1818 0 10199600
20 1819 0 10204453
20 1820 0 10205895
20 1821 0 10211417
20 1822 0 10211843
20 1823 0 10226279
20 1824 0 10227818
20 1825 0 10231834
20 1826 0 10239201
20 1827 0 10240130
20 1828 0 10241753
20 1829 0 10243500
20 1830 0 10248124
20 1831 0 10249756
20 1832 0 10251881
20 1833 0 10258324
20 1834 0 10260412
20 1835 0 10266798
20 1836 0 10273199
20 1837 0 10279799
20 1838 0 10282860
20 1839 0 10293338
20 1840 0 10297123
20 1841 0 10297858
20 1842 0 10299172
20 1843 0 10299672
20 1844 0 10300734
20 1845 0 10303004
20 1846 0 10306094
20 1847 0 10311620
20 1848 0 10319810
20 1849 0 10325598
20 1850 0 10330952
20 1851 0 10334937
20 1852 0 10339437
20 1853 0 10352170
20 1854 0 10356006
20 1855 0 10358646
20 1856 0 10368372
20 1857 0 10377188
20 1858 0 10379861
20 1859 0 10384404
20 1860 0 10385204
20 1861 0 10390401
20 1862 0 10393204
20 1863 0 10393355
20 1864 0 10397873
20 1865 0 10402504
20 1866 0 10414488
20 1867 0 10414754
20 1868 0 10417947
20 1869 0 10419148
20 1870 0 10419485
20 1871 0 10423459
20 1872 0 10424204
20 1873 0 10425606
20 1874 0 10426348
20 1875 0 10428493
20 1876 0 10433078
20 1877 0 10438172
20 1878 0 10442668
20 1879 0 10444080
20 1880 0 10447123
20 1881 0 10448018
20 1882 0 10453612
20 1883 0 10458702
20 1884 0 10461037
20 1885 0 10464982
20 1886 0 10468094
20 1887 0 10470622
20 1888 0 10471811
20 1889 0 10477948
20 1890 1 10488119
20 1891 1 10493799
20 1892 1 10503728
20 1893 1 10507309
20 1894 1 10508266
20 1895 1 10511025
20 1896 1 10513764
20 1897 1 10514269
20 1898 1 10514929
20 1899 1 10515971
20 1900 0 10534367
20 1901 0 10542989
20 1902 0 10547914
20 1903 0 10548381
20 1904 0 10548495
20 1905 0 10551116
20 1906 0 10551710
20 1907 0 10563548
20 1908 0 10564476
20 1909 0 10566919
20 1910 0 10571015
20 1911 0 10571529
20 1912 0 10572305
20 1913 0 10574835
20 1914 0 10575435
20 1915 0 10578013
20 1916 0 10580198
20 1917 0 10582258
20 1918 0 10584335
20 1919 0 10589685
20 1920 0 10593742
20 1921 0 10595934
20 1922 0 10598979
20 1923 0 10601258
20 1924 0 10601968
20 1925 0 10604843
20 1926 0 10611783
20 1927 0 10617287
20 1928 0 10622349
20 1929 0 10625255
20 1930 0 10625999
20 1931 0 10628289
20 1932 0 10630614
20 1933 0 10634707
20 1934 0 10637290
20 1935 0 10638046
20 1936 0 10640588
20 1937 0 10640986
20 1938 0 10642225
20 1939 0 10642708
20 1940 0 10648195
20 1941 0 10649505
20 1942 0 10650839
20 1943 0 10651705
20 1944 0 10651986
20 1945 0 10658643
20 1946 0 10659863
20 1947 0 10662410
20 1948 0 10663234
20 1949 0 10667055
20 1950 0 10667840
20 1951 0 10670214
20 1952 0 10672362
20 1953 0 10675857
20 1954 0 10677920
20 1955 0 10680218
20 1956 0 10683641
20 1957 1 10686415
20 1958 1 10689306
20 1959 1 10689368
20 1960 1 10690397
20 1961 1 10692833
20 1962 1 10694069
20 1963 1 10698552
20 1964 1 10698941
20 1965 1 10699520
20 1966 1 10700709
20 1967 1 10702889
20 1968 1 10704885
20 1969 1 10707794
20 1970 1 10709835
20 1971 1 10711333
20 1972 1 10713153
20 1973 1 10715726
20 1974 1 10716090
20 1975 1 10717728
20 1976 0 10719503
20 1977 0 10728980
20 1978 1 10732735
20 1979 1 10735707
20 1980 1 10739481
20 1981 1 10742841
20 1982 1 10743952
20 1983 1 10744995
20 1984 1 10748284
20 1985 1 10749704
20 1986 1 10753472
20 1987 1 10753601
20 1988 1 10757999
20 1989 1 10758602
20 1990 1 10759177
20 1991 1 10760076
20 1992 1 10762476
20 1993 1 10762916
20 1994 1 10764064
20 1995 1 10764346
20 1996 1 10767147
20 1997 1 10768675
20 1998 1 10769546
20 1999 1 10770905
20 2000 0 10774694
20 2001 0 10775385
20 2002 0 10778623
20 2003 0 10778862
20 2004 0 10779921
20 2005 0 10781398
20 2006 0 10781710
20 2007 0 10784145
20 2008 0 10786601
20 2009 0 10803388
20 2010 0 10804423
20 2011 0 10805847
20 2012 0 10806601
20 2013 0 10807863
20 2014 0 10809189
20 2015 0 10811567
20 2016 0 10816331
20 2017 0 10821777
20 2018 0 10830166
20 2019 0 10831410
20 2020 0 10834560
20 2021 0 10839370
20 2022 0 10844965
20 2023 0 10846609
20 2024 0 10848017
20 2025 0 10848274
20 2026 0 10848621
20 2027 0 10850783
20 2028 0 10852579
20 2029 0 10854533
20 2030 0 10858095
20 2031 0 10861629
20 2032 0 10861664
20 2033 0 10863666
20 2034 0 10875653
20 2035 0 10885041
20 2036 0 10893654
20 2037 0 10899746
20 2038 0 10902938
20 2039 0 10908588
20 2040 0 10910151
20 2041 0 10914561
20 2042 0 10920496
20 2043 0 10921846
20 2044 0 10926951
20 2045 0 10930838
20 2046 0 10931543
20 2047 0 10934088
20 2048 0 10937044
20 2049 0 10940297
20 2050 0 10942913
20 2051 0 10947518
20 2052 0 10948874
20 2053 0 10950932
20 2054 0 10950969
20 2055 0 10955103
20 2056 0 10957307
20 2057 0 10961764
20 2058 0 10965785
20 2059 0 10968864
20 2060 0 10988589
20 2061 0 10989779
20 2062 0 10990950
20 2063 0 10998465
20 2064 0 10999770
20 2065 0 10999905
20 2066 0 11001531
20 2067 0 11005817
20 2068 0 11007272
20 2069 0 11011377
20 2070 0 11015099
20 2071 0 11016826
20 2072 0 11019163
20 2073 0 11022601
20 2074 0 11023205
20 2075 0 11024624
20 2076 0 11026545
20 2077 0 11027853
20 2078 0 11031391
20 2079 0 11031589
20 2080 0 11037533
20 2081 0 11039563
20 2082 0 11040687
20 2083 0 11041759
20 2084 0 11043286
20 2085 0 11044475
20 2086 0 11045719
20 2087 0 11049945
20 2088 0 11051245
20 2089 0 11052108
20 2090 0 11052779
20 2091 0 11054426
20 2092 0 11055046
20 2093 0 11056375
20 2094 0 11059250
20 2095 0 11060157
20 2096 0 11063789
20 2097 0 11064494
20 2098 0 11066741
20 2099 0 11067129
20 2100 0 11068200
20 2101 0 11068736
20 2102 0 11069638
20 2103 0 11069812
20 2104 0 11072459
20 2105 0 11072964
20 2106 0 11073617
20 2107 0 11076062
20 2108 0 11076516
20 2109 0 11079884
20 2110 0 11080977
20 2111 0 11083764
20 2112 0 11084831
20 2113 0 11085212
20 2114 0 11085325
20 2115 0 11086861
20 2116 0 11088689
20 2117 0 11091423
20 2118 0 11093020
20 2119 0 11096543
20 2120 0 11096857
20 2121 0 11099796
20 2122 1 11102586
20 2123 1 11103073
20 2124 1 11104101
20 2125 1 11105555
20 2126 1 11106061
20 2127 1 11107891
20 2128 1 11113032
20 2129 1 11116820
20 2130 1 11117622
20 2131 1 11117829
20 2132 0 11120034
20 2133 1 11124174
20 2134 1 11124765
20 2135 1 11126407
20 2136 1 11128460
20 2137 1 11130418
20 2138 1 11132295
20 2139 1 11134298
20 2140 1 11136516
20 2141 1 11139795
20 2142 1 11140380
20 2143 1 11146057
20 2144 1 11146383
20 2145 1 11150726
20 2146 1 11150842
20 2147 1 11151208
20 2148 0 11154644
20 2149 0 11157750
20 2150 0 11160006
20 2151 0 11164022
20 2152 0 11165827
20 2153 0 11168893
20 2154 0 11170454
20 2155 0 11177006
20 2156 0 11179613
20 2157 0 11181547
20 2158 0 11184145
20 2159 0 11188295
20 2160 0 11189070
20 2161 0 11192735
20 2162 0 11194020
20 2163 0 11197566
20 2164 0 11197759
20 2165 0 11200595
20 2166 0 11204483
20 2167 0 11207222
20 2168 0 11210212
20 2169 0 11212525
20 2170 0 11213210
20 2171 0 11214912
20 2172 0 11216311
20 2173 0 11216358
20 2174 0 11217727
20 2175 1 11222446
20 2176 1 11223542
20 2177 1 11224494
20 2178 1 11227019
20 2179 1 11229758
20 2180 1 11230277
20 2181 1 11233112
20 2182 1 11235343
20 2183 1 11239210
20 2184 1 11242216
20 2185 1 11246205
20 2186 1 11251589
20 2187 1 11255534
20 2188 1 11255570
20 2189 1 11256593
20 2190 1 11260944
20 2191 1 11261634
20 2192 1 11265136
20 2193 1 11265383
20 2194 1 11265673
20 2195 1 11270807
20 2196 1 11272105
20 2197 1 11272798
20 2198 1 11273849
20 2199 1 11273889
20 2200 1 11276728
20 2201 1 11277145
20 2202 1 11280517
20 2203 1 11280850
20 2204 1 11281879
20 2205 1 11286147
20 2206 1 11286293
20 2207 1 11290731
20 2208 1 11293785
20 2209 1 11293837
20 2210 1 11296697
20 2211 0 11297895
20 2212 0 11299731
20 2213 0 11300213
20 2214 0 11303418
20 2215 0 11305755
20 2216 0 11306638
20 2217 0 11307269
20 2218 0 11309040
20 2219 0 11310794
20 2220 0 11311071
20 2221 0 11317329
20 2222 0 11318773
20 2223 0 11319355
20 2224 0 11322066
20 2225 0 11323694
20 2226 0 11327922
20 2227 0 11334371
20 2228 0 11336463
20 2229 0 11337410
20 2230 0 11340020
20 2231 0 11343994
20 2232 0 11345800
20 2233 0 11349892
20 2234 0 11350756
20 2235 0 11353822
20 2236 0 11357573
20 2237 0 11359572
20 2238 0 11363746
20 2239 0 11365073
20 2240 0 11367615
20 2241 0 11368736
20 2242 0 11370673
20 2243 0 11374541
20 2244 0 11377725
20 2245 0 11382357
20 2246 0 11389297
20 2247 0 11392002
20 2248 0 11392144
20 2249 0 11393271
20 2250 0 11397097
20 2251 0 11399433
20 2252 0 11400961
20 2253 0 11403521
20 2254 0 11406053
20 2255 0 11409420
20 2256 0 11409911
20 2257 0 11412630
20 2258 0 11415800
20 2259 0 11416816
20 2260 0 11417834
20 2261 0 11420737
20 2262 0 11421308
20 2263 0 11424185
20 2264 0 11427341
20 2265 0 11431829
20 2266 0 11434454
20 2267 0 11436736
20 2268 0 11440230
20 2269 0 11445482
20 2270 0 11449017
20 2271 0 11452161
20 2272 0 11453951
20 2273 0 11457472
20 2274 0 11459852
20 2275 0 11461380
20 2276 0 11463625
20 2277 0 11464314
20 2278 0 11468264
20 2279 0 11469093
20 2280 0 11471544
20 2281 0 11475473
20 2282 0 11476072
20 2283 0 11476844
20 2284 0 11476975
20 2285 0 11481830
20 2286 0 11485800
20 2287 0 11489367
20 2288 0 11492262
20 2289 0 11495725
20 2290 0 11496872
20 2291 0 11497370
20 2292 0 11499799
20 2293 0 11500839
20 2294 0 11501255
20 2295 0 11503577
20 2296 0 11506252
20 2297 0 11507241
20 2298 0 11507611
20 2299 0 11512686
20 2300 0 11513879
20 2301 0 11514047
20 2302 0 11515449
20 2303 0 11516437
20 2304 0 11521254
20 2305 0 11524517
20 2306 0 11524831
20 2307 0 11527235
20 2308 0 11528538
20 2309 0 11530740
20 2310 0 11532399
20 2311 0 11533416
20 2312 0 11537597
20 2313 0 11542544
20 2314 0 11543144
20 2315 0 11543328
20 2316 0 11547335
20 2317 0 11547995
20 2318 0 11551486
20 2319 0 11551731
20 2320 0 11551776
20 2321 0 11553624
20 2322 0 11554621
20 2323 0 11556148
20 2324 0 11556850
20 2325 0 11560629
20 2326 0 11560890
20 2327 0 11569135
20 2328 0 11572590
20 2329 0 11577418
20 2330 0 11580391
20 2331 0 11580796
20 2332 0 11581726
20 2333 0 11585076
20 2334 0 11587440
20 2335 0 11588095
20 2336 0 11588279
20 2337 0 11588940
20 2338 0 11592981
20 2339 0 11599707
20 2340 0 11601739
20 2341 0 11603957
20 2342 0 11604009
20 2343 0 11606788
20 2344 0 11607348
20 2345 0 11607437
20 2346 0 11608496
20 2347 0 11609791
20 2348 0 11611635
20 2349 0 11617987
20 2350 0 11622465
20 2351 0 11623695
20 2352 0 11626178
20 2353 0 11627001
20 2354 0 11630166
20 2355 0 11632551
20 2356 0 11634775
20 2357 0 11642030
20 2358 0 11643427
20 2359 0 11644214
20 2360 0 11647890
20 2361 0 11650855
20 2362 0 11651566
20 2363 0 11654941
20 2364 0 11656118
20 2365 0 11659256
20 2366 0 11660890
20 2367 0 11662543
20 2368 0 11663932
20 2369 0 11665665
20 2370 0 11669198
20 2371 0 11669713
20 2372 0 11672197
20 2373 0 11673322
20 2374 0 11676580
20 2375 0 11677094
20 2376 0 11678132
20 2377 0 11679920
20 2378 0 11682224
20 2379 0 11685017
20 2380 0 11685947
20 2381 0 11687400
20 2382 0 11690872
20 2383 0 11694795
20 2384 0 11695742
20 2385 0 11698486
20 2386 0 11700183
20 2387 0 11700672
20 2388 0 11703302
20 2389 0 11705624
20 2390 0 11707410
20 2391 0 11709898
20 2392 0 11710166
20 2393 0 11710882
20 2394 0 11711291
20 2395 0 11712288
20 2396 0 11712496
20 2397 0 11713873
20 2398 0 11716233
20 2399 0 11719077
20 2400 0 11722145
20 2401 0 11724014
20 2402 0 11725015
20 2403 0 11726439
20 2404 0 11730145
20 2405 0 11731687
20 2406 0 11732270
20 2407 0 11734430
20 2408 0 11736741
20 2409 0 11737611
20 2410 0 11737632
20 2411 0 11740077
20 2412 0 11740382
20 2413 0 11740983
20 2414 0 11743045
20 2415 0 11744397
20 2416 0 11746118
20 2417 0 11747580
20 2418 0 11752315
20 2419 0 11756133
20 2420 0 11760215
20 2421 0 11764600
20 2422 0 11767366
20 2423 0 11769474
20 2424 0 11775004
20 2425 0 11776314
20 2426 0 11778445
20 2427 0 11779163
20 2428 0 11780643
20 2429 0 11783965
20 2430 0 11785309
20 2431 0 11786411
20 2432 0 11789868
20 2433 0 11792409
20 2434 0 11793033
20 2435 1 11794282
20 2436 1 11797017
20 2437 1 11799011
20 2438 1 11799054
20 2439 1 11805007
20 2440 1 11808688
20 2441 1 11812034
20 2442 1 11815222
20 2443 1 11818401
20 2444 1 11818475
20 2445 1 11822230
20 2446 1 11823676
20 2447 1 11826609
20 2448 1 11826986
20 2449 1 11828992
20 2450 1 11834976
20 2451 1 11837891
20 2452 1 11839898
20 2453 1 11840217
20 2454 1 11849851
20 2455 1 11859391
20 2456 1 11860456
20 2457 1 11861656
20 2458 1 11862242
20 2459 0 11867857
20 2460 0 11870813
20 2461 0 11872117
20 2462 0 11872358
20 2463 0 11872807
20 2464 0 11874186
20 2465 0 11875527
20 2466 0 11878056
20 2467 0 11879315
20 2468 0 11880625
20 2469 0 11886365
20 2470 0 11887934
20 2471 0 11889455
20 2472 0 11892444
20 2473 0 11892829
20 2474 0 11894813
20 2475 0 11898795
20 2476 0 11903382
20 2477 0 11905347
20 2478 0 11906481
20 2479 0 11907934
20 2480 0 11911904
20 2481 0 11913185
20 2482 0 11917055
20 2483 0 11924266
20 2484 0 11925089
20 2485 0 11929174
20 2486 0 11929828
20 2487 0 11933245
20 2488 0 11933353
20 2489 0 11936919
20 2490 0 11939208
20 2491 0 11942890
20 2492 0 11945543
20 2493 0 11951970
20 2494 0 11953345
20 2495 0 11953911
20 2496 0 11954440
20 2497 0 11956051
20 2498 0 11956187
20 2499 0 11959433
20 2500 0 11960024
20 2501 0 11965658
20 2502 0 11970461
20 2503 0 11971876
20 2504 0 11973029
20 2505 0 11974407
20 2506 1 11988220
20 2507 1 11992275
20 2508 1 11994756
20 2509 1 11995311
20 2510 1 11995370
20 2511 1 11996766
20 2512 1 11999385
20 2513 1 12000347
20 2514 1 12001972
20 2515 1 12004160
20 2516 1 12004471
20 2517 1 12005924
20 2518 1 12007502
20 2519 1 12008900
20 2520 1 12011129
20 2521 1 12012259
20 2522 1 12015095
20 2523 1 12016083
20 2524 1 12017736
20 2525 1 12018250
20 2526 1 12021740
20 2527 1 12022342
20 2528 1 12023281
20 2529 1 12024083
20 2530 1 12024770
20 2531 1 12026175
20 2532 0 12032988
20 2533 0 12033789
20 2534 0 12034693
20 2535 0 12035131
20 2536 0 12036891
20 2537 0 12037477
20 2538 0 12039551
20 2539 0 12040224
20 2540 0 12041260
20 2541 0 12044792
20 2542 0 12045619
20 2543 0 12046707
20 2544 0 12049740
20 2545 0 12051697
20 2546 0 12052941
20 2547 0 12054458
20 2548 0 12057324
20 2549 0 12058290
20 2550 0 12059755
20 2551 0 12059769
20 2552 0 12060562
20 2553 0 12061507
20 2554 0 12065926
20 2555 0 12088082
20 2556 0 12094697
20 2557 0 12097848
20 2558 0 12099357
20 2559 0 12100655
20 2560 0 12102811
20 2561 0 12103781
20 2562 0 12103839
20 2563 0 12104370
20 2564 0 12107625
20 2565 0 12107700
20 2566 0 12108899
20 2567 0 12111294
20 2568 0 12113204
20 2569 0 12122249
20 2570 0 12129607
20 2571 0 12133629
20 2572 0 12136292
20 2573 0 12138228
20 2574 0 12139285
20 2575 0 12140850
20 2576 0 12142663
20 2577 0 12143911
20 2578 0 12144138
20 2579 0 12145458
20 2580 0 12148951
20 2581 0 12149998
20 2582 0 12150524
20 2583 0 12153983
20 2584 0 12155531
20 2585 0 12157729
20 2586 0 12160163
20 2587 0 12160823
20 2588 0 12161428
20 2589 0 12162276
20 2590 0 12165701
20 2591 0 12167632
20 2592 0 12167882
20 2593 0 12170617
20 2594 0 12177535
20 2595 0 12180437
20 2596 0 12183555
20 2597 0 12185346
20 2598 0 12187386
20 2599 0 12187767
20 2600 0 12190902
20 2601 0 12194216
20 2602 0 12195979
20 2603 0 12198103
20 2604 0 12199186
20 2605 0 12202849
20 2606 0 12204211
20 2607 0 12206287
20 2608 0 12206301
20 2609 0 12207861
20 2610 0 12209065
20 2611 0 12215561
20 2612 0 12215818
20 2613 0 12218691
20 2614 0 12220955
20 2615 0 12224009
20 2616 0 12228836
20 2617 0 12247434
20 2618 0 12253638
20 2619 0 12258603
20 2620 0 12263966
20 2621 0 12269287
20 2622 0 12274927
20 2623 0 12277379
20 2624 0 12282221
20 2625 0 12284864
20 2626 0 12288553
20 2627 0 12291952
20 2628 0 12292445
20 2629 0 12292655
20 2630 0 12293030
20 2631 0 12304848
20 2632 0 12306545
20 2633 0 12312817
20 2634 0 12314895
20 2635 0 12314939
20 2636 0 12315741
20 2637 0 12317045
20 2638 0 12320804
20 2639 0 12326295
20 2640 0 12330843
20 2641 0 12331705
20 2642 0 12336232
20 2643 0 12337495
20 2644 0 12343134
20 2645 0 12343700
20 2646 0 12343973
20 2647 0 12347326
20 2648 0 12347990
20 2649 0 12351525
20 2650 0 12353571
20 2651 0 12356442
20 2652 0 12357194
20 2653 0 12358462
20 2654 0 12359284
20 2655 0 12360863
20 2656 0 12363097
20 2657 0 12364378
20 2658 0 12365628
20 2659 0 12368011
20 2660 0 12371408
20 2661 0 12372339
20 2662 0 12373323
20 2663 0 12374557
20 2664 1 12375927
20 2665 1 12377136
20 2666 1 12378366
20 2667 1 12379950
20 2668 1 12381799
20 2669 1 12385016
20 2670 1 12386149
20 2671 1 12388741
20 2672 1 12389415
20 2673 1 12391950
20 2674 1 12392962
20 2675 1 12393640
20 2676 1 12397694
20 2677 1 12399810
20 2678 1 12400208
20 2679 1 12400432
20 2680 0 12406222
20 2681 0 12407944
20 2682 0 12409017
20 2683 0 12414173
20 2684 0 12417718
20 2685 0 12424454
20 2686 0 12425673
20 2687 0 12426715
20 2688 0 12427094
20 2689 0 12427885
20 2690 0 12436511
20 2691 0 12436828
20 2692 0 12439200
20 2693 0 12439407
20 2694 0 12440270
20 2695 0 12440953
20 2696 0 12444318
20 2697 0 12446040
20 2698 0 12446387
20 2699 0 12447178
20 2700 0 12449027
20 2701 0 12449126
20 2702 0 12453653
20 2703 0 12453965
20 2704 0 12456316
20 2705 0 12456414
20 2706 0 12458156
20 2707 0 12459254
20 2708 0 12462053
20 2709 0 12463437
20 2710 0 12464619
20 2711 0 12466432
20 2712 0 12469259
20 2713 0 12472766
20 2714 1 12473799
20 2715 1 12474946
20 2716 1 12477299
20 2717 1 12478702
20 2718 1 12482888
20 2719 1 12483374
20 2720 1 12486448
20 2721 1 12488082
20 2722 1 12488177
20 2723 1 12490031
20 2724 1 12490595
20 2725 1 12492037
20 2726 1 12494262
20 2727 1 12494522
20 2728 1 12498276
20 2729 1 12500046
20 2730 1 12502410
20 2731 1 12502944
20 2732 1 12505844
20 2733 1 12506849
20 2734 1 12510090
20 2735 1 12511519
20 2736 1 12515052
20 2737 1 12518668
20 2738 1 12519447
20 2739 1 12520524
20 2740 1 12520886
20 2741 0 12522273
20 2742 0 12523006
20 2743 0 12524282
20 2744 0 12527932
20 2745 0 12528692
20 2746 0 12530793
20 2747 0 12531247
20 2748 0 12533419
20 2749 0 12533622
20 2750 0 12534494
20 2751 0 12538998
20 2752 0 12541824
20 2753 0 12545909
20 2754 0 12550147
20 2755 0 12553619
20 2756 0 12555612
20 2757 1 12560299
20 2758 1 12561671
20 2759 1 12564491
20 2760 1 12564623
20 2761 1 12566545
20 2762 1 12571882
20 2763 1 12573551
20 2764 1 12577597
20 2765 1 12583210
20 2766 1 12586913
20 2767 1 12590290
20 2768 1 12590396
20 2769 0 12592802
20 2770 0 12595210
20 2771 0 12596253
20 2772 0 12598412
20 2773 0 12601396
20 2774 0 12602086
20 2775 0 12603258
20 2776 0 12605288
20 2777 0 12606009
20 2778 0 12607028
20 2779 0 12610560
20 2780 0 12612892
20 2781 0 12617416
20 2782 0 12618718
20 2783 0 12618846
20 2784 0 12623858
20 2785 0 12626247
20 2786 0 12626401
20 2787 0 12626961
20 2788 0 12628675
20 2789 0 12633616
20 2790 0 12637611
20 2791 0 12637968
20 2792 0 12638021
20 2793 0 12643629
20 2794 0 12646495
20 2795 0 12649566
20 2796 0 12652313
20 2797 0 12653914
20 2798 0 12655131
20 2799 0 12657945
20 2800 0 12659064
20 2801 0 12663306
20 2802 0 12663935
20 2803 0 12668478
20 2804 0 12669444
20 2805 0 12720010
20 2806 0 12721109
20 2807 0 12722489
20 2808 0 12723128
20 2809 0 12725224
20 2810 0 12727753
20 2811 0 12731189
20 2812 0 12731896
20 2813 0 12732487
20 2814 0 12734296
20 2815 0 12736818
20 2816 0 12738241
20 2817 0 12742074
20 2818 0 12742657
20 2819 0 12743935
20 2820 0 12745944
20 2821 0 12749063
20 2822 0 12749640
20 2823 0 12749982
20 2824 0 12755535
20 2825 0 12758767
20 2826 0 12759875
20 2827 0 12761665
20 2828 0 12764607
20 2829 0 12764750
20 2830 0 12765112
20 2831 0 12767022
20 2832 0 12768319
20 2833 0 12769596
20 2834 0 12773531
20 2835 0 12775608
20 2836 0 12778012
20 2837 0 12778785
20 2838 0 12783540
20 2839 0 12785662
20 2840 0 12788166
20 2841 0 12790352
20 2842 0 12791338
20 2843 0 12795282
20 2844 0 12796098
20 2845 0 12798290
20 2846 0 12798448
20 2847 0 12799193
20 2848 0 12799738
20 2849 0 12800309
20 2850 0 12800773
20 2851 0 12802548
20 2852 0 12803708
20 2853 0 12804041
20 2854 0 12804310
20 2855 0 12805372
20 2856 0 12809038
20 2857 0 12810561
20 2858 0 12813414
20 2859 0 12813919
20 2860 0 12819045
20 2861 0 12821461
20 2862 0 12823680
20 2863 0 12825217
20 2864 0 12826745
20 2865 0 12826951
20 2866 0 12828365
20 2867 0 12830220
20 2868 0 12832072
20 2869 0 12836482
20 2870 0 12840308
20 2871 0 12845585
20 2872 0 12848587
20 2873 0 12849694
20 2874 0 12855664
20 2875 0 12858002
20 2876 0 12866667
20 2877 0 12867021
20 2878 0 12869297
20 2879 0 12872091
20 2880 0 12872343
20 2881 0 12873996
20 2882 0 12874213
20 2883 0 12876278
20 2884 0 12878320
20 2885 0 12884077
20 2886 0 12885443
20 2887 0 12886899
20 2888 0 12887545
20 2889 0 12889612
20 2890 0 12892179
20 2891 0 12892687
20 2892 0 12897836
20 2893 0 12897957
20 2894 0 12903140
20 2895 0 12903545
20 2896 0 12904806
20 2897 0 12909550
20 2898 0 12912574
20 2899 0 12914093
20 2900 1 12936720
20 2901 1 12940314
20 2902 1 12943349
20 2903 1 12943673
20 2904 1 12944445
20 2905 1 12945663
20 2906 1 12947062
20 2907 1 12948767
20 2908 1 12949236
20 2909 1 12956759
20 2910 1 12962950
20 2911 1 12963581
20 2912 1 12966561
20 2913 1 12968346
20 2914 1 12968497
20 2915 1 12971834
20 2916 1 12973119
20 2917 1 12976144
20 2918 1 12977417
20 2919 1 12977954
20 2920 1 12981348
20 2921 1 12982411
20 2922 1 12984348
20 2923 1 12985922
20 2924 1 12987898
20 2925 1 12994102
20 2926 1 13001620
20 2927 1 13005420
20 2928 1 13006141
20 2929 1 13009099
20 2930 1 13011589
20 2931 1 13015485
20 2932 1 13016143
20 2933 1 13021192
20 2934 1 13025077
20 2935 1 13029169
20 2936 1 13030140
20 2937 1 13032059
20 2938 1 13033124
20 2939 1 13033718
20 2940 1 13034777
20 2941 1 13036328
20 2942 1 13039162
20 2943 1 13040336
20 2944 1 13040744
20 2945 1 13042922
20 2946 1 13045124
20 2947 1 13048235
20 2948 1 13052922
20 2949 1 13055325
20 2950 1 13057927
20 2951 1 13059370
20 2952 1 13062347
20 2953 0 13066019
20 2954 0 13067183
20 2955 0 13068880
20 2956 0 13074214
20 2957 0 13078884
20 2958 0 13080782
20 2959 0 13083314
20 2960 0 13084651
20 2961 0 13088910
20 2962 0 13091405
20 2963 0 13095392
20 2964 0 13097576
20 2965 0 13100459
20 2966 0 13103787
20 2967 0 13108213
20 2968 0 13111683
20 2969 0 13114266
20 2970 0 13116774
20 2971 0 13120703
20 2972 0 13138662
20 2973 0 13147969
20 2974 0 13149497
20 2975 0 13150283
20 2976 0 13154990
20 2977 0 13227049
20 2978 0 13232195
20 2979 0 13233989
20 2980 0 13235325
20 2981 0 13237875
20 2982 0 13241021
20 2983 0 13241963
20 2984 0 13243678
20 2985 0 13245625
20 2986 0 13248590
20 2987 0 13249949
20 2988 0 13250003
20 2989 0 13251473
20 2990 0 13255025
20 2991 0 13257155
20 2992 0 13258545
20 2993 0 13262331
20 2994 0 13266862
20 2995 0 13270440
20 2996 0 13275044
20 2997 0 13281419
20 2998 0 13283236
20 2999 0 13284321
20 3000 0 13286962
20 3001 0 13288163
20 3002 0 13288864
20 3003 0 13291577
20 3004 0 13292440
20 3005 0 13294110
20 3006 0 13296725
20 3007 0 13304441
20 3008 0 13307218
20 3009 0 13311653
20 3010 0 13316125
20 3011 0 13321580
20 3012 0 13322285
20 3013 0 13325299
20 3014 0 13339544
20 3015 0 13341356
20 3016 0 13344832
20 3017 0 13347315
20 3018 0 13350024
20 3019 0 13350736
20 3020 0 13355805
20 3021 0 13357701
20 3022 0 13368485
20 3023 0 13371420
20 3024 0 13372727
20 3025 0 13373912
20 3026 0 13374691
20 3027 0 13375995
20 3028 0 13379104
20 3029 0 13384254
20 3030 0 13384992
20 3031 0 13386431
20 3032 0 13386653
20 3033 0 13389707
20 3034 0 13400991
20 3035 0 13409690
20 3036 0 13409796
20 3037 0 13505571
20 3038 0 13537932
20 3039 0 13545815
20 3040 0 13547389
20 3041 0 13550234
20 3042 0 13551241
20 3043 0 13554369
20 3044 0 13556615
20 3045 0 13560621
20 3046 0 13561597
20 3047 0 13563528
20 3048 0 13563624
20 3049 0 13567612
20 3050 0 13574160
20 3051 0 13574205
20 3052 0 13576646
20 3053 0 13576988
20 3054 0 13579938
20 3055 0 13583394
20 3056 0 13586076
20 3057 0 13586826
20 3058 0 13589428
20 3059 0 13595275
20 3060 0 13599027
20 3061 0 13603160
20 3062 0 13605154
20 3063 0 13606271
20 3064 0 13609031
20 3065 0 13612546
20 3066 0 13613152
20 3067 0 13614464
20 3068 0 13615713
20 3069 0 13617074
20 3070 0 13620956
20 3071 0 13623673
20 3072 0 13624121
20 3073 0 13626336
20 3074 0 13626400
20 3075 0 13629430
20 3076 0 13631832
20 3077 0 13633856
20 3078 0 13634473
20 3079 0 13634681
20 3080 0 13635029
20 3081 0 13635448
20 3082 0 13636469
20 3083 0 13639406
20 3084 0 13645394
20 3085 0 13647441
20 3086 0 13650524
20 3087 0 13654672
20 3088 0 13655853
20 3089 0 13656478
20 3090 0 13658649
20 3091 0 13659474
20 3092 0 13661343
20 3093 0 13665406
20 3094 0 13669239
20 3095 0 13670163
20 3096 0 13670849
20 3097 0 13680357
20 3098 0 13682086
20 3099 0 13684238
20 3100 0 13685683
20 3101 0 13685899
20 3102 0 13686740
20 3103 0 13688352
20 3104 0 13694854
20 3105 0 13699735
20 3106 0 13704650
20 3107 1 13716371
20 3108 1 13717843
20 3109 1 13719087
20 3110 1 13719227
20 3111 1 13719928
20 3112 1 13721508
20 3113 1 13723834
20 3114 1 13726493
20 3115 1 13727033
20 3116 1 13729533
20 3117 1 13730549
20 3118 0 13733727
20 3119 0 13736111
20 3120 0 13738388
20 3121 0 13740480
20 3122 0 13742476
20 3123 0 13746307
20 3124 0 13758536
20 3125 0 13764721
20 3126 0 13765009
20 3127 0 13766181
20 3128 0 13767827
20 3129 1 13770664
20 3130 1 13772890
20 3131 1 13783867
20 3132 1 13788285
20 3133 1 13800844
20 3134 1 13801627
20 3135 1 13801999
20 3136 1 13811352
20 3137 1 13815468
20 3138 1 13818646
20 3139 1 13822103
20 3140 1 13832216
20 3141 1 13834763
20 3142 1 13835844
20 3143 0 13841837
20 3144 0 13848843
20 3145 0 13851765
20 3146 0 13856204
20 3147 0 13858570
20 3148 0 13872260
20 3149 0 13880434
20 3150 0 13884189
20 3151 0 13889020
20 3152 0 13891983
20 3153 0 13892211
20 3154 0 13895588
20 3155 0 13897560
20 3156 0 13898922
20 3157 0 13903392
20 3158 0 13911809
20 3159 0 13916275
20 3160 0 13920214
20 3161 0 13923294
20 3162 0 13932940
20 3163 0 13942659
20 3164 0 13946189
20 3165 0 13951476
20 3166 0 13964330
20 3167 0 13970087
20 3168 0 13970120
20 3169 0 13976711
20 3170 0 13978937
20 3171 0 13984955
20 3172 0 13994202
20 3173 0 13995018
20 3174 0 14000182
20 3175 0 14007403
20 3176 0 14017878
20 3177 0 14024008
20 3178 0 14032278
20 3179 0 14034029
20 3180 0 14045715
20 3181 0 14053571
20 3182 0 14082034
20 3183 0 14111370
20 3184 0 14114026
20 3185 0 14115781
20 3186 0 14150148
20 3187 0 14152507
20 3188 0 14178968
20 3189 0 14179901
20 3190 0 14185353
20 3191 0 14213674
20 3192 0 14214721
20 3193 1 14220856
20 3194 1 14221059
20 3195 1 14221346
20 3196 1 14222705
20 3197 1 14223787
20 3198 1 14226755
20 3199 1 14229542
20 3200 1 14229889
20 3201 1 14231374
20 3202 1 14233873
20 3203 1 14235132
20 3204 0 14240598
20 3205 0 14243650
20 3206 0 14243951
20 3207 0 14250834
20 3208 0 14254096
20 3209 0 14258354
