# Supplementary material for: A Scale-Corrected Comparison of Linkage Disequilibrium Levels between Genic and Non-Genic Regions
Source: PLoS One. 2015 Oct 30;10(10):e0141216. doi: 10.1371/journal.pone.0141216 (PMC4627745; doi:10.1371/journal.pone.0141216)
Supplement: S3 File — (ZIP) [file pone.0141216.s016.zip › markerInfo_chr21.txt]

chr SNP gene relDist
21 1 0 1
21 2 0 13075
21 3 0 20666
21 4 0 33547
21 5 0 42635
21 6 0 43073
21 7 0 44329
21 8 0 45893
21 9 0 48362
21 10 0 48417
21 11 0 49564
21 12 0 56832
21 13 0 58270
21 14 0 58883
21 15 0 67287
21 16 0 69738
21 17 0 70150
21 18 0 73853
21 19 0 83792
21 20 0 88933
21 21 0 90871
21 22 0 92233
21 23 0 92919
21 24 0 99278
21 25 0 100973
21 26 0 107021
21 27 0 108529
21 28 0 113611
21 29 0 121598
21 30 0 122660
21 31 0 127776
21 32 0 127826
21 33 0 129772
21 34 0 133964
21 35 0 138924
21 36 0 141775
21 37 0 143741
21 38 0 150421
21 39 0 154241
21 40 0 157359
21 41 0 165131
21 42 0 245060
21 43 0 247101
21 44 0 251915
21 45 0 253049
21 46 0 256841
21 47 0 258892
21 48 0 259253
21 49 0 261294
21 50 0 263793
21 51 0 263930
21 52 0 265758
21 53 0 265978
21 54 0 273395
21 55 0 274159
21 56 0 277227
21 57 0 280637
21 58 0 281609
21 59 0 283094
21 60 0 283751
21 61 0 283872
21 62 0 285608
21 63 0 287620
21 64 0 291631
21 65 0 292873
21 66 0 297720
21 67 0 299405
21 68 1 313671
21 69 1 314445
21 70 1 314951
21 71 1 316491
21 72 1 317143
21 73 1 318864
21 74 1 319752
21 75 1 320820
21 76 1 333630
21 77 1 337459
21 78 1 337793
21 79 1 337958
21 80 1 338420
21 81 1 339276
21 82 1 339394
21 83 1 339693
21 84 1 341655
21 85 1 342864
21 86 1 343164
21 87 1 343614
21 88 1 345889
21 89 1 345993
21 90 1 346199
21 91 1 347361
21 92 1 348061
21 93 1 348656
21 94 1 349773
21 95 1 350318
21 96 1 350785
21 97 1 353256
21 98 1 355025
21 99 1 355655
21 100 1 355764
21 101 1 357537
21 102 1 359140
21 103 1 359438
21 104 1 362041
21 105 1 364802
21 106 1 365269
21 107 1 365824
21 108 1 366441
21 109 1 366476
21 110 1 367244
21 111 1 367839
21 112 1 370016
21 113 1 370176
21 114 1 370614
21 115 1 370821
21 116 1 372872
21 117 1 374399
21 118 1 376616
21 119 1 378906
21 120 1 378993
21 121 1 380194
21 122 1 380606
21 123 1 381857
21 124 1 383525
21 125 1 384131
21 126 1 384203
21 127 1 385403
21 128 1 385900
21 129 1 387024
21 130 1 387548
21 131 1 389095
21 132 1 390305
21 133 1 394871
21 134 1 397418
21 135 1 399612
21 136 1 400438
21 137 1 401222
21 138 1 401658
21 139 1 402269
21 140 1 403039
21 141 1 403409
21 142 1 403828
21 143 1 404324
21 144 1 404472
21 145 1 405866
21 146 1 407103
21 147 1 407498
21 148 1 408274
21 149 1 409700
21 150 1 410196
21 151 1 410493
21 152 1 411717
21 153 1 413103
21 154 1 413422
21 155 1 415107
21 156 1 415806
21 157 1 416555
21 158 1 417976
21 159 1 419305
21 160 1 419722
21 161 1 421931
21 162 1 424150
21 163 1 425191
21 164 1 426621
21 165 1 427831
21 166 1 429805
21 167 1 430281
21 168 1 431569
21 169 1 434381
21 170 1 435364
21 171 1 436956
21 172 1 439730
21 173 1 440485
21 174 1 441026
21 175 1 443488
21 176 1 443799
21 177 1 448475
21 178 1 449616
21 179 1 452815
21 180 1 453515
21 181 1 453859
21 182 1 455249
21 183 1 456379
21 184 1 457092
21 185 1 459566
21 186 1 459744
21 187 1 460082
21 188 1 460276
21 189 1 461420
21 190 1 461560
21 191 1 462421
21 192 1 462526
21 193 1 466077
21 194 1 466925
21 195 1 468673
21 196 1 469609
21 197 0 470262
21 198 0 473487
21 199 0 473500
21 200 0 476253
21 201 0 476757
21 202 0 477814
21 203 0 478836
21 204 0 479853
21 205 0 482743
21 206 0 484057
21 207 0 484449
21 208 0 486540
21 209 0 489190
21 210 0 495952
21 211 0 497221
21 212 0 498255
21 213 0 499564
21 214 0 500349
21 215 0 504136
21 216 0 506137
21 217 0 507769
21 218 0 509423
21 219 0 509872
21 220 0 515458
21 221 0 516916
21 222 0 518851
21 223 0 520330
21 224 0 520745
21 225 0 522335
21 226 0 524399
21 227 0 524703
21 228 0 525199
21 229 0 526045
21 230 0 527276
21 231 0 528761
21 232 1 532555
21 233 1 533278
21 234 1 534289
21 235 1 537132
21 236 1 537658
21 237 1 538223
21 238 1 542354
21 239 1 543502
21 240 1 543957
21 241 1 545226
21 242 0 546652
21 243 0 547386
21 244 0 548592
21 245 0 549717
21 246 0 551236
21 247 0 551821
21 248 0 552375
21 249 0 555875
21 250 0 557481
21 251 0 558565
21 252 0 559712
21 253 0 560367
21 254 0 564783
21 255 0 564827
21 256 0 572038
21 257 0 572457
21 258 0 573223
21 259 0 573985
21 260 0 578541
21 261 0 580177
21 262 0 580853
21 263 0 581322
21 264 0 584202
21 265 0 584567
21 266 0 587233
21 267 0 589006
21 268 0 589049
21 269 0 594646
21 270 0 605823
21 271 0 607753
21 272 0 608036
21 273 0 615738
21 274 0 616146
21 275 0 618068
21 276 0 619278
21 277 0 619466
21 278 0 627048
21 279 0 628311
21 280 0 630057
21 281 1 637270
21 282 1 638713
21 283 1 642886
21 284 1 646897
21 285 1 648795
21 286 1 649103
21 287 1 649852
21 288 1 651178
21 289 1 652936
21 290 1 654407
21 291 1 654940
21 292 1 656251
21 293 1 656770
21 294 1 657752
21 295 0 666239
21 296 0 666485
21 297 0 668156
21 298 0 677781
21 299 1 685786
21 300 1 690662
21 301 1 690830
21 302 1 690920
21 303 1 692591
21 304 1 693250
21 305 1 694898
21 306 1 697867
21 307 1 698813
21 308 1 701189
21 309 1 701726
21 310 1 705193
21 311 0 706741
21 312 0 708260
21 313 0 708843
21 314 0 709997
21 315 0 710930
21 316 0 711815
21 317 0 711949
21 318 0 712053
21 319 0 712902
21 320 0 716180
21 321 0 717422
21 322 0 724145
21 323 0 724229
21 324 0 725913
21 325 0 726446
21 326 0 727240
21 327 0 728104
21 328 0 728243
21 329 0 730943
21 330 0 732590
21 331 0 735067
21 332 0 735161
21 333 0 736916
21 334 0 738031
21 335 0 739496
21 336 0 740182
21 337 0 754025
21 338 0 754299
21 339 0 755582
21 340 0 757450
21 341 0 758474
21 342 0 760810
21 343 0 761051
21 344 0 761537
21 345 0 762546
21 346 0 765919
21 347 0 765956
21 348 0 769396
21 349 0 771490
21 350 0 771817
21 351 0 778975
21 352 0 788204
21 353 0 788632
21 354 0 789628
21 355 0 789823
21 356 0 792389
21 357 0 796027
21 358 0 797299
21 359 0 816161
21 360 0 821281
21 361 0 823920
21 362 0 828597
21 363 0 830691
21 364 0 832709
21 365 0 832956
21 366 0 833133
21 367 0 836342
21 368 0 840146
21 369 0 840886
21 370 0 844252
21 371 0 846788
21 372 0 848413
21 373 0 848571
21 374 0 848833
21 375 0 850604
21 376 0 851717
21 377 0 851909
21 378 0 852873
21 379 0 857647
21 380 0 860263
21 381 0 861137
21 382 0 862099
21 383 0 863114
21 384 0 866696
21 385 0 867769
21 386 0 870290
21 387 0 873187
21 388 0 873486
21 389 0 874112
21 390 0 874944
21 391 0 875623
21 392 0 877058
21 393 0 877924
21 394 0 879013
21 395 0 879717
21 396 0 881346
21 397 0 881589
21 398 0 882802
21 399 0 884265
21 400 0 891366
21 401 0 892421
21 402 0 893532
21 403 0 893742
21 404 0 894111
21 405 0 895011
21 406 0 895420
21 407 0 898272
21 408 0 898350
21 409 0 898796
21 410 0 901595
21 411 0 904249
21 412 0 906199
21 413 0 910449
21 414 0 911847
21 415 0 912173
21 416 0 913215
21 417 0 913292
21 418 0 915768
21 419 1 916210
21 420 1 916495
21 421 1 916678
21 422 1 917732
21 423 1 918685
21 424 1 918989
21 425 1 920034
21 426 1 920140
21 427 1 922020
21 428 1 922144
21 429 1 923334
21 430 1 923699
21 431 1 924603
21 432 0 927447
21 433 0 928250
21 434 0 929549
21 435 0 931661
21 436 0 940750
21 437 0 942337
21 438 0 948488
21 439 0 951866
21 440 0 955461
21 441 0 956708
21 442 0 962629
21 443 0 966056
21 444 0 968094
21 445 0 969424
21 446 0 970997
21 447 1 972206
21 448 1 973030
21 449 1 973561
21 450 1 975438
21 451 1 976586
21 452 1 977633
21 453 1 977879
21 454 1 981086
21 455 1 981357
21 456 1 982538
21 457 1 983451
21 458 1 983603
21 459 1 983851
21 460 1 984694
21 461 1 985236
21 462 1 985863
21 463 1 986015
21 464 1 986293
21 465 1 988480
21 466 1 989936
21 467 1 994771
21 468 1 996137
21 469 1 997659
21 470 1 998029
21 471 1 999164
21 472 1 999185
21 473 1 1000957
21 474 1 1001534
21 475 1 1001596
21 476 1 1003446
21 477 1 1006423
21 478 1 1008984
21 479 1 1009237
21 480 1 1011520
21 481 1 1012982
21 482 1 1015143
21 483 1 1016419
21 484 1 1016517
21 485 1 1018303
21 486 1 1021699
21 487 0 1027314
21 488 0 1027344
21 489 0 1029203
21 490 0 1029671
21 491 0 1030062
21 492 1 1031452
21 493 1 1034440
21 494 1 1034491
21 495 1 1035964
21 496 1 1036566
21 497 1 1040497
21 498 1 1042784
21 499 1 1043127
21 500 1 1043676
21 501 1 1047230
21 502 1 1047465
21 503 1 1048962
21 504 1 1050361
21 505 1 1051311
21 506 1 1052902
21 507 1 1053452
21 508 1 1056354
21 509 1 1057306
21 510 1 1057691
21 511 1 1062216
21 512 1 1063817
21 513 1 1066683
21 514 1 1066960
21 515 1 1067904
21 516 1 1069977
21 517 1 1073983
21 518 1 1078805
21 519 1 1079804
21 520 1 1082091
21 521 1 1083512
21 522 1 1087062
21 523 1 1087699
21 524 1 1088676
21 525 1 1089116
21 526 1 1089453
21 527 1 1089907
21 528 1 1091072
21 529 1 1094769
21 530 1 1095239
21 531 1 1095772
21 532 1 1095868
21 533 1 1096529
21 534 1 1097840
21 535 1 1099807
21 536 1 1101640
21 537 1 1103283
21 538 1 1105174
21 539 1 1105783
21 540 1 1106817
21 541 1 1110434
21 542 1 1110516
21 543 1 1111315
21 544 1 1114124
21 545 1 1115319
21 546 1 1115407
21 547 1 1115486
21 548 1 1117322
21 549 1 1117528
21 550 1 1119669
21 551 1 1123645
21 552 1 1123767
21 553 1 1124946
21 554 1 1126145
21 555 1 1126946
21 556 1 1128418
21 557 1 1129289
21 558 1 1130248
21 559 1 1134159
21 560 1 1134227
21 561 1 1138130
21 562 1 1139846
21 563 1 1141283
21 564 1 1142386
21 565 1 1144383
21 566 1 1144469
21 567 1 1144597
21 568 1 1145393
21 569 1 1147288
21 570 1 1147594
21 571 1 1148253
21 572 1 1149105
21 573 1 1149916
21 574 1 1150451
21 575 1 1151624
21 576 1 1154140
21 577 1 1156330
21 578 1 1158194
21 579 1 1161362
21 580 1 1161683
21 581 1 1165281
21 582 1 1166850
21 583 1 1178895
21 584 1 1180397
21 585 1 1183032
21 586 1 1183183
21 587 1 1188561
21 588 1 1189437
21 589 1 1191352
21 590 1 1191681
21 591 1 1193250
21 592 1 1195934
21 593 1 1196838
21 594 1 1198228
21 595 1 1198409
21 596 1 1200726
21 597 1 1202312
21 598 1 1205325
21 599 1 1208640
21 600 1 1209747
21 601 1 1209884
21 602 1 1213472
21 603 1 1213533
21 604 1 1213544
21 605 1 1217836
21 606 1 1219197
21 607 1 1220631
21 608 1 1222951
21 609 1 1223619
21 610 1 1224524
21 611 1 1225864
21 612 1 1226453
21 613 1 1227189
21 614 0 1241541
21 615 0 1243794
21 616 0 1244035
21 617 0 1247211
21 618 0 1247322
21 619 0 1261107
21 620 0 1261166
21 621 0 1263837
21 622 0 1263967
21 623 0 1265369
21 624 0 1267366
21 625 0 1267865
21 626 0 1270547
21 627 0 1273078
21 628 0 1273444
21 629 0 1274176
21 630 0 1276104
21 631 0 1276826
21 632 0 1276907
21 633 0 1277342
21 634 0 1278166
21 635 0 1278291
21 636 0 1278462
21 637 0 1283019
21 638 0 1284109
21 639 0 1284189
21 640 0 1284778
21 641 0 1286538
21 642 0 1286787
21 643 0 1287753
21 644 0 1288098
21 645 0 1288365
21 646 0 1288520
21 647 0 1290040
21 648 0 1290312
21 649 0 1290624
21 650 0 1292604
21 651 0 1295235
21 652 0 1295418
21 653 0 1297335
21 654 0 1298535
21 655 0 1300876
21 656 0 1300978
21 657 0 1302412
21 658 0 1303857
21 659 0 1307064
21 660 0 1307117
21 661 0 1308987
21 662 0 1311880
21 663 0 1312949
21 664 0 1313520
21 665 0 1313788
21 666 0 1316553
21 667 0 1318886
21 668 0 1319161
21 669 0 1320465
21 670 0 1323094
21 671 0 1323717
21 672 0 1327041
21 673 0 1327644
21 674 0 1328548
21 675 0 1328787
21 676 0 1329063
21 677 0 1331075
21 678 0 1331716
21 679 0 1333762
21 680 0 1334029
21 681 0 1336487
21 682 0 1337418
21 683 0 1337990
21 684 0 1339541
21 685 0 1340382
21 686 0 1342429
21 687 0 1344081
21 688 0 1347719
21 689 0 1348947
21 690 0 1350707
21 691 0 1350766
21 692 0 1351101
21 693 0 1352132
21 694 0 1352243
21 695 0 1352395
21 696 0 1353027
21 697 0 1353859
21 698 0 1354047
21 699 0 1357133
21 700 0 1357712
21 701 0 1359279
21 702 0 1360737
21 703 0 1362075
21 704 1 1362524
21 705 1 1362655
21 706 1 1363526
21 707 1 1364758
21 708 1 1366200
21 709 1 1366775
21 710 1 1367400
21 711 1 1368520
21 712 1 1369841
21 713 1 1370306
21 714 1 1370812
21 715 1 1371960
21 716 1 1372921
21 717 0 1373943
21 718 0 1376726
21 719 0 1377855
21 720 0 1378715
21 721 1 1385417
21 722 1 1386260
21 723 1 1387030
21 724 1 1387201
21 725 1 1392131
21 726 1 1393846
21 727 1 1397447
21 728 1 1397821
21 729 1 1401414
21 730 1 1403686
21 731 1 1403790
21 732 1 1404968
21 733 1 1405257
21 734 0 1406565
21 735 0 1407631
21 736 0 1410594
21 737 0 1411225
21 738 0 1412431
21 739 0 1413058
21 740 0 1414351
21 741 0 1427153
21 742 1 1431550
21 743 1 1438425
21 744 1 1439922
21 745 1 1441036
21 746 1 1443006
21 747 1 1444414
21 748 1 1446022
21 749 1 1446203
21 750 1 1446636
21 751 1 1447936
21 752 1 1450508
21 753 1 1450938
21 754 1 1452057
21 755 1 1452127
21 756 1 1454765
21 757 1 1456227
21 758 1 1458472
21 759 0 1461631
21 760 0 1462381
21 761 0 1464866
21 762 0 1465749
21 763 1 1466335
21 764 1 1466895
21 765 1 1467316
21 766 1 1467340
21 767 1 1467998
21 768 1 1469806
21 769 1 1471021
21 770 1 1472436
21 771 1 1472473
21 772 1 1473914
21 773 1 1475115
21 774 1 1475596
21 775 1 1476711
21 776 1 1477657
21 777 1 1478814
21 778 1 1479938
21 779 1 1481900
21 780 1 1483494
21 781 1 1484309
21 782 1 1484884
21 783 1 1486561
21 784 1 1487254
21 785 1 1488935
21 786 1 1490168
21 787 1 1492224
21 788 1 1492397
21 789 1 1493209
21 790 1 1493759
21 791 1 1494662
21 792 1 1496523
21 793 1 1497974
21 794 1 1498469
21 795 0 1499794
21 796 0 1500734
21 797 0 1501075
21 798 0 1502540
21 799 0 1503036
21 800 0 1504003
21 801 0 1504713
21 802 0 1505968
21 803 0 1506672
21 804 0 1506725
21 805 0 1506930
21 806 0 1507960
21 807 0 1508122
21 808 0 1508353
21 809 0 1509514
21 810 0 1509948
21 811 0 1511711
21 812 0 1512767
21 813 0 1513910
21 814 0 1514087
21 815 0 1514303
21 816 0 1515689
21 817 0 1515998
21 818 0 1516361
21 819 0 1517271
21 820 0 1517581
21 821 0 1519414
21 822 0 1520419
21 823 0 1520751
21 824 0 1521878
21 825 0 1523052
21 826 0 1523503
21 827 0 1523548
21 828 0 1525011
21 829 0 1525966
21 830 0 1526466
21 831 0 1526776
21 832 0 1527878
21 833 0 1528064
21 834 0 1528116
21 835 0 1528241
21 836 0 1530273
21 837 0 1530331
21 838 0 1531550
21 839 0 1532801
21 840 0 1535151
21 841 0 1536452
21 842 0 1538454
21 843 0 1539814
21 844 0 1540085
21 845 0 1540226
21 846 0 1540264
21 847 0 1540985
21 848 0 1541466
21 849 0 1543999
21 850 0 1545739
21 851 0 1545842
21 852 0 1547655
21 853 0 1550487
21 854 0 1552536
21 855 0 1554407
21 856 0 1555922
21 857 0 1556860
21 858 0 1557325
21 859 0 1558340
21 860 0 1559121
21 861 0 1559285
21 862 0 1561229
21 863 0 1563594
21 864 0 1564360
21 865 0 1565132
21 866 0 1566341
21 867 0 1567176
21 868 0 1567682
21 869 0 1567974
21 870 0 1569788
21 871 0 1569866
21 872 0 1570791
21 873 0 1572406
21 874 0 1573816
21 875 0 1574274
21 876 0 1574863
21 877 0 1575523
21 878 0 1577590
21 879 0 1577767
21 880 0 1577894
21 881 0 1578411
21 882 0 1579895
21 883 0 1580644
21 884 0 1581306
21 885 0 1583787
21 886 0 1585239
21 887 0 1585532
21 888 0 1586533
21 889 0 1587398
21 890 0 1589333
21 891 0 1589724
21 892 0 1590614
21 893 0 1592307
21 894 0 1594414
21 895 0 1594588
21 896 0 1596398
21 897 0 1596442
21 898 0 1597797
21 899 0 1598874
21 900 0 1601135
21 901 0 1602233
21 902 0 1603181
21 903 0 1603553
21 904 0 1603594
21 905 0 1606129
21 906 0 1606329
21 907 0 1606520
21 908 0 1606670
21 909 0 1607292
21 910 0 1607981
21 911 0 1609305
21 912 0 1612124
21 913 0 1613337
21 914 0 1613426
21 915 0 1613688
21 916 0 1615259
21 917 0 1615501
21 918 0 1617334
21 919 0 1617857
21 920 0 1618684
21 921 0 1619764
21 922 0 1620856
21 923 0 1623003
21 924 0 1623779
21 925 0 1623963
21 926 0 1624137
21 927 0 1624614
21 928 0 1625585
21 929 0 1625899
21 930 0 1627944
21 931 0 1630855
21 932 0 1632308
21 933 0 1633060
21 934 0 1634594
21 935 0 1634933
21 936 0 1635058
21 937 0 1636087
21 938 0 1636105
21 939 0 1636215
21 940 0 1636622
21 941 0 1637003
21 942 1 1638790
21 943 1 1639270
21 944 1 1639309
21 945 1 1639737
21 946 1 1641093
21 947 1 1641731
21 948 1 1641890
21 949 1 1643244
21 950 1 1645759
21 951 1 1646378
21 952 1 1647835
21 953 1 1650935
21 954 1 1651752
21 955 1 1652572
21 956 1 1654082
21 957 1 1654119
21 958 1 1655489
21 959 1 1657397
21 960 1 1657549
21 961 1 1657700
21 962 1 1658946
21 963 1 1659931
21 964 1 1662158
21 965 1 1664266
21 966 1 1664470
21 967 1 1668819
21 968 1 1671050
21 969 1 1675281
21 970 1 1675322
21 971 1 1676559
21 972 1 1678930
21 973 1 1679893
21 974 1 1680027
21 975 1 1682237
21 976 1 1683087
21 977 1 1684036
21 978 1 1685699
21 979 1 1687086
21 980 1 1688521
21 981 1 1692415
21 982 1 1695356
21 983 1 1697731
21 984 1 1698964
21 985 1 1699668
21 986 1 1700348
21 987 1 1702211
21 988 1 1702365
21 989 1 1702901
21 990 1 1703953
21 991 1 1704537
21 992 1 1704559
21 993 1 1704746
21 994 1 1706319
21 995 1 1708560
21 996 1 1713226
21 997 1 1713423
21 998 1 1713973
21 999 1 1714547
21 1000 1 1715897
21 1001 1 1722285
21 1002 1 1722658
21 1003 1 1723094
21 1004 1 1723495
21 1005 1 1723778
21 1006 1 1725393
21 1007 1 1728436
21 1008 1 1728945
21 1009 1 1730413
21 1010 1 1732430
21 1011 1 1732765
21 1012 1 1733679
21 1013 1 1735923
21 1014 1 1738576
21 1015 1 1739089
21 1016 1 1739746
21 1017 1 1739992
21 1018 1 1740806
21 1019 1 1743206
21 1020 1 1745380
21 1021 1 1748604
21 1022 1 1749990
21 1023 1 1750002
21 1024 1 1754518
21 1025 1 1755323
21 1026 1 1755440
21 1027 1 1755883
21 1028 1 1759230
21 1029 1 1759748
21 1030 1 1760906
21 1031 1 1762951
21 1032 0 1766571
21 1033 0 1767842
21 1034 0 1768961
21 1035 0 1769048
21 1036 0 1770319
21 1037 0 1770704
21 1038 0 1771072
21 1039 0 1771378
21 1040 0 1772690
21 1041 0 1772834
21 1042 0 1776006
21 1043 0 1779113
21 1044 0 1779716
21 1045 0 1780925
21 1046 0 1781220
21 1047 0 1782474
21 1048 0 1783740
21 1049 0 1784547
21 1050 0 1785524
21 1051 0 1785706
21 1052 0 1785888
21 1053 0 1786098
21 1054 0 1786669
21 1055 0 1786682
21 1056 0 1787227
21 1057 0 1788456
21 1058 0 1788522
21 1059 0 1788683
21 1060 0 1789881
21 1061 0 1790932
21 1062 0 1791564
21 1063 0 1793426
21 1064 0 1794049
21 1065 1 1795374
21 1066 1 1795603
21 1067 1 1796478
21 1068 1 1797513
21 1069 1 1798123
21 1070 1 1799115
21 1071 1 1800430
21 1072 1 1800580
21 1073 1 1801815
21 1074 1 1802016
21 1075 1 1803512
21 1076 1 1803935
21 1077 1 1805515
21 1078 1 1806907
21 1079 1 1808396
21 1080 1 1808504
21 1081 1 1809177
21 1082 1 1809404
21 1083 1 1809454
21 1084 1 1810581
21 1085 1 1810840
21 1086 1 1811015
21 1087 1 1811522
21 1088 1 1811834
21 1089 1 1813075
21 1090 1 1814219
21 1091 1 1814973
21 1092 1 1816308
21 1093 1 1816546
21 1094 1 1817266
21 1095 1 1818063
21 1096 1 1819078
21 1097 1 1819198
21 1098 1 1821043
21 1099 1 1821247
21 1100 1 1822219
21 1101 1 1824261
21 1102 1 1825767
21 1103 1 1826246
21 1104 1 1826849
21 1105 1 1827391
21 1106 1 1828046
21 1107 1 1828408
21 1108 1 1829512
21 1109 1 1831178
21 1110 1 1831969
21 1111 1 1832244
21 1112 0 1833564
21 1113 0 1834180
21 1114 0 1835639
21 1115 0 1837284
21 1116 0 1837757
21 1117 0 1838067
21 1118 0 1838466
21 1119 0 1840729
21 1120 0 1841625
21 1121 0 1841773
21 1122 0 1842804
21 1123 0 1843231
21 1124 0 1843790
21 1125 0 1844672
21 1126 0 1847976
21 1127 0 1848890
21 1128 0 1851797
21 1129 0 1852838
21 1130 0 1854358
21 1131 0 1854638
21 1132 0 1856757
21 1133 1 1858985
21 1134 1 1859363
21 1135 1 1860101
21 1136 1 1860824
21 1137 1 1862286
21 1138 1 1863444
21 1139 1 1864859
21 1140 1 1865252
21 1141 1 1866054
21 1142 1 1866653
21 1143 1 1868714
21 1144 1 1868831
21 1145 1 1871748
21 1146 1 1872875
21 1147 1 1875349
21 1148 1 1875900
21 1149 1 1876915
21 1150 1 1877432
21 1151 1 1878145
21 1152 1 1879270
21 1153 1 1880348
21 1154 1 1882400
21 1155 1 1883397
21 1156 1 1884351
21 1157 1 1884926
21 1158 1 1886340
21 1159 1 1889105
21 1160 0 1891887
21 1161 0 1892670
21 1162 0 1893924
21 1163 0 1895527
21 1164 0 1897021
21 1165 0 1897888
21 1166 0 1898748
21 1167 0 1898802
21 1168 0 1900176
21 1169 0 1902326
21 1170 0 1904235
21 1171 0 1904508
21 1172 0 1906934
21 1173 0 1906988
21 1174 0 1908079
21 1175 0 1908644
21 1176 0 1909658
21 1177 0 1911566
21 1178 0 1911658
21 1179 0 1912373
21 1180 0 1912411
21 1181 0 1912675
21 1182 0 1915152
21 1183 0 1915289
21 1184 0 1916553
21 1185 0 1916597
21 1186 0 1917814
21 1187 0 1918341
21 1188 0 1919074
21 1189 0 1922259
21 1190 0 1923075
21 1191 0 1923416
21 1192 0 1925285
21 1193 0 1925704
21 1194 0 1926820
21 1195 0 1927021
21 1196 0 1928331
21 1197 0 1928774
21 1198 0 1929063
21 1199 0 1929179
21 1200 0 1930477
21 1201 0 1931686
21 1202 0 1933079
21 1203 0 1933654
21 1204 0 1934736
21 1205 0 1936364
21 1206 0 1936423
21 1207 0 1937444
21 1208 0 1938784
21 1209 0 1939296
21 1210 0 1939564
21 1211 0 1939745
21 1212 0 1940791
21 1213 0 1940908
21 1214 0 1941011
21 1215 0 1945333
21 1216 0 1945814
21 1217 0 1947103
21 1218 0 1947509
21 1219 0 1948343
21 1220 0 1948677
21 1221 0 1949774
21 1222 0 1951982
21 1223 0 1952946
21 1224 0 1954209
21 1225 0 1956223
21 1226 0 1958206
21 1227 0 1958847
21 1228 0 1959509
21 1229 0 1960922
21 1230 0 1962792
21 1231 0 1962806
21 1232 0 1963646
21 1233 0 1964439
21 1234 0 1964908
21 1235 0 1966033
21 1236 0 1966446
21 1237 0 1966880
21 1238 0 1968728
21 1239 0 1969356
21 1240 0 1970019
21 1241 0 1970107
21 1242 1 1972002
21 1243 1 1972565
21 1244 1 1972939
21 1245 1 1973200
21 1246 1 1973572
21 1247 1 1974843
21 1248 1 1975827
21 1249 1 1977331
21 1250 1 1978400
21 1251 1 1978975
21 1252 1 1980834
21 1253 1 1981977
21 1254 1 1983026
21 1255 1 1983163
21 1256 1 1985038
21 1257 1 1985710
21 1258 1 1987431
21 1259 1 1990118
21 1260 0 1991079
21 1261 0 1991695
21 1262 0 1991976
21 1263 0 1992450
21 1264 0 1993978
21 1265 0 1995268
21 1266 0 1996018
21 1267 0 1997774
21 1268 0 1998729
21 1269 0 1998817
21 1270 0 2000746
21 1271 0 2001271
21 1272 0 2001919
21 1273 0 2003527
21 1274 0 2005209
21 1275 0 2005949
21 1276 0 2006866
21 1277 0 2007367
21 1278 0 2009340
21 1279 0 2010269
21 1280 1 2012093
21 1281 1 2013609
21 1282 1 2014617
21 1283 1 2014905
21 1284 1 2016501
21 1285 1 2016766
21 1286 1 2017478
21 1287 1 2017946
21 1288 1 2018617
21 1289 1 2019108
21 1290 1 2020481
21 1291 1 2020975
21 1292 1 2021664
21 1293 1 2021736
21 1294 1 2022958
21 1295 0 2023224
21 1296 0 2024341
21 1297 0 2025567
21 1298 0 2027357
21 1299 0 2028055
21 1300 0 2028828
21 1301 0 2028859
21 1302 0 2029561
21 1303 0 2029747
21 1304 0 2030044
21 1305 0 2031140
21 1306 0 2032705
21 1307 0 2034476
21 1308 0 2035196
21 1309 0 2035417
21 1310 0 2035798
21 1311 0 2036774
21 1312 0 2037810
21 1313 0 2037974
21 1314 0 2038646
21 1315 0 2039809
21 1316 0 2040673
21 1317 1 2042601
21 1318 1 2045539
21 1319 1 2051162
21 1320 1 2051765
21 1321 1 2052779
21 1322 1 2053097
21 1323 1 2053218
21 1324 1 2053980
21 1325 1 2054727
21 1326 1 2055649
21 1327 1 2058047
21 1328 1 2058889
21 1329 1 2060401
21 1330 1 2060663
21 1331 1 2062055
21 1332 1 2062115
21 1333 0 2065341
21 1334 0 2066449
21 1335 0 2066676
21 1336 0 2068699
21 1337 0 2068961
21 1338 0 2070514
21 1339 0 2071281
21 1340 0 2072344
21 1341 0 2072805
21 1342 0 2074642
21 1343 0 2075851
21 1344 0 2076218
21 1345 0 2078221
21 1346 0 2079733
21 1347 0 2080250
21 1348 0 2080584
21 1349 0 2080815
21 1350 1 2082747
21 1351 1 2086480
21 1352 1 2086504
21 1353 1 2088113
21 1354 1 2089093
21 1355 1 2089741
21 1356 1 2090888
21 1357 1 2091389
21 1358 1 2092753
21 1359 1 2093413
21 1360 1 2096013
21 1361 1 2098785
21 1362 1 2099784
21 1363 1 2100165
21 1364 1 2100588
21 1365 1 2102377
21 1366 1 2103080
21 1367 1 2103116
21 1368 1 2103784
21 1369 0 2103983
21 1370 0 2105071
21 1371 0 2106710
21 1372 0 2106896
21 1373 0 2112304
21 1374 0 2113144
21 1375 1 2114540
21 1376 1 2114687
21 1377 1 2115819
21 1378 1 2116311
21 1379 1 2117045
21 1380 1 2117840
21 1381 1 2119372
21 1382 1 2119846
21 1383 1 2120126
21 1384 1 2120563
21 1385 1 2121274
21 1386 1 2122558
21 1387 1 2122736
21 1388 1 2124380
21 1389 1 2124499
21 1390 1 2127840
21 1391 1 2128314
21 1392 1 2129384
21 1393 1 2130660
21 1394 1 2130781
21 1395 1 2132208
21 1396 1 2134281
21 1397 1 2134891
21 1398 1 2136075
21 1399 0 2137255
21 1400 0 2137660
21 1401 0 2142606
21 1402 0 2143447
21 1403 0 2144850
21 1404 0 2147307
21 1405 0 2149098
21 1406 0 2149364
21 1407 1 2152419
21 1408 1 2153441
21 1409 1 2153786
21 1410 1 2153816
21 1411 1 2154239
21 1412 1 2155458
21 1413 1 2158169
21 1414 1 2158302
21 1415 1 2158365
21 1416 1 2159659
21 1417 1 2160014
21 1418 1 2162015
21 1419 1 2162638
21 1420 1 2164569
21 1421 1 2165513
21 1422 1 2165649
21 1423 1 2165818
21 1424 1 2166888
21 1425 1 2167224
21 1426 1 2168640
21 1427 1 2168670
21 1428 0 2170321
21 1429 0 2171765
21 1430 0 2173402
21 1431 0 2176014
21 1432 0 2176538
21 1433 0 2178984
21 1434 0 2180992
21 1435 0 2182800
21 1436 0 2183994
21 1437 0 2185597
21 1438 0 2186070
21 1439 0 2186483
21 1440 0 2186510
21 1441 0 2187296
21 1442 0 2189025
21 1443 0 2189232
21 1444 0 2190662
21 1445 0 2192196
21 1446 0 2192391
21 1447 0 2192447
21 1448 0 2193267
21 1449 0 2194942
21 1450 0 2195364
21 1451 0 2197451
21 1452 0 2197607
21 1453 0 2198487
21 1454 0 2199917
21 1455 0 2200203
21 1456 0 2200366
21 1457 0 2200557
21 1458 0 2202100
21 1459 0 2202188
21 1460 0 2204215
21 1461 0 2205666
21 1462 0 2206947
21 1463 0 2207668
21 1464 0 2208029
21 1465 0 2208187
21 1466 0 2208330
21 1467 0 2210673
21 1468 0 2210809
21 1469 0 2211183
21 1470 0 2211948
21 1471 0 2213257
21 1472 0 2214661
21 1473 0 2215165
21 1474 0 2217082
21 1475 0 2217695
21 1476 0 2218455
21 1477 0 2220134
21 1478 0 2223923
21 1479 0 2224287
21 1480 0 2226652
21 1481 0 2226693
21 1482 0 2228765
21 1483 0 2229043
21 1484 0 2231208
21 1485 0 2234440
21 1486 0 2235395
21 1487 0 2235591
21 1488 0 2236048
21 1489 0 2237345
21 1490 0 2238050
21 1491 0 2240173
21 1492 0 2241791
21 1493 0 2244084
21 1494 0 2245156
21 1495 0 2248634
21 1496 0 2250762
21 1497 0 2251928
21 1498 0 2252140
21 1499 0 2259276
21 1500 0 2261360
21 1501 0 2261936
21 1502 0 2262055
21 1503 0 2262217
21 1504 0 2263522
21 1505 0 2264164
21 1506 0 2264397
21 1507 0 2266482
21 1508 0 2267171
21 1509 0 2268090
21 1510 0 2268359
21 1511 0 2269756
21 1512 0 2271213
21 1513 0 2271777
21 1514 0 2274513
21 1515 0 2275392
21 1516 0 2275459
21 1517 0 2276899
21 1518 0 2277588
21 1519 0 2279028
21 1520 0 2279781
21 1521 0 2280487
21 1522 0 2281860
21 1523 0 2282141
21 1524 0 2282916
21 1525 0 2283141
21 1526 0 2283881
21 1527 0 2284776
21 1528 0 2285230
21 1529 0 2286875
21 1530 0 2287103
21 1531 0 2288290
21 1532 0 2288800
21 1533 0 2289657
21 1534 0 2289826
21 1535 0 2291706
21 1536 1 2293826
21 1537 1 2295702
21 1538 1 2296937
21 1539 1 2297105
21 1540 1 2297205
21 1541 1 2298760
21 1542 1 2301284
21 1543 1 2307299
21 1544 1 2307740
21 1545 1 2310606
21 1546 1 2311673
21 1547 1 2311733
21 1548 1 2313844
21 1549 1 2314482
21 1550 1 2314849
21 1551 1 2316512
21 1552 1 2318153
21 1553 1 2318643
21 1554 1 2319102
21 1555 1 2319203
21 1556 1 2319836
21 1557 1 2320006
21 1558 1 2320312
21 1559 1 2320451
21 1560 1 2321542
21 1561 1 2322903
21 1562 1 2324325
21 1563 1 2324716
21 1564 1 2325182
21 1565 0 2326751
21 1566 0 2327748
21 1567 0 2328394
21 1568 0 2329947
21 1569 0 2330506
21 1570 0 2330542
21 1571 0 2331117
21 1572 0 2331467
21 1573 0 2333481
21 1574 0 2333546
21 1575 0 2333668
21 1576 0 2334157
21 1577 0 2334689
21 1578 1 2339281
21 1579 1 2339866
21 1580 1 2340884
21 1581 1 2341574
21 1582 1 2343014
21 1583 1 2345071
21 1584 1 2345405
21 1585 1 2346629
21 1586 1 2346804
21 1587 1 2348002
21 1588 0 2349265
21 1589 0 2349438
21 1590 0 2351234
21 1591 1 2351660
21 1592 1 2354247
21 1593 1 2354341
21 1594 1 2355173
21 1595 1 2355628
21 1596 1 2355918
21 1597 1 2356353
21 1598 1 2357533
21 1599 1 2358446
21 1600 1 2359759
21 1601 1 2361420
21 1602 1 2363350
21 1603 1 2364868
21 1604 1 2365127
21 1605 1 2365372
21 1606 1 2367313
21 1607 1 2367438
21 1608 1 2368005
21 1609 1 2368994
21 1610 1 2370359
21 1611 1 2372032
21 1612 1 2372446
21 1613 1 2372830
21 1614 0 2374643
21 1615 0 2377127
21 1616 0 2379992
21 1617 0 2380898
21 1618 0 2381043
21 1619 0 2386176
21 1620 0 2387536
21 1621 0 2389248
21 1622 0 2390427
21 1623 0 2392234
21 1624 0 2394768
21 1625 0 2395701
21 1626 0 2395975
21 1627 0 2396521
21 1628 0 2399486
21 1629 0 2399580
21 1630 0 2400675
21 1631 0 2401391
21 1632 0 2401409
21 1633 0 2401564
21 1634 0 2402696
21 1635 0 2403949
21 1636 0 2404690
21 1637 1 2405443
21 1638 1 2406911
21 1639 1 2407488
21 1640 1 2408885
21 1641 1 2410776
21 1642 1 2413408
21 1643 1 2413712
21 1644 1 2414740
21 1645 1 2415084
21 1646 1 2419104
21 1647 1 2420437
21 1648 1 2420674
21 1649 1 2422869
21 1650 1 2422905
21 1651 1 2425591
21 1652 1 2428202
21 1653 1 2430049
21 1654 1 2432053
21 1655 1 2433212
21 1656 1 2433751
21 1657 1 2435115
21 1658 1 2435998
21 1659 1 2436741
21 1660 1 2437420
21 1661 1 2437859
21 1662 0 2438549
21 1663 0 2439141
21 1664 0 2440488
21 1665 0 2441845
21 1666 0 2443651
21 1667 0 2445876
21 1668 0 2446209
21 1669 0 2447486
21 1670 0 2448575
21 1671 0 2453346
21 1672 0 2454825
21 1673 0 2457204
21 1674 0 2458811
21 1675 0 2462832
21 1676 0 2465368
21 1677 0 2466379
21 1678 0 2466744
21 1679 0 2468190
21 1680 0 2470811
21 1681 1 2472987
21 1682 1 2473325
21 1683 1 2477176
21 1684 1 2479435
21 1685 1 2480449
21 1686 1 2481484
21 1687 1 2481711
21 1688 1 2484059
21 1689 1 2485779
21 1690 1 2485835
21 1691 1 2486085
21 1692 0 2488006
21 1693 0 2488399
21 1694 0 2490669
21 1695 0 2490741
21 1696 0 2493284
21 1697 0 2495345
21 1698 0 2497846
21 1699 0 2499600
21 1700 0 2502554
21 1701 0 2506435
21 1702 0 2506922
21 1703 0 2509198
21 1704 0 2510945
21 1705 0 2511412
21 1706 0 2512256
21 1707 0 2512372
21 1708 0 2514624
21 1709 0 2514830
21 1710 0 2517237
21 1711 0 2519115
21 1712 0 2519152
21 1713 0 2522173
21 1714 0 2522560
21 1715 0 2523518
21 1716 0 2524185
21 1717 0 2524573
21 1718 0 2528409
21 1719 0 2528995
21 1720 0 2530094
21 1721 0 2534557
21 1722 0 2536434
21 1723 0 2538014
21 1724 0 2540791
21 1725 0 2540876
21 1726 0 2542332
21 1727 0 2543732
21 1728 0 2545569
21 1729 0 2546957
21 1730 0 2547496
21 1731 0 2547520
21 1732 0 2549746
21 1733 0 2551548
21 1734 0 2552179
21 1735 0 2553947
21 1736 0 2556164
21 1737 0 2557146
21 1738 0 2558461
21 1739 0 2558486
21 1740 0 2558685
21 1741 0 2559901
21 1742 0 2560831
21 1743 0 2561967
21 1744 0 2565880
21 1745 0 2567295
21 1746 0 2569855
21 1747 1 2571335
21 1748 1 2573941
21 1749 1 2575654
21 1750 1 2577831
21 1751 1 2578369
21 1752 1 2579029
21 1753 1 2579990
21 1754 1 2580125
21 1755 1 2580329
21 1756 1 2581279
21 1757 0 2582854
21 1758 0 2583242
21 1759 0 2591228
21 1760 0 2592948
21 1761 0 2594240
21 1762 0 2596820
21 1763 0 2597906
21 1764 0 2610399
21 1765 0 2611161
21 1766 0 2623272
21 1767 0 2624358
21 1768 0 2625578
21 1769 0 2627169
21 1770 0 2627720
21 1771 0 2631037
21 1772 0 2631125
21 1773 0 2633796
21 1774 0 2636746
21 1775 0 2636964
21 1776 0 2638280
21 1777 0 2640652
21 1778 0 2643146
21 1779 0 2643610
21 1780 0 2644651
21 1781 0 2645743
21 1782 0 2647682
21 1783 0 2652358
21 1784 0 2653260
21 1785 0 2654356
21 1786 0 2654930
21 1787 0 2655253
21 1788 0 2657873
21 1789 0 2658364
21 1790 0 2659888
21 1791 0 2661764
21 1792 0 2662097
21 1793 0 2664647
21 1794 0 2665926
21 1795 0 2668046
21 1796 0 2675512
21 1797 0 2676029
21 1798 0 2676610
21 1799 0 2676745
21 1800 0 2686375
21 1801 0 2686967
21 1802 0 2690070
21 1803 0 2690606
21 1804 0 2691707
21 1805 0 2694997
21 1806 0 2695576
21 1807 1 2729311
21 1808 1 2729405
21 1809 1 2731714
21 1810 1 2731994
21 1811 1 2737765
21 1812 1 2738598
21 1813 1 2741584
21 1814 1 2747029
21 1815 1 2748332
21 1816 1 2750298
21 1817 1 2753426
21 1818 1 2755857
21 1819 1 2756272
21 1820 1 2763985
21 1821 1 2765382
21 1822 0 2768268
21 1823 0 2769908
21 1824 0 2770558
21 1825 0 2771036
21 1826 0 2771332
21 1827 0 2781718
21 1828 0 2792237
21 1829 0 2793936
21 1830 0 2798755
21 1831 0 2798809
21 1832 0 2807838
21 1833 0 2810365
21 1834 0 2814190
21 1835 0 2814394
21 1836 0 2815728
21 1837 0 2817092
21 1838 0 2819885
21 1839 0 2820558
21 1840 0 2821942
21 1841 0 2826701
21 1842 0 2828044
21 1843 0 2829649
21 1844 0 2831930
21 1845 0 2833677
21 1846 0 2836491
21 1847 0 2837800
21 1848 0 2841290
21 1849 0 2844741
21 1850 0 2847364
21 1851 0 2851653
21 1852 0 2859403
21 1853 1 2873361
21 1854 1 2876792
21 1855 1 2879029
21 1856 1 2883868
21 1857 1 2884467
21 1858 1 2886110
21 1859 1 2886370
21 1860 1 2886593
21 1861 1 2888675
21 1862 1 2890205
21 1863 1 2890742
21 1864 1 2894912
21 1865 1 2898788
21 1866 1 2901220
21 1867 1 2901349
21 1868 0 3164647
21 1869 0 3236734
21 1870 0 3273624
21 1871 0 3310379
21 1872 0 3311153
21 1873 1 3312875
21 1874 1 3314175
21 1875 1 3315575
21 1876 1 3316495
21 1877 1 3317575
21 1878 1 3318290
21 1879 1 3318875
21 1880 1 3318993
21 1881 1 3320994
21 1882 1 3322910
21 1883 1 3325268
21 1884 1 3325628
21 1885 1 3327424
21 1886 1 3331579
21 1887 1 3333227
21 1888 1 3335083
21 1889 1 3335903
21 1890 1 3337407
21 1891 1 3342652
21 1892 0 3343896
21 1893 0 3343971
21 1894 0 3344245
21 1895 0 3347643
21 1896 0 3348463
21 1897 0 3348528
21 1898 0 3350077
21 1899 0 3350171
21 1900 0 3351083
21 1901 0 3352003
21 1902 0 3352889
21 1903 0 3354285
21 1904 0 3354457
21 1905 0 3356258
21 1906 0 3356986
21 1907 0 3358772
21 1908 0 3360845
21 1909 0 3362850
21 1910 0 3364237
21 1911 0 3364660
21 1912 0 3365145
21 1913 0 3365961
21 1914 0 3367930
21 1915 0 3368836
21 1916 0 3372372
21 1917 0 3373379
21 1918 0 3376603
21 1919 0 3383782
21 1920 0 3385247
21 1921 0 3385768
21 1922 0 3388099
21 1923 0 3388861
21 1924 0 3391450
21 1925 0 3392612
21 1926 1 3395213
21 1927 1 3396941
21 1928 1 3398860
21 1929 1 3399249
21 1930 1 3403879
21 1931 1 3406457
21 1932 1 3407016
21 1933 1 3407576
21 1934 1 3408803
21 1935 1 3409272
21 1936 1 3409766
21 1937 1 3411371
21 1938 0 3412013
21 1939 0 3414208
21 1940 1 3417475
21 1941 1 3418911
21 1942 1 3420537
21 1943 1 3420645
21 1944 1 3421744
21 1945 1 3423470
21 1946 1 3424661
21 1947 1 3424829
21 1948 1 3427798
21 1949 1 3431133
21 1950 1 3432776
21 1951 1 3433808
21 1952 1 3434957
21 1953 1 3436045
21 1954 0 3438587
21 1955 0 3440698
21 1956 0 3441444
21 1957 0 3441487
21 1958 0 3447117
21 1959 0 3448609
21 1960 0 3450469
21 1961 0 3455335
21 1962 0 3459246
21 1963 0 3461667
21 1964 0 3462485
21 1965 0 3463295
21 1966 0 3464094
21 1967 1 3464915
21 1968 1 3465872
21 1969 1 3467626
21 1970 1 3468315
21 1971 1 3471246
21 1972 1 3471978
21 1973 1 3474300
21 1974 1 3478056
21 1975 1 3478886
21 1976 1 3480095
21 1977 1 3480908
21 1978 1 3482736
21 1979 1 3483374
21 1980 1 3484794
21 1981 1 3486364
21 1982 1 3490472
21 1983 1 3490567
21 1984 1 3492341
21 1985 1 3495487
21 1986 1 3499784
21 1987 1 3501761
21 1988 1 3502124
21 1989 1 3504311
21 1990 1 3509354
21 1991 1 3512064
21 1992 1 3512290
21 1993 1 3512793
21 1994 1 3512915
21 1995 1 3514272
21 1996 1 3514559
21 1997 1 3515458
21 1998 1 3516802
21 1999 1 3518983
21 2000 1 3519196
21 2001 1 3520780
21 2002 1 3521233
21 2003 0 3522548
21 2004 0 3523449
21 2005 0 3525732
21 2006 0 3526046
21 2007 0 3528731
21 2008 0 3528886
21 2009 0 3529492
21 2010 0 3532133
21 2011 1 3535662
21 2012 1 3536076
21 2013 1 3536194
21 2014 1 3536707
21 2015 1 3537661
21 2016 1 3539236
21 2017 1 3540101
21 2018 1 3540221
21 2019 1 3542353
21 2020 1 3546511
21 2021 1 3547172
21 2022 1 3550647
21 2023 1 3551424
21 2024 1 3552204
21 2025 1 3552857
21 2026 0 3555123
21 2027 0 3555906
21 2028 0 3556484
21 2029 0 3556851
21 2030 0 3556876
21 2031 0 3557678
21 2032 0 3558174
21 2033 0 3558873
21 2034 0 3560695
21 2035 0 3561057
21 2036 0 3561101
21 2037 0 3563601
21 2038 0 3565581
21 2039 0 3565952
21 2040 0 3566745
21 2041 0 3567542
21 2042 0 3567712
21 2043 0 3569162
21 2044 0 3569833
21 2045 0 3572619
21 2046 0 3573948
21 2047 0 3577665
21 2048 0 3579402
21 2049 0 3580266
21 2050 0 3583232
21 2051 0 3585620
21 2052 0 3585975
21 2053 0 3586239
21 2054 0 3588011
21 2055 0 3588343
21 2056 1 3591060
21 2057 1 3591755
21 2058 1 3592983
21 2059 1 3593579
21 2060 1 3594019
21 2061 1 3595682
21 2062 1 3596541
21 2063 1 3596588
21 2064 1 3596831
21 2065 1 3599581
21 2066 1 3600401
21 2067 1 3602030
21 2068 1 3602239
21 2069 1 3603727
21 2070 1 3606853
21 2071 1 3608476
21 2072 1 3610111
21 2073 1 3610611
21 2074 1 3611436
21 2075 1 3612950
21 2076 1 3614861
21 2077 1 3616819
21 2078 1 3618162
21 2079 1 3618872
21 2080 1 3620318
21 2081 1 3620694
21 2082 1 3620723
21 2083 1 3621989
21 2084 1 3622353
21 2085 1 3622888
21 2086 1 3623933
21 2087 1 3624439
21 2088 0 3626137
21 2089 0 3627216
21 2090 0 3631601
21 2091 0 3634357
21 2092 1 3634970
21 2093 1 3644107
21 2094 1 3645607
21 2095 1 3646621
21 2096 1 3647422
21 2097 1 3647855
21 2098 1 3648185
21 2099 1 3650017
21 2100 1 3650443
21 2101 1 3650928
21 2102 1 3651476
21 2103 1 3652211
21 2104 1 3653692
21 2105 1 3654013
21 2106 1 3654862
21 2107 1 3655548
21 2108 1 3656316
21 2109 1 3659141
21 2110 1 3660766
21 2111 1 3661775
21 2112 1 3662114
21 2113 1 3662572
21 2114 1 3663570
21 2115 1 3663972
21 2116 1 3664153
21 2117 1 3665159
21 2118 1 3667819
21 2119 1 3670388
21 2120 1 3672283
21 2121 1 3673235
21 2122 1 3674222
21 2123 1 3675726
21 2124 1 3676316
21 2125 1 3676345
21 2126 1 3680134
21 2127 1 3680271
21 2128 1 3680996
21 2129 1 3681810
21 2130 1 3682974
21 2131 1 3683417
21 2132 1 3684510
21 2133 1 3686196
21 2134 1 3687086
21 2135 1 3688244
21 2136 1 3688959
21 2137 1 3689748
21 2138 1 3690197
21 2139 1 3691310
21 2140 1 3692221
21 2141 1 3692591
21 2142 1 3694157
21 2143 1 3694734
21 2144 1 3695605
21 2145 1 3697065
21 2146 1 3697934
21 2147 1 3698022
21 2148 1 3700696
21 2149 1 3703201
21 2150 1 3704060
21 2151 1 3705531
21 2152 1 3707197
21 2153 1 3707596
21 2154 1 3708188
21 2155 0 3710930
21 2156 0 3712013
21 2157 0 3713008
21 2158 0 3715397
21 2159 0 3716251
21 2160 0 3718357
21 2161 0 3718590
21 2162 0 3720647
21 2163 0 3723139
21 2164 0 3724438
21 2165 0 3725141
21 2166 0 3725681
21 2167 0 3727720
21 2168 0 3728665
21 2169 0 3729797
21 2170 0 3731010
21 2171 1 3732310
21 2172 1 3733439
21 2173 1 3735867
21 2174 1 3737688
21 2175 1 3738593
21 2176 1 3738640
21 2177 1 3740269
21 2178 1 3740346
21 2179 1 3740456
21 2180 1 3742515
21 2181 1 3743152
21 2182 1 3743351
21 2183 1 3744181
21 2184 1 3747068
21 2185 1 3755570
21 2186 1 3757774
21 2187 1 3760887
21 2188 1 3762566
21 2189 1 3764500
21 2190 1 3768047
21 2191 1 3769162
21 2192 1 3769350
21 2193 1 3770361
21 2194 1 3770382
21 2195 1 3771693
21 2196 1 3772503
21 2197 1 3778062
21 2198 1 3778537
21 2199 1 3780301
21 2200 1 3780402
21 2201 1 3785076
21 2202 1 3785161
21 2203 1 3787063
21 2204 1 3789477
21 2205 1 3789585
21 2206 1 3791876
21 2207 1 3792312
21 2208 1 3795147
21 2209 1 3795432
21 2210 1 3797291
21 2211 1 3797898
21 2212 1 3800272
21 2213 1 3800795
21 2214 1 3802043
21 2215 1 3804679
21 2216 0 3805890
21 2217 0 3806282
21 2218 0 3810048
21 2219 1 3823090
21 2220 1 3826187
21 2221 1 3827356
21 2222 1 3833576
21 2223 1 3834475
21 2224 1 3834571
21 2225 1 3835375
21 2226 1 3838331
21 2227 1 3838887
21 2228 1 3840287
21 2229 1 3841171
21 2230 1 3848706
21 2231 1 3849850
21 2232 1 3851066
21 2233 1 3855029
21 2234 1 3856452
21 2235 1 3857034
21 2236 1 3861005
21 2237 1 3862269
21 2238 1 3863049
21 2239 0 3875649
21 2240 0 3875782
21 2241 0 3878400
21 2242 0 3880675
21 2243 0 3883168
21 2244 0 3883429
21 2245 0 3884322
21 2246 0 3888506
21 2247 0 3890246
21 2248 0 3892839
21 2249 0 3901696
21 2250 0 3907927
21 2251 0 3907984
21 2252 0 3913372
21 2253 0 3914324
21 2254 0 3918656
21 2255 0 3918973
21 2256 0 3919070
21 2257 0 3927279
21 2258 0 3931853
21 2259 0 3932497
21 2260 0 3935245
21 2261 0 3935712
21 2262 0 3935755
21 2263 0 3937109
21 2264 0 3938090
21 2265 0 3964164
21 2266 0 3970041
21 2267 0 3971136
21 2268 0 3972224
21 2269 0 3972364
21 2270 0 3974344
21 2271 0 3976974
21 2272 0 3982452
21 2273 0 3984121
21 2274 0 3984936
21 2275 0 3989495
21 2276 0 3993630
21 2277 0 3994550
21 2278 0 3995153
21 2279 0 3996620
21 2280 0 3997140
21 2281 0 4000209
21 2282 0 4000606
21 2283 0 4000628
21 2284 0 4004366
21 2285 0 4007143
21 2286 0 4019985
21 2287 0 4019999
21 2288 0 4022219
21 2289 0 4022582
21 2290 0 4022889
21 2291 0 4025984
21 2292 0 4028098
21 2293 0 4029190
21 2294 0 4035303
21 2295 0 4038019
21 2296 0 4038981
21 2297 0 4039416
21 2298 0 4041226
21 2299 0 4041423
21 2300 0 4042350
21 2301 0 4043177
21 2302 0 4043993
21 2303 0 4044916
21 2304 0 4045500
21 2305 0 4049051
21 2306 0 4052910
21 2307 0 4054657
21 2308 0 4055810
21 2309 0 4057270
21 2310 0 4058976
21 2311 0 4061787
21 2312 0 4062715
21 2313 0 4242035
21 2314 0 4243675
21 2315 0 4245798
21 2316 0 4246817
21 2317 0 4247719
21 2318 0 4249732
21 2319 0 4252676
21 2320 1 4257678
21 2321 1 4257825
21 2322 1 4260515
21 2323 1 4263531
21 2324 1 4267845
21 2325 1 4268958
21 2326 1 4269087
21 2327 1 4271722
21 2328 1 4276417
21 2329 1 4277127
21 2330 1 4282599
21 2331 1 4283505
21 2332 1 4284004
21 2333 1 4287824
21 2334 1 4290363
21 2335 1 4290591
21 2336 1 4292514
21 2337 0 4298904
21 2338 0 4307828
21 2339 0 4313561
21 2340 0 4317146
21 2341 0 4320010
21 2342 1 4331213
21 2343 1 4334952
21 2344 1 4335998
21 2345 1 4337548
21 2346 1 4341291
21 2347 1 4341800
21 2348 1 4345694
21 2349 1 4346389
21 2350 1 4347481
21 2351 1 4349669
21 2352 1 4351353
21 2353 1 4352672
21 2354 1 4356789
21 2355 1 4357362
21 2356 1 4358427
21 2357 1 4361211
21 2358 0 4369405
21 2359 0 4371212
21 2360 0 4371600
21 2361 0 4373026
21 2362 0 4373196
21 2363 0 4374352
21 2364 0 4374744
21 2365 0 4376671
21 2366 0 4383088
21 2367 0 4383721
21 2368 0 4385965
21 2369 0 4388618
21 2370 0 4397212
21 2371 0 4397285
21 2372 0 4414112
21 2373 0 4414240
21 2374 0 4415455
21 2375 0 4416512
21 2376 0 4417643
21 2377 0 4418832
21 2378 0 4421907
21 2379 0 4424068
21 2380 0 4425335
21 2381 0 4429691
21 2382 0 4433333
21 2383 0 4433477
21 2384 1 4437895
21 2385 1 4441004
21 2386 1 4445299
21 2387 1 4446423
21 2388 1 4456394
21 2389 1 4457509
21 2390 1 4462270
21 2391 1 4462584
21 2392 1 4462857
21 2393 1 4464427
21 2394 1 4464482
21 2395 1 4465842
21 2396 1 4465906
21 2397 1 4472580
21 2398 1 4474310
21 2399 1 4482116
21 2400 1 4483575
21 2401 1 4488632
21 2402 1 4491866
21 2403 1 4495002
21 2404 1 4501876
21 2405 1 4501989
21 2406 1 4502240
21 2407 1 4504191
21 2408 1 4505433
21 2409 1 4507277
21 2410 1 4508905
21 2411 1 4510585
21 2412 1 4511015
21 2413 1 4512799
21 2414 1 4513968
21 2415 1 4521358
21 2416 1 4521520
21 2417 0 4528381
21 2418 0 4531119
21 2419 0 4532151
21 2420 0 4533604
21 2421 0 4549820
21 2422 0 4551922
21 2423 1 4553687
21 2424 1 4555018
21 2425 1 4556045
21 2426 1 4556684
21 2427 1 4557856
21 2428 1 4557957
21 2429 1 4558819
21 2430 1 4565703
21 2431 1 4567830
21 2432 1 4568242
21 2433 1 4568425
21 2434 1 4569911
21 2435 1 4571900
21 2436 1 4575592
21 2437 1 4576554
21 2438 1 4576865
21 2439 1 4579064
21 2440 1 4579897
21 2441 0 4582903
21 2442 0 4582943
21 2443 1 4584714
21 2444 1 4585368
21 2445 1 4586050
21 2446 1 4587380
21 2447 1 4588446
21 2448 1 4589139
21 2449 1 4589736
21 2450 1 4590023
21 2451 1 4590668
21 2452 1 4591333
21 2453 1 4595077
21 2454 1 4595541
21 2455 1 4597447
21 2456 1 4597860
21 2457 1 4600053
21 2458 1 4602823
21 2459 1 4605043
21 2460 1 4605747
21 2461 1 4606644
21 2462 1 4607718
21 2463 1 4609146
21 2464 1 4609522
21 2465 1 4609587
21 2466 1 4610219
21 2467 1 4611814
21 2468 1 4612972
21 2469 1 4614829
21 2470 1 4618499
21 2471 1 4619893
21 2472 1 4620512
21 2473 1 4620655
21 2474 1 4623056
21 2475 1 4624195
21 2476 1 4625589
21 2477 1 4627945
21 2478 1 4629308
21 2479 1 4629700
21 2480 1 4631394
21 2481 1 4632998
21 2482 1 4633876
21 2483 1 4635086
21 2484 1 4637505
21 2485 1 4638268
21 2486 1 4639720
21 2487 1 4641991
21 2488 1 4643467
21 2489 1 4643564
21 2490 1 4645182
21 2491 0 4648303
21 2492 0 4648875
21 2493 0 4651882
21 2494 0 4653597
21 2495 0 4654215
21 2496 0 4654727
21 2497 0 4657387
21 2498 0 4657450
21 2499 0 4658555
21 2500 0 4659550
21 2501 0 4663630
21 2502 0 4665349
21 2503 0 4665392
21 2504 0 4665642
21 2505 0 4666892
21 2506 0 4671931
21 2507 0 4672523
21 2508 0 4673684
21 2509 1 4675588
21 2510 1 4677272
21 2511 1 4677691
21 2512 1 4677992
21 2513 1 4678106
21 2514 1 4678458
21 2515 1 4688814
21 2516 1 4688952
21 2517 1 4691142
21 2518 1 4691544
21 2519 1 4692712
21 2520 1 4694395
21 2521 1 4694643
21 2522 1 4695584
21 2523 1 4696055
21 2524 1 4697509
21 2525 1 4698317
21 2526 1 4699171
21 2527 1 4702043
21 2528 1 4711896
21 2529 1 4712492
21 2530 1 4714571
21 2531 1 4717674
21 2532 1 4720015
21 2533 1 4720176
21 2534 1 4721290
21 2535 1 4723791
21 2536 1 4725519
21 2537 0 4727607
21 2538 0 4729680
21 2539 0 4729766
21 2540 0 4734340
21 2541 0 4734374
21 2542 0 4734422
21 2543 0 4735590
21 2544 0 4735777
21 2545 0 4740132
21 2546 0 4742039
21 2547 0 4742399
21 2548 0 4744224
21 2549 0 4744235
21 2550 0 4745441
21 2551 0 4746598
21 2552 0 4749724
21 2553 0 4750076
21 2554 0 4751931
21 2555 0 4753950
21 2556 0 4756235
21 2557 0 4757166
21 2558 0 4757988
21 2559 0 4759845
21 2560 0 4761768
21 2561 0 4762701
21 2562 0 4764917
21 2563 0 4765167
21 2564 0 4765343
21 2565 0 4766695
21 2566 0 4773435
21 2567 1 4777555
21 2568 1 4777658
21 2569 1 4779009
21 2570 1 4780978
21 2571 1 4781338
21 2572 1 4781618
21 2573 1 4781914
21 2574 1 4782227
21 2575 1 4783694
21 2576 1 4783973
21 2577 1 4784664
21 2578 1 4785381
21 2579 1 4785853
21 2580 1 4786062
21 2581 1 4787130
21 2582 1 4788488
21 2583 1 4789444
21 2584 1 4791015
21 2585 1 4792467
21 2586 1 4793910
21 2587 1 4794209
21 2588 1 4795281
21 2589 1 4795515
21 2590 1 4797971
21 2591 1 4798867
21 2592 1 4799801
21 2593 1 4800684
21 2594 1 4802296
21 2595 1 4802668
21 2596 1 4804005
21 2597 1 4804271
21 2598 1 4804697
21 2599 1 4806166
21 2600 1 4806807
21 2601 1 4807464
21 2602 1 4810255
21 2603 1 4810609
21 2604 0 4812089
21 2605 0 4812434
21 2606 0 4814742
21 2607 0 4814913
21 2608 0 4815044
21 2609 0 4815229
21 2610 0 4815498
21 2611 0 4816428
21 2612 0 4816801
21 2613 0 4817266
21 2614 0 4817668
21 2615 0 4818560
21 2616 0 4819633
21 2617 0 4821213
21 2618 0 4822135
21 2619 0 4824954
21 2620 0 4825354
21 2621 0 4826709
21 2622 0 4827480
21 2623 0 4828277
21 2624 0 4829897
21 2625 0 4832643
21 2626 0 4834959
21 2627 0 4835691
21 2628 0 4835767
21 2629 0 4847231
21 2630 0 4850356
21 2631 0 4854888
21 2632 0 4855899
21 2633 0 4856684
21 2634 0 4862251
21 2635 0 4862343
21 2636 0 4862977
21 2637 0 4876256
21 2638 0 4880979
21 2639 0 4883360
21 2640 0 4884899
21 2641 0 4888200
21 2642 0 4889393
21 2643 0 4895220
21 2644 0 4895324
21 2645 0 4896502
21 2646 0 4897217
21 2647 0 4902856
21 2648 0 4907259
21 2649 0 4908870
21 2650 0 4909924
21 2651 0 4911874
21 2652 0 4914615
21 2653 0 4915352
21 2654 0 4915622
21 2655 0 4916514
21 2656 0 4918706
21 2657 0 4920616
21 2658 0 4926834
21 2659 0 4927444
21 2660 0 4929411
21 2661 0 4931352
21 2662 0 4932812
21 2663 0 4934146
21 2664 0 4936213
21 2665 0 4936852
21 2666 0 4937153
21 2667 0 4937206
21 2668 0 4938409
21 2669 0 4939173
21 2670 0 4940258
21 2671 0 4940317
21 2672 0 4940574
21 2673 0 4941446
21 2674 0 4942513
21 2675 0 4948423
21 2676 0 4951103
21 2677 0 4953082
21 2678 0 4954631
21 2679 0 4962981
21 2680 0 4963748
21 2681 0 4966643
21 2682 0 4968168
21 2683 0 4969123
21 2684 0 4972417
21 2685 0 4974019
21 2686 0 4974775
21 2687 0 4975657
21 2688 0 4982347
21 2689 0 4984450
21 2690 0 4986766
21 2691 0 4987321
21 2692 0 4987588
21 2693 0 4988064
21 2694 0 4990729
21 2695 0 4990747
21 2696 0 4995624
21 2697 0 4999450
21 2698 0 5002938
21 2699 0 5003464
21 2700 0 5004994
21 2701 0 5005623
21 2702 0 5007009
21 2703 0 5008237
21 2704 0 5009821
21 2705 0 5009899
21 2706 0 5012915
21 2707 0 5013539
21 2708 0 5014824
21 2709 0 5015052
21 2710 0 5015817
21 2711 0 5016824
21 2712 0 5018558
21 2713 0 5019744
21 2714 0 5021599
21 2715 0 5022682
21 2716 0 5024594
21 2717 0 5025722
21 2718 0 5025804
21 2719 0 5025886
21 2720 0 5029051
21 2721 0 5030220
21 2722 0 5031688
21 2723 0 5033960
21 2724 0 5036121
21 2725 0 5036270
21 2726 0 5036396
21 2727 0 5037438
21 2728 0 5038620
21 2729 0 5038698
21 2730 0 5038719
21 2731 0 5039045
21 2732 0 5041685
21 2733 0 5044337
21 2734 0 5045674
21 2735 0 5045842
21 2736 0 5046213
21 2737 0 5046328
21 2738 0 5046544
21 2739 0 5047919
21 2740 0 5048336
21 2741 0 5049983
21 2742 0 5051603
21 2743 0 5052007
21 2744 0 5052077
21 2745 0 5052950
21 2746 0 5053531
21 2747 0 5054315
21 2748 0 5055923
21 2749 0 5056327
21 2750 0 5058962
21 2751 0 5059187
21 2752 0 5062886
21 2753 0 5065282
21 2754 0 5065594
21 2755 0 5068876
21 2756 0 5069336
21 2757 0 5069752
21 2758 0 5070447
21 2759 0 5070886
21 2760 0 5071207
21 2761 0 5071431
21 2762 0 5071795
21 2763 0 5073757
21 2764 0 5073927
21 2765 0 5075109
21 2766 0 5076454
21 2767 0 5076719
21 2768 0 5076763
21 2769 0 5080375
21 2770 0 5080885
21 2771 0 5081782
21 2772 0 5082344
21 2773 0 5082656
21 2774 0 5083671
21 2775 0 5084451
21 2776 0 5084720
21 2777 0 5085367
21 2778 0 5085795
21 2779 0 5086306
21 2780 0 5086545
21 2781 0 5087068
21 2782 0 5088256
21 2783 0 5089028
21 2784 0 5090519
21 2785 0 5092225
21 2786 0 5092298
21 2787 0 5092873
21 2788 0 5093288
21 2789 0 5093469
21 2790 0 5094501
21 2791 0 5095706
21 2792 0 5095846
21 2793 0 5096888
21 2794 0 5097550
21 2795 0 5097730
21 2796 0 5098472
21 2797 0 5098752
21 2798 0 5099207
21 2799 0 5100459
21 2800 0 5101048
21 2801 0 5102766
21 2802 0 5103493
21 2803 0 5103539
21 2804 0 5104643
21 2805 0 5105275
21 2806 0 5107759
21 2807 1 5108674
21 2808 1 5108809
21 2809 1 5109235
21 2810 1 5109781
21 2811 1 5110031
21 2812 1 5110934
21 2813 1 5111962
21 2814 1 5112002
21 2815 1 5113111
21 2816 1 5113256
21 2817 1 5113348
21 2818 1 5114652
21 2819 1 5115983
21 2820 1 5116975
21 2821 1 5117572
21 2822 1 5118474
21 2823 1 5119543
21 2824 1 5120733
21 2825 1 5122056
21 2826 1 5123191
21 2827 1 5123490
21 2828 1 5124774
21 2829 1 5125389
21 2830 1 5127693
21 2831 1 5128504
21 2832 1 5128569
21 2833 1 5129975
21 2834 1 5130722
21 2835 1 5132444
21 2836 1 5132781
21 2837 1 5133552
21 2838 1 5135318
21 2839 1 5135644
21 2840 1 5138454
21 2841 1 5138790
21 2842 1 5140371
21 2843 1 5140872
21 2844 1 5141053
21 2845 1 5141153
21 2846 1 5141415
21 2847 1 5142287
21 2848 1 5143558
21 2849 1 5146350
21 2850 1 5146410
21 2851 1 5146901
21 2852 1 5148247
21 2853 1 5149786
21 2854 1 5150098
21 2855 1 5150164
21 2856 1 5150792
21 2857 1 5153043
21 2858 1 5153392
21 2859 1 5153595
21 2860 1 5154168
21 2861 1 5154350
21 2862 1 5154527
21 2863 1 5156301
21 2864 1 5156765
21 2865 1 5158148
21 2866 1 5159545
21 2867 1 5159885
21 2868 1 5159903
21 2869 1 5161018
21 2870 1 5161225
21 2871 1 5162444
21 2872 1 5163584
21 2873 1 5164751
21 2874 1 5164989
21 2875 1 5165800
21 2876 1 5166128
21 2877 1 5166351
21 2878 1 5166970
21 2879 1 5170188
21 2880 1 5170353
21 2881 0 5172396
21 2882 0 5174698
21 2883 0 5176980
21 2884 0 5178321
21 2885 0 5178884
21 2886 1 5180091
21 2887 1 5181147
21 2888 1 5183032
21 2889 1 5187909
21 2890 1 5188239
21 2891 1 5189256
21 2892 1 5190040
21 2893 1 5190893
21 2894 1 5191615
21 2895 1 5192113
21 2896 1 5192566
21 2897 1 5193891
21 2898 1 5194539
21 2899 1 5194913
21 2900 1 5195806
21 2901 1 5197009
21 2902 0 5197584
21 2903 0 5198417
21 2904 0 5200150
21 2905 0 5200444
21 2906 0 5202194
21 2907 0 5202240
21 2908 0 5203949
21 2909 0 5204310
21 2910 0 5206085
21 2911 0 5206697
21 2912 0 5207069
21 2913 0 5207108
21 2914 0 5208009
21 2915 0 5208418
21 2916 0 5210186
21 2917 0 5211477
21 2918 0 5211614
21 2919 1 5213033
21 2920 1 5213287
21 2921 1 5213355
21 2922 1 5216398
21 2923 1 5217501
21 2924 1 5218670
21 2925 1 5220493
21 2926 1 5221496
21 2927 1 5221784
21 2928 1 5222061
21 2929 1 5223745
21 2930 1 5224079
21 2931 1 5225088
21 2932 0 5225942
21 2933 0 5226055
21 2934 0 5228306
21 2935 0 5228476
21 2936 0 5228749
21 2937 0 5230711
21 2938 0 5233315
21 2939 0 5233385
21 2940 0 5233499
21 2941 0 5236419
21 2942 0 5238321
21 2943 0 5240355
21 2944 0 5241990
21 2945 0 5244491
21 2946 0 5247452
21 2947 0 5248126
21 2948 0 5249088
21 2949 0 5249125
21 2950 0 5249817
21 2951 0 5250794
21 2952 0 5250896
21 2953 0 5251752
21 2954 0 5252721
21 2955 0 5254043
21 2956 0 5254573
21 2957 0 5255392
21 2958 0 5256107
21 2959 0 5257029
21 2960 0 5258002
21 2961 0 5258594
21 2962 0 5259508
21 2963 0 5259777
21 2964 0 5260650
21 2965 0 5260851
21 2966 0 5262888
21 2967 0 5264823
21 2968 0 5267698
21 2969 0 5267854
21 2970 0 5268391
21 2971 0 5269026
21 2972 0 5270235
21 2973 0 5270709
21 2974 0 5271616
21 2975 0 5273617
21 2976 0 5276722
21 2977 0 5277135
21 2978 0 5278139
21 2979 0 5278349
21 2980 0 5279475
21 2981 0 5279698
21 2982 0 5280029
21 2983 1 5283338
21 2984 1 5283439
21 2985 1 5283464
21 2986 1 5284174
21 2987 1 5285365
21 2988 1 5285589
21 2989 1 5286720
21 2990 1 5286813
21 2991 1 5287713
21 2992 1 5288209
21 2993 0 5288870
21 2994 0 5290105
21 2995 0 5290573
21 2996 0 5291573
21 2997 0 5291922
21 2998 0 5292426
21 2999 0 5292508
21 3000 0 5293144
21 3001 0 5293388
21 3002 0 5293798
21 3003 0 5295784
21 3004 0 5298230
21 3005 0 5299317
21 3006 0 5299350
21 3007 0 5299865
21 3008 0 5301016
21 3009 0 5302217
21 3010 0 5303075
21 3011 0 5303423
21 3012 0 5303932
21 3013 0 5305188
21 3014 0 5306313
21 3015 0 5306496
21 3016 0 5307175
21 3017 0 5307693
21 3018 0 5307965
21 3019 0 5308563
21 3020 1 5310635
21 3021 1 5312052
21 3022 1 5312911
21 3023 1 5313134
21 3024 1 5313667
21 3025 1 5314854
21 3026 1 5315711
21 3027 1 5317006
21 3028 1 5319091
21 3029 1 5320910
21 3030 1 5321922
21 3031 1 5322094
21 3032 1 5322150
21 3033 1 5323928
21 3034 1 5324924
21 3035 1 5326395
21 3036 1 5326703
21 3037 1 5327476
21 3038 1 5328259
21 3039 1 5328705
21 3040 1 5329204
21 3041 1 5330554
21 3042 1 5330588
21 3043 1 5332208
21 3044 1 5332498
21 3045 1 5333129
21 3046 1 5333312
21 3047 1 5333826
21 3048 1 5334172
21 3049 1 5335426
21 3050 0 5336086
21 3051 0 5337521
21 3052 0 5338335
21 3053 0 5338740
21 3054 0 5340021
21 3055 0 5341356
21 3056 0 5343747
21 3057 0 5343761
21 3058 0 5345768
21 3059 0 5346959
21 3060 0 5348283
21 3061 0 5350694
21 3062 0 5351483
21 3063 0 5351997
21 3064 0 5353245
21 3065 0 5354325
21 3066 0 5356469
21 3067 1 5357370
21 3068 1 5358386
21 3069 1 5360494
21 3070 1 5361638
21 3071 1 5362410
21 3072 1 5363519
21 3073 1 5364243
21 3074 1 5366891
21 3075 1 5368297
21 3076 1 5369430
21 3077 1 5374571
21 3078 1 5374878
21 3079 1 5375588
21 3080 1 5379852
21 3081 1 5381405
21 3082 1 5381932
21 3083 1 5383014
21 3084 1 5384573
21 3085 1 5385736
21 3086 1 5387151
21 3087 1 5387969
21 3088 1 5390667
21 3089 1 5390883
21 3090 1 5391846
21 3091 1 5391903
21 3092 1 5392784
21 3093 1 5393494
21 3094 1 5395067
21 3095 1 5395133
21 3096 1 5395449
21 3097 1 5397121
21 3098 1 5397508
21 3099 1 5397561
21 3100 1 5398062
21 3101 1 5398244
21 3102 1 5399604
21 3103 1 5399757
21 3104 1 5402083
21 3105 1 5403032
21 3106 1 5404021
21 3107 1 5405237
21 3108 1 5406148
21 3109 1 5406531
21 3110 1 5406638
21 3111 1 5408363
21 3112 1 5408566
21 3113 1 5408733
21 3114 1 5410348
21 3115 1 5411179
21 3116 1 5413673
21 3117 1 5416052
21 3118 1 5417440
21 3119 1 5418090
21 3120 1 5418995
21 3121 1 5419402
21 3122 1 5419756
21 3123 1 5420222
21 3124 1 5420296
21 3125 1 5421466
21 3126 1 5422085
21 3127 1 5423023
21 3128 1 5423251
21 3129 1 5423775
21 3130 1 5425276
21 3131 1 5425782
21 3132 1 5425881
21 3133 1 5426735
21 3134 1 5427799
21 3135 1 5428315
21 3136 1 5429929
21 3137 1 5430706
21 3138 1 5431207
21 3139 1 5432947
21 3140 1 5433700
21 3141 1 5435151
21 3142 1 5437667
21 3143 1 5438511
21 3144 1 5439449
21 3145 1 5439887
21 3146 1 5440041
21 3147 1 5440498
21 3148 1 5441957
21 3149 1 5442034
21 3150 1 5442557
21 3151 0 5444348
21 3152 0 5445749
21 3153 0 5448384
21 3154 0 5449650
21 3155 0 5455396
21 3156 0 5456643
21 3157 0 5459064
21 3158 0 5462512
21 3159 0 5462608
21 3160 1 5464007
21 3161 1 5465577
21 3162 1 5465966
21 3163 1 5467530
21 3164 1 5468798
21 3165 1 5469052
21 3166 1 5470181
21 3167 1 5470687
21 3168 1 5471059
21 3169 1 5472020
21 3170 1 5472478
21 3171 1 5473610
21 3172 1 5474539
21 3173 1 5475258
21 3174 0 5477880
21 3175 0 5478026
21 3176 0 5478411
21 3177 0 5480712
21 3178 0 5481991
21 3179 0 5482402
21 3180 0 5484974
21 3181 0 5485021
21 3182 0 5486998
21 3183 0 5488849
21 3184 0 5489223
21 3185 0 5490876
21 3186 0 5492341
21 3187 0 5492536
21 3188 0 5492751
21 3189 0 5493932
21 3190 0 5495351
21 3191 0 5495523
21 3192 0 5496076
21 3193 0 5497508
21 3194 1 5498237
21 3195 1 5500015
21 3196 1 5500410
21 3197 1 5500603
21 3198 1 5501357
21 3199 1 5501605
21 3200 1 5503562
21 3201 1 5504018
21 3202 1 5504632
21 3203 1 5505148
21 3204 1 5505301
21 3205 1 5508134
21 3206 1 5508866
21 3207 1 5510064
21 3208 1 5510864
21 3209 1 5511337
21 3210 1 5511757
21 3211 1 5513772
21 3212 1 5513817
21 3213 1 5513895
21 3214 1 5514423
21 3215 1 5518419
21 3216 1 5519486
21 3217 1 5521178
21 3218 1 5521196
21 3219 1 5522167
21 3220 1 5522401
21 3221 1 5522700
21 3222 1 5524355
21 3223 1 5524688
21 3224 1 5524926
21 3225 1 5526334
21 3226 1 5527995
21 3227 1 5530103
21 3228 1 5531096
21 3229 0 5533281
21 3230 0 5533415
21 3231 0 5533706
21 3232 0 5533773
21 3233 0 5534348
21 3234 0 5535522
21 3235 0 5537981
21 3236 0 5539912
21 3237 0 5541628
21 3238 0 5541905
21 3239 0 5542408
21 3240 0 5542676
21 3241 0 5544064
21 3242 0 5544528
21 3243 0 5544631
21 3244 0 5546938
21 3245 0 5549004
21 3246 0 5549477
21 3247 0 5550163
21 3248 0 5550689
21 3249 0 5551872
21 3250 0 5552241
21 3251 0 5552779
21 3252 0 5553308
21 3253 0 5555441
21 3254 0 5556076
21 3255 0 5556191
21 3256 0 5556279
21 3257 0 5573945
21 3258 0 5580799
21 3259 0 5587643
21 3260 0 5588128
21 3261 0 5590284
21 3262 0 5590745
21 3263 0 5591789
21 3264 0 5593005
21 3265 0 5603982
21 3266 0 5607576
21 3267 0 5607992
21 3268 0 5608064
21 3269 0 5610850
21 3270 0 5614956
21 3271 0 5616279
21 3272 0 5617425
21 3273 0 5617821
21 3274 0 5617889
21 3275 0 5619155
21 3276 0 5619950
21 3277 0 5620564
21 3278 0 5620771
21 3279 0 5621220
21 3280 0 5621555
21 3281 0 5622464
21 3282 0 5622631
21 3283 0 5624983
21 3284 0 5625237
21 3285 0 5627334
21 3286 0 5629725
21 3287 0 5633639
21 3288 0 5634382
21 3289 0 5635795
21 3290 0 5640085
21 3291 1 5640822
21 3292 1 5643028
21 3293 1 5643086
21 3294 1 5643521
21 3295 1 5645046
21 3296 1 5646543
21 3297 1 5647748
21 3298 1 5648070
21 3299 1 5648918
21 3300 1 5649773
21 3301 1 5649925
21 3302 1 5651695
21 3303 0 5654099
21 3304 0 5657078
21 3305 0 5658023
21 3306 0 5658238
21 3307 0 5659138
21 3308 0 5659728
21 3309 0 5659749
21 3310 0 5663097
21 3311 0 5665529
21 3312 0 5666733
21 3313 0 5669763
21 3314 0 5673762
21 3315 0 5674237
21 3316 0 5676223
21 3317 0 5678168
21 3318 0 5679433
21 3319 0 5680095
21 3320 0 5680367
21 3321 0 5680788
21 3322 0 5681437
21 3323 0 5682510
21 3324 0 5682864
21 3325 0 5682994
21 3326 0 5683388
21 3327 0 5685348
21 3328 0 5686638
21 3329 0 5687495
21 3330 0 5689870
21 3331 0 5691466
21 3332 0 5691858
21 3333 0 5691899
21 3334 0 5692199
21 3335 0 5694163
21 3336 0 5694929
21 3337 0 5695222
21 3338 0 5696167
21 3339 0 5696898
21 3340 0 5698644
21 3341 0 5698809
21 3342 0 5702804
21 3343 0 5702945
21 3344 0 5703339
21 3345 0 5704684
21 3346 0 5708058
21 3347 0 5709406
21 3348 0 5713002
21 3349 0 5713981
21 3350 0 5714119
21 3351 0 5715590
21 3352 0 5716492
21 3353 0 5718916
21 3354 0 5720445
21 3355 0 5720780
21 3356 0 5725403
21 3357 0 5725460
21 3358 0 5725667
21 3359 0 5728047
21 3360 0 5731451
21 3361 0 5732254
21 3362 0 5734270
21 3363 0 5734647
21 3364 0 5736374
21 3365 0 5737366
21 3366 0 5740050
21 3367 0 5743960
21 3368 0 5746756
21 3369 0 5747491
21 3370 0 5748566
21 3371 0 5749481
21 3372 0 5750304
21 3373 0 5751372
21 3374 0 5752324
21 3375 0 5753216
21 3376 0 5755165
21 3377 0 5755251
21 3378 0 5757067
21 3379 0 5758640
21 3380 0 5760149
21 3381 0 5760224
21 3382 0 5760777
21 3383 0 5762136
21 3384 0 5762522
21 3385 0 5763140
21 3386 0 5763211
21 3387 0 5764275
21 3388 0 5765746
21 3389 0 5766194
21 3390 0 5768048
21 3391 0 5768270
21 3392 0 5768588
21 3393 0 5768753
21 3394 0 5769619
21 3395 0 5771052
21 3396 0 5772158
21 3397 0 5772606
21 3398 0 5774086
21 3399 0 5775694
21 3400 0 5777020
21 3401 0 5777288
21 3402 0 5778730
21 3403 0 5779007
21 3404 0 5780863
21 3405 0 5781377
21 3406 0 5781754
21 3407 0 5782440
21 3408 0 5783111
21 3409 0 5783897
21 3410 0 5783954
21 3411 0 5784490
21 3412 0 5786766
21 3413 0 5786816
21 3414 0 5786928
21 3415 0 5788700
21 3416 0 5789334
21 3417 0 5790025
21 3418 0 5791513
21 3419 0 5791663
21 3420 0 5792050
21 3421 0 5792613
21 3422 0 5793286
21 3423 0 5793492
21 3424 0 5793734
21 3425 0 5795056
21 3426 0 5795740
21 3427 0 5796395
21 3428 0 5796475
21 3429 0 5797661
21 3430 0 5797999
21 3431 0 5799599
21 3432 0 5800058
21 3433 0 5801289
21 3434 0 5802648
21 3435 0 5803746
21 3436 0 5804114
21 3437 0 5806038
21 3438 0 5806079
21 3439 0 5807992
21 3440 0 5808940
21 3441 0 5809056
21 3442 0 5811015
21 3443 0 5811428
21 3444 0 5813410
21 3445 0 5813581
21 3446 0 5814331
21 3447 0 5814756
21 3448 0 5816605
21 3449 0 5819554
21 3450 0 5819626
21 3451 0 5820441
21 3452 0 5823602
21 3453 0 5823989
21 3454 0 5824403
21 3455 0 5825773
21 3456 0 5826402
21 3457 0 5826450
21 3458 0 5828699
21 3459 0 5828936
21 3460 0 5830752
21 3461 0 5831525
21 3462 0 5831837
21 3463 0 5832821
21 3464 0 5832948
21 3465 0 5833305
21 3466 0 5833953
21 3467 0 5834076
21 3468 0 5834462
21 3469 0 5835935
21 3470 0 5836529
21 3471 0 5836863
21 3472 0 5837231
21 3473 0 5838172
21 3474 0 5840790
21 3475 0 5842387
21 3476 0 5844910
21 3477 0 5845809
21 3478 0 5847632
21 3479 0 5849765
21 3480 0 5849965
21 3481 0 5851436
21 3482 0 5851588
21 3483 0 5851717
21 3484 0 5851724
21 3485 0 5852554
21 3486 0 5853976
21 3487 0 5854012
21 3488 0 5854032
21 3489 0 5854509
21 3490 0 5856759
21 3491 0 5858967
21 3492 0 5859973
21 3493 0 5861009
21 3494 0 5861122
21 3495 0 5861817
21 3496 0 5862294
21 3497 1 5863615
21 3498 1 5863830
21 3499 1 5864544
21 3500 1 5865266
21 3501 1 5865718
21 3502 1 5866068
21 3503 1 5867625
21 3504 1 5869333
21 3505 1 5869597
21 3506 1 5870041
21 3507 0 5871930
21 3508 0 5872351
21 3509 0 5873427
21 3510 0 5889050
21 3511 0 5889968
21 3512 0 5892473
21 3513 0 5893608
21 3514 0 5897093
21 3515 0 5898953
21 3516 0 5899002
21 3517 0 5900077
21 3518 0 5900413
21 3519 0 5900969
21 3520 0 5901265
21 3521 0 5902018
21 3522 0 5902367
21 3523 0 5903650
21 3524 0 5904733
21 3525 0 5905826
21 3526 0 5907549
21 3527 0 5909580
21 3528 0 5912930
21 3529 0 5913626
21 3530 0 5915495
21 3531 0 5915666
21 3532 0 5924270
21 3533 0 5925532
21 3534 0 5926858
21 3535 0 5928041
21 3536 0 5929860
21 3537 0 5930379
21 3538 0 5930460
21 3539 0 5931735
21 3540 0 5933632
21 3541 0 5934128
21 3542 1 5943735
21 3543 1 5944372
21 3544 1 5948266
21 3545 1 5948670
21 3546 1 5949923
21 3547 1 5950270
21 3548 1 5952798
21 3549 1 5954989
21 3550 1 5955530
21 3551 1 5957781
21 3552 1 5960219
21 3553 1 5961599
21 3554 1 5962208
21 3555 1 5962891
21 3556 1 5963063
21 3557 1 5963631
21 3558 1 5965142
21 3559 1 5965240
21 3560 1 5965897
21 3561 1 5966048
21 3562 1 5966185
21 3563 1 5969561
21 3564 1 5971456
21 3565 1 5972338
21 3566 1 5973506
21 3567 1 5975307
21 3568 1 5976212
21 3569 1 5978759
21 3570 1 5979923
21 3571 1 5982218
21 3572 1 5983020
21 3573 1 5988186
21 3574 1 5990519
21 3575 1 5992845
21 3576 1 5993222
21 3577 1 5994463
21 3578 1 5995836
21 3579 1 5997243
21 3580 1 6001905
21 3581 1 6003923
21 3582 1 6004782
21 3583 1 6005755
21 3584 1 6006686
21 3585 1 6007771
21 3586 1 6007977
21 3587 1 6010164
21 3588 1 6011687
21 3589 1 6011874
21 3590 1 6012514
21 3591 1 6012941
21 3592 1 6013268
21 3593 1 6014215
21 3594 1 6015528
21 3595 1 6015684
21 3596 1 6015815
21 3597 1 6027131
21 3598 1 6030221
21 3599 1 6030453
21 3600 1 6031608
21 3601 1 6031675
21 3602 0 6042954
21 3603 0 6043659
21 3604 0 6047253
21 3605 0 6050267
21 3606 0 6052442
21 3607 0 6053261
21 3608 0 6063223
21 3609 0 6065238
21 3610 0 6066125
21 3611 0 6067550
21 3612 0 6067588
21 3613 0 6069778
21 3614 0 6072033
21 3615 0 6072123
21 3616 0 6075252
21 3617 0 6075612
21 3618 0 6076349
21 3619 0 6078207
21 3620 0 6079114
21 3621 0 6079150
21 3622 0 6081281
21 3623 0 6084502
21 3624 0 6085526
21 3625 0 6086074
21 3626 0 6086411
21 3627 0 6087791
21 3628 0 6091461
21 3629 0 6091933
21 3630 0 6092438
21 3631 0 6095698
21 3632 0 6097807
21 3633 1 6099469
21 3634 1 6099753
21 3635 1 6100255
21 3636 1 6100380
21 3637 1 6101055
21 3638 1 6101305
21 3639 1 6103222
21 3640 1 6104039
21 3641 1 6104076
21 3642 1 6104163
21 3643 1 6105878
21 3644 1 6106483
21 3645 1 6107052
21 3646 1 6108790
21 3647 1 6109343
21 3648 1 6109381
21 3649 1 6111689
21 3650 1 6113276
21 3651 1 6114256
21 3652 1 6114905
21 3653 1 6115956
21 3654 1 6116782
21 3655 1 6117682
21 3656 1 6117781
21 3657 1 6119418
21 3658 1 6120140
21 3659 1 6120611
21 3660 1 6122836
21 3661 1 6123889
21 3662 1 6124198
21 3663 1 6124678
21 3664 1 6124688
21 3665 1 6130117
21 3666 1 6130668
21 3667 1 6130773
21 3668 1 6131638
21 3669 1 6132247
21 3670 1 6133035
21 3671 1 6133364
21 3672 1 6133617
21 3673 1 6135153
21 3674 1 6135961
21 3675 1 6136188
21 3676 0 6140598
21 3677 0 6141524
21 3678 0 6142283
21 3679 0 6142988
21 3680 0 6144353
21 3681 0 6145917
21 3682 0 6149558
21 3683 0 6153372
21 3684 0 6155542
21 3685 1 6158216
21 3686 1 6158507
21 3687 1 6159605
21 3688 1 6160074
21 3689 1 6160804
21 3690 1 6162659
21 3691 1 6163036
21 3692 1 6163718
21 3693 1 6165596
21 3694 1 6166499
21 3695 1 6167600
21 3696 1 6168804
21 3697 1 6172640
21 3698 1 6173879
21 3699 1 6174614
21 3700 1 6175355
21 3701 1 6176243
21 3702 1 6177616
21 3703 1 6182050
21 3704 0 6185974
21 3705 0 6187900
21 3706 0 6188064
21 3707 0 6189266
21 3708 0 6190380
21 3709 0 6190892
21 3710 0 6191739
21 3711 0 6191953
21 3712 0 6198154
21 3713 0 6199913
21 3714 0 6200725
21 3715 0 6201989
21 3716 0 6203278
21 3717 0 6203353
21 3718 0 6206515
21 3719 0 6208505
21 3720 0 6209412
21 3721 0 6209855
21 3722 0 6210421
21 3723 0 6220723
21 3724 0 6222370
21 3725 0 6224209
21 3726 0 6225373
21 3727 0 6227013
21 3728 0 6227421
21 3729 0 6227949
21 3730 0 6229311
21 3731 0 6230123
21 3732 0 6231042
21 3733 0 6231928
21 3734 0 6232461
21 3735 0 6237613
21 3736 0 6239026
21 3737 0 6239079
21 3738 0 6239576
21 3739 0 6240046
21 3740 0 6240695
21 3741 0 6242106
21 3742 0 6243136
21 3743 0 6244789
21 3744 0 6245066
21 3745 0 6245141
21 3746 0 6247460
21 3747 0 6248138
21 3748 0 6248303
21 3749 0 6250137
21 3750 0 6251314
21 3751 0 6252180
21 3752 0 6254464
21 3753 0 6254733
21 3754 0 6256064
21 3755 0 6257241
21 3756 0 6257748
21 3757 0 6258584
21 3758 0 6260711
21 3759 0 6261021
21 3760 0 6261260
21 3761 0 6263372
21 3762 0 6263615
21 3763 0 6263786
21 3764 0 6264041
21 3765 0 6266145
21 3766 0 6267881
21 3767 0 6267919
21 3768 0 6271745
21 3769 0 6272065
21 3770 0 6272599
21 3771 0 6274029
21 3772 0 6274115
21 3773 0 6274357
21 3774 0 6276234
21 3775 0 6278947
21 3776 0 6280068
21 3777 0 6281778
21 3778 0 6284887
21 3779 0 6287259
21 3780 0 6287924
21 3781 0 6288961
21 3782 0 6289372
21 3783 0 6290880
21 3784 0 6291828
21 3785 0 6292040
21 3786 0 6292672
21 3787 0 6295853
21 3788 0 6297449
21 3789 0 6300085
21 3790 0 6300429
21 3791 0 6300603
21 3792 0 6302442
21 3793 0 6305451
21 3794 0 6305928
21 3795 0 6307679
21 3796 0 6307762
21 3797 0 6310710
21 3798 0 6314073
21 3799 0 6314734
21 3800 0 6315159
21 3801 0 6317491
21 3802 0 6319902
21 3803 0 6320863
21 3804 0 6321919
21 3805 0 6322226
21 3806 0 6322358
21 3807 0 6323010
21 3808 0 6323097
21 3809 0 6323286
21 3810 0 6324298
21 3811 0 6325978
21 3812 0 6326286
21 3813 0 6327276
21 3814 0 6327308
21 3815 0 6328399
21 3816 1 6330583
21 3817 1 6331419
21 3818 1 6334713
21 3819 1 6336914
21 3820 1 6338261
21 3821 1 6339057
21 3822 1 6339366
21 3823 1 6340640
21 3824 1 6340696
21 3825 1 6341742
21 3826 1 6342045
21 3827 1 6343104
21 3828 1 6343741
21 3829 1 6344061
21 3830 1 6346324
21 3831 1 6347396
21 3832 1 6349876
21 3833 0 6351856
21 3834 0 6351917
21 3835 0 6353234
21 3836 0 6353732
21 3837 0 6354487
21 3838 0 6355658
21 3839 0 6355787
21 3840 0 6357103
21 3841 0 6357774
21 3842 0 6358874
21 3843 0 6361243
21 3844 0 6364064
21 3845 0 6366414
21 3846 0 6366874
21 3847 0 6369901
21 3848 0 6370792
21 3849 0 6372514
21 3850 0 6373454
21 3851 0 6373718
21 3852 0 6374601
21 3853 0 6375205
21 3854 0 6375837
21 3855 0 6376353
21 3856 0 6377188
21 3857 0 6378440
21 3858 0 6380063
21 3859 0 6381075
21 3860 0 6382176
21 3861 0 6382407
21 3862 0 6383568
21 3863 0 6385340
21 3864 0 6387672
21 3865 0 6387978
21 3866 0 6389239
21 3867 0 6389308
21 3868 0 6391363
21 3869 0 6391676
21 3870 0 6392535
21 3871 0 6393257
21 3872 0 6393628
21 3873 0 6395662
21 3874 0 6396298
21 3875 0 6397943
21 3876 1 6399595
21 3877 1 6400227
21 3878 1 6400368
21 3879 1 6404207
21 3880 1 6404625
21 3881 1 6404761
21 3882 1 6405814
21 3883 1 6406227
21 3884 1 6406267
21 3885 1 6407310
21 3886 1 6407391
21 3887 1 6408404
21 3888 1 6409811
21 3889 1 6413392
21 3890 1 6414302
21 3891 1 6414807
21 3892 1 6417784
21 3893 1 6418461
21 3894 1 6419067
21 3895 1 6419855
21 3896 0 6421394
21 3897 0 6423026
21 3898 0 6424385
21 3899 0 6425076
21 3900 0 6426958
21 3901 0 6428450
21 3902 0 6428527
21 3903 0 6428734
21 3904 0 6431583
21 3905 0 6433526
21 3906 0 6433799
21 3907 0 6435905
21 3908 0 6437046
21 3909 0 6439096
21 3910 0 6440742
21 3911 0 6446154
21 3912 0 6448182
21 3913 0 6449969
21 3914 0 6450493
21 3915 0 6450754
21 3916 0 6457106
21 3917 0 6463003
21 3918 0 6495082
21 3919 0 6495208
21 3920 0 6499658
21 3921 0 6505424
21 3922 0 6506140
21 3923 0 6509642
21 3924 0 6523639
21 3925 0 6526241
21 3926 0 6535014
21 3927 0 6536232
21 3928 0 6536637
21 3929 0 6542259
21 3930 0 6557273
21 3931 0 6559075
21 3932 0 6559109
21 3933 0 6562000
21 3934 0 6573755
21 3935 0 6580279
21 3936 0 6597514
21 3937 0 6601184
21 3938 0 6602044
21 3939 0 6604992
21 3940 0 6607132
21 3941 0 6610742
21 3942 0 6610994
21 3943 0 6613716
21 3944 0 6621935
21 3945 1 6633893
21 3946 1 6634801
21 3947 1 6637133
21 3948 1 6639602
21 3949 1 6641954
21 3950 1 6643302
21 3951 1 6646240
21 3952 1 6647268
21 3953 1 6648987
21 3954 1 6649471
21 3955 1 6652512
21 3956 1 6665989
21 3957 1 6666493
21 3958 1 6668151
21 3959 1 6671161
21 3960 1 6674459
21 3961 1 6676038
21 3962 1 6676100
21 3963 1 6678268
21 3964 1 6679001
21 3965 1 6679448
21 3966 1 6681469
21 3967 1 6681525
21 3968 1 6682720
21 3969 1 6682787
21 3970 1 6682940
21 3971 1 6684398
21 3972 1 6684523
21 3973 1 6685096
21 3974 1 6686943
21 3975 1 6688235
21 3976 1 6688463
21 3977 1 6688608
21 3978 1 6689344
21 3979 1 6689717
21 3980 1 6690413
21 3981 1 6691840
21 3982 1 6692194
21 3983 1 6693075
21 3984 1 6693389
21 3985 1 6694701
21 3986 1 6697542
21 3987 1 6698044
21 3988 1 6699616
21 3989 1 6700371
21 3990 1 6700805
21 3991 0 6703724
21 3992 0 6704274
21 3993 0 6710902
21 3994 0 6713863
21 3995 0 6714218
21 3996 0 6715644
21 3997 0 6715907
21 3998 0 6716130
21 3999 0 6719946
21 4000 0 6721313
21 4001 0 6722901
21 4002 0 6725176
21 4003 0 6725371
21 4004 0 6729486
21 4005 0 6730856
21 4006 0 6731708
21 4007 0 6733932
21 4008 0 6743674
21 4009 0 6746431
21 4010 0 6747978
21 4011 0 6749018
21 4012 0 6750755
21 4013 0 6751946
21 4014 0 6752677
21 4015 0 6755786
21 4016 0 6756316
21 4017 0 6759522
21 4018 0 6762279
21 4019 0 6762378
21 4020 0 6764913
21 4021 0 6771585
21 4022 0 6773939
21 4023 0 6774040
21 4024 0 6774469
21 4025 0 6775972
21 4026 0 6783229
21 4027 0 6783574
