# Supplementary material for: A Scale-Corrected Comparison of Linkage Disequilibrium Levels between Genic and Non-Genic Regions
Source: PLoS One. 2015 Oct 30;10(10):e0141216. doi: 10.1371/journal.pone.0141216 (PMC4627745; doi:10.1371/journal.pone.0141216)
Supplement: S3 File — (ZIP) [file pone.0141216.s016.zip › markerInfo_chr22.txt]

chr SNP gene relDist
22 1 0 1
22 2 0 62538
22 3 0 85234
22 4 0 87673
22 5 0 131724
22 6 0 135543
22 7 0 137194
22 8 1 159173
22 9 1 160563
22 10 1 173376
22 11 1 175568
22 12 1 186631
22 13 1 186701
22 14 1 188143
22 15 1 204449
22 16 1 215675
22 17 1 219882
22 18 0 234210
22 19 0 236650
22 20 0 239623
22 21 0 247560
22 22 0 249261
22 23 0 266717
22 24 0 284845
22 25 0 307896
22 26 0 316556
22 27 0 322882
22 28 0 335396
22 29 0 337537
22 30 0 343117
22 31 0 350998
22 32 0 360603
22 33 0 363545
22 34 0 364780
22 35 0 366637
22 36 0 370971
22 37 0 384690
22 38 0 388062
22 39 0 388471
22 40 0 391347
22 41 0 394612
22 42 0 401118
22 43 0 422983
22 44 0 435641
22 45 0 459822
22 46 0 460862
22 47 0 464165
22 48 0 465433
22 49 0 476888
22 50 0 481981
22 51 0 490977
22 52 0 492020
22 53 0 492961
22 54 0 501081
22 55 0 511228
22 56 0 514938
22 57 0 522354
22 58 0 530692
22 59 0 531947
22 60 0 533112
22 61 0 537656
22 62 0 548112
22 63 0 554131
22 64 0 554619
22 65 0 562351
22 66 0 572626
22 67 0 583884
22 68 1 602432
22 69 1 603222
22 70 1 608276
22 71 1 622075
22 72 1 625585
22 73 1 632655
22 74 1 633447
22 75 1 637539
22 76 1 643764
22 77 1 646764
22 78 1 650792
22 79 1 656460
22 80 1 657309
22 81 1 661596
22 82 1 661932
22 83 1 666311
22 84 1 667163
22 85 1 680353
22 86 1 681959
22 87 1 691882
22 88 1 693370
22 89 1 696971
22 90 1 700731
22 91 1 701265
22 92 1 704270
22 93 1 706033
22 94 1 710123
22 95 1 720313
22 96 0 737174
22 97 0 741685
22 98 0 744538
22 99 0 755554
22 100 0 757849
22 101 0 767053
22 102 0 778370
22 103 0 785870
22 104 0 790446
22 105 0 791803
22 106 0 793007
22 107 0 799789
22 108 0 810667
22 109 0 836814
22 110 0 845462
22 111 0 856824
22 112 0 872340
22 113 0 887682
22 114 0 888574
22 115 0 893753
22 116 0 900628
22 117 0 902884
22 118 0 906911
22 119 0 909957
22 120 0 919622
22 121 0 926422
22 122 0 938376
22 123 0 943828
22 124 0 946451
22 125 0 948079
22 126 0 952410
22 127 0 955044
22 128 0 976054
22 129 0 982858
22 130 0 988791
22 131 0 997250
22 132 0 1003457
22 133 0 1014852
22 134 0 1015623
22 135 0 1016526
22 136 0 1022013
22 137 0 1026602
22 138 0 1026663
22 139 0 1028696
22 140 0 1036212
22 141 0 1060094
22 142 0 1124414
22 143 0 1136093
22 144 0 1148121
22 145 0 1148678
22 146 0 1159792
22 147 0 1161194
22 148 0 1161907
22 149 0 1162412
22 150 0 1162801
22 151 0 1163475
22 152 0 1167348
22 153 0 1168516
22 154 0 1169251
22 155 0 1170036
22 156 0 1171842
22 157 0 1173129
22 158 0 1186411
22 159 0 1187622
22 160 0 1188040
22 161 0 1188945
22 162 0 1190055
22 163 0 1190507
22 164 0 1191371
22 165 0 1191791
22 166 0 1192886
22 167 0 1194735
22 168 0 1195452
22 169 0 1199158
22 170 0 1210768
22 171 0 1211397
22 172 0 1213429
22 173 0 1216376
22 174 0 1218351
22 175 0 1230039
22 176 0 1264643
22 177 0 1267045
22 178 0 1270668
22 179 0 1293082
22 180 0 1302440
22 181 0 1312846
22 182 0 1315331
22 183 0 1327962
22 184 1 1339388
22 185 1 1342083
22 186 1 1342716
22 187 1 1344283
22 188 1 1350442
22 189 1 1352054
22 190 1 1355316
22 191 1 1356123
22 192 1 1361532
22 193 1 1362058
22 194 1 1362592
22 195 1 1362979
22 196 1 1364502
22 197 0 1379136
22 198 0 1379366
22 199 0 1383240
22 200 0 1387397
22 201 0 1397402
22 202 0 1398338
22 203 0 1403813
22 204 0 1405050
22 205 0 1407011
22 206 0 1415831
22 207 0 1417699
22 208 0 1419612
22 209 0 1424788
22 210 0 1424824
22 211 0 1425265
22 212 0 1426276
22 213 0 1430745
22 214 0 1435636
22 215 0 1437876
22 216 0 1440221
22 217 0 1443047
22 218 0 1444890
22 219 0 1448799
22 220 0 1448947
22 221 0 1449489
22 222 0 1451451
22 223 0 1456208
22 224 0 1459667
22 225 0 1462873
22 226 0 1463512
22 227 0 1465580
22 228 0 1466562
22 229 0 1468633
22 230 0 1482747
22 231 0 1484353
22 232 0 1484558
22 233 0 1484957
22 234 0 1487761
22 235 0 1501079
22 236 0 1506027
22 237 0 1512538
22 238 0 1514249
22 239 0 1516522
22 240 0 1517196
22 241 0 1529958
22 242 0 1542216
22 243 0 1545846
22 244 0 1550730
22 245 0 1552128
22 246 0 1554582
22 247 0 1556430
22 248 0 1558479
22 249 0 1601498
22 250 0 1606691
22 251 0 1611055
22 252 0 1613151
22 253 0 1620814
22 254 0 1621283
22 255 0 1621771
22 256 0 1624301
22 257 0 1625324
22 258 0 1628822
22 259 0 1629595
22 260 0 1630981
22 261 0 1632344
22 262 0 1632784
22 263 0 1633602
22 264 0 1635970
22 265 0 1644255
22 266 0 1647103
22 267 0 1657192
22 268 0 1657538
22 269 0 1658511
22 270 0 1661135
22 271 0 1662736
22 272 0 1663521
22 273 0 1663580
22 274 0 1664244
22 275 0 1665286
22 276 0 1665783
22 277 0 1666428
22 278 0 1667224
22 279 0 1667345
22 280 0 1667917
22 281 0 1667951
22 282 0 1669190
22 283 0 1669826
22 284 0 1672769
22 285 0 1673089
22 286 0 1673640
22 287 0 1673805
22 288 0 1674165
22 289 0 1675070
22 290 0 1675945
22 291 0 1676778
22 292 0 1681561
22 293 0 1684243
22 294 0 1685029
22 295 0 1685302
22 296 0 1686046
22 297 0 1687170
22 298 0 1687854
22 299 0 1690549
22 300 0 1698158
22 301 0 1710643
22 302 0 1711837
22 303 0 1719711
22 304 0 1728133
22 305 0 1733312
22 306 0 1737403
22 307 0 1750526
22 308 0 1763952
22 309 0 1776836
22 310 0 1785522
22 311 0 1786006
22 312 0 1788233
22 313 0 1789079
22 314 0 1790153
22 315 0 1790897
22 316 0 1790921
22 317 0 1791530
22 318 0 1792391
22 319 0 1798403
22 320 0 1801459
22 321 0 1811588
22 322 0 1816941
22 323 0 1819249
22 324 0 1819539
22 325 0 1819955
22 326 0 1820499
22 327 0 1820760
22 328 0 1821131
22 329 0 1826186
22 330 0 1826595
22 331 0 1826751
22 332 0 1827671
22 333 0 1827747
22 334 0 1828014
22 335 0 1828049
22 336 0 1828385
22 337 0 1830073
22 338 0 1830890
22 339 0 1832769
22 340 0 1834177
22 341 0 1836110
22 342 0 1837007
22 343 0 1837276
22 344 0 1839357
22 345 1 1844741
22 346 1 1844793
22 347 1 1845703
22 348 1 1847396
22 349 1 1847864
22 350 1 1851751
22 351 1 1851906
22 352 1 1856664
22 353 1 1857146
22 354 1 1858279
22 355 1 1859204
22 356 1 1859791
22 357 1 1860005
22 358 1 1867419
22 359 1 1868562
22 360 1 1868644
22 361 1 1869792
22 362 1 1870593
22 363 1 1872794
22 364 1 1873183
22 365 1 1875598
22 366 1 1880775
22 367 1 1882388
22 368 1 1887681
22 369 1 1888855
22 370 1 1890087
22 371 1 1892922
22 372 1 1892981
22 373 1 1893016
22 374 0 1897049
22 375 0 1897621
22 376 0 1898714
22 377 0 1901394
22 378 0 1902937
22 379 0 1909807
22 380 0 1911081
22 381 0 1911105
22 382 0 1911645
22 383 0 1911958
22 384 0 1913664
22 385 0 1914794
22 386 0 1915478
22 387 0 1916427
22 388 0 1917510
22 389 0 1917937
22 390 0 1918997
22 391 0 1919911
22 392 0 1921738
22 393 0 1922128
22 394 0 1923380
22 395 0 1924702
22 396 0 1925069
22 397 0 1925525
22 398 0 1925978
22 399 0 1929355
22 400 0 1935569
22 401 0 1935930
22 402 0 1937477
22 403 0 1937563
22 404 0 1938219
22 405 0 1938270
22 406 0 1939047
22 407 0 1939779
22 408 0 1944476
22 409 0 2068585
22 410 0 2070618
22 411 0 2084094
22 412 0 2097979
22 413 0 2106488
22 414 0 2110694
22 415 0 2112858
22 416 0 2131562
22 417 0 2134390
22 418 0 2144333
22 419 0 2152485
22 420 0 2172527
22 421 0 2195682
22 422 0 2196214
22 423 0 2196275
22 424 0 2201602
22 425 0 2210049
22 426 0 2210792
22 427 0 2237170
22 428 0 2239008
22 429 0 2239136
22 430 0 2239785
22 431 0 2240789
22 432 0 2250115
22 433 0 2251023
22 434 0 2255395
22 435 0 2263118
22 436 0 2268842
22 437 0 2272958
22 438 0 2283449
22 439 0 2301676
22 440 0 2309964
22 441 0 2310238
22 442 0 2315806
22 443 0 2316489
22 444 0 2317447
22 445 0 2318814
22 446 0 2324392
22 447 0 2325173
22 448 0 2356504
22 449 0 2380280
22 450 0 2382164
22 451 0 2388036
22 452 0 2420514
22 453 0 2427541
22 454 0 2437635
22 455 0 2438596
22 456 0 2457033
22 457 0 2460908
22 458 0 2480458
22 459 0 2481216
22 460 0 2567013
22 461 0 2580864
22 462 0 2588597
22 463 0 2593513
22 464 0 2639668
22 465 0 2640655
22 466 0 2641218
22 467 0 2643936
22 468 0 2646615
22 469 0 2650847
22 470 0 2662989
22 471 0 2665988
22 472 0 2669747
22 473 0 2677552
22 474 0 2679647
22 475 0 2680737
22 476 0 2684344
22 477 0 2688423
22 478 0 2689858
22 479 0 2705537
22 480 0 2706429
22 481 0 2708196
22 482 0 2711915
22 483 0 2732221
22 484 0 2733246
22 485 0 2735536
22 486 0 2736429
22 487 0 2754138
22 488 0 2758616
22 489 0 2758915
22 490 0 2766213
22 491 0 2767059
22 492 0 2767076
22 493 0 2770777
22 494 0 2773606
22 495 0 2775471
22 496 0 2781542
22 497 0 2785771
22 498 0 2786269
22 499 0 2786402
22 500 0 2787425
22 501 0 2790803
22 502 0 2791001
22 503 0 2793053
22 504 0 2794574
22 505 0 2795929
22 506 0 2808471
22 507 0 2809222
22 508 0 2814804
22 509 0 2815154
22 510 0 2819284
22 511 0 2819444
22 512 0 2820533
22 513 0 2821233
22 514 0 2825784
22 515 0 2827687
22 516 0 2828362
22 517 0 2830671
22 518 0 2831734
22 519 0 2831806
22 520 0 2831967
22 521 0 2832802
22 522 1 2833374
22 523 1 2834914
22 524 1 2836182
22 525 1 2839480
22 526 1 2841322
22 527 1 2842124
22 528 1 2842441
22 529 1 2843228
22 530 1 2843985
22 531 1 2845264
22 532 1 2845875
22 533 1 2848628
22 534 1 2850054
22 535 1 2850568
22 536 1 2851031
22 537 1 2855620
22 538 1 2856227
22 539 1 2859693
22 540 1 2860722
22 541 1 2861627
22 542 1 2863010
22 543 1 2866561
22 544 1 2866817
22 545 1 2867902
22 546 1 2868773
22 547 1 2870168
22 548 1 2871209
22 549 1 2872242
22 550 1 2872364
22 551 1 2872884
22 552 1 2873471
22 553 1 2874747
22 554 1 2878705
22 555 1 2879543
22 556 1 2881384
22 557 1 2882543
22 558 1 2883332
22 559 1 2884600
22 560 1 2884679
22 561 1 2885596
22 562 1 2886239
22 563 1 2886865
22 564 1 2886918
22 565 1 2888289
22 566 1 2888996
22 567 1 2891470
22 568 1 2892323
22 569 0 2896709
22 570 0 2898794
22 571 0 2899701
22 572 0 2900096
22 573 0 2901030
22 574 0 2903120
22 575 0 2909275
22 576 0 2911382
22 577 0 2912092
22 578 0 2912203
22 579 0 2912599
22 580 0 2912644
22 581 0 2914120
22 582 0 2917962
22 583 0 2918058
22 584 0 2920937
22 585 0 2920951
22 586 0 2921083
22 587 0 2921364
22 588 0 2926456
22 589 0 2929616
22 590 0 2931082
22 591 0 2931829
22 592 0 2932723
22 593 0 2933314
22 594 0 2933419
22 595 0 2933801
22 596 0 2937541
22 597 0 2937566
22 598 0 2938808
22 599 0 2939179
22 600 0 2939394
22 601 0 2942363
22 602 0 2952551
22 603 0 2953331
22 604 0 2953638
22 605 0 2957036
22 606 0 2958668
22 607 0 2958972
22 608 0 2960064
22 609 0 2960588
22 610 0 2960834
22 611 0 2961187
22 612 0 2967796
22 613 0 2968855
22 614 0 2968990
22 615 0 2971483
22 616 0 2973801
22 617 0 2975868
22 618 0 2975885
22 619 0 2977505
22 620 0 2979798
22 621 0 2982209
22 622 0 2984122
22 623 0 2984824
22 624 0 2989536
22 625 0 2989632
22 626 0 2989732
22 627 0 2993578
22 628 0 3013919
22 629 0 3014167
22 630 0 3016369
22 631 0 3024088
22 632 0 3031353
22 633 0 3032359
22 634 0 3032978
22 635 0 3035821
22 636 0 3036177
22 637 0 3037678
22 638 0 3038504
22 639 0 3040051
22 640 0 3040206
22 641 0 3043611
22 642 0 3044540
22 643 0 3044839
22 644 0 3047224
22 645 0 3047981
22 646 0 3048963
22 647 0 3050497
22 648 0 3050814
22 649 0 3052764
22 650 0 3054023
22 651 0 3054775
22 652 0 3056857
22 653 0 3058065
22 654 0 3058129
22 655 0 3058733
22 656 0 3059565
22 657 0 3059572
22 658 0 3060133
22 659 0 3060879
22 660 0 3061760
22 661 0 3062111
22 662 0 3064378
22 663 0 3064823
22 664 0 3065799
22 665 0 3066877
22 666 0 3068003
22 667 0 3068826
22 668 0 3069291
22 669 0 3072232
22 670 0 3072392
22 671 0 3073251
22 672 0 3073272
22 673 0 3073361
22 674 0 3073806
22 675 0 3074458
22 676 0 3077259
22 677 0 3077300
22 678 0 3079685
22 679 0 3080333
22 680 0 3081476
22 681 0 3083522
22 682 0 3083981
22 683 0 3085234
22 684 0 3085291
22 685 0 3085535
22 686 0 3086823
22 687 0 3087084
22 688 0 3087488
22 689 0 3087628
22 690 0 3088498
22 691 0 3088815
22 692 0 3089021
22 693 0 3089487
22 694 0 3091380
22 695 0 3091887
22 696 0 3093045
22 697 0 3093332
22 698 0 3093550
22 699 0 3093607
22 700 0 3094715
22 701 0 3095071
22 702 0 3095814
22 703 0 3096923
22 704 0 3097292
22 705 0 3097456
22 706 0 3098353
22 707 0 3100274
22 708 0 3101654
22 709 0 3103182
22 710 0 3104385
22 711 0 3104687
22 712 0 3107528
22 713 0 3109087
22 714 0 3109366
22 715 0 3109778
22 716 0 3110514
22 717 0 3111873
22 718 0 3112199
22 719 0 3113045
22 720 0 3113244
22 721 0 3113404
22 722 0 3113744
22 723 0 3113769
22 724 0 3114222
22 725 0 3114474
22 726 0 3116212
22 727 0 3116792
22 728 0 3120102
22 729 0 3120683
22 730 0 3121144
22 731 0 3122471
22 732 0 3122932
22 733 0 3123090
22 734 0 3123447
22 735 0 3123702
22 736 0 3125283
22 737 0 3125755
22 738 0 3126638
22 739 0 3128330
22 740 0 3128560
22 741 0 3129127
22 742 0 3132413
22 743 0 3132613
22 744 0 3132767
22 745 0 3137186
22 746 0 3139239
22 747 0 3140543
22 748 0 3140717
22 749 0 3144942
22 750 0 3145220
22 751 0 3146409
22 752 0 3147448
22 753 0 3148924
22 754 0 3153748
22 755 0 3153929
22 756 0 3154060
22 757 0 3154732
22 758 0 3156264
22 759 0 3156472
22 760 0 3158185
22 761 0 3158868
22 762 0 3162535
22 763 0 3163797
22 764 0 3163841
22 765 0 3165428
22 766 0 3165813
22 767 0 3166642
22 768 0 3168176
22 769 0 3168360
22 770 0 3169514
22 771 0 3170014
22 772 0 3170114
22 773 0 3173411
22 774 0 3174222
22 775 0 3174442
22 776 0 3175089
22 777 0 3177009
22 778 0 3179071
22 779 0 3181390
22 780 0 3182358
22 781 0 3184045
22 782 0 3184239
22 783 0 3185172
22 784 0 3187172
22 785 0 3187378
22 786 0 3189029
22 787 0 3189591
22 788 0 3193225
22 789 0 3193708
22 790 0 3194270
22 791 0 3194766
22 792 0 3195725
22 793 0 3196562
22 794 0 3197230
22 795 0 3198668
22 796 0 3200499
22 797 0 3202136
22 798 0 3214642
22 799 0 3215174
22 800 0 3215727
22 801 0 3216077
22 802 0 3216130
22 803 0 3216161
22 804 0 3216845
22 805 0 3217013
22 806 0 3217091
22 807 0 3217891
22 808 0 3218308
22 809 0 3219804
22 810 0 3222648
22 811 0 3222941
22 812 0 3224697
22 813 0 3225073
22 814 0 3225766
22 815 0 3226087
22 816 0 3227026
22 817 0 3227061
22 818 0 3228264
22 819 0 3228771
22 820 0 3229243
22 821 0 3230085
22 822 0 3231156
22 823 0 3236274
22 824 0 3237235
22 825 0 3238147
22 826 0 3238722
22 827 0 3238775
22 828 0 3239975
22 829 0 3241339
22 830 0 3241929
22 831 0 3243660
22 832 0 3246592
22 833 0 3247460
22 834 0 3248513
22 835 0 3248781
22 836 0 3249948
22 837 0 3250448
22 838 0 3250658
22 839 0 3250812
22 840 0 3253896
22 841 0 3254247
22 842 0 3254909
22 843 0 3255633
22 844 0 3256512
22 845 0 3256617
22 846 0 3257481
22 847 0 3258908
22 848 0 3259869
22 849 0 3259951
22 850 0 3260600
22 851 0 3260768
22 852 0 3261598
22 853 0 3261826
22 854 0 3261872
22 855 0 3262051
22 856 0 3262248
22 857 0 3262631
22 858 0 3263736
22 859 0 3264077
22 860 0 3264218
22 861 0 3267779
22 862 0 3268319
22 863 0 3268762
22 864 0 3270985
22 865 0 3271835
22 866 0 3272558
22 867 0 3272659
22 868 0 3273510
22 869 0 3274754
22 870 0 3275548
22 871 0 3278336
22 872 0 3279016
22 873 0 3279077
22 874 0 3279966
22 875 0 3283318
22 876 0 3283701
22 877 0 3284052
22 878 0 3285273
22 879 0 3285364
22 880 0 3286290
22 881 0 3288949
22 882 0 3289905
22 883 0 3290802
22 884 0 3291370
22 885 0 3291898
22 886 0 3292030
22 887 0 3292154
22 888 0 3292469
22 889 0 3292706
22 890 0 3293336
22 891 0 3294181
22 892 0 3295123
22 893 0 3295265
22 894 0 3295410
22 895 0 3296317
22 896 0 3296464
22 897 0 3297381
22 898 0 3297779
22 899 0 3298186
22 900 0 3299073
22 901 0 3299471
22 902 0 3300216
22 903 0 3300494
22 904 0 3301316
22 905 0 3301662
22 906 0 3301695
22 907 0 3302742
22 908 0 3303100
22 909 0 3303152
22 910 0 3303418
22 911 0 3304203
22 912 0 3305399
22 913 0 3307041
22 914 0 3307462
22 915 0 3308222
22 916 0 3308416
22 917 0 3308839
22 918 0 3309432
22 919 0 3309545
22 920 0 3310181
22 921 0 3310599
22 922 0 3311793
22 923 0 3311968
22 924 0 3312009
22 925 0 3313733
22 926 0 3313982
22 927 0 3315134
22 928 0 3315904
22 929 0 3316739
22 930 0 3316817
22 931 0 3317260
22 932 0 3317437
22 933 0 3317819
22 934 0 3318386
22 935 0 3319729
22 936 0 3320212
22 937 0 3320563
22 938 0 3320603
22 939 0 3320880
22 940 0 3321570
22 941 0 3322087
22 942 0 3322938
22 943 0 3323459
22 944 0 3324534
22 945 0 3325117
22 946 0 3325532
22 947 0 3326315
22 948 0 3326367
22 949 0 3327266
22 950 0 3329226
22 951 0 3330158
22 952 0 3330232
22 953 0 3330379
22 954 0 3334698
22 955 0 3335073
22 956 0 3336633
22 957 0 3337683
22 958 0 3338311
22 959 0 3338729
22 960 0 3339858
22 961 0 3340844
22 962 0 3341898
22 963 0 3342050
22 964 0 3342219
22 965 0 3342329
22 966 0 3342463
22 967 0 3342847
22 968 0 3343146
22 969 0 3343586
22 970 0 3344655
22 971 0 3345289
22 972 0 3345915
22 973 0 3346064
22 974 0 3346649
22 975 0 3348097
22 976 0 3349341
22 977 0 3349530
22 978 0 3351687
22 979 0 3353197
22 980 0 3354582
22 981 0 3356671
22 982 0 3357420
22 983 0 3359010
22 984 0 3360204
22 985 0 3360554
22 986 0 3366915
22 987 0 3386657
22 988 0 3386671
22 989 0 3388972
22 990 0 3389495
22 991 0 3389990
22 992 0 3390222
22 993 0 3390997
22 994 0 3391591
22 995 0 3392414
22 996 0 3395215
22 997 0 3395355
22 998 0 3395603
22 999 0 3396143
22 1000 0 3396827
22 1001 0 3397934
22 1002 0 3398045
22 1003 0 3399684
22 1004 0 3403037
22 1005 0 3403308
22 1006 0 3404689
22 1007 0 3404819
22 1008 0 3405357
22 1009 0 3405807
22 1010 0 3406399
22 1011 0 3407914
22 1012 0 3408086
22 1013 0 3409925
22 1014 0 3410372
22 1015 0 3411079
22 1016 0 3413531
22 1017 0 3413857
22 1018 0 3414694
22 1019 0 3415678
22 1020 0 3416261
22 1021 0 3416841
22 1022 0 3417749
22 1023 0 3420257
22 1024 0 3421055
22 1025 0 3421827
22 1026 0 3422746
22 1027 0 3424321
22 1028 0 3424479
22 1029 0 3425424
22 1030 0 3427035
22 1031 0 3427638
22 1032 0 3429292
22 1033 0 3431345
22 1034 0 3431375
22 1035 0 3432905
22 1036 0 3433528
22 1037 0 3434327
22 1038 0 3434927
22 1039 0 3435068
22 1040 0 3435470
22 1041 0 3437014
22 1042 0 3437141
22 1043 0 3437987
22 1044 0 3438090
22 1045 0 3439446
22 1046 0 3440097
22 1047 0 3440479
22 1048 0 3440849
22 1049 0 3441133
22 1050 0 3441211
22 1051 0 3441266
22 1052 0 3441682
22 1053 0 3442132
22 1054 0 3442828
22 1055 0 3443188
22 1056 0 3444221
22 1057 0 3444451
22 1058 0 3444495
22 1059 0 3445870
22 1060 0 3452828
22 1061 0 3453169
22 1062 0 3454956
22 1063 0 3456157
22 1064 0 3457079
22 1065 0 3457116
22 1066 0 3457259
22 1067 0 3460038
22 1068 0 3461609
22 1069 0 3462363
22 1070 0 3462991
22 1071 0 3464341
22 1072 0 3465511
22 1073 0 3465673
22 1074 0 3467255
22 1075 0 3467421
22 1076 0 3467703
22 1077 0 3468505
22 1078 0 3468989
22 1079 0 3469247
22 1080 0 3469657
22 1081 0 3471308
22 1082 0 3471962
22 1083 0 3472980
22 1084 0 3474604
22 1085 0 3475044
22 1086 0 3475644
22 1087 0 3475752
22 1088 0 3476241
22 1089 0 3477048
22 1090 0 3477564
22 1091 0 3478902
22 1092 0 3479548
22 1093 0 3480171
22 1094 0 3480727
22 1095 0 3481217
22 1096 0 3483915
22 1097 0 3484113
22 1098 0 3484753
22 1099 0 3485988
22 1100 0 3487334
22 1101 0 3489902
22 1102 0 3491947
22 1103 0 3492115
22 1104 0 3492868
22 1105 0 3492950
22 1106 0 3493232
22 1107 0 3493339
22 1108 0 3495053
22 1109 0 3495773
22 1110 0 3495903
22 1111 0 3496098
22 1112 0 3497220
22 1113 0 3497301
22 1114 0 3497373
22 1115 0 3498065
22 1116 0 3498677
22 1117 0 3498801
22 1118 0 3499426
22 1119 0 3500212
22 1120 0 3501781
22 1121 0 3503750
22 1122 0 3505128
22 1123 0 3505158
22 1124 0 3506576
22 1125 0 3507025
22 1126 0 3509070
22 1127 0 3509168
22 1128 0 3509674
22 1129 0 3511883
22 1130 0 3512536
22 1131 0 3513231
22 1132 0 3513852
22 1133 0 3513903
22 1134 0 3516513
22 1135 0 3517155
22 1136 0 3518369
22 1137 0 3518915
22 1138 0 3518999
22 1139 0 3519669
22 1140 0 3524355
22 1141 0 3524972
22 1142 0 3526421
22 1143 0 3527115
22 1144 0 3527597
22 1145 0 3527693
22 1146 0 3527915
22 1147 0 3528423
22 1148 0 3528788
22 1149 0 3530237
22 1150 0 3530295
22 1151 0 3530690
22 1152 0 3530810
22 1153 0 3531245
22 1154 0 3531752
22 1155 0 3531988
22 1156 0 3532096
22 1157 0 3533170
22 1158 0 3533419
22 1159 0 3533775
22 1160 0 3533834
22 1161 0 3535776
22 1162 0 3535814
22 1163 0 3536030
22 1164 0 3536446
22 1165 0 3538903
22 1166 0 3539102
22 1167 0 3539395
22 1168 0 3539792
22 1169 0 3539962
22 1170 0 3540288
22 1171 0 3540568
22 1172 0 3540688
22 1173 0 3541620
22 1174 0 3543382
22 1175 0 3544688
22 1176 0 3546500
22 1177 0 3546827
22 1178 0 3547560
22 1179 0 3548371
22 1180 0 3548889
22 1181 0 3550709
22 1182 0 3550970
22 1183 0 3551102
22 1184 0 3552503
22 1185 0 3553459
22 1186 0 3553542
22 1187 0 3555268
22 1188 0 3562276
22 1189 0 3562935
22 1190 0 3563175
22 1191 0 3565577
22 1192 0 3566999
22 1193 0 3567062
22 1194 0 3567212
22 1195 0 3570142
22 1196 0 3570390
22 1197 0 3572380
22 1198 0 3573427
22 1199 0 3574116
22 1200 0 3575376
22 1201 0 3576517
22 1202 0 3578452
22 1203 0 3579146
22 1204 0 3579298
22 1205 0 3579379
22 1206 0 3580630
22 1207 0 3580867
22 1208 0 3582679
22 1209 0 3582723
22 1210 0 3584085
22 1211 0 3584147
22 1212 0 3585035
22 1213 0 3585515
22 1214 0 3585920
22 1215 0 3587173
22 1216 0 3587331
22 1217 0 3587791
22 1218 0 3587990
22 1219 0 3588335
22 1220 0 3589075
22 1221 0 3590062
22 1222 0 3590418
22 1223 0 3591203
22 1224 0 3591923
22 1225 0 3592154
22 1226 0 3592531
22 1227 0 3593008
22 1228 0 3593840
22 1229 0 3594656
22 1230 0 3595260
22 1231 0 3595851
22 1232 0 3596019
22 1233 0 3596291
22 1234 0 3596589
22 1235 0 3596690
22 1236 0 3596974
22 1237 0 3597586
22 1238 0 3598163
22 1239 0 3600871
22 1240 0 3601150
22 1241 0 3602144
22 1242 0 3602965
22 1243 0 3603690
22 1244 0 3604900
22 1245 0 3605840
22 1246 0 3606901
22 1247 0 3607090
22 1248 0 3607834
22 1249 0 3610476
22 1250 0 3610508
22 1251 0 3612249
22 1252 0 3612450
22 1253 0 3613072
22 1254 0 3614440
22 1255 0 3616975
22 1256 0 3618355
22 1257 0 3619057
22 1258 0 3619518
22 1259 0 3619691
22 1260 0 3622699
22 1261 0 3622833
22 1262 0 3623026
22 1263 0 3623895
22 1264 0 3624688
22 1265 0 3624912
22 1266 0 3625188
22 1267 0 3625277
22 1268 0 3626391
22 1269 0 3626955
22 1270 0 3627502
22 1271 0 3628943
22 1272 0 3629057
22 1273 0 3630156
22 1274 0 3632015
22 1275 0 3632032
22 1276 0 3632627
22 1277 0 3632914
22 1278 0 3633736
22 1279 0 3633848
22 1280 0 3634446
22 1281 0 3635241
22 1282 0 3636333
22 1283 0 3636403
22 1284 0 3636719
22 1285 0 3637011
22 1286 0 3637385
22 1287 0 3638568
22 1288 0 3638830
22 1289 0 3638994
22 1290 0 3640174
22 1291 0 3640261
22 1292 0 3640319
22 1293 0 3641137
22 1294 0 3645142
22 1295 0 3646021
22 1296 0 3646134
22 1297 0 3646351
22 1298 0 3647833
22 1299 0 3648405
22 1300 0 3649412
22 1301 0 3649531
22 1302 0 3651635
22 1303 0 3651874
22 1304 0 3652740
22 1305 0 3652935
22 1306 0 3654163
22 1307 0 3654364
22 1308 0 3654992
22 1309 0 3655350
22 1310 0 3656005
22 1311 0 3656619
22 1312 0 3656714
22 1313 0 3656878
22 1314 0 3657225
22 1315 0 3657831
22 1316 0 3658053
22 1317 0 3658576
22 1318 0 3659440
22 1319 0 3659836
22 1320 0 3661826
22 1321 0 3662184
22 1322 0 3662633
22 1323 0 3663329
22 1324 0 3663810
22 1325 0 3664539
22 1326 0 3664979
22 1327 0 3665326
22 1328 0 3668233
22 1329 0 3668606
22 1330 0 3669033
22 1331 0 3669080
22 1332 0 3669279
22 1333 0 3669632
22 1334 0 3669756
22 1335 0 3670258
22 1336 0 3671753
22 1337 0 3672194
22 1338 0 3672439
22 1339 0 3673666
22 1340 0 3673861
22 1341 0 3673878
22 1342 0 3673932
22 1343 0 3674820
22 1344 0 3675421
22 1345 0 3675588
22 1346 0 3676456
22 1347 0 3676569
22 1348 0 3677210
22 1349 0 3678684
22 1350 0 3679497
22 1351 0 3679676
22 1352 0 3681168
22 1353 0 3681193
22 1354 0 3682054
22 1355 0 3682526
22 1356 0 3683053
22 1357 0 3683521
22 1358 0 3684554
22 1359 0 3685901
22 1360 0 3685929
22 1361 0 3686099
22 1362 0 3686825
22 1363 0 3689638
22 1364 0 3690543
22 1365 0 3691855
22 1366 0 3692012
22 1367 0 3692676
22 1368 0 3694583
22 1369 0 3694883
22 1370 0 3695355
22 1371 0 3695914
22 1372 0 3696689
22 1373 0 3697620
22 1374 0 3697838
22 1375 0 3698691
22 1376 0 3699159
22 1377 0 3699900
22 1378 0 3700356
22 1379 0 3701448
22 1380 0 3701883
22 1381 0 3702590
22 1382 0 3703344
22 1383 0 3703744
22 1384 0 3703998
22 1385 0 3704724
22 1386 0 3704962
22 1387 0 3705570
22 1388 0 3705862
22 1389 0 3706085
22 1390 0 3706569
22 1391 0 3707014
22 1392 0 3707185
22 1393 0 3707552
22 1394 0 3708468
22 1395 0 3709657
22 1396 0 3711648
22 1397 0 3711698
22 1398 0 3711723
22 1399 0 3712267
22 1400 0 3712610
22 1401 0 3713086
22 1402 0 3713232
22 1403 0 3713314
22 1404 0 3713513
22 1405 0 3713783
22 1406 0 3714546
22 1407 0 3714631
22 1408 0 3715324
22 1409 0 3715471
22 1410 0 3716270
22 1411 0 3717115
22 1412 0 3717605
22 1413 0 3718114
22 1414 0 3718300
22 1415 0 3718584
22 1416 0 3718992
22 1417 0 3719389
22 1418 0 3721206
22 1419 0 3721961
22 1420 0 3722581
22 1421 0 3722965
22 1422 0 3723607
22 1423 0 3724548
22 1424 0 3724873
22 1425 0 3724909
22 1426 0 3725029
22 1427 0 3725178
22 1428 0 3726188
22 1429 0 3726656
22 1430 0 3727487
22 1431 0 3728887
22 1432 0 3729194
22 1433 0 3729824
22 1434 0 3729891
22 1435 0 3730615
22 1436 0 3731005
22 1437 0 3731155
22 1438 0 3732650
22 1439 0 3732752
22 1440 0 3733981
22 1441 0 3734238
22 1442 0 3737682
22 1443 0 3741937
22 1444 0 3742176
22 1445 0 3743120
22 1446 0 3743252
22 1447 0 3743444
22 1448 0 3743842
22 1449 0 3744628
22 1450 0 3744853
22 1451 0 3745608
22 1452 0 3747067
22 1453 0 3747180
22 1454 0 3748340
22 1455 0 3748801
22 1456 0 3749141
22 1457 0 3750196
22 1458 0 3753098
22 1459 0 3753433
22 1460 0 3754881
22 1461 0 3755300
22 1462 0 3756179
22 1463 0 3756894
22 1464 0 3756974
22 1465 0 3758264
22 1466 0 3758303
22 1467 0 3758779
22 1468 0 3760044
22 1469 0 3760169
22 1470 0 3761770
22 1471 0 3762468
22 1472 0 3762610
22 1473 0 3762829
22 1474 0 3763472
22 1475 0 3763833
22 1476 0 3764498
22 1477 0 3764967
22 1478 0 3765196
22 1479 0 3765762
22 1480 0 3765840
22 1481 0 3766320
22 1482 0 3767554
22 1483 0 3768851
22 1484 0 3771325
22 1485 0 3771421
22 1486 0 3771876
22 1487 0 3772395
22 1488 0 3772652
22 1489 0 3772796
22 1490 0 3773342
22 1491 0 3776212
22 1492 0 3777287
22 1493 0 3778667
22 1494 0 3780002
22 1495 0 3780124
22 1496 0 3780874
22 1497 0 3780965
22 1498 0 3782995
22 1499 0 3783341
22 1500 0 3784181
22 1501 0 3784310
22 1502 0 3785540
22 1503 0 3785887
22 1504 0 3787155
22 1505 0 3788089
22 1506 0 3788125
22 1507 0 3791182
22 1508 0 3792110
22 1509 0 3792598
22 1510 0 3794467
22 1511 0 3795332
22 1512 0 3795430
22 1513 0 3795992
22 1514 0 3796363
22 1515 0 3796776
22 1516 0 3797356
22 1517 0 3797804
22 1518 0 3798287
22 1519 0 3798589
22 1520 0 3799044
22 1521 0 3799196
22 1522 0 3800191
22 1523 0 3800392
22 1524 0 3800972
22 1525 0 3801164
22 1526 0 3801830
22 1527 0 3801988
22 1528 0 3802947
22 1529 0 3803350
22 1530 0 3804209
22 1531 0 3805006
22 1532 0 3805852
22 1533 0 3805885
22 1534 0 3806223
22 1535 0 3806547
22 1536 0 3806734
22 1537 0 3807748
22 1538 0 3807796
22 1539 0 3809418
22 1540 0 3809674
22 1541 0 3809836
22 1542 0 3810833
22 1543 0 3812146
22 1544 0 3812277
22 1545 0 3812636
22 1546 0 3814627
22 1547 0 3815285
22 1548 0 3815805
22 1549 0 3816313
22 1550 0 3816514
22 1551 0 3816727
22 1552 0 3817248
22 1553 0 3817902
22 1554 0 3818540
22 1555 0 3819325
22 1556 0 3819371
22 1557 0 3820022
22 1558 0 3820136
22 1559 0 3820947
22 1560 0 3821199
22 1561 0 3821759
22 1562 0 3823016
22 1563 0 3823053
22 1564 0 3824229
22 1565 0 3824320
22 1566 0 3825188
22 1567 0 3826198
22 1568 0 3826248
22 1569 0 3826951
22 1570 0 3826965
22 1571 0 3827040
22 1572 0 3827869
22 1573 0 3829628
22 1574 0 3830148
22 1575 0 3830511
22 1576 0 3830948
22 1577 0 3831122
22 1578 0 3831532
22 1579 0 3831835
22 1580 0 3832058
22 1581 0 3832105
22 1582 0 3832265
22 1583 0 3832999
22 1584 0 3833770
22 1585 0 3834318
22 1586 0 3834445
22 1587 0 3834484
22 1588 0 3835701
22 1589 0 3835812
22 1590 0 3836660
22 1591 0 3839541
22 1592 0 3840161
22 1593 0 3840682
22 1594 0 3840922
22 1595 0 3842443
22 1596 0 3842608
22 1597 0 3843616
22 1598 0 3844761
22 1599 0 3845383
22 1600 0 3845700
22 1601 0 3846086
22 1602 0 3846266
22 1603 0 3846367
22 1604 0 3846540
22 1605 0 3846918
22 1606 0 3847514
22 1607 0 3847953
22 1608 0 3848341
22 1609 0 3849927
22 1610 0 3850212
22 1611 0 3852244
22 1612 0 3852589
22 1613 0 3853773
22 1614 0 3853795
22 1615 0 3854069
22 1616 0 3854340
22 1617 0 3855036
22 1618 0 3855191
22 1619 0 3856114
22 1620 0 3856221
22 1621 0 3856657
22 1622 0 3856713
22 1623 0 3859078
22 1624 0 3860262
22 1625 0 3861557
22 1626 0 3861613
22 1627 0 3862430
22 1628 0 3862935
22 1629 0 3863722
22 1630 0 3864464
22 1631 0 3864865
22 1632 0 3866750
22 1633 0 3867543
22 1634 0 3868792
22 1635 0 3869051
22 1636 0 3869516
22 1637 0 3870187
22 1638 0 3871172
22 1639 0 3871210
22 1640 0 3872620
22 1641 0 3873351
22 1642 0 3873427
22 1643 0 3873748
22 1644 0 3874720
22 1645 0 3875328
22 1646 0 3878019
22 1647 0 3878608
22 1648 0 3879028
22 1649 0 3879581
22 1650 0 3879658
22 1651 0 3881214
22 1652 0 3881303
22 1653 0 3881869
22 1654 0 3881976
22 1655 0 3882399
22 1656 0 3883239
22 1657 0 3884142
22 1658 0 3884160
22 1659 0 3884235
22 1660 0 3885087
22 1661 0 3885400
22 1662 0 3886456
22 1663 0 3886892
22 1664 0 3887155
22 1665 0 3887447
22 1666 0 3887758
22 1667 0 3888296
22 1668 0 3888695
22 1669 0 3888806
22 1670 0 3889182
22 1671 0 3890542
22 1672 0 3890675
22 1673 0 3891049
22 1674 0 3891677
22 1675 0 3891720
22 1676 0 3892007
22 1677 0 3892150
22 1678 0 3893093
22 1679 0 3894644
22 1680 0 3895811
22 1681 0 3896966
22 1682 0 3897050
22 1683 0 3897470
22 1684 0 3897656
22 1685 0 3898237
22 1686 0 3898299
22 1687 0 3899619
22 1688 0 3900342
22 1689 0 3901705
22 1690 0 3903444
22 1691 0 3903743
22 1692 0 3904510
22 1693 0 3905754
22 1694 0 3905797
22 1695 0 3905905
22 1696 0 3907001
22 1697 0 3908579
22 1698 0 3909634
22 1699 0 3909716
22 1700 0 3910701
22 1701 0 3911172
22 1702 0 3911524
22 1703 0 3911660
22 1704 0 3912046
22 1705 0 3912243
22 1706 0 3912638
22 1707 0 3912775
22 1708 0 3914281
22 1709 0 3914959
22 1710 0 3915622
22 1711 0 3915926
22 1712 0 3916014
22 1713 0 3916215
22 1714 0 3916781
22 1715 0 3917248
22 1716 0 3917505
22 1717 0 3917657
22 1718 0 3918187
22 1719 0 3918551
22 1720 0 3918948
22 1721 0 3919356
22 1722 0 3919821
22 1723 0 3920554
22 1724 0 3921357
22 1725 0 3921840
22 1726 0 3922300
22 1727 0 3925805
22 1728 0 3926222
22 1729 1 3928489
22 1730 1 3929242
22 1731 1 3930178
22 1732 1 3930803
22 1733 1 3931371
22 1734 1 3931614
22 1735 1 3931713
22 1736 1 3931947
22 1737 1 3932815
22 1738 1 3933044
22 1739 1 3933501
22 1740 1 3933697
22 1741 1 3934254
22 1742 1 3934297
22 1743 1 3935071
22 1744 1 3935454
22 1745 1 3936096
22 1746 1 3936547
22 1747 1 3937217
22 1748 1 3937835
22 1749 1 3937909
22 1750 1 3938329
22 1751 1 3939058
22 1752 1 3940145
22 1753 1 3940181
22 1754 1 3940500
22 1755 0 3941771
22 1756 0 3942234
22 1757 0 3943102
22 1758 0 3943223
22 1759 0 3943650
22 1760 0 3944269
22 1761 0 3944409
22 1762 0 3944750
22 1763 0 3945956
22 1764 0 3946152
22 1765 0 3947013
22 1766 0 3947765
22 1767 0 3948073
22 1768 0 3948159
22 1769 0 3948231
22 1770 0 3948790
22 1771 0 3949053
22 1772 0 3949468
22 1773 0 3950779
22 1774 0 3952111
22 1775 0 3953557
22 1776 0 3954296
22 1777 0 3954481
22 1778 0 3955460
22 1779 0 3956041
22 1780 0 3956957
22 1781 0 3957665
22 1782 0 3957826
22 1783 0 3959137
22 1784 0 3985273
22 1785 0 3985576
22 1786 0 3986242
22 1787 0 3986638
22 1788 0 3987423
22 1789 0 3992189
22 1790 0 3992334
22 1791 0 3996652
22 1792 0 4018778
22 1793 0 4023990
22 1794 0 4025040
22 1795 0 4025665
22 1796 0 4034884
22 1797 0 4039217
22 1798 0 4039621
22 1799 0 4055998
22 1800 0 4057006
22 1801 0 4058166
22 1802 0 4059724
22 1803 0 4064708
22 1804 0 4065219
22 1805 0 4065650
22 1806 0 4067969
22 1807 0 4072011
