# Supplementary material for: A Scale-Corrected Comparison of Linkage Disequilibrium Levels between Genic and Non-Genic Regions
Source: PLoS One. 2015 Oct 30;10(10):e0141216. doi: 10.1371/journal.pone.0141216 (PMC4627745; doi:10.1371/journal.pone.0141216)
Supplement: S3 File — (ZIP) [file pone.0141216.s016.zip › markerInfo_chr23.txt]

chr SNP gene relDist
23 1 0 1
23 2 0 7122
23 3 0 14986
23 4 1 26858
23 5 1 27849
23 6 1 32377
23 7 1 32901
23 8 1 32983
23 9 1 34500
23 10 1 35563
23 11 1 35936
23 12 1 37107
23 13 1 45901
23 14 1 48519
23 15 1 50931
23 16 1 53680
23 17 1 54511
23 18 1 60618
23 19 0 63812
23 20 0 65751
23 21 0 67051
23 22 0 67895
23 23 0 70342
23 24 0 75518
23 25 0 84997
23 26 0 85915
23 27 0 88197
23 28 0 88484
23 29 0 89342
23 30 0 90222
23 31 0 90478
23 32 0 90646
23 33 0 91019
23 34 0 92042
23 35 0 92421
23 36 0 92985
23 37 0 115191
23 38 0 122035
23 39 0 129133
23 40 0 130812
23 41 0 135009
23 42 0 138716
23 43 0 141399
23 44 0 144441
23 45 0 145787
23 46 0 146315
23 47 0 147433
23 48 0 148896
23 49 0 150038
23 50 0 150645
23 51 0 152638
23 52 0 152749
23 53 0 153196
23 54 0 159631
23 55 0 160614
23 56 0 161257
23 57 0 164169
23 58 0 164596
23 59 0 166266
23 60 0 168771
23 61 0 170817
23 62 0 172068
23 63 0 175084
23 64 0 177251
23 65 0 177757
23 66 0 186663
23 67 0 187478
23 68 0 192775
23 69 0 193258
23 70 0 194175
23 71 0 195138
23 72 0 196214
23 73 0 198100
23 74 0 200354
23 75 0 200544
23 76 0 201812
23 77 0 203113
23 78 0 214198
23 79 0 227887
23 80 0 230910
23 81 0 231667
23 82 0 232624
23 83 0 233992
23 84 0 234704
23 85 0 234836
23 86 0 237040
23 87 0 237412
23 88 0 239204
23 89 0 239980
23 90 0 242455
23 91 0 243213
23 92 0 245123
23 93 0 246608
23 94 0 247287
23 95 0 254711
23 96 0 256299
23 97 0 257291
23 98 0 257325
23 99 0 260034
23 100 0 260348
23 101 0 261212
23 102 0 262575
23 103 0 266703
23 104 0 267485
23 105 0 268696
23 106 0 268850
23 107 0 271158
23 108 0 272226
23 109 0 275866
23 110 0 277954
23 111 0 278114
23 112 0 278409
23 113 0 284000
23 114 0 316976
23 115 0 321068
23 116 0 323758
23 117 0 323877
23 118 0 325655
23 119 0 326609
23 120 0 328570
23 121 0 331253
23 122 0 333365
23 123 0 334772
23 124 0 335466
23 125 0 338295
23 126 0 339856
23 127 0 339982
23 128 0 347611
23 129 0 354776
23 130 0 364313
23 131 0 365118
23 132 0 369924
23 133 0 373869
23 134 0 378309
23 135 0 378623
23 136 0 378996
23 137 0 379135
23 138 0 381488
23 139 0 383592
23 140 0 384365
23 141 0 387769
23 142 0 389273
23 143 0 391912
23 144 0 391971
23 145 0 393951
23 146 0 394995
23 147 0 396284
23 148 0 398307
23 149 0 399637
23 150 0 401126
23 151 0 401730
23 152 0 407056
23 153 0 407570
23 154 0 411436
23 155 0 413854
23 156 0 437369
23 157 0 439568
23 158 0 439626
23 159 0 444747
23 160 0 447887
23 161 0 449119
23 162 0 453198
23 163 1 479769
23 164 1 480905
23 165 1 482462
23 166 1 482739
23 167 1 482852
23 168 1 484183
23 169 1 484598
23 170 1 486164
23 171 1 487521
23 172 1 488501
23 173 1 492441
23 174 1 494700
23 175 1 495693
23 176 1 496166
23 177 1 496608
23 178 1 501924
23 179 1 502308
23 180 1 503934
23 181 1 504888
23 182 1 505115
23 183 1 506852
23 184 1 508452
23 185 1 512901
23 186 1 513581
23 187 1 515687
23 188 1 517368
23 189 1 517477
23 190 1 518042
23 191 1 519113
23 192 1 519488
23 193 1 521696
23 194 1 522542
23 195 0 524488
23 196 0 526266
23 197 0 527334
23 198 0 527389
23 199 0 530412
23 200 0 530591
23 201 0 531191
23 202 0 532547
23 203 0 545951
23 204 0 547029
23 205 0 547782
23 206 0 552055
23 207 0 557349
23 208 0 558046
23 209 0 561104
23 210 0 561634
23 211 0 564188
23 212 0 565963
23 213 0 568793
23 214 0 568875
23 215 0 570550
23 216 0 572044
23 217 0 572662
23 218 0 581684
23 219 0 591814
23 220 0 595032
23 221 0 597080
23 222 0 601233
23 223 0 602656
23 224 0 603425
23 225 0 607372
23 226 0 622731
23 227 0 626879
23 228 0 628926
23 229 0 630651
23 230 0 631619
23 231 0 633253
23 232 0 635293
23 233 0 637404
23 234 0 641978
23 235 0 645105
23 236 0 647525
23 237 0 648823
23 238 0 649562
23 239 0 654683
23 240 0 673101
23 241 0 673440
23 242 0 675745
23 243 0 676276
23 244 0 677542
23 245 0 678389
23 246 0 680063
23 247 0 681101
23 248 0 683051
23 249 0 686141
23 250 0 686440
23 251 0 687739
23 252 0 692191
23 253 0 695148
23 254 0 695625
23 255 0 696021
23 256 0 696932
23 257 0 697426
23 258 0 697549
23 259 0 700953
23 260 0 704688
23 261 0 707739
23 262 0 708807
23 263 0 709314
23 264 0 709617
23 265 0 711397
23 266 0 711659
23 267 0 711956
23 268 0 717355
23 269 0 720608
23 270 0 721316
23 271 0 722610
23 272 0 722788
23 273 0 724053
23 274 0 726980
23 275 0 729948
23 276 0 730929
23 277 0 732376
23 278 0 733867
23 279 0 733887
23 280 0 734597
23 281 0 736829
23 282 0 737319
23 283 0 738955
23 284 0 741288
23 285 0 749899
23 286 0 750538
23 287 0 756046
23 288 0 756584
23 289 0 758143
23 290 0 762029
23 291 0 762119
23 292 0 763373
23 293 0 765390
23 294 0 765601
23 295 0 766556
23 296 0 767597
23 297 0 769365
23 298 0 770062
23 299 0 770254
23 300 0 771273
23 301 0 771936
23 302 0 772586
23 303 0 772759
23 304 0 773528
23 305 0 775248
23 306 0 776254
23 307 0 776572
23 308 0 777812
23 309 0 778643
23 310 0 779439
23 311 0 780788
23 312 0 783098
23 313 0 784775
23 314 0 787022
23 315 0 788252
23 316 0 788726
23 317 0 789706
23 318 0 791996
23 319 0 793502
23 320 0 794830
23 321 0 795015
23 322 0 796538
23 323 0 797493
23 324 0 797511
23 325 0 801154
23 326 0 801418
23 327 0 805263
23 328 0 805594
23 329 0 807453
23 330 0 808205
23 331 0 809556
23 332 0 810939
23 333 0 812304
23 334 0 813054
23 335 1 819800
23 336 1 822789
23 337 1 823717
23 338 1 825235
23 339 1 827628
23 340 1 828006
23 341 1 828155
23 342 1 828549
23 343 1 829616
23 344 1 829779
23 345 1 831080
23 346 1 835160
23 347 1 840003
23 348 1 841178
23 349 1 843241
23 350 1 846359
23 351 1 850209
23 352 1 850819
23 353 1 852494
23 354 1 852748
23 355 1 853553
23 356 1 855751
23 357 1 860090
23 358 1 861269
23 359 1 861302
23 360 1 862458
23 361 1 863744
23 362 1 866505
23 363 1 866950
23 364 1 867519
23 365 1 868835
23 366 1 870494
23 367 1 870564
23 368 1 873413
23 369 1 876340
23 370 1 878684
23 371 1 881659
23 372 1 882653
23 373 1 884272
23 374 1 885108
23 375 1 885657
23 376 1 887414
23 377 1 888458
23 378 1 888704
23 379 1 890007
23 380 1 891611
23 381 1 891862
23 382 1 891929
23 383 1 893273
23 384 1 897941
23 385 1 898476
23 386 1 899248
23 387 1 901358
23 388 1 901865
23 389 1 902646
23 390 1 903251
23 391 1 903759
23 392 1 906104
23 393 1 906516
23 394 1 906913
23 395 1 907235
23 396 1 910340
23 397 1 910523
23 398 0 911794
23 399 0 912122
23 400 0 912935
23 401 0 916758
23 402 0 917588
23 403 0 918531
23 404 0 918881
23 405 0 919848
23 406 0 920423
23 407 0 921552
23 408 0 924460
23 409 0 924812
23 410 0 925943
23 411 0 931106
23 412 0 931970
23 413 0 941633
23 414 0 942473
23 415 0 944123
23 416 0 944774
23 417 0 944849
23 418 0 951141
23 419 0 951868
23 420 0 952569
23 421 0 952931
23 422 0 953105
23 423 0 956414
23 424 0 957130
23 425 0 962750
23 426 0 962939
23 427 0 964169
23 428 0 964195
23 429 0 964741
23 430 0 967335
23 431 0 968120
23 432 0 968253
23 433 0 970830
23 434 0 974018
23 435 0 975839
23 436 0 976234
23 437 0 977779
23 438 0 979001
23 439 0 982316
23 440 0 983072
23 441 0 983292
23 442 0 984539
23 443 0 987023
23 444 0 987703
23 445 0 992324
23 446 0 993649
23 447 0 994461
23 448 0 994909
23 449 0 995370
23 450 0 996692
23 451 0 996770
23 452 0 996871
23 453 0 997494
23 454 0 998506
23 455 0 999461
23 456 0 1001074
23 457 0 1003075
23 458 0 1005241
23 459 0 1005747
23 460 0 1005910
23 461 0 1007450
23 462 0 1010423
23 463 0 1010793
23 464 0 1012345
23 465 0 1013686
23 466 0 1014570
23 467 0 1014979
23 468 0 1015218
23 469 0 1017113
23 470 0 1017885
23 471 0 1018017
23 472 0 1018804
23 473 0 1021180
23 474 0 1023009
23 475 0 1023792
23 476 0 1024113
23 477 0 1027996
23 478 0 1029425
23 479 0 1032233
23 480 0 1034997
23 481 0 1035246
23 482 0 1035349
23 483 0 1037200
23 484 0 1037808
23 485 0 1038015
23 486 0 1039769
23 487 0 1040175
23 488 0 1041567
23 489 0 1042288
23 490 0 1044864
23 491 0 1047931
23 492 0 1049200
23 493 0 1049286
23 494 0 1051622
23 495 0 1053567
23 496 0 1055287
23 497 0 1055420
23 498 0 1059043
23 499 0 1059245
23 500 0 1077237
23 501 0 1083132
23 502 0 1084563
23 503 0 1092927
23 504 0 1093318
23 505 0 1094357
23 506 0 1096475
23 507 0 1097983
23 508 0 1103948
23 509 0 1106891
23 510 0 1110715
23 511 0 1113481
23 512 0 1114457
23 513 0 1129935
23 514 0 1135438
23 515 0 1136479
23 516 0 1136588
23 517 0 1136838
23 518 0 1137634
23 519 0 1138237
23 520 0 1138365
23 521 0 1139420
23 522 0 1139523
23 523 0 1157087
23 524 0 1159410
23 525 0 1159590
23 526 0 1159878
23 527 0 1163032
23 528 0 1163152
23 529 0 1176761
23 530 0 1178975
23 531 0 1181778
23 532 0 1184299
23 533 1 1204960
23 534 1 1207535
23 535 1 1207786
23 536 1 1208687
23 537 1 1208699
23 538 1 1210813
23 539 1 1211927
23 540 1 1228135
23 541 1 1228256
23 542 1 1229148
23 543 0 1233223
23 544 0 1234468
23 545 0 1235277
23 546 0 1240121
23 547 0 1244205
23 548 1 1249422
23 549 1 1251066
23 550 1 1253373
23 551 1 1255039
23 552 1 1255469
23 553 1 1255741
23 554 1 1257550
23 555 1 1258611
23 556 1 1259834
23 557 1 1263260
23 558 0 1264253
23 559 0 1266488
23 560 0 1268903
23 561 0 1271449
23 562 0 1271899
23 563 0 1272441
23 564 0 1273357
23 565 0 1275959
23 566 0 1276095
23 567 0 1277593
23 568 0 1279535
23 569 0 1279812
23 570 0 1280059
23 571 0 1283658
23 572 0 1283727
23 573 0 1286456
23 574 0 1287013
23 575 0 1288914
23 576 0 1292464
23 577 0 1293069
23 578 0 1295078
23 579 0 1296868
23 580 0 1299675
23 581 0 1300298
23 582 0 1300890
23 583 0 1302435
23 584 0 1303182
23 585 0 1303777
23 586 0 1303818
23 587 0 1305497
23 588 0 1305593
23 589 0 1307577
23 590 0 1307635
23 591 0 1308107
23 592 0 1310525
23 593 0 1315221
23 594 0 1315300
23 595 0 1317149
23 596 0 1320647
23 597 0 1321293
23 598 0 1321602
23 599 0 1323123
23 600 0 1324044
23 601 0 1328039
23 602 0 1329089
23 603 0 1330061
23 604 0 1330151
23 605 0 1332968
23 606 0 1334727
23 607 0 1337220
23 608 0 1338534
23 609 0 1339746
23 610 0 1340597
23 611 0 1340784
23 612 0 1341366
23 613 0 1343290
23 614 0 1343314
23 615 0 1343953
23 616 0 1345732
23 617 0 1348289
23 618 0 1350055
23 619 0 1350136
23 620 0 1350339
23 621 0 1353039
23 622 0 1355235
23 623 0 1356722
23 624 0 1358955
23 625 0 1359581
23 626 0 1359599
23 627 0 1361069
23 628 0 1361926
23 629 0 1362283
23 630 0 1364927
23 631 0 1364965
23 632 0 1366105
23 633 0 1366979
23 634 0 1370796
23 635 0 1371901
23 636 0 1372317
23 637 0 1373282
23 638 0 1374481
23 639 0 1374965
23 640 0 1376773
23 641 0 1377004
23 642 0 1378240
23 643 0 1378578
23 644 0 1380263
23 645 0 1382769
23 646 0 1384120
23 647 0 1386109
23 648 0 1386493
23 649 0 1386599
23 650 0 1390483
23 651 0 1390800
23 652 0 1391915
23 653 0 1392815
23 654 0 1394827
23 655 0 1395595
23 656 0 1397141
23 657 0 1401742
23 658 0 1402034
23 659 0 1402190
23 660 0 1402574
23 661 0 1403441
23 662 0 1404451
23 663 1 1406287
23 664 1 1407591
23 665 1 1408267
23 666 1 1409443
23 667 1 1409539
23 668 1 1410079
23 669 1 1410276
23 670 1 1412223
23 671 1 1412772
23 672 1 1414516
23 673 1 1415840
23 674 0 1418562
23 675 1 1420738
23 676 1 1422963
23 677 1 1424078
23 678 1 1424931
23 679 1 1425437
23 680 1 1429506
23 681 1 1429600
23 682 1 1429783
23 683 1 1430330
23 684 1 1431321
23 685 1 1435816
23 686 1 1435898
23 687 1 1436678
23 688 0 1437874
23 689 0 1438018
23 690 0 1438347
23 691 0 1439079
23 692 0 1439465
23 693 0 1440943
23 694 0 1441305
23 695 0 1443243
23 696 0 1445635
23 697 0 1446903
23 698 0 1447705
23 699 0 1450660
23 700 0 1451822
23 701 0 1452362
23 702 0 1453216
23 703 0 1454398
23 704 0 1454824
23 705 0 1456453
23 706 0 1456515
23 707 0 1457737
23 708 0 1459299
23 709 0 1459745
23 710 0 1459941
23 711 0 1460925
23 712 0 1462793
23 713 0 1462832
23 714 0 1464439
23 715 0 1465083
23 716 0 1468759
23 717 0 1473457
23 718 0 1474917
23 719 0 1475596
23 720 0 1477257
23 721 0 1477729
23 722 0 1498551
23 723 0 1505362
23 724 0 1507390
23 725 0 1509131
23 726 0 1509627
23 727 0 1511508
23 728 0 1512106
23 729 0 1512678
23 730 0 1514260
23 731 0 1514942
23 732 0 1515063
23 733 0 1516456
23 734 0 1517271
23 735 0 1520066
23 736 0 1521263
23 737 0 1522329
23 738 0 1528641
23 739 0 1529736
23 740 0 1530557
23 741 0 1532189
23 742 0 1532692
23 743 0 1535728
23 744 0 1538772
23 745 0 1538794
23 746 0 1540070
23 747 0 1541764
23 748 0 1542669
23 749 0 1544148
23 750 1 1546597
23 751 1 1547689
23 752 1 1548533
23 753 1 1556216
23 754 1 1556811
23 755 1 1557079
23 756 1 1559670
23 757 1 1560002
23 758 1 1561415
23 759 1 1561428
23 760 1 1562204
23 761 1 1563639
23 762 1 1564723
23 763 0 1568673
23 764 0 1570176
23 765 0 1572135
23 766 0 1572470
23 767 0 1572572
23 768 0 1575470
23 769 0 1576358
23 770 0 1576725
23 771 0 1578937
23 772 0 1580033
23 773 0 1580313
23 774 0 1582334
23 775 0 1586282
23 776 0 1600374
23 777 0 1600487
23 778 0 1600759
23 779 0 1601483
23 780 0 1601861
23 781 0 1602129
23 782 0 1605942
23 783 0 1607506
23 784 0 1607698
23 785 0 1607733
23 786 0 1609676
23 787 0 1612327
23 788 0 1614100
23 789 0 1614244
23 790 0 1614639
23 791 0 1616146
23 792 0 1617546
23 793 0 1618309
23 794 0 1618997
23 795 0 1619646
23 796 0 1620704
23 797 0 1624816
23 798 0 1626266
23 799 0 1626742
23 800 0 1627328
23 801 0 1627550
23 802 0 1627968
23 803 0 1628115
23 804 0 1628563
23 805 0 1629061
23 806 0 1631187
23 807 0 1632424
23 808 0 1632917
23 809 0 1635143
23 810 0 1637167
23 811 0 1638468
23 812 0 1638473
23 813 0 1638890
23 814 0 1640089
23 815 0 1641150
23 816 0 1642004
23 817 0 1643174
23 818 0 1647561
23 819 0 1648988
23 820 0 1657376
23 821 0 1658963
23 822 0 1659185
23 823 0 1660788
23 824 0 1661415
23 825 0 1673140
23 826 0 1676820
23 827 0 1681304
23 828 1 1682864
23 829 1 1685017
23 830 1 1686262
23 831 1 1686692
23 832 1 1688112
23 833 1 1688336
23 834 1 1691017
23 835 1 1692577
23 836 1 1693094
23 837 1 1693337
23 838 1 1694833
23 839 1 1696530
23 840 1 1699841
23 841 1 1702310
23 842 1 1702556
23 843 1 1703947
23 844 1 1705901
23 845 1 1706369
23 846 1 1707278
23 847 1 1708354
23 848 1 1709976
23 849 1 1711192
23 850 1 1716173
23 851 1 1717275
23 852 1 1717580
23 853 1 1718109
23 854 1 1718276
23 855 1 1719299
23 856 1 1719447
23 857 1 1720225
23 858 1 1720877
23 859 1 1722019
23 860 1 1723540
23 861 1 1724489
23 862 1 1724720
23 863 1 1726178
23 864 0 1728320
23 865 0 1728911
23 866 0 1729291
23 867 1 1733837
23 868 1 1735550
23 869 1 1738741
23 870 1 1739828
23 871 1 1741019
23 872 1 1741505
23 873 1 1742570
23 874 1 1743900
23 875 1 1744589
23 876 1 1745967
23 877 1 1751201
23 878 1 1752008
23 879 1 1760584
23 880 0 1764740
23 881 0 1769060
23 882 0 1780402
23 883 0 1781246
23 884 0 1785853
23 885 0 1791839
23 886 0 1792921
23 887 0 1796723
23 888 0 1798000
23 889 0 1799604
23 890 0 1799764
23 891 0 1801399
23 892 0 1802374
23 893 0 1802701
23 894 0 1803908
23 895 0 1804380
23 896 0 1805512
23 897 0 1808310
23 898 0 1809617
23 899 0 1810598
23 900 0 1810688
23 901 0 1812293
23 902 0 1814210
23 903 0 1815197
23 904 0 1815536
23 905 0 1817030
23 906 0 1818321
23 907 0 1819436
23 908 0 1820176
23 909 0 1823320
23 910 0 1824766
23 911 0 1824973
23 912 0 1825232
23 913 0 1827164
23 914 0 1827467
23 915 0 1828603
23 916 0 1830655
23 917 0 1831686
23 918 0 1835121
23 919 0 1835223
23 920 0 1835922
23 921 0 1837144
23 922 0 1838318
23 923 0 1838438
23 924 0 1839614
23 925 0 1839634
23 926 0 1841746
23 927 0 1844274
23 928 0 1845062
23 929 0 1845378
23 930 0 1846167
23 931 0 1848727
23 932 0 1855585
23 933 0 1859283
23 934 0 1868158
23 935 0 1870999
23 936 0 1872721
23 937 0 1872792
23 938 0 1872902
23 939 0 1879171
23 940 1 1882581
23 941 1 1884243
23 942 1 1884887
23 943 1 1885260
23 944 1 1886433
23 945 1 1887598
23 946 1 1887676
23 947 1 1889250
23 948 1 1889294
23 949 1 1891852
23 950 1 1893580
23 951 1 1896097
23 952 1 1899040
23 953 1 1900447
23 954 0 1902560
23 955 0 1904140
23 956 0 1905338
23 957 0 1907590
23 958 0 1907751
23 959 0 1908990
23 960 0 1910063
23 961 0 1912142
23 962 0 1914561
23 963 0 1915270
23 964 0 1915608
23 965 0 1916101
23 966 0 1928584
23 967 0 1931729
23 968 0 1932698
23 969 0 1937300
23 970 0 1949585
23 971 0 1949686
23 972 1 1953519
23 973 1 1953885
23 974 1 1956962
23 975 1 1958045
23 976 1 1958379
23 977 1 1958885
23 978 1 1960170
23 979 1 1964280
23 980 1 1964755
23 981 1 1968192
23 982 1 1968668
23 983 1 1970182
23 984 1 1972197
23 985 1 1972239
23 986 1 1973212
23 987 1 1974301
23 988 0 2006429
23 989 0 2018152
23 990 0 2019290
23 991 0 2020772
23 992 0 2024167
23 993 0 2026417
23 994 0 2028182
23 995 0 2032994
23 996 0 2033297
23 997 0 2034581
23 998 0 2036270
23 999 0 2036621
23 1000 0 2038249
23 1001 0 2039300
23 1002 0 2039973
23 1003 0 2041855
23 1004 0 2046018
23 1005 0 2047124
23 1006 0 2048061
23 1007 0 2049133
23 1008 1 2067710
23 1009 1 2073265
23 1010 1 2073698
23 1011 1 2075940
23 1012 1 2076675
23 1013 1 2078811
23 1014 1 2080392
23 1015 1 2080550
23 1016 1 2081460
23 1017 1 2082125
23 1018 1 2082219
23 1019 0 2084636
23 1020 0 2084724
23 1021 0 2087295
23 1022 0 2088046
23 1023 0 2090773
23 1024 0 2093149
23 1025 0 2097401
23 1026 0 2099313
23 1027 0 2100209
23 1028 0 2101742
23 1029 0 2105239
23 1030 0 2105380
23 1031 0 2107584
23 1032 0 2108014
23 1033 0 2112620
23 1034 0 2114450
23 1035 0 2116190
23 1036 0 2117599
23 1037 0 2118221
23 1038 0 2126428
23 1039 0 2127138
23 1040 0 2129644
23 1041 0 2137748
23 1042 0 2138265
23 1043 0 2139351
23 1044 0 2142244
23 1045 0 2146075
23 1046 0 2150148
23 1047 0 2152054
23 1048 0 2153884
23 1049 0 2157097
23 1050 0 2159240
23 1051 0 2177683
23 1052 0 2177801
23 1053 0 2179267
23 1054 0 2179835
23 1055 0 2182690
23 1056 0 2183286
23 1057 0 2184952
23 1058 0 2187787
23 1059 0 2189455
23 1060 0 2190788
23 1061 0 2191556
23 1062 0 2191919
23 1063 0 2192466
23 1064 0 2196961
23 1065 0 2199128
23 1066 0 2201417
23 1067 0 2201701
23 1068 0 2202100
23 1069 0 2202328
23 1070 0 2202787
23 1071 0 2211114
23 1072 0 2212039
23 1073 0 2214544
23 1074 0 2216616
23 1075 0 2222487
23 1076 0 2225495
23 1077 0 2226299
23 1078 0 2226959
23 1079 0 2227191
23 1080 0 2229329
23 1081 0 2230325
23 1082 1 2236099
23 1083 1 2236566
23 1084 1 2237008
23 1085 1 2237430
23 1086 1 2238759
23 1087 1 2241435
23 1088 1 2241725
23 1089 1 2242523
23 1090 1 2243731
23 1091 1 2245759
23 1092 0 2247962
23 1093 0 2249258
23 1094 0 2249294
23 1095 0 2251095
23 1096 0 2251601
23 1097 0 2251966
23 1098 0 2252099
23 1099 0 2252289
23 1100 1 2255151
23 1101 1 2255661
23 1102 1 2256200
23 1103 1 2257771
23 1104 1 2258176
23 1105 1 2260827
23 1106 1 2261986
23 1107 1 2262617
23 1108 1 2265436
23 1109 1 2267065
23 1110 1 2267708
23 1111 1 2267826
23 1112 1 2269142
23 1113 1 2270771
23 1114 1 2275421
23 1115 1 2277451
23 1116 1 2280035
23 1117 1 2282994
23 1118 1 2284174
23 1119 1 2284296
23 1120 1 2285940
23 1121 1 2286322
23 1122 1 2287891
23 1123 1 2288801
23 1124 1 2290979
23 1125 1 2292674
23 1126 1 2293434
23 1127 0 2296865
23 1128 0 2299367
23 1129 0 2299748
23 1130 0 2300097
23 1131 0 2301496
23 1132 0 2304440
23 1133 0 2306252
23 1134 0 2309660
23 1135 0 2309756
23 1136 0 2312052
23 1137 0 2312910
23 1138 0 2315019
23 1139 0 2318073
23 1140 0 2320254
23 1141 1 2322114
23 1142 1 2324028
23 1143 1 2324996
23 1144 1 2325127
23 1145 1 2325337
23 1146 1 2325656
23 1147 1 2326270
23 1148 1 2328620
23 1149 1 2328627
23 1150 1 2331397
23 1151 1 2331733
23 1152 1 2332057
23 1153 0 2334782
23 1154 0 2339466
23 1155 0 2341635
23 1156 0 2341796
23 1157 0 2342024
23 1158 0 2343576
23 1159 0 2344100
23 1160 0 2345911
23 1161 0 2346705
23 1162 0 2347887
23 1163 0 2348547
23 1164 0 2349217
23 1165 0 2350711
23 1166 0 2352288
23 1167 0 2355052
23 1168 0 2355380
23 1169 0 2357411
23 1170 0 2360536
23 1171 0 2363021
23 1172 0 2363245
23 1173 0 2364557
23 1174 0 2368062
23 1175 0 2372557
23 1176 0 2373196
23 1177 0 2378347
23 1178 0 2379526
23 1179 0 2382268
23 1180 0 2385121
23 1181 0 2387637
23 1182 0 2387706
23 1183 0 2392557
23 1184 0 2398727
23 1185 0 2402767
23 1186 0 2407782
23 1187 0 2412225
23 1188 0 2413125
23 1189 0 2415660
23 1190 0 2417243
23 1191 0 2424578
23 1192 0 2428805
23 1193 0 2430563
23 1194 0 2441690
23 1195 0 2445111
23 1196 0 2445223
23 1197 0 2446439
23 1198 0 2453191
23 1199 1 2454464
23 1200 1 2454741
23 1201 1 2455202
23 1202 1 2455566
23 1203 1 2455801
23 1204 1 2458055
23 1205 1 2458377
23 1206 1 2459000
23 1207 1 2461419
23 1208 1 2461937
23 1209 1 2463194
23 1210 0 2464676
23 1211 0 2465417
23 1212 0 2466613
23 1213 0 2467142
23 1214 0 2469684
23 1215 0 2469827
23 1216 0 2470947
23 1217 0 2473501
23 1218 0 2474109
23 1219 0 2474438
23 1220 0 2476259
23 1221 0 2477354
23 1222 1 2479943
23 1223 1 2480975
23 1224 1 2485686
23 1225 1 2485763
23 1226 1 2487528
23 1227 1 2487853
23 1228 1 2489938
23 1229 1 2492004
23 1230 1 2493064
23 1231 1 2494233
23 1232 1 2494307
23 1233 1 2494938
23 1234 0 2501614
23 1235 0 2502602
23 1236 0 2506499
23 1237 0 2506731
23 1238 0 2508569
23 1239 0 2508789
23 1240 0 2511852
23 1241 0 2512159
23 1242 0 2517752
23 1243 0 2517966
23 1244 0 2518191
23 1245 0 2519602
23 1246 0 2526514
23 1247 0 2527306
23 1248 0 2527478
23 1249 0 2527687
23 1250 0 2532422
23 1251 0 2532895
23 1252 0 2533231
23 1253 0 2533676
23 1254 0 2534681
23 1255 0 2534971
23 1256 0 2535285
23 1257 0 2536845
23 1258 0 2537387
23 1259 0 2550479
23 1260 0 2552053
23 1261 0 2552523
23 1262 0 2554011
23 1263 0 2554454
23 1264 1 2561218
23 1265 1 2561887
23 1266 1 2563634
23 1267 1 2565801
23 1268 1 2567082
23 1269 1 2567267
23 1270 1 2569284
23 1271 1 2569410
23 1272 1 2570871
23 1273 1 2574282
23 1274 1 2575076
23 1275 1 2575446
23 1276 1 2576479
23 1277 1 2578007
23 1278 1 2578882
23 1279 1 2579632
23 1280 1 2580682
23 1281 1 2587974
23 1282 1 2588770
23 1283 1 2588968
23 1284 1 2590091
23 1285 1 2590148
23 1286 1 2592459
23 1287 1 2592810
23 1288 1 2593016
23 1289 1 2613510
23 1290 0 2617601
23 1291 0 2621534
23 1292 0 2621889
23 1293 0 2623708
23 1294 0 2624486
23 1295 0 2629652
23 1296 0 2629925
23 1297 1 2644392
23 1298 1 2645717
23 1299 1 2656311
23 1300 1 2659841
23 1301 1 2661246
23 1302 1 2661724
23 1303 1 2662339
23 1304 1 2663141
23 1305 1 2664497
23 1306 1 2666005
23 1307 1 2666182
23 1308 1 2667439
23 1309 1 2668740
23 1310 1 2668811
23 1311 1 2669360
23 1312 1 2671747
23 1313 1 2675305
23 1314 1 2676397
23 1315 1 2677245
23 1316 0 2678721
23 1317 0 2679794
23 1318 0 2680616
23 1319 0 2681973
23 1320 0 2682920
23 1321 0 2683051
23 1322 0 2690132
23 1323 0 2690919
23 1324 0 2692096
23 1325 0 2694375
23 1326 0 2696155
23 1327 0 2696316
23 1328 0 2697185
23 1329 0 2703441
23 1330 1 2712261
23 1331 1 2713522
23 1332 1 2713856
23 1333 1 2718107
23 1334 1 2722304
23 1335 1 2723805
23 1336 1 2724715
23 1337 1 2731317
23 1338 1 2744959
23 1339 1 2750045
23 1340 1 2750388
23 1341 1 2754618
23 1342 1 2755924
23 1343 1 2757432
23 1344 1 2758348
23 1345 0 2761618
23 1346 0 2767296
23 1347 0 2768213
23 1348 0 2768381
23 1349 0 2769247
23 1350 0 2776013
23 1351 0 2809784
23 1352 0 2811479
23 1353 0 2813060
23 1354 0 2814171
23 1355 0 2815758
23 1356 0 2816908
23 1357 0 2817527
23 1358 0 2818381
23 1359 0 2819792
23 1360 0 2820107
23 1361 0 2820867
23 1362 0 2821137
23 1363 0 2824305
23 1364 0 2825980
23 1365 0 2827276
23 1366 0 2829498
23 1367 0 2830053
23 1368 0 2830964
23 1369 0 2832185
23 1370 0 2834983
23 1371 0 2835233
23 1372 0 2836696
23 1373 0 2836948
23 1374 0 2837681
23 1375 0 2838042
23 1376 0 2838149
23 1377 0 2839072
23 1378 0 2840228
23 1379 0 2840254
23 1380 0 2840705
23 1381 0 2841622
23 1382 0 2842358
23 1383 0 2842764
23 1384 0 2845408
23 1385 0 2846632
23 1386 0 2847570
23 1387 0 2849716
23 1388 0 2849959
23 1389 0 2851625
23 1390 0 2851912
23 1391 0 2852560
23 1392 0 2852635
23 1393 0 2854247
23 1394 0 2856669
23 1395 0 2859338
23 1396 0 2859787
23 1397 0 2860498
23 1398 0 2861137
23 1399 0 2861221
23 1400 0 2862385
23 1401 0 2862439
23 1402 0 2863460
23 1403 0 2866097
23 1404 0 2867833
23 1405 0 2867971
23 1406 0 2868044
23 1407 0 2868612
23 1408 0 2868900
23 1409 0 2869964
23 1410 0 2870653
23 1411 0 2871883
23 1412 0 2872317
23 1413 0 2872975
23 1414 0 2873781
23 1415 0 2875098
23 1416 0 2876280
23 1417 0 2880405
23 1418 0 2880494
23 1419 0 2881495
23 1420 0 2883812
23 1421 0 2886386
23 1422 0 2888083
23 1423 0 2889628
23 1424 0 2892056
23 1425 0 2893969
23 1426 0 2895705
23 1427 0 2896529
23 1428 0 2898971
23 1429 0 2899775
23 1430 0 2900218
23 1431 0 2900441
23 1432 0 2900674
23 1433 0 2901342
23 1434 0 2902122
23 1435 0 2902500
23 1436 0 2904007
23 1437 0 2904704
23 1438 0 2904869
23 1439 0 2905885
23 1440 0 2908335
23 1441 0 2912705
23 1442 0 2914358
23 1443 0 2916110
23 1444 0 2916815
23 1445 0 2920459
23 1446 0 2921470
23 1447 0 2923525
23 1448 0 2925112
23 1449 0 2926268
23 1450 0 2926636
23 1451 0 2928090
23 1452 0 2928209
23 1453 0 2929618
23 1454 0 2936403
23 1455 0 2936543
23 1456 0 2936790
23 1457 0 2936848
23 1458 0 2937955
23 1459 0 2942860
23 1460 0 2943680
23 1461 0 2945000
23 1462 0 2946008
23 1463 0 2947146
23 1464 0 2950233
23 1465 0 2950448
23 1466 0 2954413
23 1467 0 2955876
23 1468 0 2960414
23 1469 0 2965829
23 1470 0 2965862
23 1471 0 2967115
23 1472 0 2968035
23 1473 0 2968544
23 1474 0 2971368
23 1475 0 2972086
23 1476 0 2972527
23 1477 0 2974320
23 1478 0 2975447
23 1479 0 2975771
23 1480 0 2978279
23 1481 0 2979519
23 1482 0 2981149
23 1483 0 2984297
23 1484 0 2984438
23 1485 0 2989453
23 1486 0 2990290
23 1487 0 2990698
23 1488 0 2992410
23 1489 0 2993936
23 1490 0 2995108
23 1491 0 2996484
23 1492 0 2998216
23 1493 0 2998408
23 1494 0 3000879
23 1495 0 3001750
23 1496 0 3002114
23 1497 0 3002633
23 1498 0 3003233
23 1499 0 3004328
23 1500 0 3005520
23 1501 0 3007164
23 1502 0 3008382
23 1503 0 3009977
23 1504 0 3010011
23 1505 0 3011345
23 1506 0 3011833
23 1507 0 3016250
23 1508 0 3018580
23 1509 0 3019112
23 1510 0 3020736
23 1511 0 3021061
23 1512 0 3021648
23 1513 0 3025450
23 1514 0 3025645
23 1515 0 3025755
23 1516 0 3027650
23 1517 0 3028030
23 1518 0 3029714
23 1519 0 3032403
23 1520 0 3032643
23 1521 0 3034045
23 1522 0 3034436
23 1523 0 3036703
23 1524 0 3036993
23 1525 0 3037304
23 1526 0 3038003
23 1527 0 3038158
23 1528 0 3042990
23 1529 0 3049447
23 1530 0 3055441
23 1531 0 3056395
23 1532 0 3057802
23 1533 0 3059147
23 1534 0 3060602
23 1535 0 3063886
23 1536 0 3064988
23 1537 0 3067375
23 1538 0 3068233
23 1539 0 3069077
23 1540 0 3069095
23 1541 0 3069797
23 1542 0 3070011
23 1543 0 3071277
23 1544 0 3071438
23 1545 0 3073230
23 1546 0 3073657
23 1547 0 3075760
23 1548 0 3076953
23 1549 0 3078968
23 1550 0 3080020
23 1551 0 3080838
23 1552 0 3081346
23 1553 0 3081547
23 1554 0 3089106
23 1555 0 3090783
23 1556 0 3092543
23 1557 0 3093013
23 1558 0 3094265
23 1559 0 3095222
23 1560 0 3096177
23 1561 0 3107841
23 1562 0 3108466
23 1563 0 3108823
23 1564 0 3110774
23 1565 0 3111132
23 1566 0 3112425
23 1567 0 3112573
23 1568 0 3113640
23 1569 0 3113770
23 1570 0 3113846
23 1571 0 3113998
23 1572 0 3115220
23 1573 0 3116194
23 1574 0 3117236
23 1575 0 3117420
23 1576 0 3118105
23 1577 0 3120802
23 1578 0 3121377
23 1579 0 3123985
23 1580 0 3126883
23 1581 0 3127738
23 1582 0 3129681
23 1583 0 3129728
23 1584 0 3130373
23 1585 0 3131211
23 1586 0 3133015
23 1587 0 3133297
23 1588 0 3133480
23 1589 0 3133526
23 1590 0 3134147
23 1591 0 3134941
23 1592 0 3138028
23 1593 0 3139825
23 1594 0 3142450
23 1595 0 3143927
23 1596 0 3144177
23 1597 0 3146112
23 1598 0 3151219
23 1599 0 3152822
23 1600 0 3153171
23 1601 0 3155332
23 1602 0 3155703
23 1603 0 3156802
23 1604 0 3158651
23 1605 0 3158793
23 1606 0 3162812
23 1607 0 3163052
23 1608 0 3163183
23 1609 0 3163346
23 1610 0 3171521
23 1611 0 3174743
23 1612 0 3175026
23 1613 0 3178448
23 1614 0 3182689
23 1615 0 3182733
23 1616 0 3185384
23 1617 0 3187743
23 1618 0 3188236
23 1619 0 3190735
23 1620 0 3191764
23 1621 0 3191829
23 1622 0 3191948
23 1623 0 3195629
23 1624 0 3200739
23 1625 0 3204669
23 1626 0 3204703
23 1627 0 3206468
23 1628 0 3207538
23 1629 0 3208591
23 1630 0 3209231
23 1631 0 3209770
23 1632 0 3210529
23 1633 0 3211335
23 1634 0 3212032
23 1635 0 3212245
23 1636 0 3213069
23 1637 0 3213818
23 1638 0 3215332
23 1639 0 3215700
23 1640 0 3216145
23 1641 0 3217805
23 1642 0 3218368
23 1643 0 3219977
23 1644 0 3224814
23 1645 0 3225370
23 1646 0 3226328
23 1647 0 3227305
23 1648 0 3227456
23 1649 0 3228148
23 1650 0 3228317
23 1651 0 3228753
23 1652 0 3229074
23 1653 0 3229366
23 1654 0 3231296
23 1655 0 3232401
23 1656 0 3232759
23 1657 0 3233573
23 1658 0 3233767
23 1659 0 3235581
23 1660 0 3237081
23 1661 0 3237615
23 1662 0 3239086
23 1663 0 3240408
23 1664 0 3241295
23 1665 0 3243256
23 1666 0 3244948
23 1667 0 3248863
23 1668 0 3248896
23 1669 0 3251962
23 1670 0 3252033
23 1671 0 3253041
23 1672 0 3254307
23 1673 0 3256335
23 1674 0 3258811
23 1675 0 3260689
23 1676 0 3261219
23 1677 0 3261978
23 1678 0 3263939
23 1679 0 3264061
23 1680 0 3264646
23 1681 0 3266498
23 1682 0 3268874
23 1683 0 3269702
23 1684 0 3269908
23 1685 0 3270265
23 1686 0 3272536
23 1687 0 3275010
23 1688 0 3276542
23 1689 0 3279074
23 1690 0 3280594
23 1691 0 3280718
23 1692 0 3281095
23 1693 0 3283615
23 1694 0 3284054
23 1695 0 3284626
23 1696 0 3286394
23 1697 0 3287619
23 1698 0 3287919
23 1699 0 3288206
23 1700 0 3288575
23 1701 0 3288896
23 1702 0 3290339
23 1703 0 3291185
23 1704 0 3291650
23 1705 0 3293417
23 1706 0 3294544
23 1707 0 3295026
23 1708 0 3296760
23 1709 0 3297270
23 1710 0 3297966
23 1711 0 3298061
23 1712 0 3300358
23 1713 0 3300951
23 1714 0 3301137
23 1715 0 3301975
23 1716 0 3303041
23 1717 0 3303155
23 1718 0 3305435
23 1719 0 3306356
23 1720 0 3307056
23 1721 0 3307461
23 1722 0 3308750
23 1723 0 3309190
23 1724 0 3309886
23 1725 0 3311763
23 1726 0 3313418
23 1727 0 3315703
23 1728 0 3315901
23 1729 0 3317005
23 1730 0 3317029
23 1731 0 3317654
23 1732 0 3319595
23 1733 0 3320153
23 1734 0 3320793
23 1735 0 3320920
23 1736 0 3322281
23 1737 0 3322458
23 1738 0 3323646
23 1739 0 3324706
23 1740 0 3327057
23 1741 0 3329184
23 1742 0 3330286
23 1743 0 3334345
23 1744 0 3335034
23 1745 0 3336874
23 1746 0 3337339
23 1747 0 3340182
23 1748 0 3342566
23 1749 0 3343443
23 1750 0 3344931
23 1751 0 3347151
23 1752 0 3347718
23 1753 0 3348102
23 1754 0 3356881
23 1755 0 3358810
23 1756 0 3361611
23 1757 0 3361658
23 1758 0 3363054
23 1759 0 3363447
23 1760 0 3363501
23 1761 0 3365142
23 1762 0 3365161
23 1763 0 3365794
23 1764 0 3366900
23 1765 0 3367090
23 1766 0 3367337
23 1767 0 3369583
23 1768 0 3371241
23 1769 0 3372382
23 1770 0 3373374
23 1771 0 3374131
23 1772 0 3375566
23 1773 0 3377659
23 1774 0 3377890
23 1775 0 3379402
23 1776 0 3379612
23 1777 0 3379873
23 1778 0 3380063
23 1779 0 3382208
23 1780 0 3382750
23 1781 0 3384322
23 1782 0 3384746
23 1783 0 3385159
23 1784 0 3386309
23 1785 0 3387028
23 1786 0 3387376
23 1787 0 3388168
23 1788 0 3388896
23 1789 0 3389134
23 1790 0 3389445
23 1791 0 3391173
23 1792 0 3391784
23 1793 0 3393593
23 1794 0 3394298
23 1795 0 3395525
23 1796 0 3397677
23 1797 0 3400179
23 1798 0 3402494
23 1799 0 3403583
23 1800 0 3403728
23 1801 0 3405846
23 1802 0 3410015
23 1803 0 3411111
23 1804 0 3412091
23 1805 0 3412174
23 1806 0 3416693
23 1807 0 3418660
23 1808 0 3421078
23 1809 0 3422610
23 1810 0 3422712
23 1811 0 3424474
23 1812 0 3425524
23 1813 0 3428531
23 1814 0 3431625
23 1815 0 3431660
23 1816 0 3434142
23 1817 0 3434528
23 1818 0 3436096
23 1819 0 3436180
23 1820 0 3436944
23 1821 0 3437461
23 1822 0 3439919
23 1823 0 3442244
23 1824 0 3443337
23 1825 0 3443963
23 1826 0 3444909
23 1827 0 3445658
23 1828 0 3446079
23 1829 0 3447401
23 1830 0 3449388
23 1831 0 3455029
23 1832 0 3456863
23 1833 0 3463657
23 1834 0 3467418
23 1835 0 3469266
23 1836 0 3472088
23 1837 0 3476507
23 1838 0 3476564
23 1839 1 3482300
23 1840 1 3482894
23 1841 1 3483283
23 1842 1 3484299
23 1843 1 3485294
23 1844 1 3485348
23 1845 1 3488030
23 1846 1 3489549
23 1847 1 3491518
23 1848 1 3492981
23 1849 1 3493107
23 1850 0 3515170
23 1851 0 3515693
23 1852 0 3516500
23 1853 0 3520135
23 1854 0 3521609
23 1855 0 3522021
23 1856 0 3522219
23 1857 0 3523030
23 1858 0 3543113
23 1859 0 3543681
23 1860 0 3545344
23 1861 0 3545561
23 1862 0 3545818
23 1863 1 3547931
23 1864 1 3551740
23 1865 1 3553913
23 1866 1 3560901
23 1867 1 3562337
23 1868 1 3562451
23 1869 1 3566820
23 1870 1 3566936
23 1871 1 3568122
23 1872 1 3569321
23 1873 1 3569964
23 1874 1 3572600
23 1875 1 3573850
23 1876 1 3574893
23 1877 1 3576455
23 1878 0 3578273
23 1879 0 3579772
23 1880 0 3580865
23 1881 0 3581657
23 1882 0 3588707
23 1883 0 3589992
23 1884 0 3590752
23 1885 0 3591657
23 1886 0 3594201
23 1887 0 3596218
23 1888 0 3596565
23 1889 0 3596830
23 1890 0 3598915
23 1891 0 3599242
23 1892 0 3600122
23 1893 0 3601137
23 1894 0 3602702
23 1895 0 3603305
23 1896 0 3603863
23 1897 0 3604569
23 1898 0 3605831
23 1899 0 3607313
23 1900 0 3609885
23 1901 0 3611865
23 1902 0 3614548
23 1903 0 3621429
23 1904 0 3623505
23 1905 0 3624084
23 1906 0 3626974
23 1907 0 3629285
23 1908 0 3633582
23 1909 0 3633659
23 1910 0 3635194
23 1911 0 3636277
23 1912 0 3636741
23 1913 0 3638118
23 1914 0 3641111
23 1915 0 3641413
23 1916 0 3642431
23 1917 0 3642778
23 1918 0 3644105
23 1919 0 3646044
23 1920 0 3647069
23 1921 0 3650064
23 1922 0 3651087
23 1923 1 3654293
23 1924 1 3655544
23 1925 1 3657312
23 1926 1 3658078
23 1927 1 3658849
23 1928 1 3660627
23 1929 1 3661293
23 1930 1 3662524
23 1931 1 3668490
23 1932 1 3669028
23 1933 1 3670760
23 1934 1 3673660
23 1935 1 3674664
23 1936 0 3679729
23 1937 0 3681004
23 1938 0 3682327
23 1939 1 3684574
23 1940 1 3685644
23 1941 1 3686695
23 1942 1 3687002
23 1943 1 3688290
23 1944 1 3688648
23 1945 1 3689213
23 1946 1 3689484
23 1947 1 3690692
23 1948 1 3690772
23 1949 1 3691771
23 1950 1 3692421
23 1951 1 3694220
23 1952 0 3695283
23 1953 0 3696596
23 1954 0 3697164
23 1955 0 3697380
23 1956 0 3703180
23 1957 0 3705964
23 1958 0 3706547
23 1959 0 3707388
23 1960 0 3707587
23 1961 0 3707994
23 1962 0 3708769
23 1963 0 3711475
23 1964 0 3711497
23 1965 0 3718200
23 1966 0 3720373
23 1967 0 3720620
23 1968 0 3721548
23 1969 0 3724059
23 1970 0 3725767
23 1971 0 3728032
23 1972 0 3730078
23 1973 0 3730669
23 1974 0 3735618
23 1975 0 3737390
23 1976 0 3737500
23 1977 0 3743135
23 1978 0 3743227
23 1979 0 3744214
23 1980 0 3748897
23 1981 0 3751450
23 1982 0 3753977
23 1983 0 3755250
23 1984 0 3756160
23 1985 0 3764728
23 1986 0 3764968
23 1987 0 3765586
23 1988 0 3767438
23 1989 0 3767519
23 1990 0 3768018
23 1991 0 3769152
23 1992 0 3769406
23 1993 0 3770084
23 1994 0 3771303
23 1995 0 3772052
23 1996 0 3772085
23 1997 0 3774086
23 1998 0 3777209
23 1999 0 3779976
23 2000 0 3782473
23 2001 0 3783707
23 2002 0 3783807
23 2003 0 3784363
23 2004 0 3784497
23 2005 0 3785338
23 2006 0 3787544
23 2007 0 3788820
23 2008 0 3790000
23 2009 0 3790704
23 2010 0 3797462
23 2011 0 3800070
23 2012 1 3803259
23 2013 1 3803866
23 2014 1 3806243
23 2015 1 3807791
23 2016 1 3808735
23 2017 1 3809473
23 2018 1 3810981
23 2019 1 3812594
23 2020 1 3812768
23 2021 1 3813339
23 2022 1 3814480
23 2023 1 3816187
23 2024 1 3816309
23 2025 1 3818005
23 2026 1 3818674
23 2027 1 3820626
23 2028 1 3822539
23 2029 1 3826860
23 2030 1 3827963
23 2031 1 3829178
23 2032 1 3830172
23 2033 1 3831055
23 2034 1 3831783
23 2035 1 3832609
23 2036 1 3834317
23 2037 1 3835650
23 2038 1 3838287
23 2039 1 3841542
23 2040 1 3843999
23 2041 1 3846825
23 2042 1 3847302
23 2043 1 3848508
23 2044 1 3850374
23 2045 1 3854288
23 2046 1 3855234
23 2047 1 3856438
23 2048 1 3857895
23 2049 1 3858612
23 2050 1 3862799
23 2051 1 3863338
23 2052 1 3864321
23 2053 1 3866360
23 2054 1 3867898
23 2055 1 3868505
23 2056 0 3871774
23 2057 0 3872597
23 2058 0 3873209
23 2059 0 3873461
23 2060 0 3874044
23 2061 0 3874423
23 2062 0 3876334
23 2063 0 3877350
23 2064 0 3877774
23 2065 0 3878311
23 2066 0 3881324
23 2067 0 3887132
23 2068 0 3889603
23 2069 0 3890040
23 2070 0 3890894
23 2071 0 3891108
23 2072 0 3891443
23 2073 0 3892552
23 2074 0 3892602
23 2075 0 3893715
23 2076 0 3893966
23 2077 0 3894878
23 2078 0 3895193
23 2079 0 3896638
23 2080 0 3898537
23 2081 0 3900633
23 2082 0 3901875
23 2083 0 3903684
23 2084 0 3905340
23 2085 0 3906800
23 2086 0 3908382
23 2087 0 3908474
23 2088 0 3913972
23 2089 0 3914841
23 2090 0 3916975
23 2091 0 3917441
23 2092 0 3917578
23 2093 0 3918443
23 2094 0 3920314
23 2095 0 3921560
23 2096 0 3922070
23 2097 0 3927609
23 2098 0 3929428
23 2099 0 3929718
23 2100 0 3935139
23 2101 0 3935984
23 2102 0 3936829
23 2103 0 3938094
23 2104 0 3939538
23 2105 0 3940442
23 2106 0 3944140
23 2107 0 3947396
23 2108 0 3949255
23 2109 0 3950514
23 2110 0 3955139
23 2111 1 3962529
23 2112 1 3964458
23 2113 1 3966871
23 2114 1 3966952
23 2115 1 3968761
23 2116 1 3969773
23 2117 1 3970891
23 2118 1 3971324
23 2119 1 3972420
23 2120 1 3972691
23 2121 0 3989291
23 2122 0 3990634
23 2123 0 3992983
23 2124 0 3993192
23 2125 0 3994508
23 2126 0 3994788
23 2127 0 3998744
23 2128 0 4006346
23 2129 0 4008935
23 2130 0 4010943
23 2131 0 4013530
23 2132 0 4015674
23 2133 0 4015819
23 2134 0 4017053
23 2135 0 4019441
23 2136 0 4020405
23 2137 0 4021883
23 2138 0 4024342
23 2139 0 4025788
23 2140 0 4029297
23 2141 0 4033272
23 2142 0 4037386
23 2143 0 4043303
23 2144 0 4046944
23 2145 0 4048162
23 2146 0 4049592
23 2147 0 4053575
23 2148 0 4056430
23 2149 0 4057621
23 2150 0 4058737
23 2151 0 4063581
23 2152 0 4064702
23 2153 0 4065733
23 2154 0 4067422
23 2155 0 4068399
23 2156 0 4072728
23 2157 0 4077418
23 2158 0 4079137
23 2159 0 4080711
23 2160 0 4081976
23 2161 0 4086674
23 2162 0 4088644
23 2163 0 4089998
23 2164 0 4092458
23 2165 0 4094040
23 2166 0 4097093
23 2167 0 4099779
23 2168 0 4103273
23 2169 0 4104479
23 2170 0 4104991
23 2171 0 4107405
23 2172 1 4113066
23 2173 1 4113222
23 2174 1 4114193
23 2175 1 4115817
23 2176 1 4118917
23 2177 1 4119088
23 2178 1 4120172
23 2179 1 4121261
23 2180 1 4121485
23 2181 1 4124390
23 2182 1 4125544
23 2183 1 4125929
23 2184 1 4126530
23 2185 1 4128553
23 2186 0 4130505
23 2187 0 4130717
23 2188 0 4132924
23 2189 0 4134134
23 2190 0 4142486
23 2191 0 4147343
23 2192 0 4148080
23 2193 0 4150968
23 2194 0 4151963
23 2195 0 4153187
23 2196 0 4155607
23 2197 0 4155827
23 2198 0 4156117
23 2199 0 4158127
23 2200 0 4159012
23 2201 0 4159752
23 2202 0 4161776
23 2203 0 4163024
23 2204 0 4164702
23 2205 0 4165462
23 2206 0 4166321
23 2207 0 4168148
23 2208 0 4168616
23 2209 1 4173101
23 2210 1 4173323
23 2211 1 4174135
23 2212 1 4174476
23 2213 1 4175177
23 2214 1 4176887
23 2215 1 4177096
23 2216 1 4179692
23 2217 1 4180024
23 2218 1 4180529
23 2219 1 4181870
23 2220 1 4182208
23 2221 1 4183833
23 2222 0 4185794
23 2223 0 4186648
23 2224 0 4188927
23 2225 0 4190666
23 2226 0 4190964
23 2227 0 4191408
23 2228 0 4198044
23 2229 0 4199486
23 2230 0 4199699
23 2231 0 4205723
23 2232 0 4207099
23 2233 0 4208587
23 2234 0 4210241
23 2235 0 4212726
23 2236 0 4214731
23 2237 0 4216052
23 2238 0 4222228
23 2239 0 4222946
23 2240 0 4224078
23 2241 0 4226454
23 2242 0 4226511
23 2243 0 4227984
23 2244 0 4228615
23 2245 0 4228953
23 2246 0 4229858
23 2247 0 4231142
23 2248 0 4231380
23 2249 0 4232346
23 2250 0 4252645
23 2251 0 4264566
23 2252 0 4269515
23 2253 0 4282358
23 2254 0 4282656
23 2255 0 4285585
23 2256 0 4291995
23 2257 1 4298161
23 2258 1 4300964
23 2259 1 4301800
23 2260 1 4303278
23 2261 1 4305274
23 2262 1 4306228
23 2263 1 4308342
23 2264 1 4308837
23 2265 1 4309178
23 2266 1 4310269
23 2267 1 4311925
23 2268 1 4312746
23 2269 1 4313380
23 2270 1 4314063
23 2271 1 4316023
23 2272 1 4316255
23 2273 1 4316895
23 2274 1 4320689
23 2275 1 4325815
23 2276 0 4330194
23 2277 0 4331710
23 2278 0 4334774
23 2279 0 4337865
23 2280 0 4337909
23 2281 0 4338006
23 2282 0 4342777
23 2283 0 4344414
23 2284 0 4353364
23 2285 0 4353626
23 2286 0 4355529
23 2287 0 4358900
23 2288 0 4361224
23 2289 0 4364782
23 2290 0 4367974
23 2291 0 4378045
23 2292 0 4379688
23 2293 0 4381574
23 2294 0 4382563
23 2295 0 4382789
23 2296 0 4387496
23 2297 0 4391816
23 2298 0 4392148
23 2299 0 4394144
23 2300 0 4395066
23 2301 0 4396144
23 2302 0 4396415
23 2303 0 4403902
23 2304 0 4404843
23 2305 0 4406476
23 2306 0 4408371
23 2307 0 4408927
23 2308 0 4411683
23 2309 0 4413800
23 2310 0 4415491
23 2311 0 4416334
23 2312 0 4418731
23 2313 0 4420248
23 2314 0 4422938
23 2315 0 4424265
23 2316 0 4427568
23 2317 0 4428913
23 2318 0 4430793
23 2319 0 4432784
23 2320 0 4434829
23 2321 0 4439553
23 2322 0 4443263
23 2323 0 4444707
23 2324 0 4444749
23 2325 0 4446629
23 2326 0 4447709
23 2327 0 4449038
23 2328 0 4453384
23 2329 0 4455517
23 2330 0 4456789
23 2331 0 4458985
23 2332 0 4459829
23 2333 0 4464387
23 2334 0 4466314
23 2335 0 4472085
23 2336 0 4475324
23 2337 0 4475899
23 2338 0 4476937
23 2339 0 4478779
23 2340 0 4479968
23 2341 0 4480925
23 2342 0 4482046
23 2343 0 4483780
23 2344 0 4487441
23 2345 0 4489488
23 2346 0 4491265
23 2347 0 4491833
23 2348 0 4492636
23 2349 0 4494443
23 2350 0 4497330
23 2351 0 4497672
23 2352 0 4500753
23 2353 0 4501244
23 2354 0 4501623
23 2355 0 4501769
23 2356 0 4503379
23 2357 0 4503634
23 2358 0 4505461
23 2359 0 4507012
23 2360 0 4507501
23 2361 0 4508164
23 2362 0 4509467
23 2363 0 4509611
23 2364 0 4509865
23 2365 0 4511538
23 2366 0 4513492
23 2367 0 4513777
23 2368 0 4514772
23 2369 0 4514799
23 2370 0 4515339
23 2371 0 4515593
23 2372 0 4515825
23 2373 0 4516019
23 2374 0 4516805
23 2375 0 4517371
23 2376 0 4517495
23 2377 0 4517693
23 2378 0 4517801
23 2379 0 4518952
23 2380 0 4520138
23 2381 0 4521609
23 2382 0 4522501
23 2383 0 4522602
23 2384 0 4522724
23 2385 0 4526289
23 2386 0 4526651
23 2387 0 4527506
23 2388 0 4527540
23 2389 0 4528290
23 2390 0 4528939
23 2391 0 4530018
23 2392 0 4530114
23 2393 0 4531963
23 2394 0 4533978
23 2395 0 4534725
23 2396 0 4534823
23 2397 0 4535192
23 2398 0 4536615
23 2399 0 4536858
23 2400 0 4537708
23 2401 0 4538278
23 2402 0 4539038
23 2403 0 4539822
23 2404 0 4541087
23 2405 0 4541250
23 2406 0 4542048
23 2407 0 4542205
23 2408 0 4543006
23 2409 0 4543358
23 2410 0 4544351
23 2411 0 4545274
23 2412 0 4547365
23 2413 0 4547565
23 2414 0 4548344
23 2415 0 4549937
23 2416 0 4549955
23 2417 0 4551201
23 2418 0 4553175
23 2419 0 4553444
23 2420 0 4553689
23 2421 0 4555211
23 2422 0 4556136
23 2423 0 4557219
23 2424 0 4557676
23 2425 0 4557928
23 2426 0 4559209
23 2427 0 4560957
23 2428 0 4562180
23 2429 0 4562855
23 2430 0 4564673
23 2431 0 4565071
23 2432 1 4567586
23 2433 1 4569552
23 2434 1 4569653
23 2435 1 4572109
23 2436 1 4572593
23 2437 1 4572792
23 2438 1 4574361
23 2439 1 4575780
23 2440 1 4576856
23 2441 1 4578776
23 2442 1 4578872
23 2443 1 4580146
23 2444 1 4580422
23 2445 1 4581732
23 2446 1 4581760
23 2447 1 4582572
23 2448 1 4583919
23 2449 1 4584373
23 2450 1 4585057
23 2451 1 4586767
23 2452 1 4588259
23 2453 1 4588855
23 2454 1 4589247
23 2455 1 4589478
23 2456 1 4589532
23 2457 1 4590093
23 2458 1 4591008
23 2459 1 4591654
23 2460 1 4593064
23 2461 1 4594514
23 2462 1 4594620
23 2463 1 4595653
23 2464 1 4596272
23 2465 1 4596358
23 2466 1 4599318
23 2467 1 4600371
23 2468 1 4602395
23 2469 1 4603780
23 2470 1 4606120
23 2471 1 4606689
23 2472 1 4607458
23 2473 1 4609681
23 2474 1 4610041
23 2475 1 4610677
23 2476 1 4611970
23 2477 1 4613189
23 2478 1 4614329
23 2479 1 4615040
23 2480 1 4615439
23 2481 1 4617679
23 2482 1 4619210
23 2483 1 4621560
23 2484 1 4623858
23 2485 1 4628089
23 2486 1 4628507
23 2487 1 4629219
23 2488 1 4633423
23 2489 1 4636144
23 2490 1 4637517
23 2491 1 4640052
23 2492 1 4640394
23 2493 1 4641343
23 2494 1 4642351
23 2495 1 4643272
23 2496 1 4644795
23 2497 1 4645398
23 2498 1 4646760
23 2499 1 4647583
23 2500 1 4649170
23 2501 1 4650931
23 2502 1 4651588
23 2503 1 4651740
23 2504 1 4652144
23 2505 1 4652235
23 2506 1 4653746
23 2507 1 4653822
23 2508 1 4655893
23 2509 1 4656849
23 2510 1 4657695
23 2511 1 4658979
23 2512 1 4659809
23 2513 1 4660911
23 2514 1 4662315
23 2515 1 4663086
23 2516 1 4665321
23 2517 1 4665739
23 2518 1 4666543
23 2519 1 4670563
23 2520 1 4673337
23 2521 1 4673784
23 2522 1 4674669
23 2523 1 4675580
23 2524 1 4675963
23 2525 1 4677933
23 2526 1 4678932
23 2527 1 4680036
23 2528 1 4680864
23 2529 1 4683985
23 2530 1 4684433
23 2531 1 4684638
23 2532 1 4685856
23 2533 1 4687034
23 2534 1 4687135
23 2535 1 4688166
23 2536 1 4688483
23 2537 1 4688924
23 2538 1 4689092
23 2539 1 4689453
23 2540 1 4689555
23 2541 1 4691100
23 2542 1 4696696
23 2543 1 4700286
23 2544 1 4701592
23 2545 1 4703560
23 2546 1 4707956
23 2547 1 4708411
23 2548 1 4709353
23 2549 1 4710822
23 2550 1 4711971
23 2551 1 4712032
23 2552 1 4713133
23 2553 1 4714089
23 2554 1 4717316
23 2555 1 4718728
23 2556 1 4722931
23 2557 1 4723588
23 2558 1 4725224
23 2559 1 4725891
23 2560 1 4726960
23 2561 1 4727783
23 2562 1 4730876
23 2563 1 4732876
23 2564 1 4733243
23 2565 1 4735394
23 2566 1 4735912
23 2567 1 4738160
23 2568 1 4738366
23 2569 1 4740260
23 2570 1 4740941
23 2571 1 4743102
23 2572 1 4744332
23 2573 1 4744577
23 2574 1 4749092
23 2575 1 4749924
23 2576 1 4750404
23 2577 1 4751105
23 2578 1 4753561
23 2579 1 4754622
23 2580 1 4754912
23 2581 1 4756797
23 2582 1 4756940
23 2583 1 4757434
23 2584 1 4757758
23 2585 1 4760483
23 2586 1 4760554
23 2587 1 4762059
23 2588 1 4764288
23 2589 1 4766498
23 2590 1 4767330
23 2591 1 4768042
23 2592 1 4769403
23 2593 1 4769670
23 2594 1 4770294
23 2595 1 4772195
23 2596 1 4772862
23 2597 1 4774256
23 2598 1 4774554
23 2599 1 4775892
23 2600 1 4775922
23 2601 1 4776310
23 2602 1 4777249
23 2603 1 4778817
23 2604 1 4780755
23 2605 1 4782677
23 2606 1 4783929
23 2607 1 4784505
23 2608 1 4784883
23 2609 1 4785996
23 2610 1 4787351
23 2611 1 4788284
23 2612 1 4789803
23 2613 1 4791337
23 2614 1 4791417
23 2615 1 4792697
23 2616 1 4797428
23 2617 1 4799053
23 2618 0 4800565
23 2619 0 4801702
23 2620 0 4804585
23 2621 0 4804717
23 2622 0 4806474
23 2623 0 4807440
23 2624 0 4809365
23 2625 0 4811507
23 2626 0 4812180
23 2627 0 4812697
23 2628 0 4813445
23 2629 0 4815978
23 2630 0 4816842
23 2631 0 4817388
23 2632 0 4820788
23 2633 0 4821005
23 2634 0 4822725
23 2635 0 4823038
23 2636 0 4830204
23 2637 0 4833315
23 2638 0 4834229
23 2639 0 4834947
23 2640 0 4839452
23 2641 0 4842060
23 2642 0 4842510
23 2643 0 4848536
23 2644 0 4853796
23 2645 0 4855411
23 2646 0 4856536
23 2647 0 4859242
23 2648 0 4861255
23 2649 0 4861756
23 2650 0 4863385
23 2651 0 4863703
23 2652 0 4863923
23 2653 0 4867126
23 2654 0 4867691
23 2655 0 4868308
23 2656 0 4869561
23 2657 0 4870674
23 2658 1 4872192
23 2659 1 4872580
23 2660 1 4872731
23 2661 1 4874794
23 2662 1 4877316
23 2663 1 4877396
23 2664 1 4878092
23 2665 1 4879773
23 2666 1 4880838
23 2667 1 4882297
23 2668 1 4882951
23 2669 1 4883113
23 2670 1 4884815
23 2671 1 4886040
23 2672 1 4886903
23 2673 0 4890950
23 2674 0 4895122
23 2675 0 4897116
23 2676 0 4900903
23 2677 0 4906565
23 2678 0 4907104
23 2679 0 4913443
23 2680 0 4918969
23 2681 0 4920877
23 2682 0 4925307
23 2683 0 4927411
23 2684 0 4933259
23 2685 0 4937694
23 2686 0 4938851
23 2687 0 4940750
23 2688 0 4944101
23 2689 0 4945429
23 2690 0 4951535
23 2691 0 4953795
23 2692 0 4954956
23 2693 0 4955340
23 2694 0 4959797
23 2695 0 4959986
23 2696 0 4962796
23 2697 0 4966097
23 2698 0 4974054
23 2699 0 4975540
23 2700 0 4976273
23 2701 0 4983568
23 2702 0 4987895
23 2703 0 4988629
23 2704 0 4988828
23 2705 0 4989872
23 2706 0 4994475
23 2707 0 4995117
23 2708 0 4996281
23 2709 0 4998569
23 2710 0 5000249
23 2711 0 5000363
23 2712 0 5001829
23 2713 0 5002540
23 2714 0 5005342
23 2715 0 5005652
23 2716 0 5006217
23 2717 0 5008139
23 2718 0 5009319
23 2719 1 5010799
23 2720 1 5010912
23 2721 1 5012035
23 2722 1 5012899
23 2723 1 5014115
23 2724 1 5014389
23 2725 1 5015533
23 2726 1 5016731
23 2727 1 5017659
23 2728 1 5019395
23 2729 1 5019766
23 2730 0 5020312
23 2731 0 5022715
23 2732 0 5023644
23 2733 0 5028479
23 2734 1 5030264
23 2735 1 5032225
23 2736 1 5032966
23 2737 1 5033388
23 2738 1 5034179
23 2739 1 5034761
23 2740 1 5036153
23 2741 1 5036661
23 2742 1 5040181
23 2743 1 5041455
23 2744 1 5042397
23 2745 0 5044850
23 2746 0 5045351
23 2747 0 5046960
23 2748 0 5047859
23 2749 0 5048394
23 2750 0 5049252
23 2751 0 5050378
23 2752 0 5051352
23 2753 0 5052329
23 2754 0 5052525
23 2755 0 5053034
23 2756 0 5064908
23 2757 0 5064951
23 2758 0 5064984
23 2759 0 5066157
23 2760 0 5067603
23 2761 0 5069957
23 2762 0 5071380
23 2763 0 5071405
23 2764 1 5073082
23 2765 1 5073635
23 2766 1 5074149
23 2767 1 5076001
23 2768 1 5076243
23 2769 1 5078138
23 2770 1 5078844
23 2771 1 5080128
23 2772 1 5081147
23 2773 1 5082457
23 2774 1 5083833
23 2775 0 5086023
23 2776 0 5086266
23 2777 0 5087685
23 2778 0 5089151
23 2779 0 5099479
23 2780 0 5100346
23 2781 0 5100646
23 2782 0 5101967
23 2783 0 5104930
23 2784 0 5105060
23 2785 0 5105578
23 2786 0 5106044
23 2787 0 5106115
23 2788 0 5108854
23 2789 0 5110185
23 2790 0 5110539
23 2791 0 5110904
23 2792 0 5111014
23 2793 0 5115259
23 2794 0 5115491
23 2795 0 5116850
23 2796 0 5118481
23 2797 0 5119652
23 2798 0 5120133
23 2799 0 5120443
23 2800 1 5122954
23 2801 1 5123945
23 2802 1 5125098
23 2803 1 5126263
23 2804 1 5126539
23 2805 1 5126997
23 2806 1 5128244
23 2807 1 5128501
23 2808 1 5128800
23 2809 1 5130218
23 2810 1 5131326
23 2811 1 5133119
23 2812 1 5134394
23 2813 1 5134429
23 2814 1 5135957
23 2815 0 5140274
23 2816 0 5142150
23 2817 0 5142791
23 2818 0 5146038
23 2819 0 5147547
23 2820 0 5149641
23 2821 0 5149771
23 2822 0 5150541
23 2823 0 5151710
23 2824 0 5152311
23 2825 0 5154758
23 2826 0 5156293
23 2827 0 5159772
23 2828 0 5161351
23 2829 0 5163505
23 2830 0 5166920
23 2831 0 5168294
23 2832 0 5169545
23 2833 0 5170731
23 2834 0 5173772
23 2835 0 5174671
23 2836 0 5176298
23 2837 0 5178922
23 2838 0 5180149
23 2839 0 5180940
23 2840 0 5182337
23 2841 0 5183900
23 2842 0 5185181
23 2843 0 5185936
23 2844 0 5186362
23 2845 0 5187057
23 2846 0 5188879
23 2847 0 5191590
23 2848 0 5191929
23 2849 0 5193738
23 2850 0 5195495
23 2851 0 5198492
23 2852 0 5202363
23 2853 0 5212111
23 2854 0 5217780
23 2855 0 5218033
23 2856 0 5219086
23 2857 0 5220381
23 2858 0 5220562
23 2859 0 5221331
23 2860 0 5221609
23 2861 0 5221702
23 2862 0 5222316
23 2863 0 5257533
23 2864 0 5261400
23 2865 0 5263188
23 2866 0 5263300
23 2867 0 5265162
23 2868 0 5266345
23 2869 0 5271211
23 2870 0 5273926
23 2871 0 5278837
23 2872 0 5285788
23 2873 0 5285933
23 2874 0 5288699
23 2875 1 5296795
23 2876 1 5300580
23 2877 1 5302447
23 2878 1 5310506
23 2879 1 5313147
23 2880 1 5314515
23 2881 1 5316972
23 2882 1 5319678
23 2883 1 5320004
23 2884 1 5321460
23 2885 1 5322837
23 2886 1 5323584
23 2887 1 5324094
23 2888 1 5324876
23 2889 1 5326546
23 2890 1 5327020
23 2891 1 5328347
23 2892 1 5332351
23 2893 1 5334229
23 2894 1 5337893
23 2895 1 5338918
23 2896 1 5341927
23 2897 1 5342299
23 2898 1 5344104
23 2899 1 5346869
23 2900 1 5347213
23 2901 1 5350816
23 2902 1 5350893
23 2903 1 5352114
23 2904 1 5354766
23 2905 1 5360271
23 2906 1 5360832
23 2907 1 5376136
23 2908 1 5381686
23 2909 1 5383454
23 2910 1 5390074
23 2911 1 5393065
23 2912 0 5405923
23 2913 0 5443967
23 2914 0 5502522
23 2915 0 5508869
23 2916 0 5516320
23 2917 0 5706396
