# Supplementary material for: A Scale-Corrected Comparison of Linkage Disequilibrium Levels between Genic and Non-Genic Regions
Source: PLoS One. 2015 Oct 30;10(10):e0141216. doi: 10.1371/journal.pone.0141216 (PMC4627745; doi:10.1371/journal.pone.0141216)
Supplement: S3 File — (ZIP) [file pone.0141216.s016.zip › markerInfo_chr25.txt]

chr SNP gene relDist
25 1 0 1
25 2 0 598
25 3 0 1894
25 4 0 16247
25 5 0 16798
25 6 0 19034
25 7 0 19415
25 8 0 21389
25 9 0 23953
25 10 0 24479
25 11 0 26009
25 12 0 26807
25 13 0 27169
25 14 0 27440
25 15 0 27654
25 16 0 32300
25 17 0 34636
25 18 0 34898
25 19 0 35141
25 20 0 35883
25 21 0 36242
25 22 0 38521
25 23 0 38730
25 24 0 39049
25 25 0 39817
25 26 0 40777
25 27 0 41183
25 28 0 41280
25 29 0 41408
25 30 0 42399
25 31 0 42729
25 32 0 43352
25 33 0 43677
25 34 0 43739
25 35 0 44007
25 36 0 44108
25 37 0 44158
25 38 0 44722
25 39 0 44798
25 40 0 47288
25 41 0 47539
25 42 0 49832
25 43 0 51356
25 44 0 54158
25 45 1 55339
25 46 1 55710
25 47 1 55830
25 48 1 56092
25 49 1 56175
25 50 1 56493
25 51 1 57121
25 52 1 57169
25 53 1 57326
25 54 1 57833
25 55 1 59093
25 56 1 60129
25 57 1 60474
25 58 1 60825
25 59 1 61040
25 60 1 61545
25 61 1 61708
25 62 1 62619
25 63 1 62862
25 64 1 63606
25 65 1 64189
25 66 1 64483
25 67 1 64763
25 68 1 64899
25 69 1 65497
25 70 1 67001
25 71 0 70526
25 72 0 73426
25 73 0 75066
25 74 0 78460
25 75 0 79076
25 76 0 79101
25 77 1 80032
25 78 1 80185
25 79 1 80536
25 80 1 80610
25 81 1 80701
25 82 1 82909
25 83 1 83244
25 84 1 84386
25 85 1 84961
25 86 1 85706
25 87 1 86203
25 88 1 86449
25 89 1 87669
25 90 1 88898
25 91 1 89328
25 92 1 90361
25 93 1 91265
25 94 1 91465
25 95 1 91610
25 96 1 91891
25 97 1 92861
25 98 1 94175
25 99 1 95551
25 100 1 96079
25 101 1 101345
25 102 0 106459
25 103 0 106979
25 104 0 108498
25 105 0 108672
25 106 0 108701
25 107 0 108917
25 108 0 108970
25 109 0 109381
25 110 0 109655
25 111 0 109988
25 112 0 111227
25 113 0 117522
25 114 0 118516
25 115 0 126841
25 116 0 136311
25 117 0 137583
25 118 0 137820
25 119 0 138320
25 120 0 138413
25 121 0 144315
25 122 0 145987
25 123 0 146386
25 124 0 154643
25 125 0 167227
25 126 0 168434
25 127 0 177401
25 128 0 179190
25 129 0 179542
25 130 0 181198
25 131 0 245478
25 132 0 245500
25 133 0 245607
25 134 0 245918
25 135 0 246390
25 136 0 246582
25 137 0 246815
25 138 0 247813
25 139 0 247941
25 140 0 248484
25 141 0 248932
25 142 0 249763
25 143 0 253318
25 144 0 255798
25 145 0 256912
25 146 0 258507
25 147 0 258588
25 148 0 258999
25 149 0 259642
25 150 0 260983
25 151 0 262439
25 152 0 263324
25 153 1 264358
25 154 1 264838
25 155 1 265643
25 156 1 267449
25 157 1 268314
25 158 1 268481
25 159 1 268970
25 160 1 270174
25 161 1 270437
25 162 1 272076
25 163 1 273752
25 164 1 273892
25 165 1 274053
25 166 1 274587
25 167 1 275026
25 168 1 276549
25 169 1 278458
25 170 1 278791
25 171 1 279762
25 172 1 280501
25 173 1 281736
25 174 1 282619
25 175 1 283239
25 176 0 285997
25 177 0 289283
25 178 0 289437
25 179 0 290084
25 180 0 292583
25 181 0 296949
25 182 0 298636
25 183 0 299266
25 184 0 299823
25 185 0 299881
25 186 0 300251
25 187 0 301571
25 188 0 303663
25 189 0 303882
25 190 0 304901
25 191 0 306763
25 192 0 307135
25 193 0 307272
25 194 0 310288
25 195 0 311153
25 196 0 340299
25 197 0 340648
25 198 0 407365
25 199 0 407572
25 200 0 412211
25 201 0 412347
25 202 0 413880
25 203 0 423850
25 204 0 435845
25 205 0 448554
25 206 0 452909
25 207 0 453224
25 208 0 459734
25 209 0 460651
25 210 0 495211
25 211 0 502571
25 212 0 503291
25 213 0 513015
25 214 0 513225
25 215 0 513772
25 216 0 515482
25 217 0 527428
25 218 0 528857
25 219 0 529407
25 220 0 530694
25 221 0 539239
25 222 0 539704
25 223 0 542022
25 224 0 546074
25 225 0 547760
25 226 0 549715
25 227 0 611035
25 228 0 612009
25 229 0 612716
25 230 0 612824
25 231 0 613209
25 232 0 622245
25 233 0 627293
25 234 0 632957
25 235 0 657870
25 236 0 675851
25 237 0 695386
25 238 0 696038
25 239 0 706264
25 240 0 708493
25 241 0 710128
25 242 0 714855
25 243 0 715198
25 244 0 720323
25 245 0 720899
25 246 0 722705
25 247 0 723951
25 248 0 724743
25 249 0 727362
25 250 0 730880
25 251 0 733443
25 252 0 736687
25 253 0 737029
25 254 0 738728
25 255 0 748736
25 256 0 749995
25 257 0 750868
25 258 0 751255
25 259 0 752636
25 260 0 753032
25 261 0 755718
25 262 0 755938
25 263 0 756973
25 264 0 758237
25 265 0 758681
25 266 0 760005
25 267 0 760412
25 268 0 762075
25 269 0 762257
25 270 0 762483
25 271 0 762643
25 272 0 763208
25 273 0 764356
25 274 0 764481
25 275 0 765674
25 276 0 765753
25 277 0 766542
25 278 0 766865
25 279 0 767209
25 280 0 768743
25 281 0 768823
25 282 0 769464
25 283 0 769535
25 284 0 769814
25 285 0 774811
25 286 0 775438
25 287 0 775995
25 288 0 776088
25 289 0 776870
25 290 0 777059
25 291 0 777151
25 292 0 777715
25 293 0 778386
25 294 0 778799
25 295 0 781496
25 296 0 787206
25 297 0 787782
25 298 0 790489
25 299 0 791696
25 300 0 794575
25 301 0 795104
25 302 0 796107
25 303 0 799759
25 304 0 800287
25 305 0 806584
25 306 0 806751
25 307 0 807572
25 308 0 808062
25 309 0 808637
25 310 0 809038
25 311 0 809262
25 312 0 809488
25 313 0 813817
25 314 0 814609
25 315 0 843443
25 316 0 847115
25 317 0 847903
25 318 0 848208
25 319 0 848315
25 320 0 851983
25 321 0 853919
25 322 0 854305
25 323 0 871390
25 324 0 872583
25 325 0 873673
25 326 1 887387
25 327 1 887684
25 328 1 888701
25 329 1 890445
25 330 1 891467
25 331 1 891818
25 332 1 891903
25 333 1 892075
25 334 1 893267
25 335 1 894642
25 336 0 942793
25 337 0 943347
25 338 0 944922
25 339 0 945008
25 340 0 945109
25 341 0 945664
25 342 0 945751
25 343 0 946201
25 344 0 946331
25 345 0 946541
25 346 0 946612
25 347 0 946927
25 348 0 947718
25 349 0 948047
25 350 0 948872
25 351 0 949641
25 352 0 950173
25 353 0 951179
25 354 0 952510
25 355 0 952998
25 356 0 953294
25 357 0 953493
25 358 0 954375
25 359 0 954518
25 360 0 955240
25 361 0 956081
25 362 0 956816
25 363 0 956982
25 364 0 957032
25 365 0 957388
25 366 0 957449
25 367 0 958197
25 368 0 958234
25 369 0 958645
25 370 0 959057
25 371 0 959661
25 372 0 959759
25 373 0 960057
25 374 0 960740
25 375 0 961479
25 376 0 962234
25 377 0 963130
25 378 0 963165
25 379 0 963420
25 380 0 963477
25 381 0 963957
25 382 0 964166
25 383 0 964994
25 384 0 970427
25 385 0 970534
25 386 0 1018268
25 387 0 1025245
25 388 0 1026290
25 389 0 1027327
25 390 0 1027699
25 391 0 1030856
25 392 0 1033502
25 393 0 1033992
25 394 0 1034193
25 395 0 1034273
25 396 0 1034610
25 397 0 1034942
25 398 0 1035290
25 399 0 1037486
25 400 0 1039088
25 401 0 1039277
25 402 0 1039295
25 403 0 1039418
25 404 0 1050268
25 405 0 1051029
25 406 0 1051837
25 407 0 1051893
25 408 0 1051935
25 409 0 1052089
25 410 0 1052380
25 411 0 1052518
25 412 0 1053865
25 413 0 1053903
25 414 0 1054272
25 415 0 1054428
25 416 0 1054494
25 417 0 1055085
25 418 0 1056258
25 419 0 1057871
25 420 0 1059304
25 421 0 1059774
25 422 0 1060139
25 423 0 1060805
25 424 0 1062007
25 425 0 1062544
25 426 0 1062811
25 427 0 1063304
25 428 0 1063484
25 429 0 1064880
25 430 0 1065181
25 431 0 1067385
25 432 0 1068937
25 433 0 1069149
25 434 0 1070307
25 435 0 1071036
25 436 0 1071808
25 437 0 1073023
25 438 0 1073367
25 439 0 1073584
25 440 0 1074303
25 441 0 1074962
25 442 0 1095379
25 443 0 1095766
25 444 0 1098230
25 445 0 1100170
25 446 0 1100414
25 447 0 1100634
25 448 0 1101396
25 449 0 1101623
25 450 0 1101726
25 451 0 1102488
25 452 0 1103753
25 453 0 1104157
25 454 0 1104170
25 455 0 1104254
25 456 0 1105394
25 457 0 1105980
25 458 0 1107138
25 459 0 1111700
25 460 0 1118007
25 461 0 1118039
25 462 0 1118547
25 463 0 1209059
25 464 0 1228881
25 465 1 1230391
25 466 1 1231224
25 467 1 1232626
25 468 1 1233380
25 469 1 1234246
25 470 1 1234801
25 471 1 1236094
25 472 1 1237161
25 473 1 1237224
25 474 1 1238366
25 475 0 1245270
25 476 0 1245348
25 477 0 1245850
25 478 0 1246785
25 479 0 1247983
25 480 0 1259069
25 481 0 1261219
25 482 0 1265983
25 483 0 1269624
25 484 0 1269811
25 485 0 1271274
25 486 0 1272086
25 487 0 1273664
25 488 0 1274031
25 489 1 1292992
25 490 1 1293680
25 491 1 1295216
25 492 1 1296965
25 493 1 1297645
25 494 1 1299279
25 495 1 1300525
25 496 1 1300645
25 497 1 1301777
25 498 1 1302155
25 499 1 1302505
25 500 1 1302880
25 501 1 1304019
25 502 1 1304307
25 503 1 1304364
25 504 1 1305116
25 505 1 1306330
25 506 1 1306690
25 507 1 1307347
25 508 1 1308401
25 509 1 1310192
25 510 0 1311085
25 511 0 1311955
25 512 0 1312101
25 513 0 1316757
25 514 0 1324708
25 515 0 1326178
25 516 0 1326413
25 517 0 1328691
25 518 0 1331116
25 519 0 1332697
25 520 0 1333487
25 521 0 1335214
25 522 1 1343148
25 523 1 1343770
25 524 1 1346389
25 525 1 1346844
25 526 1 1348202
25 527 1 1348805
25 528 1 1349681
25 529 1 1351005
25 530 1 1351452
25 531 1 1352351
25 532 1 1352747
25 533 1 1354718
25 534 1 1354801
25 535 1 1356119
25 536 1 1356307
25 537 1 1358812
25 538 1 1358846
25 539 1 1360209
25 540 0 1371078
25 541 0 1372088
25 542 1 1378317
25 543 1 1382890
25 544 1 1383132
25 545 1 1385333
25 546 1 1385569
25 547 1 1396934
25 548 1 1397699
25 549 1 1398743
25 550 1 1399079
25 551 1 1400107
25 552 1 1402300
25 553 1 1406136
25 554 1 1406502
25 555 1 1406769
25 556 1 1407966
25 557 1 1409076
25 558 0 1413029
25 559 0 1418031
25 560 0 1421993
25 561 1 1424342
25 562 1 1427022
25 563 1 1427452
25 564 1 1428078
25 565 1 1428419
25 566 1 1429038
25 567 1 1429446
25 568 1 1429499
25 569 1 1430044
25 570 1 1431324
25 571 1 1432982
25 572 1 1433352
25 573 1 1433606
25 574 1 1436233
25 575 1 1436307
25 576 1 1436985
25 577 1 1438343
25 578 1 1438645
25 579 1 1441101
25 580 1 1441605
25 581 1 1442275
25 582 1 1442390
25 583 1 1443019
25 584 1 1443899
25 585 1 1443949
25 586 1 1445775
25 587 1 1447961
25 588 1 1448597
25 589 1 1454403
25 590 1 1456005
25 591 0 1458135
25 592 0 1458247
25 593 0 1459117
25 594 0 1459607
25 595 0 1460429
25 596 0 1460659
25 597 0 1460697
25 598 0 1461842
25 599 0 1462615
25 600 0 1463480
25 601 1 1468439
25 602 1 1470606
25 603 1 1471402
25 604 1 1471596
25 605 1 1471768
25 606 1 1471934
25 607 1 1472077
25 608 1 1472573
25 609 1 1474803
25 610 1 1474884
25 611 0 1476238
25 612 0 1476861
25 613 0 1477257
25 614 0 1477991
25 615 0 1479479
25 616 0 1479907
25 617 0 1480089
25 618 0 1480556
25 619 0 1483043
25 620 0 1483067
25 621 0 1483386
25 622 0 1483862
25 623 0 1487385
25 624 0 1487638
25 625 0 1488424
25 626 0 1488537
25 627 0 1490572
25 628 0 1499175
25 629 0 1499368
25 630 0 1499497
25 631 0 1500305
25 632 0 1502370
25 633 0 1502614
25 634 0 1502881
25 635 0 1503788
25 636 0 1505001
25 637 0 1505811
25 638 0 1510334
25 639 0 1517755
25 640 0 1523555
25 641 0 1526657
25 642 0 1526995
25 643 0 1527284
25 644 0 1527617
25 645 0 1527873
25 646 0 1538698
25 647 0 1539840
25 648 0 1539953
25 649 0 1540940
25 650 0 1541542
25 651 0 1543087
25 652 0 1543224
25 653 0 1543961
25 654 0 1548776
25 655 0 1550908
25 656 0 1552861
25 657 0 1554270
25 658 0 1554390
25 659 0 1557459
25 660 0 1559259
25 661 0 1561443
25 662 0 1561854
25 663 0 1562149
25 664 0 1569137
25 665 0 1572507
25 666 0 1576512
25 667 0 1576619
25 668 0 1577322
25 669 0 1579778
25 670 0 1583520
25 671 0 1583963
25 672 0 1584759
25 673 0 1584822
25 674 0 1585674
25 675 0 1587741
25 676 0 1587820
25 677 0 1591042
25 678 0 1595189
25 679 0 1596369
25 680 0 1599149
25 681 0 1599503
25 682 0 1599951
25 683 0 1600618
25 684 0 1601906
25 685 0 1602142
25 686 0 1603605
25 687 0 1603686
25 688 0 1606638
25 689 0 1606872
25 690 0 1607158
25 691 0 1607435
25 692 0 1609372
25 693 0 1611761
25 694 0 1611856
25 695 0 1612464
25 696 0 1612886
25 697 0 1613581
25 698 0 1614758
25 699 0 1614987
25 700 0 1615658
25 701 0 1615823
25 702 0 1618537
25 703 0 1620904
25 704 0 1622423
25 705 0 1623841
25 706 0 1627739
25 707 0 1628823
25 708 0 1629118
25 709 0 1629219
25 710 0 1629374
25 711 0 1633183
25 712 0 1634924
25 713 0 1635143
25 714 0 1637402
25 715 0 1637471
25 716 0 1638712
25 717 0 1640841
25 718 0 1644551
25 719 0 1644870
25 720 0 1654889
25 721 0 1662225
25 722 0 1662950
25 723 0 1663492
25 724 0 1665633
25 725 0 1670545
25 726 0 1675777
25 727 0 1675911
25 728 0 1676087
25 729 0 1680003
25 730 0 1682556
25 731 0 1683566
25 732 0 1687197
25 733 0 1688069
25 734 0 1688987
25 735 0 1689604
25 736 0 1692119
25 737 0 1692763
25 738 0 1693532
25 739 0 1693785
25 740 0 1695009
25 741 0 1695686
25 742 0 1702558
25 743 0 1704343
25 744 0 1705035
25 745 0 1707123
25 746 0 1708414
25 747 0 1708434
25 748 0 1710243
25 749 0 1711185
25 750 0 1713999
25 751 0 1721468
25 752 0 1724332
25 753 0 1724351
25 754 0 1725657
25 755 0 2063236
25 756 0 2063250
25 757 0 2063639
25 758 0 2066234
25 759 0 2066887
25 760 0 2068132
25 761 0 2069126
25 762 0 2077744
25 763 0 2078493
25 764 0 2079675
25 765 0 2080066
25 766 0 2080807
25 767 0 2081744
25 768 0 2083736
25 769 0 2088416
25 770 0 2091423
25 771 0 2094502
25 772 0 2095383
25 773 0 2097489
25 774 0 2103273
25 775 0 2107256
25 776 0 2108869
25 777 0 2109262
25 778 0 2111179
25 779 0 2111701
25 780 0 2112102
25 781 0 2115056
25 782 0 2119151
25 783 0 2123954
25 784 0 2124457
25 785 0 2145881
25 786 0 2147661
25 787 0 2149344
25 788 0 2162893
