# Supplementary material for: A Scale-Corrected Comparison of Linkage Disequilibrium Levels between Genic and Non-Genic Regions
Source: PLoS One. 2015 Oct 30;10(10):e0141216. doi: 10.1371/journal.pone.0141216 (PMC4627745; doi:10.1371/journal.pone.0141216)
Supplement: S3 File — (ZIP) [file pone.0141216.s016.zip › markerInfo_chr26.txt]

chr SNP gene relDist
26 1 1 1
26 2 1 990
26 3 1 2570
26 4 1 5521
26 5 1 6998
26 6 1 7969
26 7 1 8560
26 8 1 9094
26 9 1 11611
26 10 1 14429
26 11 1 17402
26 12 1 20405
26 13 1 21969
26 14 1 23429
26 15 1 23512
26 16 1 25523
26 17 1 26868
26 18 1 30261
26 19 1 32741
26 20 1 34009
26 21 0 36776
26 22 0 39471
26 23 0 39769
26 24 0 42120
26 25 0 42372
26 26 0 46545
26 27 0 48161
26 28 0 50015
26 29 0 50470
26 30 0 53210
26 31 0 55194
26 32 0 59299
26 33 0 63626
26 34 0 65387
26 35 0 67690
26 36 0 67885
26 37 0 70990
26 38 0 72340
26 39 0 73026
26 40 0 74234
26 41 0 77262
26 42 0 78691
26 43 0 78933
26 44 0 81088
26 45 0 81870
26 46 0 84421
26 47 0 87163
26 48 1 87694
26 49 1 88424
26 50 1 90213
26 51 1 90576
26 52 1 117966
26 53 1 119213
26 54 1 122185
26 55 1 122503
26 56 1 123825
26 57 1 126792
26 58 1 127397
26 59 0 132103
26 60 0 149197
26 61 0 157736
26 62 0 159163
26 63 0 160119
26 64 0 160186
26 65 0 173234
26 66 0 192169
26 67 0 193176
26 68 0 195910
26 69 0 197797
26 70 0 199955
26 71 0 204792
26 72 0 216446
26 73 0 223037
26 74 0 224218
26 75 0 224919
26 76 0 226286
26 77 0 229144
26 78 0 231583
26 79 0 231789
26 80 0 235828
26 81 1 252462
26 82 1 257538
26 83 1 258762
26 84 1 259785
26 85 1 261153
26 86 1 263204
26 87 1 264189
26 88 1 266539
26 89 1 267107
26 90 1 269647
26 91 1 271149
26 92 1 273772
26 93 1 275454
26 94 1 279230
26 95 1 284614
26 96 1 287698
26 97 1 291974
26 98 1 293129
26 99 1 294164
26 100 1 295525
26 101 1 295640
26 102 1 297636
26 103 1 298246
26 104 1 299731
26 105 1 300909
26 106 1 301629
26 107 1 306887
26 108 1 309664
26 109 1 311460
26 110 1 312890
26 111 1 313050
26 112 1 314843
26 113 1 316140
26 114 1 316433
26 115 1 317171
26 116 1 318085
26 117 1 319280
26 118 1 319969
26 119 1 320547
26 120 1 321835
26 121 0 324678
26 122 0 329033
26 123 0 329179
26 124 0 332101
26 125 0 332413
26 126 0 334833
26 127 0 336211
26 128 0 336319
26 129 0 338407
26 130 0 339520
26 131 0 341978
26 132 0 345585
26 133 0 349626
26 134 0 355455
26 135 0 356881
26 136 0 358336
26 137 0 358973
26 138 0 360332
26 139 0 364451
26 140 0 368401
26 141 0 369933
26 142 0 371901
26 143 1 380698
26 144 1 382878
26 145 1 384303
26 146 1 385580
26 147 1 386234
26 148 1 387654
26 149 1 391887
26 150 1 393300
26 151 1 393690
26 152 1 394216
26 153 1 398237
26 154 1 399985
26 155 1 400854
26 156 1 402330
26 157 1 403155
26 158 1 404884
26 159 1 406141
26 160 1 406901
26 161 1 407885
26 162 1 408916
26 163 1 410139
26 164 1 410729
26 165 0 418356
26 166 0 420337
26 167 0 421867
26 168 1 424341
26 169 1 425112
26 170 1 426314
26 171 1 427303
26 172 1 427397
26 173 1 428213
26 174 1 429233
26 175 1 430947
26 176 1 431826
26 177 1 434691
26 178 1 435390
26 179 1 436304
26 180 1 438575
26 181 1 438810
26 182 1 441008
26 183 1 442405
26 184 1 442564
26 185 1 442975
26 186 1 443994
26 187 1 444120
26 188 1 445408
26 189 0 447647
26 190 0 450331
26 191 0 451900
26 192 0 452612
26 193 0 453621
26 194 0 453936
26 195 0 454547
26 196 0 455157
26 197 0 455559
26 198 0 456155
26 199 0 458419
26 200 0 460123
26 201 0 461459
26 202 0 462144
26 203 0 464587
26 204 0 465569
26 205 0 467879
26 206 0 469932
26 207 0 472667
26 208 0 473670
26 209 0 475390
26 210 0 476870
26 211 0 478551
26 212 0 480459
26 213 0 481616
26 214 0 483203
26 215 0 483326
26 216 0 484794
26 217 0 486592
26 218 0 486948
26 219 0 488171
26 220 0 489506
26 221 0 490108
26 222 0 490782
26 223 0 495705
26 224 0 497701
26 225 0 499564
26 226 0 499630
26 227 0 502226
26 228 0 504149
26 229 0 504937
26 230 0 508834
26 231 0 513136
26 232 0 515546
26 233 0 518512
26 234 0 519249
26 235 0 522435
26 236 0 523130
26 237 0 525475
26 238 0 527313
26 239 0 528594
26 240 0 531549
26 241 0 535095
26 242 0 535915
26 243 0 537746
26 244 0 537909
26 245 0 538683
26 246 1 545581
26 247 1 545796
26 248 1 547442
26 249 1 549058
26 250 1 549182
26 251 1 551119
26 252 1 551361
26 253 1 553705
26 254 1 556289
26 255 1 556324
26 256 1 556758
26 257 1 557370
26 258 1 557802
26 259 1 558532
26 260 0 560499
26 261 0 561475
26 262 0 563723
26 263 0 564239
26 264 0 565367
26 265 0 567614
26 266 0 568066
26 267 0 568275
26 268 0 568310
26 269 0 568332
26 270 0 568966
26 271 0 572802
26 272 0 573466
26 273 0 575684
26 274 0 579776
26 275 0 580820
26 276 0 585351
26 277 0 586501
26 278 0 587328
26 279 0 587380
26 280 0 589097
26 281 0 590653
26 282 0 590732
26 283 0 590925
26 284 0 592086
26 285 0 592742
26 286 1 594709
26 287 1 595449
26 288 1 596287
26 289 1 597156
26 290 1 599652
26 291 1 600364
26 292 1 601832
26 293 1 603258
26 294 1 603518
26 295 1 604242
26 296 1 605256
26 297 1 606067
26 298 1 606606
26 299 1 607606
26 300 1 607831
26 301 1 609762
26 302 1 609852
26 303 1 610260
26 304 1 610388
26 305 1 611710
26 306 1 613767
26 307 1 614262
26 308 1 615686
26 309 0 617663
26 310 0 618762
26 311 0 619436
26 312 0 620646
26 313 0 622446
26 314 0 622676
26 315 0 624040
26 316 0 624730
26 317 0 625479
26 318 0 625594
26 319 0 626230
26 320 0 626583
26 321 0 637954
26 322 0 639328
26 323 0 640826
26 324 0 643162
26 325 0 643652
26 326 0 645336
26 327 0 645533
26 328 0 646867
26 329 0 649167
26 330 0 651554
26 331 0 652267
26 332 0 653405
26 333 0 654523
26 334 0 655644
26 335 0 656104
26 336 0 659229
26 337 0 660902
26 338 0 663459
26 339 0 665612
26 340 0 665817
26 341 0 667989
26 342 0 669069
26 343 0 669530
26 344 0 671147
26 345 0 672780
26 346 0 676773
26 347 0 677771
26 348 0 678854
26 349 0 683440
26 350 0 702671
26 351 0 705678
26 352 0 812093
26 353 0 813909
26 354 0 816896
26 355 0 821510
26 356 0 833037
26 357 0 840247
26 358 0 841990
26 359 0 844275
26 360 0 848448
26 361 0 849845
26 362 0 858240
26 363 0 859093
26 364 0 865056
26 365 0 865561
26 366 0 866220
26 367 0 866357
26 368 0 866778
26 369 0 867690
26 370 0 868804
26 371 0 871018
26 372 0 873542
26 373 0 876530
26 374 0 881960
26 375 0 886584
26 376 0 886819
26 377 0 887619
26 378 0 888366
26 379 0 889694
26 380 0 890456
26 381 0 894102
26 382 0 895886
26 383 0 898122
26 384 0 898759
26 385 0 900595
26 386 0 902702
26 387 0 908015
26 388 0 911362
26 389 0 911394
26 390 0 913849
26 391 0 914197
26 392 0 916620
26 393 0 917162
26 394 0 924491
26 395 0 926765
26 396 0 927711
26 397 0 929217
26 398 0 930323
26 399 0 932615
26 400 0 935485
26 401 0 936367
26 402 0 936487
26 403 0 936882
26 404 0 937082
26 405 0 941573
26 406 0 943025
26 407 0 946965
26 408 0 947802
26 409 0 949359
26 410 0 952044
26 411 0 953043
26 412 0 953245
26 413 0 970940
26 414 0 971454
26 415 0 972593
26 416 0 978942
26 417 0 979218
26 418 0 980161
26 419 0 986556
26 420 0 988064
26 421 0 995643
26 422 0 997667
26 423 0 998345
26 424 0 1002529
26 425 0 1012048
26 426 0 1013391
26 427 0 1014040
26 428 0 1015213
26 429 0 1016251
26 430 0 1016293
26 431 0 1018784
26 432 0 1028222
26 433 0 1039035
26 434 0 1040087
26 435 0 1040469
26 436 0 1043296
26 437 0 1044352
26 438 0 1045561
26 439 0 1050486
26 440 0 1052455
26 441 0 1053090
26 442 0 1054440
26 443 0 1055538
26 444 0 1056342
26 445 0 1058205
26 446 0 1058578
26 447 0 1060820
26 448 0 1061010
26 449 0 1062169
26 450 0 1062980
26 451 0 1064291
26 452 0 1065052
26 453 0 1065968
26 454 0 1069035
26 455 0 1070804
26 456 0 1071309
26 457 0 1071667
26 458 0 1072749
26 459 0 1074472
26 460 0 1076436
26 461 0 1077386
26 462 0 1081049
26 463 0 1081601
26 464 0 1081636
26 465 0 1083362
26 466 0 1085098
26 467 0 1085743
26 468 0 1086207
26 469 0 1089161
26 470 0 1091879
26 471 0 1091907
26 472 0 1093465
26 473 0 1093501
26 474 0 1094170
26 475 0 1098004
26 476 0 1100850
26 477 0 1101115
26 478 0 1102755
26 479 0 1103276
26 480 0 1104619
26 481 0 1105739
26 482 0 1117058
26 483 0 1117705
26 484 0 1125062
26 485 0 1126011
26 486 1 1130763
26 487 1 1131753
26 488 1 1131849
26 489 1 1131943
26 490 1 1137945
26 491 1 1138997
26 492 1 1140648
26 493 1 1141425
26 494 1 1141753
26 495 1 1142974
26 496 1 1143956
26 497 1 1145471
26 498 1 1147155
26 499 1 1147854
26 500 0 1150786
26 501 0 1151215
26 502 0 1153540
26 503 0 1154297
26 504 0 1166727
26 505 0 1167964
26 506 0 1169821
26 507 0 1170755
26 508 0 1171479
26 509 0 1182183
26 510 0 1187028
26 511 0 1187526
26 512 0 1190233
26 513 0 1190305
26 514 0 1191486
26 515 0 1191635
26 516 0 1193832
26 517 0 1204570
26 518 0 1213422
26 519 0 1214666
26 520 0 1218631
26 521 0 1220433
26 522 0 1221125
26 523 0 1222454
26 524 0 1231102
26 525 0 1231783
26 526 0 1238927
26 527 0 1239536
26 528 0 1243541
26 529 1 1248506
26 530 1 1250221
26 531 1 1250690
26 532 1 1270159
26 533 1 1270198
26 534 1 1271542
26 535 1 1273295
26 536 1 1274514
26 537 1 1276720
26 538 1 1277817
26 539 1 1282144
26 540 1 1285135
26 541 0 1287813
26 542 0 1288581
26 543 0 1290053
26 544 0 1291597
26 545 0 1294344
26 546 0 1295778
26 547 0 1298189
26 548 0 1299063
26 549 0 1300240
26 550 0 1302197
26 551 0 1305418
26 552 0 1306953
26 553 0 1308377
26 554 0 1309398
26 555 0 1310781
26 556 0 1312711
26 557 0 1316948
26 558 0 1317217
26 559 0 1319247
26 560 0 1323719
26 561 0 1323786
26 562 0 1325069
26 563 0 1326298
26 564 0 1326451
26 565 0 1327375
26 566 0 1327447
26 567 0 1329060
26 568 1 1330290
26 569 1 1331063
26 570 1 1333235
26 571 1 1334357
26 572 1 1334793
26 573 1 1334938
26 574 1 1335943
26 575 1 1336074
26 576 1 1337137
26 577 1 1338973
26 578 1 1339901
26 579 1 1340468
26 580 1 1341366
26 581 0 1342246
26 582 0 1343207
26 583 0 1344230
26 584 0 1344391
26 585 0 1344620
26 586 0 1345481
26 587 0 1346444
26 588 0 1347758
26 589 0 1348339
26 590 0 1349074
26 591 0 1349481
26 592 0 1350749
26 593 0 1353415
26 594 0 1354579
26 595 0 1355406
26 596 0 1356316
26 597 0 1356861
26 598 0 1357297
26 599 0 1359047
26 600 0 1360229
26 601 0 1367362
26 602 0 1368605
26 603 0 1368820
26 604 0 1369721
26 605 0 1372483
26 606 0 1373084
26 607 0 1373752
26 608 0 1373832
26 609 0 1374010
26 610 0 1374955
26 611 0 1375511
26 612 0 1377389
26 613 0 1381870
26 614 0 1383512
26 615 0 1390389
26 616 0 1394383
26 617 0 1394449
26 618 0 1395883
26 619 0 1399087
26 620 0 1407450
26 621 1 1417315
26 622 1 1425024
26 623 1 1425979
26 624 1 1432505
26 625 1 1433220
26 626 1 1434551
26 627 1 1435954
26 628 1 1436041
26 629 1 1436736
26 630 1 1436850
26 631 1 1437052
26 632 1 1440634
26 633 1 1442896
26 634 1 1459938
26 635 1 1460225
26 636 1 1460757
26 637 1 1462556
26 638 1 1464879
26 639 1 1465352
26 640 1 1468792
26 641 1 1468829
26 642 1 1469838
26 643 1 1471106
26 644 1 1471396
26 645 1 1471461
26 646 1 1472711
26 647 1 1484121
26 648 1 1484381
26 649 1 1486130
26 650 1 1486889
26 651 1 1490671
26 652 1 1492573
26 653 1 1493186
26 654 1 1493712
26 655 1 1494948
26 656 1 1496902
26 657 1 1497597
26 658 1 1509487
26 659 1 1511911
26 660 1 1512364
26 661 0 1513967
26 662 0 1515263
26 663 0 1517208
26 664 0 1519145
26 665 0 1519340
26 666 0 1520416
26 667 0 1521719
26 668 0 1522577
26 669 0 1525979
26 670 0 1526870
26 671 0 1528484
26 672 0 1529290
26 673 0 1529478
26 674 0 1531780
26 675 0 1535151
26 676 0 1536101
26 677 1 1538263
26 678 1 1540225
26 679 1 1540651
26 680 1 1542703
26 681 1 1543198
26 682 1 1545700
26 683 1 1546317
26 684 1 1547327
26 685 1 1547981
26 686 1 1549128
26 687 1 1551464
26 688 1 1553051
26 689 0 1558799
26 690 0 1560448
26 691 0 1561489
26 692 0 1573688
26 693 0 1573873
26 694 0 1574508
26 695 0 1576624
26 696 0 1578014
26 697 0 1591201
26 698 0 1593622
26 699 0 1595533
26 700 0 1597455
26 701 0 1599980
26 702 0 1600737
26 703 0 1601050
26 704 0 1603680
26 705 0 1610443
26 706 0 1610804
26 707 0 1612325
26 708 0 1614452
26 709 0 1616206
26 710 0 1618169
26 711 0 1620945
26 712 0 1621357
26 713 0 1629281
26 714 0 1630902
26 715 0 1645168
26 716 0 1645762
26 717 0 1647433
26 718 0 1648215
26 719 0 1651465
26 720 0 1653647
26 721 0 1658656
26 722 0 1662847
26 723 0 1664773
26 724 0 1666465
26 725 0 1668099
26 726 0 1669690
26 727 0 1671504
26 728 0 1673727
26 729 0 1675963
26 730 0 1679445
26 731 0 1703131
26 732 0 1704840
26 733 0 1706173
26 734 0 1706644
26 735 0 1708514
26 736 0 1712696
26 737 0 1714066
26 738 0 1715067
26 739 0 1718843
26 740 0 1718962
26 741 0 1725956
26 742 0 1728157
26 743 0 1730798
26 744 0 1734622
26 745 0 1736721
26 746 0 1737505
26 747 0 1815116
26 748 0 1818549
26 749 0 1820013
26 750 0 1822220
26 751 0 1824463
26 752 0 1825561
26 753 0 1833504
26 754 0 1839773
26 755 0 1842894
26 756 0 1845959
26 757 0 1847693
26 758 0 1847899
26 759 0 1848671
26 760 0 1848976
26 761 0 1849857
26 762 0 1866700
26 763 0 2017611
26 764 0 2019184
26 765 0 2021959
26 766 0 2024722
26 767 0 2029913
26 768 0 2031742
26 769 0 2032502
26 770 0 2035024
26 771 0 2036345
26 772 0 2037680
26 773 0 2045652
26 774 0 2048355
26 775 0 2050306
26 776 0 2051018
26 777 0 2053483
26 778 0 2055328
26 779 0 2057218
26 780 0 2057862
26 781 0 2062557
26 782 0 2072503
26 783 0 2084250
26 784 0 2088362
26 785 0 2089050
26 786 0 2089112
26 787 0 2089147
26 788 1 2091314
26 789 1 2094437
26 790 1 2102130
26 791 1 2104185
26 792 1 2104787
26 793 1 2105814
26 794 1 2106314
26 795 1 2107012
26 796 1 2107442
26 797 1 2109327
26 798 1 2109370
26 799 1 2110380
26 800 1 2111474
26 801 0 2119387
26 802 0 2122448
26 803 0 2123265
26 804 0 2125339
26 805 0 2125982
26 806 0 2126699
26 807 0 2161225
26 808 0 2162197
26 809 0 2165570
26 810 0 2185551
26 811 1 2274742
26 812 1 2330643
26 813 1 2331121
26 814 1 2335629
26 815 1 2336347
26 816 1 2339017
26 817 1 2340386
26 818 1 2343474
26 819 1 2346288
26 820 1 2348875
26 821 1 2351067
26 822 1 2353728
26 823 1 2354211
26 824 0 2356321
26 825 0 2359046
26 826 0 2361530
26 827 0 2361950
26 828 0 2362748
26 829 0 2365322
26 830 0 2372284
26 831 0 2372297
26 832 0 2373019
26 833 0 2377095
26 834 0 2380019
26 835 0 2380409
26 836 0 2384143
26 837 0 2385537
26 838 0 2385893
26 839 0 2386510
26 840 0 2390880
26 841 0 2391556
26 842 0 2393711
26 843 0 2395707
26 844 0 2396307
26 845 0 2396435
26 846 0 2400047
26 847 0 2457810
26 848 0 2464558
26 849 0 2508223
26 850 0 2509614
26 851 0 2513774
26 852 0 2514554
26 853 0 2714655
26 854 0 2759531
26 855 0 2773509
26 856 0 2774784
26 857 0 2782767
26 858 0 2812844
26 859 0 2814256
26 860 0 2817260
26 861 0 2823476
26 862 0 2855172
26 863 0 2855983
26 864 0 2856809
26 865 0 2859391
26 866 0 2878576
26 867 0 2945700
26 868 0 2948495
26 869 0 2998539
26 870 0 3015640
26 871 0 3023003
26 872 0 3026449
26 873 0 3029425
26 874 0 3040862
26 875 0 3042060
26 876 0 3042762
26 877 0 3045175
26 878 0 3047397
26 879 0 3049377
26 880 0 3050586
26 881 0 3052561
26 882 0 3053922
26 883 0 3056118
26 884 0 3063040
26 885 0 3076245
26 886 0 3081310
26 887 0 3082731
26 888 0 3084351
26 889 0 3087776
26 890 0 3089112
26 891 0 3091158
26 892 0 3092833
26 893 0 3093297
26 894 0 3094040
26 895 0 3096434
26 896 0 3099356
26 897 0 3100507
26 898 0 3101512
26 899 0 3103315
26 900 0 3103765
26 901 0 3104428
26 902 0 3105631
26 903 0 3106470
26 904 0 3108116
26 905 0 3115317
26 906 0 3116164
26 907 0 3117327
26 908 0 3119230
26 909 0 3125976
26 910 0 3129490
26 911 0 3133148
26 912 0 3137605
26 913 0 3143648
26 914 1 3149656
26 915 1 3151921
26 916 1 3152956
26 917 1 3156551
26 918 1 3158001
26 919 1 3160319
26 920 1 3162617
26 921 1 3162724
26 922 1 3164270
26 923 1 3165408
26 924 1 3166040
26 925 0 3169798
26 926 0 3170001
26 927 0 3176161
26 928 0 3192847
26 929 0 3193844
26 930 0 3194884
26 931 0 3197374
26 932 1 3201055
26 933 1 3204915
26 934 1 3206023
26 935 1 3206740
26 936 1 3207196
26 937 1 3208416
26 938 1 3209303
26 939 1 3210691
26 940 1 3211158
26 941 1 3211685
26 942 1 3215579
26 943 1 3216677
26 944 1 3219341
26 945 1 3220208
26 946 1 3220300
26 947 1 3220824
26 948 1 3221403
26 949 1 3221463
26 950 0 3237993
26 951 0 3247546
26 952 0 3249824
26 953 0 3251421
26 954 0 3251881
26 955 0 3273319
26 956 0 3285835
26 957 0 3286205
26 958 0 3286935
26 959 1 3290646
26 960 1 3291026
26 961 1 3292127
26 962 1 3294458
26 963 1 3295138
26 964 1 3295225
26 965 1 3298078
26 966 1 3299235
26 967 1 3302040
26 968 1 3302214
26 969 1 3305061
26 970 0 3309969
26 971 0 3316750
26 972 1 3321756
26 973 1 3322955
26 974 1 3325692
26 975 1 3327175
26 976 1 3327399
26 977 1 3330053
26 978 1 3331562
26 979 1 3331594
26 980 1 3333325
26 981 1 3333484
26 982 0 3377260
26 983 0 3378623
26 984 0 3381180
26 985 0 3382260
26 986 1 3404979
26 987 1 3407194
26 988 1 3408240
26 989 1 3408371
26 990 1 3410629
26 991 1 3411607
26 992 1 3411960
26 993 1 3412178
26 994 1 3412417
26 995 1 3412875
26 996 0 3414164
26 997 0 3415963
26 998 0 3418570
26 999 0 3419634
26 1000 0 3421406
26 1001 0 3421532
26 1002 0 3423512
26 1003 0 3425314
26 1004 0 3426795
26 1005 0 3426937
26 1006 0 3431047
26 1007 0 3433045
26 1008 0 3436671
26 1009 0 3438810
26 1010 0 3439810
26 1011 0 3441540
26 1012 0 3443850
26 1013 0 3445206
26 1014 0 3447845
26 1015 0 3447905
26 1016 0 3449966
26 1017 0 3451710
26 1018 0 3452804
26 1019 0 3454220
26 1020 0 3455687
26 1021 0 3458178
26 1022 0 3461750
26 1023 0 3461840
26 1024 1 3463265
26 1025 1 3465567
26 1026 1 3465600
26 1027 1 3467182
26 1028 1 3467785
26 1029 1 3470389
26 1030 1 3471702
26 1031 1 3472838
26 1032 1 3473143
26 1033 1 3473384
26 1034 1 3475639
26 1035 1 3479040
26 1036 1 3479380
26 1037 1 3481355
26 1038 1 3484442
26 1039 1 3484931
26 1040 0 3489295
26 1041 0 3489613
26 1042 0 3489960
26 1043 0 3490976
26 1044 0 3491249
26 1045 0 3491402
26 1046 0 3491543
26 1047 0 3492971
26 1048 0 3493936
26 1049 0 3494349
26 1050 0 3494579
26 1051 0 3495322
26 1052 0 3496807
26 1053 0 3498152
26 1054 0 3500965
26 1055 0 3514258
26 1056 0 3514420
26 1057 0 3515694
26 1058 0 3517752
26 1059 0 3517901
26 1060 0 3518642
26 1061 0 3520539
26 1062 0 3526141
26 1063 0 3533230
26 1064 0 3534005
26 1065 0 3534917
26 1066 0 3538709
26 1067 0 3557116
26 1068 0 3557631
26 1069 0 3558056
26 1070 0 3560075
26 1071 0 3560264
26 1072 0 3561327
26 1073 0 3562020
26 1074 0 3562241
26 1075 0 3563086
26 1076 0 3563109
26 1077 0 3563933
26 1078 0 3564582
26 1079 0 3564619
26 1080 0 3567090
26 1081 0 3568758
26 1082 0 3569218
26 1083 0 3569893
26 1084 0 3571459
26 1085 0 3572005
26 1086 0 3572519
26 1087 0 3573606
26 1088 0 3575454
26 1089 0 3576150
26 1090 0 3576392
26 1091 0 3577797
26 1092 0 3578147
26 1093 0 3578510
26 1094 0 3580423
26 1095 0 3584043
26 1096 0 3598940
26 1097 0 3598974
26 1098 0 3600912
26 1099 0 3625456
26 1100 0 3626169
26 1101 0 3633273
26 1102 0 3636957
26 1103 0 3638534
26 1104 0 3639040
26 1105 0 3640749
26 1106 0 3643042
26 1107 0 3644353
26 1108 0 3646138
26 1109 0 3661448
26 1110 0 3662097
26 1111 0 3663393
26 1112 0 3664160
26 1113 0 3664174
26 1114 0 3665339
26 1115 0 3679747
26 1116 0 3683910
26 1117 0 3685463
26 1118 0 3688195
26 1119 0 3690808
26 1120 0 3693202
26 1121 0 3694024
26 1122 0 3695090
26 1123 0 3697822
26 1124 1 3705128
26 1125 1 3720805
26 1126 1 3722253
26 1127 1 3738882
26 1128 1 3762449
26 1129 1 3763613
26 1130 1 3763946
26 1131 1 3765527
26 1132 1 3765805
26 1133 1 3772741
26 1134 1 3775183
26 1135 1 3776350
26 1136 1 3780600
26 1137 1 3780783
26 1138 0 3784548
26 1139 0 3787316
26 1140 0 3787445
26 1141 0 3790607
26 1142 0 3795383
26 1143 0 3796203
26 1144 0 3797251
26 1145 0 3797324
26 1146 0 3799357
26 1147 0 3800610
26 1148 0 3801012
26 1149 0 3805168
26 1150 0 3805375
26 1151 0 3809066
26 1152 0 3809757
26 1153 0 3810003
26 1154 0 3813650
26 1155 0 3813872
26 1156 0 3816294
26 1157 0 3818758
26 1158 0 3819155
26 1159 0 3819236
26 1160 0 3822509
26 1161 1 3824878
26 1162 1 3827764
26 1163 1 3830236
26 1164 1 3835139
26 1165 1 3835566
26 1166 1 3835818
26 1167 1 3836020
26 1168 1 3836925
26 1169 1 3841687
26 1170 1 3841795
26 1171 1 3844271
26 1172 1 3844291
26 1173 1 3845522
26 1174 1 3846568
26 1175 1 3846701
26 1176 1 3847939
26 1177 1 3848978
26 1178 1 3850074
26 1179 1 3850327
26 1180 1 3850397
26 1181 1 3852425
26 1182 0 3939492
26 1183 0 3940360
26 1184 0 3940467
26 1185 1 3961451
26 1186 1 3961520
26 1187 1 3966550
26 1188 1 3968278
26 1189 1 3969690
26 1190 1 3969764
26 1191 1 3970107
26 1192 1 3971810
26 1193 1 3972515
26 1194 1 3972804
26 1195 0 3984325
26 1196 0 3987707
26 1197 0 3996286
26 1198 0 3998063
26 1199 0 3998787
26 1200 0 4000156
26 1201 0 4002753
26 1202 0 4004312
26 1203 0 4009576
26 1204 0 4010709
26 1205 0 4012946
26 1206 0 4013791
26 1207 0 4014684
26 1208 0 4015739
26 1209 0 4016850
26 1210 0 4017172
26 1211 0 4019274
26 1212 0 4020614
26 1213 0 4022768
26 1214 0 4023871
26 1215 0 4024664
26 1216 0 4026170
26 1217 0 4026393
26 1218 0 4028147
26 1219 0 4028412
26 1220 0 4029313
26 1221 0 4032796
26 1222 0 4033037
26 1223 0 4035137
26 1224 0 4035294
26 1225 0 4035540
26 1226 0 4036150
26 1227 0 4039267
26 1228 0 4041768
26 1229 0 4041944
26 1230 0 4042762
26 1231 0 4043632
26 1232 0 4044289
26 1233 0 4046700
26 1234 0 4048546
26 1235 0 4049985
26 1236 0 4050860
26 1237 0 4051404
26 1238 0 4052649
26 1239 0 4053126
26 1240 0 4054304
26 1241 0 4054357
26 1242 0 4057642
26 1243 0 4064125
26 1244 0 4066434
26 1245 0 4066482
26 1246 0 4067998
26 1247 0 4068708
26 1248 0 4070111
26 1249 0 4073191
26 1250 0 4073776
26 1251 0 4075019
26 1252 0 4076382
26 1253 0 4080350
26 1254 0 4082155
26 1255 0 4084783
26 1256 0 4088198
26 1257 0 4091771
26 1258 0 4092124
26 1259 0 4092402
26 1260 0 4095516
26 1261 0 4096193
26 1262 0 4097196
26 1263 0 4097997
26 1264 0 4102805
26 1265 0 4103740
26 1266 0 4104766
26 1267 0 4105252
26 1268 0 4106111
26 1269 0 4112108
26 1270 0 4112625
26 1271 0 4114386
26 1272 0 4116605
26 1273 0 4119231
26 1274 0 4120533
26 1275 0 4127313
26 1276 0 4128498
26 1277 0 4129241
26 1278 1 4130533
26 1279 1 4131817
26 1280 1 4132719
26 1281 1 4133970
26 1282 1 4136347
26 1283 1 4139500
26 1284 1 4139789
26 1285 1 4140437
26 1286 1 4144840
26 1287 1 4146976
26 1288 1 4149688
26 1289 1 4152674
26 1290 1 4153128
26 1291 1 4156591
26 1292 1 4157646
26 1293 1 4158895
26 1294 1 4161100
26 1295 1 4166085
26 1296 1 4166170
26 1297 1 4166904
26 1298 0 4168597
26 1299 0 4170180
26 1300 0 4171230
26 1301 0 4171754
26 1302 0 4172537
26 1303 0 4174266
26 1304 0 4174321
26 1305 0 4177516
26 1306 0 4177657
26 1307 0 4179387
26 1308 0 4179612
26 1309 0 4179719
26 1310 0 4180296
26 1311 0 4181622
26 1312 0 4182436
26 1313 0 4182731
26 1314 0 4183070
26 1315 0 4184722
26 1316 0 4185402
26 1317 0 4188520
26 1318 0 4194238
26 1319 0 4196454
26 1320 0 4201953
26 1321 0 4204230
26 1322 0 4204670
26 1323 0 4206664
26 1324 0 4207300
26 1325 0 4207396
26 1326 0 4207758
26 1327 0 4209250
26 1328 0 4209880
26 1329 0 4211650
26 1330 0 4211950
26 1331 0 4215187
26 1332 0 4215946
26 1333 0 4216094
26 1334 0 4216655
26 1335 0 4217281
26 1336 0 4222018
26 1337 0 4223167
26 1338 0 4223598
26 1339 0 4225777
26 1340 0 4228403
26 1341 1 4232700
26 1342 1 4233567
26 1343 1 4233864
26 1344 1 4235856
26 1345 1 4237074
26 1346 1 4239069
26 1347 1 4239707
26 1348 1 4240929
26 1349 1 4241105
26 1350 1 4241317
26 1351 1 4243198
26 1352 0 4246517
26 1353 0 4249302
26 1354 0 4251857
26 1355 0 4252401
26 1356 0 4255261
26 1357 0 4256972
26 1358 0 4258273
26 1359 0 4259037
26 1360 0 4261183
26 1361 0 4262025
26 1362 0 4263055
26 1363 0 4265021
26 1364 0 4266675
26 1365 0 4268242
26 1366 0 4271022
26 1367 0 4271087
26 1368 0 4273722
26 1369 0 4275038
26 1370 0 4277370
26 1371 0 4277515
26 1372 0 4278170
26 1373 0 4278279
26 1374 0 4278437
26 1375 0 4280342
26 1376 0 4281181
26 1377 0 4282652
26 1378 0 4283467
26 1379 0 4285756
26 1380 0 4290587
26 1381 0 4291341
26 1382 0 4292787
26 1383 0 4294576
26 1384 0 4294597
26 1385 0 4296890
26 1386 0 4298289
26 1387 0 4298837
26 1388 0 4301859
26 1389 0 4302488
26 1390 0 4303735
26 1391 0 4307520
26 1392 0 4309401
26 1393 0 4317890
26 1394 0 4321923
26 1395 0 4322304
26 1396 0 4323607
26 1397 0 4324457
26 1398 0 4325685
26 1399 0 4326938
26 1400 0 4328060
26 1401 0 4328407
26 1402 0 4522022
26 1403 0 4524090
26 1404 0 4525586
26 1405 0 4529285
26 1406 0 4533244
26 1407 0 4539788
26 1408 0 4545135
26 1409 0 4545615
26 1410 0 4552646
26 1411 0 4556527
26 1412 0 4557102
26 1413 0 4557451
26 1414 0 4559044
26 1415 0 4559739
26 1416 0 4563321
26 1417 0 4567163
26 1418 0 4573594
26 1419 0 4573614
26 1420 0 4574064
26 1421 0 4586792
26 1422 0 4587471
26 1423 0 4593227
26 1424 0 4594188
26 1425 0 4594743
26 1426 0 4595844
26 1427 0 4596130
26 1428 0 4596294
26 1429 0 4597451
26 1430 0 4597660
26 1431 0 4599831
26 1432 0 4600168
26 1433 0 4601710
26 1434 0 4603188
26 1435 0 4606124
26 1436 0 4607417
26 1437 0 4607787
26 1438 0 4608613
26 1439 0 4610970
26 1440 0 4611978
26 1441 0 4612046
26 1442 0 4612383
26 1443 0 4612636
26 1444 0 4613769
26 1445 0 4613924
26 1446 0 4614131
26 1447 0 4614470
26 1448 0 4614539
26 1449 0 4619337
26 1450 0 4624423
26 1451 0 4624547
26 1452 0 4625295
26 1453 0 4625444
26 1454 0 4626953
26 1455 0 4627967
26 1456 0 4631472
26 1457 0 4634203
26 1458 0 4636965
26 1459 0 4643309
26 1460 0 4644184
26 1461 0 4649080
26 1462 0 4653488
26 1463 0 4654759
26 1464 0 4656135
26 1465 0 4661400
26 1466 0 4661449
26 1467 0 4662056
26 1468 0 4662130
26 1469 0 4666423
26 1470 0 4668112
26 1471 0 4669542
26 1472 0 4669930
26 1473 0 4670350
26 1474 0 4671145
26 1475 0 4671304
26 1476 0 4674910
26 1477 0 4676035
26 1478 0 4676367
26 1479 0 4676925
26 1480 0 4679679
26 1481 0 4681112
26 1482 0 4684474
26 1483 0 4686435
26 1484 0 4692588
26 1485 0 4702929
26 1486 0 4702974
26 1487 0 4704327
26 1488 0 4704819
26 1489 0 4705959
26 1490 0 4706540
26 1491 0 4706636
26 1492 0 4707586
26 1493 0 4708622
26 1494 0 4709580
26 1495 0 4713267
26 1496 0 4714001
26 1497 0 4714340
26 1498 0 4715127
26 1499 0 4715303
26 1500 0 4716215
26 1501 0 4716308
26 1502 0 4720252
26 1503 0 4720803
26 1504 0 4722743
26 1505 0 4723064
26 1506 0 4729496
26 1507 0 4731658
26 1508 0 4732099
26 1509 0 4740723
26 1510 0 4761662
26 1511 0 4767887
26 1512 0 4776126
26 1513 0 4783142
26 1514 0 4785579
26 1515 0 4793560
26 1516 0 4800565
26 1517 0 4837119
26 1518 0 4872086
26 1519 0 4889417
26 1520 0 4890885
26 1521 0 4892935
