# Supplementary material for: A Scale-Corrected Comparison of Linkage Disequilibrium Levels between Genic and Non-Genic Regions
Source: PLoS One. 2015 Oct 30;10(10):e0141216. doi: 10.1371/journal.pone.0141216 (PMC4627745; doi:10.1371/journal.pone.0141216)
Supplement: S3 File — (ZIP) [file pone.0141216.s016.zip › markerInfo_chr27.txt]

chr SNP gene relDist
27 1 0 1
27 2 0 2412
27 3 0 4421
27 4 0 5451
27 5 0 16712
27 6 0 50657
27 7 0 93361
27 8 0 96399
27 9 0 97193
27 10 0 101207
27 11 0 101672
27 12 0 102237
27 13 0 102944
27 14 0 103642
27 15 0 104613
27 16 0 106944
27 17 0 108703
27 18 0 109307
27 19 0 110687
27 20 0 113550
27 21 0 116184
27 22 0 119478
27 23 0 120136
27 24 0 120217
27 25 0 121725
27 26 0 121921
27 27 0 123399
27 28 0 123959
27 29 0 125704
27 30 0 126591
27 31 0 128148
27 32 0 129218
27 33 0 129860
27 34 0 131803
27 35 0 131845
27 36 0 132994
27 37 0 135440
27 38 0 137664
27 39 0 137711
27 40 0 138059
27 41 0 138552
27 42 0 138603
27 43 0 138889
27 44 0 140736
27 45 0 141825
27 46 0 141860
27 47 0 144543
27 48 0 144886
27 49 0 145632
27 50 0 154284
27 51 0 155071
27 52 0 155236
27 53 0 172466
27 54 0 173375
27 55 0 174233
27 56 0 174568
27 57 0 176313
27 58 0 177104
27 59 0 178073
27 60 0 178471
27 61 0 179203
27 62 0 179840
27 63 0 180294
27 64 0 181779
27 65 0 182072
27 66 0 182319
27 67 0 182542
27 68 0 182723
27 69 0 183529
27 70 0 184056
27 71 0 187357
27 72 0 187445
27 73 0 190533
27 74 0 191002
27 75 0 191357
27 76 1 192501
27 77 1 192510
27 78 1 192849
27 79 1 194105
27 80 1 194291
27 81 1 194502
27 82 1 198311
27 83 1 198655
27 84 1 202213
27 85 1 203134
27 86 1 203735
27 87 1 206197
27 88 1 363577
27 89 1 363669
27 90 1 368460
27 91 1 368592
27 92 1 368681
27 93 1 369946
27 94 1 370076
27 95 1 370583
27 96 1 370840
27 97 1 371082
27 98 1 371651
27 99 1 372441
27 100 1 372669
27 101 1 373339
27 102 1 374374
27 103 0 431298
27 104 0 431346
27 105 0 432604
27 106 0 433162
27 107 0 433849
27 108 0 434238
27 109 0 434610
27 110 0 435327
27 111 0 436908
27 112 0 437731
27 113 0 441429
27 114 0 441704
27 115 0 442919
27 116 0 444508
27 117 0 444562
27 118 0 447374
27 119 0 447405
27 120 0 448718
27 121 0 451006
27 122 0 451803
27 123 0 453071
27 124 0 455548
27 125 0 457461
27 126 0 460419
27 127 0 464054
27 128 0 468914
27 129 0 479866
27 130 0 488845
27 131 0 501905
27 132 0 511492
27 133 0 511688
27 134 0 540416
27 135 0 576547
27 136 0 612738
27 137 0 669413
27 138 0 710855
27 139 0 780287
27 140 0 797495
27 141 0 798777
27 142 0 803146
27 143 0 803410
27 144 0 804003
27 145 0 806082
27 146 0 808006
27 147 0 808570
27 148 0 809493
27 149 0 811937
27 150 0 812976
27 151 0 814786
27 152 0 815332
27 153 0 816304
27 154 0 816792
27 155 0 816944
27 156 0 818122
27 157 0 818158
27 158 0 818832
27 159 0 819642
27 160 0 820170
27 161 0 820450
27 162 0 823372
27 163 0 824302
27 164 0 824578
27 165 0 825778
27 166 0 830919
27 167 0 832867
27 168 0 834031
27 169 0 835298
27 170 0 835743
27 171 0 840643
27 172 0 841675
27 173 0 841850
27 174 0 842532
27 175 0 843580
27 176 0 843741
27 177 0 846842
27 178 0 851042
27 179 0 854348
27 180 0 863923
27 181 0 865372
27 182 0 866427
27 183 0 868222
27 184 0 868592
27 185 0 870137
27 186 0 873436
27 187 0 875542
27 188 0 876293
27 189 0 877025
27 190 0 877054
27 191 0 877782
27 192 0 882421
27 193 0 884515
27 194 0 884692
27 195 0 885232
27 196 0 887014
27 197 0 887256
27 198 0 887597
27 199 0 888715
27 200 0 888887
27 201 0 890321
27 202 0 890915
27 203 0 892215
27 204 0 893188
27 205 0 893581
27 206 0 893814
27 207 0 893918
27 208 0 897665
27 209 0 898786
27 210 0 900693
27 211 0 901167
27 212 0 903184
27 213 0 904177
27 214 0 904374
27 215 0 905793
27 216 0 909094
27 217 0 909116
27 218 0 910051
27 219 0 1041345
27 220 0 1044834
27 221 0 1052108
27 222 0 1052367
27 223 1 1053944
27 224 1 1054370
27 225 1 1055221
27 226 1 1055480
27 227 1 1055861
27 228 1 1056587
27 229 1 1056709
27 230 1 1057556
27 231 1 1058171
27 232 1 1059011
27 233 1 1060256
27 234 1 1060616
27 235 1 1061810
27 236 1 1062341
27 237 1 1062886
27 238 1 1063362
27 239 1 1070283
27 240 1 1071558
27 241 1 1072466
27 242 1 1074299
27 243 1 1075935
27 244 0 1077085
27 245 0 1077215
27 246 0 1077730
27 247 0 1078115
27 248 0 1079497
27 249 0 1080460
27 250 0 1080477
27 251 0 1080700
27 252 0 1081528
27 253 0 1082644
27 254 0 1082766
27 255 0 1083938
27 256 0 1086747
27 257 0 1086775
27 258 0 1088006
27 259 0 1088106
27 260 0 1088279
27 261 0 1090652
27 262 0 1091576
27 263 0 1093620
27 264 0 1094591
27 265 0 1095227
27 266 0 1097316
27 267 0 1097503
27 268 0 1098844
27 269 0 1099727
27 270 0 1100564
27 271 0 1101387
27 272 0 1101894
27 273 0 1103434
27 274 0 1105530
27 275 0 1105649
27 276 0 1106696
27 277 1 1110840
27 278 1 1111965
27 279 1 1112727
27 280 1 1113384
27 281 1 1114283
27 282 1 1114917
27 283 1 1114944
27 284 1 1115222
27 285 1 1115714
27 286 1 1117479
27 287 1 1118297
27 288 1 1118685
27 289 0 1119690
27 290 0 1121699
27 291 0 1123045
27 292 0 1123558
27 293 0 1123836
27 294 0 1124311
27 295 0 1125395
27 296 0 1127794
27 297 0 1130448
27 298 1 1132889
27 299 1 1133362
27 300 1 1135434
27 301 1 1135473
27 302 1 1135765
27 303 1 1136712
27 304 1 1136788
27 305 1 1137845
27 306 1 1138569
27 307 1 1138697
27 308 1 1140640
27 309 1 1140844
27 310 1 1143182
27 311 1 1143732
27 312 1 1144002
27 313 1 1144961
27 314 1 1145696
27 315 1 1146188
27 316 1 1146414
27 317 1 1147349
27 318 1 1151113
27 319 1 1151966
27 320 0 1153984
27 321 0 1154608
27 322 0 1155241
27 323 1 1156217
27 324 1 1157670
27 325 1 1159022
27 326 1 1159298
27 327 1 1159343
27 328 1 1159439
27 329 1 1159772
27 330 1 1160000
27 331 1 1160598
27 332 1 1161832
27 333 1 1163007
27 334 1 1164221
27 335 1 1164475
27 336 1 1164896
27 337 1 1165231
27 338 1 1167442
27 339 1 1168315
27 340 1 1168904
27 341 1 1169227
27 342 1 1170745
27 343 1 1172523
27 344 1 1173748
27 345 1 1173890
27 346 1 1174156
27 347 1 1175709
27 348 1 1176133
27 349 1 1176840
27 350 1 1178417
27 351 1 1179412
27 352 1 1180625
27 353 1 1181909
27 354 1 1182632
27 355 1 1182676
27 356 1 1185598
27 357 1 1186055
27 358 1 1186480
27 359 1 1186603
27 360 1 1187712
27 361 1 1187962
27 362 1 1188267
27 363 1 1188548
27 364 1 1190263
27 365 1 1190384
27 366 1 1191234
27 367 1 1192362
27 368 1 1193267
27 369 1 1193625
27 370 1 1194212
27 371 1 1196798
27 372 1 1197984
27 373 1 1198478
27 374 1 1199614
27 375 1 1199628
27 376 1 1200141
27 377 1 1200230
27 378 1 1200276
27 379 1 1201599
27 380 1 1201990
27 381 1 1202318
27 382 1 1203585
27 383 1 1203835
27 384 1 1204352
27 385 1 1205455
27 386 1 1206094
27 387 1 1206423
27 388 1 1206680
27 389 1 1207642
27 390 1 1208165
27 391 1 1209328
27 392 1 1210094
27 393 0 1211883
27 394 0 1212956
27 395 0 1213829
27 396 0 1214823
27 397 0 1215174
27 398 1 1216347
27 399 1 1218124
27 400 1 1218254
27 401 1 1218397
27 402 1 1219233
27 403 1 1221621
27 404 1 1222136
27 405 1 1222498
27 406 1 1222981
27 407 1 1223524
27 408 1 1224095
27 409 1 1224359
27 410 1 1225282
27 411 1 1226305
27 412 1 1227615
27 413 1 1228712
27 414 1 1229283
27 415 1 1229609
27 416 1 1230377
27 417 0 1231516
27 418 0 1232409
27 419 1 1233363
27 420 1 1233410
27 421 1 1234271
27 422 1 1235254
27 423 1 1235990
27 424 1 1236799
27 425 1 1237342
27 426 1 1237609
27 427 1 1238292
27 428 1 1240241
27 429 0 1243052
27 430 0 1243092
27 431 0 1243893
27 432 0 1245073
27 433 0 1247430
27 434 0 1249366
27 435 0 1250981
27 436 0 1255602
27 437 0 1255793
27 438 0 1257890
27 439 0 1257980
27 440 0 1260793
27 441 0 1265802
27 442 0 1267776
27 443 0 1268764
27 444 0 1269007
27 445 0 1269714
27 446 0 1271463
27 447 0 1275817
27 448 0 1277066
27 449 0 1277317
27 450 0 1281727
27 451 0 1286276
27 452 0 1287322
27 453 0 1290125
27 454 0 1291720
27 455 0 1292449
27 456 0 1300450
27 457 0 1301467
27 458 0 1301653
27 459 0 1304129
27 460 0 1304343
27 461 0 1306037
27 462 0 1306134
27 463 0 1306288
27 464 0 1308172
27 465 0 1309159
27 466 0 1310082
27 467 0 1310519
27 468 0 1312227
27 469 0 1312359
27 470 0 1313103
27 471 0 1318874
27 472 0 1321699
27 473 0 1321783
27 474 0 1322529
27 475 0 1323470
27 476 0 1324546
27 477 1 1334340
27 478 1 1334870
27 479 1 1335411
27 480 1 1335861
27 481 1 1336665
27 482 1 1340929
27 483 1 1342664
27 484 1 1346397
27 485 1 1346727
27 486 1 1347581
27 487 1 1351098
27 488 1 1353809
27 489 1 1367838
27 490 1 1367922
27 491 1 1367966
27 492 1 1369463
27 493 1 1371024
27 494 1 1373781
27 495 1 1375317
27 496 1 1378786
27 497 1 1378831
27 498 1 1379402
27 499 1 1380152
27 500 1 1380749
27 501 1 1381407
27 502 1 1381571
27 503 1 1382742
27 504 1 1385009
27 505 1 1387194
27 506 1 1388350
27 507 1 1393585
27 508 1 1400051
27 509 1 1404649
27 510 1 1409024
27 511 1 1413155
27 512 1 1413611
27 513 1 1414293
27 514 1 1414311
27 515 1 1414592
27 516 1 1417186
27 517 1 1417603
27 518 1 1420400
27 519 1 1421413
27 520 1 1423184
27 521 1 1424303
27 522 1 1424836
27 523 1 1427613
27 524 1 1431716
27 525 1 1431834
27 526 1 1433673
27 527 1 1434840
27 528 1 1435864
27 529 1 1436365
27 530 1 1436622
27 531 1 1438266
27 532 1 1441988
27 533 1 1442927
27 534 1 1443763
27 535 1 1444009
27 536 1 1444716
27 537 1 1445186
27 538 1 1446963
27 539 1 1447648
27 540 1 1449419
27 541 1 1450101
27 542 1 1450170
27 543 1 1451167
27 544 1 1453052
27 545 1 1453776
27 546 1 1454135
27 547 1 1455887
27 548 1 1455924
27 549 1 1457468
27 550 1 1460939
27 551 1 1463093
27 552 1 1464134
27 553 1 1464725
27 554 1 1465146
27 555 1 1466047
27 556 1 1466293
27 557 1 1466810
27 558 1 1466902
27 559 1 1467982
27 560 1 1468568
27 561 1 1469346
27 562 1 1469576
27 563 1 1470526
27 564 1 1471310
27 565 1 1471421
27 566 1 1473540
27 567 1 1473611
27 568 1 1475123
27 569 1 1476501
27 570 1 1477256
27 571 1 1477688
27 572 1 1479136
27 573 1 1479242
27 574 1 1480926
27 575 1 1482766
27 576 1 1484237
27 577 1 1485435
27 578 1 1486862
27 579 1 1488041
27 580 1 1489643
27 581 1 1491442
27 582 1 1491763
27 583 1 1492186
27 584 1 1492596
27 585 0 1497782
27 586 0 1499925
27 587 0 1502012
27 588 0 1503564
27 589 0 1519289
27 590 0 1521936
27 591 1 1525506
27 592 1 1529100
27 593 1 1530572
27 594 1 1534741
27 595 1 1535250
27 596 1 1535723
27 597 1 1535933
27 598 1 1536519
27 599 1 1536938
27 600 1 1536957
27 601 1 1537443
27 602 1 1537861
27 603 1 1540989
27 604 1 1542873
27 605 1 1544346
27 606 1 1545137
27 607 0 1589130
27 608 0 1590327
27 609 0 1591455
27 610 0 1593211
27 611 0 1604814
27 612 0 1605218
27 613 0 1606016
27 614 0 1606490
27 615 0 1606963
27 616 0 1607831
27 617 0 1608030
27 618 0 1608049
27 619 0 1608336
27 620 0 1609933
27 621 0 1610189
27 622 0 1613263
27 623 0 1618077
27 624 1 1631033
27 625 1 1632224
27 626 1 1632421
27 627 1 1632753
27 628 1 1633385
27 629 1 1640703
27 630 1 1643104
27 631 1 1643930
27 632 1 1645324
27 633 1 1647239
27 634 1 1648949
27 635 0 1650605
27 636 0 1651311
27 637 0 1654317
27 638 0 1657648
27 639 0 1657848
27 640 0 1659050
27 641 0 1663550
27 642 0 1667015
27 643 0 1669618
27 644 0 1669770
27 645 0 1670970
27 646 0 1673207
27 647 0 1676112
27 648 1 1679780
27 649 1 1681122
27 650 1 1681565
27 651 1 1683566
27 652 1 1686771
27 653 1 1687981
27 654 1 1692062
27 655 1 1694072
27 656 1 1695099
27 657 1 1695714
27 658 1 1696296
27 659 1 1697436
27 660 1 1697532
27 661 1 1698682
27 662 1 1701178
27 663 1 1701202
27 664 1 1701252
27 665 1 1701297
27 666 1 1703011
27 667 1 1706748
27 668 1 1708197
27 669 0 1712469
27 670 0 1714232
27 671 0 1716302
27 672 0 1716755
27 673 0 1718030
27 674 0 1718059
27 675 0 1722893
27 676 0 1724457
27 677 0 1726485
27 678 0 1727497
27 679 0 1728444
27 680 0 1734430
27 681 0 1735394
27 682 0 1735831
27 683 0 1736740
27 684 0 1736971
27 685 0 1738921
27 686 0 1742067
27 687 0 1742449
27 688 0 1743345
27 689 0 1745389
27 690 0 1745654
27 691 0 1746662
27 692 0 1746935
27 693 0 1747093
27 694 0 1749777
27 695 0 1750749
27 696 0 1754722
27 697 0 1756886
27 698 0 1757531
27 699 0 1758407
27 700 0 1759522
27 701 0 1759816
27 702 0 1760408
27 703 0 1760732
27 704 0 1761051
27 705 0 1761453
27 706 0 1763015
27 707 0 1763152
27 708 1 1766416
27 709 1 1766795
27 710 1 1768915
27 711 1 1768981
27 712 1 1769683
27 713 1 1770300
27 714 1 1770783
27 715 1 1771996
27 716 1 1775507
27 717 1 1776522
27 718 1 1777328
27 719 1 1778713
27 720 1 1779555
27 721 1 1780903
27 722 1 1781706
27 723 1 1781739
27 724 1 1783523
27 725 1 1784892
27 726 1 1785219
27 727 1 1786202
27 728 1 1786453
27 729 1 1787695
27 730 1 1788791
27 731 1 1790202
27 732 1 1790809
27 733 1 1791590
27 734 1 1793433
27 735 1 1793645
27 736 1 1793987
27 737 1 1796363
27 738 1 1798861
27 739 1 1799061
27 740 1 1799183
27 741 1 1800112
27 742 1 1800873
27 743 1 1801139
27 744 1 1802333
27 745 1 1802548
27 746 1 1802595
27 747 1 1804572
27 748 1 1805071
27 749 1 1806431
27 750 1 1806647
27 751 1 1807435
27 752 1 1807996
27 753 1 1808147
27 754 1 1810731
27 755 1 1811408
27 756 1 1812234
27 757 1 1813105
27 758 1 1813475
27 759 1 1814206
27 760 1 1815148
27 761 1 1815813
27 762 1 1816913
27 763 1 1817338
27 764 1 1819123
27 765 1 1819213
27 766 1 1821288
27 767 1 1821943
27 768 1 1823349
27 769 1 1823826
27 770 1 1827923
27 771 1 1827974
27 772 1 1829578
27 773 1 1830283
27 774 1 1832230
27 775 1 1832923
27 776 1 1834389
27 777 1 1835278
27 778 1 1837104
27 779 1 1837265
27 780 0 1843077
27 781 0 1844420
27 782 0 1844956
27 783 0 1845204
27 784 0 1846239
27 785 0 1848812
27 786 0 1849662
27 787 0 1850137
27 788 0 1851786
27 789 0 1858235
27 790 0 1860062
27 791 0 1860817
27 792 0 1863284
27 793 0 1863785
27 794 0 1866373
27 795 0 1866989
27 796 0 1868715
27 797 0 1869677
27 798 0 1869727
27 799 0 1870044
27 800 0 1870317
27 801 0 1872037
27 802 0 1875354
27 803 0 1876075
27 804 0 1877519
27 805 0 1877723
27 806 0 1905182
27 807 0 1905740
27 808 0 1906421
27 809 0 1906807
27 810 0 1906895
27 811 0 1907488
27 812 0 1908034
27 813 0 1908628
27 814 0 1909922
27 815 0 1910107
27 816 0 1911567
27 817 0 1912175
27 818 0 1913704
27 819 0 1914568
27 820 0 1915833
27 821 0 1916225
27 822 0 1917769
27 823 0 1918779
27 824 0 1919519
27 825 0 1921116
27 826 0 1921155
27 827 0 1921297
27 828 0 1923407
27 829 0 1924547
27 830 0 1924920
27 831 0 1925765
27 832 0 1925910
27 833 0 1926997
27 834 0 1927783
27 835 0 1927924
27 836 0 1929039
27 837 0 1929620
27 838 0 1929805
27 839 0 1930733
27 840 0 1930755
27 841 0 1931047
27 842 0 1931169
27 843 0 1932722
27 844 0 1934451
27 845 0 1934619
27 846 0 1935090
27 847 0 1935107
27 848 0 1935870
27 849 0 1936420
27 850 0 1937337
27 851 0 1937833
27 852 0 1938966
27 853 0 1939282
27 854 0 1940790
27 855 0 1944869
27 856 0 1946583
27 857 0 1946713
27 858 0 1948063
27 859 0 1948099
27 860 0 1949000
27 861 0 1949255
27 862 0 1950704
27 863 0 1951373
27 864 0 1953013
27 865 0 1953844
27 866 0 1954995
27 867 0 1957202
27 868 0 1957273
27 869 0 1959077
27 870 0 1960609
27 871 0 1962921
27 872 0 1962974
27 873 0 1965265
27 874 0 1966082
27 875 0 1966164
27 876 0 1966363
27 877 0 1967886
27 878 0 1969223
27 879 0 1970248
27 880 0 1973818
27 881 0 1975878
27 882 0 1977332
27 883 0 1977813
27 884 0 1978004
27 885 0 1979305
27 886 0 1979761
27 887 0 1979809
27 888 0 1979852
27 889 0 1980355
27 890 0 1981842
27 891 0 1982701
27 892 0 1983380
27 893 0 1983817
27 894 0 1985395
27 895 0 1987619
27 896 0 1988439
27 897 0 1988546
27 898 0 1989200
27 899 0 1990336
27 900 0 1990849
27 901 0 1995757
27 902 0 1996463
27 903 0 1996621
27 904 0 1997078
27 905 0 1998654
27 906 0 1999870
27 907 0 2000897
27 908 0 2001498
27 909 0 2001909
27 910 0 2002535
27 911 0 2003328
27 912 0 2003919
27 913 0 2005239
27 914 0 2005845
27 915 0 2006518
27 916 0 2006811
27 917 0 2007045
27 918 0 2007509
27 919 0 2007670
27 920 0 2008039
27 921 0 2008598
27 922 0 2010491
27 923 0 2011466
27 924 0 2011788
27 925 0 2012023
27 926 0 2012579
27 927 0 2012613
27 928 0 2013394
27 929 0 2013889
27 930 0 2014380
27 931 0 2015883
27 932 0 2016825
27 933 0 2018001
27 934 0 2018632
27 935 0 2024036
27 936 0 2024495
27 937 0 2026463
27 938 0 2027278
27 939 0 2027649
27 940 0 2028099
27 941 0 2028248
27 942 0 2029273
27 943 0 2029841
27 944 0 2030227
27 945 0 2030265
27 946 0 2030372
27 947 0 2030511
27 948 0 2030531
27 949 0 2032084
27 950 0 2033287
27 951 0 2033681
27 952 0 2034404
27 953 0 2035977
27 954 0 2036301
27 955 0 2037201
27 956 0 2037565
27 957 0 2038289
27 958 0 2038742
27 959 0 2039806
27 960 0 2040754
27 961 0 2041805
27 962 0 2043068
27 963 0 2043763
27 964 0 2043860
27 965 0 2044105
27 966 0 2044300
27 967 0 2045239
27 968 0 2045750
27 969 0 2046397
27 970 0 2046918
27 971 0 2047640
27 972 0 2048226
27 973 0 2048460
27 974 0 2048605
27 975 0 2048756
27 976 0 2050283
27 977 0 2050926
27 978 0 2051710
27 979 0 2052579
27 980 0 2052747
27 981 0 2053719
27 982 0 2054964
27 983 0 2055953
27 984 0 2057408
27 985 0 2057533
27 986 0 2058921
27 987 0 2059462
27 988 0 2060565
27 989 0 2061339
27 990 0 2061809
27 991 0 2063032
27 992 0 2064198
27 993 0 2064435
27 994 0 2064962
27 995 0 2065294
27 996 0 2066432
27 997 0 2068926
27 998 0 2069886
27 999 0 2070743
27 1000 0 2072753
27 1001 0 2073050
27 1002 0 2073261
27 1003 0 2073853
27 1004 0 2076252
27 1005 0 2076424
27 1006 0 2076640
27 1007 0 2078197
27 1008 0 2078646
27 1009 0 2079460
27 1010 0 2079817
27 1011 0 2080183
27 1012 0 2081494
27 1013 0 2082091
27 1014 0 2083410
27 1015 0 2083596
27 1016 0 2084766
27 1017 0 2084936
27 1018 0 2086374
27 1019 0 2086463
27 1020 0 2087739
27 1021 0 2087894
27 1022 0 2088088
27 1023 0 2089518
27 1024 0 2089768
27 1025 0 2089825
27 1026 0 2090085
27 1027 0 2090597
27 1028 0 2091996
27 1029 0 2093651
27 1030 0 2093759
27 1031 0 2094415
27 1032 0 2094879
27 1033 0 2094914
27 1034 0 2094997
27 1035 0 2095860
27 1036 0 2096847
27 1037 0 2097605
27 1038 0 2098546
27 1039 0 2099218
27 1040 0 2099489
27 1041 0 2099846
27 1042 0 2101854
27 1043 0 2103245
27 1044 0 2103498
27 1045 0 2103563
27 1046 0 2104195
27 1047 0 2105487
27 1048 0 2106257
27 1049 0 2106584
27 1050 0 2106887
27 1051 0 2108354
27 1052 0 2108484
27 1053 0 2109127
27 1054 0 2111315
27 1055 0 2111556
27 1056 0 2111580
27 1057 0 2112284
27 1058 0 2112445
27 1059 0 2112555
27 1060 0 2112636
27 1061 0 2113037
27 1062 0 2114761
27 1063 0 2115958
27 1064 0 2116362
27 1065 0 2119545
27 1066 0 2119967
27 1067 0 2120235
27 1068 0 2121193
27 1069 0 2121303
27 1070 0 2121409
27 1071 0 2121467
27 1072 0 2123633
27 1073 0 2123882
27 1074 0 2125085
27 1075 0 2125676
27 1076 0 2126278
27 1077 0 2127971
27 1078 0 2128974
27 1079 0 2129409
27 1080 0 2129778
27 1081 0 2130200
27 1082 0 2130561
27 1083 0 2131239
27 1084 0 2131668
27 1085 0 2132882
27 1086 0 2134795
27 1087 0 2134930
27 1088 0 2135397
27 1089 0 2135898
27 1090 0 2136051
27 1091 0 2136507
27 1092 0 2136756
27 1093 0 2137021
27 1094 0 2138121
27 1095 0 2138185
27 1096 0 2138432
27 1097 0 2138676
27 1098 0 2139424
27 1099 0 2140736
27 1100 0 2141685
27 1101 0 2142254
27 1102 0 2142859
27 1103 0 2145342
27 1104 0 2146262
27 1105 0 2146919
27 1106 0 2148705
27 1107 0 2148798
27 1108 0 2148900
27 1109 0 2149139
27 1110 0 2149535
27 1111 1 2150741
27 1112 1 2151049
27 1113 1 2153609
27 1114 1 2153895
27 1115 1 2154373
27 1116 1 2155156
27 1117 1 2156041
27 1118 1 2160375
27 1119 1 2161306
27 1120 1 2162357
27 1121 1 2162906
27 1122 1 2163355
27 1123 1 2165306
27 1124 1 2165762
27 1125 1 2166372
27 1126 1 2167493
27 1127 1 2167595
27 1128 1 2168472
27 1129 1 2168659
27 1130 1 2168826
27 1131 1 2171170
27 1132 0 2176548
27 1133 0 2178701
27 1134 0 2183805
27 1135 0 2184281
27 1136 0 2186009
27 1137 0 2186354
27 1138 0 2186722
27 1139 0 2188846
27 1140 0 2190289
27 1141 0 2191021
27 1142 0 2192378
27 1143 0 2196270
27 1144 0 2196747
27 1145 0 2197408
27 1146 0 2197997
27 1147 0 2200883
27 1148 0 2201656
27 1149 0 2203277
27 1150 0 2203678
27 1151 0 2204649
27 1152 0 2204685
27 1153 0 2205659
27 1154 0 2206302
27 1155 0 2206890
27 1156 0 2207463
27 1157 0 2208880
27 1158 0 2210490
27 1159 0 2211222
27 1160 0 2211793
27 1161 0 2212388
27 1162 0 2214147
27 1163 0 2215400
27 1164 0 2218135
27 1165 0 2218272
27 1166 0 2221032
27 1167 0 2221045
27 1168 0 2221740
27 1169 0 2222349
27 1170 0 2222912
27 1171 1 2225753
27 1172 1 2226307
27 1173 1 2226780
27 1174 1 2229278
27 1175 1 2232028
27 1176 1 2235020
27 1177 1 2238157
27 1178 1 2239112
27 1179 1 2239290
27 1180 1 2241341
27 1181 1 2242590
27 1182 1 2244167
27 1183 1 2244927
27 1184 0 2250017
27 1185 0 2251358
27 1186 0 2252107
27 1187 0 2252280
27 1188 0 2252666
27 1189 0 2253837
27 1190 0 2256712
27 1191 0 2258741
27 1192 0 2261881
27 1193 0 2262546
27 1194 0 2263049
27 1195 0 2263286
27 1196 0 2264130
27 1197 0 2266442
27 1198 0 2268192
27 1199 0 2269379
27 1200 0 2271027
27 1201 0 2276010
27 1202 0 2276944
27 1203 0 2277387
27 1204 0 2277900
27 1205 0 2279784
27 1206 0 2280547
27 1207 0 2283615
27 1208 0 2284084
27 1209 0 2284490
27 1210 0 2286896
27 1211 0 2288039
27 1212 0 2289422
27 1213 0 2291208
27 1214 0 2309613
27 1215 0 2315788
27 1216 0 2318780
27 1217 0 2319516
27 1218 0 2320941
27 1219 0 2321529
27 1220 0 2322509
27 1221 0 2324822
27 1222 0 2325217
27 1223 1 2329733
27 1224 1 2331280
27 1225 1 2331617
27 1226 1 2332112
27 1227 1 2333050
27 1228 1 2333537
27 1229 1 2334667
27 1230 1 2336974
27 1231 1 2338104
27 1232 1 2339168
27 1233 1 2340390
27 1234 0 2341403
27 1235 0 2341650
27 1236 0 2343070
27 1237 0 2343652
27 1238 0 2345420
27 1239 0 2348418
27 1240 0 2348784
27 1241 0 2353346
27 1242 1 2362926
27 1243 1 2364413
27 1244 1 2365749
27 1245 1 2366250
27 1246 1 2366497
27 1247 1 2368566
27 1248 1 2369552
27 1249 1 2372148
27 1250 1 2372328
27 1251 1 2372474
27 1252 1 2373118
27 1253 1 2374217
27 1254 1 2375476
27 1255 1 2377499
27 1256 1 2378826
27 1257 1 2378992
27 1258 1 2380957
27 1259 1 2381379
27 1260 1 2382203
27 1261 1 2384100
27 1262 1 2386586
27 1263 1 2387684
27 1264 1 2387784
27 1265 1 2388449
27 1266 1 2389206
27 1267 1 2391940
27 1268 1 2393319
27 1269 1 2394206
27 1270 1 2395037
27 1271 0 2398577
27 1272 0 2400265
27 1273 0 2404585
27 1274 0 2404596
27 1275 0 2404798
27 1276 0 2405847
27 1277 0 2405900
27 1278 0 2419045
27 1279 0 2422379
27 1280 0 2422668
27 1281 0 2429268
27 1282 0 2430770
27 1283 0 2431536
27 1284 0 2431556
27 1285 0 2431897
27 1286 0 2433307
27 1287 0 2437429
27 1288 0 2437942
27 1289 0 2438739
27 1290 0 2439208
27 1291 0 2439628
27 1292 0 2440003
27 1293 0 2440415
27 1294 0 2442144
27 1295 0 2444492
27 1296 0 2444717
27 1297 0 2444764
27 1298 0 2445786
27 1299 0 2446194
27 1300 0 2447112
27 1301 0 2449120
27 1302 0 2450017
27 1303 0 2450715
27 1304 0 2450802
27 1305 0 2452721
27 1306 0 2454135
27 1307 0 2454646
27 1308 0 2455522
27 1309 0 2456257
27 1310 0 2458147
27 1311 0 2459759
27 1312 0 2460067
27 1313 0 2463054
27 1314 0 2464922
27 1315 0 2469036
27 1316 0 2471888
27 1317 0 2473740
27 1318 0 2481074
27 1319 0 2486447
27 1320 0 2488226
27 1321 0 2488284
27 1322 0 2488603
27 1323 0 2490290
27 1324 0 2491229
27 1325 0 2491274
27 1326 0 2494945
27 1327 0 2496089
27 1328 0 2496747
27 1329 0 2498165
27 1330 0 2498427
27 1331 1 2525967
27 1332 1 2534073
27 1333 1 2536389
27 1334 1 2536779
27 1335 1 2536822
27 1336 1 2539880
27 1337 1 2539945
27 1338 1 2541652
27 1339 1 2544089
27 1340 1 2544268
27 1341 1 2545268
27 1342 1 2553713
27 1343 1 2562963
27 1344 1 2563588
27 1345 1 2564945
27 1346 1 2565860
27 1347 1 2566028
27 1348 1 2568525
27 1349 1 2570778
27 1350 1 2571799
27 1351 1 2571996
27 1352 1 2572127
27 1353 1 2574389
27 1354 1 2576359
27 1355 1 2577765
27 1356 1 2579736
27 1357 1 2580553
27 1358 1 2585373
27 1359 1 2585998
27 1360 1 2587271
27 1361 1 2588451
27 1362 1 2588762
27 1363 1 2589236
27 1364 1 2591465
27 1365 1 2592704
27 1366 1 2593389
27 1367 1 2595093
27 1368 1 2597092
27 1369 1 2599405
27 1370 1 2599699
27 1371 1 2600304
27 1372 1 2600407
27 1373 1 2601278
27 1374 1 2601393
27 1375 1 2602965
27 1376 1 2604054
27 1377 1 2605782
27 1378 1 2608750
27 1379 1 2609694
27 1380 1 2613290
27 1381 1 2615597
27 1382 1 2616421
27 1383 1 2616493
27 1384 0 2667574
27 1385 0 2688874
27 1386 0 2711735
27 1387 0 2712888
27 1388 0 2719433
27 1389 0 2720170
27 1390 0 2722107
27 1391 0 2723314
27 1392 0 2723482
27 1393 0 2723667
27 1394 1 2724118
27 1395 1 2724910
27 1396 1 2728336
27 1397 1 2730108
27 1398 1 2730227
27 1399 1 2730560
27 1400 1 2733826
27 1401 1 2737662
27 1402 1 2739020
27 1403 1 2740138
27 1404 1 2740637
27 1405 1 2743141
27 1406 1 2743167
27 1407 1 2743382
27 1408 1 2745498
27 1409 1 2746072
27 1410 1 2752513
27 1411 0 2753643
27 1412 0 2755685
27 1413 0 2755973
27 1414 0 2756213
27 1415 0 2757308
27 1416 0 2758375
27 1417 0 2759849
27 1418 0 2759933
27 1419 0 2759964
27 1420 0 2763556
27 1421 0 2765263
27 1422 0 2768325
27 1423 0 2769812
27 1424 0 2773766
27 1425 0 2775483
27 1426 0 2777164
27 1427 0 2777257
27 1428 0 2777867
27 1429 0 2778000
27 1430 1 2778904
27 1431 1 2779321
27 1432 1 2781572
27 1433 1 2782154
27 1434 1 2783045
27 1435 1 2784304
27 1436 1 2784844
27 1437 1 2786548
27 1438 1 2786621
27 1439 1 2787023
27 1440 1 2787989
27 1441 1 2789318
27 1442 0 2791362
27 1443 0 2792159
27 1444 0 2794020
27 1445 0 2794692
27 1446 0 2795186
27 1447 0 2797280
27 1448 0 2799060
27 1449 1 2801077
27 1450 1 2802114
27 1451 1 2805417
27 1452 1 2806948
27 1453 1 2808400
27 1454 1 2808544
27 1455 1 2809134
27 1456 1 2810470
27 1457 1 2812464
27 1458 1 2813527
27 1459 1 2814155
27 1460 1 2814233
27 1461 1 2835842
27 1462 1 2838724
27 1463 1 2842431
27 1464 1 2843754
27 1465 1 2844610
27 1466 1 2844764
27 1467 1 2844913
27 1468 1 2847273
27 1469 1 2847600
27 1470 1 2850568
27 1471 1 2853103
27 1472 1 2854257
27 1473 1 2854556
27 1474 1 2856342
27 1475 1 2860052
27 1476 1 2860088
27 1477 0 2862068
27 1478 0 2862168
27 1479 0 2863618
27 1480 0 2867337
27 1481 0 2868027
27 1482 0 2869550
27 1483 0 2869658
27 1484 0 2869707
27 1485 0 2878821
27 1486 0 2879405
27 1487 0 2880455
27 1488 1 2885288
27 1489 1 2886557
27 1490 1 2889513
27 1491 1 2890059
27 1492 1 2891893
27 1493 1 2892420
27 1494 1 2894921
27 1495 1 2895574
27 1496 1 2897609
27 1497 1 2905769
27 1498 1 2906176
27 1499 1 2906875
27 1500 1 2907048
27 1501 1 2915625
27 1502 1 2916548
27 1503 1 2919248
27 1504 1 2920609
27 1505 1 2921217
27 1506 1 2921958
27 1507 1 2930043
27 1508 0 2941644
27 1509 0 2947455
27 1510 0 2947955
27 1511 0 2949221
27 1512 0 2950816
27 1513 0 2951166
27 1514 0 2952216
27 1515 0 2953479
27 1516 0 2956341
27 1517 0 2960578
27 1518 0 2962074
27 1519 0 2967046
27 1520 0 2967444
27 1521 0 2975202
27 1522 0 2981796
27 1523 0 3020739
27 1524 0 3178066
27 1525 0 3179062
27 1526 0 3179832
27 1527 0 3182168
27 1528 0 3184778
27 1529 0 3188493
27 1530 0 3189199
27 1531 0 3192525
27 1532 0 3193741
27 1533 0 3194391
27 1534 0 3197220
27 1535 0 3197844
27 1536 0 3199489
27 1537 0 3199814
27 1538 1 3201273
27 1539 1 3202034
27 1540 1 3202715
27 1541 1 3203691
27 1542 1 3206579
27 1543 1 3208023
27 1544 1 3208564
27 1545 1 3209157
27 1546 1 3210527
27 1547 1 3211935
27 1548 0 3216419
27 1549 0 3217919
27 1550 0 3218186
27 1551 0 3218504
27 1552 0 3220617
27 1553 0 3222016
27 1554 0 3222826
27 1555 0 3224239
27 1556 0 3224351
27 1557 0 3224964
27 1558 0 3225913
27 1559 0 3226798
27 1560 0 3229473
27 1561 0 3229833
27 1562 0 3231656
27 1563 0 3232805
27 1564 0 3234213
27 1565 0 3235352
27 1566 1 3236433
27 1567 1 3237389
27 1568 1 3237489
27 1569 1 3238859
27 1570 1 3239395
27 1571 1 3239615
27 1572 1 3240533
27 1573 1 3240967
27 1574 1 3241530
27 1575 1 3242133
27 1576 1 3242812
27 1577 0 3245630
27 1578 0 3247099
27 1579 0 3247390
27 1580 1 3249002
27 1581 1 3249071
27 1582 1 3249427
27 1583 1 3250488
27 1584 1 3250568
27 1585 1 3250959
27 1586 1 3251238
27 1587 1 3251495
27 1588 1 3251693
27 1589 1 3252253
27 1590 1 3253784
27 1591 1 3254839
27 1592 1 3255558
27 1593 1 3255686
27 1594 1 3255871
27 1595 1 3256223
27 1596 1 3257611
27 1597 1 3258801
27 1598 1 3259430
27 1599 1 3259664
27 1600 1 3259923
27 1601 1 3260992
27 1602 1 3261827
27 1603 1 3262236
27 1604 1 3262686
27 1605 0 3264387
27 1606 0 3265477
27 1607 0 3265692
27 1608 0 3266161
27 1609 0 3266597
27 1610 0 3267842
27 1611 0 3269879
27 1612 0 3271220
27 1613 0 3271356
27 1614 0 3274425
27 1615 0 3275252
27 1616 0 3276024
27 1617 0 3276655
27 1618 0 3277566
27 1619 0 3280099
27 1620 0 3280266
27 1621 0 3281055
27 1622 0 3281804
27 1623 0 3282600
27 1624 0 3283661
27 1625 0 3283912
27 1626 0 3285424
27 1627 0 3286021
27 1628 0 3286678
27 1629 0 3290399
27 1630 0 3292786
27 1631 0 3292824
27 1632 0 3294297
27 1633 0 3294739
27 1634 0 3294751
27 1635 0 3297460
27 1636 0 3299059
27 1637 0 3300795
27 1638 0 3301028
27 1639 0 3303372
27 1640 0 3303818
27 1641 0 3304973
27 1642 0 3306228
27 1643 0 3307156
27 1644 0 3307594
27 1645 0 3312116
27 1646 0 3313056
27 1647 0 3313974
27 1648 0 3314455
27 1649 0 3315208
27 1650 0 3316206
27 1651 0 3317081
27 1652 0 3317359
27 1653 0 3317532
27 1654 0 3319713
27 1655 0 3320407
27 1656 0 3321510
27 1657 0 3322186
27 1658 0 3324269
27 1659 0 3324550
27 1660 0 3326799
27 1661 0 3327074
27 1662 0 3327791
27 1663 0 3327889
27 1664 0 3329515
27 1665 0 3331115
27 1666 0 3333754
27 1667 0 3335704
27 1668 0 3341120
27 1669 0 3341789
27 1670 0 3344811
27 1671 0 3347929
27 1672 0 3348748
27 1673 0 3352431
27 1674 0 3354206
27 1675 0 3354452
27 1676 0 3356017
27 1677 0 3357947
27 1678 0 3359997
27 1679 0 3360329
27 1680 0 3362378
27 1681 0 3362904
27 1682 0 3363911
27 1683 0 3363955
27 1684 0 3364040
27 1685 0 3365222
27 1686 0 3365533
27 1687 0 3365986
27 1688 0 3366287
27 1689 0 3366870
27 1690 0 3367913
27 1691 0 3370533
27 1692 0 3372311
27 1693 0 3372460
27 1694 0 3372784
27 1695 0 3373491
27 1696 0 3373960
27 1697 0 3376532
27 1698 0 3380751
27 1699 0 3380964
27 1700 0 3381984
27 1701 0 3382224
27 1702 0 3383741
27 1703 0 3384662
27 1704 0 3385531
27 1705 0 3386142
27 1706 0 3388307
27 1707 0 3388531
27 1708 0 3388605
27 1709 0 3391186
27 1710 0 3393630
27 1711 0 3394094
27 1712 0 3394921
27 1713 0 3398792
27 1714 0 3399669
27 1715 0 3401109
27 1716 0 3401689
27 1717 0 3402062
27 1718 0 3402893
27 1719 0 3403794
27 1720 0 3405310
27 1721 0 3408712
27 1722 0 3413150
27 1723 0 3415715
27 1724 0 3415947
27 1725 0 3420274
27 1726 0 3423781
27 1727 0 3424950
27 1728 0 3425845
27 1729 0 3428647
27 1730 1 3431183
27 1731 1 3431862
27 1732 1 3433595
27 1733 1 3434472
27 1734 1 3435343
27 1735 1 3436803
27 1736 1 3437277
27 1737 1 3437684
27 1738 1 3438390
27 1739 1 3440391
27 1740 1 3441365
27 1741 1 3441707
27 1742 1 3442035
27 1743 1 3442295
27 1744 1 3442576
27 1745 1 3443655
27 1746 1 3444606
27 1747 1 3446325
27 1748 0 3461442
27 1749 0 3462814
27 1750 0 3464058
27 1751 0 3464526
27 1752 0 3464934
27 1753 0 3465780
27 1754 0 3467553
27 1755 0 3468433
27 1756 0 3468579
27 1757 0 3469721
27 1758 0 3470853
27 1759 0 3473530
27 1760 0 3478869
27 1761 0 3479133
27 1762 0 3480613
27 1763 0 3484053
27 1764 0 3485555
27 1765 0 3485590
27 1766 0 3485613
27 1767 0 3486169
27 1768 0 3491090
27 1769 0 3492850
27 1770 0 3494999
27 1771 0 3496014
27 1772 0 3498714
27 1773 0 3501085
27 1774 0 3501853
27 1775 0 3503100
27 1776 0 3503907
27 1777 0 3505137
27 1778 0 3506875
27 1779 0 3506972
27 1780 0 3510293
27 1781 0 3510563
27 1782 0 3510724
27 1783 0 3511580
27 1784 0 3512676
27 1785 0 3512858
27 1786 0 3514009
27 1787 0 3514248
27 1788 0 3514493
27 1789 0 3515254
27 1790 0 3517353
27 1791 0 3517446
27 1792 0 3518962
27 1793 0 3519700
27 1794 0 3520075
27 1795 0 3520672
27 1796 0 3521681
27 1797 0 3524854
27 1798 0 3525444
27 1799 0 3526953
27 1800 0 3529153
27 1801 0 3529385
27 1802 0 3529426
27 1803 0 3529449
27 1804 0 3529792
27 1805 0 3531454
27 1806 0 3532308
27 1807 0 3533254
27 1808 0 3533934
27 1809 0 3536098
27 1810 0 3536691
27 1811 0 3537889
27 1812 0 3538066
27 1813 0 3538508
27 1814 0 3541410
27 1815 0 3541851
27 1816 0 3543204
27 1817 0 3544121
27 1818 0 3546414
27 1819 0 3548198
27 1820 0 3548699
27 1821 0 3550047
27 1822 0 3553684
27 1823 0 3554345
27 1824 0 3555592
27 1825 0 3556771
27 1826 0 3557042
27 1827 0 3561086
27 1828 0 3562705
27 1829 0 3563156
27 1830 0 3563225
27 1831 0 3566594
27 1832 0 3568496
27 1833 0 3568657
27 1834 0 3577882
27 1835 0 3599160
27 1836 0 3600157
27 1837 0 3604775
27 1838 0 3606438
27 1839 0 3615477
27 1840 0 3624067
27 1841 0 3624348
27 1842 0 3629909
27 1843 0 3630545
27 1844 0 3631739
27 1845 0 3646891
27 1846 0 3649954
27 1847 0 3651325
27 1848 0 3660277
27 1849 0 3665058
27 1850 0 3668109
27 1851 0 3669313
27 1852 0 3669999
27 1853 0 3670763
27 1854 0 3671794
27 1855 0 3672192
27 1856 0 3674453
27 1857 0 3674926
27 1858 0 3692350
27 1859 0 3692769
27 1860 0 3693872
27 1861 0 3696139
27 1862 0 3699516
27 1863 0 3703410
27 1864 1 3708159
27 1865 1 3710501
27 1866 1 3711536
27 1867 1 3712393
27 1868 1 3713728
27 1869 1 3714418
27 1870 1 3714843
27 1871 1 3715265
27 1872 1 3718695
27 1873 1 3722822
27 1874 1 3740513
27 1875 1 3743742
27 1876 1 3745846
27 1877 1 3753699
27 1878 1 3754803
27 1879 1 3756522
27 1880 1 3757278
27 1881 1 3757513
27 1882 1 3758261
27 1883 1 3758314
27 1884 1 3759584
27 1885 1 3761770
27 1886 1 3762416
27 1887 1 3762486
27 1888 1 3765995
27 1889 1 3766271
27 1890 1 3767671
27 1891 1 3770669
27 1892 1 3771674
27 1893 1 3771945
27 1894 1 3773760
27 1895 1 3776162
27 1896 1 3778919
27 1897 1 3779732
27 1898 1 3787356
27 1899 1 3788124
27 1900 1 3790071
27 1901 1 3791028
27 1902 1 3792390
27 1903 1 3796696
27 1904 1 3797654
27 1905 1 3805386
27 1906 1 3807618
27 1907 1 3808283
27 1908 1 3808565
27 1909 1 3808812
27 1910 1 3808969
27 1911 1 3809138
27 1912 1 3811967
27 1913 0 3817551
27 1914 0 3847673
27 1915 0 3847944
27 1916 0 3852183
27 1917 0 3857967
27 1918 0 3859307
27 1919 0 3860704
27 1920 0 3863226
27 1921 0 3864357
27 1922 0 3872458
27 1923 0 3881162
27 1924 0 3881855
27 1925 0 3882080
27 1926 0 3882356
27 1927 0 3897672
27 1928 0 3899264
27 1929 0 3917469
27 1930 0 3920197
27 1931 0 3922178
27 1932 0 3924991
27 1933 0 3928955
27 1934 0 3929691
27 1935 0 3934505
27 1936 0 3936582
27 1937 0 3937882
27 1938 0 3943151
27 1939 0 3954267
27 1940 0 3955562
27 1941 0 3956051
27 1942 0 3957810
27 1943 0 3960542
27 1944 0 3961800
27 1945 0 3961953
27 1946 0 3962262
27 1947 0 3966373
27 1948 1 3969203
27 1949 1 3973183
27 1950 1 3974514
27 1951 1 3975022
27 1952 1 3979786
27 1953 1 3980556
27 1954 1 3983031
27 1955 1 3984142
27 1956 1 3984313
27 1957 1 3987686
27 1958 1 3990867
27 1959 1 3991359
27 1960 1 3993976
27 1961 1 3998352
27 1962 1 3999324
27 1963 0 4002471
27 1964 0 4003715
27 1965 0 4009756
27 1966 0 4011518
27 1967 0 4013992
27 1968 0 4014671
27 1969 0 4019166
27 1970 0 4019814
27 1971 0 4020077
27 1972 0 4020594
27 1973 0 4022297
27 1974 0 4022363
27 1975 0 4023134
27 1976 0 4023439
27 1977 0 4024485
27 1978 0 4026511
27 1979 0 4026799
27 1980 0 4029354
27 1981 0 4031522
27 1982 0 4036010
27 1983 0 4036528
27 1984 0 4037058
27 1985 0 4037957
27 1986 0 4038929
27 1987 0 4040654
27 1988 0 4041263
27 1989 0 4043872
27 1990 0 4044302
27 1991 0 4049470
27 1992 0 4051157
27 1993 0 4054318
27 1994 0 4055782
27 1995 0 4064703
27 1996 0 4065956
27 1997 0 4068849
27 1998 0 4070625
27 1999 0 4070732
27 2000 0 4075740
27 2001 0 4078433
27 2002 0 4080321
27 2003 0 4081673
27 2004 0 4085190
27 2005 0 4088863
27 2006 0 4090811
27 2007 0 4091779
27 2008 0 4093253
27 2009 0 4096524
27 2010 0 4097107
27 2011 0 4104983
27 2012 0 4105963
27 2013 0 4106562
27 2014 0 4106659
27 2015 0 4107250
27 2016 0 4111111
27 2017 0 4111183
27 2018 0 4111673
27 2019 0 4114961
27 2020 0 4118094
27 2021 0 4120112
27 2022 0 4120855
27 2023 0 4123392
27 2024 0 4123670
27 2025 0 4124519
27 2026 0 4125451
27 2027 0 4127710
27 2028 0 4135681
27 2029 0 4141241
27 2030 0 4141509
27 2031 0 4157107
27 2032 0 4157409
27 2033 0 4157993
27 2034 0 4159262
27 2035 0 4160217
27 2036 0 4202320
27 2037 0 4203750
27 2038 0 4207208
27 2039 0 4208844
27 2040 0 4210643
27 2041 0 4213030
27 2042 0 4213827
27 2043 0 4217917
27 2044 0 4219229
27 2045 0 4219836
27 2046 0 4220915
27 2047 0 4222384
27 2048 0 4223180
27 2049 0 4224838
27 2050 0 4231608
27 2051 0 4250358
27 2052 0 4254567
27 2053 0 4255079
27 2054 0 4257747
27 2055 1 4262391
27 2056 1 4264469
27 2057 1 4264503
27 2058 1 4267124
27 2059 1 4267736
27 2060 1 4267750
27 2061 1 4269167
27 2062 1 4269732
27 2063 1 4270586
27 2064 1 4271265
27 2065 1 4272384
27 2066 1 4273127
27 2067 1 4274204
27 2068 1 4274236
27 2069 1 4274267
27 2070 1 4275107
27 2071 1 4275149
27 2072 0 4276313
27 2073 0 4277675
27 2074 0 4277748
27 2075 0 4281157
27 2076 0 4282839
27 2077 0 4283322
27 2078 0 4283367
27 2079 0 4285219
27 2080 0 4285334
27 2081 0 4285904
27 2082 0 4286936
27 2083 0 4299294
27 2084 0 4302347
27 2085 0 4302453
27 2086 0 4303283
27 2087 0 4303704
27 2088 0 4304374
27 2089 0 4305748
27 2090 0 4306480
27 2091 0 4307810
27 2092 0 4308493
27 2093 0 4308571
27 2094 0 4309413
27 2095 0 4309605
27 2096 0 4309691
27 2097 0 4311993
27 2098 0 4312738
27 2099 0 4313669
27 2100 0 4315113
27 2101 0 4317736
27 2102 0 4319006
27 2103 0 4328125
27 2104 0 4329630
27 2105 0 4330124
27 2106 0 4334784
27 2107 0 4335859
27 2108 0 4340388
27 2109 0 4344020
27 2110 0 4363597
27 2111 0 4365864
27 2112 0 4370136
27 2113 0 4372127
27 2114 0 4372980
27 2115 0 4373539
27 2116 0 4373674
27 2117 0 4375909
27 2118 0 4376901
27 2119 0 4377729
27 2120 0 4379083
27 2121 0 4379822
27 2122 0 4379927
27 2123 0 4380270
27 2124 0 4381969
27 2125 0 4382301
27 2126 0 4383603
27 2127 0 4385170
27 2128 0 4386376
27 2129 0 4390107
27 2130 0 4412805
27 2131 0 4413594
27 2132 0 4414039
27 2133 1 4415079
27 2134 1 4416087
27 2135 1 4417468
27 2136 1 4419589
27 2137 1 4419767
27 2138 1 4420007
27 2139 1 4420284
27 2140 1 4421172
27 2141 1 4422336
27 2142 1 4423370
27 2143 1 4424196
27 2144 1 4424382
27 2145 1 4424557
27 2146 1 4425649
27 2147 1 4425660
27 2148 1 4427334
27 2149 1 4427449
27 2150 1 4427966
27 2151 1 4428184
27 2152 1 4428519
27 2153 1 4428945
27 2154 1 4429730
27 2155 1 4429752
27 2156 1 4430146
27 2157 0 4434289
27 2158 0 4434875
27 2159 0 4436317
27 2160 0 4440186
27 2161 0 4440208
27 2162 0 4447012
27 2163 0 4447939
27 2164 0 4448155
27 2165 0 4453260
27 2166 0 4454893
27 2167 0 4455502
27 2168 0 4456759
27 2169 0 4461833
27 2170 0 4464596
27 2171 0 4466194
27 2172 0 4469512
27 2173 0 4471580
27 2174 0 4472103
27 2175 0 4473445
27 2176 0 4474497
27 2177 0 4474817
27 2178 0 4475479
27 2179 0 4476541
27 2180 0 4476889
27 2181 1 4479407
27 2182 1 4481754
27 2183 1 4481898
27 2184 1 4482668
27 2185 1 4484214
27 2186 1 4484661
27 2187 1 4486001
27 2188 1 4486050
27 2189 1 4489472
27 2190 1 4490922
27 2191 1 4491202
27 2192 1 4491777
27 2193 1 4492726
27 2194 1 4493389
27 2195 1 4493952
27 2196 1 4497549
27 2197 1 4498362
27 2198 1 4500824
27 2199 1 4501337
27 2200 1 4502413
27 2201 1 4503098
27 2202 1 4503783
27 2203 1 4504518
27 2204 1 4505748
27 2205 1 4506442
27 2206 1 4506872
27 2207 1 4509199
27 2208 1 4509281
27 2209 1 4510683
27 2210 1 4511117
27 2211 1 4511164
27 2212 1 4512619
27 2213 1 4512733
27 2214 1 4513090
27 2215 1 4513153
27 2216 1 4513575
27 2217 1 4514610
27 2218 1 4516771
27 2219 1 4517999
27 2220 1 4518286
27 2221 1 4518346
27 2222 1 4519059
27 2223 1 4519218
27 2224 1 4520563
27 2225 1 4520575
27 2226 1 4521930
27 2227 1 4522925
27 2228 1 4523142
27 2229 1 4523695
27 2230 1 4524298
27 2231 1 4525660
27 2232 1 4526651
27 2233 1 4528268
27 2234 1 4529111
27 2235 1 4529241
27 2236 1 4530153
27 2237 1 4532323
27 2238 1 4533907
27 2239 1 4534016
27 2240 1 4534179
27 2241 1 4536262
27 2242 1 4537374
27 2243 1 4538068
27 2244 1 4538813
27 2245 1 4539656
27 2246 1 4539745
27 2247 1 4539893
27 2248 1 4540908
27 2249 1 4541464
27 2250 1 4541647
27 2251 1 4542226
27 2252 1 4543082
27 2253 1 4543322
27 2254 1 4543663
27 2255 1 4545411
27 2256 1 4545573
27 2257 1 4548068
27 2258 1 4548915
27 2259 1 4549135
27 2260 1 4550593
27 2261 1 4550729
27 2262 1 4551225
27 2263 1 4552542
27 2264 1 4553336
27 2265 1 4554350
27 2266 1 4554469
27 2267 1 4555620
27 2268 1 4556569
27 2269 1 4556626
27 2270 1 4557553
27 2271 1 4558681
27 2272 1 4559260
27 2273 1 4559828
27 2274 1 4561100
27 2275 1 4561180
27 2276 1 4561977
27 2277 1 4563693
27 2278 1 4564342
27 2279 1 4564800
27 2280 1 4566847
27 2281 1 4566950
27 2282 1 4567291
27 2283 1 4567532
27 2284 1 4568579
27 2285 1 4570131
27 2286 1 4570906
27 2287 1 4570964
27 2288 1 4571786
27 2289 1 4572290
27 2290 1 4572965
27 2291 1 4577367
27 2292 1 4578687
27 2293 1 4579435
27 2294 1 4581958
27 2295 1 4582220
27 2296 1 4583471
27 2297 1 4583678
27 2298 1 4584714
27 2299 1 4586922
27 2300 1 4589009
27 2301 1 4590471
27 2302 1 4592548
27 2303 1 4592628
27 2304 1 4594103
27 2305 1 4595843
27 2306 1 4599638
27 2307 1 4600601
27 2308 1 4601278
27 2309 1 4602056
27 2310 1 4602256
27 2311 1 4602608
27 2312 1 4603635
27 2313 1 4606572
27 2314 1 4607725
27 2315 1 4611942
27 2316 1 4612807
27 2317 1 4614209
27 2318 1 4614713
27 2319 1 4616223
27 2320 1 4618337
27 2321 1 4619320
27 2322 1 4619573
27 2323 1 4620236
27 2324 1 4620725
27 2325 1 4620884
27 2326 1 4620968
27 2327 1 4621050
27 2328 1 4622293
27 2329 1 4624693
27 2330 1 4625027
27 2331 1 4628022
27 2332 1 4633343
27 2333 1 4633616
27 2334 1 4635504
27 2335 1 4639047
27 2336 1 4640456
27 2337 0 4641606
27 2338 0 4644508
27 2339 0 4646930
27 2340 0 4654362
27 2341 0 4655133
27 2342 0 4656744
27 2343 0 4659556
27 2344 0 4660043
27 2345 0 4665202
27 2346 0 4665838
27 2347 0 4667893
27 2348 0 4668360
27 2349 0 4671339
27 2350 0 4672116
27 2351 0 4677043
27 2352 0 4677169
27 2353 0 4678453
27 2354 0 4680266
27 2355 0 4681267
27 2356 0 4681631
27 2357 0 4683460
27 2358 0 4686226
27 2359 0 4689594
27 2360 0 4691075
27 2361 0 4692744
27 2362 0 4692938
27 2363 0 4693348
27 2364 0 4694342
27 2365 0 4695175
27 2366 0 4696015
27 2367 0 4696627
27 2368 0 4697563
27 2369 0 4697767
27 2370 0 4697793
27 2371 1 4699329
27 2372 1 4700248
27 2373 1 4700869
27 2374 1 4701371
27 2375 1 4701422
27 2376 1 4702923
27 2377 1 4704268
27 2378 1 4704800
27 2379 1 4704933
27 2380 1 4705843
27 2381 1 4705865
27 2382 1 4706140
27 2383 1 4707042
27 2384 1 4707774
27 2385 1 4708689
27 2386 1 4710659
27 2387 1 4710986
27 2388 1 4711502
27 2389 1 4711908
27 2390 1 4712477
27 2391 1 4712671
27 2392 1 4713268
27 2393 1 4714557
27 2394 1 4714864
27 2395 1 4716124
27 2396 1 4716448
27 2397 0 4717773
27 2398 0 4719556
27 2399 0 4719807
27 2400 0 4720243
27 2401 0 4720482
27 2402 0 4723500
27 2403 0 4724028
27 2404 0 4729012
27 2405 0 4731923
27 2406 0 4732478
27 2407 0 4733841
27 2408 1 4735890
27 2409 1 4736846
27 2410 1 4737062
27 2411 1 4737383
27 2412 1 4737879
27 2413 1 4740051
27 2414 1 4740767
27 2415 1 4741407
27 2416 1 4741668
27 2417 1 4742637
27 2418 1 4742679
27 2419 1 4743885
27 2420 1 4744560
27 2421 1 4745014
27 2422 1 4745609
27 2423 1 4745947
27 2424 1 4747044
27 2425 1 4748663
27 2426 1 4749083
27 2427 1 4750741
27 2428 1 4751152
27 2429 0 4756542
27 2430 0 4758999
27 2431 0 4759144
27 2432 1 4761736
27 2433 1 4762645
27 2434 1 4763719
27 2435 1 4763778
27 2436 1 4764052
27 2437 1 4769585
27 2438 1 4769859
27 2439 1 4771860
27 2440 1 4772181
27 2441 1 4773230
27 2442 1 4773281
27 2443 1 4775189
27 2444 1 4777366
27 2445 1 4779940
27 2446 1 4780196
27 2447 1 4785931
27 2448 1 4792237
27 2449 1 4793266
27 2450 0 4796146
27 2451 0 4798085
27 2452 0 4798384
27 2453 0 4798933
27 2454 0 4799545
27 2455 0 4799811
27 2456 0 4800261
27 2457 0 4801140
27 2458 0 4802481
27 2459 0 4810835
27 2460 0 4812370
27 2461 0 4812667
27 2462 0 4814738
27 2463 0 4815718
27 2464 0 4822759
27 2465 0 4826370
27 2466 0 4827856
27 2467 0 4833435
27 2468 0 4835185
27 2469 0 4835880
27 2470 0 4836030
27 2471 0 4836200
27 2472 0 4836800
27 2473 0 4837863
27 2474 0 4839892
27 2475 0 4841822
27 2476 0 4842345
27 2477 0 4842624
27 2478 0 4848411
27 2479 0 4854502
27 2480 0 4857796
27 2481 0 4858739
27 2482 0 4861754
27 2483 0 4861850
27 2484 0 4874425
27 2485 0 4878129
27 2486 0 4886489
27 2487 0 4890058
27 2488 0 4891094
27 2489 0 4894459
27 2490 0 4896820
27 2491 0 4897500
27 2492 0 4901819
27 2493 0 4903519
27 2494 0 4904532
27 2495 0 4913986
27 2496 0 4916618
27 2497 0 4916669
27 2498 0 4918140
27 2499 0 4919649
27 2500 0 4920105
27 2501 0 4921722
27 2502 0 4921769
27 2503 0 4922379
27 2504 0 4923907
27 2505 0 4924104
27 2506 0 4924738
27 2507 1 4927713
27 2508 1 4929199
27 2509 1 4930004
27 2510 1 4930197
27 2511 1 4931285
27 2512 1 4932007
27 2513 1 4934164
27 2514 1 4935708
27 2515 1 4937394
27 2516 1 4938096
27 2517 1 4939699
27 2518 1 4940065
27 2519 1 4941244
27 2520 1 4941501
27 2521 1 4941555
27 2522 1 4941694
27 2523 1 4943567
27 2524 1 4944249
27 2525 1 4944934
27 2526 1 4945544
27 2527 1 4945609
27 2528 1 4947182
27 2529 1 4948685
27 2530 1 4949136
27 2531 1 4949760
27 2532 1 4950931
27 2533 1 4951762
27 2534 1 4952372
27 2535 0 4957754
27 2536 0 4965665
27 2537 0 4979169
27 2538 0 5020428
27 2539 0 5038618
27 2540 0 5055877
27 2541 0 5060011
27 2542 0 5069663
27 2543 0 5072069
27 2544 0 5073410
27 2545 0 5075042
27 2546 0 5081500
27 2547 0 5085243
27 2548 0 5085560
27 2549 0 5090980
27 2550 0 5096300
27 2551 0 5105093
27 2552 0 5108548
27 2553 0 5113502
27 2554 0 5114597
27 2555 0 5121153
27 2556 0 5124453
27 2557 0 5125745
27 2558 0 5143575
27 2559 0 5150088
27 2560 0 5154450
27 2561 0 5155229
27 2562 0 5155556
27 2563 0 5157282
27 2564 0 5157714
27 2565 0 5165203
27 2566 0 5170484
27 2567 0 5172173
27 2568 0 5178633
27 2569 0 5184754
27 2570 0 5185373
27 2571 0 5187125
27 2572 0 5193891
27 2573 0 5201639
